# Supplementary material for: Spatial transcriptomics deconvolution at single-cell resolution using Redeconve
Source: Nat Commun. 2023 Dec 1;14:7930. doi: 10.1038/s41467-023-43600-9 (PMC10692090; doi:10.1038/s41467-023-43600-9)
Supplement: Supplementary file 4 — Source Data [file 41467_2023_43600_MOESM4_ESM.zip]

Archive with 69 entries (68 files):
- Source Data Figure 1b&S1.xlsx
- Source Data Figure 1c&S2.json
- Source Data Figure 1d&3b&S3-4&S7-12&S19&S30.xlsx
- Source Data Figure 1e&S5.xlsx
- Source Data Figure 1f.xlsx
- Source Data Figure 2a.xlsx
- Source Data Figure 2b.xlsx
- Source Data Figure 2d.xlsx
- Source Data Figure 3c.xlsx
- Source Data Figure 3d&S21.xlsx
- Source Data Figure 4a.csv
- Source Data Figure 4b.csv
- Source Data Figure 4c.xlsx
- Source Data Figure 5a.csv
- Source Data Figure 5b.csv
- Source Data Figure 5c.csv
- Source Data Figure 5d corr.csv
- Source Data Figure 5e dotplot.xlsx
- Source Data Figure 5f cancerDGE.csv
- Source Data Figure 6a.xlsx
- Source Data Figure 6b.xlsx
- Source Data Figure 6c.xlsx
- Source Data Figure 6d.xlsx
- Source Data Figure 6e.xlsx
- Source Data Figure S13.xlsx
- Source Data Figure S15.xlsx
- Source Data Figure S16.xlsx
- Source Data Figure S17.xlsx
- Source Data Figure S18.xlsx
- Source Data Figure S20.xlsx
- Source Data Figure S22.xlsx
- Source Data Figure S23.xlsx
- Source Data Figure S25.csv
- Source Data Figure S28 finer T cells.xlsx
- Source Data Figure S29.xlsx
- Source Data Figure S31.xlsx
- Source Data Figure S32.xlsx
- Source Data Figure S34 T cell abundance with different c.csv
- Source Data Figure S35a.csv
- Source Data Figure S35b.csv
- Source Data Figure S35c.csv
- Code/
- Code/Figure 1b&S1.py
- Code/Figure 1c&S2.py
- Code/Figure 1d&3b&S3-4&S7-13&S15.py
- Code/Figure 1e&S5.py
- Code/Figure 2.R
- Code/Figure 3d&S21.py
- Code/Figure 4a.R
- Code/Figure 4b.R
- Code/Figure 4c&6a.R
- Code/Figure 5a-c&S26a&S28&S34.R
- Code/Figure 5d&S29.R
- Code/Figure 5e&S27b.R
- Code/Figure 5f.py
- Code/Figure 6b.py
- Code/Figure 6c.py
- Code/Figure 6d.py
- Code/Figure S16-18.R
- Code/Figure S19.py
- Code/Figure S20.py
- Code/Figure S22.py
- Code/Figure S23.py
- Code/Figure S24.R
- Code/Figure S25&S26bc&S27aexp.R
- Code/Figure S30.py
- Code/Figure S31.py
- Code/Figure S34.py
- Code/Figure S35.R
