# Supplementary material for: Spatial transcriptomics deconvolution at single-cell resolution using Redeconve
Source: Nat Commun. 2023 Dec 1;14:7930. doi: 10.1038/s41467-023-43600-9 (PMC10692090; doi:10.1038/s41467-023-43600-9)
Supplement: Supplementary file 4 — Source Data [file 41467_2023_43600_MOESM4_ESM.zip › Source Data Figure 1b&S1.xlsx]

## Sheet: Figure 1b&S1
Figure 1b. Human Breast Cancer
	Redeconve	cell2location	DestVI	CARD	NovoSpaRc	CellTrek	Tangram
Redeconve	1	0.730297	0.785069	0.730297	0.200832	0	0.217715
cell2location	0.730297	1	0.766667	0.8	0.283333	0.0456435	0.266667
DestVI	0.785069	0.766667	1	0.733333	0.15	0	0.133333
CARD	0.730297	0.8	0.733333	1	0.258333	0.0213711	0.233333
NovoSpaRc	0.200832	0.283333	0.15	0.258333	1	0.0684653	0.716667
CellTrek	0	0.0456435	0	0.0213711	0.0684653	1	0.0912871
Tangram	0.217715	0.266667	0.133333	0.233333	0.716667	0.0912871	1
Figure S1a. Human Lymph Nodes
	Redeconve	cell2location	DestVI	CARD	NovoSpaRc	CellTrek	Tangram
Redeconve	1	0.791254	0.828577	0.709143	0.549718	0.233084	0.60837
cell2location	0.791254	1	0.811189	0.783217	0.507055	0.218357	0.566434
DestVI	0.828577	0.811189	1	0.734266	0.415503	0.218357	0.426573
CARD	0.709143	0.783217	0.734266	1	0.401418	0.131014	0.405594
NovoSpaRc	0.549718	0.507055	0.415503	0.401418	1	0.13194	0.873261
CellTrek	0.233084	0.218357	0.218357	0.131014	0.13194	1	0.218357
Tangram	0.60837	0.566434	0.426573	0.405594	0.873261	0.218357	1
Figure S1b. Human Testis
	Redeconve	cell2location	DestVI	CARD	NovoSpaRc	Tangram
Redeconve	1	0.395946	0.5331	0.386252	0.259985	0.248687
cell2location	0.395946	1	0.516484	0.736264	0.120879	0.021978
DestVI	0.5331	0.516484	1	0.571429	0.164835	0.241758
CARD	0.386252	0.736264	0.571429	1	0.0384615	0.0494505
NovoSpaRc	0.259985	0.120879	0.164835	0.0384615	1	0.395604
Tangram	0.248687	0.021978	0.241758	0.0494505	0.395604	1
Figure S1c. PDAC
	Redeconve	cell2location	DestVI	CARD	NovoSpaRc	Tangram
Redeconve	1	0.433138	0.437026	0.575437	0.311533	0.335911
cell2location	0.433138	1	0.415038	0.450376	0.110526	0.154135
DestVI	0.437026	0.415038	1	0.386466	0.22782	0.253383
CARD	0.575437	0.450376	0.386466	1	0.377444	0.37594
NovoSpaRc	0.311533	0.110526	0.22782	0.377444	1	0.821805
Tangram	0.335911	0.154135	0.253383	0.37594	0.821805	1
Figure S1d. Mouse Brain
	Redeconve	cell2location	DestVI	CARD	NovoSpaRc	CellTrek	Tangram
Redeconve	1	-0.0173	-0.439943	0.544949	-0.18165	-0.165635	-0.0820233
cell2location	-0.0173	1	0.612121	0.381818	0.418182	0.0580259	0.50303
DestVI	-0.439943	0.612121	1	-0.0181818	0.575758	0.174078	0.575758
CARD	0.544949	0.381818	-0.0181818	1	0.0787879	0	0.0909091
NovoSpaRc	-0.18165	0.418182	0.575758	0.0787879	1	0.174078	0.890909
CellTrek	-0.165635	0.0580259	0.174078	0	0.174078	1	0.290129
Tangram	-0.0820233	0.50303	0.575758	0.0909091	0.890909	0.290129	1
Figure S1e. Mouse Cerebellum
	Redeconve	cell2location	DestVI	CARD	NovoSpaRc	Tangram
Redeconve	1	0.322458	0.257292	0.303229	0.30402	0.325634
cell2location	0.322458	1	0.382869	0.667699	0.119773	0.0753354
DestVI	0.257292	0.382869	1	0.434469	-0.00206505	0.0670795
CARD	0.303229	0.667699	0.434469	1	-0.0991224	-0.0897833
NovoSpaRc	0.30402	0.119773	-0.00206505	-0.0991224	1	0.688694
Tangram	0.325634	0.0753354	0.0670795	-0.0897833	0.688694	1
