# Supplementary material for: Spatial transcriptomics deconvolution at single-cell resolution using Redeconve
Source: Nat Commun. 2023 Dec 1;14:7930. doi: 10.1038/s41467-023-43600-9 (PMC10692090; doi:10.1038/s41467-023-43600-9)
Supplement: Supplementary file 4 — Source Data [file 41467_2023_43600_MOESM4_ESM.zip › Source Data Figure 1c&S2.json]

{"Human Breast Cancer": {"label_list": ["B-cells", "CAFs", "Cancer Epithelial", "Endothelial", "Myeloid", "Normal Epithelial", "Plasmablasts", "PVL", "T-cells", "", "", "", "", "", "", "", "", "", "", "", "", "", "", "", "", "", "", "", "", "", "", "", "", "", "", "", "", "", "", "", "", "", "", "", "", "", "", "", "", "", "", "", "", "", "", "", "", "", "", "", "", "", "", "", "", "", "", "", "", "", "", "", "", "", "", "", "", "", "", "", "", "", "", "", "", "", "", "", "", "", "", "", "", "", "", "", "", "", "", "", "", "", "", "", "", "", "", "", "", "", "", "", "", "", "", "", "", "", "", "", "", "", "", "", "", "", "", "", "", "", "", "", "", "", "", "", "", "", "", "", "", "", "", "", "", "", "", "", "", "", "", "", "", "", "", "", "", "", "", "", "", "", "", "", "", "", "", "", "", "", "", "", "", "", "", "", "", "", "", "", "", "", "", "", "", "", "", "", "", "", "", "", "", "", "", "", "", "", "", "", "", "", "", "", "", "", "", "", "", "", "", "", "", "", "", "", "", "", "", "", "", "", "", "", "", "", "", "", "", "", "", "", "", "", "", "", "", "", "", "", "", "", "", "", "", "", "", "", "", "", "", "", "", "", "", "", "", ""], "y_axis": [0.12441830320930135, 0.20163039164708085, 0.4060452089269744, 0.5792439027434015, 0.640285105763431, 0.7134567607479357, 0.77557327731442, 0.8315765219742507, 0.8841387632854261, "", "", "", "", "", "", "", "", "", "", "", "", "", "", "", "", "", "", "", "", "", "", "", "", "", "", "", "", "", "", "", "", "", "", "", "", "", "", "", "", "", "", "", "", "", "", "", "", "", "", "", "", "", "", "", "", "", "", "", "", "", "", "", "", "", "", "", "", "", "", "", "", "", "", "", "", "", "", "", "", "", "", "", "", "", "", "", "", "", "", "", "", "", "", "", "", "", "", "", "", "", "", "", "", "", "", "", "", "", "", "", "", "", "", "", "", "", "", "", "", "", "", "", "", "", "", "", "", "", "", "", "", "", "", "", "", "", "", "", "", "", "", "", "", "", "", "", "", "", "", "", "", "", "", "", "", "", "", "", "", "", "", "", "", "", "", "", "", "", "", "", "", "", "", "", "", "", "", "", "", "", "", "", "", "", "", "", "", "", "", "", "", "", "", "", "", "", "", "", "", "", "", "", "", "", "", "", "", "", "", "", "", "", "", "", "", "", "", "", "", "", "", "", "", "", "", "", "", "", "", "", "", "", "", "", "", "", "", "", "", "", "", "", "", "", "", "", "", ""], "x_axis": [0.1, 0.1, 0.1, 0.1, 0.1, 0.1, 0.1, 0.1, 0.1, 0.1, 0.1, 0.1, 0.1, 0.1, 0.1, 0.1, 0.1, 0.1, 0.1, 0.1, 0.1, 0.1, 0.1, 0.1, 0.1, 0.1, 0.1, 0.1, 0.1, 0.1, 0.1, 0.1, 0.1, 0.1, 0.1, 0.1, 0.1, 0.1, 0.1, 0.1, 0.1, 0.1, 0.1, 0.1, 0.1, 0.1, 0.1, 0.1, 0.1, 0.1, 0.1, 0.1, 0.1, 0.1, 0.1, 0.1, 0.1, 0.1, 0.1, 0.1, 0.1, 0.1, 0.1, 0.1, 0.1, 0.1, 0.1, 0.1, 0.1, 0.1, 0.1, 0.1, 0.1, 0.1, 0.1, 0.1, 0.1, 0.1, 0.1, 0.1, 0.1, 0.1, 0.1, 0.1, 0.1, 0.1, 0.1, 0.1, 0.1, 0.1, 0.1, 0.1, 0.1, 0.1, 0.1, 0.1, 0.1, 0.1, 0.1, 0.1, 0.1, 0.1, 0.1, 0.1, 0.1, 0.1, 0.1, 0.1, 0.1, 0.1, 0.1, 0.1, 0.1, 0.1, 0.1, 0.1, 0.1, 0.1, 0.1, 0.1, 0.1, 0.1, 0.1, 0.1, 0.1, 0.1, 0.1, 0.1, 0.1, 0.1, 0.1, 0.1, 0.1, 0.1, 0.1, 0.1, 0.1, 0.1, 0.1, 0.1, 0.1, 0.1, 0.1, 0.1, 0.1, 0.1, 0.1, 0.1, 0.1, 0.1, 0.1, 0.1, 0.1, 0.1, 0.1, 0.1, 0.1, 0.1, 0.1, 0.1, 0.1, 0.1, 0.1, 0.1, 0.1, 0.1, 0.1, 0.1, 0.1, 0.1, 0.1, 0.1, 0.1, 0.1, 0.1, 0.1, 0.1, 0.1, 0.1, 0.1, 0.1, 0.1, 0.1, 0.1, 0.1, 0.1, 0.1, 0.1, 0.1, 0.1, 0.1, 0.1, 0.1, 0.1, 0.1, 0.1, 0.1, 0.1, 0.1, 0.1, 0.1, 0.1, 0.1, 0.1, 0.1, 0.1, 0.1, 0.1, 0.1, 0.1, 0.1, 0.1, 0.1, 0.1, 0.1, 0.1, 0.1, 0.1, 0.1, 0.1, 0.1, 0.1, 0.1, 0.1, 0.1, 0.1, 0.1, 0.1, 0.1, 0.1, 0.1, 0.1, 0.1, 0.1, 0.1, 0.1, 0.1, 0.1, 0.1, 0.1, 0.1, 0.1, 0.1, 0.1, 0.1, 0.1, 0.1, 0.1, 0.1, 0.1, 0.1, 0.1, 0.1, 0.1, 0.1, 0.1, 0.1, 0.1, 0.9, 0.9, 0.9, 0.9, 0.9, 0.9, 0.9, 0.9, 0.9, 0.9, 0.9, 0.9, 0.9, 0.9, 0.9, 0.9, 0.9, 0.9, 0.9, 0.9, 0.9, 0.9, 0.9, 0.9, 0.9, 0.9, 0.9, 0.9, 0.9, 0.9, 0.9, 0.9, 0.9, 0.9, 0.9, 0.9, 0.9, 0.9, 0.9, 0.9, 0.9, 0.9, 0.9, 0.9, 0.9, 0.9, 0.9, 0.9, 0.9, 0.9, 0.9, 0.9, 0.9, 0.9, 0.9, 0.9, 0.9, 0.9, 0.9, 0.9, 0.9, 0.9, 0.9, 0.9, 0.9, 0.9, 0.9, 0.9, 0.9, 0.9, 0.9, 0.9, 0.9, 0.9, 0.9, 0.9, 0.9, 0.9, 0.9, 0.9, 0.9, 0.9, 0.9, 0.9, 0.9, 0.9, 0.9, 0.9, 0.9, 0.9, 0.9, 0.9, 0.9, 0.9, 0.9, 0.9, 0.9, 0.9, 0.9, 0.9, 0.9, 0.9, 0.9, 0.9, 0.9, 0.9, 0.9, 0.9, 0.9, 0.9, 0.9, 0.9, 0.9, 0.9, 0.9, 0.9, 0.9, 0.9, 0.9, 0.9, 0.9, 0.9, 0.9, 0.9, 0.9, 0.9, 0.9, 0.9, 0.9, 0.9, 0.9, 0.9, 0.9, 0.9, 0.9, 0.9, 0.9, 0.9, 0.9, 0.9, 0.9, 0.9, 0.9, 0.9, 0.9, 0.9, 0.9, 0.9, 0.9, 0.9, 0.9, 0.9, 0.9, 0.9, 0.9, 0.9, 0.9, 0.9, 0.9, 0.9, 0.9, 0.9, 0.9, 0.9, 0.9, 0.9, 0.9, 0.9, 0.9, 0.9, 0.9, 0.9, 0.9, 0.9, 0.9, 0.9, 0.9, 0.9, 0.9, 0.9, 0.9, 0.9, 0.9, 0.9, 0.9, 0.9, 0.9, 0.9, 0.9, 0.9, 0.9, 0.9, 0.9, 0.9, 0.9, 0.9, 0.9, 0.9, 0.9, 0.9, 0.9, 0.9, 0.9, 0.9, 0.9, 0.9, 0.9, 0.9, 0.9, 0.9, 0.9, 0.9, 0.9, 0.9, 0.9, 0.9, 0.9, 0.9, 0.9, 0.9, 0.9, 0.9, 0.9, 0.9, 0.9, 0.9, 0.9, 0.9, 0.9, 0.9, 0.9, 0.9, 0.9, 0.9, 0.9, 0.9, 0.9, 0.9, 0.9, 0.9, 0.9, 0.9, 0.9, 0.9, 0.9, 0.9, 0.9, 0.9, 0.9], "source": [2, 2, 2, 2, 2, 2, 2, 2, 5, 2, 2, 1, 2, 7, 2, 5, 2, 1, 4, 1, 1, 1, 1, 2, 2, 2, 2, 2, 2, 2, 2, 5, 2, 4, 4, 2, 2, 1, 7, 2, 2, 4, 1, 4, 2, 2, 5, 2, 2, 4, 2, 2, 1, 5, 2, 4, 4, 6, 5, 4, 1, 1, 2, 2, 7, 2, 4, 1, 3, 2, 2, 2, 2, 8, 4, 5, 1, 5, 2, 1, 2, 2, 8, 6, 8, 3, 4, 2, 5, 4, 2, 1, 5, 2, 2, 1, 2, 4, 2, 4, 2, 2, 4, 4, 2, 8, 2, 7, 2, 2, 2, 2, 2, 4, 2, 2, 4, 2, 2, 2, 3, 2, 3, 5, 4, 1, 5, 5, 2, 8, 2, 4, 8, 1, 7, 1, 4, 2, 4, 2, 2, 5, 6, 2, 2, 5, 8, 2, 2, 2, 2, 2, 4, 2, 7, 8, 3, 2, 5, 4, 2, 0, 4, 8, 5, 5, 5, 3, 4, 2, 2, 1, 3, 5, 4, 2, 2, 4, 4, 2, 2, 8, 2, 4, 2, 8, 2, 3, 1, 3, 8, 2, 6, 1, 0, 3, 8, 4, 1, 6, 4, 5, 4, 1, 1, 2, 2, 4, 5, 2, 3, 8, 4, 2, 6, 2, 4, 4, 8, 6, 2, 2, 3, 2, 8, 3, 5, 0, 2, 2, 2, 4, 4, 6, 2, 4, 8, 2, 2, 2, 8, 2, 2, 8, 2, 2, 8, 2, 2], "target": [9, 10, 11, 12, 13, 14, 15, 16, 17, 18, 19, 20, 21, 22, 23, 24, 25, 26, 27, 28, 29, 30, 31, 32, 33, 34, 35, 36, 37, 38, 39, 40, 41, 42, 43, 44, 45, 46, 47, 48, 49, 50, 51, 52, 53, 54, 55, 56, 57, 58, 59, 60, 61, 62, 63, 64, 65, 66, 67, 68, 69, 70, 71, 72, 73, 74, 75, 76, 77, 78, 79, 80, 81, 82, 83, 84, 85, 86, 87, 88, 89, 90, 91, 92, 93, 94, 95, 96, 97, 98, 99, 100, 101, 102, 103, 104, 105, 106, 107, 108, 109, 110, 111, 112, 113, 114, 115, 116, 117, 118, 119, 120, 121, 122, 123, 124, 125, 126, 127, 128, 129, 130, 131, 132, 133, 134, 135, 136, 137, 138, 139, 140, 141, 142, 143, 144, 145, 146, 147, 148, 149, 150, 151, 152, 153, 154, 155, 156, 157, 158, 159, 160, 161, 162, 163, 164, 165, 166, 167, 168, 169, 170, 171, 172, 173, 174, 175, 176, 177, 178, 179, 180, 181, 182, 183, 184, 185, 186, 187, 188, 189, 190, 191, 192, 193, 194, 195, 196, 197, 198, 199, 200, 201, 202, 203, 204, 205, 206, 207, 208, 209, 210, 211, 212, 213, 214, 215, 216, 217, 218, 219, 220, 221, 222, 223, 224, 225, 226, 227, 228, 229, 230, 231, 232, 233, 234, 235, 236, 237, 238, 239, 240, 241, 242, 243, 244, 245, 246, 247, 248, 249, 250, 251, 252, 253, 254, 255, 256, 257], "value": [2400.0, 2415.0, 1442.0, 2188.0, 1890.0, 1117.0, 1845.0, 1184.0, 1136.0, 1235.0, 674.0, 1733.0, 1359.0, 983.0, 1557.0, 655.0, 464.0, 800.0, 667.0, 1049.0, 490.0, 1040.0, 682.0, 989.0, 495.0, 562.0, 514.0, 202.0, 264.0, 342.0, 809.0, 273.0, 338.0, 450.0, 571.0, 284.0, 207.0, 164.0, 310.0, 414.0, 185.0, 379.0, 236.0, 226.0, 101.0, 300.0, 107.0, 204.0, 97.0, 146.0, 142.0, 150.0, 118.0, 260.0, 53.0, 247.0, 92.0, 827.0, 19.0, 62.0, 49.0, 207.0, 70.0, 54.0, 62.0, 53.0, 122.0, 56.0, 10.0, 60.0, 26.0, 40.0, 68.0, 33.0, 82.0, 60.0, 72.0, 53.0, 81.0, 37.0, 15.0, 95.0, 26.0, 8.0, 18.0, 13.0, 39.0, 40.0, 34.0, 15.0, 42.0, 79.0, 32.0, 10.0, 28.0, 15.0, 15.0, 13.0, 42.0, 28.0, 20.0, 19.0, 9.0, 22.0, 21.0, 11.0, 99.0, 4.0, 93.0, 35.0, 35.0, 15.0, 15.0, 3.0, 14.0, 36.0, 7.0, 9.0, 14.0, 2.0, 3.0, 45.0, 9.0, 13.0, 25.0, 13.0, 13.0, 16.0, 4.0, 4.0, 7.0, 3.0, 3.0, 8.0, 3.0, 3.0, 15.0, 17.0, 9.0, 3.0, 4.0, 4.0, 27.0, 18.0, 5.0, 5.0, 8.0, 6.0, 5.0, 5.0, 3.0, 4.0, 3.0, 3.0, 1.0, 4.0, 1.0, 18.0, 2.0, 7.0, 3.0, 2.0, 8.0, 1.0, 4.0, 1.0, 3.0, 3.0, 2.0, 7.0, 1.0, 9.0, 1.0, 6.0, 10.0, 1.0, 3.0, 4.0, 1.0, 4.0, 5.0, 2.0, 6.0, 5.0, 7.0, 1.0, 2.0, 1.0, 3.0, 3.0, 4.0, 7.0, 3.0, 1.0, 1.0, 1.0, 2.0, 3.0, 1.0, 7.0, 3.0, 1.0, 1.0, 1.0, 4.0, 1.0, 1.0, 2.0, 1.0, 1.0, 1.0, 1.0, 2.0, 1.0, 1.0, 1.0, 2.0, 3.0, 1.0, 1.0, 2.0, 1.0, 1.0, 1.0, 1.0, 1.0, 1.0, 1.0, 1.0, 1.0, 1.0, 1.0, 2.0, 2.0, 1.0, 1.0, 1.0, 1.0, 1.0, 1.0, 1.0, 1.0, 1.0, 1.0, 1.0, 1.0, 1.0, 1.0, 1.0], "color": ["rgba(184,131,212,0.2)", "rgba(184,131,212,0.2)", "rgba(184,131,212,0.2)", "rgba(184,131,212,0.2)", "rgba(184,131,212,0.2)", "rgba(184,131,212,0.2)", "rgba(184,131,212,0.2)", "rgba(184,131,212,0.2)", "rgba(246,202,229,0.2)", "rgba(184,131,212,0.2)", "rgba(184,131,212,0.2)", "rgba(240,152,140,0.2)", "rgba(184,131,212,0.2)", "rgba(150,204,203,0.2)", "rgba(184,131,212,0.2)", "rgba(246,202,229,0.2)", "rgba(184,131,212,0.2)", "rgba(240,152,140,0.2)", "rgba(207,234,241,0.2)", "rgba(240,152,140,0.2)", "rgba(240,152,140,0.2)", "rgba(240,152,140,0.2)", "rgba(240,152,140,0.2)", "rgba(184,131,212,0.2)", "rgba(184,131,212,0.2)", "rgba(184,131,212,0.2)", "rgba(184,131,212,0.2)", "rgba(184,131,212,0.2)", "rgba(184,131,212,0.2)", "rgba(184,131,212,0.2)", "rgba(184,131,212,0.2)", "rgba(246,202,229,0.2)", "rgba(184,131,212,0.2)", "rgba(207,234,241,0.2)", "rgba(207,234,241,0.2)", "rgba(184,131,212,0.2)", "rgba(184,131,212,0.2)", "rgba(240,152,140,0.2)", "rgba(150,204,203,0.2)", "rgba(184,131,212,0.2)", "rgba(184,131,212,0.2)", "rgba(207,234,241,0.2)", "rgba(240,152,140,0.2)", "rgba(207,234,241,0.2)", "rgba(184,131,212,0.2)", "rgba(184,131,212,0.2)", "rgba(246,202,229,0.2)", "rgba(184,131,212,0.2)", "rgba(184,131,212,0.2)", "rgba(207,234,241,0.2)", "rgba(184,131,212,0.2)", "rgba(184,131,212,0.2)", "rgba(240,152,140,0.2)", "rgba(246,202,229,0.2)", "rgba(184,131,212,0.2)", "rgba(207,234,241,0.2)", "rgba(207,234,241,0.2)", "rgba(196,165,222,0.2)", "rgba(246,202,229,0.2)", "rgba(207,234,241,0.2)", "rgba(240,152,140,0.2)", "rgba(240,152,140,0.2)", "rgba(184,131,212,0.2)", "rgba(184,131,212,0.2)", "rgba(150,204,203,0.2)", "rgba(184,131,212,0.2)", "rgba(207,234,241,0.2)", "rgba(240,152,140,0.2)", "rgba(158,158,158,0.2)", "rgba(184,131,212,0.2)", "rgba(184,131,212,0.2)", "rgba(184,131,212,0.2)", "rgba(184,131,212,0.2)", "rgba(95,151,210,0.2)", "rgba(207,234,241,0.2)", "rgba(246,202,229,0.2)", "rgba(240,152,140,0.2)", "rgba(246,202,229,0.2)", "rgba(184,131,212,0.2)", "rgba(240,152,140,0.2)", "rgba(184,131,212,0.2)", "rgba(184,131,212,0.2)", "rgba(95,151,210,0.2)", "rgba(196,165,222,0.2)", "rgba(95,151,210,0.2)", "rgba(158,158,158,0.2)", "rgba(207,234,241,0.2)", "rgba(184,131,212,0.2)", "rgba(246,202,229,0.2)", "rgba(207,234,241,0.2)", "rgba(184,131,212,0.2)", "rgba(240,152,140,0.2)", "rgba(246,202,229,0.2)", "rgba(184,131,212,0.2)", "rgba(184,131,212,0.2)", "rgba(240,152,140,0.2)", "rgba(184,131,212,0.2)", "rgba(207,234,241,0.2)", "rgba(184,131,212,0.2)", "rgba(207,234,241,0.2)", "rgba(184,131,212,0.2)", "rgba(184,131,212,0.2)", "rgba(207,234,241,0.2)", "rgba(207,234,241,0.2)", "rgba(184,131,212,0.2)", "rgba(95,151,210,0.2)", "rgba(184,131,212,0.2)", "rgba(150,204,203,0.2)", "rgba(184,131,212,0.2)", "rgba(184,131,212,0.2)", "rgba(184,131,212,0.2)", "rgba(184,131,212,0.2)", "rgba(184,131,212,0.2)", "rgba(207,234,241,0.2)", "rgba(184,131,212,0.2)", "rgba(184,131,212,0.2)", "rgba(207,234,241,0.2)", "rgba(184,131,212,0.2)", "rgba(184,131,212,0.2)", "rgba(184,131,212,0.2)", "rgba(158,158,158,0.2)", "rgba(184,131,212,0.2)", "rgba(158,158,158,0.2)", "rgba(246,202,229,0.2)", "rgba(207,234,241,0.2)", "rgba(240,152,140,0.2)", "rgba(246,202,229,0.2)", "rgba(246,202,229,0.2)", "rgba(184,131,212,0.2)", "rgba(95,151,210,0.2)", "rgba(184,131,212,0.2)", "rgba(207,234,241,0.2)", "rgba(95,151,210,0.2)", "rgba(240,152,140,0.2)", "rgba(150,204,203,0.2)", "rgba(240,152,140,0.2)", "rgba(207,234,241,0.2)", "rgba(184,131,212,0.2)", "rgba(207,234,241,0.2)", "rgba(184,131,212,0.2)", "rgba(184,131,212,0.2)", "rgba(246,202,229,0.2)", "rgba(196,165,222,0.2)", "rgba(184,131,212,0.2)", "rgba(184,131,212,0.2)", "rgba(246,202,229,0.2)", "rgba(95,151,210,0.2)", "rgba(184,131,212,0.2)", "rgba(184,131,212,0.2)", "rgba(184,131,212,0.2)", "rgba(184,131,212,0.2)", "rgba(184,131,212,0.2)", "rgba(207,234,241,0.2)", "rgba(184,131,212,0.2)", "rgba(150,204,203,0.2)", "rgba(95,151,210,0.2)", "rgba(158,158,158,0.2)", "rgba(184,131,212,0.2)", "rgba(246,202,229,0.2)", "rgba(207,234,241,0.2)", "rgba(184,131,212,0.2)", "rgba(161,169,208,0.2)", "rgba(207,234,241,0.2)", "rgba(95,151,210,0.2)", "rgba(246,202,229,0.2)", "rgba(246,202,229,0.2)", "rgba(246,202,229,0.2)", "rgba(158,158,158,0.2)", "rgba(207,234,241,0.2)", "rgba(184,131,212,0.2)", "rgba(184,131,212,0.2)", "rgba(240,152,140,0.2)", "rgba(158,158,158,0.2)", "rgba(246,202,229,0.2)", "rgba(207,234,241,0.2)", "rgba(184,131,212,0.2)", "rgba(184,131,212,0.2)", "rgba(207,234,241,0.2)", "rgba(207,234,241,0.2)", "rgba(184,131,212,0.2)", "rgba(184,131,212,0.2)", "rgba(95,151,210,0.2)", "rgba(184,131,212,0.2)", "rgba(207,234,241,0.2)", "rgba(184,131,212,0.2)", "rgba(95,151,210,0.2)", "rgba(184,131,212,0.2)", "rgba(158,158,158,0.2)", "rgba(240,152,140,0.2)", "rgba(158,158,158,0.2)", "rgba(95,151,210,0.2)", "rgba(184,131,212,0.2)", "rgba(196,165,222,0.2)", "rgba(240,152,140,0.2)", "rgba(161,169,208,0.2)", "rgba(158,158,158,0.2)", "rgba(95,151,210,0.2)", "rgba(207,234,241,0.2)", "rgba(240,152,140,0.2)", "rgba(196,165,222,0.2)", "rgba(207,234,241,0.2)", "rgba(246,202,229,0.2)", "rgba(207,234,241,0.2)", "rgba(240,152,140,0.2)", "rgba(240,152,140,0.2)", "rgba(184,131,212,0.2)", "rgba(184,131,212,0.2)", "rgba(207,234,241,0.2)", "rgba(246,202,229,0.2)", "rgba(184,131,212,0.2)", "rgba(158,158,158,0.2)", "rgba(95,151,210,0.2)", "rgba(207,234,241,0.2)", "rgba(184,131,212,0.2)", "rgba(196,165,222,0.2)", "rgba(184,131,212,0.2)", "rgba(207,234,241,0.2)", "rgba(207,234,241,0.2)", "rgba(95,151,210,0.2)", "rgba(196,165,222,0.2)", "rgba(184,131,212,0.2)", "rgba(184,131,212,0.2)", "rgba(158,158,158,0.2)", "rgba(184,131,212,0.2)", "rgba(95,151,210,0.2)", "rgba(158,158,158,0.2)", "rgba(246,202,229,0.2)", "rgba(161,169,208,0.2)", "rgba(184,131,212,0.2)", "rgba(184,131,212,0.2)", "rgba(184,131,212,0.2)", "rgba(207,234,241,0.2)", "rgba(207,234,241,0.2)", "rgba(196,165,222,0.2)", "rgba(184,131,212,0.2)", "rgba(207,234,241,0.2)", "rgba(95,151,210,0.2)", "rgba(184,131,212,0.2)", "rgba(184,131,212,0.2)", "rgba(184,131,212,0.2)", "rgba(95,151,210,0.2)", "rgba(184,131,212,0.2)", "rgba(184,131,212,0.2)", "rgba(95,151,210,0.2)", "rgba(184,131,212,0.2)", "rgba(184,131,212,0.2)", "rgba(95,151,210,0.2)", "rgba(184,131,212,0.2)", "rgba(184,131,212,0.2)"]}, "Human Lymph Nodes": {"label_list": ["B_activated", "B_Cycling", "B_GC_DZ", "B_GC_LZ", "B_mem", "B_naive", "B_plasma", "DC_cDC1", "Endo", "FDC", "Macrophages_M1", "NK", "T_CD4+_naive", "T_CD8+_CD161+", "T_CD8+_cytotoxic", "T_CD8+_naive", "T_Treg", "", "", "", "", "", "", "", "", "", "", "", "", "", "", "", "", "", "", "", "", "", "", "", "", "", "", "", "", "", "", "", "", "", "", "", "", "", "", "", "", "", "", "", "", "", "", "", "", "", "", "", "", "", "", "", "", "", "", "", "", "", "", "", "", "", "", "", "", "", "", "", "", "", "", "", "", "", "", "", "", "", "", "", "", "", "", "", "", "", "", "", "", "", "", "", "", "", "", "", "", "", "", "", "", "", "", "", "", "", "", "", "", "", "", "", "", "", "", "", "", "", "", "", "", "", "", "", "", "", "", "", "", "", "", "", "", "", "", "", "", "", "", "", "", "", "", "", "", "", "", "", "", "", "", "", "", "", "", ""], "y_axis": [0.1339366161392685, 0.1988833284870858, 0.26995527629932115, 0.31407618806811716, 0.3924407691626948, 0.44452208498211104, 0.527618710729592, 0.6240371230989014, 0.6588092441118093, 0.675642832399904, 0.6970547339410106, 0.7177604318638668, 0.757034000429841, 0.8060118636139522, 0.8290043161101911, 0.8537550714926864, 0.872015479336022, "", "", "", "", "", "", "", "", "", "", "", "", "", "", "", "", "", "", "", "", "", "", "", "", "", "", "", "", "", "", "", "", "", "", "", "", "", "", "", "", "", "", "", "", "", "", "", "", "", "", "", "", "", "", "", "", "", "", "", "", "", "", "", "", "", "", "", "", "", "", "", "", "", "", "", "", "", "", "", "", "", "", "", "", "", "", "", "", "", "", "", "", "", "", "", "", "", "", "", "", "", "", "", "", "", "", "", "", "", "", "", "", "", "", "", "", "", "", "", "", "", "", "", "", "", "", "", "", "", "", "", "", "", "", "", "", "", "", "", "", "", "", "", "", "", "", "", "", "", "", "", "", "", "", "", "", "", "", ""], "x_axis": [0.1, 0.1, 0.1, 0.1, 0.1, 0.1, 0.1, 0.1, 0.1, 0.1, 0.1, 0.1, 0.1, 0.1, 0.1, 0.1, 0.1, 0.1, 0.1, 0.1, 0.1, 0.1, 0.1, 0.1, 0.1, 0.1, 0.1, 0.1, 0.1, 0.1, 0.1, 0.1, 0.1, 0.1, 0.1, 0.1, 0.1, 0.1, 0.1, 0.1, 0.1, 0.1, 0.1, 0.1, 0.1, 0.1, 0.1, 0.1, 0.1, 0.1, 0.1, 0.1, 0.1, 0.1, 0.1, 0.1, 0.1, 0.1, 0.1, 0.1, 0.1, 0.1, 0.1, 0.1, 0.1, 0.1, 0.1, 0.1, 0.1, 0.1, 0.1, 0.1, 0.1, 0.1, 0.1, 0.1, 0.1, 0.1, 0.1, 0.1, 0.1, 0.1, 0.1, 0.1, 0.1, 0.1, 0.1, 0.1, 0.1, 0.1, 0.1, 0.1, 0.1, 0.1, 0.1, 0.1, 0.1, 0.1, 0.1, 0.1, 0.1, 0.1, 0.1, 0.1, 0.1, 0.1, 0.1, 0.1, 0.1, 0.1, 0.1, 0.1, 0.1, 0.1, 0.1, 0.1, 0.1, 0.1, 0.1, 0.1, 0.1, 0.1, 0.1, 0.1, 0.1, 0.1, 0.1, 0.1, 0.1, 0.1, 0.1, 0.1, 0.1, 0.1, 0.1, 0.1, 0.1, 0.1, 0.1, 0.1, 0.1, 0.1, 0.1, 0.1, 0.1, 0.1, 0.1, 0.1, 0.1, 0.1, 0.1, 0.1, 0.1, 0.1, 0.1, 0.1, 0.1, 0.1, 0.1, 0.1, 0.1, 0.1, 0.1, 0.1, 0.1, 0.1, 0.1, 0.1, 0.1, 0.1, 0.1, 0.1, 0.1, 0.1, 0.1, 0.1, 0.9, 0.9, 0.9, 0.9, 0.9, 0.9, 0.9, 0.9, 0.9, 0.9, 0.9, 0.9, 0.9, 0.9, 0.9, 0.9, 0.9, 0.9, 0.9, 0.9, 0.9, 0.9, 0.9, 0.9, 0.9, 0.9, 0.9, 0.9, 0.9, 0.9, 0.9, 0.9, 0.9, 0.9, 0.9, 0.9, 0.9, 0.9, 0.9, 0.9, 0.9, 0.9, 0.9, 0.9, 0.9, 0.9, 0.9, 0.9, 0.9, 0.9, 0.9, 0.9, 0.9, 0.9, 0.9, 0.9, 0.9, 0.9, 0.9, 0.9, 0.9, 0.9, 0.9, 0.9, 0.9, 0.9, 0.9, 0.9, 0.9, 0.9, 0.9, 0.9, 0.9, 0.9, 0.9, 0.9, 0.9, 0.9, 0.9, 0.9, 0.9, 0.9, 0.9, 0.9, 0.9, 0.9, 0.9, 0.9, 0.9, 0.9, 0.9, 0.9, 0.9, 0.9, 0.9, 0.9, 0.9, 0.9, 0.9, 0.9, 0.9, 0.9, 0.9, 0.9, 0.9, 0.9, 0.9, 0.9, 0.9, 0.9, 0.9, 0.9, 0.9, 0.9, 0.9, 0.9, 0.9, 0.9, 0.9, 0.9, 0.9, 0.9, 0.9, 0.9, 0.9, 0.9, 0.9, 0.9, 0.9, 0.9, 0.9, 0.9, 0.9, 0.9, 0.9, 0.9, 0.9, 0.9, 0.9, 0.9, 0.9, 0.9, 0.9, 0.9, 0.9, 0.9, 0.9, 0.9, 0.9, 0.9, 0.9, 0.9, 0.9, 0.9, 0.9, 0.9, 0.9, 0.9, 0.9], "source": [6, 12, 3, 10, 7, 4, 12, 3, 1, 6, 6, 15, 8, 13, 1, 2, 6, 4, 14, 4, 4, 6, 14, 1, 1, 1, 1, 12, 1, 0, 1, 16, 16, 5, 4, 5, 1, 6, 9, 1, 4, 12, 4, 10, 2, 2, 0, 1, 14, 12, 8, 1, 16, 5, 2, 5, 1, 1, 2, 1, 3, 1, 4, 5, 1, 0, 1, 16, 3, 1, 16, 2, 5, 5, 2, 1, 4, 1, 1, 3, 12, 5, 12, 1, 1, 4, 1, 4, 4, 1, 1, 6, 6, 14, 5, 2, 4, 1, 5, 5, 0, 5, 3, 12, 3, 1, 5, 1, 0, 3, 5, 5, 4, 6, 2, 1, 3, 3, 6, 4, 1, 2, 12, 12, 5, 1, 4, 1, 11, 1, 1, 5, 0, 4, 13, 5, 5, 5, 1, 1, 2, 14, 2, 1, 6, 2, 15, 4, 5, 0, 1, 1, 1, 14, 3, 4, 6, 2, 1], "target": [17, 18, 19, 20, 21, 22, 23, 24, 25, 26, 27, 28, 29, 30, 31, 32, 33, 34, 35, 36, 37, 38, 39, 40, 41, 42, 43, 44, 45, 46, 47, 48, 49, 50, 51, 52, 53, 54, 55, 56, 57, 58, 59, 60, 61, 62, 63, 64, 65, 66, 67, 68, 69, 70, 71, 72, 73, 74, 75, 76, 77, 78, 79, 80, 81, 82, 83, 84, 85, 86, 87, 88, 89, 90, 91, 92, 93, 94, 95, 96, 97, 98, 99, 100, 101, 102, 103, 104, 105, 106, 107, 108, 109, 110, 111, 112, 113, 114, 115, 116, 117, 118, 119, 120, 121, 122, 123, 124, 125, 126, 127, 128, 129, 130, 131, 132, 133, 134, 135, 136, 137, 138, 139, 140, 141, 142, 143, 144, 145, 146, 147, 148, 149, 150, 151, 152, 153, 154, 155, 156, 157, 158, 159, 160, 161, 162, 163, 164, 165, 166, 167, 168, 169, 170, 171, 172, 173, 174, 175], "value": [4038.0, 3866.0, 3688.0, 3860.0, 3882.0, 3658.0, 3030.0, 2776.0, 2953.0, 3193.0, 3752.0, 2386.0, 3173.0, 2019.0, 2013.0, 2119.0, 1024.0, 1399.0, 1394.0, 1710.0, 2080.0, 4012.0, 1161.0, 1092.0, 992.0, 671.0, 1071.0, 730.0, 955.0, 1035.0, 766.0, 567.0, 682.0, 463.0, 421.0, 350.0, 454.0, 120.0, 148.0, 220.0, 128.0, 329.0, 198.0, 439.0, 141.0, 143.0, 226.0, 346.0, 183.0, 164.0, 173.0, 84.0, 89.0, 77.0, 78.0, 69.0, 75.0, 114.0, 36.0, 35.0, 52.0, 58.0, 44.0, 46.0, 51.0, 41.0, 38.0, 39.0, 22.0, 24.0, 27.0, 37.0, 18.0, 27.0, 23.0, 18.0, 19.0, 28.0, 25.0, 25.0, 20.0, 10.0, 15.0, 26.0, 15.0, 20.0, 9.0, 12.0, 16.0, 9.0, 7.0, 3.0, 27.0, 15.0, 8.0, 6.0, 10.0, 11.0, 8.0, 9.0, 8.0, 6.0, 4.0, 5.0, 3.0, 6.0, 4.0, 6.0, 7.0, 5.0, 3.0, 4.0, 1.0, 1.0, 6.0, 2.0, 2.0, 2.0, 5.0, 1.0, 3.0, 1.0, 3.0, 2.0, 2.0, 3.0, 2.0, 1.0, 1.0, 1.0, 1.0, 1.0, 1.0, 1.0, 2.0, 1.0, 1.0, 1.0, 1.0, 1.0, 1.0, 1.0, 1.0, 1.0, 2.0, 1.0, 1.0, 1.0, 1.0, 1.0, 1.0, 1.0, 1.0, 1.0, 1.0, 1.0, 1.0, 1.0, 1.0], "color": ["rgba(200,221,241,0.2)", "rgba(246,202,229,0.2)", "rgba(248,178,77,0.2)", "rgba(2,70,144,0.2)", "rgba(109,174,214,0.2)", "rgba(255,217,121,0.2)", "rgba(246,202,229,0.2)", "rgba(248,178,77,0.2)", "rgba(237,104,78,0.2)", "rgba(200,221,241,0.2)", "rgba(200,221,241,0.2)", "rgba(207,234,241,0.2)", "rgba(65,144,200,0.2)", "rgba(196,165,222,0.2)", "rgba(237,104,78,0.2)", "rgba(240,136,65,0.2)", "rgba(200,221,241,0.2)", "rgba(255,217,121,0.2)", "rgba(184,131,212,0.2)", "rgba(255,217,121,0.2)", "rgba(255,217,121,0.2)", "rgba(200,221,241,0.2)", "rgba(184,131,212,0.2)", "rgba(237,104,78,0.2)", "rgba(237,104,78,0.2)", "rgba(237,104,78,0.2)", "rgba(237,104,78,0.2)", "rgba(246,202,229,0.2)", "rgba(237,104,78,0.2)", "rgba(204,17,24,0.2)", "rgba(237,104,78,0.2)", "rgba(150,204,203,0.2)", "rgba(150,204,203,0.2)", "rgba(239,241,250,0.2)", "rgba(255,217,121,0.2)", "rgba(239,241,250,0.2)", "rgba(237,104,78,0.2)", "rgba(200,221,241,0.2)", "rgba(31,116,182,0.2)", "rgba(237,104,78,0.2)", "rgba(255,217,121,0.2)", "rgba(246,202,229,0.2)", "rgba(255,217,121,0.2)", "rgba(2,70,144,0.2)", "rgba(240,136,65,0.2)", "rgba(240,136,65,0.2)", "rgba(204,17,24,0.2)", "rgba(237,104,78,0.2)", "rgba(184,131,212,0.2)", "rgba(246,202,229,0.2)", "rgba(65,144,200,0.2)", "rgba(237,104,78,0.2)", "rgba(150,204,203,0.2)", "rgba(239,241,250,0.2)", "rgba(240,136,65,0.2)", "rgba(239,241,250,0.2)", "rgba(237,104,78,0.2)", "rgba(237,104,78,0.2)", "rgba(240,136,65,0.2)", "rgba(237,104,78,0.2)", "rgba(248,178,77,0.2)", "rgba(237,104,78,0.2)", "rgba(255,217,121,0.2)", "rgba(239,241,250,0.2)", "rgba(237,104,78,0.2)", "rgba(204,17,24,0.2)", "rgba(237,104,78,0.2)", "rgba(150,204,203,0.2)", "rgba(248,178,77,0.2)", "rgba(237,104,78,0.2)", "rgba(150,204,203,0.2)", "rgba(240,136,65,0.2)", "rgba(239,241,250,0.2)", "rgba(239,241,250,0.2)", "rgba(240,136,65,0.2)", "rgba(237,104,78,0.2)", "rgba(255,217,121,0.2)", "rgba(237,104,78,0.2)", "rgba(237,104,78,0.2)", "rgba(248,178,77,0.2)", "rgba(246,202,229,0.2)", "rgba(239,241,250,0.2)", "rgba(246,202,229,0.2)", "rgba(237,104,78,0.2)", "rgba(237,104,78,0.2)", "rgba(255,217,121,0.2)", "rgba(237,104,78,0.2)", "rgba(255,217,121,0.2)", "rgba(255,217,121,0.2)", "rgba(237,104,78,0.2)", "rgba(237,104,78,0.2)", "rgba(200,221,241,0.2)", "rgba(200,221,241,0.2)", "rgba(184,131,212,0.2)", "rgba(239,241,250,0.2)", "rgba(240,136,65,0.2)", "rgba(255,217,121,0.2)", "rgba(237,104,78,0.2)", "rgba(239,241,250,0.2)", "rgba(239,241,250,0.2)", "rgba(204,17,24,0.2)", "rgba(239,241,250,0.2)", "rgba(248,178,77,0.2)", "rgba(246,202,229,0.2)", "rgba(248,178,77,0.2)", "rgba(237,104,78,0.2)", "rgba(239,241,250,0.2)", "rgba(237,104,78,0.2)", "rgba(204,17,24,0.2)", "rgba(248,178,77,0.2)", "rgba(239,241,250,0.2)", "rgba(239,241,250,0.2)", "rgba(255,217,121,0.2)", "rgba(200,221,241,0.2)", "rgba(240,136,65,0.2)", "rgba(237,104,78,0.2)", "rgba(248,178,77,0.2)", "rgba(248,178,77,0.2)", "rgba(200,221,241,0.2)", "rgba(255,217,121,0.2)", "rgba(237,104,78,0.2)", "rgba(240,136,65,0.2)", "rgba(246,202,229,0.2)", "rgba(246,202,229,0.2)", "rgba(239,241,250,0.2)", "rgba(237,104,78,0.2)", "rgba(255,217,121,0.2)", "rgba(237,104,78,0.2)", "rgba(150,150,150,0.2)", "rgba(237,104,78,0.2)", "rgba(237,104,78,0.2)", "rgba(239,241,250,0.2)", "rgba(204,17,24,0.2)", "rgba(255,217,121,0.2)", "rgba(196,165,222,0.2)", "rgba(239,241,250,0.2)", "rgba(239,241,250,0.2)", "rgba(239,241,250,0.2)", "rgba(237,104,78,0.2)", "rgba(237,104,78,0.2)", "rgba(240,136,65,0.2)", "rgba(184,131,212,0.2)", "rgba(240,136,65,0.2)", "rgba(237,104,78,0.2)", "rgba(200,221,241,0.2)", "rgba(240,136,65,0.2)", "rgba(207,234,241,0.2)", "rgba(255,217,121,0.2)", "rgba(239,241,250,0.2)", "rgba(204,17,24,0.2)", "rgba(237,104,78,0.2)", "rgba(237,104,78,0.2)", "rgba(237,104,78,0.2)", "rgba(184,131,212,0.2)", "rgba(248,178,77,0.2)", "rgba(255,217,121,0.2)", "rgba(200,221,241,0.2)", "rgba(240,136,65,0.2)", "rgba(237,104,78,0.2)"]}, "PDAC": {"label_list": ["Ductal", "Cancer clone B", "Cancer clone A", "Macrophages", "T cells & NK cells", "mDCs B", "mDCs A", "Tuft cells", "Monocytes", "RBCs", "Mast cells", "Acinar cells", "pDCs", "Endothelial cells", "Fibroblasts", "Endocrine cells", "", "", "", "", "", "", "", "", "", "", "", "", "", "", "", "", "", "", "", "", "", "", "", "", "", "", "", "", "", "", "", "", "", "", "", "", "", "", "", "", "", "", "", "", "", "", "", "", "", "", "", "", "", "", "", "", "", "", "", "", "", "", "", "", "", "", "", "", "", "", "", "", "", "", "", "", "", "", "", "", "", "", "", "", "", "", "", "", "", "", "", "", "", "", "", "", "", "", "", "", "", "", "", "", "", "", "", "", "", "", "", "", "", "", "", "", "", "", "", "", "", "", "", "", "", "", "", "", "", "", "", "", "", "", "", "", "", "", "", "", "", "", "", "", "", "", "", "", "", "", "", "", "", "", "", "", "", "", "", "", "", "", "", "", "", "", "", "", "", "", "", "", "", "", "", "", "", "", "", "", "", "", "", "", "", "", "", "", "", "", "", "", "", "", "", "", "", "", "", "", "", "", "", "", "", "", "", "", "", "", "", "", "", "", "", "", "", "", "", "", "", "", "", "", "", "", "", "", "", "", "", "", "", "", "", "", "", "", "", "", "", "", "", "", "", "", "", "", "", "", "", "", "", "", "", "", "", "", "", "", "", "", "", "", "", "", "", "", "", "", "", "", "", "", "", "", "", "", "", "", "", "", "", "", "", "", "", "", "", "", "", "", "", "", "", "", "", "", "", "", "", "", "", "", "", "", "", "", "", "", "", "", "", "", "", "", "", "", "", "", "", "", "", "", "", "", "", "", "", "", "", "", "", "", "", "", "", "", "", "", "", "", "", "", "", "", "", "", "", "", "", "", "", "", "", "", "", "", "", "", "", "", "", "", "", "", "", "", "", "", "", "", "", "", "", "", "", "", "", "", "", "", "", "", "", "", "", "", "", "", "", "", "", "", "", "", "", "", "", "", "", "", "", "", "", "", "", "", "", "", "", "", "", "", "", "", "", "", "", "", "", "", "", "", "", "", "", "", "", "", "", "", "", "", "", "", "", "", "", "", "", "", "", "", "", "", "", "", "", "", "", "", "", "", "", "", "", "", "", "", "", "", "", "", "", "", "", "", "", "", "", "", "", "", "", "", "", "", "", "", "", "", "", "", "", "", "", "", ""], "y_axis": [0.16002527042080983, 0.2769286864215827, 0.3570904694490185, 0.4210293765047506, 0.45547920972486733, 0.48730462356448934, 0.5201232543804434, 0.5484375655343899, 0.5754517836013866, 0.6024315535243412, 0.6295632418207067, 0.6923622196222139, 0.7552434767602346, 0.7833193152606573, 0.8227894730421239, 0.8639528387671659, "", "", "", "", "", "", "", "", "", "", "", "", "", "", "", "", "", "", "", "", "", "", "", "", "", "", "", "", "", "", "", "", "", "", "", "", "", "", "", "", "", "", "", "", "", "", "", "", "", "", "", "", "", "", "", "", "", "", "", "", "", "", "", "", "", "", "", "", "", "", "", "", "", "", "", "", "", "", "", "", "", "", "", "", "", "", "", "", "", "", "", "", "", "", "", "", "", "", "", "", "", "", "", "", "", "", "", "", "", "", "", "", "", "", "", "", "", "", "", "", "", "", "", "", "", "", "", "", "", "", "", "", "", "", "", "", "", "", "", "", "", "", "", "", "", "", "", "", "", "", "", "", "", "", "", "", "", "", "", "", "", "", "", "", "", "", "", "", "", "", "", "", "", "", "", "", "", "", "", "", "", "", "", "", "", "", "", "", "", "", "", "", "", "", "", "", "", "", "", "", "", "", "", "", "", "", "", "", "", "", "", "", "", "", "", "", "", "", "", "", "", "", "", "", "", "", "", "", "", "", "", "", "", "", "", "", "", "", "", "", "", "", "", "", "", "", "", "", "", "", "", "", "", "", "", "", "", "", "", "", "", "", "", "", "", "", "", "", "", "", "", "", "", "", "", "", "", "", "", "", "", "", "", "", "", "", "", "", "", "", "", "", "", "", "", "", "", "", "", "", "", "", "", "", "", "", "", "", "", "", "", "", "", "", "", "", "", "", "", "", "", "", "", "", "", "", "", "", "", "", "", "", "", "", "", "", "", "", "", "", "", "", "", "", "", "", "", "", "", "", "", "", "", "", "", "", "", "", "", "", "", "", "", "", "", "", "", "", "", "", "", "", "", "", "", "", "", "", "", "", "", "", "", "", "", "", "", "", "", "", "", "", "", "", "", "", "", "", "", "", "", "", "", "", "", "", "", "", "", "", "", "", "", "", "", "", "", "", "", "", "", "", "", "", "", "", "", "", "", "", "", "", "", "", "", "", "", "", "", "", "", "", "", "", "", "", "", "", "", "", "", "", "", "", "", "", "", "", "", "", "", "", "", "", "", "", "", "", "", "", "", "", "", "", "", "", "", "", "", "", "", "", "", "", "", "", "", "", ""], "x_axis": [0.1, 0.1, 0.1, 0.1, 0.1, 0.1, 0.1, 0.1, 0.1, 0.1, 0.1, 0.1, 0.1, 0.1, 0.1, 0.1, 0.1, 0.1, 0.1, 0.1, 0.1, 0.1, 0.1, 0.1, 0.1, 0.1, 0.1, 0.1, 0.1, 0.1, 0.1, 0.1, 0.1, 0.1, 0.1, 0.1, 0.1, 0.1, 0.1, 0.1, 0.1, 0.1, 0.1, 0.1, 0.1, 0.1, 0.1, 0.1, 0.1, 0.1, 0.1, 0.1, 0.1, 0.1, 0.1, 0.1, 0.1, 0.1, 0.1, 0.1, 0.1, 0.1, 0.1, 0.1, 0.1, 0.1, 0.1, 0.1, 0.1, 0.1, 0.1, 0.1, 0.1, 0.1, 0.1, 0.1, 0.1, 0.1, 0.1, 0.1, 0.1, 0.1, 0.1, 0.1, 0.1, 0.1, 0.1, 0.1, 0.1, 0.1, 0.1, 0.1, 0.1, 0.1, 0.1, 0.1, 0.1, 0.1, 0.1, 0.1, 0.1, 0.1, 0.1, 0.1, 0.1, 0.1, 0.1, 0.1, 0.1, 0.1, 0.1, 0.1, 0.1, 0.1, 0.1, 0.1, 0.1, 0.1, 0.1, 0.1, 0.1, 0.1, 0.1, 0.1, 0.1, 0.1, 0.1, 0.1, 0.1, 0.1, 0.1, 0.1, 0.1, 0.1, 0.1, 0.1, 0.1, 0.1, 0.1, 0.1, 0.1, 0.1, 0.1, 0.1, 0.1, 0.1, 0.1, 0.1, 0.1, 0.1, 0.1, 0.1, 0.1, 0.1, 0.1, 0.1, 0.1, 0.1, 0.1, 0.1, 0.1, 0.1, 0.1, 0.1, 0.1, 0.1, 0.1, 0.1, 0.1, 0.1, 0.1, 0.1, 0.1, 0.1, 0.1, 0.1, 0.1, 0.1, 0.1, 0.1, 0.1, 0.1, 0.1, 0.1, 0.1, 0.1, 0.1, 0.1, 0.1, 0.1, 0.1, 0.1, 0.1, 0.1, 0.1, 0.1, 0.1, 0.1, 0.1, 0.1, 0.1, 0.1, 0.1, 0.1, 0.1, 0.1, 0.1, 0.1, 0.1, 0.1, 0.1, 0.1, 0.1, 0.1, 0.1, 0.1, 0.1, 0.1, 0.1, 0.1, 0.1, 0.1, 0.1, 0.1, 0.1, 0.1, 0.1, 0.1, 0.1, 0.1, 0.1, 0.1, 0.1, 0.1, 0.1, 0.1, 0.1, 0.1, 0.1, 0.1, 0.1, 0.1, 0.1, 0.1, 0.1, 0.1, 0.1, 0.1, 0.1, 0.1, 0.1, 0.1, 0.1, 0.1, 0.1, 0.1, 0.1, 0.1, 0.1, 0.1, 0.1, 0.1, 0.1, 0.1, 0.1, 0.1, 0.1, 0.1, 0.1, 0.1, 0.1, 0.1, 0.1, 0.1, 0.1, 0.1, 0.1, 0.1, 0.1, 0.1, 0.1, 0.1, 0.1, 0.1, 0.1, 0.1, 0.1, 0.1, 0.1, 0.1, 0.1, 0.1, 0.1, 0.1, 0.1, 0.1, 0.1, 0.1, 0.1, 0.1, 0.1, 0.1, 0.1, 0.1, 0.1, 0.1, 0.1, 0.1, 0.1, 0.1, 0.1, 0.1, 0.1, 0.1, 0.1, 0.1, 0.1, 0.1, 0.1, 0.1, 0.1, 0.1, 0.1, 0.1, 0.1, 0.1, 0.1, 0.1, 0.1, 0.1, 0.1, 0.1, 0.1, 0.1, 0.1, 0.1, 0.1, 0.1, 0.1, 0.1, 0.1, 0.1, 0.1, 0.1, 0.1, 0.1, 0.1, 0.1, 0.1, 0.1, 0.1, 0.1, 0.1, 0.1, 0.1, 0.1, 0.1, 0.1, 0.1, 0.1, 0.1, 0.1, 0.1, 0.1, 0.1, 0.1, 0.1, 0.1, 0.1, 0.1, 0.1, 0.1, 0.1, 0.1, 0.1, 0.1, 0.1, 0.1, 0.1, 0.1, 0.1, 0.1, 0.1, 0.1, 0.1, 0.1, 0.1, 0.1, 0.1, 0.1, 0.1, 0.1, 0.1, 0.1, 0.1, 0.1, 0.1, 0.1, 0.1, 0.1, 0.1, 0.1, 0.1, 0.1, 0.1, 0.1, 0.1, 0.1, 0.1, 0.1, 0.1, 0.1, 0.1, 0.1, 0.1, 0.1, 0.1, 0.1, 0.1, 0.1, 0.1, 0.1, 0.1, 0.1, 0.1, 0.1, 0.1, 0.1, 0.1, 0.1, 0.1, 0.1, 0.1, 0.1, 0.1, 0.1, 0.1, 0.1, 0.1, 0.1, 0.1, 0.1, 0.1, 0.1, 0.1, 0.1, 0.1, 0.1, 0.1, 0.1, 0.1, 0.1, 0.1, 0.1, 0.1, 0.1, 0.1, 0.1, 0.1, 0.1, 0.1, 0.1, 0.1, 0.1, 0.1, 0.1, 0.1, 0.1, 0.1, 0.1, 0.1, 0.1, 0.1, 0.1, 0.1, 0.1, 0.1, 0.1, 0.1, 0.1, 0.1, 0.1, 0.1, 0.1, 0.1, 0.1, 0.1, 0.1, 0.1, 0.1, 0.1, 0.1, 0.1, 0.1, 0.1, 0.1, 0.1, 0.1, 0.1, 0.1, 0.1, 0.1, 0.1, 0.1, 0.1, 0.9, 0.9, 0.9, 0.9, 0.9, 0.9, 0.9, 0.9, 0.9, 0.9, 0.9, 0.9, 0.9, 0.9, 0.9, 0.9, 0.9, 0.9, 0.9, 0.9, 0.9, 0.9, 0.9, 0.9, 0.9, 0.9, 0.9, 0.9, 0.9, 0.9, 0.9, 0.9, 0.9, 0.9, 0.9, 0.9, 0.9, 0.9, 0.9, 0.9, 0.9, 0.9, 0.9, 0.9, 0.9, 0.9, 0.9, 0.9, 0.9, 0.9, 0.9, 0.9, 0.9, 0.9, 0.9, 0.9, 0.9, 0.9, 0.9, 0.9, 0.9, 0.9, 0.9, 0.9, 0.9, 0.9, 0.9, 0.9, 0.9, 0.9, 0.9, 0.9, 0.9, 0.9, 0.9, 0.9, 0.9, 0.9, 0.9, 0.9, 0.9, 0.9, 0.9, 0.9, 0.9, 0.9, 0.9, 0.9, 0.9, 0.9, 0.9, 0.9, 0.9, 0.9, 0.9, 0.9, 0.9, 0.9, 0.9, 0.9, 0.9, 0.9, 0.9, 0.9, 0.9, 0.9, 0.9, 0.9, 0.9, 0.9, 0.9, 0.9, 0.9, 0.9, 0.9, 0.9, 0.9, 0.9, 0.9, 0.9, 0.9, 0.9, 0.9, 0.9, 0.9, 0.9, 0.9, 0.9, 0.9, 0.9, 0.9, 0.9, 0.9, 0.9, 0.9, 0.9, 0.9, 0.9, 0.9, 0.9, 0.9, 0.9, 0.9, 0.9, 0.9, 0.9, 0.9, 0.9, 0.9, 0.9, 0.9, 0.9, 0.9, 0.9, 0.9, 0.9, 0.9, 0.9, 0.9, 0.9, 0.9, 0.9, 0.9, 0.9, 0.9, 0.9, 0.9, 0.9, 0.9, 0.9, 0.9, 0.9, 0.9, 0.9, 0.9, 0.9, 0.9, 0.9, 0.9, 0.9, 0.9, 0.9, 0.9, 0.9, 0.9, 0.9, 0.9, 0.9, 0.9, 0.9, 0.9, 0.9, 0.9, 0.9, 0.9, 0.9, 0.9, 0.9, 0.9, 0.9, 0.9, 0.9, 0.9, 0.9, 0.9, 0.9, 0.9, 0.9, 0.9, 0.9, 0.9, 0.9, 0.9, 0.9, 0.9, 0.9, 0.9, 0.9, 0.9, 0.9, 0.9, 0.9, 0.9, 0.9, 0.9, 0.9, 0.9, 0.9, 0.9, 0.9, 0.9, 0.9, 0.9, 0.9, 0.9, 0.9, 0.9, 0.9, 0.9, 0.9, 0.9, 0.9, 0.9, 0.9, 0.9, 0.9, 0.9, 0.9, 0.9, 0.9, 0.9, 0.9, 0.9, 0.9, 0.9, 0.9, 0.9, 0.9, 0.9, 0.9, 0.9, 0.9, 0.9, 0.9, 0.9, 0.9, 0.9, 0.9, 0.9, 0.9, 0.9, 0.9, 0.9, 0.9, 0.9, 0.9, 0.9, 0.9, 0.9, 0.9, 0.9, 0.9, 0.9, 0.9, 0.9, 0.9, 0.9, 0.9, 0.9, 0.9, 0.9, 0.9, 0.9, 0.9, 0.9, 0.9, 0.9, 0.9, 0.9, 0.9, 0.9, 0.9, 0.9, 0.9, 0.9, 0.9, 0.9, 0.9, 0.9, 0.9, 0.9, 0.9, 0.9, 0.9, 0.9, 0.9, 0.9, 0.9, 0.9, 0.9, 0.9, 0.9, 0.9, 0.9, 0.9, 0.9, 0.9, 0.9, 0.9, 0.9, 0.9, 0.9, 0.9, 0.9, 0.9, 0.9, 0.9, 0.9, 0.9, 0.9, 0.9, 0.9, 0.9, 0.9, 0.9, 0.9, 0.9, 0.9, 0.9, 0.9, 0.9, 0.9, 0.9, 0.9, 0.9, 0.9, 0.9, 0.9, 0.9, 0.9, 0.9, 0.9, 0.9, 0.9, 0.9, 0.9, 0.9, 0.9, 0.9, 0.9, 0.9, 0.9, 0.9, 0.9, 0.9, 0.9, 0.9, 0.9, 0.9, 0.9, 0.9, 0.9, 0.9, 0.9, 0.9, 0.9, 0.9, 0.9, 0.9, 0.9, 0.9, 0.9, 0.9, 0.9, 0.9, 0.9, 0.9, 0.9, 0.9, 0.9, 0.9, 0.9, 0.9, 0.9, 0.9, 0.9, 0.9, 0.9, 0.9, 0.9, 0.9, 0.9, 0.9, 0.9, 0.9, 0.9, 0.9, 0.9, 0.9, 0.9, 0.9, 0.9, 0.9, 0.9, 0.9, 0.9, 0.9, 0.9, 0.9, 0.9, 0.9, 0.9, 0.9, 0.9, 0.9, 0.9, 0.9, 0.9, 0.9, 0.9, 0.9, 0.9, 0.9, 0.9, 0.9, 0.9, 0.9, 0.9, 0.9, 0.9, 0.9, 0.9, 0.9, 0.9, 0.9, 0.9, 0.9, 0.9, 0.9, 0.9, 0.9, 0.9, 0.9, 0.9, 0.9, 0.9, 0.9, 0.9, 0.9, 0.9, 0.9, 0.9, 0.9, 0.9, 0.9, 0.9, 0.9, 0.9, 0.9, 0.9, 0.9, 0.9, 0.9, 0.9, 0.9, 0.9, 0.9, 0.9, 0.9], "source": [1, 11, 11, 11, 0, 14, 2, 11, 2, 0, 0, 0, 0, 2, 2, 11, 0, 1, 15, 1, 0, 2, 14, 0, 5, 0, 0, 14, 0, 0, 0, 3, 0, 3, 2, 0, 0, 0, 1, 14, 3, 0, 3, 1, 5, 0, 2, 2, 3, 2, 0, 0, 0, 3, 0, 2, 0, 0, 1, 11, 3, 2, 0, 6, 0, 0, 0, 11, 0, 0, 5, 2, 6, 0, 2, 0, 1, 0, 0, 2, 5, 0, 2, 0, 3, 0, 0, 13, 0, 1, 6, 5, 1, 0, 0, 0, 13, 0, 2, 5, 0, 2, 0, 1, 0, 0, 1, 0, 2, 0, 0, 2, 0, 0, 0, 0, 12, 2, 1, 2, 0, 1, 0, 0, 2, 5, 0, 0, 2, 4, 0, 0, 2, 0, 2, 0, 3, 1, 0, 0, 4, 0, 0, 0, 0, 13, 0, 0, 0, 0, 0, 2, 0, 2, 2, 1, 2, 5, 11, 13, 2, 0, 10, 3, 0, 0, 2, 1, 0, 0, 2, 0, 2, 0, 0, 0, 0, 0, 0, 0, 0, 0, 3, 0, 0, 12, 0, 0, 0, 3, 0, 6, 3, 1, 13, 1, 0, 0, 0, 0, 0, 0, 0, 2, 7, 2, 0, 0, 11, 0, 2, 10, 0, 0, 4, 5, 2, 3, 0, 0, 0, 1, 0, 0, 0, 0, 1, 0, 0, 0, 0, 1, 0, 0, 0, 3, 0, 0, 0, 1, 0, 0, 1, 1, 0, 0, 0, 0, 0, 0, 0, 0, 0, 10, 2, 0, 1, 0, 13, 1, 1, 1, 0, 2, 0, 0, 0, 0, 0, 0, 0, 1, 0, 2, 6, 5, 0, 0, 0, 0, 0, 0, 0, 11, 10, 0, 0, 1, 0, 1, 0, 0, 0, 0, 0, 1, 0, 0, 2, 0, 0, 0, 11, 1, 2, 1, 0, 5, 0, 0, 0, 2, 0, 0, 1, 1, 0, 0, 3, 4, 1, 0, 0, 0, 1, 0, 1, 1, 2, 0, 0, 1, 0, 5, 1, 0, 0, 1, 0, 0, 0, 10, 6, 0, 7, 0, 2, 0, 0, 0, 0, 0, 0, 0, 2, 2, 8, 0, 0, 0, 1, 0, 0, 0, 2, 0, 0, 2, 0, 0, 0, 5, 1, 0, 0, 4, 0, 0, 0, 1, 1, 2, 0, 0, 0, 0, 0, 0, 0, 0, 10, 0, 0, 1, 2, 9, 0, 9, 3, 1, 0, 0, 2, 0, 0, 11, 0, 2, 0, 6, 0, 0, 7, 0, 2, 2, 9, 1, 2, 0, 2, 0, 0, 0, 0, 0, 5, 9, 0, 0, 1, 11, 0, 3, 0, 0, 0, 0, 0, 0, 0, 1, 0, 0, 0, 7, 2, 2, 0, 0, 0, 4, 3, 0, 1, 1, 4, 0, 0, 1, 1, 14, 0, 0, 0, 0, 1, 10, 0, 0, 0, 0, 0, 0, 0, 1, 0, 0, 1, 1, 1, 0, 8, 0, 0, 0, 0, 0, 1], "target": [16, 17, 18, 19, 20, 21, 22, 23, 24, 25, 26, 27, 28, 29, 30, 31, 32, 33, 34, 35, 36, 37, 38, 39, 40, 41, 42, 43, 44, 45, 46, 47, 48, 49, 50, 51, 52, 53, 54, 55, 56, 57, 58, 59, 60, 61, 62, 63, 64, 65, 66, 67, 68, 69, 70, 71, 72, 73, 74, 75, 76, 77, 78, 79, 80, 81, 82, 83, 84, 85, 86, 87, 88, 89, 90, 91, 92, 93, 94, 95, 96, 97, 98, 99, 100, 101, 102, 103, 104, 105, 106, 107, 108, 109, 110, 111, 112, 113, 114, 115, 116, 117, 118, 119, 120, 121, 122, 123, 124, 125, 126, 127, 128, 129, 130, 131, 132, 133, 134, 135, 136, 137, 138, 139, 140, 141, 142, 143, 144, 145, 146, 147, 148, 149, 150, 151, 152, 153, 154, 155, 156, 157, 158, 159, 160, 161, 162, 163, 164, 165, 166, 167, 168, 169, 170, 171, 172, 173, 174, 175, 176, 177, 178, 179, 180, 181, 182, 183, 184, 185, 186, 187, 188, 189, 190, 191, 192, 193, 194, 195, 196, 197, 198, 199, 200, 201, 202, 203, 204, 205, 206, 207, 208, 209, 210, 211, 212, 213, 214, 215, 216, 217, 218, 219, 220, 221, 222, 223, 224, 225, 226, 227, 228, 229, 230, 231, 232, 233, 234, 235, 236, 237, 238, 239, 240, 241, 242, 243, 244, 245, 246, 247, 248, 249, 250, 251, 252, 253, 254, 255, 256, 257, 258, 259, 260, 261, 262, 263, 264, 265, 266, 267, 268, 269, 270, 271, 272, 273, 274, 275, 276, 277, 278, 279, 280, 281, 282, 283, 284, 285, 286, 287, 288, 289, 290, 291, 292, 293, 294, 295, 296, 297, 298, 299, 300, 301, 302, 303, 304, 305, 306, 307, 308, 309, 310, 311, 312, 313, 314, 315, 316, 317, 318, 319, 320, 321, 322, 323, 324, 325, 326, 327, 328, 329, 330, 331, 332, 333, 334, 335, 336, 337, 338, 339, 340, 341, 342, 343, 344, 345, 346, 347, 348, 349, 350, 351, 352, 353, 354, 355, 356, 357, 358, 359, 360, 361, 362, 363, 364, 365, 366, 367, 368, 369, 370, 371, 372, 373, 374, 375, 376, 377, 378, 379, 380, 381, 382, 383, 384, 385, 386, 387, 388, 389, 390, 391, 392, 393, 394, 395, 396, 397, 398, 399, 400, 401, 402, 403, 404, 405, 406, 407, 408, 409, 410, 411, 412, 413, 414, 415, 416, 417, 418, 419, 420, 421, 422, 423, 424, 425, 426, 427, 428, 429, 430, 431, 432, 433, 434, 435, 436, 437, 438, 439, 440, 441, 442, 443, 444, 445, 446, 447, 448, 449, 450, 451, 452, 453, 454, 455, 456, 457, 458, 459, 460, 461, 462, 463, 464, 465, 466, 467, 468, 469, 470, 471, 472, 473, 474, 475, 476, 477, 478, 479, 480, 481, 482, 483, 484, 485, 486, 487, 488, 489, 490, 491, 492, 493, 494, 495, 496, 497, 498, 499, 500, 501, 502, 503, 504], "value": [0.09760131310082991, 0.06480753543464729, 0.061778367506534634, 0.06172531703363498, 0.05937806632534777, 0.04933714067068568, 0.0461650388424172, 0.0439904723901841, 0.037475880130969245, 0.033538472500898836, 0.03307494628270317, 0.032923190718482064, 0.029128469806884955, 0.027297198910327884, 0.026012511133554857, 0.023675133122896194, 0.021929286749204403, 0.020246061772275576, 0.019020452482648154, 0.017942027936112354, 0.017163163892818783, 0.01610158579217199, 0.015700513990884794, 0.014897630223191679, 0.01439553437976048, 0.013897682112722567, 0.013699671503834294, 0.013589874836282344, 0.012652589315782241, 0.00982757962954242, 0.00975952239224915, 0.009551503260957713, 0.00943649550922957, 0.00894946876453646, 0.00851370480393628, 0.008461792477591535, 0.008107511037914333, 0.007991194114558177, 0.007801685933486755, 0.007653693212855678, 0.0070646221361593915, 0.007029544339400874, 0.006958970313435602, 0.006899403101669489, 0.006778321691904644, 0.006613762218956768, 0.006563734027812006, 0.006374771419629723, 0.006346713613950161, 0.005556569569486816, 0.005383610986714118, 0.005286895455328753, 0.004855860474354926, 0.00475526830167063, 0.004643800872988779, 0.004166001079159191, 0.004151146104316411, 0.004086299793625913, 0.0039924617743975176, 0.003978788310451837, 0.0038377670201330503, 0.003769380852543691, 0.0036328593822055866, 0.003597792406515266, 0.003582201717157004, 0.00353033075089777, 0.003502933318880397, 0.0034967659320869634, 0.0034722461339966966, 0.003466678566134356, 0.0033822568424755374, 0.003362801530774775, 0.003259829037250593, 0.0029165090783095085, 0.002913945537923309, 0.002879398218114088, 0.0028570410408299473, 0.0027577420839805617, 0.0027283235825380395, 0.0027243866526989293, 0.0027223502315960337, 0.0026889099961965256, 0.002608291894613235, 0.0025618691574115127, 0.002549847759882412, 0.0025183709282024197, 0.0024812109821173295, 0.002426080357456496, 0.0024132631287770226, 0.002382401648569971, 0.002341019194663374, 0.0022113756412224304, 0.0021675941297818815, 0.0021427571826737645, 0.0021209239360081046, 0.0021208169528179684, 0.002007107271624865, 0.0019291606675438321, 0.0019137379868452778, 0.0018908085315559112, 0.0018452647955380693, 0.0018162822930546739, 0.0017970332364080108, 0.0017629058974795238, 0.0017371512023532686, 0.0017194137508935673, 0.0017122265547613374, 0.001702113512748472, 0.0016915112885608772, 0.0016861286390461826, 0.00163236939325867, 0.0016230796075838664, 0.001600481200415522, 0.0015938101062652073, 0.001572856449189996, 0.0014305708952311747, 0.001403112285874789, 0.0013837391200530443, 0.0013199353555424314, 0.0012922821817079743, 0.0012355470538977105, 0.0012082977810738468, 0.0011923277399579699, 0.0011564821897475813, 0.001144873810057351, 0.0011362049783392252, 0.0011245265612887187, 0.0011017741884573468, 0.001097260472947113, 0.0010626178666992218, 0.001051498491823192, 0.0010470625916829787, 0.0010456041612666165, 0.0010341056810922364, 0.0010000019134711051, 0.0009825609300044016, 0.0009814111817987652, 0.0009662517453533391, 0.0009585591075686815, 0.0009406939786919991, 0.0009235944379683706, 0.0009142478201394563, 0.000910127773759924, 0.0009067509170789232, 0.0008995494694715979, 0.0008936333018255669, 0.0008924751961743047, 0.0008662428928783251, 0.0008491388342722523, 0.0008335770827362478, 0.0008269295875281626, 0.0008221753803027006, 0.0008044780506935336, 0.0007992663430975624, 0.0007928938846693606, 0.0007868285557360051, 0.0007816360707225368, 0.0007385205972166419, 0.000728771257758227, 0.0007243201523590486, 0.0006455072519916757, 0.000643285011563993, 0.0006423844393185123, 0.0006191203186351253, 0.0006177735511898445, 0.0006149903240993412, 0.0006098466530825466, 0.0006012130765604505, 0.0005755194424268093, 0.000572472474642146, 0.0005481841841190203, 0.0005409589373894035, 0.0005169379169648396, 0.0005124296469111397, 0.0005062091190343686, 0.0004864097143417968, 0.0004728872391971701, 0.0004553868387145037, 0.0004540266844771928, 0.0004524436008697683, 0.0004436032332776914, 0.00043661795869366356, 0.00043043165715902506, 0.0004229025424024764, 0.00038076790924398523, 0.0003709624586350002, 0.0003686000326682086, 0.0003580864409087528, 0.0003506712190532797, 0.00034860868833500914, 0.0003286507169994873, 0.00032702607687455437, 0.00032384553788892233, 0.0003023165133815575, 0.00029448595341765194, 0.0002921343513043789, 0.0002787193468584046, 0.00027501574827311923, 0.00027174514673846203, 0.0002717401386810984, 0.00026841918481153456, 0.0002677744597729101, 0.0002613517016533653, 0.00025847099349554534, 0.0002583495337931399, 0.0002542865691920958, 0.0002504629522993984, 0.0002496207858196415, 0.00024418540122551224, 0.000241329590613151, 0.00023630431970503779, 0.0002357108075511776, 0.00023272016697307898, 0.0002311144991497811, 0.00023074136303656304, 0.00022655706321535925, 0.00022034424906972595, 0.0002173004627318156, 0.0002148793397335486, 0.0002139903377068208, 0.0002130542866375272, 0.0002114683473241185, 0.00021028025332354581, 0.00020116515270972865, 0.0002011091867673872, 0.00019982684533604659, 0.00019540232904926815, 0.0001951609419463363, 0.0001930810850305608, 0.0001848376365349237, 0.0001809913793866, 0.0001798552153838919, 0.0001794580093928508, 0.00017154777981874636, 0.0001712170485167, 0.0001689454823458, 0.0001689166409225158, 0.0001662287946265145, 0.00016144773580644515, 0.00016140786536548236, 0.000157991978983217, 0.00014761297037261688, 0.0001470419782173001, 0.00013790665324096447, 0.00013736587229103383, 0.0001368964155848383, 0.00013543153586024884, 0.000134762888750755, 0.0001338240712398333, 0.00013367150825204218, 0.000133059026861633, 0.00013197066849020972, 0.0001303631009638738, 0.00012941702650929408, 0.00012774697534059982, 0.0001267856728014535, 0.0001222069206535453, 0.0001199329126686505, 0.00011644376913608971, 0.00011378722311422569, 0.0001136981816725772, 0.00011276262586745869, 0.0001115972585624542, 0.0001111508560909693, 0.0001103385032302078, 0.00010740173313599394, 0.0001072624901635212, 0.0001041076326625, 0.0001031429066223185, 0.0001021139501557773, 0.00010185892979024511, 0.0001004201296527376, 9.797965043385766e-05, 9.764653130784138e-05, 9.353781960024964e-05, 9.273815223323476e-05, 9.27060350204729e-05, 9.22781498878001e-05, 9.09687509795908e-05, 9.080056225820024e-05, 9.048560898150053e-05, 8.78311671068902e-05, 8.62557439188554e-05, 8.597336451953745e-05, 8.586638928940473e-05, 8.20147235983156e-05, 8.20145354509553e-05, 8.162912612165709e-05, 8.150694903894711e-05, 8.021018445044033e-05, 7.92158311037723e-05, 7.78912524380645e-05, 7.69241546241806e-05, 7.675222861963581e-05, 7.59217493960138e-05, 7.585692122435349e-05, 7.56946084192188e-05, 7.54740106721622e-05, 7.335981764776949e-05, 7.3268794500007e-05, 7.19716425647235e-05, 7.168362277742e-05, 7.10824412985052e-05, 6.967257105176713e-05, 6.868566820475159e-05, 6.788036052620212e-05, 6.696019451096102e-05, 6.66578491522672e-05, 6.63542597156355e-05, 6.568111720477903e-05, 6.45362708160908e-05, 6.25489652393111e-05, 6.24049153137247e-05, 6.238488326930759e-05, 6.14589036037958e-05, 6.107587679343655e-05, 5.99420676306149e-05, 5.89162736123861e-05, 5.8423944897499796e-05, 5.75479292065649e-05, 5.6116899733082596e-05, 5.48548081654086e-05, 5.458386565379509e-05, 5.41489400556876e-05, 5.3874341327300096e-05, 5.36002816927638e-05, 5.347000675907135e-05, 5.32554358698163e-05, 5.28091796081081e-05, 5.244896959320679e-05, 5.237707117206917e-05, 5.19194027235922e-05, 5.08346883149752e-05, 5.038478532569038e-05, 4.94474783477209e-05, 4.87106664817294e-05, 4.84297683592146e-05, 4.78853599029179e-05, 4.6603888472146e-05, 4.64990650575613e-05, 4.5721797022073514e-05, 4.50973856729231e-05, 4.49743872865508e-05, 4.46309260830336e-05, 4.45832740775026e-05, 4.45323338767088e-05, 4.44593358610022e-05, 4.34112443325781e-05, 4.25221101386474e-05, 4.206107379569e-05, 4.04080268987359e-05, 3.9962580968169e-05, 3.90584770946676e-05, 3.854953757487178e-05, 3.8275932695574374e-05, 3.74177813882032e-05, 3.65497204404178e-05, 3.62485491735565e-05, 3.52503844872656e-05, 3.51276951776899e-05, 3.48907027657528e-05, 3.33579746197622e-05, 3.22968330572147e-05, 3.21692035433835e-05, 3.134085159657858e-05, 3.113251110473846e-05, 3.10078509236703e-05, 3.04351234863933e-05, 3.009067153601479e-05, 2.95017987977578e-05, 2.94528282924484e-05, 2.92397804669812e-05, 2.85550341321996e-05, 2.83382182048442e-05, 2.7862125511652902e-05, 2.74913610026815e-05, 2.71494881455766e-05, 2.6934813514357173e-05, 2.687543857561712e-05, 2.68453456151905e-05, 2.66183175044689e-05, 2.65026228372282e-05, 2.62362929293444e-05, 2.56605508675513e-05, 2.547394958236014e-05, 2.54560054511e-05, 2.4876538747358967e-05, 2.47736187926785e-05, 2.46735532414491e-05, 2.46679147182657e-05, 2.2828898857576e-05, 2.27964837252528e-05, 2.27475313549052e-05, 2.254585741733917e-05, 2.22122856161365e-05, 2.195440475897431e-05, 2.12647070053748e-05, 2.05537753576064e-05, 1.98992588340472e-05, 1.95281484755792e-05, 1.93343545740597e-05, 1.86037667534869e-05, 1.84877783876397e-05, 1.80931132736232e-05, 1.7332583089498e-05, 1.704109859616255e-05, 1.65386510651815e-05, 1.61317340300353e-05, 1.60366439711573e-05, 1.55526691628627e-05, 1.55115669351401e-05, 1.54544428202121e-05, 1.53691771390988e-05, 1.5111692321103839e-05, 1.50255892125791e-05, 1.49907167069968e-05, 1.4819663250707168e-05, 1.46376609496536e-05, 1.45341986766799e-05, 1.43387583526214e-05, 1.39341705535269e-05, 1.37264313700778e-05, 1.31762643692111e-05, 1.28890788688413e-05, 1.25957879175252e-05, 1.25854040864868e-05, 1.235729351734184e-05, 1.231883532360619e-05, 1.20465238548662e-05, 1.17102916679554e-05, 1.16163010745145e-05, 1.151599516550888e-05, 1.07173000644806e-05, 1.02346216348258e-05, 9.93931418200909e-06, 9.65733696950625e-06, 9.65590560965901e-06, 9.58151705897881e-06, 9.30137084165992e-06, 8.53008723412591e-06, 8.30142789455646e-06, 8.12414053841881e-06, 8.06215158271717e-06, 7.796518388780391e-06, 7.26273575515545e-06, 6.84369637657442e-06, 6.837284864702431e-06, 6.55594453570471e-06, 6.53523193783027e-06, 6.21926756294328e-06, 6.16520628720764e-06, 6.07954887562603e-06, 6.02449951549455e-06, 6.01962421078236e-06, 5.73701305760242e-06, 5.63930195661794e-06, 5.05185595369079e-06, 4.5908150240068e-06, 4.19749080355733e-06, 4.16221928645601e-06, 3.91425395656098e-06, 3.56498075956055e-06, 3.28170015629993e-06, 3.26906148021107e-06, 3.23375469813919e-06, 2.53263253602368e-06, 2.52007627638717e-06, 2.51084124346796e-06, 2.29125074395582e-06, 2.28574916046265e-06, 2.26944583539298e-06, 1.88490159573633e-06, 1.80621998105365e-06, 1.73633699597087e-06, 1.71919795629159e-06, 1.39989824746697e-06, 1.39800026462768e-06, 1.38224285860383e-06, 1.35863538070483e-06, 1.29671478574846e-06, 8.3277331456283e-07, 8.25081839729845e-07, 5.00200729085168e-07, 3.36705692465028e-07, 2.49286894613917e-07, 2.14749818548379e-07, 1.53327635307262e-07, 1.23943642604351e-07, 8.78245525763695e-08], "color": ["rgba(237,104,78,0.2)", "rgba(150,150,150,0.2)", "rgba(150,150,150,0.2)", "rgba(150,150,150,0.2)", "rgba(207,234,241,0.3)", "rgba(184,131,212,0.2)", "rgba(240,136,65,0.2)", "rgba(150,150,150,0.2)", "rgba(240,136,65,0.2)", "rgba(207,234,241,0.3)", "rgba(207,234,241,0.3)", "rgba(207,234,241,0.3)", "rgba(207,234,241,0.3)", "rgba(240,136,65,0.2)", "rgba(240,136,65,0.2)", "rgba(150,150,150,0.2)", "rgba(207,234,241,0.3)", "rgba(237,104,78,0.2)", "rgba(204,17,24,0.2)", "rgba(237,104,78,0.2)", "rgba(207,234,241,0.3)", "rgba(240,136,65,0.2)", "rgba(184,131,212,0.2)", "rgba(207,234,241,0.3)", "rgba(239,241,250,0.2)", "rgba(207,234,241,0.3)", "rgba(207,234,241,0.3)", "rgba(184,131,212,0.2)", "rgba(207,234,241,0.3)", "rgba(207,234,241,0.3)", "rgba(207,234,241,0.3)", "rgba(248,178,77,0.2)", "rgba(207,234,241,0.3)", "rgba(248,178,77,0.2)", "rgba(240,136,65,0.2)", "rgba(207,234,241,0.3)", "rgba(207,234,241,0.3)", "rgba(207,234,241,0.3)", "rgba(237,104,78,0.2)", "rgba(184,131,212,0.2)", "rgba(248,178,77,0.2)", "rgba(207,234,241,0.3)", "rgba(248,178,77,0.2)", "rgba(237,104,78,0.2)", "rgba(239,241,250,0.2)", "rgba(207,234,241,0.3)", "rgba(240,136,65,0.2)", "rgba(240,136,65,0.2)", "rgba(248,178,77,0.2)", "rgba(240,136,65,0.2)", "rgba(207,234,241,0.3)", "rgba(207,234,241,0.3)", "rgba(207,234,241,0.3)", "rgba(248,178,77,0.2)", "rgba(207,234,241,0.3)", "rgba(240,136,65,0.2)", "rgba(207,234,241,0.3)", "rgba(207,234,241,0.3)", "rgba(237,104,78,0.2)", "rgba(150,150,150,0.2)", "rgba(248,178,77,0.2)", "rgba(240,136,65,0.2)", "rgba(207,234,241,0.3)", "rgba(200,221,241,0.2)", "rgba(207,234,241,0.3)", "rgba(207,234,241,0.3)", "rgba(207,234,241,0.3)", "rgba(150,150,150,0.2)", "rgba(207,234,241,0.3)", "rgba(207,234,241,0.3)", "rgba(239,241,250,0.2)", "rgba(240,136,65,0.2)", "rgba(200,221,241,0.2)", "rgba(207,234,241,0.3)", "rgba(240,136,65,0.2)", "rgba(207,234,241,0.3)", "rgba(237,104,78,0.2)", "rgba(207,234,241,0.3)", "rgba(207,234,241,0.3)", "rgba(240,136,65,0.2)", "rgba(239,241,250,0.2)", "rgba(207,234,241,0.3)", "rgba(240,136,65,0.2)", "rgba(207,234,241,0.3)", "rgba(248,178,77,0.2)", "rgba(207,234,241,0.3)", "rgba(207,234,241,0.3)", "rgba(196,165,222,0.2)", "rgba(207,234,241,0.3)", "rgba(237,104,78,0.2)", "rgba(200,221,241,0.2)", "rgba(239,241,250,0.2)", "rgba(237,104,78,0.2)", "rgba(207,234,241,0.3)", "rgba(207,234,241,0.3)", "rgba(207,234,241,0.3)", "rgba(196,165,222,0.2)", "rgba(207,234,241,0.3)", "rgba(240,136,65,0.2)", "rgba(239,241,250,0.2)", "rgba(207,234,241,0.3)", "rgba(240,136,65,0.2)", "rgba(207,234,241,0.3)", "rgba(237,104,78,0.2)", "rgba(207,234,241,0.3)", "rgba(207,234,241,0.3)", "rgba(237,104,78,0.2)", "rgba(207,234,241,0.3)", "rgba(240,136,65,0.2)", "rgba(207,234,241,0.3)", "rgba(207,234,241,0.3)", "rgba(240,136,65,0.2)", "rgba(207,234,241,0.3)", "rgba(207,234,241,0.3)", "rgba(207,234,241,0.3)", "rgba(207,234,241,0.3)", "rgba(246,202,229,0.2)", "rgba(240,136,65,0.2)", "rgba(237,104,78,0.2)", "rgba(240,136,65,0.2)", "rgba(207,234,241,0.3)", "rgba(237,104,78,0.2)", "rgba(207,234,241,0.3)", "rgba(207,234,241,0.3)", "rgba(240,136,65,0.2)", "rgba(239,241,250,0.2)", "rgba(207,234,241,0.3)", "rgba(207,234,241,0.3)", "rgba(240,136,65,0.2)", "rgba(255,217,121,0.2)", "rgba(207,234,241,0.3)", "rgba(207,234,241,0.3)", "rgba(240,136,65,0.2)", "rgba(207,234,241,0.3)", "rgba(240,136,65,0.2)", "rgba(207,234,241,0.3)", "rgba(248,178,77,0.2)", "rgba(237,104,78,0.2)", "rgba(207,234,241,0.3)", "rgba(207,234,241,0.3)", "rgba(255,217,121,0.2)", "rgba(207,234,241,0.3)", "rgba(207,234,241,0.3)", "rgba(207,234,241,0.3)", "rgba(207,234,241,0.3)", "rgba(196,165,222,0.2)", "rgba(207,234,241,0.3)", "rgba(207,234,241,0.3)", "rgba(207,234,241,0.3)", "rgba(207,234,241,0.3)", "rgba(207,234,241,0.3)", "rgba(240,136,65,0.2)", "rgba(207,234,241,0.3)", "rgba(240,136,65,0.2)", "rgba(240,136,65,0.2)", "rgba(237,104,78,0.2)", "rgba(240,136,65,0.2)", "rgba(239,241,250,0.2)", "rgba(150,150,150,0.2)", "rgba(196,165,222,0.2)", "rgba(240,136,65,0.2)", "rgba(207,234,241,0.3)", "rgba(2,70,144,0.2)", "rgba(248,178,77,0.2)", "rgba(207,234,241,0.3)", "rgba(207,234,241,0.3)", "rgba(240,136,65,0.2)", "rgba(237,104,78,0.2)", "rgba(207,234,241,0.3)", "rgba(207,234,241,0.3)", "rgba(240,136,65,0.2)", "rgba(207,234,241,0.3)", "rgba(240,136,65,0.2)", "rgba(207,234,241,0.3)", "rgba(207,234,241,0.3)", "rgba(207,234,241,0.3)", "rgba(207,234,241,0.3)", "rgba(207,234,241,0.3)", "rgba(207,234,241,0.3)", "rgba(207,234,241,0.3)", "rgba(207,234,241,0.3)", "rgba(207,234,241,0.3)", "rgba(248,178,77,0.2)", "rgba(207,234,241,0.3)", "rgba(207,234,241,0.3)", "rgba(246,202,229,0.2)", "rgba(207,234,241,0.3)", "rgba(207,234,241,0.3)", "rgba(207,234,241,0.3)", "rgba(248,178,77,0.2)", "rgba(207,234,241,0.3)", "rgba(200,221,241,0.2)", "rgba(248,178,77,0.2)", "rgba(237,104,78,0.2)", "rgba(196,165,222,0.2)", "rgba(237,104,78,0.2)", "rgba(207,234,241,0.3)", "rgba(207,234,241,0.3)", "rgba(207,234,241,0.3)", "rgba(207,234,241,0.3)", "rgba(207,234,241,0.3)", "rgba(207,234,241,0.3)", "rgba(207,234,241,0.3)", "rgba(240,136,65,0.2)", "rgba(109,174,214,0.2)", "rgba(240,136,65,0.2)", "rgba(207,234,241,0.3)", "rgba(207,234,241,0.3)", "rgba(150,150,150,0.2)", "rgba(207,234,241,0.3)", "rgba(240,136,65,0.2)", "rgba(2,70,144,0.2)", "rgba(207,234,241,0.3)", "rgba(207,234,241,0.3)", "rgba(255,217,121,0.2)", "rgba(239,241,250,0.2)", "rgba(240,136,65,0.2)", "rgba(248,178,77,0.2)", "rgba(207,234,241,0.3)", "rgba(207,234,241,0.3)", "rgba(207,234,241,0.3)", "rgba(237,104,78,0.2)", "rgba(207,234,241,0.3)", "rgba(207,234,241,0.3)", "rgba(207,234,241,0.3)", "rgba(207,234,241,0.3)", "rgba(237,104,78,0.2)", "rgba(207,234,241,0.3)", "rgba(207,234,241,0.3)", "rgba(207,234,241,0.3)", "rgba(207,234,241,0.3)", "rgba(237,104,78,0.2)", "rgba(207,234,241,0.3)", "rgba(207,234,241,0.3)", "rgba(207,234,241,0.3)", "rgba(248,178,77,0.2)", "rgba(207,234,241,0.3)", "rgba(207,234,241,0.3)", "rgba(207,234,241,0.3)", "rgba(237,104,78,0.2)", "rgba(207,234,241,0.3)", "rgba(207,234,241,0.3)", "rgba(237,104,78,0.2)", "rgba(237,104,78,0.2)", "rgba(207,234,241,0.3)", "rgba(207,234,241,0.3)", "rgba(207,234,241,0.3)", "rgba(207,234,241,0.3)", "rgba(207,234,241,0.3)", "rgba(207,234,241,0.3)", "rgba(207,234,241,0.3)", "rgba(207,234,241,0.3)", "rgba(207,234,241,0.3)", "rgba(2,70,144,0.2)", "rgba(240,136,65,0.2)", "rgba(207,234,241,0.3)", "rgba(237,104,78,0.2)", "rgba(207,234,241,0.3)", "rgba(196,165,222,0.2)", "rgba(237,104,78,0.2)", "rgba(237,104,78,0.2)", "rgba(237,104,78,0.2)", "rgba(207,234,241,0.3)", "rgba(240,136,65,0.2)", "rgba(207,234,241,0.3)", "rgba(207,234,241,0.3)", "rgba(207,234,241,0.3)", "rgba(207,234,241,0.3)", "rgba(207,234,241,0.3)", "rgba(207,234,241,0.3)", "rgba(207,234,241,0.3)", "rgba(237,104,78,0.2)", "rgba(207,234,241,0.3)", "rgba(240,136,65,0.2)", "rgba(200,221,241,0.2)", "rgba(239,241,250,0.2)", "rgba(207,234,241,0.3)", "rgba(207,234,241,0.3)", "rgba(207,234,241,0.3)", "rgba(207,234,241,0.3)", "rgba(207,234,241,0.3)", "rgba(207,234,241,0.3)", "rgba(207,234,241,0.3)", "rgba(150,150,150,0.2)", "rgba(2,70,144,0.2)", "rgba(207,234,241,0.3)", "rgba(207,234,241,0.3)", "rgba(237,104,78,0.2)", "rgba(207,234,241,0.3)", "rgba(237,104,78,0.2)", "rgba(207,234,241,0.3)", "rgba(207,234,241,0.3)", "rgba(207,234,241,0.3)", "rgba(207,234,241,0.3)", "rgba(207,234,241,0.3)", "rgba(237,104,78,0.2)", "rgba(207,234,241,0.3)", "rgba(207,234,241,0.3)", "rgba(240,136,65,0.2)", "rgba(207,234,241,0.3)", "rgba(207,234,241,0.3)", "rgba(207,234,241,0.3)", "rgba(150,150,150,0.2)", "rgba(237,104,78,0.2)", "rgba(240,136,65,0.2)", "rgba(237,104,78,0.2)", "rgba(207,234,241,0.3)", "rgba(239,241,250,0.2)", "rgba(207,234,241,0.3)", "rgba(207,234,241,0.3)", "rgba(207,234,241,0.3)", "rgba(240,136,65,0.2)", "rgba(207,234,241,0.3)", "rgba(207,234,241,0.3)", "rgba(237,104,78,0.2)", "rgba(237,104,78,0.2)", "rgba(207,234,241,0.3)", "rgba(207,234,241,0.3)", "rgba(248,178,77,0.2)", "rgba(255,217,121,0.2)", "rgba(237,104,78,0.2)", "rgba(207,234,241,0.3)", "rgba(207,234,241,0.3)", "rgba(207,234,241,0.3)", "rgba(237,104,78,0.2)", "rgba(207,234,241,0.3)", "rgba(237,104,78,0.2)", "rgba(237,104,78,0.2)", "rgba(240,136,65,0.2)", "rgba(207,234,241,0.3)", "rgba(207,234,241,0.3)", "rgba(237,104,78,0.2)", "rgba(207,234,241,0.3)", "rgba(239,241,250,0.2)", "rgba(237,104,78,0.2)", "rgba(207,234,241,0.3)", "rgba(207,234,241,0.3)", "rgba(237,104,78,0.2)", "rgba(207,234,241,0.3)", "rgba(207,234,241,0.3)", "rgba(207,234,241,0.3)", "rgba(2,70,144,0.2)", "rgba(200,221,241,0.2)", "rgba(207,234,241,0.3)", "rgba(109,174,214,0.2)", "rgba(207,234,241,0.3)", "rgba(240,136,65,0.2)", "rgba(207,234,241,0.3)", "rgba(207,234,241,0.3)", "rgba(207,234,241,0.3)", "rgba(207,234,241,0.3)", "rgba(207,234,241,0.3)", "rgba(207,234,241,0.3)", "rgba(207,234,241,0.3)", "rgba(240,136,65,0.2)", "rgba(240,136,65,0.2)", "rgba(65,144,200,0.2)", "rgba(207,234,241,0.3)", "rgba(207,234,241,0.3)", "rgba(207,234,241,0.3)", "rgba(237,104,78,0.2)", "rgba(207,234,241,0.3)", "rgba(207,234,241,0.3)", "rgba(207,234,241,0.3)", "rgba(240,136,65,0.2)", "rgba(207,234,241,0.3)", "rgba(207,234,241,0.3)", "rgba(240,136,65,0.2)", "rgba(207,234,241,0.3)", "rgba(207,234,241,0.3)", "rgba(207,234,241,0.3)", "rgba(239,241,250,0.2)", "rgba(237,104,78,0.2)", "rgba(207,234,241,0.3)", "rgba(207,234,241,0.3)", "rgba(255,217,121,0.2)", "rgba(207,234,241,0.3)", "rgba(207,234,241,0.3)", "rgba(207,234,241,0.3)", "rgba(237,104,78,0.2)", "rgba(237,104,78,0.2)", "rgba(240,136,65,0.2)", "rgba(207,234,241,0.3)", "rgba(207,234,241,0.3)", "rgba(207,234,241,0.3)", "rgba(207,234,241,0.3)", "rgba(207,234,241,0.3)", "rgba(207,234,241,0.3)", "rgba(207,234,241,0.3)", "rgba(207,234,241,0.3)", "rgba(2,70,144,0.2)", "rgba(207,234,241,0.3)", "rgba(207,234,241,0.3)", "rgba(237,104,78,0.2)", "rgba(240,136,65,0.2)", "rgba(31,116,182,0.2)", "rgba(207,234,241,0.3)", "rgba(31,116,182,0.2)", "rgba(248,178,77,0.2)", "rgba(237,104,78,0.2)", "rgba(207,234,241,0.3)", "rgba(207,234,241,0.3)", "rgba(240,136,65,0.2)", "rgba(207,234,241,0.3)", "rgba(207,234,241,0.3)", "rgba(150,150,150,0.2)", "rgba(207,234,241,0.3)", "rgba(240,136,65,0.2)", "rgba(207,234,241,0.3)", "rgba(200,221,241,0.2)", "rgba(207,234,241,0.3)", "rgba(207,234,241,0.3)", "rgba(109,174,214,0.2)", "rgba(207,234,241,0.3)", "rgba(240,136,65,0.2)", "rgba(240,136,65,0.2)", "rgba(31,116,182,0.2)", "rgba(237,104,78,0.2)", "rgba(240,136,65,0.2)", "rgba(207,234,241,0.3)", "rgba(240,136,65,0.2)", "rgba(207,234,241,0.3)", "rgba(207,234,241,0.3)", "rgba(207,234,241,0.3)", "rgba(207,234,241,0.3)", "rgba(207,234,241,0.3)", "rgba(239,241,250,0.2)", "rgba(31,116,182,0.2)", "rgba(207,234,241,0.3)", "rgba(207,234,241,0.3)", "rgba(237,104,78,0.2)", "rgba(150,150,150,0.2)", "rgba(207,234,241,0.3)", "rgba(248,178,77,0.2)", "rgba(207,234,241,0.3)", "rgba(207,234,241,0.3)", "rgba(207,234,241,0.3)", "rgba(207,234,241,0.3)", "rgba(207,234,241,0.3)", "rgba(207,234,241,0.3)", "rgba(207,234,241,0.3)", "rgba(237,104,78,0.2)", "rgba(207,234,241,0.3)", "rgba(207,234,241,0.3)", "rgba(207,234,241,0.3)", "rgba(109,174,214,0.2)", "rgba(240,136,65,0.2)", "rgba(240,136,65,0.2)", "rgba(207,234,241,0.3)", "rgba(207,234,241,0.3)", "rgba(207,234,241,0.3)", "rgba(255,217,121,0.2)", "rgba(248,178,77,0.2)", "rgba(207,234,241,0.3)", "rgba(237,104,78,0.2)", "rgba(237,104,78,0.2)", "rgba(255,217,121,0.2)", "rgba(207,234,241,0.3)", "rgba(207,234,241,0.3)", "rgba(237,104,78,0.2)", "rgba(237,104,78,0.2)", "rgba(184,131,212,0.2)", "rgba(207,234,241,0.3)", "rgba(207,234,241,0.3)", "rgba(207,234,241,0.3)", "rgba(207,234,241,0.3)", "rgba(237,104,78,0.2)", "rgba(2,70,144,0.2)", "rgba(207,234,241,0.3)", "rgba(207,234,241,0.3)", "rgba(207,234,241,0.3)", "rgba(207,234,241,0.3)", "rgba(207,234,241,0.3)", "rgba(207,234,241,0.3)", "rgba(207,234,241,0.3)", "rgba(237,104,78,0.2)", "rgba(207,234,241,0.3)", "rgba(207,234,241,0.3)", "rgba(237,104,78,0.2)", "rgba(237,104,78,0.2)", "rgba(237,104,78,0.2)", "rgba(207,234,241,0.3)", "rgba(65,144,200,0.2)", "rgba(207,234,241,0.3)", "rgba(207,234,241,0.3)", "rgba(207,234,241,0.3)", "rgba(207,234,241,0.3)", "rgba(207,234,241,0.3)", "rgba(237,104,78,0.2)"]}, "Mouse Brain": {"label_list": ["Astro", "Endo", "Ext", "Inh", "LowQ", "Micro", "Nb", "Oligo", "OPC", "Unk", "", "", "", "", "", "", "", "", "", "", "", "", "", "", "", "", "", "", "", "", "", "", "", "", "", "", "", "", "", "", "", "", "", "", "", "", "", "", "", "", "", "", "", "", "", "", "", "", "", "", "", ""], "y_axis": [0.1443419434194342, 0.1834440344403444, 0.21114391143911443, 0.23969249692496927, 0.268769987699877, 0.3379212792127921, 0.4065190651906519, 0.4515129151291513, 0.49589175891758924, 0.7263960639606397, "", "", "", "", "", "", "", "", "", "", "", "", "", "", "", "", "", "", "", "", "", "", "", "", "", "", "", "", "", "", "", "", "", "", "", "", "", "", "", "", "", "", "", "", "", "", "", "", "", "", "", ""], "x_axis": [0.1, 0.1, 0.1, 0.1, 0.1, 0.1, 0.1, 0.1, 0.1, 0.1, 0.1, 0.1, 0.1, 0.1, 0.1, 0.1, 0.1, 0.1, 0.1, 0.1, 0.1, 0.1, 0.1, 0.1, 0.1, 0.1, 0.1, 0.1, 0.1, 0.1, 0.1, 0.1, 0.1, 0.1, 0.1, 0.1, 0.1, 0.1, 0.1, 0.1, 0.1, 0.1, 0.1, 0.1, 0.1, 0.1, 0.1, 0.1, 0.1, 0.1, 0.1, 0.1, 0.1, 0.1, 0.1, 0.1, 0.1, 0.1, 0.1, 0.1, 0.1, 0.1, 0.9, 0.9, 0.9, 0.9, 0.9, 0.9, 0.9, 0.9, 0.9, 0.9, 0.9, 0.9, 0.9, 0.9, 0.9, 0.9, 0.9, 0.9, 0.9, 0.9, 0.9, 0.9, 0.9, 0.9, 0.9, 0.9, 0.9, 0.9, 0.9, 0.9, 0.9, 0.9, 0.9, 0.9, 0.9, 0.9, 0.9, 0.9, 0.9, 0.9, 0.9, 0.9, 0.9, 0.9, 0.9, 0.9, 0.9, 0.9, 0.9, 0.9, 0.9, 0.9], "source": [9, 9, 5, 9, 9, 9, 7, 0, 7, 9, 9, 4, 5, 7, 7, 9, 5, 9, 7, 7, 0, 9, 6, 2, 9, 3, 9, 5, 3, 7, 3, 3, 2, 7, 2, 7, 3, 0, 0, 9, 3, 3, 6, 6, 0, 5, 3, 3, 3, 3, 3, 3, 1, 8], "target": [10, 11, 12, 13, 14, 15, 16, 17, 18, 19, 20, 21, 22, 23, 24, 25, 26, 27, 28, 29, 30, 31, 32, 33, 34, 35, 36, 37, 38, 39, 40, 41, 42, 43, 44, 45, 46, 47, 48, 49, 50, 51, 52, 53, 54, 55, 56, 57, 58, 59, 60, 61, 62, 62], "value": [2687.0, 2977.0, 2799.0, 2898.0, 2879.0, 2582.0, 454.0, 948.0, 586.0, 1354.0, 827.0, 95.0, 508.0, 114.0, 154.0, 187.0, 9.0, 60.0, 38.0, 47.0, 27.0, 45.0, 47.0, 38.0, 18.0, 32.0, 23.0, 10.0, 4.0, 2.0, 9.0, 9.0, 8.0, 8.0, 6.0, 5.0, 4.0, 1.0, 1.0, 3.0, 1.0, 1.0, 1.0, 2.0, 2.0, 1.0, 3.0, 2.0, 1.0, 1.0, 1.0, 1.0, 1, 1], "color": ["rgba(150,150,150,0.3)", "rgba(150,150,150,0.3)", "rgba(109,174,214,0.2)", "rgba(150,150,150,0.3)", "rgba(150,150,150,0.3)", "rgba(150,150,150,0.3)", "rgba(31,116,182,0.2)", "rgba(240,136,65,0.2)", "rgba(31,116,182,0.2)", "rgba(150,150,150,0.3)", "rgba(150,150,150,0.3)", "rgba(200,221,241,0.2)", "rgba(109,174,214,0.2)", "rgba(31,116,182,0.2)", "rgba(31,116,182,0.2)", "rgba(150,150,150,0.3)", "rgba(109,174,214,0.2)", "rgba(150,150,150,0.3)", "rgba(31,116,182,0.2)", "rgba(31,116,182,0.2)", "rgba(240,136,65,0.2)", "rgba(150,150,150,0.3)", "rgba(65,144,200,0.2)", "rgba(255,217,121,0.2)", "rgba(150,150,150,0.3)", "rgba(239,241,250,0.2)", "rgba(150,150,150,0.3)", "rgba(109,174,214,0.2)", "rgba(239,241,250,0.2)", "rgba(31,116,182,0.2)", "rgba(239,241,250,0.2)", "rgba(239,241,250,0.2)", "rgba(255,217,121,0.2)", "rgba(31,116,182,0.2)", "rgba(255,217,121,0.2)", "rgba(31,116,182,0.2)", "rgba(239,241,250,0.2)", "rgba(240,136,65,0.2)", "rgba(240,136,65,0.2)", "rgba(150,150,150,0.3)", "rgba(239,241,250,0.2)", "rgba(239,241,250,0.2)", "rgba(65,144,200,0.2)", "rgba(65,144,200,0.2)", "rgba(240,136,65,0.2)", "rgba(109,174,214,0.2)", "rgba(239,241,250,0.2)", "rgba(239,241,250,0.2)", "rgba(239,241,250,0.2)", "rgba(239,241,250,0.2)", "rgba(239,241,250,0.2)", "rgba(239,241,250,0.2)", "rgba(248,178,77,0.2)", "rgba(2,70,144,0.2)"]}, "Human Testis": {"label_list": ["1", "2", "3", "4", "5", "6", "7", "8", "9", "10", "11", "12", "13", "", "", "", "", "", "", "", "", "", "", "", "", "", "", "", "", "", "", "", "", "", "", "", "", "", "", "", "", "", "", "", "", "", "", "", "", "", "", "", "", "", "", "", "", "", "", "", "", "", "", "", "", "", "", "", "", "", "", "", "", "", "", "", "", "", "", "", "", "", "", "", "", "", "", "", "", "", "", "", "", "", "", "", "", "", "", "", "", "", "", "", "", "", "", "", "", "", "", "", "", "", "", "", "", "", "", "", "", "", "", "", "", "", "", "", "", "", "", "", "", "", "", "", "", "", "", "", "", "", "", "", "", "", "", "", "", "", "", "", "", "", "", "", "", "", "", "", "", "", "", "", "", "", "", "", "", "", "", "", "", "", "", "", "", "", "", "", "", "", "", "", "", "", "", "", "", "", "", "", "", "", "", "", "", "", "", "", "", "", "", "", "", "", "", "", "", "", "", "", "", "", "", "", "", "", "", "", "", "", "", "", "", "", "", "", "", "", "", "", "", "", "", "", "", "", "", "", "", "", "", "", "", "", "", "", "", "", "", "", "", "", "", "", "", "", "", "", "", "", "", "", "", "", "", "", "", "", "", "", "", "", "", "", "", "", "", "", "", "", "", "", "", "", "", "", "", "", "", "", "", "", "", "", "", "", "", "", "", "", "", "", "", "", "", "", "", "", "", "", "", "", "", "", "", "", "", "", "", "", "", "", "", "", "", "", "", "", "", "", "", "", "", "", "", "", "", "", "", "", "", "", "", "", "", "", "", "", "", "", "", "", "", "", "", "", "", "", "", "", "", "", "", "", "", "", "", "", "", "", "", "", "", "", "", "", "", "", "", "", "", "", "", "", "", "", "", "", "", "", "", "", "", "", "", "", "", "", "", "", "", "", "", "", "", "", "", "", "", "", "", "", "", "", "", "", "", "", "", "", "", "", "", "", "", "", "", "", "", "", "", "", "", "", "", "", "", "", "", "", "", "", "", "", "", "", "", "", "", "", "", "", "", "", "", "", "", "", "", "", "", "", "", "", "", "", "", "", "", "", "", "", "", "", "", "", "", "", "", "", "", "", "", "", "", "", "", "", "", "", "", "", "", "", "", "", "", "", "", "", "", "", "", "", "", "", "", "", "", "", "", "", "", "", "", "", "", "", "", "", "", "", "", "", "", "", "", "", "", "", "", "", "", "", "", "", "", "", "", "", "", "", "", "", "", "", "", "", "", "", "", "", "", "", "", "", "", "", "", "", "", "", "", "", "", "", "", "", "", "", "", "", "", "", "", "", "", "", "", "", "", "", "", "", "", "", "", "", "", "", "", "", "", "", "", "", "", "", "", "", "", "", "", "", "", "", "", "", "", "", "", "", "", "", "", "", "", "", "", "", "", "", "", "", "", "", "", "", "", "", "", "", "", "", "", "", "", "", "", "", "", "", "", "", "", "", "", "", "", "", "", "", "", "", "", "", "", "", "", "", "", "", "", "", "", "", "", "", "", "", "", "", "", "", "", "", "", "", "", "", "", "", "", "", "", "", "", "", "", "", "", "", "", "", "", "", "", "", "", "", "", "", "", "", "", "", "", "", "", "", "", "", "", "", "", "", "", "", "", "", "", "", "", "", "", "", "", "", "", "", "", "", "", "", "", "", "", "", "", "", "", "", "", "", "", "", "", "", "", "", "", "", "", "", "", "", "", "", "", "", "", "", "", "", "", "", "", "", "", "", "", "", "", "", "", "", "", "", "", "", "", "", "", "", "", "", "", "", "", "", "", "", "", "", "", "", "", "", "", "", "", "", "", "", "", "", "", "", "", "", "", "", "", "", "", "", "", "", "", "", "", "", "", "", "", "", "", "", "", "", "", "", "", "", "", "", "", "", "", "", "", "", "", "", "", "", "", "", "", "", "", "", "", "", "", "", "", "", "", "", "", "", "", "", "", "", "", "", "", "", "", "", "", "", "", "", "", "", "", "", "", "", "", "", "", "", "", "", "", "", "", "", "", "", "", "", "", "", "", "", "", "", "", "", "", "", "", "", "", "", "", "", "", "", "", "", "", "", "", "", "", "", "", "", "", "", "", "", "", "", "", "", "", "", "", "", "", "", "", "", "", "", "", "", "", "", "", "", "", "", "", "", "", "", "", "", "", "", "", "", "", "", "", "", "", "", "", "", "", "", "", "", "", "", "", "", "", "", "", "", "", "", "", "", "", "", "", "", "", ""], "y_axis": [0.13198416350624415, 0.15157646900141228, 0.17737523603992447, 0.2667060331011282, 0.3998545676700677, 0.5306859439216745, 0.6304844173979276, 0.72098569479046, 0.7777995128453323, 0.7926860946698615, 0.8235892746631968, 0.8483942937844142, 0.8606614275059904, "", "", "", "", "", "", "", "", "", "", "", "", "", "", "", "", "", "", "", "", "", "", "", "", "", "", "", "", "", "", "", "", "", "", "", "", "", "", "", "", "", "", "", "", "", "", "", "", "", "", "", "", "", "", "", "", "", "", "", "", "", "", "", "", "", "", "", "", "", "", "", "", "", "", "", "", "", "", "", "", "", "", "", "", "", "", "", "", "", "", "", "", "", "", "", "", "", "", "", "", "", "", "", "", "", "", "", "", "", "", "", "", "", "", "", "", "", "", "", "", "", "", "", "", "", "", "", "", "", "", "", "", "", "", "", "", "", "", "", "", "", "", "", "", "", "", "", "", "", "", "", "", "", "", "", "", "", "", "", "", "", "", "", "", "", "", "", "", "", "", "", "", "", "", "", "", "", "", "", "", "", "", "", "", "", "", "", "", "", "", "", "", "", "", "", "", "", "", "", "", "", "", "", "", "", "", "", "", "", "", "", "", "", "", "", "", "", "", "", "", "", "", "", "", "", "", "", "", "", "", "", "", "", "", "", "", "", "", "", "", "", "", "", "", "", "", "", "", "", "", "", "", "", "", "", "", "", "", "", "", "", "", "", "", "", "", "", "", "", "", "", "", "", "", "", "", "", "", "", "", "", "", "", "", "", "", "", "", "", "", "", "", "", "", "", "", "", "", "", "", "", "", "", "", "", "", "", "", "", "", "", "", "", "", "", "", "", "", "", "", "", "", "", "", "", "", "", "", "", "", "", "", "", "", "", "", "", "", "", "", "", "", "", "", "", "", "", "", "", "", "", "", "", "", "", "", "", "", "", "", "", "", "", "", "", "", "", "", "", "", "", "", "", "", "", "", "", "", "", "", "", "", "", "", "", "", "", "", "", "", "", "", "", "", "", "", "", "", "", "", "", "", "", "", "", "", "", "", "", "", "", "", "", "", "", "", "", "", "", "", "", "", "", "", "", "", "", "", "", "", "", "", "", "", "", "", "", "", "", "", "", "", "", "", "", "", "", "", "", "", "", "", "", "", "", "", "", "", "", "", "", "", "", "", "", "", "", "", "", "", "", "", "", "", "", "", "", "", "", "", "", "", "", "", "", "", "", "", "", "", "", "", "", "", "", "", "", "", "", "", "", "", "", "", "", "", "", "", "", "", "", "", "", "", "", "", "", "", "", "", "", "", "", "", "", "", "", "", "", "", "", "", "", "", "", "", "", "", "", "", "", "", "", "", "", "", "", "", "", "", "", "", "", "", "", "", "", "", "", "", "", "", "", "", "", "", "", "", "", "", "", "", "", "", "", "", "", "", "", "", "", "", "", "", "", "", "", "", "", "", "", "", "", "", "", "", "", "", "", "", "", "", "", "", "", "", "", "", "", "", "", "", "", "", "", "", "", "", "", "", "", "", "", "", "", "", "", "", "", "", "", "", "", "", "", "", "", "", "", "", "", "", "", "", "", "", "", "", "", "", "", "", "", "", "", "", "", "", "", "", "", "", "", "", "", "", "", "", "", "", "", "", "", "", "", "", "", "", "", "", "", "", "", "", "", "", "", "", "", "", "", "", "", "", "", "", "", "", "", "", "", "", "", "", "", "", "", "", "", "", "", "", "", "", "", "", "", "", "", "", "", "", "", "", "", "", "", "", "", "", "", "", "", "", "", "", "", "", "", "", "", "", "", "", "", "", "", "", "", "", "", "", "", "", "", "", "", "", "", "", "", "", "", "", "", "", "", "", "", "", "", "", "", "", "", "", "", "", "", "", "", "", "", "", "", "", "", "", "", "", "", "", "", "", "", "", "", "", "", "", "", "", "", "", "", "", "", "", "", "", "", "", "", "", "", "", "", "", "", "", "", "", "", "", "", "", "", "", "", "", "", "", "", "", "", "", "", "", "", "", "", "", "", "", "", "", "", "", "", "", "", "", "", "", "", "", "", "", "", "", "", "", "", "", "", "", "", "", "", "", "", "", "", "", "", "", "", "", "", "", "", "", "", "", "", "", "", "", "", "", "", "", "", "", "", "", "", "", "", "", "", "", "", "", "", "", "", "", "", "", "", "", "", "", "", "", "", "", "", "", "", "", "", "", "", "", "", "", "", "", "", "", "", "", "", "", "", "", "", "", "", "", "", "", "", "", "", "", "", "", "", "", "", "", "", "", "", "", "", "", "", "", "", "", "", "", "", "", "", "", "", "", "", "", "", "", "", "", ""], "x_axis": [0.1, 0.1, 0.1, 0.1, 0.1, 0.1, 0.1, 0.1, 0.1, 0.1, 0.1, 0.1, 0.1, 0.1, 0.1, 0.1, 0.1, 0.1, 0.1, 0.1, 0.1, 0.1, 0.1, 0.1, 0.1, 0.1, 0.1, 0.1, 0.1, 0.1, 0.1, 0.1, 0.1, 0.1, 0.1, 0.1, 0.1, 0.1, 0.1, 0.1, 0.1, 0.1, 0.1, 0.1, 0.1, 0.1, 0.1, 0.1, 0.1, 0.1, 0.1, 0.1, 0.1, 0.1, 0.1, 0.1, 0.1, 0.1, 0.1, 0.1, 0.1, 0.1, 0.1, 0.1, 0.1, 0.1, 0.1, 0.1, 0.1, 0.1, 0.1, 0.1, 0.1, 0.1, 0.1, 0.1, 0.1, 0.1, 0.1, 0.1, 0.1, 0.1, 0.1, 0.1, 0.1, 0.1, 0.1, 0.1, 0.1, 0.1, 0.1, 0.1, 0.1, 0.1, 0.1, 0.1, 0.1, 0.1, 0.1, 0.1, 0.1, 0.1, 0.1, 0.1, 0.1, 0.1, 0.1, 0.1, 0.1, 0.1, 0.1, 0.1, 0.1, 0.1, 0.1, 0.1, 0.1, 0.1, 0.1, 0.1, 0.1, 0.1, 0.1, 0.1, 0.1, 0.1, 0.1, 0.1, 0.1, 0.1, 0.1, 0.1, 0.1, 0.1, 0.1, 0.1, 0.1, 0.1, 0.1, 0.1, 0.1, 0.1, 0.1, 0.1, 0.1, 0.1, 0.1, 0.1, 0.1, 0.1, 0.1, 0.1, 0.1, 0.1, 0.1, 0.1, 0.1, 0.1, 0.1, 0.1, 0.1, 0.1, 0.1, 0.1, 0.1, 0.1, 0.1, 0.1, 0.1, 0.1, 0.1, 0.1, 0.1, 0.1, 0.1, 0.1, 0.1, 0.1, 0.1, 0.1, 0.1, 0.1, 0.1, 0.1, 0.1, 0.1, 0.1, 0.1, 0.1, 0.1, 0.1, 0.1, 0.1, 0.1, 0.1, 0.1, 0.1, 0.1, 0.1, 0.1, 0.1, 0.1, 0.1, 0.1, 0.1, 0.1, 0.1, 0.1, 0.1, 0.1, 0.1, 0.1, 0.1, 0.1, 0.1, 0.1, 0.1, 0.1, 0.1, 0.1, 0.1, 0.1, 0.1, 0.1, 0.1, 0.1, 0.1, 0.1, 0.1, 0.1, 0.1, 0.1, 0.1, 0.1, 0.1, 0.1, 0.1, 0.1, 0.1, 0.1, 0.1, 0.1, 0.1, 0.1, 0.1, 0.1, 0.1, 0.1, 0.1, 0.1, 0.1, 0.1, 0.1, 0.1, 0.1, 0.1, 0.1, 0.1, 0.1, 0.1, 0.1, 0.1, 0.1, 0.1, 0.1, 0.1, 0.1, 0.1, 0.1, 0.1, 0.1, 0.1, 0.1, 0.1, 0.1, 0.1, 0.1, 0.1, 0.1, 0.1, 0.1, 0.1, 0.1, 0.1, 0.1, 0.1, 0.1, 0.1, 0.1, 0.1, 0.1, 0.1, 0.1, 0.1, 0.1, 0.1, 0.1, 0.1, 0.1, 0.1, 0.1, 0.1, 0.1, 0.1, 0.1, 0.1, 0.1, 0.1, 0.1, 0.1, 0.1, 0.1, 0.1, 0.1, 0.1, 0.1, 0.1, 0.1, 0.1, 0.1, 0.1, 0.1, 0.1, 0.1, 0.1, 0.1, 0.1, 0.1, 0.1, 0.1, 0.1, 0.1, 0.1, 0.1, 0.1, 0.1, 0.1, 0.1, 0.1, 0.1, 0.1, 0.1, 0.1, 0.1, 0.1, 0.1, 0.1, 0.1, 0.1, 0.1, 0.1, 0.1, 0.1, 0.1, 0.1, 0.1, 0.1, 0.1, 0.1, 0.1, 0.1, 0.1, 0.1, 0.1, 0.1, 0.1, 0.1, 0.1, 0.1, 0.1, 0.1, 0.1, 0.1, 0.1, 0.1, 0.1, 0.1, 0.1, 0.1, 0.1, 0.1, 0.1, 0.1, 0.1, 0.1, 0.1, 0.1, 0.1, 0.1, 0.1, 0.1, 0.1, 0.1, 0.1, 0.1, 0.1, 0.1, 0.1, 0.1, 0.1, 0.1, 0.1, 0.1, 0.1, 0.1, 0.1, 0.1, 0.1, 0.1, 0.1, 0.1, 0.1, 0.1, 0.1, 0.1, 0.1, 0.1, 0.1, 0.1, 0.1, 0.1, 0.1, 0.1, 0.1, 0.1, 0.1, 0.1, 0.1, 0.1, 0.1, 0.1, 0.1, 0.1, 0.1, 0.1, 0.1, 0.1, 0.1, 0.1, 0.1, 0.1, 0.1, 0.1, 0.1, 0.1, 0.1, 0.1, 0.1, 0.1, 0.1, 0.1, 0.1, 0.1, 0.1, 0.1, 0.1, 0.1, 0.1, 0.1, 0.1, 0.1, 0.1, 0.1, 0.1, 0.1, 0.1, 0.1, 0.1, 0.1, 0.1, 0.1, 0.1, 0.1, 0.1, 0.1, 0.1, 0.1, 0.1, 0.1, 0.1, 0.1, 0.1, 0.1, 0.1, 0.1, 0.1, 0.1, 0.1, 0.1, 0.1, 0.1, 0.1, 0.1, 0.1, 0.1, 0.1, 0.1, 0.1, 0.1, 0.1, 0.1, 0.1, 0.1, 0.1, 0.1, 0.1, 0.1, 0.1, 0.1, 0.1, 0.1, 0.1, 0.1, 0.1, 0.1, 0.1, 0.1, 0.1, 0.1, 0.1, 0.1, 0.1, 0.1, 0.1, 0.1, 0.1, 0.1, 0.1, 0.1, 0.1, 0.1, 0.1, 0.1, 0.1, 0.1, 0.1, 0.1, 0.1, 0.1, 0.1, 0.1, 0.1, 0.1, 0.1, 0.1, 0.1, 0.1, 0.1, 0.1, 0.1, 0.1, 0.1, 0.1, 0.1, 0.1, 0.1, 0.1, 0.1, 0.1, 0.1, 0.1, 0.1, 0.1, 0.1, 0.1, 0.1, 0.1, 0.1, 0.1, 0.1, 0.1, 0.1, 0.1, 0.1, 0.1, 0.1, 0.1, 0.1, 0.1, 0.1, 0.1, 0.1, 0.1, 0.1, 0.1, 0.1, 0.1, 0.1, 0.1, 0.1, 0.1, 0.1, 0.1, 0.1, 0.1, 0.1, 0.1, 0.1, 0.1, 0.1, 0.1, 0.1, 0.1, 0.1, 0.1, 0.1, 0.1, 0.1, 0.1, 0.1, 0.1, 0.1, 0.1, 0.1, 0.1, 0.1, 0.1, 0.1, 0.1, 0.1, 0.1, 0.1, 0.1, 0.1, 0.1, 0.1, 0.1, 0.1, 0.1, 0.1, 0.1, 0.1, 0.1, 0.1, 0.1, 0.1, 0.1, 0.1, 0.1, 0.1, 0.1, 0.1, 0.1, 0.1, 0.1, 0.1, 0.1, 0.1, 0.1, 0.1, 0.1, 0.1, 0.1, 0.1, 0.1, 0.1, 0.1, 0.1, 0.1, 0.1, 0.1, 0.1, 0.1, 0.1, 0.1, 0.1, 0.1, 0.1, 0.1, 0.1, 0.1, 0.1, 0.1, 0.1, 0.1, 0.1, 0.1, 0.1, 0.1, 0.1, 0.1, 0.1, 0.1, 0.1, 0.1, 0.1, 0.1, 0.1, 0.1, 0.1, 0.1, 0.1, 0.1, 0.1, 0.1, 0.1, 0.1, 0.1, 0.1, 0.1, 0.1, 0.1, 0.1, 0.1, 0.1, 0.1, 0.1, 0.1, 0.1, 0.1, 0.1, 0.1, 0.1, 0.1, 0.1, 0.1, 0.1, 0.1, 0.1, 0.1, 0.1, 0.1, 0.1, 0.1, 0.1, 0.1, 0.1, 0.1, 0.1, 0.1, 0.1, 0.1, 0.1, 0.1, 0.1, 0.1, 0.1, 0.1, 0.1, 0.1, 0.1, 0.1, 0.1, 0.1, 0.1, 0.1, 0.1, 0.1, 0.1, 0.1, 0.1, 0.1, 0.1, 0.1, 0.1, 0.1, 0.1, 0.1, 0.1, 0.1, 0.1, 0.1, 0.1, 0.1, 0.1, 0.1, 0.1, 0.1, 0.1, 0.1, 0.1, 0.1, 0.1, 0.1, 0.1, 0.1, 0.1, 0.1, 0.1, 0.1, 0.1, 0.1, 0.1, 0.1, 0.1, 0.1, 0.1, 0.1, 0.1, 0.1, 0.1, 0.1, 0.1, 0.1, 0.1, 0.1, 0.1, 0.1, 0.1, 0.1, 0.1, 0.1, 0.1, 0.1, 0.1, 0.1, 0.1, 0.1, 0.1, 0.1, 0.1, 0.1, 0.1, 0.1, 0.1, 0.1, 0.1, 0.1, 0.1, 0.1, 0.1, 0.1, 0.1, 0.1, 0.1, 0.1, 0.1, 0.1, 0.1, 0.1, 0.1, 0.1, 0.1, 0.1, 0.1, 0.1, 0.1, 0.1, 0.1, 0.1, 0.1, 0.1, 0.1, 0.1, 0.1, 0.1, 0.1, 0.1, 0.1, 0.1, 0.1, 0.1, 0.1, 0.1, 0.1, 0.1, 0.1, 0.1, 0.1, 0.1, 0.1, 0.1, 0.1, 0.1, 0.1, 0.1, 0.1, 0.1, 0.1, 0.1, 0.1, 0.1, 0.1, 0.1, 0.1, 0.1, 0.1, 0.1, 0.1, 0.1, 0.1, 0.1, 0.1, 0.1, 0.1, 0.1, 0.1, 0.1, 0.1, 0.1, 0.1, 0.1, 0.1, 0.1, 0.1, 0.1, 0.1, 0.1, 0.1, 0.1, 0.1, 0.1, 0.1, 0.1, 0.1, 0.1, 0.1, 0.1, 0.1, 0.1, 0.1, 0.1, 0.1, 0.1, 0.1, 0.1, 0.1, 0.1, 0.1, 0.1, 0.1, 0.1, 0.1, 0.1, 0.1, 0.1, 0.1, 0.1, 0.1, 0.1, 0.1, 0.1, 0.1, 0.1, 0.1, 0.1, 0.1, 0.1, 0.1, 0.1, 0.1, 0.1, 0.1, 0.1, 0.1, 0.1, 0.1, 0.1, 0.1, 0.1, 0.1, 0.1, 0.1, 0.1, 0.1, 0.1, 0.1, 0.1, 0.1, 0.1, 0.1, 0.1, 0.1, 0.1, 0.1, 0.1, 0.1, 0.1, 0.1, 0.1, 0.1, 0.1, 0.1, 0.1, 0.1, 0.1, 0.1, 0.1, 0.1, 0.1, 0.1, 0.1, 0.1, 0.1, 0.1, 0.1, 0.1, 0.1, 0.1, 0.1, 0.1, 0.1, 0.9, 0.9, 0.9, 0.9, 0.9, 0.9, 0.9, 0.9, 0.9, 0.9, 0.9, 0.9, 0.9, 0.9, 0.9, 0.9, 0.9, 0.9, 0.9, 0.9, 0.9, 0.9, 0.9, 0.9, 0.9, 0.9, 0.9, 0.9, 0.9, 0.9, 0.9, 0.9, 0.9, 0.9, 0.9, 0.9, 0.9, 0.9, 0.9, 0.9, 0.9, 0.9, 0.9, 0.9, 0.9, 0.9, 0.9, 0.9, 0.9, 0.9, 0.9, 0.9, 0.9, 0.9, 0.9, 0.9, 0.9, 0.9, 0.9, 0.9, 0.9, 0.9, 0.9, 0.9, 0.9, 0.9, 0.9, 0.9, 0.9, 0.9, 0.9, 0.9, 0.9, 0.9, 0.9, 0.9, 0.9, 0.9, 0.9, 0.9, 0.9, 0.9, 0.9, 0.9, 0.9, 0.9, 0.9, 0.9, 0.9, 0.9, 0.9, 0.9, 0.9, 0.9, 0.9, 0.9, 0.9, 0.9, 0.9, 0.9, 0.9, 0.9, 0.9, 0.9, 0.9, 0.9, 0.9, 0.9, 0.9, 0.9, 0.9, 0.9, 0.9, 0.9, 0.9, 0.9, 0.9, 0.9, 0.9, 0.9, 0.9, 0.9, 0.9, 0.9, 0.9, 0.9, 0.9, 0.9, 0.9, 0.9, 0.9, 0.9, 0.9, 0.9, 0.9, 0.9, 0.9, 0.9, 0.9, 0.9, 0.9, 0.9, 0.9, 0.9, 0.9, 0.9, 0.9, 0.9, 0.9, 0.9, 0.9, 0.9, 0.9, 0.9, 0.9, 0.9, 0.9, 0.9, 0.9, 0.9, 0.9, 0.9, 0.9, 0.9, 0.9, 0.9, 0.9, 0.9, 0.9, 0.9, 0.9, 0.9, 0.9, 0.9, 0.9, 0.9, 0.9, 0.9, 0.9, 0.9, 0.9, 0.9, 0.9, 0.9, 0.9, 0.9, 0.9, 0.9, 0.9, 0.9, 0.9, 0.9, 0.9, 0.9, 0.9, 0.9, 0.9, 0.9, 0.9, 0.9, 0.9, 0.9, 0.9, 0.9, 0.9, 0.9, 0.9, 0.9, 0.9, 0.9, 0.9, 0.9, 0.9, 0.9, 0.9, 0.9, 0.9, 0.9, 0.9, 0.9, 0.9, 0.9, 0.9, 0.9, 0.9, 0.9, 0.9, 0.9, 0.9, 0.9, 0.9, 0.9, 0.9, 0.9, 0.9, 0.9, 0.9, 0.9, 0.9, 0.9, 0.9, 0.9, 0.9, 0.9, 0.9, 0.9, 0.9, 0.9, 0.9, 0.9, 0.9, 0.9, 0.9, 0.9, 0.9, 0.9, 0.9, 0.9, 0.9, 0.9, 0.9, 0.9, 0.9, 0.9, 0.9, 0.9, 0.9, 0.9, 0.9, 0.9, 0.9, 0.9, 0.9, 0.9, 0.9, 0.9, 0.9, 0.9, 0.9, 0.9, 0.9, 0.9, 0.9, 0.9, 0.9, 0.9, 0.9, 0.9, 0.9, 0.9, 0.9, 0.9, 0.9, 0.9, 0.9, 0.9, 0.9, 0.9, 0.9, 0.9, 0.9, 0.9, 0.9, 0.9, 0.9, 0.9, 0.9, 0.9, 0.9, 0.9, 0.9, 0.9, 0.9, 0.9, 0.9, 0.9, 0.9, 0.9, 0.9, 0.9, 0.9, 0.9, 0.9, 0.9, 0.9, 0.9, 0.9, 0.9, 0.9, 0.9, 0.9, 0.9, 0.9, 0.9, 0.9, 0.9, 0.9, 0.9, 0.9, 0.9, 0.9, 0.9, 0.9, 0.9, 0.9, 0.9, 0.9, 0.9, 0.9, 0.9, 0.9, 0.9, 0.9, 0.9, 0.9, 0.9, 0.9, 0.9, 0.9, 0.9, 0.9, 0.9, 0.9, 0.9, 0.9, 0.9, 0.9, 0.9, 0.9, 0.9, 0.9, 0.9, 0.9, 0.9, 0.9, 0.9, 0.9, 0.9, 0.9, 0.9, 0.9, 0.9, 0.9, 0.9, 0.9, 0.9, 0.9, 0.9, 0.9, 0.9, 0.9, 0.9, 0.9, 0.9, 0.9, 0.9, 0.9, 0.9, 0.9, 0.9, 0.9, 0.9, 0.9, 0.9, 0.9, 0.9, 0.9, 0.9, 0.9, 0.9, 0.9, 0.9, 0.9, 0.9, 0.9, 0.9, 0.9, 0.9, 0.9, 0.9, 0.9, 0.9, 0.9, 0.9, 0.9, 0.9, 0.9, 0.9, 0.9, 0.9, 0.9, 0.9, 0.9, 0.9, 0.9, 0.9, 0.9, 0.9, 0.9, 0.9, 0.9, 0.9, 0.9, 0.9, 0.9, 0.9, 0.9, 0.9, 0.9, 0.9, 0.9, 0.9, 0.9, 0.9, 0.9, 0.9, 0.9, 0.9, 0.9, 0.9, 0.9, 0.9, 0.9, 0.9, 0.9, 0.9, 0.9, 0.9, 0.9, 0.9, 0.9, 0.9, 0.9, 0.9, 0.9, 0.9, 0.9, 0.9, 0.9, 0.9, 0.9, 0.9, 0.9, 0.9, 0.9, 0.9, 0.9, 0.9, 0.9, 0.9, 0.9, 0.9, 0.9, 0.9, 0.9, 0.9, 0.9, 0.9, 0.9, 0.9, 0.9, 0.9, 0.9, 0.9, 0.9, 0.9, 0.9, 0.9, 0.9, 0.9, 0.9, 0.9, 0.9, 0.9, 0.9, 0.9, 0.9, 0.9, 0.9, 0.9, 0.9, 0.9, 0.9, 0.9, 0.9, 0.9, 0.9, 0.9, 0.9, 0.9, 0.9, 0.9, 0.9, 0.9, 0.9, 0.9, 0.9, 0.9, 0.9, 0.9, 0.9, 0.9, 0.9, 0.9, 0.9, 0.9, 0.9, 0.9, 0.9, 0.9, 0.9, 0.9, 0.9, 0.9, 0.9, 0.9, 0.9, 0.9, 0.9, 0.9, 0.9, 0.9, 0.9, 0.9, 0.9, 0.9, 0.9, 0.9, 0.9, 0.9, 0.9, 0.9, 0.9, 0.9, 0.9, 0.9, 0.9, 0.9, 0.9, 0.9, 0.9, 0.9, 0.9, 0.9, 0.9, 0.9, 0.9, 0.9, 0.9, 0.9, 0.9, 0.9, 0.9, 0.9, 0.9, 0.9, 0.9, 0.9, 0.9, 0.9, 0.9, 0.9, 0.9, 0.9, 0.9, 0.9, 0.9, 0.9, 0.9, 0.9, 0.9, 0.9, 0.9, 0.9, 0.9, 0.9, 0.9, 0.9, 0.9, 0.9, 0.9, 0.9, 0.9, 0.9, 0.9, 0.9, 0.9, 0.9, 0.9, 0.9, 0.9, 0.9, 0.9, 0.9, 0.9, 0.9, 0.9, 0.9, 0.9, 0.9, 0.9, 0.9, 0.9, 0.9, 0.9, 0.9, 0.9, 0.9, 0.9, 0.9, 0.9, 0.9, 0.9, 0.9, 0.9, 0.9, 0.9, 0.9, 0.9, 0.9, 0.9, 0.9, 0.9, 0.9, 0.9, 0.9, 0.9, 0.9, 0.9, 0.9, 0.9, 0.9, 0.9, 0.9, 0.9, 0.9, 0.9, 0.9, 0.9, 0.9, 0.9, 0.9, 0.9, 0.9, 0.9, 0.9, 0.9, 0.9, 0.9, 0.9, 0.9, 0.9, 0.9, 0.9, 0.9, 0.9, 0.9, 0.9, 0.9, 0.9, 0.9, 0.9, 0.9, 0.9, 0.9, 0.9, 0.9, 0.9, 0.9, 0.9, 0.9, 0.9, 0.9, 0.9, 0.9, 0.9, 0.9, 0.9, 0.9, 0.9, 0.9, 0.9, 0.9, 0.9, 0.9, 0.9, 0.9, 0.9, 0.9, 0.9, 0.9, 0.9, 0.9, 0.9, 0.9, 0.9, 0.9, 0.9, 0.9, 0.9, 0.9, 0.9, 0.9, 0.9, 0.9, 0.9, 0.9, 0.9, 0.9, 0.9, 0.9, 0.9, 0.9, 0.9, 0.9, 0.9, 0.9, 0.9, 0.9, 0.9, 0.9, 0.9, 0.9, 0.9, 0.9, 0.9, 0.9, 0.9, 0.9, 0.9, 0.9, 0.9, 0.9, 0.9, 0.9, 0.9, 0.9, 0.9, 0.9, 0.9, 0.9, 0.9, 0.9, 0.9, 0.9, 0.9, 0.9, 0.9, 0.9, 0.9, 0.9, 0.9, 0.9, 0.9, 0.9, 0.9, 0.9, 0.9, 0.9, 0.9, 0.9, 0.9, 0.9, 0.9, 0.9, 0.9, 0.9, 0.9, 0.9, 0.9, 0.9, 0.9, 0.9, 0.9, 0.9, 0.9, 0.9, 0.9, 0.9, 0.9, 0.9, 0.9, 0.9, 0.9, 0.9, 0.9, 0.9, 0.9, 0.9, 0.9, 0.9, 0.9, 0.9, 0.9, 0.9, 0.9, 0.9, 0.9, 0.9, 0.9, 0.9, 0.9, 0.9, 0.9, 0.9, 0.9, 0.9, 0.9, 0.9, 0.9, 0.9, 0.9, 0.9, 0.9, 0.9, 0.9, 0.9, 0.9, 0.9, 0.9, 0.9, 0.9, 0.9, 0.9, 0.9, 0.9, 0.9, 0.9, 0.9, 0.9, 0.9, 0.9, 0.9, 0.9, 0.9, 0.9, 0.9, 0.9, 0.9, 0.9, 0.9, 0.9, 0.9, 0.9, 0.9, 0.9, 0.9, 0.9, 0.9, 0.9, 0.9, 0.9, 0.9, 0.9, 0.9, 0.9, 0.9, 0.9, 0.9, 0.9, 0.9, 0.9, 0.9, 0.9, 0.9, 0.9, 0.9, 0.9, 0.9, 0.9, 0.9, 0.9, 0.9, 0.9, 0.9, 0.9, 0.9, 0.9, 0.9, 0.9, 0.9, 0.9, 0.9, 0.9, 0.9, 0.9, 0.9, 0.9, 0.9, 0.9, 0.9, 0.9, 0.9, 0.9, 0.9, 0.9, 0.9, 0.9, 0.9, 0.9, 0.9, 0.9, 0.9, 0.9, 0.9, 0.9, 0.9, 0.9, 0.9, 0.9, 0.9, 0.9, 0.9, 0.9, 0.9, 0.9, 0.9, 0.9, 0.9, 0.9, 0.9, 0.9, 0.9, 0.9, 0.9, 0.9, 0.9, 0.9, 0.9, 0.9, 0.9, 0.9, 0.9, 0.9, 0.9, 0.9, 0.9, 0.9, 0.9], "source": [5, 4, 3, 3, 4, 10, 4, 2, 5, 6, 6, 3, 5, 4, 7, 6, 5, 7, 4, 3, 6, 11, 5, 6, 5, 7, 5, 3, 4, 7, 0, 4, 9, 5, 3, 3, 2, 3, 7, 3, 6, 7, 4, 3, 3, 5, 10, 7, 7, 5, 4, 0, 5, 6, 5, 2, 4, 7, 7, 3, 4, 4, 4, 3, 3, 6, 3, 4, 2, 6, 3, 11, 3, 7, 7, 5, 2, 3, 3, 6, 0, 4, 0, 6, 3, 10, 7, 6, 5, 7, 5, 5, 6, 6, 9, 6, 7, 6, 5, 5, 2, 9, 3, 1, 2, 6, 4, 0, 6, 7, 5, 3, 9, 3, 2, 5, 4, 7, 3, 3, 3, 6, 4, 3, 7, 7, 5, 3, 9, 5, 7, 4, 12, 4, 3, 7, 5, 4, 4, 10, 7, 5, 3, 4, 7, 5, 4, 0, 7, 10, 5, 5, 2, 5, 7, 7, 6, 12, 5, 7, 4, 10, 4, 4, 2, 7, 4, 2, 5, 3, 7, 6, 3, 3, 0, 4, 6, 4, 4, 3, 5, 6, 0, 0, 3, 6, 7, 5, 7, 5, 5, 6, 7, 5, 6, 6, 5, 2, 7, 5, 7, 5, 4, 5, 4, 5, 0, 4, 2, 6, 5, 5, 9, 4, 5, 0, 6, 4, 0, 7, 6, 2, 2, 3, 5, 5, 7, 5, 0, 2, 6, 0, 5, 5, 6, 5, 4, 12, 6, 9, 7, 4, 8, 6, 2, 7, 3, 9, 5, 2, 12, 6, 5, 6, 3, 6, 5, 8, 10, 5, 7, 1, 0, 5, 7, 7, 2, 6, 5, 5, 3, 4, 4, 4, 7, 4, 2, 7, 4, 7, 10, 2, 4, 5, 2, 3, 11, 12, 5, 7, 4, 7, 0, 7, 4, 9, 7, 5, 5, 10, 2, 4, 9, 3, 0, 5, 12, 6, 5, 7, 5, 6, 0, 5, 2, 7, 7, 3, 7, 7, 8, 7, 7, 0, 6, 7, 6, 2, 2, 2, 8, 6, 5, 12, 2, 5, 4, 0, 6, 6, 5, 10, 0, 7, 9, 5, 9, 12, 4, 4, 5, 4, 5, 7, 7, 5, 1, 5, 10, 7, 3, 4, 10, 1, 5, 5, 4, 0, 0, 7, 2, 7, 10, 2, 5, 2, 7, 6, 0, 5, 2, 9, 5, 12, 7, 5, 0, 6, 6, 2, 9, 4, 0, 7, 0, 1, 4, 5, 4, 12, 0, 7, 3, 2, 0, 6, 12, 7, 5, 7, 7, 11, 4, 10, 8, 5, 9, 4, 0, 5, 6, 1, 2, 9, 8, 6, 2, 0, 7, 0, 1, 5, 7, 5, 5, 2, 9, 0, 7, 1, 12, 7, 7, 1, 1, 9, 6, 5, 2, 8, 7, 9, 6, 7, 2, 4, 2, 5, 2, 4, 5, 9, 10, 7, 5, 6, 6, 6, 10, 6, 6, 2, 2, 6, 1, 4, 4, 2, 4, 4, 7, 1, 5, 6, 8, 6, 7, 5, 5, 1, 6, 2, 2, 7, 9, 12, 10, 0, 6, 4, 9, 9, 8, 5, 7, 7, 7, 10, 7, 0, 7, 4, 4, 5, 6, 2, 1, 4, 2, 7, 1, 1, 6, 2, 2, 6, 2, 12, 7, 1, 12, 7, 12, 2, 12, 7, 7, 7, 9, 7, 5, 5, 0, 5, 5, 5, 3, 6, 2, 1, 12, 0, 6, 5, 12, 10, 9, 5, 5, 2, 7, 5, 12, 6, 7, 12, 9, 7, 6, 10, 2, 10, 6, 8, 4, 6, 5, 4, 10, 8, 12, 5, 7, 8, 1, 7, 9, 4, 5, 12, 2, 0, 4, 7, 7, 12, 7, 6, 7, 10, 10, 12, 12, 7, 9, 2, 8, 8, 9, 12, 7, 5, 8, 10, 12, 12, 6, 0, 2, 7, 5, 12, 6, 2, 2, 5, 7, 2, 12, 0, 6, 7, 6, 7, 5, 9, 8, 6, 6, 7, 0, 7, 2, 12, 6, 0, 7, 5, 6, 7, 6, 3, 10, 12, 7, 10, 12, 0, 9, 6, 12, 2, 12, 6, 7, 6, 7, 9, 10, 1, 8, 1, 12, 5, 7, 6, 7, 2, 7, 12, 12, 2, 4, 6, 5, 7, 6, 12, 2, 6, 1, 3, 12, 2, 2, 6, 8, 10, 10, 7, 12, 6, 9, 9, 6, 10, 8, 6, 7, 7, 7, 6, 2, 2, 1, 7, 9, 7, 7, 2, 7, 2, 6, 1, 4, 7, 12, 7, 12, 12, 10, 9, 8, 12, 1, 1, 7, 6, 8, 6, 5, 8, 7, 9, 12, 6, 1, 7, 8, 2, 5, 5, 6, 5, 7, 8, 2, 10, 6, 5, 8, 10, 6, 12, 4, 9, 12, 12, 12, 3, 7, 1, 1, 10, 6, 8, 9, 7, 6, 12, 10, 10, 8, 1, 6, 7, 12, 6, 6, 5, 10, 12, 12, 6, 1, 6, 1, 6, 4, 1, 7, 10, 8, 6, 12, 6, 5, 0, 6, 12, 1, 5, 5, 7, 1, 5, 6, 12, 5, 3, 7, 5, 7, 8, 9, 9, 12, 4, 7, 7, 5, 12, 2, 9, 2, 7, 5, 12, 6, 9, 6, 2, 9, 6, 10, 5, 6, 7, 6, 9, 7, 2, 12, 8, 7, 7, 8, 12, 12, 8, 2, 10, 8, 1, 1, 12, 6, 7, 7, 1, 1, 6, 8, 6, 1, 12, 8, 7, 12, 10, 6, 12, 9, 8, 0, 5, 6, 7, 6, 1, 8, 12, 7, 12, 10, 6, 9, 12, 9, 8, 12, 1, 6, 7, 6, 8, 8, 6, 10, 6, 5, 1, 1, 6, 4, 6, 9, 10, 6, 1, 6, 2, 10, 5, 1, 7, 1, 12, 8, 12, 2, 8, 12, 12, 12, 8, 12, 10, 6, 9, 2, 10, 6, 12, 8, 12, 6, 7, 9, 1, 7, 8, 9, 5, 12, 7, 12, 12, 8, 1, 7, 5, 2, 9, 8, 5, 9, 6, 10, 10, 6, 8, 12, 5, 12, 10, 8, 7, 2], "target": [13, 14, 15, 16, 17, 18, 19, 20, 21, 22, 23, 24, 25, 26, 27, 28, 29, 30, 31, 32, 33, 34, 35, 36, 37, 38, 39, 40, 41, 42, 43, 44, 45, 46, 47, 48, 49, 50, 51, 52, 53, 54, 55, 56, 57, 58, 59, 60, 61, 62, 63, 64, 65, 66, 67, 68, 69, 70, 71, 72, 73, 74, 75, 76, 77, 78, 79, 80, 81, 82, 83, 84, 85, 86, 87, 88, 89, 90, 91, 92, 93, 94, 95, 96, 97, 98, 99, 100, 101, 102, 103, 104, 105, 106, 107, 108, 109, 110, 111, 112, 113, 114, 115, 116, 117, 118, 119, 120, 121, 122, 123, 124, 125, 126, 127, 128, 129, 130, 131, 132, 133, 134, 135, 136, 137, 138, 139, 140, 141, 142, 143, 144, 145, 146, 147, 148, 149, 150, 151, 152, 153, 154, 155, 156, 157, 158, 159, 160, 161, 162, 163, 164, 165, 166, 167, 168, 169, 170, 171, 172, 173, 174, 175, 176, 177, 178, 179, 180, 181, 182, 183, 184, 185, 186, 187, 188, 189, 190, 191, 192, 193, 194, 195, 196, 197, 198, 199, 200, 201, 202, 203, 204, 205, 206, 207, 208, 209, 210, 211, 212, 213, 214, 215, 216, 217, 218, 219, 220, 221, 222, 223, 224, 225, 226, 227, 228, 229, 230, 231, 232, 233, 234, 235, 236, 237, 238, 239, 240, 241, 242, 243, 244, 245, 246, 247, 248, 249, 250, 251, 252, 253, 254, 255, 256, 257, 258, 259, 260, 261, 262, 263, 264, 265, 266, 267, 268, 269, 270, 271, 272, 273, 274, 275, 276, 277, 278, 279, 280, 281, 282, 283, 284, 285, 286, 287, 288, 289, 290, 291, 292, 293, 294, 295, 296, 297, 298, 299, 300, 301, 302, 303, 304, 305, 306, 307, 308, 309, 310, 311, 312, 313, 314, 315, 316, 317, 318, 319, 320, 321, 322, 323, 324, 325, 326, 327, 328, 329, 330, 331, 332, 333, 334, 335, 336, 337, 338, 339, 340, 341, 342, 343, 344, 345, 346, 347, 348, 349, 350, 351, 352, 353, 354, 355, 356, 357, 358, 359, 360, 361, 362, 363, 364, 365, 366, 367, 368, 369, 370, 371, 372, 373, 374, 375, 376, 377, 378, 379, 380, 381, 382, 383, 384, 385, 386, 387, 388, 389, 390, 391, 392, 393, 394, 395, 396, 397, 398, 399, 400, 401, 402, 403, 404, 405, 406, 407, 408, 409, 410, 411, 412, 413, 414, 415, 416, 417, 418, 419, 420, 421, 422, 423, 424, 425, 426, 427, 428, 429, 430, 431, 432, 433, 434, 435, 436, 437, 438, 439, 440, 441, 442, 443, 444, 445, 446, 447, 448, 449, 450, 451, 452, 453, 454, 455, 456, 457, 458, 459, 460, 461, 462, 463, 464, 465, 466, 467, 468, 469, 470, 471, 472, 473, 474, 475, 476, 477, 478, 479, 480, 481, 482, 483, 484, 485, 486, 487, 488, 489, 490, 491, 492, 493, 494, 495, 496, 497, 498, 499, 500, 501, 502, 503, 504, 505, 506, 507, 508, 509, 510, 511, 512, 513, 514, 515, 516, 517, 518, 519, 520, 521, 522, 523, 524, 525, 526, 527, 528, 529, 530, 531, 532, 533, 534, 535, 536, 537, 538, 539, 540, 541, 542, 543, 544, 545, 546, 547, 548, 549, 550, 551, 552, 553, 554, 555, 556, 557, 558, 559, 560, 561, 562, 563, 564, 565, 566, 567, 568, 569, 570, 571, 572, 573, 574, 575, 576, 577, 578, 579, 580, 581, 582, 583, 584, 585, 586, 587, 588, 589, 590, 591, 592, 593, 594, 595, 596, 597, 598, 599, 600, 601, 602, 603, 604, 605, 606, 607, 608, 609, 610, 611, 612, 613, 614, 615, 616, 617, 618, 619, 620, 621, 622, 623, 624, 625, 626, 627, 628, 629, 630, 631, 632, 633, 634, 635, 636, 637, 638, 639, 640, 641, 642, 643, 644, 645, 646, 647, 648, 649, 650, 651, 652, 653, 654, 655, 656, 657, 658, 659, 660, 661, 662, 663, 664, 665, 666, 667, 668, 669, 670, 671, 672, 673, 674, 675, 676, 677, 678, 679, 680, 681, 682, 683, 684, 685, 686, 687, 688, 689, 690, 691, 692, 693, 694, 695, 696, 697, 698, 699, 700, 701, 702, 703, 704, 705, 706, 707, 708, 709, 710, 711, 712, 713, 714, 715, 716, 717, 718, 719, 720, 721, 722, 723, 724, 725, 726, 727, 728, 729, 730, 731, 732, 733, 734, 735, 736, 737, 738, 739, 740, 741, 742, 743, 744, 745, 746, 747, 748, 749, 750, 751, 752, 753, 754, 755, 756, 757, 758, 759, 760, 761, 762, 763, 764, 765, 766, 767, 768, 769, 770, 771, 772, 773, 774, 775, 776, 777, 778, 779, 780, 781, 782, 783, 784, 785, 786, 787, 788, 789, 790, 791, 792, 793, 794, 795, 796, 797, 798, 799, 800, 801, 802, 803, 804, 805, 806, 807, 808, 809, 810, 811, 812, 813, 814, 815, 816, 817, 818, 819, 820, 821, 822, 823, 824, 825, 826, 827, 828, 829, 830, 831, 832, 833, 834, 835, 836, 837, 838, 839, 840, 841, 842, 843, 844, 845, 846, 847, 848, 849, 850, 851, 852, 853, 854, 855, 856, 857, 858, 859, 860, 861, 862, 863, 864, 865, 866, 867, 868, 869, 870, 871, 872, 873, 874, 875, 876, 877, 878, 879, 880, 881, 882, 883, 884, 885, 886, 887, 888, 889, 890, 891, 892, 893, 894, 895, 896, 897, 898, 899, 900, 901, 902, 903, 904, 905, 906, 907, 908, 909, 910, 911, 912, 913, 914, 915, 916, 917, 918, 919, 920, 921, 922, 923, 924, 925, 926, 927, 928, 929, 930, 931, 932, 933, 934, 935, 936, 937, 938, 939, 940, 941, 942, 943, 944, 945, 946, 947, 948, 949, 950, 951, 952, 953, 954, 955, 956, 957, 958, 959, 960, 961, 962, 963, 964, 965, 966, 967, 968, 969, 970, 971, 972, 973, 974, 975, 976, 977, 978, 979, 980, 981, 982, 983, 984, 985, 986, 987, 988, 989, 990, 991], "value": [17052.0, 15380.0, 15891.0, 15029.0, 11333.0, 12548.0, 10726.0, 10740.0, 4029.0, 6031.0, 7832.0, 7822.0, 8146.0, 7839.0, 9143.0, 5087.0, 15688.0, 9703.0, 6048.0, 4491.0, 5805.0, 7235.0, 4212.0, 3410.0, 3426.0, 5691.0, 5067.0, 4972.0, 4202.0, 5289.0, 7958.0, 6360.0, 7807.0, 6343.0, 4306.0, 5450.0, 6039.0, 5508.0, 4158.0, 3112.0, 2277.0, 3473.0, 4124.0, 3352.0, 3324.0, 2446.0, 3756.0, 2365.0, 2377.0, 2146.0, 2436.0, 3039.0, 2155.0, 1664.0, 1544.0, 2588.0, 2755.0, 1933.0, 2107.0, 2478.0, 2896.0, 3071.0, 2517.0, 2341.0, 2062.0, 2598.0, 1780.0, 2464.0, 1889.0, 1890.0, 2087.0, 2771.0, 1920.0, 1785.0, 1917.0, 1042.0, 1963.0, 1986.0, 1562.0, 1295.0, 2345.0, 2327.0, 1812.0, 1521.0, 1842.0, 3086.0, 1581.0, 1040.0, 1923.0, 1638.0, 1104.0, 1946.0, 1164.0, 962.0, 2173.0, 1159.0, 1438.0, 1566.0, 719.0, 1036.0, 1344.0, 2263.0, 1330.0, 1605.0, 1507.0, 844.0, 2288.0, 1621.0, 1035.0, 2007.0, 1011.0, 1223.0, 2341.0, 1227.0, 1405.0, 1324.0, 1244.0, 1190.0, 1381.0, 1428.0, 1591.0, 1115.0, 1159.0, 1252.0, 1683.0, 1364.0, 778.0, 1273.0, 1305.0, 1427.0, 1117.0, 1164.0, 1438.0, 1390.0, 1152.0, 1368.0, 698.0, 890.0, 1289.0, 1455.0, 1769.0, 936.0, 1330.0, 1156.0, 1059.0, 498.0, 1018.0, 1592.0, 1023.0, 2701.0, 876.0, 440.0, 845.0, 868.0, 753.0, 535.0, 426.0, 2414.0, 597.0, 2327.0, 922.0, 1654.0, 1049.0, 792.0, 715.0, 1572.0, 1024.0, 540.0, 505.0, 691.0, 606.0, 704.0, 794.0, 875.0, 582.0, 1310.0, 508.0, 708.0, 895.0, 614.0, 419.0, 1002.0, 655.0, 814.0, 681.0, 608.0, 1106.0, 606.0, 1126.0, 716.0, 749.0, 494.0, 662.0, 506.0, 403.0, 385.0, 302.0, 557.0, 475.0, 349.0, 462.0, 525.0, 498.0, 634.0, 435.0, 686.0, 677.0, 283.0, 576.0, 274.0, 486.0, 471.0, 665.0, 476.0, 357.0, 772.0, 391.0, 629.0, 710.0, 1048.0, 282.0, 640.0, 530.0, 479.0, 357.0, 218.0, 467.0, 375.0, 625.0, 430.0, 336.0, 412.0, 513.0, 336.0, 469.0, 331.0, 524.0, 655.0, 298.0, 615.0, 692.0, 438.0, 604.0, 384.0, 402.0, 636.0, 471.0, 456.0, 361.0, 403.0, 514.0, 373.0, 254.0, 490.0, 317.0, 348.0, 512.0, 859.0, 1020.0, 261.0, 618.0, 337.0, 604.0, 402.0, 441.0, 360.0, 297.0, 299.0, 228.0, 218.0, 309.0, 355.0, 502.0, 414.0, 354.0, 236.0, 270.0, 235.0, 395.0, 390.0, 651.0, 299.0, 197.0, 189.0, 490.0, 328.0, 408.0, 425.0, 189.0, 351.0, 408.0, 201.0, 286.0, 171.0, 371.0, 294.0, 175.0, 234.0, 196.0, 519.0, 271.0, 167.0, 240.0, 219.0, 282.0, 307.0, 292.0, 155.0, 214.0, 220.0, 219.0, 150.0, 344.0, 150.0, 180.0, 314.0, 283.0, 201.0, 252.0, 293.0, 343.0, 252.0, 255.0, 245.0, 172.0, 272.0, 157.0, 188.0, 142.0, 283.0, 290.0, 159.0, 260.0, 303.0, 286.0, 172.0, 227.0, 180.0, 211.0, 132.0, 193.0, 347.0, 241.0, 278.0, 276.0, 103.0, 215.0, 296.0, 182.0, 276.0, 146.0, 195.0, 152.0, 210.0, 119.0, 135.0, 239.0, 138.0, 469.0, 152.0, 239.0, 270.0, 506.0, 229.0, 113.0, 131.0, 191.0, 180.0, 186.0, 194.0, 111.0, 254.0, 356.0, 136.0, 100.0, 140.0, 114.0, 159.0, 272.0, 128.0, 164.0, 133.0, 100.0, 220.0, 209.0, 143.0, 132.0, 139.0, 140.0, 151.0, 158.0, 207.0, 233.0, 198.0, 385.0, 178.0, 172.0, 116.0, 179.0, 175.0, 144.0, 168.0, 106.0, 143.0, 198.0, 87.0, 245.0, 105.0, 125.0, 215.0, 161.0, 310.0, 132.0, 284.0, 220.0, 168.0, 122.0, 134.0, 129.0, 103.0, 87.0, 149.0, 138.0, 144.0, 157.0, 82.0, 94.0, 116.0, 123.0, 117.0, 134.0, 56.0, 128.0, 66.0, 88.0, 96.0, 248.0, 138.0, 94.0, 140.0, 126.0, 184.0, 175.0, 107.0, 110.0, 147.0, 72.0, 54.0, 143.0, 114.0, 112.0, 111.0, 73.0, 150.0, 106.0, 127.0, 94.0, 88.0, 88.0, 110.0, 93.0, 167.0, 83.0, 81.0, 100.0, 71.0, 64.0, 77.0, 159.0, 58.0, 45.0, 102.0, 129.0, 60.0, 105.0, 115.0, 106.0, 86.0, 99.0, 89.0, 140.0, 82.0, 52.0, 45.0, 158.0, 63.0, 66.0, 40.0, 70.0, 79.0, 48.0, 72.0, 101.0, 144.0, 74.0, 68.0, 125.0, 118.0, 45.0, 85.0, 131.0, 86.0, 158.0, 70.0, 72.0, 118.0, 91.0, 94.0, 90.0, 49.0, 58.0, 72.0, 76.0, 56.0, 51.0, 61.0, 70.0, 76.0, 42.0, 91.0, 45.0, 66.0, 69.0, 63.0, 46.0, 45.0, 82.0, 55.0, 50.0, 48.0, 92.0, 87.0, 83.0, 53.0, 114.0, 26.0, 93.0, 61.0, 58.0, 83.0, 36.0, 30.0, 55.0, 27.0, 47.0, 76.0, 46.0, 45.0, 51.0, 48.0, 91.0, 84.0, 32.0, 32.0, 68.0, 52.0, 62.0, 44.0, 34.0, 42.0, 62.0, 24.0, 112.0, 26.0, 63.0, 114.0, 53.0, 79.0, 33.0, 71.0, 49.0, 54.0, 35.0, 67.0, 76.0, 35.0, 54.0, 71.0, 81.0, 57.0, 46.0, 34.0, 56.0, 51.0, 62.0, 36.0, 45.0, 48.0, 29.0, 63.0, 49.0, 53.0, 49.0, 58.0, 60.0, 63.0, 53.0, 34.0, 69.0, 100.0, 57.0, 58.0, 73.0, 49.0, 40.0, 50.0, 63.0, 57.0, 76.0, 88.0, 22.0, 61.0, 63.0, 59.0, 56.0, 33.0, 28.0, 41.0, 29.0, 44.0, 21.0, 37.0, 33.0, 36.0, 24.0, 26.0, 45.0, 37.0, 63.0, 25.0, 14.0, 27.0, 34.0, 39.0, 18.0, 61.0, 53.0, 12.0, 12.0, 51.0, 29.0, 43.0, 34.0, 35.0, 20.0, 27.0, 41.0, 29.0, 26.0, 34.0, 21.0, 38.0, 43.0, 66.0, 50.0, 26.0, 50.0, 17.0, 57.0, 13.0, 61.0, 34.0, 40.0, 26.0, 27.0, 25.0, 27.0, 35.0, 42.0, 31.0, 41.0, 28.0, 35.0, 23.0, 21.0, 24.0, 39.0, 24.0, 49.0, 44.0, 54.0, 23.0, 57.0, 14.0, 26.0, 23.0, 15.0, 65.0, 20.0, 19.0, 15.0, 24.0, 30.0, 32.0, 25.0, 13.0, 39.0, 38.0, 22.0, 27.0, 52.0, 24.0, 32.0, 49.0, 19.0, 48.0, 41.0, 13.0, 15.0, 13.0, 26.0, 10.0, 18.0, 18.0, 19.0, 14.0, 25.0, 29.0, 10.0, 30.0, 25.0, 20.0, 19.0, 24.0, 28.0, 21.0, 45.0, 21.0, 51.0, 20.0, 39.0, 38.0, 45.0, 35.0, 18.0, 17.0, 14.0, 21.0, 42.0, 22.0, 6.0, 18.0, 21.0, 16.0, 29.0, 5.0, 13.0, 25.0, 45.0, 13.0, 18.0, 12.0, 12.0, 15.0, 20.0, 27.0, 10.0, 16.0, 14.0, 17.0, 28.0, 27.0, 8.0, 25.0, 27.0, 15.0, 28.0, 44.0, 28.0, 9.0, 18.0, 18.0, 20.0, 22.0, 11.0, 32.0, 28.0, 25.0, 7.0, 16.0, 26.0, 28.0, 18.0, 15.0, 3.0, 10.0, 28.0, 15.0, 14.0, 11.0, 6.0, 20.0, 42.0, 4.0, 21.0, 8.0, 11.0, 5.0, 12.0, 10.0, 14.0, 21.0, 8.0, 8.0, 15.0, 15.0, 13.0, 13.0, 5.0, 33.0, 12.0, 8.0, 8.0, 11.0, 13.0, 10.0, 10.0, 31.0, 17.0, 6.0, 13.0, 5.0, 12.0, 24.0, 12.0, 15.0, 16.0, 12.0, 15.0, 12.0, 5.0, 17.0, 7.0, 13.0, 7.0, 8.0, 7.0, 7.0, 7.0, 22.0, 7.0, 6.0, 11.0, 14.0, 11.0, 3.0, 2.0, 9.0, 4.0, 7.0, 8.0, 4.0, 8.0, 10.0, 3.0, 7.0, 15.0, 15.0, 15.0, 7.0, 5.0, 14.0, 12.0, 9.0, 10.0, 3.0, 6.0, 5.0, 11.0, 4.0, 6.0, 3.0, 11.0, 6.0, 7.0, 10.0, 6.0, 3.0, 13.0, 9.0, 9.0, 7.0, 7.0, 12.0, 5.0, 6.0, 4.0, 2.0, 2.0, 7.0, 5.0, 9.0, 5.0, 10.0, 7.0, 6.0, 4.0, 8.0, 6.0, 3.0, 4.0, 5.0, 4.0, 5.0, 4.0, 3.0, 7.0, 5.0, 3.0, 6.0, 2.0, 2.0, 2.0, 9.0, 4.0, 2.0, 7.0, 7.0, 1.0, 3.0, 1.0, 6.0, 8.0, 3.0, 1.0, 3.0, 3.0, 5.0, 4.0, 5.0, 4.0, 3.0, 3.0, 4.0, 10.0, 6.0, 5.0, 3.0, 4.0, 2.0, 3.0, 3.0, 1.0, 2.0, 3.0, 2.0, 2.0, 2.0, 2.0, 5.0, 1.0, 7.0, 1.0, 3.0, 2.0, 3.0, 3.0, 4.0, 4.0, 1.0, 1.0, 2.0, 1.0, 1.0, 1.0, 1.0, 1.0, 1.0, 2.0, 1.0, 1.0, 2.0, 1.0, 1.0, 1.0, 2.0, 2.0, 1.0, 1.0], "color": ["rgba(239,241,250,0.2)", "rgba(255,217,121,0.1)", "rgba(248,178,77,0.1)", "rgba(248,178,77,0.1)", "rgba(255,217,121,0.1)", "rgba(2,70,144,0.1)", "rgba(255,217,121,0.1)", "rgba(240,136,65,0.1)", "rgba(239,241,250,0.2)", "rgba(200,221,241,0.1)", "rgba(200,221,241,0.1)", "rgba(248,178,77,0.1)", "rgba(239,241,250,0.2)", "rgba(255,217,121,0.1)", "rgba(109,174,214,0.1)", "rgba(200,221,241,0.1)", "rgba(239,241,250,0.2)", "rgba(109,174,214,0.1)", "rgba(255,217,121,0.1)", "rgba(248,178,77,0.1)", "rgba(200,221,241,0.1)", "rgba(150,150,150,0.1)", "rgba(239,241,250,0.2)", "rgba(200,221,241,0.1)", "rgba(239,241,250,0.2)", "rgba(109,174,214,0.1)", "rgba(239,241,250,0.2)", "rgba(248,178,77,0.1)", "rgba(255,217,121,0.1)", "rgba(109,174,214,0.1)", "rgba(204,17,24,0.1)", "rgba(255,217,121,0.1)", "rgba(31,116,182,0.1)", "rgba(239,241,250,0.2)", "rgba(248,178,77,0.1)", "rgba(248,178,77,0.1)", "rgba(240,136,65,0.1)", "rgba(248,178,77,0.1)", "rgba(109,174,214,0.1)", "rgba(248,178,77,0.1)", "rgba(200,221,241,0.1)", "rgba(109,174,214,0.1)", "rgba(255,217,121,0.1)", "rgba(248,178,77,0.1)", "rgba(248,178,77,0.1)", "rgba(239,241,250,0.2)", "rgba(2,70,144,0.1)", "rgba(109,174,214,0.1)", "rgba(109,174,214,0.1)", "rgba(239,241,250,0.2)", "rgba(255,217,121,0.1)", "rgba(204,17,24,0.1)", "rgba(239,241,250,0.2)", "rgba(200,221,241,0.1)", "rgba(239,241,250,0.2)", "rgba(240,136,65,0.1)", "rgba(255,217,121,0.1)", "rgba(109,174,214,0.1)", "rgba(109,174,214,0.1)", "rgba(248,178,77,0.1)", "rgba(255,217,121,0.1)", "rgba(255,217,121,0.1)", "rgba(255,217,121,0.1)", "rgba(248,178,77,0.1)", "rgba(248,178,77,0.1)", "rgba(200,221,241,0.1)", "rgba(248,178,77,0.1)", "rgba(255,217,121,0.1)", "rgba(240,136,65,0.1)", "rgba(200,221,241,0.1)", "rgba(248,178,77,0.1)", "rgba(150,150,150,0.1)", "rgba(248,178,77,0.1)", "rgba(109,174,214,0.1)", "rgba(109,174,214,0.1)", "rgba(239,241,250,0.2)", "rgba(240,136,65,0.1)", "rgba(248,178,77,0.1)", "rgba(248,178,77,0.1)", "rgba(200,221,241,0.1)", "rgba(204,17,24,0.1)", "rgba(255,217,121,0.1)", "rgba(204,17,24,0.1)", "rgba(200,221,241,0.1)", "rgba(248,178,77,0.1)", "rgba(2,70,144,0.1)", "rgba(109,174,214,0.1)", "rgba(200,221,241,0.1)", "rgba(239,241,250,0.2)", "rgba(109,174,214,0.1)", "rgba(239,241,250,0.2)", "rgba(239,241,250,0.2)", "rgba(200,221,241,0.1)", "rgba(200,221,241,0.1)", "rgba(31,116,182,0.1)", "rgba(200,221,241,0.1)", "rgba(109,174,214,0.1)", "rgba(200,221,241,0.1)", "rgba(239,241,250,0.2)", "rgba(239,241,250,0.2)", "rgba(240,136,65,0.1)", "rgba(31,116,182,0.1)", "rgba(248,178,77,0.1)", "rgba(237,104,78,0.1)", "rgba(240,136,65,0.1)", "rgba(200,221,241,0.1)", "rgba(255,217,121,0.1)", "rgba(204,17,24,0.1)", "rgba(200,221,241,0.1)", "rgba(109,174,214,0.1)", "rgba(239,241,250,0.2)", "rgba(248,178,77,0.1)", "rgba(31,116,182,0.1)", "rgba(248,178,77,0.1)", "rgba(240,136,65,0.1)", "rgba(239,241,250,0.2)", "rgba(255,217,121,0.1)", "rgba(109,174,214,0.1)", "rgba(248,178,77,0.1)", "rgba(248,178,77,0.1)", "rgba(248,178,77,0.1)", "rgba(200,221,241,0.1)", "rgba(255,217,121,0.1)", "rgba(248,178,77,0.1)", "rgba(109,174,214,0.1)", "rgba(109,174,214,0.1)", "rgba(239,241,250,0.2)", "rgba(248,178,77,0.1)", "rgba(31,116,182,0.1)", "rgba(239,241,250,0.2)", "rgba(109,174,214,0.1)", "rgba(255,217,121,0.1)", "rgba(246,202,229,0.1)", "rgba(255,217,121,0.1)", "rgba(248,178,77,0.1)", "rgba(109,174,214,0.1)", "rgba(239,241,250,0.2)", "rgba(255,217,121,0.1)", "rgba(255,217,121,0.1)", "rgba(2,70,144,0.1)", "rgba(109,174,214,0.1)", "rgba(239,241,250,0.2)", "rgba(248,178,77,0.1)", "rgba(255,217,121,0.1)", "rgba(109,174,214,0.1)", "rgba(239,241,250,0.2)", "rgba(255,217,121,0.1)", "rgba(204,17,24,0.1)", "rgba(109,174,214,0.1)", "rgba(2,70,144,0.1)", "rgba(239,241,250,0.2)", "rgba(239,241,250,0.2)", "rgba(240,136,65,0.1)", "rgba(239,241,250,0.2)", "rgba(109,174,214,0.1)", "rgba(109,174,214,0.1)", "rgba(200,221,241,0.1)", "rgba(246,202,229,0.1)", "rgba(239,241,250,0.2)", "rgba(109,174,214,0.1)", "rgba(255,217,121,0.1)", "rgba(2,70,144,0.1)", "rgba(255,217,121,0.1)", "rgba(255,217,121,0.1)", "rgba(240,136,65,0.1)", "rgba(109,174,214,0.1)", "rgba(255,217,121,0.1)", "rgba(240,136,65,0.1)", "rgba(239,241,250,0.2)", "rgba(248,178,77,0.1)", "rgba(109,174,214,0.1)", "rgba(200,221,241,0.1)", "rgba(248,178,77,0.1)", "rgba(248,178,77,0.1)", "rgba(204,17,24,0.1)", "rgba(255,217,121,0.1)", "rgba(200,221,241,0.1)", "rgba(255,217,121,0.1)", "rgba(255,217,121,0.1)", "rgba(248,178,77,0.1)", "rgba(239,241,250,0.2)", "rgba(200,221,241,0.1)", "rgba(204,17,24,0.1)", "rgba(204,17,24,0.1)", "rgba(248,178,77,0.1)", "rgba(200,221,241,0.1)", "rgba(109,174,214,0.1)", "rgba(239,241,250,0.2)", "rgba(109,174,214,0.1)", "rgba(239,241,250,0.2)", "rgba(239,241,250,0.2)", "rgba(200,221,241,0.1)", "rgba(109,174,214,0.1)", "rgba(239,241,250,0.2)", "rgba(200,221,241,0.1)", "rgba(200,221,241,0.1)", "rgba(239,241,250,0.2)", "rgba(240,136,65,0.1)", "rgba(109,174,214,0.1)", "rgba(239,241,250,0.2)", "rgba(109,174,214,0.1)", "rgba(239,241,250,0.2)", "rgba(255,217,121,0.1)", "rgba(239,241,250,0.2)", "rgba(255,217,121,0.1)", "rgba(239,241,250,0.2)", "rgba(204,17,24,0.1)", "rgba(255,217,121,0.1)", "rgba(240,136,65,0.1)", "rgba(200,221,241,0.1)", "rgba(239,241,250,0.2)", "rgba(239,241,250,0.2)", "rgba(31,116,182,0.1)", "rgba(255,217,121,0.1)", "rgba(239,241,250,0.2)", "rgba(204,17,24,0.1)", "rgba(200,221,241,0.1)", "rgba(255,217,121,0.1)", "rgba(204,17,24,0.1)", "rgba(109,174,214,0.1)", "rgba(200,221,241,0.1)", "rgba(240,136,65,0.1)", "rgba(240,136,65,0.1)", "rgba(248,178,77,0.1)", "rgba(239,241,250,0.2)", "rgba(239,241,250,0.2)", "rgba(109,174,214,0.1)", "rgba(239,241,250,0.2)", "rgba(204,17,24,0.1)", "rgba(240,136,65,0.1)", "rgba(200,221,241,0.1)", "rgba(204,17,24,0.1)", "rgba(239,241,250,0.2)", "rgba(239,241,250,0.2)", "rgba(200,221,241,0.1)", "rgba(239,241,250,0.2)", "rgba(255,217,121,0.1)", "rgba(246,202,229,0.1)", "rgba(200,221,241,0.1)", "rgba(31,116,182,0.1)", "rgba(109,174,214,0.1)", "rgba(255,217,121,0.1)", "rgba(65,144,200,0.1)", "rgba(200,221,241,0.1)", "rgba(240,136,65,0.1)", "rgba(109,174,214,0.1)", "rgba(248,178,77,0.1)", "rgba(31,116,182,0.1)", "rgba(239,241,250,0.2)", "rgba(240,136,65,0.1)", "rgba(246,202,229,0.1)", "rgba(200,221,241,0.1)", "rgba(239,241,250,0.2)", "rgba(200,221,241,0.1)", "rgba(248,178,77,0.1)", "rgba(200,221,241,0.1)", "rgba(239,241,250,0.2)", "rgba(65,144,200,0.1)", "rgba(2,70,144,0.1)", "rgba(239,241,250,0.2)", "rgba(109,174,214,0.1)", "rgba(237,104,78,0.1)", "rgba(204,17,24,0.1)", "rgba(239,241,250,0.2)", "rgba(109,174,214,0.1)", "rgba(109,174,214,0.1)", "rgba(240,136,65,0.1)", "rgba(200,221,241,0.1)", "rgba(239,241,250,0.2)", "rgba(239,241,250,0.2)", "rgba(248,178,77,0.1)", "rgba(255,217,121,0.1)", "rgba(255,217,121,0.1)", "rgba(255,217,121,0.1)", "rgba(109,174,214,0.1)", "rgba(255,217,121,0.1)", "rgba(240,136,65,0.1)", "rgba(109,174,214,0.1)", "rgba(255,217,121,0.1)", "rgba(109,174,214,0.1)", "rgba(2,70,144,0.1)", "rgba(240,136,65,0.1)", "rgba(255,217,121,0.1)", "rgba(239,241,250,0.2)", "rgba(240,136,65,0.1)", "rgba(248,178,77,0.1)", "rgba(150,150,150,0.1)", "rgba(246,202,229,0.1)", "rgba(239,241,250,0.2)", "rgba(109,174,214,0.1)", "rgba(255,217,121,0.1)", "rgba(109,174,214,0.1)", "rgba(204,17,24,0.1)", "rgba(109,174,214,0.1)", "rgba(255,217,121,0.1)", "rgba(31,116,182,0.1)", "rgba(109,174,214,0.1)", "rgba(239,241,250,0.2)", "rgba(239,241,250,0.2)", "rgba(2,70,144,0.1)", "rgba(240,136,65,0.1)", "rgba(255,217,121,0.1)", "rgba(31,116,182,0.1)", "rgba(248,178,77,0.1)", "rgba(204,17,24,0.1)", "rgba(239,241,250,0.2)", "rgba(246,202,229,0.1)", "rgba(200,221,241,0.1)", "rgba(239,241,250,0.2)", "rgba(109,174,214,0.1)", "rgba(239,241,250,0.2)", "rgba(200,221,241,0.1)", "rgba(204,17,24,0.1)", "rgba(239,241,250,0.2)", "rgba(240,136,65,0.1)", "rgba(109,174,214,0.1)", "rgba(109,174,214,0.1)", "rgba(248,178,77,0.1)", "rgba(109,174,214,0.1)", "rgba(109,174,214,0.1)", "rgba(65,144,200,0.1)", "rgba(109,174,214,0.1)", "rgba(109,174,214,0.1)", "rgba(204,17,24,0.1)", "rgba(200,221,241,0.1)", "rgba(109,174,214,0.1)", "rgba(200,221,241,0.1)", "rgba(240,136,65,0.1)", "rgba(240,136,65,0.1)", "rgba(240,136,65,0.1)", "rgba(65,144,200,0.1)", "rgba(200,221,241,0.1)", "rgba(239,241,250,0.2)", "rgba(246,202,229,0.1)", "rgba(240,136,65,0.1)", "rgba(239,241,250,0.2)", "rgba(255,217,121,0.1)", "rgba(204,17,24,0.1)", "rgba(200,221,241,0.1)", "rgba(200,221,241,0.1)", "rgba(239,241,250,0.2)", "rgba(2,70,144,0.1)", "rgba(204,17,24,0.1)", "rgba(109,174,214,0.1)", "rgba(31,116,182,0.1)", "rgba(239,241,250,0.2)", "rgba(31,116,182,0.1)", "rgba(246,202,229,0.1)", "rgba(255,217,121,0.1)", "rgba(255,217,121,0.1)", "rgba(239,241,250,0.2)", "rgba(255,217,121,0.1)", "rgba(239,241,250,0.2)", "rgba(109,174,214,0.1)", "rgba(109,174,214,0.1)", "rgba(239,241,250,0.2)", "rgba(237,104,78,0.1)", "rgba(239,241,250,0.2)", "rgba(2,70,144,0.1)", "rgba(109,174,214,0.1)", "rgba(248,178,77,0.1)", "rgba(255,217,121,0.1)", "rgba(2,70,144,0.1)", "rgba(237,104,78,0.1)", "rgba(239,241,250,0.2)", "rgba(239,241,250,0.2)", "rgba(255,217,121,0.1)", "rgba(204,17,24,0.1)", "rgba(204,17,24,0.1)", "rgba(109,174,214,0.1)", "rgba(240,136,65,0.1)", "rgba(109,174,214,0.1)", "rgba(2,70,144,0.1)", "rgba(240,136,65,0.1)", "rgba(239,241,250,0.2)", "rgba(240,136,65,0.1)", "rgba(109,174,214,0.1)", "rgba(200,221,241,0.1)", "rgba(204,17,24,0.1)", "rgba(239,241,250,0.2)", "rgba(240,136,65,0.1)", "rgba(31,116,182,0.1)", "rgba(239,241,250,0.2)", "rgba(246,202,229,0.1)", "rgba(109,174,214,0.1)", "rgba(239,241,250,0.2)", "rgba(204,17,24,0.1)", "rgba(200,221,241,0.1)", "rgba(200,221,241,0.1)", "rgba(240,136,65,0.1)", "rgba(31,116,182,0.1)", "rgba(255,217,121,0.1)", "rgba(204,17,24,0.1)", "rgba(109,174,214,0.1)", "rgba(204,17,24,0.1)", "rgba(237,104,78,0.1)", "rgba(255,217,121,0.1)", "rgba(239,241,250,0.2)", "rgba(255,217,121,0.1)", "rgba(246,202,229,0.1)", "rgba(204,17,24,0.1)", "rgba(109,174,214,0.1)", "rgba(248,178,77,0.1)", "rgba(240,136,65,0.1)", "rgba(204,17,24,0.1)", "rgba(200,221,241,0.1)", "rgba(246,202,229,0.1)", "rgba(109,174,214,0.1)", "rgba(239,241,250,0.2)", "rgba(109,174,214,0.1)", "rgba(109,174,214,0.1)", "rgba(150,150,150,0.1)", "rgba(255,217,121,0.1)", "rgba(2,70,144,0.1)", "rgba(65,144,200,0.1)", "rgba(239,241,250,0.2)", "rgba(31,116,182,0.1)", "rgba(255,217,121,0.1)", "rgba(204,17,24,0.1)", "rgba(239,241,250,0.2)", "rgba(200,221,241,0.1)", "rgba(237,104,78,0.1)", "rgba(240,136,65,0.1)", "rgba(31,116,182,0.1)", "rgba(65,144,200,0.1)", "rgba(200,221,241,0.1)", "rgba(240,136,65,0.1)", "rgba(204,17,24,0.1)", "rgba(109,174,214,0.1)", "rgba(204,17,24,0.1)", "rgba(237,104,78,0.1)", "rgba(239,241,250,0.2)", "rgba(109,174,214,0.1)", "rgba(239,241,250,0.2)", "rgba(239,241,250,0.2)", "rgba(240,136,65,0.1)", "rgba(31,116,182,0.1)", "rgba(204,17,24,0.1)", "rgba(109,174,214,0.1)", "rgba(237,104,78,0.1)", "rgba(246,202,229,0.1)", "rgba(109,174,214,0.1)", "rgba(109,174,214,0.1)", "rgba(237,104,78,0.1)", "rgba(237,104,78,0.1)", "rgba(31,116,182,0.1)", "rgba(200,221,241,0.1)", "rgba(239,241,250,0.2)", "rgba(240,136,65,0.1)", "rgba(65,144,200,0.1)", "rgba(109,174,214,0.1)", "rgba(31,116,182,0.1)", "rgba(200,221,241,0.1)", "rgba(109,174,214,0.1)", "rgba(240,136,65,0.1)", "rgba(255,217,121,0.1)", "rgba(240,136,65,0.1)", "rgba(239,241,250,0.2)", "rgba(240,136,65,0.1)", "rgba(255,217,121,0.1)", "rgba(239,241,250,0.2)", "rgba(31,116,182,0.1)", "rgba(2,70,144,0.1)", "rgba(109,174,214,0.1)", "rgba(239,241,250,0.2)", "rgba(200,221,241,0.1)", "rgba(200,221,241,0.1)", "rgba(200,221,241,0.1)", "rgba(2,70,144,0.1)", "rgba(200,221,241,0.1)", "rgba(200,221,241,0.1)", "rgba(240,136,65,0.1)", "rgba(240,136,65,0.1)", "rgba(200,221,241,0.1)", "rgba(237,104,78,0.1)", "rgba(255,217,121,0.1)", "rgba(255,217,121,0.1)", "rgba(240,136,65,0.1)", "rgba(255,217,121,0.1)", "rgba(255,217,121,0.1)", "rgba(109,174,214,0.1)", "rgba(237,104,78,0.1)", "rgba(239,241,250,0.2)", "rgba(200,221,241,0.1)", "rgba(65,144,200,0.1)", "rgba(200,221,241,0.1)", "rgba(109,174,214,0.1)", "rgba(239,241,250,0.2)", "rgba(239,241,250,0.2)", "rgba(237,104,78,0.1)", "rgba(200,221,241,0.1)", "rgba(240,136,65,0.1)", "rgba(240,136,65,0.1)", "rgba(109,174,214,0.1)", "rgba(31,116,182,0.1)", "rgba(246,202,229,0.1)", "rgba(2,70,144,0.1)", "rgba(204,17,24,0.1)", "rgba(200,221,241,0.1)", "rgba(255,217,121,0.1)", "rgba(31,116,182,0.1)", "rgba(31,116,182,0.1)", "rgba(65,144,200,0.1)", "rgba(239,241,250,0.2)", "rgba(109,174,214,0.1)", "rgba(109,174,214,0.1)", "rgba(109,174,214,0.1)", "rgba(2,70,144,0.1)", "rgba(109,174,214,0.1)", "rgba(204,17,24,0.1)", "rgba(109,174,214,0.1)", "rgba(255,217,121,0.1)", "rgba(255,217,121,0.1)", "rgba(239,241,250,0.2)", "rgba(200,221,241,0.1)", "rgba(240,136,65,0.1)", "rgba(237,104,78,0.1)", "rgba(255,217,121,0.1)", "rgba(240,136,65,0.1)", "rgba(109,174,214,0.1)", "rgba(237,104,78,0.1)", "rgba(237,104,78,0.1)", "rgba(200,221,241,0.1)", "rgba(240,136,65,0.1)", "rgba(240,136,65,0.1)", "rgba(200,221,241,0.1)", "rgba(240,136,65,0.1)", "rgba(246,202,229,0.1)", "rgba(109,174,214,0.1)", "rgba(237,104,78,0.1)", "rgba(246,202,229,0.1)", "rgba(109,174,214,0.1)", "rgba(246,202,229,0.1)", "rgba(240,136,65,0.1)", "rgba(246,202,229,0.1)", "rgba(109,174,214,0.1)", "rgba(109,174,214,0.1)", "rgba(109,174,214,0.1)", "rgba(31,116,182,0.1)", "rgba(109,174,214,0.1)", "rgba(239,241,250,0.2)", "rgba(239,241,250,0.2)", "rgba(204,17,24,0.1)", "rgba(239,241,250,0.2)", "rgba(239,241,250,0.2)", "rgba(239,241,250,0.2)", "rgba(248,178,77,0.1)", "rgba(200,221,241,0.1)", "rgba(240,136,65,0.1)", "rgba(237,104,78,0.1)", "rgba(246,202,229,0.1)", "rgba(204,17,24,0.1)", "rgba(200,221,241,0.1)", "rgba(239,241,250,0.2)", "rgba(246,202,229,0.1)", "rgba(2,70,144,0.1)", "rgba(31,116,182,0.1)", "rgba(239,241,250,0.2)", "rgba(239,241,250,0.2)", "rgba(240,136,65,0.1)", "rgba(109,174,214,0.1)", "rgba(239,241,250,0.2)", "rgba(246,202,229,0.1)", "rgba(200,221,241,0.1)", "rgba(109,174,214,0.1)", "rgba(246,202,229,0.1)", "rgba(31,116,182,0.1)", "rgba(109,174,214,0.1)", "rgba(200,221,241,0.1)", "rgba(2,70,144,0.1)", "rgba(240,136,65,0.1)", "rgba(2,70,144,0.1)", "rgba(200,221,241,0.1)", "rgba(65,144,200,0.1)", "rgba(255,217,121,0.1)", "rgba(200,221,241,0.1)", "rgba(239,241,250,0.2)", "rgba(255,217,121,0.1)", "rgba(2,70,144,0.1)", "rgba(65,144,200,0.1)", "rgba(246,202,229,0.1)", "rgba(239,241,250,0.2)", "rgba(109,174,214,0.1)", "rgba(65,144,200,0.1)", "rgba(237,104,78,0.1)", "rgba(109,174,214,0.1)", "rgba(31,116,182,0.1)", "rgba(255,217,121,0.1)", "rgba(239,241,250,0.2)", "rgba(246,202,229,0.1)", "rgba(240,136,65,0.1)", "rgba(204,17,24,0.1)", "rgba(255,217,121,0.1)", "rgba(109,174,214,0.1)", "rgba(109,174,214,0.1)", "rgba(246,202,229,0.1)", "rgba(109,174,214,0.1)", "rgba(200,221,241,0.1)", "rgba(109,174,214,0.1)", "rgba(2,70,144,0.1)", "rgba(2,70,144,0.1)", "rgba(246,202,229,0.1)", "rgba(246,202,229,0.1)", "rgba(109,174,214,0.1)", "rgba(31,116,182,0.1)", "rgba(240,136,65,0.1)", "rgba(65,144,200,0.1)", "rgba(65,144,200,0.1)", "rgba(31,116,182,0.1)", "rgba(246,202,229,0.1)", "rgba(109,174,214,0.1)", "rgba(239,241,250,0.2)", "rgba(65,144,200,0.1)", "rgba(2,70,144,0.1)", "rgba(246,202,229,0.1)", "rgba(246,202,229,0.1)", "rgba(200,221,241,0.1)", "rgba(204,17,24,0.1)", "rgba(240,136,65,0.1)", "rgba(109,174,214,0.1)", "rgba(239,241,250,0.2)", "rgba(246,202,229,0.1)", "rgba(200,221,241,0.1)", "rgba(240,136,65,0.1)", "rgba(240,136,65,0.1)", "rgba(239,241,250,0.2)", "rgba(109,174,214,0.1)", "rgba(240,136,65,0.1)", "rgba(246,202,229,0.1)", "rgba(204,17,24,0.1)", "rgba(200,221,241,0.1)", "rgba(109,174,214,0.1)", "rgba(200,221,241,0.1)", "rgba(109,174,214,0.1)", "rgba(239,241,250,0.2)", "rgba(31,116,182,0.1)", "rgba(65,144,200,0.1)", "rgba(200,221,241,0.1)", "rgba(200,221,241,0.1)", "rgba(109,174,214,0.1)", "rgba(204,17,24,0.1)", "rgba(109,174,214,0.1)", "rgba(240,136,65,0.1)", "rgba(246,202,229,0.1)", "rgba(200,221,241,0.1)", "rgba(204,17,24,0.1)", "rgba(109,174,214,0.1)", "rgba(239,241,250,0.2)", "rgba(200,221,241,0.1)", "rgba(109,174,214,0.1)", "rgba(200,221,241,0.1)", "rgba(248,178,77,0.1)", "rgba(2,70,144,0.1)", "rgba(246,202,229,0.1)", "rgba(109,174,214,0.1)", "rgba(2,70,144,0.1)", "rgba(246,202,229,0.1)", "rgba(204,17,24,0.1)", "rgba(31,116,182,0.1)", "rgba(200,221,241,0.1)", "rgba(246,202,229,0.1)", "rgba(240,136,65,0.1)", "rgba(246,202,229,0.1)", "rgba(200,221,241,0.1)", "rgba(109,174,214,0.1)", "rgba(200,221,241,0.1)", "rgba(109,174,214,0.1)", "rgba(31,116,182,0.1)", "rgba(2,70,144,0.1)", "rgba(237,104,78,0.1)", "rgba(65,144,200,0.1)", "rgba(237,104,78,0.1)", "rgba(246,202,229,0.1)", "rgba(239,241,250,0.2)", "rgba(109,174,214,0.1)", "rgba(200,221,241,0.1)", "rgba(109,174,214,0.1)", "rgba(240,136,65,0.1)", "rgba(109,174,214,0.1)", "rgba(246,202,229,0.1)", "rgba(246,202,229,0.1)", "rgba(240,136,65,0.1)", "rgba(255,217,121,0.1)", "rgba(200,221,241,0.1)", "rgba(239,241,250,0.2)", "rgba(109,174,214,0.1)", "rgba(200,221,241,0.1)", "rgba(246,202,229,0.1)", "rgba(240,136,65,0.1)", "rgba(200,221,241,0.1)", "rgba(237,104,78,0.1)", "rgba(248,178,77,0.1)", "rgba(246,202,229,0.1)", "rgba(240,136,65,0.1)", "rgba(240,136,65,0.1)", "rgba(200,221,241,0.1)", "rgba(65,144,200,0.1)", "rgba(2,70,144,0.1)", "rgba(2,70,144,0.1)", "rgba(109,174,214,0.1)", "rgba(246,202,229,0.1)", "rgba(200,221,241,0.1)", "rgba(31,116,182,0.1)", "rgba(31,116,182,0.1)", "rgba(200,221,241,0.1)", "rgba(2,70,144,0.1)", "rgba(65,144,200,0.1)", "rgba(200,221,241,0.1)", "rgba(109,174,214,0.1)", "rgba(109,174,214,0.1)", "rgba(109,174,214,0.1)", "rgba(200,221,241,0.1)", "rgba(240,136,65,0.1)", "rgba(240,136,65,0.1)", "rgba(237,104,78,0.1)", "rgba(109,174,214,0.1)", "rgba(31,116,182,0.1)", "rgba(109,174,214,0.1)", "rgba(109,174,214,0.1)", "rgba(240,136,65,0.1)", "rgba(109,174,214,0.1)", "rgba(240,136,65,0.1)", "rgba(200,221,241,0.1)", "rgba(237,104,78,0.1)", "rgba(255,217,121,0.1)", "rgba(109,174,214,0.1)", "rgba(246,202,229,0.1)", "rgba(109,174,214,0.1)", "rgba(246,202,229,0.1)", "rgba(246,202,229,0.1)", "rgba(2,70,144,0.1)", "rgba(31,116,182,0.1)", "rgba(65,144,200,0.1)", "rgba(246,202,229,0.1)", "rgba(237,104,78,0.1)", "rgba(237,104,78,0.1)", "rgba(109,174,214,0.1)", "rgba(200,221,241,0.1)", "rgba(65,144,200,0.1)", "rgba(200,221,241,0.1)", "rgba(239,241,250,0.2)", "rgba(65,144,200,0.1)", "rgba(109,174,214,0.1)", "rgba(31,116,182,0.1)", "rgba(246,202,229,0.1)", "rgba(200,221,241,0.1)", "rgba(237,104,78,0.1)", "rgba(109,174,214,0.1)", "rgba(65,144,200,0.1)", "rgba(240,136,65,0.1)", "rgba(239,241,250,0.2)", "rgba(239,241,250,0.2)", "rgba(200,221,241,0.1)", "rgba(239,241,250,0.2)", "rgba(109,174,214,0.1)", "rgba(65,144,200,0.1)", "rgba(240,136,65,0.1)", "rgba(2,70,144,0.1)", "rgba(200,221,241,0.1)", "rgba(239,241,250,0.2)", "rgba(65,144,200,0.1)", "rgba(2,70,144,0.1)", "rgba(200,221,241,0.1)", "rgba(246,202,229,0.1)", "rgba(255,217,121,0.1)", "rgba(31,116,182,0.1)", "rgba(246,202,229,0.1)", "rgba(246,202,229,0.1)", "rgba(246,202,229,0.1)", "rgba(248,178,77,0.1)", "rgba(109,174,214,0.1)", "rgba(237,104,78,0.1)", "rgba(237,104,78,0.1)", "rgba(2,70,144,0.1)", "rgba(200,221,241,0.1)", "rgba(65,144,200,0.1)", "rgba(31,116,182,0.1)", "rgba(109,174,214,0.1)", "rgba(200,221,241,0.1)", "rgba(246,202,229,0.1)", "rgba(2,70,144,0.1)", "rgba(2,70,144,0.1)", "rgba(65,144,200,0.1)", "rgba(237,104,78,0.1)", "rgba(200,221,241,0.1)", "rgba(109,174,214,0.1)", "rgba(246,202,229,0.1)", "rgba(200,221,241,0.1)", "rgba(200,221,241,0.1)", "rgba(239,241,250,0.2)", "rgba(2,70,144,0.1)", "rgba(246,202,229,0.1)", "rgba(246,202,229,0.1)", "rgba(200,221,241,0.1)", "rgba(237,104,78,0.1)", "rgba(200,221,241,0.1)", "rgba(237,104,78,0.1)", "rgba(200,221,241,0.1)", "rgba(255,217,121,0.1)", "rgba(237,104,78,0.1)", "rgba(109,174,214,0.1)", "rgba(2,70,144,0.1)", "rgba(65,144,200,0.1)", "rgba(200,221,241,0.1)", "rgba(246,202,229,0.1)", "rgba(200,221,241,0.1)", "rgba(239,241,250,0.2)", "rgba(204,17,24,0.1)", "rgba(200,221,241,0.1)", "rgba(246,202,229,0.1)", "rgba(237,104,78,0.1)", "rgba(239,241,250,0.2)", "rgba(239,241,250,0.2)", "rgba(109,174,214,0.1)", "rgba(237,104,78,0.1)", "rgba(239,241,250,0.2)", "rgba(200,221,241,0.1)", "rgba(246,202,229,0.1)", "rgba(239,241,250,0.2)", "rgba(248,178,77,0.1)", "rgba(109,174,214,0.1)", "rgba(239,241,250,0.2)", "rgba(109,174,214,0.1)", "rgba(65,144,200,0.1)", "rgba(31,116,182,0.1)", "rgba(31,116,182,0.1)", "rgba(246,202,229,0.1)", "rgba(255,217,121,0.1)", "rgba(109,174,214,0.1)", "rgba(109,174,214,0.1)", "rgba(239,241,250,0.2)", "rgba(246,202,229,0.1)", "rgba(240,136,65,0.1)", "rgba(31,116,182,0.1)", "rgba(240,136,65,0.1)", "rgba(109,174,214,0.1)", "rgba(239,241,250,0.2)", "rgba(246,202,229,0.1)", "rgba(200,221,241,0.1)", "rgba(31,116,182,0.1)", "rgba(200,221,241,0.1)", "rgba(240,136,65,0.1)", "rgba(31,116,182,0.1)", "rgba(200,221,241,0.1)", "rgba(2,70,144,0.1)", "rgba(239,241,250,0.2)", "rgba(200,221,241,0.1)", "rgba(109,174,214,0.1)", "rgba(200,221,241,0.1)", "rgba(31,116,182,0.1)", "rgba(109,174,214,0.1)", "rgba(240,136,65,0.1)", "rgba(246,202,229,0.1)", "rgba(65,144,200,0.1)", "rgba(109,174,214,0.1)", "rgba(109,174,214,0.1)", "rgba(65,144,200,0.1)", "rgba(246,202,229,0.1)", "rgba(246,202,229,0.1)", "rgba(65,144,200,0.1)", "rgba(240,136,65,0.1)", "rgba(2,70,144,0.1)", "rgba(65,144,200,0.1)", "rgba(237,104,78,0.1)", "rgba(237,104,78,0.1)", "rgba(246,202,229,0.1)", "rgba(200,221,241,0.1)", "rgba(109,174,214,0.1)", "rgba(109,174,214,0.1)", "rgba(237,104,78,0.1)", "rgba(237,104,78,0.1)", "rgba(200,221,241,0.1)", "rgba(65,144,200,0.1)", "rgba(200,221,241,0.1)", "rgba(237,104,78,0.1)", "rgba(246,202,229,0.1)", "rgba(65,144,200,0.1)", "rgba(109,174,214,0.1)", "rgba(246,202,229,0.1)", "rgba(2,70,144,0.1)", "rgba(200,221,241,0.1)", "rgba(246,202,229,0.1)", "rgba(31,116,182,0.1)", "rgba(65,144,200,0.1)", "rgba(204,17,24,0.1)", "rgba(239,241,250,0.2)", "rgba(200,221,241,0.1)", "rgba(109,174,214,0.1)", "rgba(200,221,241,0.1)", "rgba(237,104,78,0.1)", "rgba(65,144,200,0.1)", "rgba(246,202,229,0.1)", "rgba(109,174,214,0.1)", "rgba(246,202,229,0.1)", "rgba(2,70,144,0.1)", "rgba(200,221,241,0.1)", "rgba(31,116,182,0.1)", "rgba(246,202,229,0.1)", "rgba(31,116,182,0.1)", "rgba(65,144,200,0.1)", "rgba(246,202,229,0.1)", "rgba(237,104,78,0.1)", "rgba(200,221,241,0.1)", "rgba(109,174,214,0.1)", "rgba(200,221,241,0.1)", "rgba(65,144,200,0.1)", "rgba(65,144,200,0.1)", "rgba(200,221,241,0.1)", "rgba(2,70,144,0.1)", "rgba(200,221,241,0.1)", "rgba(239,241,250,0.2)", "rgba(237,104,78,0.1)", "rgba(237,104,78,0.1)", "rgba(200,221,241,0.1)", "rgba(255,217,121,0.1)", "rgba(200,221,241,0.1)", "rgba(31,116,182,0.1)", "rgba(2,70,144,0.1)", "rgba(200,221,241,0.1)", "rgba(237,104,78,0.1)", "rgba(200,221,241,0.1)", "rgba(240,136,65,0.1)", "rgba(2,70,144,0.1)", "rgba(239,241,250,0.2)", "rgba(237,104,78,0.1)", "rgba(109,174,214,0.1)", "rgba(237,104,78,0.1)", "rgba(246,202,229,0.1)", "rgba(65,144,200,0.1)", "rgba(246,202,229,0.1)", "rgba(240,136,65,0.1)", "rgba(65,144,200,0.1)", "rgba(246,202,229,0.1)", "rgba(246,202,229,0.1)", "rgba(246,202,229,0.1)", "rgba(65,144,200,0.1)", "rgba(246,202,229,0.1)", "rgba(2,70,144,0.1)", "rgba(200,221,241,0.1)", "rgba(31,116,182,0.1)", "rgba(240,136,65,0.1)", "rgba(2,70,144,0.1)", "rgba(200,221,241,0.1)", "rgba(246,202,229,0.1)", "rgba(65,144,200,0.1)", "rgba(246,202,229,0.1)", "rgba(200,221,241,0.1)", "rgba(109,174,214,0.1)", "rgba(31,116,182,0.1)", "rgba(237,104,78,0.1)", "rgba(109,174,214,0.1)", "rgba(65,144,200,0.1)", "rgba(31,116,182,0.1)", "rgba(239,241,250,0.2)", "rgba(246,202,229,0.1)", "rgba(109,174,214,0.1)", "rgba(246,202,229,0.1)", "rgba(246,202,229,0.1)", "rgba(65,144,200,0.1)", "rgba(237,104,78,0.1)", "rgba(109,174,214,0.1)", "rgba(239,241,250,0.2)", "rgba(240,136,65,0.1)", "rgba(31,116,182,0.1)", "rgba(65,144,200,0.1)", "rgba(239,241,250,0.2)", "rgba(31,116,182,0.1)", "rgba(200,221,241,0.1)", "rgba(2,70,144,0.1)", "rgba(2,70,144,0.1)", "rgba(200,221,241,0.1)", "rgba(65,144,200,0.1)", "rgba(246,202,229,0.1)", "rgba(239,241,250,0.2)", "rgba(246,202,229,0.1)", "rgba(2,70,144,0.1)", "rgba(65,144,200,0.1)", "rgba(109,174,214,0.1)", "rgba(240,136,65,0.1)"]}, "Mouse Cerebellum": {"label_list": ["Astrocyte", "Bergmann", "Choroid", "Endothelial", "Fibroblast", "Golgi", "Granule", "Microglia", "MLI", "ODC", "OPC", "PLI", "Purkinje", "UBC", "", "", "", "", "", "", "", "", "", "", "", "", "", "", "", "", "", "", "", "", "", "", "", "", "", "", "", "", "", "", "", "", "", "", "", "", "", "", "", "", "", "", "", "", "", "", "", "", "", "", "", "", "", "", "", "", "", "", "", "", "", "", "", "", "", "", "", "", "", "", "", "", "", "", "", "", "", "", "", "", "", "", "", "", "", "", "", "", "", "", "", "", "", "", "", "", "", "", "", "", "", "", "", "", "", "", "", "", "", "", "", "", "", "", "", "", "", "", "", "", "", "", "", "", "", "", "", "", "", "", "", "", "", "", "", "", "", "", "", "", "", "", "", "", "", "", "", "", "", "", "", "", "", "", "", "", "", "", "", "", "", "", "", "", "", "", "", "", "", "", "", "", "", "", "", "", "", "", "", "", "", "", "", "", "", "", "", "", "", "", "", "", "", "", "", "", "", "", "", "", "", "", "", "", "", "", "", "", "", "", "", "", "", "", "", "", "", "", "", "", "", "", "", "", "", "", "", "", "", "", "", "", "", "", "", "", "", "", "", "", "", "", "", "", "", "", "", "", "", "", "", "", "", "", "", "", "", "", "", "", "", "", "", "", "", "", "", "", "", "", "", "", "", "", "", "", "", "", "", "", "", "", "", "", "", "", "", "", "", "", "", "", "", "", "", "", "", "", "", "", "", "", "", "", "", "", "", "", "", "", "", "", "", "", "", "", "", "", "", "", "", "", "", "", "", "", "", "", "", "", "", "", "", "", "", "", "", "", "", "", "", "", "", "", "", "", "", "", "", "", "", "", "", "", "", "", "", "", "", "", "", "", "", "", "", "", "", "", "", "", "", "", "", "", "", "", "", "", "", "", "", "", "", "", "", "", "", "", "", "", "", "", "", "", "", "", "", "", "", "", "", "", "", "", "", "", "", "", "", "", "", "", "", "", "", "", "", "", "", "", "", "", "", "", "", "", "", "", "", "", "", "", "", "", "", "", "", "", "", "", "", "", "", "", "", "", "", "", "", "", "", "", "", "", "", "", "", "", "", "", "", "", "", "", "", "", "", "", "", "", "", "", "", "", "", "", "", "", "", "", "", "", "", "", "", "", "", "", "", "", "", "", "", "", "", "", "", "", "", "", "", "", "", "", "", "", "", "", "", "", "", "", "", "", "", "", "", "", "", "", "", "", "", "", "", "", "", "", "", "", "", "", "", "", "", "", "", "", "", "", "", "", "", "", "", "", "", "", "", "", "", "", "", "", "", "", "", "", "", "", "", "", "", "", "", "", "", "", "", "", "", "", "", "", "", "", "", "", "", "", "", "", "", "", "", "", "", "", "", "", "", "", "", "", "", "", "", "", "", "", "", "", "", "", "", "", "", "", "", "", "", "", "", "", "", "", "", "", "", "", "", "", "", "", "", "", "", "", "", "", "", "", "", "", "", "", "", "", "", "", "", "", "", "", "", "", "", "", "", "", "", "", "", "", "", "", "", "", "", "", "", "", "", "", "", "", "", "", "", "", "", "", "", "", "", "", "", "", "", "", "", "", "", "", "", "", "", "", "", "", "", "", "", "", "", "", "", "", "", "", "", "", "", "", "", "", "", "", "", "", "", "", "", "", "", "", "", "", "", "", "", "", "", "", "", "", "", "", "", "", "", "", "", "", "", "", "", "", "", "", "", "", "", "", "", "", "", "", "", "", "", "", "", "", "", "", "", "", "", "", "", "", "", "", "", "", "", "", "", "", "", "", "", "", "", "", "", "", "", "", "", "", "", "", "", "", "", "", "", "", "", "", "", "", "", "", "", "", "", "", "", "", "", "", "", "", "", "", "", "", "", "", "", "", "", "", "", "", "", "", "", "", "", "", "", "", "", "", "", "", "", "", "", "", "", "", "", "", "", "", "", "", "", "", "", "", "", "", "", "", "", "", "", "", "", "", "", "", "", "", "", "", "", "", "", "", "", "", "", "", "", "", "", "", "", "", "", "", "", "", "", "", "", "", "", "", "", "", "", "", "", "", "", "", "", "", "", "", "", "", "", "", "", "", "", "", "", "", "", "", "", "", "", "", "", "", "", "", "", "", "", "", "", "", "", "", "", "", "", "", "", "", "", "", "", "", "", "", "", "", "", "", "", "", "", "", "", "", "", "", "", "", "", "", "", "", "", "", "", "", "", "", "", "", "", "", "", "", "", "", "", "", "", "", "", "", "", "", "", "", "", "", "", "", "", "", "", "", "", "", "", "", "", "", "", "", "", "", "", ""], "y_axis": [0.13436424954689435, 0.16675587969252234, 0.19224047743817568, 0.2423791628142951, 0.3006840970764255, 0.32940395261666433, 0.49710711584484596, 0.6656815770413119, 0.7043606113505052, 0.7601167387074056, 0.7967051785887136, 0.8200340949068589, 0.8452375168141416, 0.867823573509925, "", "", "", "", "", "", "", "", "", "", "", "", "", "", "", "", "", "", "", "", "", "", "", "", "", "", "", "", "", "", "", "", "", "", "", "", "", "", "", "", "", "", "", "", "", "", "", "", "", "", "", "", "", "", "", "", "", "", "", "", "", "", "", "", "", "", "", "", "", "", "", "", "", "", "", "", "", "", "", "", "", "", "", "", "", "", "", "", "", "", "", "", "", "", "", "", "", "", "", "", "", "", "", "", "", "", "", "", "", "", "", "", "", "", "", "", "", "", "", "", "", "", "", "", "", "", "", "", "", "", "", "", "", "", "", "", "", "", "", "", "", "", "", "", "", "", "", "", "", "", "", "", "", "", "", "", "", "", "", "", "", "", "", "", "", "", "", "", "", "", "", "", "", "", "", "", "", "", "", "", "", "", "", "", "", "", "", "", "", "", "", "", "", "", "", "", "", "", "", "", "", "", "", "", "", "", "", "", "", "", "", "", "", "", "", "", "", "", "", "", "", "", "", "", "", "", "", "", "", "", "", "", "", "", "", "", "", "", "", "", "", "", "", "", "", "", "", "", "", "", "", "", "", "", "", "", "", "", "", "", "", "", "", "", "", "", "", "", "", "", "", "", "", "", "", "", "", "", "", "", "", "", "", "", "", "", "", "", "", "", "", "", "", "", "", "", "", "", "", "", "", "", "", "", "", "", "", "", "", "", "", "", "", "", "", "", "", "", "", "", "", "", "", "", "", "", "", "", "", "", "", "", "", "", "", "", "", "", "", "", "", "", "", "", "", "", "", "", "", "", "", "", "", "", "", "", "", "", "", "", "", "", "", "", "", "", "", "", "", "", "", "", "", "", "", "", "", "", "", "", "", "", "", "", "", "", "", "", "", "", "", "", "", "", "", "", "", "", "", "", "", "", "", "", "", "", "", "", "", "", "", "", "", "", "", "", "", "", "", "", "", "", "", "", "", "", "", "", "", "", "", "", "", "", "", "", "", "", "", "", "", "", "", "", "", "", "", "", "", "", "", "", "", "", "", "", "", "", "", "", "", "", "", "", "", "", "", "", "", "", "", "", "", "", "", "", "", "", "", "", "", "", "", "", "", "", "", "", "", "", "", "", "", "", "", "", "", "", "", "", "", "", "", "", "", "", "", "", "", "", "", "", "", "", "", "", "", "", "", "", "", "", "", "", "", "", "", "", "", "", "", "", "", "", "", "", "", "", "", "", "", "", "", "", "", "", "", "", "", "", "", "", "", "", "", "", "", "", "", "", "", "", "", "", "", "", "", "", "", "", "", "", "", "", "", "", "", "", "", "", "", "", "", "", "", "", "", "", "", "", "", "", "", "", "", "", "", "", "", "", "", "", "", "", "", "", "", "", "", "", "", "", "", "", "", "", "", "", "", "", "", "", "", "", "", "", "", "", "", "", "", "", "", "", "", "", "", "", "", "", "", "", "", "", "", "", "", "", "", "", "", "", "", "", "", "", "", "", "", "", "", "", "", "", "", "", "", "", "", "", "", "", "", "", "", "", "", "", "", "", "", "", "", "", "", "", "", "", "", "", "", "", "", "", "", "", "", "", "", "", "", "", "", "", "", "", "", "", "", "", "", "", "", "", "", "", "", "", "", "", "", "", "", "", "", "", "", "", "", "", "", "", "", "", "", "", "", "", "", "", "", "", "", "", "", "", "", "", "", "", "", "", "", "", "", "", "", "", "", "", "", "", "", "", "", "", "", "", "", "", "", "", "", "", "", "", "", "", "", "", "", "", "", "", "", "", "", "", "", "", "", "", "", "", "", "", "", "", "", "", "", "", "", "", "", "", "", "", "", "", "", "", "", "", "", "", "", "", "", "", "", "", "", "", "", "", "", "", "", "", "", "", "", "", "", "", "", "", "", "", "", "", "", "", "", "", "", "", "", "", "", "", "", "", "", "", "", "", "", "", "", "", "", "", "", "", "", "", "", "", "", "", "", "", "", "", "", "", "", "", "", "", "", "", "", "", "", "", "", "", "", "", "", "", "", "", "", "", "", "", "", "", "", "", "", "", "", "", "", "", "", "", "", "", "", "", "", "", "", "", "", "", "", "", "", "", "", "", "", "", "", "", "", "", "", "", "", "", "", "", "", "", "", "", "", "", "", "", "", "", "", "", "", "", "", "", "", "", "", "", "", "", "", "", "", "", "", "", "", "", "", "", "", "", "", "", "", "", "", "", "", "", "", "", "", "", "", "", "", "", "", "", "", "", "", "", "", "", "", ""], "x_axis": [0.1, 0.1, 0.1, 0.1, 0.1, 0.1, 0.1, 0.1, 0.1, 0.1, 0.1, 0.1, 0.1, 0.1, 0.1, 0.1, 0.1, 0.1, 0.1, 0.1, 0.1, 0.1, 0.1, 0.1, 0.1, 0.1, 0.1, 0.1, 0.1, 0.1, 0.1, 0.1, 0.1, 0.1, 0.1, 0.1, 0.1, 0.1, 0.1, 0.1, 0.1, 0.1, 0.1, 0.1, 0.1, 0.1, 0.1, 0.1, 0.1, 0.1, 0.1, 0.1, 0.1, 0.1, 0.1, 0.1, 0.1, 0.1, 0.1, 0.1, 0.1, 0.1, 0.1, 0.1, 0.1, 0.1, 0.1, 0.1, 0.1, 0.1, 0.1, 0.1, 0.1, 0.1, 0.1, 0.1, 0.1, 0.1, 0.1, 0.1, 0.1, 0.1, 0.1, 0.1, 0.1, 0.1, 0.1, 0.1, 0.1, 0.1, 0.1, 0.1, 0.1, 0.1, 0.1, 0.1, 0.1, 0.1, 0.1, 0.1, 0.1, 0.1, 0.1, 0.1, 0.1, 0.1, 0.1, 0.1, 0.1, 0.1, 0.1, 0.1, 0.1, 0.1, 0.1, 0.1, 0.1, 0.1, 0.1, 0.1, 0.1, 0.1, 0.1, 0.1, 0.1, 0.1, 0.1, 0.1, 0.1, 0.1, 0.1, 0.1, 0.1, 0.1, 0.1, 0.1, 0.1, 0.1, 0.1, 0.1, 0.1, 0.1, 0.1, 0.1, 0.1, 0.1, 0.1, 0.1, 0.1, 0.1, 0.1, 0.1, 0.1, 0.1, 0.1, 0.1, 0.1, 0.1, 0.1, 0.1, 0.1, 0.1, 0.1, 0.1, 0.1, 0.1, 0.1, 0.1, 0.1, 0.1, 0.1, 0.1, 0.1, 0.1, 0.1, 0.1, 0.1, 0.1, 0.1, 0.1, 0.1, 0.1, 0.1, 0.1, 0.1, 0.1, 0.1, 0.1, 0.1, 0.1, 0.1, 0.1, 0.1, 0.1, 0.1, 0.1, 0.1, 0.1, 0.1, 0.1, 0.1, 0.1, 0.1, 0.1, 0.1, 0.1, 0.1, 0.1, 0.1, 0.1, 0.1, 0.1, 0.1, 0.1, 0.1, 0.1, 0.1, 0.1, 0.1, 0.1, 0.1, 0.1, 0.1, 0.1, 0.1, 0.1, 0.1, 0.1, 0.1, 0.1, 0.1, 0.1, 0.1, 0.1, 0.1, 0.1, 0.1, 0.1, 0.1, 0.1, 0.1, 0.1, 0.1, 0.1, 0.1, 0.1, 0.1, 0.1, 0.1, 0.1, 0.1, 0.1, 0.1, 0.1, 0.1, 0.1, 0.1, 0.1, 0.1, 0.1, 0.1, 0.1, 0.1, 0.1, 0.1, 0.1, 0.1, 0.1, 0.1, 0.1, 0.1, 0.1, 0.1, 0.1, 0.1, 0.1, 0.1, 0.1, 0.1, 0.1, 0.1, 0.1, 0.1, 0.1, 0.1, 0.1, 0.1, 0.1, 0.1, 0.1, 0.1, 0.1, 0.1, 0.1, 0.1, 0.1, 0.1, 0.1, 0.1, 0.1, 0.1, 0.1, 0.1, 0.1, 0.1, 0.1, 0.1, 0.1, 0.1, 0.1, 0.1, 0.1, 0.1, 0.1, 0.1, 0.1, 0.1, 0.1, 0.1, 0.1, 0.1, 0.1, 0.1, 0.1, 0.1, 0.1, 0.1, 0.1, 0.1, 0.1, 0.1, 0.1, 0.1, 0.1, 0.1, 0.1, 0.1, 0.1, 0.1, 0.1, 0.1, 0.1, 0.1, 0.1, 0.1, 0.1, 0.1, 0.1, 0.1, 0.1, 0.1, 0.1, 0.1, 0.1, 0.1, 0.1, 0.1, 0.1, 0.1, 0.1, 0.1, 0.1, 0.1, 0.1, 0.1, 0.1, 0.1, 0.1, 0.1, 0.1, 0.1, 0.1, 0.1, 0.1, 0.1, 0.1, 0.1, 0.1, 0.1, 0.1, 0.1, 0.1, 0.1, 0.1, 0.1, 0.1, 0.1, 0.1, 0.1, 0.1, 0.1, 0.1, 0.1, 0.1, 0.1, 0.1, 0.1, 0.1, 0.1, 0.1, 0.1, 0.1, 0.1, 0.1, 0.1, 0.1, 0.1, 0.1, 0.1, 0.1, 0.1, 0.1, 0.1, 0.1, 0.1, 0.1, 0.1, 0.1, 0.1, 0.1, 0.1, 0.1, 0.1, 0.1, 0.1, 0.1, 0.1, 0.1, 0.1, 0.1, 0.1, 0.1, 0.1, 0.1, 0.1, 0.1, 0.1, 0.1, 0.1, 0.1, 0.1, 0.1, 0.1, 0.1, 0.1, 0.1, 0.1, 0.1, 0.1, 0.1, 0.1, 0.1, 0.1, 0.1, 0.1, 0.1, 0.1, 0.1, 0.1, 0.1, 0.1, 0.1, 0.1, 0.1, 0.1, 0.1, 0.1, 0.1, 0.1, 0.1, 0.1, 0.1, 0.1, 0.1, 0.1, 0.1, 0.1, 0.1, 0.1, 0.1, 0.1, 0.1, 0.1, 0.1, 0.1, 0.1, 0.1, 0.1, 0.1, 0.1, 0.1, 0.1, 0.1, 0.1, 0.1, 0.1, 0.1, 0.1, 0.1, 0.1, 0.1, 0.1, 0.1, 0.1, 0.1, 0.1, 0.1, 0.1, 0.1, 0.1, 0.1, 0.1, 0.1, 0.1, 0.1, 0.1, 0.1, 0.1, 0.1, 0.1, 0.1, 0.1, 0.1, 0.1, 0.1, 0.1, 0.1, 0.1, 0.1, 0.1, 0.1, 0.1, 0.1, 0.1, 0.1, 0.1, 0.1, 0.1, 0.1, 0.1, 0.1, 0.1, 0.1, 0.1, 0.1, 0.1, 0.1, 0.1, 0.1, 0.1, 0.1, 0.1, 0.1, 0.1, 0.1, 0.1, 0.1, 0.1, 0.1, 0.1, 0.1, 0.1, 0.1, 0.1, 0.1, 0.1, 0.1, 0.1, 0.1, 0.1, 0.1, 0.1, 0.1, 0.1, 0.1, 0.1, 0.1, 0.1, 0.1, 0.1, 0.1, 0.1, 0.1, 0.1, 0.1, 0.1, 0.1, 0.1, 0.1, 0.1, 0.1, 0.1, 0.1, 0.1, 0.1, 0.1, 0.1, 0.1, 0.1, 0.1, 0.1, 0.1, 0.1, 0.1, 0.1, 0.1, 0.1, 0.1, 0.1, 0.1, 0.1, 0.1, 0.1, 0.1, 0.1, 0.1, 0.1, 0.1, 0.1, 0.1, 0.1, 0.1, 0.1, 0.1, 0.1, 0.1, 0.1, 0.1, 0.1, 0.1, 0.1, 0.1, 0.1, 0.1, 0.1, 0.1, 0.1, 0.1, 0.1, 0.1, 0.1, 0.1, 0.1, 0.1, 0.1, 0.1, 0.1, 0.1, 0.1, 0.1, 0.1, 0.1, 0.1, 0.1, 0.1, 0.1, 0.1, 0.1, 0.1, 0.1, 0.1, 0.1, 0.1, 0.1, 0.1, 0.1, 0.1, 0.1, 0.1, 0.1, 0.1, 0.1, 0.1, 0.1, 0.1, 0.1, 0.1, 0.1, 0.1, 0.1, 0.1, 0.1, 0.1, 0.1, 0.1, 0.1, 0.1, 0.1, 0.1, 0.1, 0.1, 0.1, 0.1, 0.1, 0.1, 0.1, 0.1, 0.1, 0.1, 0.1, 0.1, 0.1, 0.1, 0.1, 0.1, 0.1, 0.1, 0.1, 0.1, 0.1, 0.1, 0.1, 0.1, 0.1, 0.1, 0.1, 0.1, 0.1, 0.1, 0.1, 0.1, 0.1, 0.1, 0.1, 0.1, 0.1, 0.1, 0.1, 0.1, 0.1, 0.1, 0.1, 0.1, 0.1, 0.1, 0.1, 0.1, 0.1, 0.1, 0.1, 0.1, 0.1, 0.1, 0.1, 0.1, 0.1, 0.1, 0.1, 0.1, 0.1, 0.1, 0.1, 0.1, 0.1, 0.1, 0.1, 0.1, 0.1, 0.1, 0.1, 0.1, 0.1, 0.1, 0.1, 0.1, 0.1, 0.1, 0.1, 0.1, 0.1, 0.1, 0.1, 0.1, 0.1, 0.1, 0.1, 0.1, 0.1, 0.1, 0.1, 0.1, 0.1, 0.1, 0.1, 0.1, 0.1, 0.1, 0.1, 0.1, 0.1, 0.1, 0.1, 0.1, 0.1, 0.1, 0.1, 0.1, 0.1, 0.1, 0.1, 0.1, 0.1, 0.1, 0.1, 0.1, 0.1, 0.1, 0.1, 0.1, 0.1, 0.1, 0.1, 0.1, 0.1, 0.1, 0.1, 0.1, 0.1, 0.1, 0.1, 0.1, 0.1, 0.1, 0.1, 0.1, 0.1, 0.1, 0.1, 0.1, 0.1, 0.1, 0.1, 0.1, 0.1, 0.1, 0.1, 0.1, 0.1, 0.1, 0.1, 0.1, 0.1, 0.1, 0.1, 0.1, 0.1, 0.1, 0.1, 0.1, 0.1, 0.1, 0.1, 0.1, 0.1, 0.1, 0.1, 0.1, 0.1, 0.1, 0.1, 0.1, 0.1, 0.1, 0.1, 0.1, 0.1, 0.1, 0.1, 0.1, 0.1, 0.1, 0.1, 0.1, 0.1, 0.1, 0.1, 0.1, 0.1, 0.1, 0.1, 0.1, 0.1, 0.1, 0.1, 0.1, 0.1, 0.1, 0.1, 0.1, 0.1, 0.1, 0.1, 0.1, 0.1, 0.1, 0.1, 0.1, 0.1, 0.1, 0.1, 0.1, 0.1, 0.1, 0.1, 0.1, 0.1, 0.1, 0.1, 0.1, 0.1, 0.1, 0.1, 0.1, 0.1, 0.1, 0.1, 0.1, 0.1, 0.1, 0.1, 0.1, 0.1, 0.1, 0.1, 0.1, 0.1, 0.1, 0.1, 0.1, 0.1, 0.1, 0.1, 0.1, 0.1, 0.1, 0.1, 0.1, 0.1, 0.1, 0.1, 0.1, 0.1, 0.1, 0.1, 0.1, 0.1, 0.1, 0.1, 0.1, 0.1, 0.1, 0.1, 0.1, 0.1, 0.1, 0.1, 0.1, 0.1, 0.1, 0.1, 0.1, 0.1, 0.1, 0.1, 0.1, 0.1, 0.1, 0.1, 0.1, 0.1, 0.1, 0.1, 0.1, 0.1, 0.1, 0.1, 0.1, 0.1, 0.1, 0.1, 0.1, 0.1, 0.1, 0.1, 0.1, 0.1, 0.1, 0.1, 0.1, 0.1, 0.1, 0.1, 0.1, 0.1, 0.1, 0.1, 0.1, 0.1, 0.1, 0.1, 0.1, 0.1, 0.1, 0.1, 0.1, 0.1, 0.1, 0.1, 0.1, 0.1, 0.1, 0.1, 0.1, 0.1, 0.9, 0.9, 0.9, 0.9, 0.9, 0.9, 0.9, 0.9, 0.9, 0.9, 0.9, 0.9, 0.9, 0.9, 0.9, 0.9, 0.9, 0.9, 0.9, 0.9, 0.9, 0.9, 0.9, 0.9, 0.9, 0.9, 0.9, 0.9, 0.9, 0.9, 0.9, 0.9, 0.9, 0.9, 0.9, 0.9, 0.9, 0.9, 0.9, 0.9, 0.9, 0.9, 0.9, 0.9, 0.9, 0.9, 0.9, 0.9, 0.9, 0.9, 0.9, 0.9, 0.9, 0.9, 0.9, 0.9, 0.9, 0.9, 0.9, 0.9, 0.9, 0.9, 0.9, 0.9, 0.9, 0.9, 0.9, 0.9, 0.9, 0.9, 0.9, 0.9, 0.9, 0.9, 0.9, 0.9, 0.9, 0.9, 0.9, 0.9, 0.9, 0.9, 0.9, 0.9, 0.9, 0.9, 0.9, 0.9, 0.9, 0.9, 0.9, 0.9, 0.9, 0.9, 0.9, 0.9, 0.9, 0.9, 0.9, 0.9, 0.9, 0.9, 0.9, 0.9, 0.9, 0.9, 0.9, 0.9, 0.9, 0.9, 0.9, 0.9, 0.9, 0.9, 0.9, 0.9, 0.9, 0.9, 0.9, 0.9, 0.9, 0.9, 0.9, 0.9, 0.9, 0.9, 0.9, 0.9, 0.9, 0.9, 0.9, 0.9, 0.9, 0.9, 0.9, 0.9, 0.9, 0.9, 0.9, 0.9, 0.9, 0.9, 0.9, 0.9, 0.9, 0.9, 0.9, 0.9, 0.9, 0.9, 0.9, 0.9, 0.9, 0.9, 0.9, 0.9, 0.9, 0.9, 0.9, 0.9, 0.9, 0.9, 0.9, 0.9, 0.9, 0.9, 0.9, 0.9, 0.9, 0.9, 0.9, 0.9, 0.9, 0.9, 0.9, 0.9, 0.9, 0.9, 0.9, 0.9, 0.9, 0.9, 0.9, 0.9, 0.9, 0.9, 0.9, 0.9, 0.9, 0.9, 0.9, 0.9, 0.9, 0.9, 0.9, 0.9, 0.9, 0.9, 0.9, 0.9, 0.9, 0.9, 0.9, 0.9, 0.9, 0.9, 0.9, 0.9, 0.9, 0.9, 0.9, 0.9, 0.9, 0.9, 0.9, 0.9, 0.9, 0.9, 0.9, 0.9, 0.9, 0.9, 0.9, 0.9, 0.9, 0.9, 0.9, 0.9, 0.9, 0.9, 0.9, 0.9, 0.9, 0.9, 0.9, 0.9, 0.9, 0.9, 0.9, 0.9, 0.9, 0.9, 0.9, 0.9, 0.9, 0.9, 0.9, 0.9, 0.9, 0.9, 0.9, 0.9, 0.9, 0.9, 0.9, 0.9, 0.9, 0.9, 0.9, 0.9, 0.9, 0.9, 0.9, 0.9, 0.9, 0.9, 0.9, 0.9, 0.9, 0.9, 0.9, 0.9, 0.9, 0.9, 0.9, 0.9, 0.9, 0.9, 0.9, 0.9, 0.9, 0.9, 0.9, 0.9, 0.9, 0.9, 0.9, 0.9, 0.9, 0.9, 0.9, 0.9, 0.9, 0.9, 0.9, 0.9, 0.9, 0.9, 0.9, 0.9, 0.9, 0.9, 0.9, 0.9, 0.9, 0.9, 0.9, 0.9, 0.9, 0.9, 0.9, 0.9, 0.9, 0.9, 0.9, 0.9, 0.9, 0.9, 0.9, 0.9, 0.9, 0.9, 0.9, 0.9, 0.9, 0.9, 0.9, 0.9, 0.9, 0.9, 0.9, 0.9, 0.9, 0.9, 0.9, 0.9, 0.9, 0.9, 0.9, 0.9, 0.9, 0.9, 0.9, 0.9, 0.9, 0.9, 0.9, 0.9, 0.9, 0.9, 0.9, 0.9, 0.9, 0.9, 0.9, 0.9, 0.9, 0.9, 0.9, 0.9, 0.9, 0.9, 0.9, 0.9, 0.9, 0.9, 0.9, 0.9, 0.9, 0.9, 0.9, 0.9, 0.9, 0.9, 0.9, 0.9, 0.9, 0.9, 0.9, 0.9, 0.9, 0.9, 0.9, 0.9, 0.9, 0.9, 0.9, 0.9, 0.9, 0.9, 0.9, 0.9, 0.9, 0.9, 0.9, 0.9, 0.9, 0.9, 0.9, 0.9, 0.9, 0.9, 0.9, 0.9, 0.9, 0.9, 0.9, 0.9, 0.9, 0.9, 0.9, 0.9, 0.9, 0.9, 0.9, 0.9, 0.9, 0.9, 0.9, 0.9, 0.9, 0.9, 0.9, 0.9, 0.9, 0.9, 0.9, 0.9, 0.9, 0.9, 0.9, 0.9, 0.9, 0.9, 0.9, 0.9, 0.9, 0.9, 0.9, 0.9, 0.9, 0.9, 0.9, 0.9, 0.9, 0.9, 0.9, 0.9, 0.9, 0.9, 0.9, 0.9, 0.9, 0.9, 0.9, 0.9, 0.9, 0.9, 0.9, 0.9, 0.9, 0.9, 0.9, 0.9, 0.9, 0.9, 0.9, 0.9, 0.9, 0.9, 0.9, 0.9, 0.9, 0.9, 0.9, 0.9, 0.9, 0.9, 0.9, 0.9, 0.9, 0.9, 0.9, 0.9, 0.9, 0.9, 0.9, 0.9, 0.9, 0.9, 0.9, 0.9, 0.9, 0.9, 0.9, 0.9, 0.9, 0.9, 0.9, 0.9, 0.9, 0.9, 0.9, 0.9, 0.9, 0.9, 0.9, 0.9, 0.9, 0.9, 0.9, 0.9, 0.9, 0.9, 0.9, 0.9, 0.9, 0.9, 0.9, 0.9, 0.9, 0.9, 0.9, 0.9, 0.9, 0.9, 0.9, 0.9, 0.9, 0.9, 0.9, 0.9, 0.9, 0.9, 0.9, 0.9, 0.9, 0.9, 0.9, 0.9, 0.9, 0.9, 0.9, 0.9, 0.9, 0.9, 0.9, 0.9, 0.9, 0.9, 0.9, 0.9, 0.9, 0.9, 0.9, 0.9, 0.9, 0.9, 0.9, 0.9, 0.9, 0.9, 0.9, 0.9, 0.9, 0.9, 0.9, 0.9, 0.9, 0.9, 0.9, 0.9, 0.9, 0.9, 0.9, 0.9, 0.9, 0.9, 0.9, 0.9, 0.9, 0.9, 0.9, 0.9, 0.9, 0.9, 0.9, 0.9, 0.9, 0.9, 0.9, 0.9, 0.9, 0.9, 0.9, 0.9, 0.9, 0.9, 0.9, 0.9, 0.9, 0.9, 0.9, 0.9, 0.9, 0.9, 0.9, 0.9, 0.9, 0.9, 0.9, 0.9, 0.9, 0.9, 0.9, 0.9, 0.9, 0.9, 0.9, 0.9, 0.9, 0.9, 0.9, 0.9, 0.9, 0.9, 0.9, 0.9, 0.9, 0.9, 0.9, 0.9, 0.9, 0.9, 0.9, 0.9, 0.9, 0.9, 0.9, 0.9, 0.9, 0.9, 0.9, 0.9, 0.9, 0.9, 0.9, 0.9, 0.9, 0.9, 0.9, 0.9, 0.9, 0.9, 0.9, 0.9, 0.9, 0.9, 0.9, 0.9, 0.9, 0.9, 0.9, 0.9, 0.9, 0.9, 0.9, 0.9, 0.9, 0.9, 0.9, 0.9, 0.9, 0.9, 0.9, 0.9, 0.9, 0.9, 0.9, 0.9, 0.9, 0.9, 0.9, 0.9, 0.9, 0.9, 0.9, 0.9, 0.9, 0.9, 0.9, 0.9, 0.9, 0.9, 0.9, 0.9, 0.9, 0.9, 0.9, 0.9, 0.9, 0.9, 0.9, 0.9, 0.9, 0.9, 0.9, 0.9, 0.9, 0.9, 0.9, 0.9, 0.9, 0.9, 0.9, 0.9, 0.9, 0.9, 0.9, 0.9, 0.9, 0.9, 0.9, 0.9, 0.9, 0.9, 0.9, 0.9, 0.9, 0.9, 0.9, 0.9, 0.9, 0.9, 0.9, 0.9, 0.9, 0.9, 0.9, 0.9, 0.9, 0.9, 0.9, 0.9, 0.9, 0.9, 0.9, 0.9, 0.9, 0.9, 0.9, 0.9, 0.9, 0.9, 0.9, 0.9, 0.9, 0.9, 0.9, 0.9, 0.9, 0.9, 0.9, 0.9, 0.9, 0.9, 0.9, 0.9, 0.9, 0.9, 0.9, 0.9, 0.9, 0.9, 0.9, 0.9, 0.9, 0.9, 0.9, 0.9, 0.9, 0.9, 0.9, 0.9, 0.9, 0.9, 0.9, 0.9, 0.9, 0.9, 0.9, 0.9, 0.9, 0.9, 0.9, 0.9, 0.9, 0.9, 0.9, 0.9, 0.9, 0.9, 0.9, 0.9, 0.9, 0.9, 0.9, 0.9, 0.9, 0.9, 0.9, 0.9, 0.9, 0.9, 0.9, 0.9, 0.9, 0.9, 0.9, 0.9, 0.9, 0.9, 0.9, 0.9, 0.9, 0.9, 0.9, 0.9, 0.9, 0.9, 0.9, 0.9, 0.9, 0.9, 0.9, 0.9, 0.9, 0.9, 0.9, 0.9, 0.9, 0.9, 0.9, 0.9, 0.9, 0.9, 0.9, 0.9, 0.9, 0.9, 0.9, 0.9, 0.9, 0.9, 0.9, 0.9, 0.9, 0.9, 0.9, 0.9, 0.9, 0.9, 0.9, 0.9, 0.9, 0.9, 0.9, 0.9, 0.9, 0.9, 0.9, 0.9, 0.9, 0.9, 0.9, 0.9, 0.9, 0.9, 0.9, 0.9, 0.9, 0.9, 0.9, 0.9, 0.9, 0.9, 0.9, 0.9, 0.9, 0.9, 0.9, 0.9, 0.9, 0.9, 0.9, 0.9, 0.9, 0.9, 0.9, 0.9, 0.9, 0.9, 0.9, 0.9, 0.9, 0.9, 0.9, 0.9, 0.9, 0.9, 0.9, 0.9, 0.9, 0.9, 0.9, 0.9, 0.9, 0.9, 0.9, 0.9, 0.9, 0.9, 0.9, 0.9, 0.9, 0.9, 0.9, 0.9, 0.9, 0.9, 0.9, 0.9, 0.9, 0.9, 0.9, 0.9, 0.9, 0.9, 0.9, 0.9, 0.9, 0.9, 0.9, 0.9, 0.9, 0.9, 0.9, 0.9, 0.9, 0.9, 0.9, 0.9, 0.9, 0.9, 0.9, 0.9, 0.9, 0.9, 0.9, 0.9, 0.9, 0.9, 0.9, 0.9, 0.9, 0.9, 0.9, 0.9, 0.9, 0.9, 0.9, 0.9, 0.9, 0.9, 0.9, 0.9, 0.9, 0.9, 0.9, 0.9, 0.9, 0.9, 0.9, 0.9, 0.9, 0.9, 0.9, 0.9, 0.9, 0.9, 0.9, 0.9, 0.9, 0.9, 0.9, 0.9, 0.9, 0.9, 0.9, 0.9], "source": [6, 2, 3, 9, 9, 3, 4, 11, 6, 11, 3, 6, 6, 8, 6, 6, 6, 6, 11, 6, 0, 0, 6, 6, 6, 6, 6, 0, 7, 13, 4, 6, 6, 8, 6, 4, 6, 6, 9, 6, 6, 3, 12, 6, 6, 6, 8, 8, 6, 6, 6, 6, 6, 8, 0, 9, 0, 8, 0, 6, 6, 6, 4, 6, 6, 8, 6, 6, 6, 6, 1, 1, 6, 6, 6, 6, 8, 8, 6, 6, 6, 6, 6, 9, 8, 6, 8, 0, 6, 8, 6, 6, 6, 8, 6, 9, 0, 8, 6, 6, 6, 8, 9, 1, 8, 6, 6, 9, 6, 6, 6, 6, 6, 13, 6, 6, 6, 1, 1, 6, 5, 1, 1, 6, 8, 9, 6, 6, 6, 9, 12, 6, 6, 0, 8, 0, 8, 6, 1, 8, 6, 6, 6, 6, 0, 6, 6, 6, 6, 6, 6, 1, 6, 8, 4, 6, 6, 6, 4, 6, 1, 1, 6, 9, 6, 8, 6, 6, 6, 0, 1, 6, 8, 6, 1, 8, 8, 6, 6, 6, 6, 6, 12, 6, 6, 6, 1, 0, 6, 6, 6, 6, 6, 6, 8, 6, 6, 13, 5, 6, 6, 6, 6, 6, 6, 6, 6, 6, 1, 6, 6, 6, 6, 6, 8, 6, 6, 6, 6, 6, 6, 6, 6, 6, 9, 6, 6, 6, 6, 6, 1, 6, 6, 6, 6, 13, 6, 6, 6, 6, 6, 6, 6, 6, 6, 6, 6, 6, 6, 6, 6, 6, 6, 6, 6, 1, 10, 0, 6, 6, 6, 6, 6, 5, 6, 0, 8, 6, 6, 6, 6, 6, 13, 6, 0, 6, 6, 6, 6, 6, 6, 6, 8, 6, 6, 6, 6, 6, 6, 6, 8, 6, 6, 6, 6, 6, 6, 6, 6, 6, 8, 10, 6, 6, 8, 8, 8, 1, 6, 6, 8, 6, 1, 1, 12, 6, 6, 5, 6, 6, 8, 6, 0, 10, 6, 6, 6, 6, 6, 6, 6, 6, 6, 6, 6, 11, 6, 6, 6, 6, 6, 6, 6, 6, 6, 6, 6, 6, 6, 6, 6, 6, 6, 6, 6, 6, 6, 3, 6, 6, 6, 6, 6, 8, 6, 6, 6, 8, 6, 6, 6, 6, 6, 6, 1, 6, 6, 6, 6, 6, 6, 6, 6, 1, 6, 6, 6, 6, 6, 6, 6, 10, 6, 6, 6, 6, 6, 8, 6, 6, 9, 6, 6, 6, 6, 6, 6, 12, 6, 6, 5, 6, 8, 6, 6, 6, 6, 6, 6, 6, 6, 5, 6, 6, 6, 6, 6, 8, 6, 6, 6, 1, 1, 6, 13, 8, 1, 12, 6, 6, 6, 6, 8, 6, 6, 6, 6, 6, 6, 6, 6, 1, 6, 6, 6, 6, 6, 6, 8, 6, 6, 6, 6, 8, 8, 6, 6, 6, 6, 6, 6, 6, 6, 6, 6, 6, 1, 6, 6, 6, 6, 6, 6, 6, 6, 6, 6, 6, 6, 1, 8, 6, 6, 6, 8, 6, 6, 6, 8, 6, 6, 6, 6, 6, 1, 6, 0, 6, 6, 6, 6, 6, 8, 6, 9, 6, 8, 6, 6, 6, 6, 8, 6, 6, 6, 1, 6, 6, 6, 6, 6, 8, 8, 5, 6, 6, 12, 6, 6, 6, 6, 1, 6, 6, 9, 6, 8, 13, 6, 6, 6, 6, 0, 6, 12, 6, 6, 6, 6, 8, 6, 6, 6, 6, 6, 6, 6, 6, 6, 6, 6, 6, 6, 6, 6, 5, 6, 1, 6, 6, 6, 6, 6, 6, 6, 8, 6, 6, 6, 6, 6, 0, 6, 6, 6, 6, 6, 6, 1, 6, 8, 8, 6, 6, 6, 1, 6, 9, 6, 1, 6, 6, 6, 6, 6, 6, 6, 6, 6, 6, 6, 6, 6, 6, 6, 6, 6, 6, 6, 6, 6, 6, 6, 6, 6, 6, 1, 6, 6, 9, 6, 6, 6, 8, 6, 6, 6, 6, 6, 6, 6, 6, 8, 6, 6, 6, 6, 6, 6, 6, 1, 6, 8, 8, 8, 6, 6, 6, 6, 6, 6, 6, 6, 6, 8, 6, 6, 6, 6, 6, 6, 6, 6, 6, 6, 8, 6, 6, 1, 6, 8, 6, 6, 6, 6, 6, 6, 6, 6, 8, 6, 6, 6, 6, 6, 6, 6, 6, 8, 6, 6, 6, 6, 9, 6, 6, 6, 6, 6, 6, 6, 6, 6, 6, 6, 1, 6, 6, 13, 6, 8, 6, 6, 6, 6, 6, 6, 6, 6, 6, 6, 1, 6, 6, 5, 6, 6, 6, 6, 6, 6, 6, 6, 6, 6, 6, 8, 1, 6, 6, 6, 6, 6, 6, 6, 6, 8, 6, 6, 6, 6, 6, 6, 6, 6, 9, 6, 6, 6, 6, 6, 6, 6, 8, 8, 6, 6, 8, 6, 6, 6, 8, 6, 8, 6, 6, 6, 6, 6, 6, 6, 6, 6, 6, 8, 6, 6, 6, 6, 6, 8, 8, 6, 6, 6, 6, 6, 6, 12, 6, 6, 6, 6, 6, 8, 8, 6, 6, 6, 6, 8, 8, 6, 8, 6, 6, 8, 12, 8, 6, 6, 6, 6, 6, 6, 6, 6, 6, 6, 6, 6, 6, 6, 8, 6, 6, 6, 6, 6, 6, 6, 8, 6, 6, 6, 12, 8, 6, 8, 6, 6, 6, 6, 8, 6, 6, 6, 6, 6, 6, 8, 6, 1, 6, 6, 6, 6, 6, 6, 6, 6, 6, 6, 8, 6, 6, 8, 6, 6, 6, 6, 6, 8, 6, 12, 6, 6, 6, 8, 8, 6, 6, 6, 6, 6, 6, 6, 8, 6, 6, 6, 6, 6, 6, 6, 6, 6, 6, 6, 6, 6, 6, 6, 6, 8, 6, 8, 6, 6, 6, 6, 6, 6, 6, 8, 6, 8, 8, 6, 6, 6, 8, 12, 12, 6, 6, 6, 6, 6, 8, 6, 8, 6, 6, 6, 6, 6, 6, 6, 6, 6, 6, 6, 6, 6, 6, 6, 6, 6, 6, 6, 6, 6, 6, 6, 12, 8, 6, 6, 6, 8, 6, 8, 6, 6, 6, 6, 6, 6, 8], "target": [14, 15, 16, 17, 18, 19, 20, 21, 22, 23, 24, 25, 26, 27, 28, 29, 30, 31, 32, 33, 34, 35, 36, 37, 38, 39, 40, 41, 42, 43, 44, 45, 46, 47, 48, 49, 50, 51, 52, 53, 54, 55, 56, 57, 58, 59, 60, 61, 62, 63, 64, 65, 66, 67, 68, 69, 70, 71, 72, 73, 74, 75, 76, 77, 78, 79, 80, 81, 82, 83, 84, 85, 86, 87, 88, 89, 90, 91, 92, 93, 94, 95, 96, 97, 98, 99, 100, 101, 102, 103, 104, 105, 106, 107, 108, 109, 110, 111, 112, 113, 114, 115, 116, 117, 118, 119, 120, 121, 122, 123, 124, 125, 126, 127, 128, 129, 130, 131, 132, 133, 134, 135, 136, 137, 138, 139, 140, 141, 142, 143, 144, 145, 146, 147, 148, 149, 150, 151, 152, 153, 154, 155, 156, 157, 158, 159, 160, 161, 162, 163, 164, 165, 166, 167, 168, 169, 170, 171, 172, 173, 174, 175, 176, 177, 178, 179, 180, 181, 182, 183, 184, 185, 186, 187, 188, 189, 190, 191, 192, 193, 194, 195, 196, 197, 198, 199, 200, 201, 202, 203, 204, 205, 206, 207, 208, 209, 210, 211, 212, 213, 214, 215, 216, 217, 218, 219, 220, 221, 222, 223, 224, 225, 226, 227, 228, 229, 230, 231, 232, 233, 234, 235, 236, 237, 238, 239, 240, 241, 242, 243, 244, 245, 246, 247, 248, 249, 250, 251, 252, 253, 254, 255, 256, 257, 258, 259, 260, 261, 262, 263, 264, 265, 266, 267, 268, 269, 270, 271, 272, 273, 274, 275, 276, 277, 278, 279, 280, 281, 282, 283, 284, 285, 286, 287, 288, 289, 290, 291, 292, 293, 294, 295, 296, 297, 298, 299, 300, 301, 302, 303, 304, 305, 306, 307, 308, 309, 310, 311, 312, 313, 314, 315, 316, 317, 318, 319, 320, 321, 322, 323, 324, 325, 326, 327, 328, 329, 330, 331, 332, 333, 334, 335, 336, 337, 338, 339, 340, 341, 342, 343, 344, 345, 346, 347, 348, 349, 350, 351, 352, 353, 354, 355, 356, 357, 358, 359, 360, 361, 362, 363, 364, 365, 366, 367, 368, 369, 370, 371, 372, 373, 374, 375, 376, 377, 378, 379, 380, 381, 382, 383, 384, 385, 386, 387, 388, 389, 390, 391, 392, 393, 394, 395, 396, 397, 398, 399, 400, 401, 402, 403, 404, 405, 406, 407, 408, 409, 410, 411, 412, 413, 414, 415, 416, 417, 418, 419, 420, 421, 422, 423, 424, 425, 426, 427, 428, 429, 430, 431, 432, 433, 434, 435, 436, 437, 438, 439, 440, 441, 442, 443, 444, 445, 446, 447, 448, 449, 450, 451, 452, 453, 454, 455, 456, 457, 458, 459, 460, 461, 462, 463, 464, 465, 466, 467, 468, 469, 470, 471, 472, 473, 474, 475, 476, 477, 478, 479, 480, 481, 482, 483, 484, 485, 486, 487, 488, 489, 490, 491, 492, 493, 494, 495, 496, 497, 498, 499, 500, 501, 502, 503, 504, 505, 506, 507, 508, 509, 510, 511, 512, 513, 514, 515, 516, 517, 518, 519, 520, 521, 522, 523, 524, 525, 526, 527, 528, 529, 530, 531, 532, 533, 534, 535, 536, 537, 538, 539, 540, 541, 542, 543, 544, 545, 546, 547, 548, 549, 550, 551, 552, 553, 554, 555, 556, 557, 558, 559, 560, 561, 562, 563, 564, 565, 566, 567, 568, 569, 570, 571, 572, 573, 574, 575, 576, 577, 578, 579, 580, 581, 582, 583, 584, 585, 586, 587, 588, 589, 590, 591, 592, 593, 594, 595, 596, 597, 598, 599, 600, 601, 602, 603, 604, 605, 606, 607, 608, 609, 610, 611, 612, 613, 614, 615, 616, 617, 618, 619, 620, 621, 622, 623, 624, 625, 626, 627, 628, 629, 630, 631, 632, 633, 634, 635, 636, 637, 638, 639, 640, 641, 642, 643, 644, 645, 646, 647, 648, 649, 650, 651, 652, 653, 654, 655, 656, 657, 658, 659, 660, 661, 662, 663, 664, 665, 666, 667, 668, 669, 670, 671, 672, 673, 674, 675, 676, 677, 678, 679, 680, 681, 682, 683, 684, 685, 686, 687, 688, 689, 690, 691, 692, 693, 694, 695, 696, 697, 698, 699, 700, 701, 702, 703, 704, 705, 706, 707, 708, 709, 710, 711, 712, 713, 714, 715, 716, 717, 718, 719, 720, 721, 722, 723, 724, 725, 726, 727, 728, 729, 730, 731, 732, 733, 734, 735, 736, 737, 738, 739, 740, 741, 742, 743, 744, 745, 746, 747, 748, 749, 750, 751, 752, 753, 754, 755, 756, 757, 758, 759, 760, 761, 762, 763, 764, 765, 766, 767, 768, 769, 770, 771, 772, 773, 774, 775, 776, 777, 778, 779, 780, 781, 782, 783, 784, 785, 786, 787, 788, 789, 790, 791, 792, 793, 794, 795, 796, 797, 798, 799, 800, 801, 802, 803, 804, 805, 806, 807, 808, 809, 810, 811, 812, 813, 814, 815, 816, 817, 818, 819, 820, 821, 822, 823, 824, 825, 826, 827, 828, 829, 830, 831, 832, 833, 834, 835, 836, 837, 838, 839, 840, 841, 842, 843, 844, 845, 846, 847, 848, 849, 850, 851, 852, 853, 854, 855, 856, 857, 858, 859, 860, 861, 862, 863, 864, 865, 866, 867, 868, 869, 870, 871, 872, 873, 874, 875, 876, 877, 878, 879, 880, 881, 882, 883, 884, 885, 886, 887, 888, 889, 890, 891, 892, 893, 894, 895, 896, 897, 898, 899, 900, 901, 902, 903, 904, 905, 906, 907, 908, 909, 910, 911, 912, 913, 914, 915, 916, 917, 918, 919, 920, 921, 922, 923, 924, 925, 926, 927, 928, 929, 930, 931, 932, 933, 934, 935, 936, 937, 938, 939, 940, 941, 942, 943, 944, 945, 946, 947, 948, 949, 950, 951, 952, 953, 954, 955, 956, 957, 958, 959, 960, 961, 962, 963, 964, 965, 966, 967, 968, 969, 970, 971, 972, 973, 974, 975, 976, 977, 978, 979, 980, 981, 982, 983, 984, 985, 986, 987, 988, 989, 990, 991, 992, 993, 994, 995, 996, 997, 998, 999, 1000, 1001, 1002, 1003, 1004, 1005, 1006, 1007, 1008, 1009, 1010, 1011, 1012, 1013], "value": [18365.0, 2601.0, 15617.0, 5370.0, 10099.0, 12832.0, 5615.0, 2163.0, 3889.0, 2287.0, 4989.0, 2408.0, 4397.0, 3693.0, 3355.0, 6531.0, 4999.0, 2781.0, 1876.0, 4612.0, 2171.0, 1304.0, 2536.0, 3031.0, 3346.0, 1322.0, 1398.0, 2340.0, 2087.0, 2127.0, 956.0, 2657.0, 2139.0, 1126.0, 776.0, 2098.0, 2649.0, 1180.0, 627.0, 2047.0, 985.0, 1611.0, 683.0, 1789.0, 1298.0, 2508.0, 1535.0, 772.0, 1767.0, 1263.0, 1594.0, 681.0, 727.0, 809.0, 390.0, 1422.0, 488.0, 735.0, 1191.0, 1287.0, 677.0, 1135.0, 2108.0, 1160.0, 1204.0, 916.0, 1031.0, 1195.0, 1142.0, 723.0, 735.0, 724.0, 1507.0, 998.0, 474.0, 590.0, 715.0, 749.0, 1227.0, 452.0, 873.0, 545.0, 383.0, 584.0, 646.0, 739.0, 908.0, 466.0, 760.0, 428.0, 419.0, 694.0, 615.0, 534.0, 1114.0, 1080.0, 190.0, 712.0, 785.0, 690.0, 417.0, 258.0, 355.0, 458.0, 631.0, 602.0, 421.0, 262.0, 1039.0, 401.0, 473.0, 552.0, 682.0, 410.0, 398.0, 643.0, 653.0, 365.0, 720.0, 670.0, 207.0, 462.0, 193.0, 423.0, 349.0, 383.0, 401.0, 417.0, 364.0, 926.0, 201.0, 362.0, 402.0, 335.0, 498.0, 230.0, 283.0, 209.0, 296.0, 235.0, 504.0, 366.0, 371.0, 454.0, 385.0, 344.0, 472.0, 255.0, 285.0, 355.0, 181.0, 156.0, 280.0, 428.0, 478.0, 266.0, 239.0, 420.0, 756.0, 403.0, 201.0, 197.0, 415.0, 183.0, 280.0, 430.0, 222.0, 180.0, 340.0, 133.0, 172.0, 237.0, 341.0, 327.0, 180.0, 329.0, 212.0, 233.0, 303.0, 178.0, 291.0, 194.0, 798.0, 256.0, 311.0, 295.0, 220.0, 202.0, 196.0, 200.0, 261.0, 208.0, 176.0, 205.0, 268.0, 174.0, 193.0, 357.0, 170.0, 282.0, 174.0, 162.0, 540.0, 190.0, 215.0, 248.0, 281.0, 193.0, 113.0, 142.0, 164.0, 195.0, 174.0, 152.0, 269.0, 223.0, 181.0, 135.0, 299.0, 419.0, 197.0, 154.0, 152.0, 303.0, 127.0, 163.0, 207.0, 144.0, 148.0, 179.0, 98.0, 158.0, 150.0, 181.0, 148.0, 132.0, 142.0, 172.0, 163.0, 252.0, 118.0, 154.0, 146.0, 114.0, 207.0, 226.0, 177.0, 186.0, 159.0, 138.0, 231.0, 276.0, 244.0, 238.0, 146.0, 146.0, 107.0, 289.0, 218.0, 133.0, 179.0, 185.0, 185.0, 180.0, 202.0, 79.0, 181.0, 166.0, 136.0, 147.0, 143.0, 106.0, 195.0, 113.0, 143.0, 127.0, 224.0, 278.0, 185.0, 117.0, 126.0, 152.0, 250.0, 117.0, 182.0, 142.0, 134.0, 150.0, 122.0, 95.0, 140.0, 147.0, 185.0, 193.0, 109.0, 122.0, 107.0, 127.0, 111.0, 182.0, 158.0, 91.0, 194.0, 128.0, 136.0, 155.0, 125.0, 102.0, 193.0, 136.0, 97.0, 150.0, 81.0, 115.0, 430.0, 133.0, 215.0, 152.0, 141.0, 127.0, 111.0, 83.0, 88.0, 85.0, 100.0, 178.0, 157.0, 98.0, 111.0, 151.0, 118.0, 169.0, 128.0, 99.0, 75.0, 160.0, 108.0, 218.0, 138.0, 137.0, 114.0, 119.0, 123.0, 165.0, 117.0, 218.0, 188.0, 93.0, 122.0, 86.0, 175.0, 91.0, 92.0, 118.0, 128.0, 97.0, 84.0, 125.0, 109.0, 102.0, 121.0, 78.0, 174.0, 84.0, 67.0, 84.0, 85.0, 90.0, 81.0, 86.0, 97.0, 110.0, 94.0, 93.0, 89.0, 113.0, 84.0, 158.0, 103.0, 82.0, 80.0, 105.0, 100.0, 48.0, 166.0, 118.0, 67.0, 139.0, 203.0, 130.0, 100.0, 113.0, 111.0, 110.0, 71.0, 135.0, 62.0, 89.0, 91.0, 98.0, 111.0, 180.0, 78.0, 93.0, 78.0, 105.0, 121.0, 102.0, 113.0, 76.0, 98.0, 103.0, 92.0, 48.0, 63.0, 124.0, 93.0, 85.0, 83.0, 107.0, 194.0, 108.0, 71.0, 124.0, 61.0, 83.0, 81.0, 65.0, 83.0, 118.0, 101.0, 101.0, 91.0, 69.0, 123.0, 83.0, 81.0, 56.0, 73.0, 73.0, 72.0, 47.0, 67.0, 87.0, 68.0, 68.0, 58.0, 67.0, 87.0, 59.0, 76.0, 57.0, 90.0, 94.0, 78.0, 51.0, 64.0, 43.0, 96.0, 49.0, 82.0, 79.0, 100.0, 105.0, 72.0, 134.0, 81.0, 68.0, 75.0, 117.0, 105.0, 83.0, 128.0, 63.0, 115.0, 52.0, 60.0, 112.0, 72.0, 56.0, 68.0, 76.0, 151.0, 58.0, 91.0, 56.0, 70.0, 58.0, 56.0, 86.0, 40.0, 73.0, 66.0, 140.0, 59.0, 48.0, 52.0, 64.0, 44.0, 56.0, 57.0, 55.0, 91.0, 59.0, 37.0, 60.0, 44.0, 57.0, 103.0, 58.0, 44.0, 48.0, 58.0, 49.0, 50.0, 73.0, 74.0, 71.0, 36.0, 45.0, 51.0, 36.0, 49.0, 72.0, 61.0, 35.0, 55.0, 41.0, 63.0, 45.0, 42.0, 43.0, 61.0, 78.0, 59.0, 63.0, 35.0, 49.0, 43.0, 47.0, 29.0, 19.0, 71.0, 60.0, 35.0, 53.0, 56.0, 78.0, 78.0, 48.0, 60.0, 62.0, 60.0, 44.0, 120.0, 42.0, 51.0, 49.0, 60.0, 49.0, 70.0, 81.0, 61.0, 43.0, 37.0, 58.0, 47.0, 51.0, 55.0, 44.0, 63.0, 32.0, 42.0, 39.0, 30.0, 64.0, 28.0, 37.0, 63.0, 50.0, 38.0, 45.0, 67.0, 60.0, 39.0, 44.0, 75.0, 35.0, 67.0, 32.0, 65.0, 32.0, 27.0, 42.0, 74.0, 49.0, 39.0, 126.0, 25.0, 48.0, 31.0, 36.0, 27.0, 26.0, 44.0, 40.0, 34.0, 39.0, 22.0, 44.0, 60.0, 37.0, 46.0, 34.0, 35.0, 23.0, 40.0, 25.0, 35.0, 42.0, 30.0, 29.0, 44.0, 28.0, 22.0, 36.0, 45.0, 48.0, 48.0, 38.0, 32.0, 37.0, 30.0, 22.0, 31.0, 24.0, 32.0, 23.0, 34.0, 39.0, 36.0, 37.0, 28.0, 18.0, 30.0, 35.0, 36.0, 31.0, 27.0, 34.0, 34.0, 15.0, 43.0, 35.0, 28.0, 24.0, 24.0, 24.0, 33.0, 45.0, 34.0, 24.0, 35.0, 32.0, 33.0, 38.0, 40.0, 26.0, 40.0, 40.0, 30.0, 43.0, 29.0, 40.0, 43.0, 36.0, 39.0, 36.0, 40.0, 29.0, 42.0, 30.0, 33.0, 17.0, 34.0, 32.0, 31.0, 34.0, 21.0, 33.0, 37.0, 24.0, 54.0, 24.0, 32.0, 33.0, 31.0, 24.0, 53.0, 37.0, 29.0, 20.0, 29.0, 40.0, 28.0, 62.0, 16.0, 24.0, 32.0, 24.0, 27.0, 26.0, 40.0, 45.0, 23.0, 20.0, 30.0, 25.0, 18.0, 22.0, 17.0, 58.0, 29.0, 25.0, 29.0, 31.0, 33.0, 57.0, 48.0, 42.0, 22.0, 24.0, 24.0, 40.0, 27.0, 34.0, 17.0, 26.0, 24.0, 25.0, 24.0, 26.0, 25.0, 21.0, 26.0, 26.0, 28.0, 26.0, 24.0, 23.0, 60.0, 24.0, 18.0, 27.0, 24.0, 39.0, 29.0, 24.0, 25.0, 17.0, 17.0, 14.0, 19.0, 11.0, 27.0, 30.0, 27.0, 20.0, 26.0, 41.0, 17.0, 22.0, 26.0, 22.0, 18.0, 28.0, 21.0, 30.0, 23.0, 32.0, 27.0, 24.0, 15.0, 23.0, 19.0, 24.0, 25.0, 16.0, 17.0, 26.0, 19.0, 12.0, 9.0, 26.0, 16.0, 15.0, 27.0, 20.0, 18.0, 21.0, 21.0, 15.0, 22.0, 17.0, 8.0, 22.0, 18.0, 18.0, 14.0, 28.0, 7.0, 14.0, 23.0, 15.0, 20.0, 22.0, 19.0, 18.0, 30.0, 12.0, 12.0, 13.0, 16.0, 18.0, 12.0, 15.0, 17.0, 24.0, 14.0, 22.0, 12.0, 30.0, 17.0, 17.0, 16.0, 14.0, 15.0, 38.0, 24.0, 20.0, 12.0, 12.0, 13.0, 12.0, 17.0, 28.0, 19.0, 6.0, 16.0, 17.0, 24.0, 8.0, 19.0, 14.0, 13.0, 17.0, 15.0, 12.0, 13.0, 14.0, 18.0, 10.0, 5.0, 14.0, 13.0, 13.0, 6.0, 15.0, 8.0, 14.0, 25.0, 13.0, 13.0, 11.0, 15.0, 15.0, 12.0, 15.0, 16.0, 10.0, 11.0, 13.0, 13.0, 17.0, 24.0, 9.0, 13.0, 9.0, 5.0, 12.0, 13.0, 17.0, 11.0, 9.0, 11.0, 5.0, 12.0, 8.0, 7.0, 9.0, 13.0, 14.0, 12.0, 12.0, 21.0, 9.0, 14.0, 11.0, 6.0, 13.0, 13.0, 26.0, 11.0, 8.0, 7.0, 6.0, 11.0, 9.0, 17.0, 13.0, 6.0, 8.0, 4.0, 8.0, 10.0, 6.0, 15.0, 13.0, 12.0, 15.0, 18.0, 7.0, 4.0, 5.0, 6.0, 9.0, 8.0, 7.0, 10.0, 5.0, 9.0, 7.0, 5.0, 10.0, 7.0, 7.0, 8.0, 7.0, 1.0, 7.0, 7.0, 5.0, 13.0, 10.0, 5.0, 7.0, 5.0, 3.0, 5.0, 5.0, 2.0, 3.0, 6.0, 5.0, 9.0, 9.0, 7.0, 4.0, 6.0, 4.0, 4.0, 4.0, 6.0, 7.0, 5.0, 4.0, 9.0, 3.0, 3.0, 2.0, 4.0, 5.0, 3.0, 2.0, 3.0, 6.0, 1.0, 4.0, 2.0, 3.0, 2.0, 2.0, 3.0, 5.0, 1.0, 1.0, 1.0, 2.0, 2.0, 1.0], "color": ["rgba(200,221,241,0.2)", "rgba(240,136,65,0.2)", "rgba(248,178,77,0.2)", "rgba(31,116,182,0.2)", "rgba(31,116,182,0.2)", "rgba(248,178,77,0.2)", "rgba(255,217,121,0.2)", "rgba(150,150,150,0.2)", "rgba(200,221,241,0.2)", "rgba(150,150,150,0.2)", "rgba(248,178,77,0.2)", "rgba(200,221,241,0.2)", "rgba(200,221,241,0.2)", "rgba(65,144,200,0.2)", "rgba(200,221,241,0.2)", "rgba(200,221,241,0.2)", "rgba(200,221,241,0.2)", "rgba(200,221,241,0.2)", "rgba(150,150,150,0.2)", "rgba(200,221,241,0.2)", "rgba(204,17,24,0.2)", "rgba(204,17,24,0.2)", "rgba(200,221,241,0.2)", "rgba(200,221,241,0.2)", "rgba(200,221,241,0.2)", "rgba(200,221,241,0.2)", "rgba(200,221,241,0.2)", "rgba(204,17,24,0.2)", "rgba(109,174,214,0.2)", "rgba(196,165,222,0.2)", "rgba(255,217,121,0.2)", "rgba(200,221,241,0.2)", "rgba(200,221,241,0.2)", "rgba(65,144,200,0.2)", "rgba(200,221,241,0.2)", "rgba(255,217,121,0.2)", "rgba(200,221,241,0.2)", "rgba(200,221,241,0.2)", "rgba(31,116,182,0.2)", "rgba(200,221,241,0.2)", "rgba(200,221,241,0.2)", "rgba(248,178,77,0.2)", "rgba(246,202,229,0.2)", "rgba(200,221,241,0.2)", "rgba(200,221,241,0.2)", "rgba(200,221,241,0.2)", "rgba(65,144,200,0.2)", "rgba(65,144,200,0.2)", "rgba(200,221,241,0.2)", "rgba(200,221,241,0.2)", "rgba(200,221,241,0.2)", "rgba(200,221,241,0.2)", "rgba(200,221,241,0.2)", "rgba(65,144,200,0.2)", "rgba(204,17,24,0.2)", "rgba(31,116,182,0.2)", "rgba(204,17,24,0.2)", "rgba(65,144,200,0.2)", "rgba(204,17,24,0.2)", "rgba(200,221,241,0.2)", "rgba(200,221,241,0.2)", "rgba(200,221,241,0.2)", "rgba(255,217,121,0.2)", "rgba(200,221,241,0.2)", "rgba(200,221,241,0.2)", "rgba(65,144,200,0.2)", "rgba(200,221,241,0.2)", "rgba(200,221,241,0.2)", "rgba(200,221,241,0.2)", "rgba(200,221,241,0.2)", "rgba(237,104,78,0.2)", "rgba(237,104,78,0.2)", "rgba(200,221,241,0.2)", "rgba(200,221,241,0.2)", "rgba(200,221,241,0.2)", "rgba(200,221,241,0.2)", "rgba(65,144,200,0.2)", "rgba(65,144,200,0.2)", "rgba(200,221,241,0.2)", "rgba(200,221,241,0.2)", "rgba(200,221,241,0.2)", "rgba(200,221,241,0.2)", "rgba(200,221,241,0.2)", "rgba(31,116,182,0.2)", "rgba(65,144,200,0.2)", "rgba(200,221,241,0.2)", "rgba(65,144,200,0.2)", "rgba(204,17,24,0.2)", "rgba(200,221,241,0.2)", "rgba(65,144,200,0.2)", "rgba(200,221,241,0.2)", "rgba(200,221,241,0.2)", "rgba(200,221,241,0.2)", "rgba(65,144,200,0.2)", "rgba(200,221,241,0.2)", "rgba(31,116,182,0.2)", "rgba(204,17,24,0.2)", "rgba(65,144,200,0.2)", "rgba(200,221,241,0.2)", "rgba(200,221,241,0.2)", "rgba(200,221,241,0.2)", "rgba(65,144,200,0.2)", "rgba(31,116,182,0.2)", "rgba(237,104,78,0.2)", "rgba(65,144,200,0.2)", "rgba(200,221,241,0.2)", "rgba(200,221,241,0.2)", "rgba(31,116,182,0.2)", "rgba(200,221,241,0.2)", "rgba(200,221,241,0.2)", "rgba(200,221,241,0.2)", "rgba(200,221,241,0.2)", "rgba(200,221,241,0.2)", "rgba(196,165,222,0.2)", "rgba(200,221,241,0.2)", "rgba(200,221,241,0.2)", "rgba(200,221,241,0.2)", "rgba(237,104,78,0.2)", "rgba(237,104,78,0.2)", "rgba(200,221,241,0.2)", "rgba(239,241,250,0.2)", "rgba(237,104,78,0.2)", "rgba(237,104,78,0.2)", "rgba(200,221,241,0.2)", "rgba(65,144,200,0.2)", "rgba(31,116,182,0.2)", "rgba(200,221,241,0.2)", "rgba(200,221,241,0.2)", "rgba(200,221,241,0.2)", "rgba(31,116,182,0.2)", "rgba(246,202,229,0.2)", "rgba(200,221,241,0.2)", "rgba(200,221,241,0.2)", "rgba(204,17,24,0.2)", "rgba(65,144,200,0.2)", "rgba(204,17,24,0.2)", "rgba(65,144,200,0.2)", "rgba(200,221,241,0.2)", "rgba(237,104,78,0.2)", "rgba(65,144,200,0.2)", "rgba(200,221,241,0.2)", "rgba(200,221,241,0.2)", "rgba(200,221,241,0.2)", "rgba(200,221,241,0.2)", "rgba(204,17,24,0.2)", "rgba(200,221,241,0.2)", "rgba(200,221,241,0.2)", "rgba(200,221,241,0.2)", "rgba(200,221,241,0.2)", "rgba(200,221,241,0.2)", "rgba(200,221,241,0.2)", "rgba(237,104,78,0.2)", "rgba(200,221,241,0.2)", "rgba(65,144,200,0.2)", "rgba(255,217,121,0.2)", "rgba(200,221,241,0.2)", "rgba(200,221,241,0.2)", "rgba(200,221,241,0.2)", "rgba(255,217,121,0.2)", "rgba(200,221,241,0.2)", "rgba(237,104,78,0.2)", "rgba(237,104,78,0.2)", "rgba(200,221,241,0.2)", "rgba(31,116,182,0.2)", "rgba(200,221,241,0.2)", "rgba(65,144,200,0.2)", "rgba(200,221,241,0.2)", "rgba(200,221,241,0.2)", "rgba(200,221,241,0.2)", "rgba(204,17,24,0.2)", "rgba(237,104,78,0.2)", "rgba(200,221,241,0.2)", "rgba(65,144,200,0.2)", "rgba(200,221,241,0.2)", "rgba(237,104,78,0.2)", "rgba(65,144,200,0.2)", "rgba(65,144,200,0.2)", "rgba(200,221,241,0.2)", "rgba(200,221,241,0.2)", "rgba(200,221,241,0.2)", "rgba(200,221,241,0.2)", "rgba(200,221,241,0.2)", "rgba(246,202,229,0.2)", "rgba(200,221,241,0.2)", "rgba(200,221,241,0.2)", "rgba(200,221,241,0.2)", "rgba(237,104,78,0.2)", "rgba(204,17,24,0.2)", "rgba(200,221,241,0.2)", "rgba(200,221,241,0.2)", "rgba(200,221,241,0.2)", "rgba(200,221,241,0.2)", "rgba(200,221,241,0.2)", "rgba(200,221,241,0.2)", "rgba(65,144,200,0.2)", "rgba(200,221,241,0.2)", "rgba(200,221,241,0.2)", "rgba(196,165,222,0.2)", "rgba(239,241,250,0.2)", "rgba(200,221,241,0.2)", "rgba(200,221,241,0.2)", "rgba(200,221,241,0.2)", "rgba(200,221,241,0.2)", "rgba(200,221,241,0.2)", "rgba(200,221,241,0.2)", "rgba(200,221,241,0.2)", "rgba(200,221,241,0.2)", "rgba(200,221,241,0.2)", "rgba(237,104,78,0.2)", "rgba(200,221,241,0.2)", "rgba(200,221,241,0.2)", "rgba(200,221,241,0.2)", "rgba(200,221,241,0.2)", "rgba(200,221,241,0.2)", "rgba(65,144,200,0.2)", "rgba(200,221,241,0.2)", "rgba(200,221,241,0.2)", "rgba(200,221,241,0.2)", "rgba(200,221,241,0.2)", "rgba(200,221,241,0.2)", "rgba(200,221,241,0.2)", "rgba(200,221,241,0.2)", "rgba(200,221,241,0.2)", "rgba(200,221,241,0.2)", "rgba(31,116,182,0.2)", "rgba(200,221,241,0.2)", "rgba(200,221,241,0.2)", "rgba(200,221,241,0.2)", "rgba(200,221,241,0.2)", "rgba(200,221,241,0.2)", "rgba(237,104,78,0.2)", "rgba(200,221,241,0.2)", "rgba(200,221,241,0.2)", "rgba(200,221,241,0.2)", "rgba(200,221,241,0.2)", "rgba(196,165,222,0.2)", "rgba(200,221,241,0.2)", "rgba(200,221,241,0.2)", "rgba(200,221,241,0.2)", "rgba(200,221,241,0.2)", "rgba(200,221,241,0.2)", "rgba(200,221,241,0.2)", "rgba(200,221,241,0.2)", "rgba(200,221,241,0.2)", "rgba(200,221,241,0.2)", "rgba(200,221,241,0.2)", "rgba(200,221,241,0.2)", "rgba(200,221,241,0.2)", "rgba(200,221,241,0.2)", "rgba(200,221,241,0.2)", "rgba(200,221,241,0.2)", "rgba(200,221,241,0.2)", "rgba(200,221,241,0.2)", "rgba(200,221,241,0.2)", "rgba(200,221,241,0.2)", "rgba(237,104,78,0.2)", "rgba(2,70,144,0.2)", "rgba(204,17,24,0.2)", "rgba(200,221,241,0.2)", "rgba(200,221,241,0.2)", "rgba(200,221,241,0.2)", "rgba(200,221,241,0.2)", "rgba(200,221,241,0.2)", "rgba(239,241,250,0.2)", "rgba(200,221,241,0.2)", "rgba(204,17,24,0.2)", "rgba(65,144,200,0.2)", "rgba(200,221,241,0.2)", "rgba(200,221,241,0.2)", "rgba(200,221,241,0.2)", "rgba(200,221,241,0.2)", "rgba(200,221,241,0.2)", "rgba(196,165,222,0.2)", "rgba(200,221,241,0.2)", "rgba(204,17,24,0.2)", "rgba(200,221,241,0.2)", "rgba(200,221,241,0.2)", "rgba(200,221,241,0.2)", "rgba(200,221,241,0.2)", "rgba(200,221,241,0.2)", "rgba(200,221,241,0.2)", "rgba(200,221,241,0.2)", "rgba(65,144,200,0.2)", "rgba(200,221,241,0.2)", "rgba(200,221,241,0.2)", "rgba(200,221,241,0.2)", "rgba(200,221,241,0.2)", "rgba(200,221,241,0.2)", "rgba(200,221,241,0.2)", "rgba(200,221,241,0.2)", "rgba(65,144,200,0.2)", "rgba(200,221,241,0.2)", "rgba(200,221,241,0.2)", "rgba(200,221,241,0.2)", "rgba(200,221,241,0.2)", "rgba(200,221,241,0.2)", "rgba(200,221,241,0.2)", "rgba(200,221,241,0.2)", "rgba(200,221,241,0.2)", "rgba(200,221,241,0.2)", "rgba(65,144,200,0.2)", "rgba(2,70,144,0.2)", "rgba(200,221,241,0.2)", "rgba(200,221,241,0.2)", "rgba(65,144,200,0.2)", "rgba(65,144,200,0.2)", "rgba(65,144,200,0.2)", "rgba(237,104,78,0.2)", "rgba(200,221,241,0.2)", "rgba(200,221,241,0.2)", "rgba(65,144,200,0.2)", "rgba(200,221,241,0.2)", "rgba(237,104,78,0.2)", "rgba(237,104,78,0.2)", "rgba(246,202,229,0.2)", "rgba(200,221,241,0.2)", "rgba(200,221,241,0.2)", "rgba(239,241,250,0.2)", "rgba(200,221,241,0.2)", "rgba(200,221,241,0.2)", "rgba(65,144,200,0.2)", "rgba(200,221,241,0.2)", "rgba(204,17,24,0.2)", "rgba(2,70,144,0.2)", "rgba(200,221,241,0.2)", "rgba(200,221,241,0.2)", "rgba(200,221,241,0.2)", "rgba(200,221,241,0.2)", "rgba(200,221,241,0.2)", "rgba(200,221,241,0.2)", "rgba(200,221,241,0.2)", "rgba(200,221,241,0.2)", "rgba(200,221,241,0.2)", "rgba(200,221,241,0.2)", "rgba(200,221,241,0.2)", "rgba(150,150,150,0.2)", "rgba(200,221,241,0.2)", "rgba(200,221,241,0.2)", "rgba(200,221,241,0.2)", "rgba(200,221,241,0.2)", "rgba(200,221,241,0.2)", "rgba(200,221,241,0.2)", "rgba(200,221,241,0.2)", "rgba(200,221,241,0.2)", "rgba(200,221,241,0.2)", "rgba(200,221,241,0.2)", "rgba(200,221,241,0.2)", "rgba(200,221,241,0.2)", "rgba(200,221,241,0.2)", "rgba(200,221,241,0.2)", "rgba(200,221,241,0.2)", "rgba(200,221,241,0.2)", "rgba(200,221,241,0.2)", "rgba(200,221,241,0.2)", "rgba(200,221,241,0.2)", "rgba(200,221,241,0.2)", "rgba(200,221,241,0.2)", "rgba(248,178,77,0.2)", "rgba(200,221,241,0.2)", "rgba(200,221,241,0.2)", "rgba(200,221,241,0.2)", "rgba(200,221,241,0.2)", "rgba(200,221,241,0.2)", "rgba(65,144,200,0.2)", "rgba(200,221,241,0.2)", "rgba(200,221,241,0.2)", "rgba(200,221,241,0.2)", "rgba(65,144,200,0.2)", "rgba(200,221,241,0.2)", "rgba(200,221,241,0.2)", "rgba(200,221,241,0.2)", "rgba(200,221,241,0.2)", "rgba(200,221,241,0.2)", "rgba(200,221,241,0.2)", "rgba(237,104,78,0.2)", "rgba(200,221,241,0.2)", "rgba(200,221,241,0.2)", "rgba(200,221,241,0.2)", "rgba(200,221,241,0.2)", "rgba(200,221,241,0.2)", "rgba(200,221,241,0.2)", "rgba(200,221,241,0.2)", "rgba(200,221,241,0.2)", "rgba(237,104,78,0.2)", "rgba(200,221,241,0.2)", "rgba(200,221,241,0.2)", "rgba(200,221,241,0.2)", "rgba(200,221,241,0.2)", "rgba(200,221,241,0.2)", "rgba(200,221,241,0.2)", "rgba(200,221,241,0.2)", "rgba(2,70,144,0.2)", "rgba(200,221,241,0.2)", "rgba(200,221,241,0.2)", "rgba(200,221,241,0.2)", "rgba(200,221,241,0.2)", "rgba(200,221,241,0.2)", "rgba(65,144,200,0.2)", "rgba(200,221,241,0.2)", "rgba(200,221,241,0.2)", "rgba(31,116,182,0.2)", "rgba(200,221,241,0.2)", "rgba(200,221,241,0.2)", "rgba(200,221,241,0.2)", "rgba(200,221,241,0.2)", "rgba(200,221,241,0.2)", "rgba(200,221,241,0.2)", "rgba(246,202,229,0.2)", "rgba(200,221,241,0.2)", "rgba(200,221,241,0.2)", "rgba(239,241,250,0.2)", "rgba(200,221,241,0.2)", "rgba(65,144,200,0.2)", "rgba(200,221,241,0.2)", "rgba(200,221,241,0.2)", "rgba(200,221,241,0.2)", "rgba(200,221,241,0.2)", "rgba(200,221,241,0.2)", "rgba(200,221,241,0.2)", "rgba(200,221,241,0.2)", "rgba(200,221,241,0.2)", "rgba(239,241,250,0.2)", "rgba(200,221,241,0.2)", "rgba(200,221,241,0.2)", "rgba(200,221,241,0.2)", "rgba(200,221,241,0.2)", "rgba(200,221,241,0.2)", "rgba(65,144,200,0.2)", "rgba(200,221,241,0.2)", "rgba(200,221,241,0.2)", "rgba(200,221,241,0.2)", "rgba(237,104,78,0.2)", "rgba(237,104,78,0.2)", "rgba(200,221,241,0.2)", "rgba(196,165,222,0.2)", "rgba(65,144,200,0.2)", "rgba(237,104,78,0.2)", "rgba(246,202,229,0.2)", "rgba(200,221,241,0.2)", "rgba(200,221,241,0.2)", "rgba(200,221,241,0.2)", "rgba(200,221,241,0.2)", "rgba(65,144,200,0.2)", "rgba(200,221,241,0.2)", "rgba(200,221,241,0.2)", "rgba(200,221,241,0.2)", "rgba(200,221,241,0.2)", "rgba(200,221,241,0.2)", "rgba(200,221,241,0.2)", "rgba(200,221,241,0.2)", "rgba(200,221,241,0.2)", "rgba(237,104,78,0.2)", "rgba(200,221,241,0.2)", "rgba(200,221,241,0.2)", "rgba(200,221,241,0.2)", "rgba(200,221,241,0.2)", "rgba(200,221,241,0.2)", "rgba(200,221,241,0.2)", "rgba(65,144,200,0.2)", "rgba(200,221,241,0.2)", "rgba(200,221,241,0.2)", "rgba(200,221,241,0.2)", "rgba(200,221,241,0.2)", "rgba(65,144,200,0.2)", "rgba(65,144,200,0.2)", "rgba(200,221,241,0.2)", "rgba(200,221,241,0.2)", "rgba(200,221,241,0.2)", "rgba(200,221,241,0.2)", "rgba(200,221,241,0.2)", "rgba(200,221,241,0.2)", "rgba(200,221,241,0.2)", "rgba(200,221,241,0.2)", "rgba(200,221,241,0.2)", "rgba(200,221,241,0.2)", "rgba(200,221,241,0.2)", "rgba(237,104,78,0.2)", "rgba(200,221,241,0.2)", "rgba(200,221,241,0.2)", "rgba(200,221,241,0.2)", "rgba(200,221,241,0.2)", "rgba(200,221,241,0.2)", "rgba(200,221,241,0.2)", "rgba(200,221,241,0.2)", "rgba(200,221,241,0.2)", "rgba(200,221,241,0.2)", "rgba(200,221,241,0.2)", "rgba(200,221,241,0.2)", "rgba(200,221,241,0.2)", "rgba(237,104,78,0.2)", "rgba(65,144,200,0.2)", "rgba(200,221,241,0.2)", "rgba(200,221,241,0.2)", "rgba(200,221,241,0.2)", "rgba(65,144,200,0.2)", "rgba(200,221,241,0.2)", "rgba(200,221,241,0.2)", "rgba(200,221,241,0.2)", "rgba(65,144,200,0.2)", "rgba(200,221,241,0.2)", "rgba(200,221,241,0.2)", "rgba(200,221,241,0.2)", "rgba(200,221,241,0.2)", "rgba(200,221,241,0.2)", "rgba(237,104,78,0.2)", "rgba(200,221,241,0.2)", "rgba(204,17,24,0.2)", "rgba(200,221,241,0.2)", "rgba(200,221,241,0.2)", "rgba(200,221,241,0.2)", "rgba(200,221,241,0.2)", "rgba(200,221,241,0.2)", "rgba(65,144,200,0.2)", "rgba(200,221,241,0.2)", "rgba(31,116,182,0.2)", "rgba(200,221,241,0.2)", "rgba(65,144,200,0.2)", "rgba(200,221,241,0.2)", "rgba(200,221,241,0.2)", "rgba(200,221,241,0.2)", "rgba(200,221,241,0.2)", "rgba(65,144,200,0.2)", "rgba(200,221,241,0.2)", "rgba(200,221,241,0.2)", "rgba(200,221,241,0.2)", "rgba(237,104,78,0.2)", "rgba(200,221,241,0.2)", "rgba(200,221,241,0.2)", "rgba(200,221,241,0.2)", "rgba(200,221,241,0.2)", "rgba(200,221,241,0.2)", "rgba(65,144,200,0.2)", "rgba(65,144,200,0.2)", "rgba(239,241,250,0.2)", "rgba(200,221,241,0.2)", "rgba(200,221,241,0.2)", "rgba(246,202,229,0.2)", "rgba(200,221,241,0.2)", "rgba(200,221,241,0.2)", "rgba(200,221,241,0.2)", "rgba(200,221,241,0.2)", "rgba(237,104,78,0.2)", "rgba(200,221,241,0.2)", "rgba(200,221,241,0.2)", "rgba(31,116,182,0.2)", "rgba(200,221,241,0.2)", "rgba(65,144,200,0.2)", "rgba(196,165,222,0.2)", "rgba(200,221,241,0.2)", "rgba(200,221,241,0.2)", "rgba(200,221,241,0.2)", "rgba(200,221,241,0.2)", "rgba(204,17,24,0.2)", "rgba(200,221,241,0.2)", "rgba(246,202,229,0.2)", "rgba(200,221,241,0.2)", "rgba(200,221,241,0.2)", "rgba(200,221,241,0.2)", "rgba(200,221,241,0.2)", "rgba(65,144,200,0.2)", "rgba(200,221,241,0.2)", "rgba(200,221,241,0.2)", "rgba(200,221,241,0.2)", "rgba(200,221,241,0.2)", "rgba(200,221,241,0.2)", "rgba(200,221,241,0.2)", "rgba(200,221,241,0.2)", "rgba(200,221,241,0.2)", "rgba(200,221,241,0.2)", "rgba(200,221,241,0.2)", "rgba(200,221,241,0.2)", "rgba(200,221,241,0.2)", "rgba(200,221,241,0.2)", "rgba(200,221,241,0.2)", "rgba(200,221,241,0.2)", "rgba(239,241,250,0.2)", "rgba(200,221,241,0.2)", "rgba(237,104,78,0.2)", "rgba(200,221,241,0.2)", "rgba(200,221,241,0.2)", "rgba(200,221,241,0.2)", "rgba(200,221,241,0.2)", "rgba(200,221,241,0.2)", "rgba(200,221,241,0.2)", "rgba(200,221,241,0.2)", "rgba(65,144,200,0.2)", "rgba(200,221,241,0.2)", "rgba(200,221,241,0.2)", "rgba(200,221,241,0.2)", "rgba(200,221,241,0.2)", "rgba(200,221,241,0.2)", "rgba(204,17,24,0.2)", "rgba(200,221,241,0.2)", "rgba(200,221,241,0.2)", "rgba(200,221,241,0.2)", "rgba(200,221,241,0.2)", "rgba(200,221,241,0.2)", "rgba(200,221,241,0.2)", "rgba(237,104,78,0.2)", "rgba(200,221,241,0.2)", "rgba(65,144,200,0.2)", "rgba(65,144,200,0.2)", "rgba(200,221,241,0.2)", "rgba(200,221,241,0.2)", "rgba(200,221,241,0.2)", "rgba(237,104,78,0.2)", "rgba(200,221,241,0.2)", "rgba(31,116,182,0.2)", "rgba(200,221,241,0.2)", "rgba(237,104,78,0.2)", "rgba(200,221,241,0.2)", "rgba(200,221,241,0.2)", "rgba(200,221,241,0.2)", "rgba(200,221,241,0.2)", "rgba(200,221,241,0.2)", "rgba(200,221,241,0.2)", "rgba(200,221,241,0.2)", "rgba(200,221,241,0.2)", "rgba(200,221,241,0.2)", "rgba(200,221,241,0.2)", "rgba(200,221,241,0.2)", "rgba(200,221,241,0.2)", "rgba(200,221,241,0.2)", "rgba(200,221,241,0.2)", "rgba(200,221,241,0.2)", "rgba(200,221,241,0.2)", "rgba(200,221,241,0.2)", "rgba(200,221,241,0.2)", "rgba(200,221,241,0.2)", "rgba(200,221,241,0.2)", "rgba(200,221,241,0.2)", "rgba(200,221,241,0.2)", "rgba(200,221,241,0.2)", "rgba(200,221,241,0.2)", "rgba(200,221,241,0.2)", "rgba(200,221,241,0.2)", "rgba(237,104,78,0.2)", "rgba(200,221,241,0.2)", "rgba(200,221,241,0.2)", "rgba(31,116,182,0.2)", "rgba(200,221,241,0.2)", "rgba(200,221,241,0.2)", "rgba(200,221,241,0.2)", "rgba(65,144,200,0.2)", "rgba(200,221,241,0.2)", "rgba(200,221,241,0.2)", "rgba(200,221,241,0.2)", "rgba(200,221,241,0.2)", "rgba(200,221,241,0.2)", "rgba(200,221,241,0.2)", "rgba(200,221,241,0.2)", "rgba(200,221,241,0.2)", "rgba(65,144,200,0.2)", "rgba(200,221,241,0.2)", "rgba(200,221,241,0.2)", "rgba(200,221,241,0.2)", "rgba(200,221,241,0.2)", "rgba(200,221,241,0.2)", "rgba(200,221,241,0.2)", "rgba(200,221,241,0.2)", "rgba(237,104,78,0.2)", "rgba(200,221,241,0.2)", "rgba(65,144,200,0.2)", "rgba(65,144,200,0.2)", "rgba(65,144,200,0.2)", "rgba(200,221,241,0.2)", "rgba(200,221,241,0.2)", "rgba(200,221,241,0.2)", "rgba(200,221,241,0.2)", "rgba(200,221,241,0.2)", "rgba(200,221,241,0.2)", "rgba(200,221,241,0.2)", "rgba(200,221,241,0.2)", "rgba(200,221,241,0.2)", "rgba(65,144,200,0.2)", "rgba(200,221,241,0.2)", "rgba(200,221,241,0.2)", "rgba(200,221,241,0.2)", "rgba(200,221,241,0.2)", "rgba(200,221,241,0.2)", "rgba(200,221,241,0.2)", "rgba(200,221,241,0.2)", "rgba(200,221,241,0.2)", "rgba(200,221,241,0.2)", "rgba(200,221,241,0.2)", "rgba(65,144,200,0.2)", "rgba(200,221,241,0.2)", "rgba(200,221,241,0.2)", "rgba(237,104,78,0.2)", "rgba(200,221,241,0.2)", "rgba(65,144,200,0.2)", "rgba(200,221,241,0.2)", "rgba(200,221,241,0.2)", "rgba(200,221,241,0.2)", "rgba(200,221,241,0.2)", "rgba(200,221,241,0.2)", "rgba(200,221,241,0.2)", "rgba(200,221,241,0.2)", "rgba(200,221,241,0.2)", "rgba(65,144,200,0.2)", "rgba(200,221,241,0.2)", "rgba(200,221,241,0.2)", "rgba(200,221,241,0.2)", "rgba(200,221,241,0.2)", "rgba(200,221,241,0.2)", "rgba(200,221,241,0.2)", "rgba(200,221,241,0.2)", "rgba(200,221,241,0.2)", "rgba(65,144,200,0.2)", "rgba(200,221,241,0.2)", "rgba(200,221,241,0.2)", "rgba(200,221,241,0.2)", "rgba(200,221,241,0.2)", "rgba(31,116,182,0.2)", "rgba(200,221,241,0.2)", "rgba(200,221,241,0.2)", "rgba(200,221,241,0.2)", "rgba(200,221,241,0.2)", "rgba(200,221,241,0.2)", "rgba(200,221,241,0.2)", "rgba(200,221,241,0.2)", "rgba(200,221,241,0.2)", "rgba(200,221,241,0.2)", "rgba(200,221,241,0.2)", "rgba(200,221,241,0.2)", "rgba(237,104,78,0.2)", "rgba(200,221,241,0.2)", "rgba(200,221,241,0.2)", "rgba(196,165,222,0.2)", "rgba(200,221,241,0.2)", "rgba(65,144,200,0.2)", "rgba(200,221,241,0.2)", "rgba(200,221,241,0.2)", "rgba(200,221,241,0.2)", "rgba(200,221,241,0.2)", "rgba(200,221,241,0.2)", "rgba(200,221,241,0.2)", "rgba(200,221,241,0.2)", "rgba(200,221,241,0.2)", "rgba(200,221,241,0.2)", "rgba(200,221,241,0.2)", "rgba(237,104,78,0.2)", "rgba(200,221,241,0.2)", "rgba(200,221,241,0.2)", "rgba(239,241,250,0.2)", "rgba(200,221,241,0.2)", "rgba(200,221,241,0.2)", "rgba(200,221,241,0.2)", "rgba(200,221,241,0.2)", "rgba(200,221,241,0.2)", "rgba(200,221,241,0.2)", "rgba(200,221,241,0.2)", "rgba(200,221,241,0.2)", "rgba(200,221,241,0.2)", "rgba(200,221,241,0.2)", "rgba(200,221,241,0.2)", "rgba(65,144,200,0.2)", "rgba(237,104,78,0.2)", "rgba(200,221,241,0.2)", "rgba(200,221,241,0.2)", "rgba(200,221,241,0.2)", "rgba(200,221,241,0.2)", "rgba(200,221,241,0.2)", "rgba(200,221,241,0.2)", "rgba(200,221,241,0.2)", "rgba(200,221,241,0.2)", "rgba(65,144,200,0.2)", "rgba(200,221,241,0.2)", "rgba(200,221,241,0.2)", "rgba(200,221,241,0.2)", "rgba(200,221,241,0.2)", "rgba(200,221,241,0.2)", "rgba(200,221,241,0.2)", "rgba(200,221,241,0.2)", "rgba(200,221,241,0.2)", "rgba(31,116,182,0.2)", "rgba(200,221,241,0.2)", "rgba(200,221,241,0.2)", "rgba(200,221,241,0.2)", "rgba(200,221,241,0.2)", "rgba(200,221,241,0.2)", "rgba(200,221,241,0.2)", "rgba(200,221,241,0.2)", "rgba(65,144,200,0.2)", "rgba(65,144,200,0.2)", "rgba(200,221,241,0.2)", "rgba(200,221,241,0.2)", "rgba(65,144,200,0.2)", "rgba(200,221,241,0.2)", "rgba(200,221,241,0.2)", "rgba(200,221,241,0.2)", "rgba(65,144,200,0.2)", "rgba(200,221,241,0.2)", "rgba(65,144,200,0.2)", "rgba(200,221,241,0.2)", "rgba(200,221,241,0.2)", "rgba(200,221,241,0.2)", "rgba(200,221,241,0.2)", "rgba(200,221,241,0.2)", "rgba(200,221,241,0.2)", "rgba(200,221,241,0.2)", "rgba(200,221,241,0.2)", "rgba(200,221,241,0.2)", "rgba(200,221,241,0.2)", "rgba(65,144,200,0.2)", "rgba(200,221,241,0.2)", "rgba(200,221,241,0.2)", "rgba(200,221,241,0.2)", "rgba(200,221,241,0.2)", "rgba(200,221,241,0.2)", "rgba(65,144,200,0.2)", "rgba(65,144,200,0.2)", "rgba(200,221,241,0.2)", "rgba(200,221,241,0.2)", "rgba(200,221,241,0.2)", "rgba(200,221,241,0.2)", "rgba(200,221,241,0.2)", "rgba(200,221,241,0.2)", "rgba(246,202,229,0.2)", "rgba(200,221,241,0.2)", "rgba(200,221,241,0.2)", "rgba(200,221,241,0.2)", "rgba(200,221,241,0.2)", "rgba(200,221,241,0.2)", "rgba(65,144,200,0.2)", "rgba(65,144,200,0.2)", "rgba(200,221,241,0.2)", "rgba(200,221,241,0.2)", "rgba(200,221,241,0.2)", "rgba(200,221,241,0.2)", "rgba(65,144,200,0.2)", "rgba(65,144,200,0.2)", "rgba(200,221,241,0.2)", "rgba(65,144,200,0.2)", "rgba(200,221,241,0.2)", "rgba(200,221,241,0.2)", "rgba(65,144,200,0.2)", "rgba(246,202,229,0.2)", "rgba(65,144,200,0.2)", "rgba(200,221,241,0.2)", "rgba(200,221,241,0.2)", "rgba(200,221,241,0.2)", "rgba(200,221,241,0.2)", "rgba(200,221,241,0.2)", "rgba(200,221,241,0.2)", "rgba(200,221,241,0.2)", "rgba(200,221,241,0.2)", "rgba(200,221,241,0.2)", "rgba(200,221,241,0.2)", "rgba(200,221,241,0.2)", "rgba(200,221,241,0.2)", "rgba(200,221,241,0.2)", "rgba(200,221,241,0.2)", "rgba(65,144,200,0.2)", "rgba(200,221,241,0.2)", "rgba(200,221,241,0.2)", "rgba(200,221,241,0.2)", "rgba(200,221,241,0.2)", "rgba(200,221,241,0.2)", "rgba(200,221,241,0.2)", "rgba(200,221,241,0.2)", "rgba(65,144,200,0.2)", "rgba(200,221,241,0.2)", "rgba(200,221,241,0.2)", "rgba(200,221,241,0.2)", "rgba(246,202,229,0.2)", "rgba(65,144,200,0.2)", "rgba(200,221,241,0.2)", "rgba(65,144,200,0.2)", "rgba(200,221,241,0.2)", "rgba(200,221,241,0.2)", "rgba(200,221,241,0.2)", "rgba(200,221,241,0.2)", "rgba(65,144,200,0.2)", "rgba(200,221,241,0.2)", "rgba(200,221,241,0.2)", "rgba(200,221,241,0.2)", "rgba(200,221,241,0.2)", "rgba(200,221,241,0.2)", "rgba(200,221,241,0.2)", "rgba(65,144,200,0.2)", "rgba(200,221,241,0.2)", "rgba(237,104,78,0.2)", "rgba(200,221,241,0.2)", "rgba(200,221,241,0.2)", "rgba(200,221,241,0.2)", "rgba(200,221,241,0.2)", "rgba(200,221,241,0.2)", "rgba(200,221,241,0.2)", "rgba(200,221,241,0.2)", "rgba(200,221,241,0.2)", "rgba(200,221,241,0.2)", "rgba(200,221,241,0.2)", "rgba(65,144,200,0.2)", "rgba(200,221,241,0.2)", "rgba(200,221,241,0.2)", "rgba(65,144,200,0.2)", "rgba(200,221,241,0.2)", "rgba(200,221,241,0.2)", "rgba(200,221,241,0.2)", "rgba(200,221,241,0.2)", "rgba(200,221,241,0.2)", "rgba(65,144,200,0.2)", "rgba(200,221,241,0.2)", "rgba(246,202,229,0.2)", "rgba(200,221,241,0.2)", "rgba(200,221,241,0.2)", "rgba(200,221,241,0.2)", "rgba(65,144,200,0.2)", "rgba(65,144,200,0.2)", "rgba(200,221,241,0.2)", "rgba(200,221,241,0.2)", "rgba(200,221,241,0.2)", "rgba(200,221,241,0.2)", "rgba(200,221,241,0.2)", "rgba(200,221,241,0.2)", "rgba(200,221,241,0.2)", "rgba(65,144,200,0.2)", "rgba(200,221,241,0.2)", "rgba(200,221,241,0.2)", "rgba(200,221,241,0.2)", "rgba(200,221,241,0.2)", "rgba(200,221,241,0.2)", "rgba(200,221,241,0.2)", "rgba(200,221,241,0.2)", "rgba(200,221,241,0.2)", "rgba(200,221,241,0.2)", "rgba(200,221,241,0.2)", "rgba(200,221,241,0.2)", "rgba(200,221,241,0.2)", "rgba(200,221,241,0.2)", "rgba(200,221,241,0.2)", "rgba(200,221,241,0.2)", "rgba(200,221,241,0.2)", "rgba(65,144,200,0.2)", "rgba(200,221,241,0.2)", "rgba(65,144,200,0.2)", "rgba(200,221,241,0.2)", "rgba(200,221,241,0.2)", "rgba(200,221,241,0.2)", "rgba(200,221,241,0.2)", "rgba(200,221,241,0.2)", "rgba(200,221,241,0.2)", "rgba(200,221,241,0.2)", "rgba(65,144,200,0.2)", "rgba(200,221,241,0.2)", "rgba(65,144,200,0.2)", "rgba(65,144,200,0.2)", "rgba(200,221,241,0.2)", "rgba(200,221,241,0.2)", "rgba(200,221,241,0.2)", "rgba(65,144,200,0.2)", "rgba(246,202,229,0.2)", "rgba(246,202,229,0.2)", "rgba(200,221,241,0.2)", "rgba(200,221,241,0.2)", "rgba(200,221,241,0.2)", "rgba(200,221,241,0.2)", "rgba(200,221,241,0.2)", "rgba(65,144,200,0.2)", "rgba(200,221,241,0.2)", "rgba(65,144,200,0.2)", "rgba(200,221,241,0.2)", "rgba(200,221,241,0.2)", "rgba(200,221,241,0.2)", "rgba(200,221,241,0.2)", "rgba(200,221,241,0.2)", "rgba(200,221,241,0.2)", "rgba(200,221,241,0.2)", "rgba(200,221,241,0.2)", "rgba(200,221,241,0.2)", "rgba(200,221,241,0.2)", "rgba(200,221,241,0.2)", "rgba(200,221,241,0.2)", "rgba(200,221,241,0.2)", "rgba(200,221,241,0.2)", "rgba(200,221,241,0.2)", "rgba(200,221,241,0.2)", "rgba(200,221,241,0.2)", "rgba(200,221,241,0.2)", "rgba(200,221,241,0.2)", "rgba(200,221,241,0.2)", "rgba(200,221,241,0.2)", "rgba(200,221,241,0.2)", "rgba(200,221,241,0.2)", "rgba(246,202,229,0.2)", "rgba(65,144,200,0.2)", "rgba(200,221,241,0.2)", "rgba(200,221,241,0.2)", "rgba(200,221,241,0.2)", "rgba(65,144,200,0.2)", "rgba(200,221,241,0.2)", "rgba(65,144,200,0.2)", "rgba(200,221,241,0.2)", "rgba(200,221,241,0.2)", "rgba(200,221,241,0.2)", "rgba(200,221,241,0.2)", "rgba(200,221,241,0.2)", "rgba(200,221,241,0.2)", "rgba(65,144,200,0.2)"]}}
