# Supplementary material for: Spatial transcriptomics deconvolution at single-cell resolution using Redeconve
Source: Nat Commun. 2023 Dec 1;14:7930. doi: 10.1038/s41467-023-43600-9 (PMC10692090; doi:10.1038/s41467-023-43600-9)
Supplement: Supplementary file 4 — Source Data [file 41467_2023_43600_MOESM4_ESM.zip › Source Data Figure 1d&3b&S3-4&S7-12&S19&S30.xlsx]

## Sheet: Human Breast Cancer
	cosine_Redeconve	cosine_cell2location	cosine_DestVI	cosine_CARD	cosine_NovoSpaRc	cosine_CellTrek	cosine_Tangram	pearson_Redeconve	pearson_cell2location	pearson_DestVI	pearson_CARD	pearson_NovoSpaRc	pearson_CellTrek	pearson_Tangram	RMSE_normal_Redeconve	RMSE_normal_cell2location	RMSE_normal_DestVI	RMSE_normal_CARD	RMSE_normal_NovoSpaRc	RMSE_normal_CellTrek	RMSE_normal_Tangram
GGCCACAAGCGATGGC-1	0.855472	0.701593	0.697499	0.668658	0.704551	0	0.724023	0.851252	0.693745	0.68951	0.660694	0.696581	0	0.716264	3.20122	4.89183	4.91621	5.41442	4.80314	5.19138	4.53922
GTCAATTGTACTGAAG-1	0.848248	0.701895	0.688592	0.665432	0.639909	0	0.692026	0.844344	0.694685	0.681121	0.657325	0.631674	0	0.684033	3.48109	5.03891	5.17235	5.33372	5.7082	6.1234	4.93788
AGGGACAGCACGGCGG-1	0.760065	0.604545	0.611985	0.584318	0.583023	0	0.663263	0.754271	0.595941	0.603283	0.574816	0.57396	0	0.6551	4.51328	6.09987	5.94945	6.09943	6.26716	6.64417	5.33725
AACTAGCGTATCGCAC-1	0.896676	0.751989	0.737963	0.743324	0.778174	0	0.790811	0.89449	0.746019	0.73147	0.737467	0.772609	0	0.786184	3.14967	4.61903	4.67708	4.83338	4.27335	5.90712	4.42613
AACTTTAGCTGCTGAG-1	0.806827	0.699426	0.705088	0.688827	0.624233	0	0.659382	0.803262	0.692847	0.698856	0.681978	0.616743	0	0.652089	4.62772	5.30145	5.3391	5.38017	6.20366	7.00447	5.70214
CCCAAGACAGAGTATG-1	0.730854	0.607876	0.57545	0.599239	0.486457	0	0.565822	0.72613	0.598999	0.566557	0.590246	0.476211	0	0.555555	5.60938	5.96629	6.4334	6.05476	7.24805	7.03263	6.16406
GGCATCAACGAGCACG-1	0.774054	0.666431	0.634738	0.637801	0.545988	0	0.626095	0.769304	0.658906	0.627055	0.629733	0.536887	0	0.61809	4.68519	5.51265	5.95575	5.77594	6.79859	7.04335	5.97549
TTATAGATGCACATTA-1	0.73224	0.566905	0.550746	0.54778	0.463213	0	0.493208	0.728313	0.55734	0.54144	0.53843	0.452677	0	0.483095	6.14639	6.34828	6.6559	6.68391	7.46871	7.13631	7.19764
GAACCATCTGGGAGAC-1	0.721521	0.55864	0.521886	0.573562	0.421636	0	0.521944	0.716696	0.549109	0.512087	0.564261	0.41039	0	0.511629	5.73454	6.47847	6.90353	6.34085	7.78797	7.2077	6.74452
TGCTATACAAACGGAC-1	0.789854	0.677397	0.662338	0.661672	0.557576	0	0.61226	0.785324	0.669495	0.654572	0.653491	0.547911	0	0.60327	4.47774	5.19565	5.48922	5.35539	6.45905	6.38827	5.85811
ACTTGCCATATTGTAC-1	0.780023	0.619021	0.586551	0.605876	0.463426	0	0.281848	0.776404	0.61069	0.578064	0.597305	0.452922	0	0.272997	5.23531	5.98714	6.41508	6.10366	7.47597	7.20731	11.3277
TATTCCGGCAGTCCTA-1	0.771031	0.581198	0.588693	0.492844	0.466609	0	0.56234	0.768581	0.573554	0.581479	0.483666	0.457631	0	0.555588	6.63179	6.91355	6.95511	7.62561	8.05342	8.19908	7.59094
GACGGACCGCGTTCCT-1	0.740489	0.542732	0.532887	0.538545	0.423912	0	0.516777	0.738231	0.53231	0.52292	0.528072	0.412306	0	0.505451	7.63394	6.41614	6.68733	6.45781	7.64256	6.95306	6.51535
ATGTGTAGTTTAGTCA-1	0.817907	0.566836	0.562952	0.551597	0.461404	0	0.477697	0.816718	0.562464	0.558532	0.547002	0.455664	0	0.472151	7.50811	9.69196	9.72769	9.81708	10.593	11.7632	10.4512
ATACCAGCAAATTGCT-1	0.737201	0.526978	0.49995	0.534665	0.387044	0	0.431858	0.73459	0.515832	0.488973	0.523778	0.374278	0	0.41971	7.26012	6.41415	6.82429	6.38295	7.76232	6.74545	7.3715
AAGTTTACTAATGGCA-1	0.899821	0.536731	0.539211	0.544531	0.487462	0	0.384477	0.899308	0.532275	0.534805	0.54022	0.482398	0	0.378018	6.26639	10.3409	10.3264	10.2911	10.7682	12.2508	11.5669
CTCTCGATGTGCGCCT-1	0.825245	0.670534	0.617023	0.678486	0.548612	0	0.615321	0.821943	0.661831	0.607715	0.669996	0.537932	0	0.605465	4.35465	5.06449	5.70568	5.0039	6.28766	6.03758	5.56033
GATTGACACTCTGCTC-1	0.87426	0.563029	0.569898	0.566205	0.459234	0	0.526448	0.873566	0.55479	0.562043	0.558182	0.449711	0	0.517785	6.01376	6.92396	6.95795	6.95189	7.92276	7.94906	7.29459
TATCACAGCACGGGCA-1	0.82598	0.508472	0.503956	0.500526	0.408665	0	0.497527	0.825814	0.498049	0.49361	0.490087	0.396927	0	0.487017	8.2093	6.88456	6.96987	6.98722	7.79567	7.10112	7.00538
ACCGTTCCCGCTCTGA-1	0.857002	0.545123	0.545906	0.53976	0.470232	0	0.516495	0.857644	0.53457	0.535803	0.528919	0.458945	0	0.505791	8.00081	6.33456	6.46125	6.32552	7.13628	6.6722	6.68404
CCGCCACCACAATCCA-1	0.39707	0.479688	0.325936	0.365937	0.747494	0	0.796153	0.39532	0.472392	0.316058	0.356624	0.747805	0	0.796744	22.6363	8.88648	9.94604	9.64783	17.9168	9.76435	17.1243
CATTCACTGACAGCTA-1	0.881937	0.7697	0.687537	0.762516	0.692163	0	0.759603	0.880289	0.764109	0.679919	0.756724	0.684562	0	0.75406	3.96258	4.426	5.14784	4.48393	5.07496	5.98265	4.64609
CGGCTGCAAGATTAAG-1	0.975907	0.290512	0.295423	0.305852	0.0555024	0	0.204011	0.976041	0.285521	0.29057	0.301222	0.0533927	0	0.199637	9.51932	16.2676	16.2627	16.2299	30.5951	16.8307	17.9563
CATGAACCTCTTATCA-1	0.881215	0.733464	0.686089	0.73599	0.700656	0	0.696882	0.879705	0.726726	0.678522	0.729186	0.693273	0	0.689365	4.11328	4.65864	5.18476	4.59037	5.00152	6.06477	5.01837
TTAATGCGAGGTAACT-1	0.855784	0.660097	0.631078	0.646305	0.643519	0	0.539847	0.854469	0.651293	0.62213	0.637227	0.634594	0	0.529245	5.02164	5.19496	5.60265	5.32431	5.41519	6.07467	6.43714
AATAAGTCCTCGAGAC-1	0.913807	0.486802	0.482246	0.478387	0.478713	0	0.445988	0.9148	0.477111	0.472611	0.468669	0.46868	0	0.43524	8.48488	7.47878	7.55783	7.58238	7.47937	7.84627	7.68527
ACCAGCCCGGTCTTTG-1	0.841136	0.654165	0.637671	0.63592	0.592795	0	0.64053	0.839953	0.645956	0.629438	0.62717	0.583385	0	0.631754	5.76867	5.46307	5.71771	5.57079	6.00918	6.46992	5.49248
CTACGAACTAGGTCGA-1	0.929325	0.411277	0.411937	0.413	0.402438	0	0.366553	0.930535	0.40119	0.401872	0.40306	0.392138	0	0.355435	9.76164	8.43784	8.43672	8.4645	8.48133	8.43195	8.67097
ACATCTCAACGCGTAA-1	0.689692	0.53848	0.553517	0.569559	0.503227	0	0.463644	0.684876	0.526754	0.542798	0.558549	0.491871	0	0.452138	6.48441	6.11198	6.19468	5.88192	6.71355	6.11361	7.23252
CACTACTCAGTTCTGT-1	0.860284	0.57988	0.590092	0.579943	0.548109	0	0.54562	0.860702	0.569072	0.579953	0.569185	0.536653	0	0.533422	6.47389	5.81138	5.8637	5.82507	6.07583	5.89262	5.90838
CATTTATCGTTCAAGA-1	0.888253	0.450833	0.455676	0.46271	0.396708	0	0.383239	0.889378	0.440063	0.44519	0.452294	0.385105	0	0.371099	9.53013	7.57865	7.60421	7.53395	8.01141	7.58811	8.01786
TAGAAACCACTAAGTA-1	0.920981	0.46058	0.465327	0.468093	0.44593	0	0.41182	0.922183	0.451128	0.456081	0.458925	0.436396	0	0.401542	9.92429	7.98892	7.99463	7.98441	8.15372	8.33287	8.34925
TCGTATTTCGTCCGGA-1	0.96846	0.327189	0.328577	0.333656	0.303526	0	0.294	0.968813	0.320541	0.321965	0.327198	0.296679	0	0.286971	9.74492	12.6527	12.6495	12.6453	12.8653	13.0412	12.9126
CGGAAATTTCACATCC-1	0.85067	0.395445	0.392632	0.394449	0.279318	0	0.307805	0.850111	0.38623	0.383326	0.385136	0.268582	0	0.295159	7.90276	9.14292	9.14785	9.1231	10.0537	9.26275	9.26538
ATCCACGCTAAATGTT-1	0.961213	0.357494	0.359466	0.366018	0.327587	0	0.33691	0.961661	0.350594	0.352628	0.359407	0.320377	0	0.329662	10.1536	11.6997	11.6981	11.7032	11.9531	12.1787	11.8264
GTTCAATCTATGTCAA-1	0.962018	0.302429	0.302589	0.308374	0.320602	0	0.234144	0.96238	0.295342	0.295494	0.30146	0.313836	0	0.226474	10.3552	12.7701	12.7654	12.7604	12.6676	13.0038	13.364
ATAAAGGTCAAGTACG-1	0.949855	0.342735	0.353288	0.352608	0.294495	0	0.315447	0.950367	0.334291	0.34524	0.344356	0.285893	0	0.30651	9.70916	10.7708	10.7704	10.7145	11.2858	11.0507	10.9368
CAACTCCAACGTTTAG-1	0.96385	0.329701	0.337356	0.335081	0.304067	0	0.293241	0.964189	0.322572	0.330471	0.328114	0.296974	0	0.28553	9.35191	12.2178	12.209	12.2081	12.5353	12.6375	12.4522
TAGGAACAGCCTCCAG-1	0.961972	0.390004	0.394001	0.395955	0.356923	0	0.341466	0.962517	0.382952	0.387049	0.389099	0.349655	0	0.333516	9.90787	10.8782	10.8642	10.8751	11.2143	11.4838	11.1632
ATGGGAACGGAAGCGG-1	0.976197	0.271165	0.275157	0.281235	0.0808691	0	0.291154	0.976365	0.265695	0.269761	0.275991	0.0768057	0	0.285778	9.7184	15.8554	15.8367	15.825	20.5447	16.2027	15.6576
CACACGTTTCAATGGG-1	0.944551	0.484159	0.487131	0.488482	0.467153	0	0.451679	0.945156	0.476183	0.479293	0.480643	0.458963	0	0.44341	7.677	8.38735	8.396	8.3775	8.53908	9.16416	8.71743
GGTGTTCTGTTTCTAC-1	0.959833	0.360941	0.359854	0.362731	0.334137	0	0.330773	0.960285	0.353994	0.352861	0.355887	0.326761	0	0.323481	9.86991	11.5034	11.4996	11.5211	11.6756	11.9218	11.7482
AGTAACGTTCATCCTG-1	0.90788	0.51815	0.516466	0.516676	0.509267	0	0.492414	0.908594	0.50925	0.507673	0.507826	0.499936	0	0.482935	8.14813	7.33549	7.39491	7.37266	7.31937	7.98833	7.4951
GTATAGTGGCCCATGT-1	0.94217	0.403004	0.400336	0.404494	0.38682	0	0.370516	0.942817	0.395268	0.39248	0.396901	0.378646	0	0.36194	10.0606	9.9592	9.94911	9.99512	10.0072	10.3659	10.0743
TCTACACGTTCATGCA-1	0.934606	0.393547	0.397903	0.398318	0.387868	0	0.332268	0.935447	0.384306	0.388946	0.389109	0.378735	0	0.322004	10.0635	9.24155	9.27807	9.19387	9.34467	9.50861	9.65948
AATCTGGGTAGACCCT-1	0.940735	0.361332	0.362778	0.363902	0.358302	0	0.298851	0.941489	0.352437	0.353971	0.355122	0.349441	0	0.289068	10.38	9.96946	9.98086	9.97614	10.0177	10.1007	10.4258
TCGGTTAGCCATGTAG-1	0.894797	0.459663	0.459572	0.470715	0.433987	0	0.432617	0.895794	0.44925	0.449452	0.46058	0.423109	0	0.421493	9.20594	7.59635	7.69011	7.5387	7.78353	7.76223	7.72899
TGCCATGGCTTATAAG-1	0.955916	0.327522	0.32792	0.329985	0.343046	0	0.247426	0.956393	0.319991	0.320378	0.322539	0.335841	0	0.239644	10.5866	11.7476	11.7391	11.7471	11.6746	12.0083	12.6386
TAAGTAAATGTGCCGC-1	0.958179	0.348719	0.357132	0.360552	0.280981	0	0.305432	0.958827	0.340582	0.349152	0.352735	0.273907	0	0.296325	10.1489	10.7523	10.7037	10.7192	12.23	10.9608	10.9531
GTGTCCGATAAGGCAT-1	0.833491	0.557613	0.564645	0.557907	0.4792	0	0.395906	0.832791	0.548194	0.555744	0.548785	0.469027	0	0.385605	7.09507	6.52679	6.59529	6.61815	7.37331	7.21434	8.52546
TGGCACGAGCTCGAGT-1	0.967862	0.372854	0.377468	0.383875	0.361513	0	0.339495	0.968252	0.366407	0.371103	0.377717	0.355143	0	0.332479	9.47172	11.8579	11.8312	11.8304	12.0322	12.5067	12.0624
ACCGGTCTGAGTACGG-1	0.978155	0.25236	0.267174	0.264691	0.335971	0	0.179896	0.978227	0.247381	0.262379	0.259853	0.331996	0	0.17375	8.29648	17.5793	17.4757	17.4884	16.9737	17.9673	17.9963
GAACTTAGCGCCCGGT-1	0.93828	0.490332	0.497203	0.49718	0.51139	0	0.412545	0.939203	0.481871	0.488922	0.489067	0.503464	0	0.40247	8.65127	8.01081	7.98019	8.04034	7.91103	8.70544	8.49601
AGTAGCTAGACGCCGA-1	0.962597	0.335656	0.344809	0.352401	0.374176	0	0.266378	0.963202	0.327453	0.336853	0.344714	0.36683	0	0.257809	9.99371	11.0246	10.9963	10.9978	10.8514	11.2417	11.7258
ATAGGAATCTAAGCTT-1	0.90544	0.484907	0.491446	0.48937	0.454895	0	0.432493	0.906576	0.474661	0.48161	0.479354	0.444397	0	0.420969	8.71373	7.2906	7.33411	7.30338	7.60747	7.55105	7.58566
CTTCCTGCATATTTAC-1	0.968836	0.33784	0.338098	0.345804	0.400081	0	0.24056	0.969094	0.331489	0.331803	0.339716	0.394673	0	0.233292	8.86204	12.8464	12.8628	12.8466	12.4309	13.3934	13.6692
CAATATGTAGATTTAC-1	0.898391	0.509299	0.500374	0.504623	0.48827	0	0.388799	0.899463	0.498558	0.489896	0.493933	0.4775	0	0.38094	7.86264	6.77506	6.97543	6.85187	7.04709	7.0332	10.193
ACAAGGCCTACCAGCC-1	0.969946	0.321468	0.327491	0.32364	0.299952	0	0.286376	0.970067	0.315823	0.322024	0.318079	0.294448	0	0.28051	8.08917	14.2838	14.2766	14.2878	14.6078	14.9045	14.6203
TTATAGTCCAAGGTGC-1	0.943119	0.447963	0.451678	0.450463	0.440927	0	0.369129	0.943639	0.440143	0.444045	0.44281	0.433149	0	0.360592	8.36296	9.15984	9.17656	9.18558	9.26577	9.87649	9.91816
AAACGCCCGAGATCGG-1	0.969401	0.335405	0.343773	0.343773	0.372814	0	0.147927	0.969653	0.329352	0.33795	0.33795	0.367674	0	0.14288	9.35638	13.3146	13.2972	13.2972	13.2247	13.9184	17.0884
CCTCGTTACGCCTGTT-1	0.977404	0.298353	0.302222	0.301641	0.306193	0	0.293423	0.977472	0.293819	0.297767	0.297174	0.3021	0	0.28882	8.05538	16.9336	16.9186	16.921	17.0531	17.609	16.9653
GAACGGTGTAAAGCAG-1	0.978413	0.267228	0.268157	0.275836	0.255789	0	0.238228	0.978508	0.262323	0.263263	0.271105	0.251046	0	0.232825	8.69146	17.1107	17.1041	17.0779	17.3256	17.5455	17.2642
ACGCATAAATGACATG-1	0.949602	0.336693	0.340945	0.344674	0.37963	0	0.278197	0.950388	0.327643	0.332021	0.335871	0.371473	0	0.267789	10.4959	10.304	10.2939	10.2891	10.0822	10.3143	10.5708
CCGAGGGATGTTAGGC-1	0.926223	0.558632	0.552808	0.561307	0.565558	0	0.508241	0.926398	0.552763	0.546851	0.555662	0.559833	0	0.501436	7.49485	8.37276	8.42178	8.4365	8.33163	9.87605	8.72014
TGAGATCAAATACTCA-1	0.889884	0.587561	0.591797	0.597961	0.516088	0	0.492995	0.890004	0.57953	0.583815	0.59045	0.506886	0	0.483712	6.79161	6.58171	6.5356	6.62366	7.20683	7.50687	7.51012
AAACGAAGAACATACC-1	0.841114	0.615867	0.630954	0.620809	0.541311	0	0.547547	0.839987	0.606696	0.622532	0.611803	0.531175	0	0.537393	5.84866	5.74037	5.75587	5.71788	6.52588	6.50442	6.42898
CTGGTCCTAACTTGGC-1	0.842107	0.616905	0.632021	0.615072	0.529773	0	0.563529	0.840838	0.60826	0.624121	0.606409	0.520037	0	0.553624	5.82702	5.89691	5.91748	5.91802	6.81065	6.91152	6.27812
TGCACGAGTCGGCAGC-1	0.801837	0.584677	0.578654	0.578884	0.48508	0	0.542858	0.800601	0.574022	0.568551	0.567847	0.473227	0	0.531561	6.67395	5.76714	6.01839	5.74451	6.80413	6.1459	6.16945
ATAGTCTTTGACGTGC-1	0.643242	0.559986	0.574748	0.560829	0.47574	0	0.554374	0.640361	0.5492	0.564774	0.550014	0.464026	0	0.546617	9.33319	6.06845	6.10397	6.04827	6.957	6.30536	7.37811
TGGAGCTAAAGTTCCC-1	0.876399	0.678997	0.668456	0.676151	0.611296	0	0.629655	0.87546	0.67089	0.660451	0.667998	0.601882	0	0.620704	4.75832	5.11465	5.32305	5.14585	5.75534	6.07912	5.62359
GGGTGGTCCAGCCTGT-1	0.866353	0.559962	0.573899	0.571621	0.515883	0	0.501071	0.867272	0.549173	0.564053	0.561418	0.504763	0	0.488976	7.68976	6.06487	6.15129	6.07195	6.57771	6.39953	6.49478
CATGCATGGAGACCCT-1	0.922564	0.503453	0.521433	0.510518	0.514918	0	0.43865	0.923468	0.494222	0.512785	0.501595	0.506052	0	0.427871	8.19919	7.4422	7.38875	7.44589	7.40493	8.06874	7.81435
ACACGGCACTATGCAT-1	0.965432	0.294785	0.298275	0.310008	0.303137	0	0.249375	0.966046	0.287131	0.290693	0.302852	0.295649	0	0.241341	11.9955	12.2282	12.2124	12.2323	12.1879	12.2542	12.6307
CCCTGGTATGGGCGGC-1	0.975256	0.322833	0.324218	0.330211	0.312843	0	0.287177	0.975554	0.316845	0.318262	0.324418	0.306987	0	0.280587	9.81875	13.5945	13.59	13.5807	13.7742	14.0827	13.8011
CCGCTGGTGCCATTCA-1	0.94114	0.436868	0.440813	0.444657	0.426382	0	0.403045	0.94224	0.427913	0.431977	0.436064	0.417335	0	0.39376	9.95687	8.62532	8.61429	8.64924	8.72891	8.99851	8.94761
TCGGAATGACCATCAA-1	0.95599	0.375466	0.378628	0.379951	0.361589	0	0.324943	0.956744	0.367117	0.370403	0.371722	0.353271	0	0.315793	10.053	10.1084	10.1112	10.0933	10.2904	10.4128	10.4532
GATGTGTTGTCACAAG-1	0.949036	0.356582	0.361808	0.367973	0.351836	0	0.307658	0.949784	0.347993	0.353369	0.359758	0.343334	0	0.298185	10.4547	10.2578	10.2445	10.2472	10.3454	10.4119	10.5534
ACCCTTTAGTTCTCCA-1	0.959933	0.395346	0.393993	0.405304	0.408402	0	0.358938	0.960288	0.389058	0.387673	0.399323	0.402281	0	0.352038	9.25029	11.4721	11.4771	11.47	11.3696	12.2102	11.6997
TATGATAAATCTAACG-1	0.915228	0.44565	0.43307	0.443636	0.37787	0	0.337481	0.915946	0.437716	0.424795	0.435887	0.368737	0	0.32838	10.4647	9.0221	9.06274	9.12493	9.46806	9.50531	10.0012
GATCCTCTTGCGCTTA-1	0.926578	0.46039	0.460201	0.463339	0.396581	0	0.454885	0.92662	0.454588	0.454452	0.457708	0.390656	0	0.448938	8.16165	10.5301	10.5557	10.565	11.3983	11.6598	10.5456
TTAAGACGAACGAACC-1	0.961377	0.382789	0.384166	0.388865	0.38492	0	0.355102	0.962139	0.374976	0.376375	0.381273	0.377303	0	0.346772	10.4487	10.3436	10.3342	10.3471	10.3883	10.7377	10.5067
AGAGTTAGAGACCGAT-1	0.961281	0.352729	0.359389	0.362153	0.380076	0	0.119944	0.962158	0.344319	0.351155	0.354061	0.372249	0	0.114417	11.1251	10.4463	10.4255	10.4423	10.3133	10.5999	17.296
CTCGAATGGAACGTAT-1	0.929113	0.430001	0.432989	0.436012	0.425269	0	0.377088	0.92998	0.42063	0.4239	0.426696	0.416044	0	0.366432	9.24484	8.54587	8.59893	8.48784	8.65278	8.88584	8.8105
CTAAGTACAGGGCTAC-1	0.887564	0.517212	0.516458	0.523147	0.462948	0	0.474795	0.888244	0.507056	0.506707	0.513218	0.452115	0	0.463287	7.81746	6.85948	6.9981	6.84805	7.37417	7.26631	7.02994
CATGGAAATGGGACCA-1	0.896664	0.53396	0.537125	0.534955	0.518374	0	0.377141	0.897758	0.52426	0.527769	0.525355	0.508619	0	0.366046	8.43678	6.77204	6.83988	6.79017	6.97038	7.27463	8.44889
CACGACGTAATAGTAA-1	0.918649	0.486664	0.488617	0.490235	0.494185	0	0.365582	0.919594	0.477379	0.479652	0.481278	0.485175	0	0.356807	8.71555	7.6675	7.74875	7.72927	7.65733	8.17241	9.66395
CGGGTTCGGCACGTAT-1	0.950379	0.401381	0.405186	0.408114	0.440799	0	0.337888	0.95122	0.393006	0.396992	0.400034	0.433315	0	0.328532	10.2087	9.6187	9.63238	9.63542	9.42962	10.0232	10.0706
CTGGGCTATCCTTTGG-1	0.955275	0.369074	0.371765	0.374545	0.412196	0	0.315543	0.955865	0.361185	0.364017	0.366956	0.405067	0	0.307265	9.77338	10.5705	10.5864	10.6099	10.3008	10.9213	11.0913
GTATTAGGGTTCGCGT-1	0.915399	0.385913	0.39772	0.402859	0.379128	0	0.262676	0.916361	0.375329	0.387841	0.392903	0.369097	0	0.252942	10.1566	8.68744	8.75454	8.66643	8.93732	8.76414	10.6385
TCATTCGTATAATTTG-1	0.912924	0.423159	0.423798	0.431746	0.409338	0	0.346933	0.91391	0.412767	0.41376	0.421543	0.399083	0	0.33535	9.36896	8.16266	8.26454	8.11239	8.37834	8.28496	8.73432
AATAGCAAGCCTCCTG-1	0.938853	0.411881	0.415792	0.417073	0.430781	0	0.362371	0.939938	0.402454	0.406547	0.407888	0.421969	0	0.352226	10.0107	8.78717	8.79746	8.80123	8.75347	8.99717	9.16852
CATCTACCCGAGAACG-1	0.935418	0.349808	0.35216	0.35484	0.371256	0	0.260678	0.936257	0.340252	0.342745	0.34543	0.362307	0	0.250299	10.4276	9.74255	9.75957	9.72877	9.68172	9.70683	10.5344
GCTTCAGTGGGATTAC-1	0.887088	0.528487	0.526563	0.524228	0.486162	0	0.49358	0.888055	0.519581	0.517751	0.515164	0.476733	0	0.484126	9.50449	7.15993	7.21956	7.16633	7.56787	7.7833	7.45707
TCTGTGATGGAGGTTG-1	0.832835	0.475641	0.464565	0.47728	0.345066	0	0.339449	0.832466	0.465938	0.454876	0.467483	0.333605	0	0.32937	8.37274	7.64803	7.79879	7.59738	8.7488	8.00235	9.37939
ATCCACTTTCAGACTA-1	0.821508	0.437229	0.431957	0.439563	0.30916	0	0.339357	0.82167	0.427752	0.422361	0.430406	0.298021	0	0.328047	11.0513	8.32907	8.35759	8.41002	9.3849	8.53876	8.96362
ATGGTTACGAAACATG-1	0.842337	0.506511	0.499666	0.515048	0.392647	0	0.413569	0.8427	0.495521	0.488867	0.504094	0.380049	0	0.400391	8.26611	6.73121	6.8824	6.62795	7.73683	6.82937	7.30613
CCCAACCACACTAACA-1	0.902461	0.575109	0.584608	0.572431	0.574322	0	0.520586	0.901712	0.568664	0.578374	0.566036	0.568067	0	0.513024	4.99775	7.68917	7.63016	7.74676	7.77596	9.21273	8.05897
CACCGCCGACCAGCGA-1	0.827428	0.651641	0.678573	0.619871	0.625161	0	0.658286	0.825317	0.643299	0.67023	0.611302	0.615564	0	0.650509	4.89095	5.55392	5.10325	6.00589	5.56284	5.38401	5.64835
TGGTATCGCATCCCAA-1	0.771293	0.558919	0.579091	0.531045	0.522148	0	0.596822	0.766724	0.548822	0.568748	0.521237	0.510887	0	0.587515	4.87382	6.33462	5.95081	6.87665	6.48964	6.00173	6.02576
CAGAGTGATTTAACGT-1	0.808851	0.547108	0.585168	0.54866	0.509022	0	0.545833	0.807485	0.535647	0.574491	0.537362	0.496579	0	0.53404	5.99714	6.13049	5.80869	6.15736	6.38094	5.60666	6.05096
AACCCTGGTGGAACCA-1	0.90838	0.547848	0.563903	0.55639	0.527641	0	0.492766	0.909353	0.538259	0.55473	0.547309	0.517877	0	0.481814	7.20768	6.59969	6.50713	6.65086	6.83025	7.01027	6.93066
GATGTCGGTCAACTGC-1	0.903836	0.555089	0.54555	0.544296	0.531337	0	0.522496	0.90481	0.545738	0.535971	0.535134	0.520786	0	0.512155	6.93964	6.58211	6.64243	6.81976	6.52494	6.73022	6.7148
AGGGCAGCGGCGTGGT-1	0.879115	0.596207	0.593344	0.591409	0.563503	0	0.550595	0.879055	0.587478	0.584465	0.582736	0.55377	0	0.540398	6.13107	6.18102	6.17176	6.27642	6.32683	6.71424	6.36488
ACATCGTTAACCTAGT-1	0.897478	0.50433	0.49612	0.496164	0.486459	0	0.46782	0.898398	0.494792	0.486319	0.486749	0.475787	0	0.457316	8.00638	7.24669	7.26801	7.41277	7.11513	7.29032	7.41716
TCCATTGTGACCTCGT-1	0.911535	0.549934	0.54658	0.548081	0.509762	0	0.468561	0.91176	0.541707	0.53827	0.540085	0.500723	0	0.459158	6.47786	7.10358	7.12181	7.22088	7.38592	7.86363	7.82988
TGTTTAATACTTCATC-1	0.901963	0.529607	0.521972	0.521871	0.511234	0	0.465595	0.902297	0.521049	0.513105	0.513346	0.501786	0	0.455639	7.01193	7.26462	7.25922	7.39205	7.21158	7.72533	7.66055
TTGCTGGCCGGGCTTC-1	0.905879	0.534333	0.525915	0.530907	0.478694	0	0.449884	0.906954	0.525837	0.517165	0.522642	0.46874	0	0.440461	8.65381	7.21253	7.23829	7.36129	7.47413	7.61801	8.08384
CATATTATTTGCCCTA-1	0.903516	0.536743	0.528363	0.529	0.515347	0	0.479303	0.90418	0.528295	0.519684	0.520645	0.506017	0	0.469562	7.88382	7.2059	7.24155	7.35764	7.20171	7.7841	7.55468
CTGCCTAGCCACCAAG-1	0.902541	0.514234	0.510109	0.510037	0.499611	0	0.465036	0.903555	0.505222	0.50108	0.501328	0.49007	0	0.454902	8.96321	7.324	7.37589	7.49744	7.34722	7.7896	7.617
ACGAGATATTTGCTTA-1	0.904052	0.586537	0.574696	0.573502	0.563875	0	0.543806	0.904144	0.578267	0.566179	0.565374	0.554151	0	0.53448	5.67594	6.49814	6.58666	6.76865	6.32876	6.95247	6.75008
GACTACAATTGCTCGT-1	0.935323	0.439329	0.434068	0.436047	0.395574	0	0.380598	0.936088	0.431908	0.426621	0.428707	0.387269	0	0.372535	10.7426	9.49396	9.55464	9.57194	9.73668	10.0789	10.0224
AACGTGATGAAGGACA-1	0.924531	0.477255	0.47018	0.4733	0.433685	0	0.400233	0.925445	0.468984	0.461781	0.465213	0.424249	0	0.391141	9.40494	8.26545	8.31465	8.39622	8.43729	8.73851	9.00517
ACTCTCTTATACACGA-1	0.930845	0.452501	0.449148	0.454732	0.437272	0	0.374132	0.932219	0.443676	0.440237	0.446251	0.427897	0	0.364374	10.786	8.36388	8.37729	8.47095	8.37032	8.57125	9.06514
CGCATCATGGCTTCAG-1	0.926288	0.52136	0.513635	0.517925	0.49161	0	0.381792	0.926701	0.513122	0.505169	0.509885	0.48257	0	0.372144	6.61178	7.55081	7.57535	7.68194	7.67748	8.14659	8.9709
CGGCTCTTCGTCGAAC-1	0.917175	0.502897	0.500555	0.501348	0.484928	0	0.481446	0.918223	0.493867	0.491443	0.49253	0.475395	0	0.471793	8.59359	7.48851	7.4921	7.589	7.56244	7.89411	7.56962
ATTCTTCGTACTTATG-1	0.89555	0.551778	0.544465	0.545169	0.496099	0	0.49623	0.896088	0.542975	0.535416	0.536458	0.485925	0	0.485834	7.19912	6.82287	6.84091	6.95754	7.1404	7.27798	7.06801
AGTGAGGGTTTCTGAC-1	0.940116	0.388263	0.39039	0.396024	0.375007	0	0.348145	0.941304	0.378746	0.380899	0.38687	0.365374	0	0.337678	10.8514	9.09469	9.077	9.12161	9.22155	9.13925	9.28428
GCCAGGCGTTCGCATG-1	0.920599	0.515347	0.508048	0.516563	0.454204	0	0.40977	0.921278	0.506302	0.498665	0.507876	0.443796	0	0.398825	6.9153	7.2801	7.26305	7.4019	7.65062	7.60472	8.05799
GACTAACACAGCACCT-1	0.937946	0.462044	0.457939	0.463244	0.447714	0	0.425788	0.938844	0.453933	0.449688	0.455323	0.439277	0	0.417045	9.4377	8.63216	8.6356	8.69035	8.70483	9.1489	8.88418
CAATGGAATCTACATA-1	0.893311	0.521537	0.51916	0.517933	0.451294	0	0.462877	0.893854	0.511686	0.509125	0.508151	0.439853	0	0.450955	6.94034	6.88751	6.85877	6.96366	7.33008	7.00602	7.04122
GTGGTCAGCGAAGTAT-1	0.910052	0.50752	0.499579	0.504487	0.472221	0	0.486315	0.910698	0.499305	0.491163	0.496408	0.463293	0	0.477594	8.5236	7.80255	7.83944	7.899	8.03181	8.43339	7.91321
ATGGCTGGAAATGGCC-1	0.920752	0.522957	0.515244	0.521011	0.473102	0	0.459007	0.921273	0.514104	0.506082	0.512458	0.463052	0	0.448395	6.52838	7.24189	7.23987	7.39021	7.51671	7.61058	7.52389
TATCACCATGTAAAGT-1	0.932967	0.523405	0.512883	0.520283	0.488886	0	0.489033	0.933506	0.51618	0.505417	0.513205	0.480851	0	0.481435	7.67432	8.06172	8.11599	8.17413	8.23462	8.92048	8.40853
AGCGCTTATGGGCAAG-1	0.929016	0.451892	0.450415	0.457717	0.383553	0	0.388726	0.930001	0.443138	0.441574	0.449281	0.373803	0	0.378781	9.70696	8.45587	8.44547	8.49416	8.99592	8.84196	8.86579
AAGCGGCGTCATGGGT-1	0.915458	0.523651	0.513476	0.522592	0.457883	0	0.426021	0.91592	0.516613	0.506249	0.515785	0.449623	0	0.417887	8.56499	8.18518	8.25502	8.30463	8.63002	9.13766	9.12445
GGCTGAGCATCGTAAG-1	0.91897	0.508771	0.497228	0.503717	0.453486	0	0.350217	0.919691	0.501053	0.489214	0.496042	0.444789	0	0.340478	9.0434	8.05678	8.10735	8.14641	8.45417	8.83908	9.43342
TGAAACTTATGCAAGC-1	0.870444	0.56929	0.601109	0.573028	0.533479	0	0.486804	0.870391	0.558169	0.590899	0.562698	0.5217	0	0.473551	5.43568	5.90218	5.70544	6.09354	6.2227	5.65677	6.44685
GCGATTCTGGAAGCAG-1	0.879048	0.555573	0.563094	0.55914	0.53795	0	0.508589	0.87968	0.544989	0.552788	0.54899	0.526658	0	0.496311	6.51127	6.19973	6.17869	6.28878	6.23591	6.18675	6.35705
CAAACTATTGAGCTTC-1	0.863002	0.53449	0.554139	0.539144	0.482226	0	0.514676	0.862484	0.523168	0.543198	0.528373	0.469656	0	0.501321	5.45449	6.30492	6.13974	6.41388	6.6582	5.92206	6.02611
TAGAATTAAGGGCAAC-1	0.883666	0.548708	0.545885	0.540795	0.538968	0	0.510566	0.884217	0.538941	0.536149	0.531028	0.528554	0	0.499741	7.1263	6.52761	6.57829	6.64132	6.46333	6.85886	6.72654
CGAAACATAGATGGCA-1	0.892241	0.540508	0.541786	0.540694	0.47726	0	0.412717	0.892692	0.530413	0.531799	0.531252	0.46583	0	0.401073	6.38406	6.54188	6.55957	6.77271	6.99482	6.65584	7.81249
GATGGTGCCCTAGGCA-1	0.899211	0.551306	0.546579	0.545567	0.526036	0	0.514688	0.899534	0.542285	0.537379	0.536725	0.516098	0	0.504584	6.48702	6.74808	6.75377	6.9013	6.79929	7.17183	6.90268
CCCGCAGGGCCCAAAG-1	0.851218	0.576816	0.568107	0.568618	0.488194	0	0.480126	0.850219	0.567385	0.558178	0.559349	0.476544	0	0.469591	5.57888	6.25711	6.21679	6.44479	6.80428	6.30848	7.31658
ACAGCGCACCCGCAGC-1	0.911377	0.493684	0.489663	0.493178	0.430513	0	0.411688	0.912004	0.484348	0.480178	0.484151	0.419921	0	0.401018	7.37515	7.49242	7.49547	7.61527	7.91529	7.74037	8.13618
GGTAAATGTGCGTTAC-1	0.860084	0.681481	0.68218	0.680057	0.619709	0	0.336165	0.857937	0.673583	0.674347	0.67227	0.610453	0	0.327087	4.15615	5.1733	5.18445	5.23708	5.71666	5.72843	10.8807
GTCCTTCTAGTGGGTT-1	0.876775	0.585898	0.580669	0.575457	0.541221	0	0.505246	0.876287	0.576109	0.570828	0.565812	0.530227	0	0.493388	5.2612	6.00772	6.06927	6.21517	6.2783	6.19162	6.5195
GGAAGCTCGCTTACAG-1	0.863006	0.551254	0.538165	0.539075	0.482885	0	0.493394	0.862617	0.542213	0.528619	0.530056	0.47227	0	0.4832	6.49636	6.74133	6.75411	6.93284	7.17095	7.0928	7.16714
CACCGATACACCGAGC-1	0.950447	0.404466	0.400249	0.407213	0.389682	0	0.359267	0.951005	0.39751	0.393283	0.400554	0.382213	0	0.351828	10.0955	10.5336	10.5857	10.6285	10.5303	11.0665	10.93
CAGCCGGGCCCTCTAT-1	0.928154	0.512912	0.500191	0.504034	0.477495	0	0.467819	0.928406	0.506461	0.493538	0.49756	0.470174	0	0.460608	7.82689	8.81194	8.90948	8.93199	8.96673	9.92441	9.13557
CGGAGCTTATAACACC-1	0.944831	0.461607	0.453483	0.456828	0.414988	0	0.433128	0.945304	0.454583	0.446311	0.449874	0.407036	0	0.425798	8.40403	9.38251	9.43409	9.47768	9.65138	10.1731	9.64763
ATTACAACTACCGGCC-1	0.927361	0.492839	0.481765	0.481834	0.438217	0	0.464852	0.927671	0.486146	0.474966	0.475137	0.430496	0	0.45782	8.19826	9.00164	9.11482	9.1608	9.34361	9.93633	9.25533
TCCTCTGGCCCATTAG-1	0.92193	0.525071	0.515128	0.517788	0.49571	0	0.464585	0.922081	0.517342	0.507161	0.510084	0.487069	0	0.455862	6.35229	7.74394	7.79414	7.86298	7.81954	8.46192	8.21728
CGGCACCGTTAGCGCC-1	0.917876	0.553244	0.538442	0.545989	0.525239	0	0.499927	0.917923	0.54608	0.530931	0.538946	0.517209	0	0.491721	6.32302	7.57575	7.65548	7.7407	7.6535	8.5815	7.94113
TCGGTCCCTGACTCCA-1	0.940273	0.457942	0.451912	0.45771	0.44393	0	0.316328	0.94103	0.449694	0.443484	0.449648	0.435219	0	0.306572	8.44771	8.61311	8.62786	8.6895	8.63309	9.0579	9.91307
TGGTTGGAGGATCCTG-1	0.854675	0.657884	0.631794	0.628364	0.636188	0	0.595861	0.852929	0.650696	0.623962	0.621003	0.627456	0	0.587356	4.77035	5.79882	5.97699	6.24368	5.57454	6.38146	6.30013
CTGCGGTAGTCACGTG-1	0.88961	0.618736	0.605583	0.603272	0.580556	0	0.581535	0.888981	0.610931	0.597325	0.595398	0.57124	0	0.572575	5.01961	6.17455	6.20735	6.40259	6.2137	6.7762	6.32076
GTGCCTCAGTGTACGG-1	0.877086	0.546938	0.530048	0.535743	0.513413	0	0.531639	0.877445	0.538245	0.521064	0.527122	0.503261	0	0.522634	7.48781	6.93787	7.07899	7.1406	6.90848	7.22756	7.04739
ATCGTTCACTTTCGCC-1	0.935039	0.460462	0.449738	0.45753	0.435126	0	0.370403	0.935565	0.45322	0.442263	0.450412	0.427256	0	0.361878	8.91943	9.21881	9.27276	9.313	9.31928	9.90709	9.91554
ACTTACCGGGCGCGCA-1	0.879759	0.548781	0.529875	0.536353	0.507777	0	0.483937	0.879929	0.54162	0.522403	0.529159	0.499399	0	0.475566	8.46282	7.64115	7.7941	7.81857	7.76716	8.55528	8.09816
CTAGACTGCATTTCGT-1	0.907082	0.514887	0.496997	0.50784	0.435262	0	0.404462	0.907923	0.506705	0.488287	0.499811	0.425523	0	0.394506	9.09645	7.68411	7.74015	7.84999	8.21318	8.27301	8.54348
TTGCCGGTGATCCCTC-1	0.896256	0.484556	0.473475	0.4688	0.445821	0	0.132175	0.896329	0.477761	0.466501	0.461788	0.438366	0	0.127512	8.89686	9.15059	9.23299	9.28161	9.42206	10.1524	19.4408
CTGTCACGCCAGGCGC-1	0.891694	0.588504	0.576335	0.575006	0.535966	0	0.552904	0.892049	0.58113	0.568779	0.567585	0.527264	0	0.545295	7.46348	6.84028	6.95626	7.03812	7.11537	7.69615	7.31024
CGGTATAGGTATTAGC-1	0.918193	0.507316	0.494827	0.502496	0.481701	0	0.449649	0.918646	0.49998	0.487214	0.495286	0.473784	0	0.441213	8.47087	8.31552	8.38398	8.43723	8.45225	9.20141	8.69533
CCAACGCTTGCCAGGG-1	0.930445	0.485572	0.475338	0.482007	0.463894	0	0.481225	0.931355	0.477505	0.467062	0.474186	0.455142	0	0.473141	9.03859	8.22452	8.28662	8.38165	8.26718	8.71977	8.27969
CGTTGAGTAATTGCGT-1	0.894014	0.503461	0.497174	0.49969	0.430894	0	0.394866	0.894736	0.493465	0.486995	0.489901	0.419446	0	0.38266	7.56801	7.09495	7.12085	7.22084	7.59858	7.21246	7.82539
TGTATTTACCTAATGC-1	0.895974	0.514001	0.503959	0.505664	0.421777	0	0.454985	0.896884	0.504793	0.494381	0.496406	0.410762	0	0.444452	8.45175	7.23507	7.24604	7.33646	7.87195	7.52178	7.59232
TAAATGCCGTCTCATG-1	0.910729	0.491647	0.480702	0.485688	0.44183	0	0.477601	0.911483	0.482549	0.471167	0.476708	0.431514	0	0.467746	7.92149	7.61741	7.61311	7.74839	7.87044	7.85051	7.5492
CGGTTTATGAAGGAAC-1	0.916615	0.502869	0.493173	0.499042	0.446938	0	0.44624	0.917255	0.494291	0.484295	0.490638	0.437234	0	0.436457	7.80321	7.69121	7.71758	7.81375	8.05526	8.17883	8.03805
GCAAGATGTGTTCGCG-1	0.946626	0.411021	0.402746	0.413626	0.399719	0	0.370788	0.947445	0.403459	0.394973	0.40635	0.391713	0	0.3627	10.8791	9.892	9.91809	9.97915	9.87197	10.2879	10.2126
GTACGTCACGTATTAA-1	0.950332	0.415807	0.410611	0.416377	0.402628	0	0.395453	0.9511	0.408368	0.403089	0.409174	0.394711	0	0.387615	10.3402	9.89025	9.92623	9.98491	9.88023	10.3223	10.0018
ATTGTGACTTCGCTGC-1	0.944609	0.459531	0.44903	0.455258	0.442477	0	0.422791	0.945098	0.452875	0.442164	0.448685	0.435378	0	0.415482	9.06323	9.69854	9.75585	9.79522	9.75321	10.5402	9.93222
GAGACCCTGCAACGCC-1	0.907865	0.516051	0.505097	0.510471	0.471722	0	0.435893	0.908072	0.507428	0.496066	0.502129	0.461985	0	0.425279	6.5957	7.44878	7.45425	7.64676	7.66821	7.86752	7.85541
GAAACTCTAATGAAGG-1	0.89295	0.61417	0.61287	0.614345	0.538226	0	0.442712	0.892729	0.606015	0.604499	0.606376	0.528383	0	0.432413	5.44561	6.11027	6.04972	6.18116	6.65602	6.75617	7.89774
TTGTATCACACAGAAT-1	0.902637	0.525185	0.527545	0.530125	0.459657	0	0.48948	0.902949	0.515459	0.51761	0.520649	0.448567	0	0.478481	6.12939	6.87901	6.77365	6.89741	7.33103	6.9808	6.95923
TTCAAGCCGAGCTGAG-1	0.865649	0.594664	0.593129	0.591416	0.527611	0	0.504715	0.864867	0.585079	0.583571	0.581994	0.51648	0	0.493702	5.28831	5.94389	5.97639	6.04901	6.4301	6.17632	6.7973
AGGTACGATATTGCCA-1	0.841806	0.5472	0.535932	0.541824	0.461334	0	0.427871	0.841148	0.537109	0.525309	0.532307	0.449312	0	0.41696	6.32775	6.46123	6.44953	6.75258	7.04243	6.42487	7.92712
TTAAGCCGACAACTTC-1	0.845352	0.627783	0.603119	0.596235	0.632276	0	0.555652	0.844398	0.619083	0.593593	0.587241	0.622353	0	0.545242	5.45775	5.77693	5.88153	6.18484	5.31018	5.76583	6.3136
GTCTTAGTACAGCCGG-1	0.856577	0.68112	0.666048	0.657305	0.653909	0	0.615108	0.854339	0.673578	0.657987	0.649482	0.645149	0	0.605619	4.23607	5.28795	5.35378	5.59	5.3134	5.95705	5.68413
TGGGTAAGGTTCCCGC-1	0.876656	0.548946	0.541804	0.538473	0.536791	0	0.5103	0.877092	0.538946	0.531595	0.528554	0.525662	0	0.499122	6.69878	6.46227	6.49603	6.64611	6.28417	6.47946	6.63155
CTACGCCATTTCCGAT-1	0.877019	0.670899	0.65017	0.649019	0.628747	0	0.584871	0.87562	0.664018	0.642664	0.642047	0.620455	0	0.576453	4.51136	5.67574	5.77472	6.02186	5.82979	6.73565	6.47882
GACCGTCAGGTCGTGA-1	0.877875	0.648606	0.627086	0.626579	0.647919	0	0.592032	0.876744	0.641846	0.619882	0.61963	0.640445	0	0.584335	4.93275	6.10193	6.27315	6.39538	5.83571	7.26945	6.63901
TAGTTAAGATAGGATA-1	0.873101	0.669387	0.646715	0.640998	0.653261	0	0.538895	0.871545	0.662681	0.639416	0.633971	0.645705	0	0.530378	4.52181	5.76744	5.90832	6.11808	5.70916	7.07027	7.14625
GAATATTCGGAGTCCC-1	0.89448	0.569658	0.561328	0.557881	0.552251	0	0.536281	0.894784	0.561112	0.552512	0.549276	0.542649	0	0.526877	6.66787	6.64852	6.67423	6.8058	6.54425	7.20145	6.8325
CAAACTACGATAGAGA-1	0.883894	0.598246	0.578929	0.575251	0.558583	0	0.544336	0.883505	0.591926	0.572312	0.568641	0.551474	0	0.537237	6.66403	7.25518	7.42972	7.49108	7.53456	8.66863	7.75431
CAGGAAGACTTTATAT-1	0.880247	0.632013	0.615702	0.614514	0.6004	0	0.582113	0.879401	0.625447	0.608726	0.607761	0.592822	0	0.574648	5.44427	6.48801	6.57949	6.69652	6.586	7.81398	6.90992
TTCGTAATCCCAGCGG-1	0.892547	0.60473	0.589932	0.587226	0.561897	0	0.561973	0.892071	0.598418	0.583378	0.580805	0.554611	0	0.554942	6.01093	7.13996	7.26922	7.37315	7.39945	8.58099	7.49871
GTGAGGAGCGGTTGAG-1	0.856892	0.662916	0.639668	0.635324	0.658978	0	0.630282	0.854974	0.656567	0.632781	0.628612	0.65203	0	0.622988	4.65945	6.03892	6.19977	6.35255	5.85767	7.38941	6.1873
CAATCCCTATACCAGC-1	0.898931	0.631456	0.616209	0.61755	0.593476	0	0.598199	0.898287	0.625356	0.609803	0.611401	0.586378	0	0.591444	5.22004	6.74995	6.86387	6.96402	6.93692	8.25429	7.00145
AGGGAAACGAGGTACT-1	0.87711	0.652347	0.631843	0.629291	0.635094	0	0.572135	0.875936	0.645538	0.624618	0.622222	0.627287	0	0.563668	4.88045	6.01616	6.18526	6.29645	5.91318	7.1871	6.64065
TCCTGCCAACTGGAGA-1	0.881951	0.503668	0.488986	0.492124	0.457973	0	0.426157	0.881891	0.497012	0.482103	0.485466	0.45037	0	0.418535	8.74824	8.84405	8.95844	9.01089	9.1064	9.87997	9.52685
AATTTGGGACATAGTA-1	0.851495	0.444066	0.43019	0.427851	0.410051	0	0.390176	0.851196	0.435322	0.421217	0.418957	0.400131	0	0.380621	8.41611	8.55249	8.65385	8.71556	8.59655	8.78955	8.96867
AACTCCTAATCCCATG-1	0.894657	0.342583	0.339	0.340466	0.230915	0	0.35812	0.894548	0.336279	0.332757	0.334272	0.223301	0	0.352249	9.90512	12.58	12.652	12.6544	13.4303	13.015	12.5704
GCTCATTACTGCATGT-1	0.852584	0.421386	0.406417	0.411581	0.379437	0	0.412326	0.852347	0.413096	0.397985	0.403345	0.369916	0	0.40393	9.02221	9.17443	9.32042	9.33117	9.27694	9.37215	9.25458
TCTCGAACGAGGTCAC-1	0.918429	0.440753	0.433888	0.437418	0.373639	0	0.417973	0.918691	0.434539	0.427636	0.431273	0.366324	0	0.4115	10.173	10.4852	10.5632	10.5627	10.9267	11.3614	10.6843
TCACTACGACCAATGC-1	0.865559	0.474927	0.459287	0.460816	0.420405	0	0.446522	0.865178	0.467974	0.452196	0.453814	0.41229	0	0.439398	8.19868	9.15197	9.3143	9.33192	9.44113	9.95525	9.48239
GTGATGCACAACATCT-1	0.91153	0.363295	0.361509	0.358416	0.305348	0	0.334754	0.911394	0.358	0.356247	0.353146	0.299302	0	0.329212	9.02392	13.5052	13.5423	13.5787	13.9235	14.2996	13.7643
CCGACGTAAACACAAC-1	0.92649	0.378349	0.376866	0.377781	0.300502	0	0.37314	0.926533	0.372851	0.371397	0.372358	0.294052	0	0.367654	9.73581	12.8302	12.8614	12.8694	13.4218	13.6553	12.9029
TGGGATGCACTCATTC-1	0.920406	0.360685	0.358351	0.361465	0.340942	0	0.263461	0.920423	0.354894	0.352575	0.355789	0.334792	0	0.257319	9.79959	12.8707	12.9065	12.9092	12.9773	13.548	14.003
TTCCATCATGCGGTGA-1	0.896765	0.432909	0.425497	0.429431	0.409077	0	0.428162	0.896944	0.425598	0.41807	0.422247	0.401269	0	0.420476	9.69331	9.72986	9.78361	9.82788	9.85632	10.3693	9.65871
TGCACAGTGAAGTTAT-1	0.902059	0.498895	0.490848	0.492102	0.463217	0	0.432485	0.902626	0.491174	0.482982	0.484394	0.454651	0	0.42394	9.34711	8.20945	8.26578	8.31225	8.38553	8.89691	8.81142
CTATTGTGTTTGGTCA-1	0.84947	0.539238	0.524667	0.526555	0.501638	0	0.492942	0.849049	0.530138	0.515142	0.5173	0.491438	0	0.482501	7.04617	6.89871	6.9585	7.02757	7.05507	7.25584	7.09649
TGCGAGCCCTTCCGCG-1	0.932803	0.428452	0.423089	0.429067	0.405919	0	0.387428	0.933464	0.421069	0.415659	0.421948	0.397954	0	0.379427	10.5948	9.73021	9.78313	9.83346	9.80821	10.2876	10.0302
TTGAAAGGTGTAAAGG-1	0.853806	0.511855	0.493466	0.49202	0.475545	0	0.460719	0.853625	0.503667	0.485008	0.483729	0.466136	0	0.451754	8.25597	7.72711	7.8862	7.97473	7.79815	8.28551	8.15176
GGTGCAGAGCCTATCG-1	0.92664	0.440459	0.434139	0.436253	0.422195	0	0.389252	0.927225	0.432764	0.426306	0.42863	0.413952	0	0.380607	9.6925	9.29692	9.32896	9.38175	9.33878	9.8607	9.61639
ACTATATGCTGTGTTC-1	0.861574	0.550918	0.535055	0.531044	0.523711	0	0.466624	0.861477	0.542584	0.526371	0.522468	0.514444	0	0.456737	7.65433	7.03605	7.13887	7.23663	7.10108	7.73504	7.67119
TCCTGGCGCTGCCTGG-1	0.883606	0.528718	0.512163	0.514004	0.497983	0	0.506585	0.884707	0.519834	0.502967	0.505067	0.487761	0	0.49722	9.18985	7.13748	7.26189	7.33772	7.10525	7.36343	7.27888
GAGCCGAGCGTTTATT-1	0.836631	0.604207	0.610532	0.597358	0.60344	0	0.572118	0.835185	0.594258	0.600809	0.587388	0.592942	0	0.560892	5.30474	5.72375	5.69884	5.82136	5.57022	5.7837	5.81504
AGAATGCGGGTTCGGA-1	0.883303	0.527707	0.520188	0.515569	0.509385	0	0.483757	0.883571	0.518934	0.511225	0.506775	0.499603	0	0.474025	7.58599	7.20763	7.24635	7.37671	7.12732	7.68228	7.48594
ATGCGACAATTGGTCC-1	0.889017	0.513176	0.497903	0.498018	0.468218	0	0.492243	0.889411	0.505719	0.490266	0.490433	0.459397	0	0.484346	9.14964	8.09175	8.2403	8.261	8.21	8.80407	8.21379
TTCCGGCTCGACTTCT-1	0.922679	0.470026	0.459659	0.463568	0.447877	0	0.44506	0.923255	0.46181	0.451249	0.455475	0.438841	0	0.436086	8.22529	8.40585	8.47379	8.54851	8.40887	8.82568	8.46575
TGATTATGGCACGCAG-1	0.905941	0.55699	0.545404	0.54501	0.540081	0	0.490403	0.906177	0.548953	0.537102	0.537007	0.530978	0	0.480974	6.56639	7.0568	7.12625	7.25653	6.92258	7.68456	7.50006
GGTTTGACAAGAAGCT-1	0.937703	0.497031	0.491113	0.490401	0.474822	0	0.42525	0.937899	0.489336	0.483333	0.482786	0.466308	0	0.416622	6.09114	8.24906	8.29947	8.37937	8.25409	8.91	8.8803
GCAGCTATGGACAGGT-1	0.912964	0.548545	0.539142	0.537138	0.525987	0	0.5006	0.913238	0.540473	0.530895	0.529134	0.516729	0	0.491517	6.43428	7.17577	7.24738	7.38114	7.07761	7.76278	7.4888
CACCATGATCGCAAAG-1	0.921375	0.483022	0.476425	0.479304	0.451351	0	0.425292	0.92183	0.47516	0.468425	0.471623	0.442681	0	0.416422	7.96497	8.38873	8.42706	8.51975	8.5186	8.94419	8.79251
GTCGGAAGGATACCAG-1	0.884469	0.567406	0.554028	0.558171	0.524469	0	0.538994	0.884396	0.560574	0.546905	0.551391	0.516658	0	0.531544	7.54687	7.50982	7.591	7.67838	7.75371	8.63504	7.68207
GGGCCTATTTAAGTAT-1	0.921325	0.518875	0.510466	0.513873	0.438081	0	0.412983	0.921402	0.511964	0.503309	0.50702	0.429739	0	0.404139	6.82743	8.35016	8.36953	8.45055	8.91147	9.30484	9.05991
CCTCGAAGTGGACGGG-1	0.87928	0.603808	0.599544	0.60142	0.535661	0	0.561955	0.878793	0.595195	0.590592	0.593177	0.525155	0	0.552165	5.35923	6.12136	6.06354	6.3076	6.48854	6.45677	6.3428
CTCTGTTTGAGGATTC-1	0.898542	0.634726	0.618033	0.620971	0.563774	0	0.539293	0.898755	0.627007	0.609861	0.61349	0.553758	0	0.530232	5.55665	5.97102	6.06573	6.31478	6.24362	6.41236	6.98281
TGGGCACGTTCTATGG-1	0.847247	0.618653	0.612732	0.605065	0.55527	0	0.510216	0.847226	0.60952	0.603306	0.5959	0.544148	0	0.499846	6.37835	5.75684	5.75075	5.96254	6.07418	5.87645	7.00736
ACTATTCGTCCGTGGT-1	0.858292	0.620166	0.612352	0.608698	0.565834	0	0.534913	0.857801	0.611343	0.603209	0.599818	0.555283	0	0.524003	5.77422	5.8147	5.82618	5.9776	6.06852	6.11829	6.40255
CCTCTGGCCTAGACGG-1	0.881568	0.702097	0.686563	0.68182	0.682864	0	0.603198	0.879864	0.695204	0.67913	0.674733	0.674829	0	0.594395	3.92616	5.16969	5.23495	5.45557	5.08303	5.95902	6.116
CCATAAACAACCCGAC-1	0.871426	0.638157	0.61427	0.610211	0.633418	0	0.580453	0.870898	0.629905	0.605398	0.601811	0.623443	0	0.570946	5.18234	5.75511	5.91679	6.16724	5.26819	5.90436	6.22562
CATAGTACATTGAGAG-1	0.877312	0.573578	0.566759	0.559247	0.574623	0	0.549905	0.876864	0.564116	0.557027	0.549949	0.563828	0	0.53942	5.41239	6.28973	6.2983	6.57324	5.86303	6.3712	6.29773
ATTTCATTATTTCGCG-1	0.842503	0.635994	0.615132	0.606089	0.652525	0	0.588077	0.840034	0.62755	0.606031	0.597284	0.642922	0	0.578204	4.37805	5.75441	5.85924	6.11726	5.10965	5.61118	6.02159
CAACTATATCGAATGC-1	0.878637	0.555963	0.550817	0.547134	0.547075	0	0.508033	0.878658	0.546853	0.541405	0.538112	0.53682	0	0.497562	6.49878	6.64772	6.61612	6.81474	6.40454	6.95514	6.87125
CTAGTATTCGGAATTA-1	0.85714	0.588402	0.577913	0.570725	0.599014	0	0.55747	0.856384	0.579272	0.568333	0.561423	0.588919	0	0.547318	5.65413	6.18719	6.18868	6.40013	5.7154	6.30185	6.30071
GTGGAACCTACATGCG-1	0.920721	0.52484	0.512718	0.515537	0.482447	0	0.485257	0.921041	0.517678	0.505282	0.508335	0.474178	0	0.477296	7.56512	8.09079	8.15605	8.21128	8.27117	9.03221	8.34037
CCTAAAGGCTGACGCT-1	0.875566	0.60325	0.590325	0.587388	0.595161	0	0.564011	0.875069	0.594887	0.581508	0.578884	0.585687	0	0.554714	5.67061	6.20456	6.23817	6.40159	5.95395	6.76336	6.46586
CGTGACATTGGGTCGT-1	0.925949	0.489004	0.482476	0.483112	0.446015	0	0.431429	0.926225	0.481737	0.475014	0.475767	0.437755	0	0.423368	7.63715	8.69134	8.70649	8.74233	8.90623	9.52123	9.16969
CCAATCGGTAGATCGA-1	0.887604	0.569752	0.563237	0.558676	0.549016	0	0.544172	0.887705	0.561562	0.554968	0.550348	0.539979	0	0.53524	7.00676	6.80508	6.87267	6.91844	6.81983	7.6754	6.91841
ATTGTCGCAATACCTT-1	0.866823	0.646231	0.622599	0.621655	0.642139	0	0.594329	0.865704	0.639842	0.615703	0.614924	0.635146	0	0.587068	5.44388	6.31927	6.49221	6.5815	6.14159	7.68965	6.79534
AAATTACACGACTCTG-1	0.860738	0.654886	0.63089	0.630339	0.660968	0	0.608864	0.859149	0.648661	0.624201	0.623813	0.65442	0	0.601794	4.95387	6.24299	6.44245	6.52817	6.00043	7.63472	6.63974
CACTCCTCTCGGTCGG-1	0.874597	0.608552	0.589516	0.590942	0.576426	0	0.532649	0.873735	0.601522	0.582092	0.583858	0.568137	0	0.524811	5.58505	6.66429	6.80199	6.93263	6.67381	7.67821	7.52924
AAATAACCATACGGGA-1	0.847419	0.602073	0.580574	0.578525	0.589064	0	0.587101	0.845969	0.595003	0.573055	0.571157	0.581267	0	0.579585	5.62786	6.75954	6.9113	7.0085	6.67556	7.80458	6.81045
AGTTACTCTATCGTGG-1	0.864059	0.62277	0.601501	0.605042	0.588784	0	0.565844	0.862663	0.615499	0.593718	0.597638	0.58021	0	0.557628	5.04735	6.31624	6.45041	6.55359	6.35526	7.25917	6.83857
CGTTAGCTCACAACTG-1	0.846506	0.540707	0.514917	0.514886	0.516577	0	0.455245	0.845212	0.532126	0.505854	0.506048	0.506624	0	0.445751	5.82184	7.07752	7.27381	7.36388	6.94832	7.45157	7.98009
GAATGTATGGCAGGTC-1	0.837835	0.64226	0.619696	0.6145	0.617057	0	0.553576	0.836256	0.634195	0.610955	0.606206	0.607182	0	0.54414	5.21879	5.75989	5.87816	6.13913	5.54042	5.89335	6.68503
GCAACCACCAGACCGG-1	0.844326	0.503266	0.476583	0.479987	0.477901	0	0.476318	0.843432	0.493914	0.466848	0.470479	0.467069	0	0.466356	6.48923	7.3321	7.57199	7.6117	7.18697	7.367	7.49063
TCACTCGTGCAACGGC-1	0.84662	0.535429	0.522551	0.523597	0.483222	0	0.41699	0.846845	0.525765	0.512384	0.514017	0.471823	0	0.405594	7.69934	6.76442	6.7744	6.97518	6.92205	6.70205	7.83828
AAACAGAGCGACTCCT-1	0.856335	0.509886	0.488198	0.487346	0.482458	0	0.475714	0.85445	0.500145	0.477915	0.47739	0.471233	0	0.465312	4.68867	7.09565	7.21096	7.34409	6.98584	7.00797	7.34538
CAGCCTCTCCTCAAGA-1	0.844674	0.612692	0.601786	0.589828	0.605101	0	0.519857	0.841589	0.603519	0.591966	0.580236	0.594787	0	0.509245	3.99187	5.8456	5.798	6.06062	5.5957	5.81566	6.77956
TTGCGTGAACGCTTAG-1	0.892869	0.403177	0.393214	0.397092	0.337897	0	0.392161	0.892886	0.396277	0.386215	0.39025	0.329785	0	0.385145	9.69252	10.6186	10.7094	10.7245	10.9913	11.1697	10.7167
CCGCCTGCGAATTGGT-1	0.913328	0.409438	0.400154	0.40152	0.33661	0	0.3994	0.913477	0.403232	0.393891	0.395322	0.3292	0	0.393191	10.2245	11.1924	11.2919	11.3026	11.6539	11.9595	11.3265
AGATGAGGGTTGCGAT-1	0.88099	0.44831	0.435245	0.435905	0.4156	0	0.410333	0.881191	0.440576	0.427309	0.42809	0.406987	0	0.402204	9.76954	9.09478	9.19297	9.2323	9.20579	9.6086	9.45334
CGGTGGGCTCCAGCCT-1	0.869459	0.533332	0.502965	0.51034	0.506534	0	0.444266	0.867702	0.525734	0.494872	0.502485	0.497835	0	0.435674	4.43603	7.66814	7.91241	7.90328	7.64505	8.41349	8.5569
GGCAGCGGTAATCCTA-1	0.826616	0.624484	0.619714	0.617202	0.622559	0	0.583132	0.824117	0.61503	0.610436	0.607474	0.612867	0	0.572753	4.84482	5.54902	5.67898	5.57443	5.50518	5.98686	5.88199
GCTAGCAGGGAGTGGG-1	0.881734	0.515848	0.493986	0.501758	0.460209	0	0.5253	0.881706	0.509102	0.486978	0.494796	0.452198	0	0.518611	8.59904	8.52307	8.72947	8.63615	8.80839	9.52502	8.40927
CTCAAGACATTAGCGC-1	0.853955	0.490682	0.46796	0.473903	0.43944	0	0.499306	0.853046	0.483747	0.460775	0.466799	0.431261	0	0.492466	6.79168	8.856	9.07434	9.0247	9.08065	9.69676	8.77223
CACGGCGCGCCAAAGG-1	0.922342	0.442941	0.43666	0.432082	0.385717	0	0.422963	0.92268	0.436077	0.429728	0.425139	0.377867	0	0.415644	9.69276	9.92355	9.98051	10.0369	10.2993	10.7472	10.0169
TGCAATTTGGGCACGG-1	0.913862	0.414231	0.405639	0.408078	0.334167	0	0.403052	0.914031	0.408113	0.399472	0.401983	0.326786	0	0.396851	10.3713	11.1608	11.2553	11.2551	11.6877	11.9491	11.2752
ATGCCAATCGCTCTGC-1	0.919069	0.451199	0.449113	0.448374	0.437478	0	0.413694	0.919623	0.44334	0.441189	0.440597	0.429096	0	0.404837	9.5588	9.01353	9.01797	9.0823	9.01297	9.62511	9.15912
GCTGGACCCAAAGTGG-1	0.862316	0.52043	0.501686	0.50596	0.489858	0	0.495831	0.862277	0.512564	0.493471	0.497921	0.48091	0	0.487242	8.50143	7.76168	7.8952	7.90261	7.80538	8.48968	7.84214
ATTCCTAAGACGTGGA-1	0.925926	0.436065	0.431933	0.427997	0.425261	0	0.385474	0.926398	0.427832	0.423613	0.419679	0.416589	0	0.376275	8.64466	9.05788	9.08094	9.13239	9.05039	9.56296	9.37219
TCCGGAGGAAGGGCTG-1	0.848825	0.561101	0.539677	0.539017	0.561877	0	0.48329	0.848229	0.553301	0.531465	0.531001	0.553342	0	0.47434	7.13849	7.10145	7.25996	7.35022	6.82913	7.855	7.79601
TCGGTGACCGCTCCGG-1	0.90183	0.501963	0.492285	0.485053	0.489504	0	0.468671	0.901938	0.494752	0.484964	0.477743	0.481555	0	0.460847	7.99509	8.47965	8.57304	8.68162	8.38736	9.34274	8.70402
TCCGAAGTAGTCACCA-1	0.923545	0.452735	0.442904	0.444507	0.38512	0	0.442083	0.924031	0.445733	0.435815	0.437516	0.376787	0	0.434924	9.82885	9.52588	9.62535	9.64638	9.90789	10.2055	9.60695
CATGTAGGAGCGCCAA-1	0.928705	0.518566	0.505822	0.500085	0.486063	0	0.463027	0.928703	0.513204	0.500338	0.494507	0.480013	0	0.457039	7.31888	9.65517	9.78617	9.82595	9.82583	11.1137	10.1709
CACAAGAAAGATATTA-1	0.902884	0.499314	0.488958	0.481561	0.42884	0	0.468884	0.903202	0.492438	0.481976	0.474508	0.42074	0	0.461751	9.28679	8.75389	8.85764	8.93305	9.24038	9.68525	9.08109
AGGGTCAGTAACCCTA-1	0.916286	0.478587	0.471802	0.463762	0.402598	0	0.459992	0.916286	0.473329	0.466489	0.458372	0.396325	0	0.454496	8.76362	10.6835	10.754	10.8323	11.279	12.0072	10.8362
TAAGCCCTTACGACCA-1	0.907247	0.514702	0.504629	0.499526	0.476382	0	0.4692	0.907314	0.508525	0.498323	0.49325	0.469456	0	0.462099	8.35048	9.01757	9.10755	9.19435	9.25387	10.2594	9.28636
ATACCGTCATCCATAA-1	0.877897	0.597401	0.58027	0.575189	0.544202	0	0.493334	0.877165	0.591843	0.574432	0.569386	0.537696	0	0.486227	6.23807	7.82178	7.96359	8.05831	8.22451	9.57249	8.70974
GGACGTCCATAGTTGG-1	0.890319	0.567926	0.551721	0.563234	0.472591	0	0.49355	0.890316	0.560859	0.544134	0.556204	0.463757	0	0.48447	7.30087	7.36386	7.39853	7.4537	8.05527	8.40556	7.69574
CATCAAACTGGCGCCC-1	0.881377	0.518822	0.511941	0.493955	0.415637	0	0.348949	0.881114	0.511265	0.50416	0.485875	0.406276	0	0.341622	7.1135	7.93677	7.94512	8.08495	8.67424	8.63908	10.9012
AAACGTGTTCGCCCTA-1	0.886066	0.51819	0.50502	0.51055	0.418418	0	0.445916	0.885925	0.511387	0.497971	0.503761	0.410002	0	0.438095	7.8825	8.45126	8.53915	8.57017	9.19458	9.47637	9.05506
AAATTGGTGAGAAGCA-1	0.842715	0.538943	0.515949	0.521979	0.407623	0	0.451896	0.841915	0.532766	0.509435	0.515614	0.399487	0	0.444048	7.6593	8.5336	8.72642	8.70188	9.56986	9.87824	9.10163
GGTCATTGTAGTCATA-1	0.842119	0.5344	0.518681	0.496655	0.41891	0	0.33689	0.841212	0.527811	0.511661	0.489357	0.410518	0	0.3302	7.25973	8.29519	8.3487	8.5497	9.18831	9.4458	11.5595
GAACATTAGTATGTTA-1	0.813626	0.510776	0.502595	0.517208	0.392147	0	0.282906	0.812436	0.503346	0.494812	0.510241	0.382831	0	0.276226	7.54789	8.16977	8.1481	8.28101	9.06863	8.95986	12.7125
TTGGGTTTATTCAGCG-1	0.903596	0.525531	0.518083	0.5238	0.416001	0	0.485055	0.90346	0.517366	0.509591	0.515806	0.405783	0	0.475903	6.10348	7.50902	7.49145	7.60624	8.27013	8.06753	7.71534
GATTTAGTGCGTACTG-1	0.813952	0.479801	0.477365	0.466232	0.367417	0	0.375785	0.813656	0.470651	0.468154	0.456648	0.356592	0	0.364688	9.46375	7.80456	7.81629	7.84053	8.70351	8.1732	8.51007
CGAGCTGGGCTTTAGG-1	0.855295	0.550867	0.544371	0.547016	0.439704	0	0.474742	0.854623	0.54232	0.535483	0.538625	0.429046	0	0.46412	6.51767	6.93781	6.90753	7.05807	7.75051	7.44564	7.298
GGGTGTTTCAGCTATG-1	0.848256	0.532277	0.524378	0.526907	0.426935	0	0.331369	0.84734	0.523083	0.514996	0.517925	0.416027	0	0.320886	6.33545	6.97201	7.01948	7.12705	7.83477	7.41038	9.36652
TTAATTTCAGACGCGG-1	0.92767	0.443437	0.440373	0.444487	0.36306	0	0.280069	0.927852	0.434511	0.431305	0.435869	0.352955	0	0.270618	6.49146	8.50395	8.49592	8.60305	9.12969	8.82907	10.5414
ACTGCCGTCGTAACTC-1	0.869287	0.565346	0.565729	0.571051	0.488146	0	0.214559	0.869149	0.555536	0.555772	0.561882	0.476765	0	0.206661	6.08807	6.28889	6.23431	6.43254	6.8798	6.41515	14.3315
GTGCACGAAAGTGACT-1	0.875807	0.543781	0.541261	0.542758	0.466248	0	0.469065	0.876672	0.533835	0.531135	0.533068	0.454464	0	0.457081	7.61451	6.54672	6.52261	6.65248	7.03528	6.61578	6.93791
ATCTCCCTGCAATCTA-1	0.888532	0.546896	0.537726	0.545783	0.461146	0	0.430859	0.888507	0.537702	0.528023	0.53715	0.449748	0	0.419305	5.99507	6.75605	6.70767	7.00267	7.21385	6.87811	7.57046
ACGCCAGATGATTTCT-1	0.897538	0.578876	0.567698	0.570512	0.533517	0	0.510665	0.897044	0.570702	0.559085	0.562515	0.523957	0	0.501166	5.1725	6.65093	6.65463	6.8573	6.82242	7.26737	7.16906
AGCTATTTAATCCAAC-1	0.888352	0.56659	0.555232	0.562685	0.496073	0	0.44449	0.88822	0.557831	0.545915	0.554366	0.485345	0	0.433899	5.84956	6.62058	6.58521	6.86583	6.9535	6.89794	7.73029
CCACGAGAAGAGAATC-1	0.877095	0.576048	0.561127	0.564095	0.51062	0	0.522129	0.876719	0.567415	0.551766	0.55562	0.500057	0	0.512429	5.83358	6.52596	6.48386	6.78123	6.80664	6.83133	6.94011
GATTCCGCGTTTCCGT-1	0.90083	0.548352	0.535671	0.537229	0.519427	0	0.477016	0.900663	0.540179	0.52713	0.529035	0.510214	0	0.467501	5.96613	7.14083	7.18783	7.29976	7.18552	7.79644	7.66541
GTCGGATGTAGCGCGC-1	0.914112	0.518228	0.506488	0.509494	0.494409	0	0.451525	0.914018	0.510626	0.498559	0.501931	0.485867	0	0.442791	6.16066	7.93847	7.97909	8.08407	7.93102	8.7057	8.43753
TATTTATACCGAGTAG-1	0.84958	0.55303	0.546311	0.540417	0.505423	0	0.481564	0.84919	0.54258	0.535674	0.530101	0.493623	0	0.469546	6.2589	6.27396	6.31135	6.50382	6.52907	6.24372	6.78857
GTAGGTGATCCGTGTA-1	0.902847	0.50761	0.49987	0.502046	0.486495	0	0.475671	0.903002	0.498903	0.490918	0.493487	0.477035	0	0.466051	6.88509	7.56254	7.58353	7.69773	7.5963	8.07914	7.68772
AGTTAAGCGGTCCCGG-1	0.90804	0.525283	0.518785	0.516241	0.502813	0	0.452459	0.908377	0.517049	0.510394	0.507966	0.493915	0	0.442984	7.36565	7.51343	7.54871	7.62695	7.59595	8.26174	8.07441
TTGGCCTAGAATTTCG-1	0.942929	0.502963	0.494053	0.498535	0.472155	0	0.402182	0.942988	0.496806	0.487744	0.492443	0.465395	0	0.39476	6.37093	9.2816	9.34416	9.37348	9.46801	10.494	10.1429
GGCATATCGGTTCTGC-1	0.919071	0.526327	0.533668	0.530078	0.510917	0	0.468996	0.919971	0.516808	0.524374	0.520695	0.500942	0	0.458191	7.16572	6.94286	6.9151	6.93551	7.00795	7.36201	7.30962
GGGCGTCCACTGGCTC-1	0.928701	0.497187	0.485508	0.485644	0.444011	0	0.47298	0.928843	0.490697	0.478788	0.479063	0.4365	0	0.465972	7.46575	9.1115	9.18171	9.23704	9.4414	10.1915	9.24185
TTACCCATTGCCGGGT-1	0.906714	0.578437	0.562567	0.568041	0.533913	0.469238	0.545592	0.906594	0.571901	0.555725	0.561409	0.52631	0.46106	0.538615	6.45603	7.48751	7.60038	7.60772	7.7228	8.41761	7.80186
TTAGACACGATCGTTG-1	0.854192	0.64233	0.617121	0.622536	0.630021	0	0.553715	0.852704	0.635837	0.610156	0.615798	0.622749	0	0.545861	5.31706	6.33684	6.55004	6.56182	6.22306	7.64447	7.18463
GCGCTGATCCAGACTC-1	0.865686	0.642249	0.619084	0.62086	0.626757	0.5635	0.613298	0.864465	0.635151	0.611413	0.613577	0.618509	0.55603	0.605287	5.1508	6.06859	6.21415	6.35299	5.88054	7.25817	6.17321
TTCGGCAACCCGCTGA-1	0.847954	0.550523	0.526664	0.535199	0.516815	0	0.464244	0.847216	0.542753	0.518481	0.527316	0.507695	0	0.455256	6.92064	7.28311	7.47347	7.47113	7.27437	7.93898	8.06203
GATATTTCCTACATGG-1	0.860193	0.504845	0.495915	0.496146	0.452051	0	0.428992	0.861575	0.494563	0.485134	0.485964	0.439901	0	0.417989	9.32577	6.99222	6.94634	7.15724	7.1097	6.67974	7.82215
CTGCGTTACGATATAA-1	0.854197	0.573079	0.558004	0.557078	0.520333	0	0.509057	0.854306	0.564046	0.548462	0.547862	0.509574	0	0.499311	7.16833	6.43164	6.47589	6.60966	6.61476	6.6351	7.13899
TAATAAACAAGGAGAT-1	0.83907	0.540877	0.532878	0.531099	0.469704	0	0.495051	0.840315	0.53018	0.521312	0.520437	0.456401	0	0.48237	7.93801	6.43858	6.27608	6.59894	6.64145	5.77132	6.47604
AACCTTTACGACGTCT-1	0.834366	0.514207	0.502188	0.503362	0.449186	0	0.460388	0.834382	0.503572	0.490806	0.49296	0.436418	0	0.447819	7.28042	6.77532	6.69786	7.02224	6.99411	6.27867	6.90458
AGTCCCGCCTTTAATT-1	0.834971	0.608867	0.585277	0.585992	0.53046	0	0.490654	0.831877	0.601081	0.576977	0.578054	0.520489	0	0.48111	4.24407	6.3376	6.50753	6.65014	6.72009	6.91935	7.4693
TGAGATTAGGCCCTAA-1	0.839571	0.52787	0.492639	0.500597	0.514019	0	0.475857	0.836952	0.519443	0.483603	0.491776	0.504457	0	0.466542	4.47164	7.34118	7.61814	7.58808	7.13669	7.71178	7.75102
AGTGTATTGCGCATTG-1	0.841703	0.633635	0.599954	0.596321	0.600281	0	0.578799	0.838144	0.625665	0.591131	0.587731	0.590667	0	0.569492	3.8033	5.89842	6.1192	6.2681	5.841	6.29582	6.2726
GTTGGATTCAGTGGCT-1	0.865768	0.51425	0.508699	0.508921	0.475237	0	0.487485	0.866115	0.504603	0.498997	0.499242	0.464593	0	0.477031	8.08783	7.06929	7.12814	7.13288	7.27756	7.37203	7.17427
TAAAGCTGCAATAGGG-1	0.876639	0.60765	0.578241	0.576892	0.595736	0	0.556689	0.874711	0.600004	0.569927	0.568859	0.587028	0	0.548283	4.01158	6.40808	6.60605	6.74299	6.20268	7.1546	6.9062
AGTAGGAAGGAAGTTG-1	0.857031	0.516605	0.497725	0.49852	0.480591	0	0.463765	0.856077	0.508567	0.489454	0.490321	0.4713	0	0.454937	6.27397	7.72322	7.9045	7.92244	7.77873	8.32607	8.16761
TATCACTTCGAGTAAC-1	0.871801	0.593648	0.560942	0.567111	0.565792	0	0.543023	0.870055	0.586642	0.553398	0.559781	0.55771	0	0.534936	4.37629	6.93902	7.22365	7.21993	6.9491	8.01718	7.27585
TGATCTACGCTGATCT-1	0.889921	0.474623	0.458024	0.459288	0.432012	0	0.440971	0.889925	0.467961	0.451153	0.452411	0.424319	0	0.433681	8.99292	9.38958	9.53319	9.51336	9.56941	10.2804	9.59691
GGATCATCCCGTACGC-1	0.968177	0.355513	0.353361	0.354409	0.321091	0	0.339358	0.968481	0.349624	0.347452	0.348551	0.314617	0	0.333142	9.76296	12.8852	12.9044	12.9116	13.0873	13.529	12.9608
TGACACTTCTCTTTGC-1	0.96127	0.380414	0.380503	0.382833	0.348844	0	0.336702	0.961638	0.373919	0.374018	0.376464	0.341808	0	0.329506	9.36904	11.6106	11.6132	11.6288	11.804	12.2629	11.8941
AGCCCTTCTAATCCGA-1	0.958417	0.406672	0.404837	0.404975	0.374949	0	0.35242	0.958713	0.400052	0.398208	0.398404	0.367815	0	0.345031	8.15007	10.9479	10.9678	10.9875	11.16	11.7245	11.3452
CACCGCGTCCACTCTA-1	0.973843	0.312255	0.314533	0.310935	0.0954563	0	0.310892	0.973882	0.307973	0.310309	0.306696	0.0917701	0	0.306605	7.72024	17.0112	17.0078	17.0462	21.4543	17.7998	17.0254
TAATTGGAATCGGGAA-1	0.962944	0.384653	0.382931	0.379978	0.0903579	0	0.392654	0.963114	0.379181	0.377454	0.374511	0.085985	0	0.387242	8.36594	12.7357	12.7558	12.7981	19.5699	13.6153	12.6585
TCGTAAGCTCCGAGGA-1	0.958788	0.375121	0.371447	0.364164	0.333324	0	0.355768	0.958946	0.369779	0.366088	0.358731	0.327392	0	0.350044	8.96294	13.1637	13.203	13.2654	13.4524	14.0262	13.2577
TATATTACAAATGTCG-1	0.954481	0.41771	0.412807	0.411901	0.364245	0	0.384759	0.954749	0.411909	0.406966	0.406076	0.357616	0	0.378639	9.0013	11.4936	11.5416	11.5605	11.8536	12.4278	11.7936
CGCGAGAGGGACTTGT-1	0.953254	0.409277	0.40255	0.3954	0.121986	0	0.452992	0.953317	0.404306	0.397522	0.390315	0.117208	0	0.448512	7.92977	12.7843	12.8488	12.9184	18.019	13.8759	12.416
GGACCTACGGTAACGT-1	0.942473	0.471002	0.464247	0.462899	0.449131	0	0.446009	0.942681	0.463983	0.45708	0.45587	0.441375	0	0.438313	6.82971	9.1942	9.22773	9.30369	9.21547	9.99905	9.27471
GAAATATGCTTGAATG-1	0.920361	0.492725	0.486998	0.483706	0.473984	0	0.466088	0.920689	0.485202	0.479335	0.476182	0.465597	0	0.458042	7.75584	8.43621	8.46078	8.56477	8.38187	9.15228	8.60271
CCGTATTAGCGCAGTT-1	0.950805	0.471161	0.463769	0.469754	0.451752	0	0.373196	0.951018	0.46479	0.457266	0.463528	0.444846	0	0.365279	6.94244	9.70852	9.75516	9.79502	9.76033	10.6725	10.3981
AGGCGTCTATGGACGG-1	0.902573	0.566401	0.549709	0.545154	0.515056	0	0.492227	0.902458	0.560456	0.543517	0.539018	0.508045	0	0.485085	7.21239	8.12442	8.26864	8.36585	8.43684	9.55276	8.70522
AACATCGATACGTCTA-1	0.925899	0.61599	0.603999	0.604851	0.557845	0	0.471782	0.925528	0.60986	0.597669	0.598751	0.550417	0	0.463577	4.69861	7.01936	7.12372	7.2234	7.37761	8.44783	8.32847
TGAATATGCTATAAAC-1	0.886049	0.575256	0.56066	0.552175	0.528656	0	0.515149	0.885554	0.570427	0.555645	0.547122	0.523066	0	0.509425	6.97261	8.94142	9.07705	9.18912	9.29596	10.8423	9.43146
ACCAAACACCCAGCGA-1	0.87708	0.551884	0.534327	0.543035	0.442516	0	0.440833	0.876806	0.545545	0.527538	0.536714	0.434325	0	0.432922	7.74758	8.12607	8.19804	8.27122	8.93243	9.38772	9.06588
TGGCTTGTACAAGCTT-1	0.865608	0.578415	0.560082	0.554451	0.463325	0	0.313508	0.864787	0.572801	0.5541	0.548495	0.455915	0	0.307216	6.55773	8.15636	8.27406	8.36957	9.07326	9.78746	12.3516
GAATGAAGGTCTTCAG-1	0.813527	0.505848	0.489232	0.479244	0.378109	0	0.316788	0.812276	0.499275	0.482136	0.472173	0.369549	0	0.307567	7.50198	8.84376	8.86804	9.01443	9.78963	9.86662	10.3213
AGATACCAGCACTTCA-1	0.864423	0.56253	0.541828	0.537014	0.435927	0	0.457675	0.863376	0.556627	0.535479	0.53074	0.428153	0	0.450518	5.95681	8.26903	8.38956	8.48944	9.30048	9.78085	9.25836
TCTGCGAATCGTTCGC-1	0.871142	0.569621	0.559512	0.566384	0.434626	0	0.469169	0.870626	0.563551	0.553199	0.560454	0.426322	0	0.461301	7.15522	7.95793	8.00421	8.08046	8.97649	9.32078	8.6744
AGCTCGTTGATGGAAA-1	0.917518	0.52291	0.517653	0.516292	0.398266	0	0.436977	0.917494	0.517443	0.512115	0.510798	0.390931	0	0.429794	7.72329	9.44787	9.49247	9.53353	10.3845	10.88	9.9535
TGAATGAGATACAGCA-1	0.950548	0.497837	0.491199	0.495537	0.410477	0	0.438018	0.950588	0.492005	0.485249	0.489767	0.40319	0	0.431255	5.94392	9.6138	9.65579	9.67829	10.2069	10.7926	10.0485
ACCCTTGCCTGGGTCG-1	0.927299	0.423298	0.421162	0.424461	0.33562	0	0.351942	0.927994	0.415944	0.41376	0.417303	0.326913	0	0.343547	11.4146	9.85111	9.86086	9.91689	10.4665	10.396	10.3767
GGCGAACCGTTCTGAT-1	0.9243	0.41899	0.413113	0.423633	0.340107	0	0.343909	0.925055	0.410348	0.404143	0.415399	0.330034	0	0.334048	9.50917	9.01638	8.97345	9.11971	9.51336	9.16623	9.53937
CATTACGTCGGCCCGT-1	0.8364	0.588229	0.578918	0.586269	0.489854	0	0.599288	0.83466	0.580391	0.57076	0.578908	0.480414	0	0.592706	5.55181	6.65032	6.67253	6.88019	7.4982	7.59204	7.05054
CAAGCACCAAATGCCT-1	0.80092	0.525936	0.518313	0.519525	0.424245	0	0.488291	0.799499	0.516058	0.508053	0.50996	0.412373	0	0.477499	6.88682	6.81831	6.79691	7.02881	7.5544	6.85369	7.04069
TGCATGGATCGGATCT-1	0.852665	0.520746	0.505323	0.516149	0.40501	0	0.480003	0.852138	0.512463	0.496429	0.50794	0.394607	0	0.47061	7.2493	7.52883	7.5211	7.62775	8.34555	8.03243	7.69603
GAAATCGCGCGCAACT-1	0.885505	0.533345	0.525487	0.530662	0.419533	0	0.362568	0.885114	0.524986	0.516694	0.522471	0.408891	0	0.354004	6.07876	7.28815	7.23728	7.39923	8.04257	7.73992	9.92093
CTGAAAGAGATCCGAC-1	0.833892	0.492994	0.482152	0.486663	0.389611	0	0.142705	0.833733	0.483032	0.47154	0.476995	0.377547	0	0.13461	8.03363	7.25424	7.18417	7.45608	7.93634	7.19227	15.0542
CACCTCGATGGTGGAC-1	0.899061	0.578333	0.571723	0.581687	0.481047	0	0.466532	0.898754	0.569871	0.562887	0.573656	0.470665	0	0.456889	5.3214	6.54722	6.50999	6.66842	7.27496	7.09671	7.7744
ATTTGTTCCAGGGCTC-1	0.890396	0.55529	0.548602	0.550486	0.460103	0	0.49555	0.890105	0.546305	0.539295	0.541795	0.449345	0	0.484472	5.69074	6.7019	6.68645	6.88662	7.43436	7.12918	6.86676
TGGGCCACAAGAGCGC-1	0.882363	0.581173	0.57603	0.570249	0.559702	0	0.530776	0.882145	0.572655	0.56763	0.561511	0.550493	0	0.521179	6.28932	6.49428	6.61163	6.57903	6.5775	7.36788	6.85625
CCTTCTTGATCCAGTG-1	0.912258	0.53264	0.520273	0.52481	0.507092	0	0.489614	0.912436	0.524908	0.512237	0.517159	0.498428	0	0.481074	6.80961	7.61767	7.67866	7.76915	7.63962	8.37581	7.92277
CCTCGCCAGCAAATTA-1	0.911395	0.552262	0.542813	0.543951	0.526916	0	0.472431	0.911504	0.544687	0.535037	0.536435	0.518317	0	0.463794	6.5517	7.37256	7.43366	7.52295	7.37086	8.26801	8.11411
TTCATGGCGCAACAGG-1	0.938979	0.466613	0.455632	0.45791	0.430849	0	0.442842	0.939354	0.460259	0.449082	0.451515	0.423685	0	0.436118	8.96476	9.82651	9.89616	9.93064	9.9919	10.7926	9.99908
TTAATCAGTACGTCAG-1	0.917125	0.515608	0.502203	0.506656	0.48741	0	0.464177	0.917206	0.508171	0.494494	0.499244	0.478881	0	0.455798	6.62717	8.05928	8.14195	8.20512	8.04717	8.77774	8.41376
CCTATCTATATCGGAA-1	0.864411	0.525966	0.520147	0.525915	0.49719	0	0.508062	0.864338	0.51612	0.510393	0.516089	0.486533	0	0.497527	7.10283	6.83201	6.94291	6.83896	6.97225	7.21706	6.86516
ATTATACTTTGCTCGT-1	0.909647	0.500522	0.488318	0.486449	0.47292	0	0.467211	0.910079	0.492891	0.480402	0.478686	0.464433	0	0.458914	8.56168	8.24728	8.30877	8.39457	8.31715	9.00907	8.45689
ATGGATCCGGCGTCCG-1	0.927567	0.489048	0.481544	0.479494	0.435118	0	0.445451	0.927899	0.482644	0.475053	0.473038	0.427659	0	0.438489	8.87483	9.33824	9.40717	9.45125	9.65976	10.3981	9.71161
CGCCCGCTTCCGTACA-1	0.919317	0.499835	0.48886	0.491786	0.454021	0	0.502677	0.91945	0.493598	0.482472	0.485499	0.446759	0	0.496268	8.14138	9.24773	9.33951	9.34179	9.47646	10.3754	9.13845
GGATTCCGCTATACCC-1	0.89175	0.504858	0.502712	0.500571	0.461236	0	0.481254	0.892463	0.495151	0.492866	0.49083	0.450473	0	0.470802	7.93477	7.18215	7.16467	7.23029	7.42753	7.40477	7.26027
CGGTCTATCAACCCGT-1	0.93887	0.481797	0.476049	0.477967	0.45292	0	0.430018	0.939856	0.473346	0.467388	0.469628	0.443712	0	0.42102	8.54114	8.09218	8.09383	8.19067	8.21228	8.52814	8.60024
ATGCCGGTTGATGGGA-1	0.877447	0.531425	0.517179	0.519169	0.511993	0.277255	0.472611	0.878207	0.523045	0.50846	0.510771	0.502671	0.264367	0.462928	9.47955	7.31855	7.39757	7.49274	7.26493	9.09998	7.67572
TCATGCAGGTTCTCAT-1	0.926192	0.479263	0.471777	0.476654	0.457459	0.222885	0.415072	0.926986	0.471313	0.46365	0.468811	0.448872	0.215627	0.406294	9.43392	8.43965	8.47605	8.51725	8.50636	13.1793	8.99592
TGAGCTTTAATGACGC-1	0.898946	0.547487	0.535378	0.538679	0.522787	0.315149	0.517968	0.899381	0.539426	0.526966	0.530669	0.513443	0.305865	0.508673	7.45259	7.19681	7.23855	7.35445	7.09565	10.225	7.1753
TCCCTTAGATTACTCG-1	0.881315	0.546066	0.534256	0.536657	0.506734	0.45239	0.477608	0.88174	0.537388	0.525211	0.528092	0.496777	0.441263	0.467957	7.61446	6.95685	6.99406	7.14637	7.06921	7.42649	7.59026
ATATCTCCCTCGTTAA-1	0.92812	0.497803	0.486108	0.486302	0.440617	0	0.410592	0.928331	0.491471	0.479599	0.479957	0.433127	0	0.403407	7.97351	9.20113	9.29241	9.36342	9.52878	10.2794	10.0625
AGCTCTTCCCAGTGCA-1	0.859501	0.676414	0.650288	0.651881	0.656647	0	0.575643	0.857822	0.669922	0.643219	0.645188	0.648937	0	0.567666	4.79145	5.74349	5.94721	6.0923	5.59364	6.8697	6.80946
TCGCTAAACCGCTATC-1	0.890887	0.576643	0.559893	0.566493	0.532054	0	0.519082	0.890907	0.569205	0.552092	0.559035	0.523314	0	0.510756	6.86682	7.01208	7.12092	7.16428	7.17894	7.87434	7.52372
CACATTCTTTCGATGG-1	0.839694	0.54741	0.536401	0.537258	0.466225	0	0.239029	0.839968	0.537335	0.52569	0.527403	0.453532	0	0.23018	7.19573	6.50632	6.45078	6.74512	6.81452	6.08085	12.9631
GATATGCGGTAGCCAA-1	0.872065	0.610258	0.59446	0.595828	0.55992	0.365055	0.537493	0.871868	0.602518	0.586309	0.588165	0.550455	0.356121	0.528183	6.3622	6.33306	6.41999	6.60867	6.46595	9.86956	6.8508
CGTTTCACTTCGGGCG-1	0.846624	0.587753	0.571083	0.560261	0.482147	0	0.510904	0.845493	0.579149	0.561813	0.551304	0.470865	0	0.501014	5.72398	6.36835	6.37727	6.66425	6.97817	6.60637	7.05744
CCAATTACGGGTCGAG-1	0.871417	0.598318	0.58104	0.582958	0.546789	0.445946	0.504621	0.871405	0.591174	0.573577	0.575734	0.538051	0.436188	0.495882	7.37598	6.78127	6.9207	6.99901	6.94316	8.00178	7.5604
GCAGGTAGAGTATGGT-1	0.849098	0.633359	0.610598	0.614619	0.545176	0	0.584614	0.847516	0.626323	0.603005	0.607491	0.535891	0	0.576134	5.28337	6.24264	6.38139	6.52226	6.74407	7.16116	6.44524
GTCGTATTGGCGTACA-1	0.857515	0.551826	0.536807	0.535191	0.520678	0.414609	0.528353	0.857343	0.543789	0.528471	0.526974	0.511485	0.403638	0.519641	7.68518	7.14106	7.24827	7.32052	7.1735	8.00341	7.22997
GAAATTAGCACGGATA-1	0.844068	0.610031	0.580613	0.582421	0.553566	0	0.529144	0.840967	0.602148	0.572005	0.574163	0.543841	0	0.519827	4.0045	6.28179	6.46345	6.57618	6.47153	6.84275	6.98126
AATGCACCAAGCAATG-1	0.855458	0.581862	0.558149	0.555569	0.542401	0.473017	0.53475	0.853427	0.573255	0.548892	0.546616	0.532238	0.461779	0.525205	4.54883	6.44734	6.56721	6.72271	6.49007	7.10749	6.81287
AGGACGCTCGATGTTG-1	0.821146	0.679015	0.667289	0.660244	0.608631	0	0.628466	0.817506	0.671264	0.659116	0.652054	0.598771	0	0.619325	4.24561	5.26727	5.31435	5.4264	5.69007	5.73805	5.61477
GGCTAAAGGGCGGGTC-1	0.91879	0.520895	0.512287	0.511817	0.492859	0	0.463336	0.919397	0.51305	0.50428	0.503928	0.484101	0	0.454614	8.0918	7.76891	7.8302	7.88308	7.83358	8.52234	8.24484
CATCTATCCCGTGTCT-1	0.941083	0.426416	0.417588	0.419028	0.380248	0	0.398226	0.941401	0.420303	0.411362	0.412936	0.373292	0	0.391747	9.70499	10.9264	10.9974	11.0362	11.1965	11.7994	11.1487
CAGTAACTATTTATTG-1	0.941573	0.46087	0.453254	0.454096	0.430974	0	0.425274	0.942205	0.453524	0.445791	0.446739	0.422868	0	0.41733	9.14891	9.16856	9.22645	9.25689	9.28846	9.89769	9.4173
CATATACTACTGATAA-1	0.945383	0.415967	0.420252	0.417102	0.396709	0	0.370093	0.94596	0.40801	0.412435	0.409231	0.388322	0	0.361378	9.03509	9.63735	9.63125	9.65262	9.73442	10.1731	9.95215
GCGTTCGGAGACCGGG-1	0.973964	0.322784	0.32448	0.318951	0.0240768	0	0.339473	0.974017	0.318378	0.320117	0.314529	0.0217167	0	0.335248	7.76437	16.3958	16.3927	16.4361	29.2346	17.218	16.265
AAGTTCAGTCTGCGTA-1	0.952157	0.447989	0.444923	0.442742	0.44431	0	0.452808	0.952409	0.441713	0.438618	0.436453	0.437862	0	0.446517	7.71689	10.3181	10.348	10.3845	10.2997	11.2669	10.248
CGAAGCTATAAATTCA-1	0.93054	0.485102	0.478433	0.475686	0.456863	0	0.40828	0.930822	0.477409	0.470634	0.467949	0.448312	0	0.399831	7.13488	8.50363	8.55518	8.61701	8.58323	9.25638	9.26054
CGCGGTCACAAACCAA-1	0.948877	0.452593	0.448644	0.448083	0.437164	0	0.434348	0.949045	0.445859	0.441851	0.441378	0.430074	0	0.427324	6.77032	9.80964	9.83913	9.88253	9.87796	10.6615	9.9395
GGGAATGAGCCCTCAC-1	0.936863	0.441486	0.437497	0.440871	0.419819	0	0.428346	0.937406	0.433901	0.429861	0.433436	0.411549	0	0.420437	9.01494	9.36292	9.3962	9.43006	9.40342	9.96918	9.41619
ACGGAGCGCAAATTAC-1	0.938075	0.454041	0.456434	0.455857	0.440045	0	0.433122	0.938625	0.446256	0.448633	0.448243	0.431601	0	0.424844	8.27957	8.96786	8.92903	9.01202	8.91874	9.51101	9.06299
CGTTCTTCGCACACCT-1	0.919784	0.461159	0.459532	0.458366	0.427841	0	0.411661	0.920382	0.452257	0.450543	0.449432	0.418171	0	0.40122	8.10822	8.22152	8.21316	8.2478	8.3982	8.58876	8.36949
GAATAGCCCTGCGGTC-1	0.909375	0.460016	0.455341	0.454033	0.438827	0	0.4137	0.909643	0.452189	0.447421	0.446224	0.43031	0	0.405157	8.42211	8.85392	8.88211	8.94237	8.89066	9.45619	9.20351
AATAGCTACCGCGTGC-1	0.94805	0.437925	0.432842	0.436078	0.416409	0	0.382657	0.948347	0.431415	0.426267	0.429667	0.409368	0	0.375394	8.15648	10.2819	10.324	10.3504	10.3605	11.0962	10.7089
CCGAGCTGTGCTTGTC-1	0.944824	0.500984	0.493582	0.497488	0.47242	0	0.422366	0.945194	0.49385	0.486284	0.490494	0.464521	0	0.414191	6.84049	8.53045	8.56865	8.64424	8.63135	9.36032	9.20544
GATGACGATGATCGCG-1	0.946327	0.48038	0.473124	0.474614	0.448571	0	0.434503	0.946619	0.474421	0.467067	0.468721	0.44196	0	0.427667	8.14422	9.89502	9.95441	10.0094	10.0637	11.0133	10.1639
GCCTATGCTGGGCCTT-1	0.913681	0.510477	0.496984	0.511103	0.413941	0	0.416308	0.91368	0.503566	0.489717	0.504443	0.405333	0	0.407571	7.01765	8.5078	8.55492	8.61306	9.17168	9.43824	9.09666
TTACTGTCTAGAGCTC-1	0.923175	0.522665	0.514421	0.515782	0.440541	0	0.467205	0.922905	0.516317	0.507941	0.509458	0.432922	0	0.459491	5.6947	8.73983	8.80387	8.84931	9.37349	9.99927	9.00621
AGCGGTTGCCGCTCTG-1	0.901469	0.501235	0.490492	0.501433	0.390483	0	0.245341	0.901058	0.494396	0.483258	0.494641	0.38193	0	0.236824	6.1945	8.73739	8.73128	8.75495	9.56899	9.67158	11.635
GCTTGCAGCACAATTG-1	0.871625	0.504246	0.490196	0.494688	0.39994	0	0.263284	0.870942	0.497505	0.483081	0.487857	0.391602	0	0.25613	6.72671	8.77029	8.81901	8.86957	9.56336	9.78582	12.3985
CCGGAGGTCTTATGGT-1	0.805847	0.490587	0.466318	0.464523	0.368719	0	0.402578	0.804878	0.483618	0.458774	0.457212	0.359933	0	0.394028	8.65324	8.86774	8.97981	9.09286	9.79646	9.77735	9.45094
ACAGTATACCGTGGGA-1	0.833329	0.529641	0.516161	0.526478	0.424723	0	0.396987	0.832064	0.522383	0.508365	0.519347	0.415627	0	0.387418	6.59661	7.91656	7.8953	8.02298	8.66631	8.71739	8.85966
CCAGATGTAAATGGGT-1	0.867755	0.456346	0.439913	0.452919	0.332109	0	0.254009	0.867558	0.44961	0.432683	0.446299	0.323451	0	0.246074	9.22199	9.66672	9.69129	9.76883	10.5398	10.4265	11.9633
GAACTTGTGCACGGGA-1	0.886422	0.560725	0.546067	0.55243	0.425818	0	0.510315	0.885574	0.555323	0.540383	0.547054	0.41832	0	0.503813	5.54264	8.6851	8.77724	8.82982	9.71523	10.2738	8.96038
AAGCCGCTTTACCTTG-1	0.894466	0.45898	0.446388	0.455555	0.325135	0	0.3619	0.894532	0.452452	0.439507	0.449035	0.316427	0	0.353825	9.29162	9.74899	9.77055	9.80274	10.6374	10.5006	10.4119
TCCATTCCCACTAGAG-1	0.948902	0.402468	0.396487	0.401667	0.34249	0	0.356782	0.949151	0.396775	0.390668	0.396013	0.335811	0	0.350306	9.55722	11.8919	11.9161	11.9212	12.2609	12.7077	12.1604
AGAGCGCTTGTAACGG-1	0.951383	0.389891	0.385701	0.394188	0.374716	0	0.322054	0.951853	0.383592	0.379346	0.388087	0.367986	0	0.315106	10.9867	11.4749	11.5065	11.5071	11.4983	12.0851	12.0851
ACATAATAAGGCGGTG-1	0.8856	0.694947	0.685126	0.691473	0.605966	0	0.64644	0.884857	0.688898	0.678812	0.685667	0.597963	0	0.638971	5.11673	5.60364	5.66116	5.79109	6.29248	7.01727	5.84681
TAATACACAGTAGTAT-1	0.889728	0.611774	0.615562	0.629734	0.523042	0	0.427741	0.889093	0.605105	0.608972	0.623591	0.515019	0	0.422303	5.64539	6.83175	6.80382	6.76555	7.6325	8.30684	11.3841
TCTTGGTAACACCAAA-1	0.887414	0.661015	0.650931	0.657851	0.609804	0	0.609195	0.886947	0.655016	0.644665	0.652101	0.602681	0	0.602302	5.88461	6.25002	6.30152	6.43466	6.61276	7.80433	6.72087
AACTGGGTCCCGACGT-1	0.883605	0.62302	0.611804	0.626324	0.519805	0	0.54886	0.883225	0.616099	0.604645	0.619838	0.511263	0	0.539874	6.23206	6.48666	6.56929	6.6225	7.42263	7.83186	6.86672
ATCACTTCATCCTCGC-1	0.885539	0.472119	0.463393	0.478079	0.368627	0	0.346334	0.886396	0.46318	0.454127	0.469786	0.357985	0	0.335431	10.3225	8.01076	8.01364	8.18465	8.77576	8.33357	8.96784
TGGAAGGATAAAGATG-1	0.826061	0.527319	0.516489	0.506208	0.421271	0	0.50235	0.825548	0.517948	0.506802	0.496677	0.410043	0	0.492823	7.73785	6.97542	7.02015	7.22165	7.79867	7.28889	7.27918
CATGATGCACAATTCT-1	0.844724	0.497791	0.475234	0.477585	0.384255	0	0.36523	0.843338	0.488363	0.465319	0.468048	0.373016	0	0.354256	5.80195	7.39987	7.54274	7.64241	8.29714	7.70769	8.6431
TGCCTGATCAAACGAT-1	0.857012	0.480615	0.475196	0.477677	0.393086	0	0.368973	0.856015	0.470654	0.465151	0.468165	0.381807	0	0.3587	5.97581	7.44584	7.49134	7.64544	8.16379	7.61925	8.88758
ATAGGGATATCCTTGA-1	0.890285	0.527993	0.517441	0.522182	0.442933	0	0.448668	0.890319	0.518891	0.508129	0.513509	0.432392	0	0.438085	6.64851	7.07678	7.15286	7.32203	7.75341	7.56862	7.66337
CACCTAATCAGTTTAC-1	0.896611	0.482896	0.476749	0.491409	0.395188	0	0.456137	0.896721	0.473777	0.467338	0.482817	0.384597	0	0.446155	7.02963	7.75687	7.73921	7.83768	8.41308	8.06688	7.82557
TGTGACTACGCCAGTC-1	0.88057	0.536793	0.520515	0.529441	0.438841	0	0.323386	0.881055	0.528171	0.511572	0.521226	0.428533	0	0.315505	8.41596	7.14318	7.26145	7.40979	7.9067	7.80232	11.1267
CCCGACCATAGTCCGC-1	0.931718	0.501191	0.491565	0.496441	0.474809	0	0.465038	0.932237	0.49291	0.482998	0.488397	0.46546	0	0.456146	6.82713	7.84354	7.86959	8.01511	7.82433	8.27561	8.1185
CGCGCCCGACTTAATA-1	0.927426	0.519288	0.508752	0.516188	0.49284	0	0.451647	0.927992	0.511525	0.500737	0.508674	0.484195	0	0.442784	7.54111	7.82838	7.88142	7.98168	7.87549	8.54188	8.35623
TGCCACCTGGCGAAAC-1	0.94429	0.440737	0.434242	0.43852	0.397062	0	0.415587	0.944962	0.433494	0.426884	0.431382	0.388837	0	0.408058	9.95781	9.62147	9.66363	9.69415	9.83198	10.2892	9.84501
CTGCCAAGGTTGGAAG-1	0.899125	0.546051	0.52961	0.535968	0.509534	0	0.455911	0.899624	0.53792	0.520915	0.52771	0.500222	0	0.446476	7.67017	7.1933	7.22161	7.29413	7.29075	7.81526	7.99335
TCTCCAACGTAGGTTA-1	0.917122	0.495097	0.489164	0.490624	0.469487	0	0.424413	0.917733	0.486654	0.480536	0.482221	0.460388	0	0.415017	8.15452	7.90501	7.92087	7.9816	8.02451	8.49841	8.51817
TTCTTGGAGTAATGAG-1	0.913133	0.522144	0.51526	0.517298	0.498108	0	0.457983	0.913788	0.513376	0.506267	0.508647	0.488468	0	0.448335	7.44709	7.29944	7.31633	7.41389	7.33668	7.79323	7.88072
GTCTCGATCTGCTTTC-1	0.923576	0.493203	0.479981	0.481465	0.452005	0	0.454654	0.923897	0.486824	0.47341	0.474943	0.444706	0	0.44761	9.00824	9.27826	9.38404	9.3834	9.48583	10.3666	9.54181
TACTCTCCGAACAAAT-1	0.916731	0.537167	0.525623	0.525039	0.503897	0	0.464404	0.91731	0.529697	0.517988	0.517562	0.495528	0	0.455951	8.24112	7.69904	7.80221	7.87552	7.83994	8.62471	8.35313
ATCACATTAGAATATC-1	0.920583	0.46321	0.45128	0.450551	0.421979	0	0.447261	0.921223	0.455839	0.443735	0.443103	0.413501	0	0.439594	10.1716	9.07828	9.17275	9.22253	9.22298	9.74985	9.17906
TACGGGATGCTAGCAG-1	0.925995	0.503182	0.494596	0.497474	0.458675	0	0.469699	0.926202	0.496933	0.488192	0.491228	0.451523	0	0.462972	8.07638	9.15924	9.21551	9.24446	9.41317	10.2778	9.43005
AGCTGAAGTAAACCAA-1	0.904849	0.538854	0.523414	0.525772	0.48061	0	0.514901	0.904963	0.532268	0.516536	0.519104	0.473288	0	0.507922	7.88898	8.20972	8.31415	8.36988	8.74725	9.36904	8.3961
CATGGGTCGGGTGTGG-1	0.950538	0.395582	0.391396	0.396965	0.353602	0.206476	0.364222	0.951	0.388783	0.384527	0.390329	0.34594	0.196191	0.356934	9.9845	10.9166	10.9438	10.9657	11.1289	11.999	11.129
CACCCACGAGGCAATT-1	0.898646	0.524469	0.51308	0.517201	0.500048	0	0.50176	0.899218	0.515879	0.504118	0.508733	0.490201	0	0.49222	7.79692	7.32938	7.35433	7.4868	7.24117	7.74869	7.31305
TGCCATTACTAAAGAA-1	0.911303	0.543668	0.533346	0.533924	0.517812	0.404644	0.498568	0.911745	0.53562	0.525041	0.52587	0.508662	0.393716	0.489723	7.24994	7.28323	7.33665	7.42525	7.27082	8.17974	7.63325
CCGTTACGTTAGAACA-1	0.95077	0.453751	0.44553	0.451752	0.398724	0.357487	0.40345	0.951152	0.447393	0.439026	0.445469	0.39134	0.350494	0.396591	8.5311	10.0916	10.1432	10.1523	10.4194	11.1468	10.5655
GCCAGGAGTAACCGAT-1	0.942345	0.436195	0.427567	0.431894	0.395794	0.307773	0.379733	0.942865	0.429277	0.420474	0.424985	0.387976	0.298793	0.371794	9.69072	9.97217	10.018	10.0337	10.1644	10.8378	10.3206
GGAAAGTGCCCATGCC-1	0.891732	0.600435	0.583267	0.588703	0.561039	0.467123	0.551785	0.89155	0.593651	0.576172	0.581878	0.553096	0.456558	0.54422	6.51107	6.93424	7.07258	7.1074	7.07697	7.53587	7.36288
TCTTACCGGAACTCGT-1	0.866722	0.638763	0.614282	0.619519	0.617068	0.481099	0.588768	0.8656	0.632389	0.60746	0.612892	0.60966	0.475968	0.581699	5.46201	6.4583	6.66699	6.66917	6.38955	10.6999	6.97718
TATGTCAAGACCGACT-1	0.866363	0.640439	0.619699	0.619634	0.599554	0.474408	0.570695	0.865574	0.633325	0.611983	0.612275	0.591081	0.465959	0.562007	5.76121	6.08881	6.18458	6.33382	6.22023	8.23617	6.57906
CCTAACTAAGGCTCTA-1	0.898463	0.572418	0.557727	0.554563	0.543238	0.196864	0.535826	0.898432	0.565329	0.550384	0.547346	0.535036	0.190759	0.52783	6.76935	7.27	7.38878	7.49322	7.28212	15.8629	7.45605
GCGGTGAACTGCGCTC-1	0.877898	0.568593	0.547172	0.554788	0.537934	0.367396	0.542468	0.878006	0.561208	0.539463	0.54731	0.529232	0.358339	0.534359	7.75336	7.17088	7.36538	7.34787	7.13155	9.49093	7.273
CCTCGCGCGATATAGG-1	0.923791	0.490267	0.479651	0.479519	0.449855	0.326945	0.438118	0.924322	0.482989	0.472226	0.472236	0.44139	0.316933	0.429982	8.82169	8.63524	8.72522	8.78828	8.74976	9.76472	9.01608
ATCGGCAAGCAGTCCA-1	0.859189	0.665577	0.642817	0.643258	0.643137	0.47431	0.636146	0.85794	0.657851	0.634469	0.635153	0.634162	0.463837	0.627264	4.99378	5.47208	5.62107	5.70437	5.40351	7.47621	5.54289
AGATCGTGCATAAGAT-1	0.890669	0.592849	0.580878	0.58019	0.57594	0.411458	0.558614	0.890798	0.584759	0.572464	0.572029	0.566734	0.399547	0.550006	6.42408	6.46516	6.52638	6.63669	6.32964	7.70347	6.79432
ATTCAGGACCTATTTC-1	0.850991	0.636493	0.629953	0.624396	0.602855	0.510354	0.630359	0.849382	0.627646	0.62099	0.615347	0.592726	0.499034	0.620921	4.85007	5.56475	5.62965	5.68844	5.67248	6.65214	5.4689
AGCTAGAAGCAGAAGT-1	0.837767	0.595502	0.589801	0.59375	0.52728	0.238495	0.563596	0.836468	0.585339	0.579666	0.583578	0.515358	0.228739	0.552434	5.42911	5.78017	5.87466	5.80373	6.23801	12.3209	5.94682
TTCGCTATCTGACGTG-1	0.856595	0.617039	0.625081	0.622977	0.606361	0.665715	0.585984	0.855857	0.607086	0.615714	0.613424	0.596011	0.662638	0.574556	5.3704	5.52362	5.5832	5.55631	5.56561	8.33493	5.56258
TTCCGCAGAGAAATAT-1	0.903976	0.552201	0.55068	0.549712	0.51174	0	0.482914	0.904186	0.543032	0.541563	0.540498	0.50161	0	0.472719	6.13082	6.68453	6.72409	6.70489	6.93756	7.21603	7.31367
CAGTACATTCTCTAAA-1	0.940658	0.440512	0.440359	0.439594	0.407477	0	0.390564	0.941117	0.432876	0.432757	0.432002	0.39911	0	0.381998	8.44282	9.39933	9.41344	9.42684	9.57168	10.0832	9.71439
GTGAAGATTTCAAGTG-1	0.928777	0.483144	0.473808	0.472117	0.446734	0	0.412535	0.929141	0.476263	0.466784	0.46513	0.439011	0	0.404849	8.54329	9.09582	9.16815	9.20634	9.27416	10.0415	9.73668
AACGCATGATCTGGGT-1	0.915615	0.470792	0.46116	0.463738	0.41902	0	0.372263	0.916317	0.462079	0.452244	0.455172	0.409344	0	0.363131	8.78591	8.16897	8.22683	8.31934	8.51925	8.63391	9.36817
CCCAGAGGAGGGCGTA-1	0.942846	0.44589	0.442737	0.444345	0.430094	0	0.365424	0.943216	0.438347	0.435046	0.436807	0.421976	0	0.357046	7.50747	9.27852	9.26396	9.30152	9.27649	9.84815	10.023
GGAAACCTTGTTGAAT-1	0.929438	0.448387	0.440294	0.444104	0.427343	0	0.373315	0.930096	0.440424	0.432103	0.436283	0.418664	0	0.364702	9.18614	8.94905	8.97183	9.06617	8.97062	9.42016	9.70739
GTGAAGCCGTATAGTC-1	0.958414	0.380291	0.379039	0.378868	0.344865	0	0.347655	0.958799	0.373502	0.372265	0.372108	0.337396	0	0.340227	9.23667	11.3071	11.3284	11.3361	11.5019	11.8969	11.4826
GAGCTGTCGTCTCGGA-1	0.905924	0.441899	0.441754	0.442169	0.422506	0	0.406686	0.906275	0.432698	0.432706	0.432984	0.412789	0	0.396633	8.16922	8.42839	8.48038	8.43007	8.51186	8.81311	8.6058
TGTCATTTGTTGGGAA-1	0.970981	0.318267	0.317314	0.319239	0.233819	0	0.296204	0.971097	0.313235	0.312284	0.314252	0.228153	0	0.290915	8.71883	15.2434	15.2558	15.2498	16.0193	15.8974	15.4096
ACCAACACCACACACT-1	0.968565	0.354286	0.351644	0.353159	0.25274	0	0.329044	0.968696	0.349237	0.346572	0.348165	0.247249	0	0.32392	8.44599	14.133	14.1576	14.1722	15.2762	14.936	14.4293
AAATGATTCGATCAGC-1	0.953043	0.375348	0.372854	0.375572	0.339692	0	0.347788	0.953369	0.36874	0.366236	0.369082	0.332391	0	0.340692	9.37077	11.5657	11.5938	11.6106	11.7546	12.1409	11.7277
CTGCTTTATGTCCGCG-1	0.955337	0.431473	0.428541	0.429507	0.41682	0	0.394488	0.955564	0.425673	0.422716	0.423792	0.410666	0	0.388023	8.19225	11.169	11.1978	11.2331	11.2206	12.1566	11.3876
GCGAGAGGCCATGTAA-1	0.933299	0.49027	0.481193	0.482808	0.466213	0	0.444632	0.93345	0.484517	0.475306	0.477083	0.460006	0	0.438118	8.17369	9.93485	10.0046	10.0524	10.0814	11.2218	10.2495
ATTGACCGGCGATGAC-1	0.883119	0.622957	0.603061	0.609139	0.591606	0	0.587672	0.882157	0.616359	0.595982	0.602296	0.584181	0	0.581176	5.18452	6.64753	6.76714	6.76677	6.81161	8.06801	7.29198
ACCCTGGTAACGCCCT-1	0.944289	0.4596	0.454914	0.455454	0.43061	0	0.385028	0.944527	0.453722	0.449014	0.449622	0.424202	0	0.37808	8.4774	10.4641	10.5188	10.5417	10.6397	11.5659	11.0195
GTTGGACCGCATCAGG-1	0.921931	0.51715	0.50894	0.510863	0.45371	0	0.437846	0.921933	0.511091	0.502733	0.504793	0.446604	0	0.430508	7.26476	9.07865	9.1345	9.16468	9.5392	10.3855	9.66174
CGTTTACAAGGCAGCT-1	0.95352	0.488373	0.481845	0.485623	0.435966	0	0.452563	0.953625	0.483411	0.476828	0.48072	0.430271	0	0.447149	7.22365	10.8062	10.8735	10.8752	11.2072	12.2616	11.1029
CGGTCCATGAGACTCC-1	0.931605	0.513863	0.504838	0.503661	0.45852	0	0.458307	0.931478	0.508935	0.499794	0.498679	0.452759	0	0.452659	6.66502	10.2709	10.348	10.3936	10.685	11.8847	10.7333
GTTCGTCTGGGTCCCT-1	0.888893	0.571161	0.570446	0.564193	0.495995	0	0.470715	0.888074	0.565348	0.564612	0.55834	0.488916	0	0.463285	5.4883	8.16156	8.16322	8.25045	8.73426	9.73051	8.94661
TGTACTACTCTCACGG-1	0.906442	0.546643	0.530004	0.526352	0.425479	0	0.429394	0.905976	0.541524	0.524577	0.521031	0.418635	0	0.422487	6.01663	9.31731	9.42714	9.52519	10.2859	11.0312	10.2123
AGTGAAGATGGTGTCC-1	0.824451	0.6132	0.593247	0.606636	0.479879	0	0.477216	0.822831	0.607711	0.587281	0.601166	0.472265	0	0.470583	6.22334	7.52685	7.63151	7.6455	8.61726	9.29504	9.15097
GAGGGCCATAATATTA-1	0.81551	0.571391	0.542632	0.550646	0.435629	0	0.283837	0.814054	0.564615	0.535137	0.543511	0.426639	0	0.276995	6.84725	7.47788	7.61976	7.64288	8.54934	8.66769	12.6122
CGTCAAATGGTCGCAG-1	0.903138	0.454264	0.445352	0.458297	0.336082	0	0.298648	0.902842	0.448056	0.438911	0.452279	0.328193	0	0.29112	7.11811	10.2125	10.2371	10.2414	11.0864	11.1566	11.7428
AAGTCTAGTAGCTGCC-1	0.902626	0.456628	0.43521	0.452854	0.330543	0	0.335303	0.902695	0.450173	0.428197	0.446341	0.32225	0	0.327196	9.12946	9.92734	9.99525	9.9551	10.8494	10.8055	10.8606
AAGAAATCACCAGATT-1	0.949424	0.395762	0.388373	0.396897	0.332154	0	0.286841	0.949702	0.389955	0.382412	0.391197	0.325353	0	0.279983	9.89037	11.9423	11.9742	11.9754	12.3539	12.7287	12.9017
GAGTGCACGGACAACA-1	0.957812	0.389917	0.3831	0.390644	0.350965	0	0.357396	0.957936	0.384777	0.377845	0.385559	0.345237	0	0.351699	8.51185	13.0481	13.0881	13.0628	13.3045	14.0111	13.2378
ATCGACTCTTTCCGTT-1	0.90114	0.744245	0.743763	0.763222	0.662439	0	0.646368	0.90007	0.739565	0.73893	0.759028	0.656414	0	0.641969	4.23158	5.33872	5.27151	5.21637	6.20605	7.64068	7.69802
CTCATTTGATGGGCGG-1	0.890795	0.6139	0.600864	0.611524	0.499043	0	0.556289	0.890309	0.60823	0.59488	0.605895	0.491499	0	0.549826	6.27205	7.38963	7.45885	7.44757	8.32968	9.11896	7.93942
GTAAGCGGGCAGTCAG-1	0.859408	0.629574	0.620481	0.61919	0.523425	0	0.477137	0.858984	0.622026	0.612483	0.611783	0.513627	0	0.468057	6.45665	6.09265	6.06417	6.3275	6.88001	6.94484	7.88964
TCTATCGGTCGCAACA-1	0.914126	0.610674	0.603954	0.609466	0.550994	0	0.501209	0.914316	0.603264	0.596343	0.602294	0.542261	0	0.491983	5.89658	6.45852	6.485	6.58105	6.86657	7.44748	7.41134
AACGCGGTCTCCAGCC-1	0.894691	0.59365	0.585989	0.588415	0.524065	0	0.492362	0.894969	0.584958	0.576999	0.580023	0.513657	0	0.482925	6.09751	6.23369	6.24437	6.43326	6.67102	6.7209	7.51684
ATTAATACTACGCGGG-1	0.940388	0.491178	0.482522	0.490418	0.457024	0	0.413325	0.941199	0.483683	0.474778	0.483043	0.448822	0	0.404426	9.06824	8.49623	8.52083	8.55639	8.69713	9.25906	9.02252
CTTTAACTTTCAAAGG-1	0.946314	0.471252	0.465359	0.468791	0.441768	0	0.445715	0.946937	0.463984	0.457979	0.461573	0.433843	0	0.43807	8.60003	9.01585	9.05253	9.07025	9.16477	9.77292	9.21652
CGTACCTGATAGGCCT-1	0.890693	0.591382	0.575799	0.584761	0.488254	0	0.531874	0.890314	0.58412	0.56805	0.577599	0.479018	0	0.523308	5.9738	6.85331	6.89989	7.0032	7.61721	7.87606	7.24278
GAATGTTGGGTAATCT-1	0.918684	0.521323	0.528651	0.534862	0.46035	0	0.374497	0.919193	0.511797	0.519325	0.526008	0.449882	0	0.363368	6.28606	7.01005	6.97481	7.05731	7.53314	7.35571	8.46603
TGCGGAGTAAAGGTGC-1	0.894819	0.520328	0.505073	0.479518	0.396948	0	0.468546	0.895173	0.512539	0.496754	0.470977	0.386934	0	0.459001	8.28901	7.79164	7.80667	8.08076	8.65455	8.47503	7.89573
CCTGAATATTTACATA-1	0.819083	0.632491	0.619564	0.624955	0.498052	0	0.560025	0.817869	0.625051	0.611683	0.617898	0.487752	0	0.549863	6.62647	6.09035	6.12425	6.39339	7.06889	6.91323	6.25355
TTGCTCCCATACCGGA-1	0.852858	0.492564	0.482882	0.488838	0.383495	0	0.424587	0.852002	0.483565	0.473483	0.47995	0.372588	0	0.412524	6.50304	7.65086	7.6423	7.74628	8.44155	7.94378	7.63806
CCTCTAATCTGCCAAG-1	0.842906	0.503582	0.489319	0.484919	0.393937	0	0.454009	0.842986	0.494927	0.479906	0.475825	0.383074	0	0.443442	8.98923	7.61897	7.53973	7.7167	8.31365	7.87132	7.64175
AGGTTGAGGCACGCTT-1	0.911168	0.504898	0.490128	0.500896	0.42211	0	0.433095	0.911694	0.496757	0.481481	0.492944	0.41226	0	0.423033	8.00272	7.86336	7.88114	8.00091	8.371	8.40133	8.16533
TCCCGTCAGTCCCGCA-1	0.911101	0.582095	0.573351	0.579604	0.484394	0.383243	0.471315	0.910932	0.574086	0.565068	0.571825	0.474242	0.374099	0.461367	5.20495	6.66703	6.69406	6.80527	7.30908	9.31708	7.56746
TCCGATGACTGAGCTC-1	0.909559	0.519825	0.505313	0.510517	0.478014	0	0.356807	0.910514	0.511514	0.49675	0.502339	0.468245	0	0.34772	8.63413	7.51909	7.63188	7.71919	7.57586	7.88327	9.65573
CAGCCTCCTGCAGAGG-1	0.935445	0.521155	0.510985	0.516378	0.484193	0.37921	0.469834	0.935789	0.513917	0.50354	0.509284	0.475873	0.369812	0.461258	6.73376	8.08297	8.14488	8.2215	8.18847	9.19218	8.29254
CTTAGCCTTCCACATG-1	0.91236	0.524995	0.513823	0.518893	0.479215	0	0.480906	0.913008	0.516249	0.504714	0.510207	0.469306	0	0.471285	7.37088	7.26114	7.28921	7.37267	7.49394	7.73017	7.5681
ATTAATGAACCAGTCG-1	0.901756	0.520163	0.525329	0.523957	0.503209	0.194296	0.463956	0.902582	0.51008	0.515267	0.514262	0.492026	0.184675	0.452503	6.99551	6.82929	6.76287	6.91135	6.7218	12.5125	7.15895
ACGATACATAGAACTA-1	0.934993	0.498461	0.493672	0.494417	0.462261	0.338076	0.431854	0.935279	0.490786	0.485977	0.486916	0.453445	0.329485	0.423078	6.54823	8.23319	8.29469	8.36751	8.3144	10.1652	8.72836
AGCCACTCCCGTGCTT-1	0.923847	0.542818	0.531594	0.534254	0.493077	0.439701	0.522995	0.923924	0.536543	0.525148	0.528034	0.485555	0.432091	0.516213	6.84312	8.32013	8.41312	8.48271	8.53192	9.23876	8.39402
ATACGGGTTTCGATTG-1	0.907108	0.596624	0.584011	0.583302	0.545212	0.265619	0.578124	0.906892	0.590753	0.577941	0.577343	0.538332	0.262273	0.571926	6.37386	7.5835	7.69249	7.75667	7.93901	20.5211	7.72748
CTGTCAAATGGCTCGG-1	0.926562	0.469695	0.464208	0.465729	0.437772	0.485755	0.392592	0.927373	0.461644	0.455994	0.457698	0.428755	0.478526	0.383471	9.4915	8.53184	8.54538	8.59431	8.61788	8.65686	9.1629
GCTCGGAATTTAAAGC-1	0.936073	0.4807	0.472233	0.47184	0.449394	0.202665	0.460509	0.93625	0.475304	0.466747	0.466398	0.443705	0.196351	0.454837	8.72584	10.4725	10.5515	10.5781	10.7813	14.272	10.6327
TAGGCATGTTACGCCA-1	0.959044	0.392648	0.38993	0.39469	0.33433	0.166199	0.36814	0.959398	0.386821	0.384092	0.389007	0.327624	0.160586	0.362118	10.1697	12.0138	12.0444	12.0503	12.4034	15.8254	12.2513
TGGCAACTCGCGCGCC-1	0.924971	0.506374	0.497265	0.500027	0.455534	0.212436	0.486287	0.925374	0.499374	0.490105	0.493099	0.447253	0.20572	0.478724	8.15812	8.52319	8.58755	8.64839	8.74015	13.9112	8.58283
ATCAGTAGGCAGGGAT-1	0.903143	0.523177	0.512618	0.51084	0.499768	0.543433	0.515175	0.903518	0.515698	0.504945	0.503264	0.491454	0.536544	0.507478	8.40216	7.93866	8.01419	8.07862	7.96504	7.88684	7.96891
TATCGATCTATGCATA-1	0.952971	0.396202	0.390581	0.392955	0.338262	0.255855	0.374061	0.953304	0.389909	0.384216	0.386708	0.330973	0.246791	0.367625	9.40647	11.4039	11.4477	11.4661	11.7552	12.1536	11.635
CGACTCAGGATGTTAT-1	0.910294	0.460616	0.460866	0.460374	0.430239	0.390472	0.39532	0.911085	0.451298	0.45156	0.451094	0.420205	0.379901	0.384635	8.91062	8.03757	8.03824	8.05393	8.19894	8.52872	8.43379
GCCATATTGCACACAG-1	0.914995	0.541575	0.53353	0.534071	0.514927	0.295354	0.533175	0.915048	0.533977	0.525722	0.526513	0.506296	0.284708	0.525084	6.32357	7.54037	7.57585	7.66959	7.54814	9.73562	7.47701
AATTCATAAGGGATCT-1	0.945769	0.443629	0.437574	0.442905	0.38619	0.0852249	0.471225	0.94614	0.437057	0.430913	0.436468	0.378494	0.0830701	0.464969	8.67776	10.1091	10.1545	10.1774	10.4316	36.8049	9.86202
CGGTAGAGGTGCAGGT-1	0.893966	0.557998	0.542577	0.547001	0.530101	0.454658	0.485748	0.894038	0.550556	0.534815	0.539594	0.521398	0.445855	0.477	7.07664	7.32154	7.4224	7.51082	7.25883	8.28966	7.86078
AATGATGATACGCTAT-1	0.945746	0.434404	0.431388	0.431535	0.396392	0.274701	0.40446	0.946309	0.426721	0.423651	0.423918	0.387686	0.267748	0.396288	8.58218	9.41586	9.43549	9.48041	9.54895	12.3711	9.62568
CTTGTGCTCACCGATT-1	0.935826	0.438653	0.430964	0.433097	0.379211	0.278409	0.456306	0.93631	0.431833	0.424081	0.426318	0.371056	0.26993	0.449665	9.76865	9.95999	10.0387	10.0548	10.2339	11.382	9.79248
TTCCAATCAGAGCTAG-1	0.958135	0.383093	0.377489	0.381973	0.352915	0.226068	0.358486	0.958645	0.376119	0.370412	0.375051	0.345209	0.219312	0.350733	9.85361	10.996	11.0275	11.031	11.1079	13.4352	11.0282
CGATGGACCCTACGCC-1	0.951404	0.364265	0.361059	0.361587	0.204236	0.101934	0.371733	0.951616	0.358691	0.355504	0.356049	0.197873	0.096698	0.366399	10.1362	13.0416	13.0913	13.092	14.8014	17.6414	13.0513
GGTCGGATAAACGGCG-1	0.965183	0.364879	0.361006	0.367632	0.297913	0.199696	0.343425	0.965366	0.359747	0.355819	0.362602	0.291882	0.193133	0.337961	9.3065	13.7079	13.7343	13.7175	14.1776	15.165	13.8424
TTAGCTAATACGATCT-1	0.921865	0.516281	0.504194	0.506731	0.486048	0.287725	0.458101	0.922386	0.50854	0.496207	0.498912	0.477292	0.279374	0.449405	7.83003	7.90455	7.98157	8.01113	7.96229	11.138	8.35466
CTCGATATTTGCGAGC-1	0.94708	0.421233	0.417912	0.419286	0.40268	0.293261	0.381065	0.947673	0.413729	0.410378	0.41188	0.394658	0.284422	0.372945	9.42542	9.82475	9.8566	9.88788	9.87981	10.95	10.1141
ATTACTTACTGGGCAT-1	0.893205	0.523653	0.514776	0.514357	0.477525	0.322908	0.430328	0.893491	0.514952	0.505789	0.505484	0.467594	0.316028	0.420221	7.33899	7.30232	7.3253	7.37231	7.51748	12.1401	8.09091
CTAGCCGATGTTATGA-1	0.901328	0.462212	0.462569	0.463301	0.420702	0.375793	0.45165	0.902317	0.451942	0.452377	0.453033	0.409545	0.366344	0.441105	8.71711	7.5967	7.61727	7.58277	7.85514	9.18623	7.64763
TACTGCAATCAATTAC-1	0.913314	0.557127	0.546491	0.545375	0.516625	0.381337	0.499841	0.913623	0.548538	0.53759	0.536844	0.50677	0.37268	0.489976	6.03955	6.8237	6.86589	7.02654	6.96406	9.65026	7.19362
TAGTCTGTGACGTTGC-1	0.946546	0.436667	0.433076	0.431709	0.405125	0.0214398	0.122557	0.947131	0.429017	0.425347	0.424072	0.396708	0.0195351	0.118203	8.72131	9.41013	9.42821	9.48095	9.54634	50.654	20.8987
CTCGTTTCTAATGTTT-1	0.917596	0.495407	0.4915	0.488402	0.466173	0	0.462331	0.918355	0.486904	0.482884	0.479858	0.456883	0	0.453326	8.45102	7.85347	7.86611	7.93623	7.97525	8.36358	8.12571
TTCGTTCAACGAAGTT-1	0.944349	0.439151	0.436211	0.439057	0.42052	0	0.383249	0.944821	0.431644	0.4286	0.431678	0.412341	0	0.374435	8.21701	9.44183	9.44095	9.49463	9.44461	10.0197	9.6986
CTGAATTTATTGCCAG-1	0.963907	0.365756	0.364728	0.363896	0.322649	0	0.342185	0.964123	0.359821	0.358816	0.357971	0.316014	0	0.33585	8.62773	12.6145	12.6364	12.6415	12.8834	13.3218	12.7556
TGGAATATCCTTGACC-1	0.967402	0.374311	0.373506	0.375272	0.342124	0	0.357183	0.967607	0.368773	0.367979	0.36981	0.336198	0	0.351352	8.54879	12.8841	12.8989	12.9035	13.1334	13.6861	12.9834
CAGATCATTTAAAGTC-1	0.955088	0.388466	0.384198	0.377989	0.336383	0	0.37783	0.955301	0.382807	0.378533	0.372261	0.330046	0	0.371973	9.21964	12.3776	12.4299	12.484	12.7653	13.2228	12.4342
CTCCTTTACGCAAGTC-1	0.944151	0.367043	0.369044	0.369601	0.358291	0	0.329246	0.944787	0.358745	0.360805	0.361434	0.349737	0	0.320222	10.1403	10.2741	10.2696	10.288	10.2959	10.5187	10.4901
TCCCAAACAGACAACG-1	0.943447	0.475579	0.477515	0.473431	0.472903	0	0.414543	0.9437	0.469006	0.470974	0.466886	0.466254	0	0.406843	7.53474	9.50449	9.491	9.54552	9.5113	10.5229	9.8917
ATCGCTGCGTGCAGCA-1	0.957187	0.407466	0.403052	0.400031	0.329292	0	0.417305	0.957252	0.402677	0.39823	0.395202	0.323838	0	0.412657	7.89342	13.1376	13.1813	13.2182	13.8668	14.2817	13.0697
TTAGTTCAAGTGTTCG-1	0.949129	0.492482	0.487662	0.486271	0.440037	0	0.454363	0.949233	0.487219	0.482357	0.481016	0.433988	0	0.448716	7.17564	10.3735	10.4226	10.4663	10.7605	11.7765	10.7375
AAACTCGTGATATAAG-1	0.963917	0.413311	0.4093	0.409867	0.369013	0	0.364754	0.964014	0.408652	0.404602	0.405224	0.363789	0	0.359647	7.85736	13.1907	13.2269	13.2437	13.5248	14.3981	13.631
TTAACGAACAAGCAGT-1	0.949898	0.460681	0.45616	0.45173	0.421468	0	0.437714	0.949985	0.455705	0.451156	0.446706	0.415891	0	0.432445	7.77729	11.4928	11.5425	11.5949	11.7655	12.8426	11.677
GTTATATCAGGAGCCA-1	0.958684	0.430128	0.425029	0.421337	0.412051	0	0.385925	0.958749	0.425447	0.420285	0.416605	0.407064	0	0.380742	7.54703	12.7022	12.7428	12.7977	12.812	13.9875	13.0669
CAAATTGGATTATGCC-1	0.937308	0.517329	0.509918	0.510646	0.487617	0	0.488891	0.937594	0.511298	0.503832	0.504682	0.480929	0	0.482252	7.85141	9.04825	9.13312	9.18114	9.19668	10.2729	9.19807
CGAGGAGCTTCCATAT-1	0.943721	0.441815	0.436905	0.433774	0.403502	0	0.35918	0.943759	0.436847	0.431892	0.42879	0.397942	0	0.353216	7.9834	11.9721	12.0185	12.0747	12.2311	13.2327	12.6336
GGAGACCAATGTGCTT-1	0.939493	0.475208	0.46711	0.4773	0.434507	0	0.396374	0.939596	0.469455	0.46122	0.471762	0.428038	0	0.389387	7.5505	10.2238	10.2773	10.2957	10.4824	11.3963	10.7778
CATTGATGAACACGCC-1	0.916704	0.514506	0.50149	0.500625	0.408082	0	0.382799	0.916527	0.509724	0.496531	0.495714	0.401813	0	0.376277	7.37218	10.4244	10.5303	10.5648	11.2477	12.081	11.4732
GTCAATGCTATAATTT-1	0.909947	0.571203	0.55479	0.55909	0.450323	0	0.48127	0.909487	0.566289	0.549604	0.554079	0.443674	0	0.475012	5.81034	8.95262	9.07652	9.09287	9.93777	10.8147	9.67366
ACCACCCTCTCTTCTA-1	0.881477	0.521948	0.497186	0.514061	0.38965	0	0.486586	0.881029	0.516582	0.491357	0.508595	0.38244	0	0.480663	7.5217	9.60583	9.76176	9.67525	10.6489	11.1181	9.86893
CCTACTGCGGCGGCCA-1	0.891819	0.396948	0.380764	0.393373	0.273681	0	0.238679	0.891783	0.390555	0.373953	0.387	0.265621	0	0.231692	10.0069	11.273	11.3192	11.3285	12.1686	11.9456	13.1773
CTTAGGTCCCAATCGT-1	0.877699	0.419422	0.410756	0.392722	0.301135	0	0.339839	0.877287	0.412332	0.403427	0.385179	0.292413	0	0.331846	7.80383	10.1707	10.1935	10.345	11.0528	10.8038	10.8475
AATGCAACCGGGTACC-1	0.852252	0.634134	0.631562	0.637255	0.543046	0	0.561715	0.850549	0.626029	0.623187	0.629785	0.533045	0	0.552127	4.88338	5.82848	5.76934	6.03673	6.55773	6.39192	6.42376
TCAAACAACCGCGTCG-1	0.81182	0.637073	0.634453	0.636649	0.519651	0	0.570848	0.809529	0.629717	0.626723	0.629634	0.50973	0	0.561507	5.5633	6.05224	5.94348	6.21335	6.89548	6.83153	6.34736
TATGCTCCCTACTTAC-1	0.861499	0.497968	0.498009	0.49887	0.411864	0.786648	0.435827	0.86214	0.487486	0.487428	0.488807	0.399854	0.786565	0.42314	8.2817	7.00654	6.97393	7.13909	7.6687	9.606	7.17007
AAAGGGATGTAGCAAG-1	0.849651	0.648777	0.646577	0.650918	0.55011	0	0.574844	0.848411	0.641627	0.639218	0.643916	0.541103	0	0.566245	5.69065	5.93386	5.88806	5.95848	6.77087	7.10244	6.54904
ACGATCATACATAGAG-1	0.85594	0.646018	0.641629	0.639891	0.56457	0.375689	0.534455	0.855144	0.637599	0.633064	0.631638	0.554177	0.362046	0.523887	5.46491	5.55096	5.57062	5.71262	6.14783	7.74922	6.53756
TTGTTCAGTGTGCTAC-1	0.878465	0.659513	0.666371	0.666974	0.591206	0	0.565359	0.877461	0.651535	0.658513	0.659642	0.581892	0	0.555541	4.70575	5.46918	5.39887	5.59198	6.08419	6.23393	6.30353
ATGCATGATCCAGGAT-1	0.851144	0.662426	0.6472	0.650443	0.611702	0.529943	0.621346	0.84959	0.65508	0.639338	0.643206	0.602868	0.523155	0.612493	5.09708	5.64199	5.69635	5.89508	5.91276	8.39661	5.7586
AGTCTTCTCCTCAAAT-1	0.889186	0.630823	0.621561	0.621576	0.587347	0	0.550023	0.889134	0.623402	0.613869	0.614244	0.578545	0	0.541386	5.9932	6.12456	6.1663	6.32057	6.28662	6.95423	6.92608
GATTCCCTTGTCGCAG-1	0.850193	0.67267	0.647824	0.652567	0.646571	0.0418814	0.603164	0.848712	0.66654	0.641183	0.646244	0.639443	0.0394277	0.595662	5.42072	5.96751	6.1691	6.23631	5.99008	48.16	6.54104
CTCGCACCTATATAGT-1	0.942687	0.476612	0.469638	0.478282	0.444214	0	0.403262	0.943461	0.468416	0.461212	0.470339	0.435206	0	0.39361	7.94557	8.31523	8.32457	8.3943	8.45764	8.79623	8.76731
ACTCAATAAAGGCACG-1	0.945154	0.501929	0.493053	0.499767	0.470372	0.381209	0.475448	0.945684	0.494837	0.485777	0.49285	0.462468	0.371974	0.467732	7.65324	8.55091	8.60196	8.65928	8.67682	9.36441	8.67601
AACCGAGCTTGGTCAT-1	0.943875	0.493512	0.48881	0.4904	0.466247	0	0.425752	0.944461	0.486102	0.481304	0.4831	0.458102	0	0.417061	7.84128	8.51156	8.54	8.60112	8.61283	9.31278	8.9511
TAAGGCAACATAAGAT-1	0.933699	0.507301	0.500752	0.504817	0.477748	0.286639	0.452017	0.934239	0.499312	0.492531	0.497014	0.468775	0.277005	0.44269	7.04023	7.89971	7.90262	8.01534	7.94982	10.3525	8.17096
CACGCACAGCGCAGCT-1	0.898897	0.514432	0.502773	0.507113	0.424385	0	0.452637	0.899275	0.505992	0.493884	0.498765	0.414023	0	0.441914	7.49281	7.54959	7.54502	7.69751	8.09308	7.92449	7.62645
GGTTTACAATCTCAAT-1	0.927263	0.537492	0.526953	0.530306	0.500745	0.403258	0.490749	0.927554	0.529586	0.518892	0.522558	0.491418	0.395622	0.482207	6.00811	7.42495	7.51999	7.60927	7.42264	9.82978	7.85997
TGCAGGATCGGCAAAG-1	0.839817	0.54379	0.527901	0.533737	0.437274	0	0.49424	0.839346	0.535331	0.518881	0.5251	0.426602	0	0.484057	7.4837	7.08071	7.10186	7.16145	7.7804	7.49312	7.17998
ATAACGGAGTCCAACG-1	0.928508	0.49529	0.48141	0.492819	0.427666	0.310604	0.385797	0.92912	0.487671	0.473306	0.485334	0.418514	0.303525	0.376142	8.15198	8.301	8.30303	8.39658	8.64532	11.7759	9.01025
AACGATATGTCAACTG-1	0.876218	0.513943	0.504181	0.512187	0.408009	0.299811	0.421799	0.876977	0.505086	0.494778	0.503437	0.397012	0.288999	0.410804	9.12964	7.37474	7.31486	7.44316	8.06669	9.62686	7.88914
GACAACGACCATTGAA-1	0.855715	0.528519	0.508991	0.522891	0.416235	0.115569	0.465138	0.855583	0.519662	0.499229	0.514348	0.404967	0.111937	0.45488	7.46531	7.15109	7.10421	7.36858	7.85403	28.7425	7.54065
TTGACCATGTTCTCCG-1	0.930257	0.502037	0.487945	0.497706	0.440803	0.331038	0.404561	0.930468	0.494657	0.480263	0.490472	0.432152	0.321991	0.395908	6.75409	8.3599	8.43925	8.48632	8.72062	10.0461	9.20326
AGTACGGGCACCTGGC-1	0.893717	0.515915	0.507784	0.517202	0.419182	0.177805	0.470415	0.893836	0.507767	0.499236	0.509485	0.408996	0.174781	0.460477	7.16841	7.65904	7.61682	7.83537	8.23845	27.3907	7.65496
CGCCATCCGATTATGA-1	0.949746	0.480954	0.474639	0.48366	0.440026	0.307082	0.408143	0.950091	0.474536	0.468104	0.477482	0.432723	0.29916	0.401138	7.59654	9.45246	9.49141	9.52667	9.65748	11.1981	10.2257
AAGGTATCCTAATATA-1	0.920418	0.551011	0.541262	0.550015	0.479836	0.384251	0.468796	0.920481	0.542974	0.532984	0.542535	0.470146	0.371986	0.459417	5.62423	7.15308	7.20348	7.41893	7.56288	8.00144	7.82982
TGTTGTCAAGAAGTCT-1	0.938761	0.483903	0.475029	0.482061	0.4542	0.351617	0.415547	0.939152	0.476081	0.466997	0.474466	0.445426	0.341218	0.406288	6.84803	8.40132	8.44273	8.52467	8.45808	9.21502	8.79221
CAGTGAATAAATGACT-1	0.952636	0.472002	0.467317	0.471932	0.419953	0.261435	0.188492	0.952994	0.465701	0.460989	0.465807	0.412618	0.252091	0.183567	7.86283	9.7472	9.80163	9.83008	10.039	11.2734	16.9026
CACCTTGCGAAACTCG-1	0.940718	0.436711	0.427188	0.427332	0.38946	0.299697	0.409429	0.941181	0.429916	0.420189	0.420463	0.381687	0.289676	0.402034	9.61624	10.0807	10.1275	10.1765	10.3316	10.7306	10.2119
CATTTAGCGGACCATG-1	0.889364	0.548002	0.535604	0.541188	0.518107	0.356657	0.522398	0.889999	0.538371	0.525704	0.531505	0.507527	0.344369	0.512394	7.14476	6.58245	6.67058	6.66334	6.6991	8.30925	6.82393
CCAGTCTAGACGGCGC-1	0.942394	0.455401	0.448058	0.449952	0.405692	0.276709	0.25511	0.942776	0.448819	0.441352	0.443349	0.398005	0.267832	0.248782	8.69358	9.8547	9.90425	9.92134	10.0937	11.2579	13.3024
TCGCTTTAAACGTTTG-1	0.924591	0.563256	0.549464	0.552297	0.512736	0.330382	0.52143	0.924837	0.55684	0.54282	0.545805	0.505218	0.321126	0.514541	7.11242	7.84309	7.95343	7.97932	8.13576	9.94628	8.27166
GTGAAACGGCGCCACC-1	0.931783	0.482117	0.471553	0.473713	0.35752	0.448	0.444806	0.932205	0.475691	0.465015	0.467234	0.349833	0.440456	0.438011	9.19243	9.42526	9.52674	9.52223	10.6029	9.47159	9.79219
GGGCTCATCGAACCCA-1	0.904376	0.512145	0.502029	0.502732	0.494623	0.397069	0.487537	0.905333	0.503361	0.493082	0.49397	0.484978	0.385952	0.477977	8.92707	7.44871	7.5324	7.59177	7.40047	8.19571	7.5207
TTGATGTGTAGTCCCG-1	0.923615	0.491949	0.481269	0.483327	0.448015	0.224173	0.415787	0.924025	0.485134	0.474268	0.476488	0.440071	0.218398	0.407757	8.85412	8.93655	9.01053	9.05049	9.10989	14.8513	9.49459
CAGTAGCCCACGCGGT-1	0.963146	0.334631	0.333258	0.33775	0.231118	0.212173	0.32723	0.963325	0.329254	0.327879	0.332498	0.224759	0.205548	0.321714	9.67757	14.128	14.1445	14.1429	14.9976	15.114	14.1638
AGCGCGGGTGCCAATG-1	0.952126	0.396119	0.395102	0.3964	0.33597	0.0323595	0.382634	0.95241	0.389902	0.388908	0.390274	0.328918	0.0309129	0.376208	9.21416	11.5446	11.5664	11.5772	11.9807	53.2981	11.6352
TAATCGATCCGTACGT-1	0.964001	0.36248	0.362023	0.368647	0.299588	0.259361	0.35351	0.964429	0.356181	0.35575	0.36258	0.292211	0.251854	0.347116	10.4792	12.1234	12.14	12.1436	12.4901	12.9234	12.1986
AGTGGCGGCAATTTGA-1	0.940054	0.42468	0.424126	0.423098	0.39675	0.306992	0.391807	0.940672	0.416725	0.416243	0.415191	0.388111	0.296989	0.383254	9.36721	9.46674	9.49899	9.50357	9.59084	10.2308	9.67718
CCTTTCAATGAAGAAA-1	0.953124	0.434716	0.426193	0.433729	0.403043	0.277787	0.390856	0.953461	0.42725	0.418547	0.42644	0.394564	0.269322	0.382839	6.92138	9.52544	9.56862	9.61417	9.57295	11.2382	9.89222
CTCAGTCACGACAAAT-1	0.953015	0.426765	0.422571	0.429499	0.396132	0.277401	0.40757	0.953374	0.420166	0.415939	0.423128	0.388811	0.268615	0.400643	8.41879	10.4322	10.4747	10.4942	10.5566	11.4847	10.5542
ATAGGCTAGCTTCGCA-1	0.949088	0.432429	0.425455	0.432773	0.407663	0.329735	0.369652	0.949318	0.425437	0.418351	0.42599	0.399946	0.320449	0.361821	7.1262	9.96402	10.0123	10.0492	10.0187	10.4625	10.4573
CGGTTCAAGTAGGTGT-1	0.948625	0.434277	0.428	0.434202	0.413448	0.301813	0.319732	0.949013	0.427398	0.420994	0.427456	0.406028	0.293009	0.311711	8.4166	10.0458	10.0793	10.1016	10.1156	11.0038	11.0872
CAGTCGAGGATGCAAT-1	0.924705	0.481395	0.475226	0.476279	0.454628	0.287748	0.468238	0.925302	0.473	0.466664	0.467953	0.445457	0.278106	0.459607	7.9684	8.14574	8.1691	8.243	8.2352	10.3274	8.23922
TATCACCCAACCGACC-1	0.949351	0.419437	0.416637	0.420641	0.3781	0.329845	0.367631	0.949869	0.412162	0.409358	0.413544	0.369937	0.322845	0.359505	9.12508	10.0319	10.067	10.0866	10.2414	11.4641	10.3808
AATGATGCGACTCCTG-1	0.955388	0.370102	0.367722	0.370846	0.353467	0.229166	0.282046	0.955935	0.362808	0.360344	0.363647	0.345679	0.221291	0.274026	10.1669	10.9756	10.9739	11.0028	11.0056	12.5806	11.8035
TGGAACCACTGACACA-1	0.960163	0.381892	0.380365	0.38441	0.352191	0.307894	0.350777	0.960744	0.374736	0.373181	0.37744	0.3443	0.300366	0.342909	10.0405	10.8505	10.859	10.8926	10.9565	11.6653	10.9807
GCCAATAGGGCATCTC-1	0.924934	0.376236	0.377263	0.380765	0.345991	0.290989	0.330958	0.926417	0.365813	0.366827	0.370675	0.334871	0.279225	0.319463	11.3573	8.77937	8.76214	8.83704	8.92772	9.38467	8.99299
TTCTTTGGTCGCGACG-1	0.947008	0.373104	0.372703	0.373099	0.359746	0.165708	0.353697	0.947725	0.364752	0.36436	0.364846	0.350973	0.158442	0.344913	10.0125	10.0658	10.0739	10.102	10.0866	13.9353	10.1563
ATTAGATTCCTCAGCA-1	0.948167	0.387281	0.384405	0.390697	0.374513	0.252449	0.31396	0.948828	0.379555	0.376599	0.383176	0.36648	0.244362	0.305023	10.466	10.3116	10.3196	10.3446	10.3637	11.956	10.7904
CCGTGGAACGATCCAA-1	0.960172	0.34026	0.340472	0.341202	0.286884	0.204441	0.294381	0.960368	0.334283	0.334557	0.335316	0.280156	0.198622	0.287733	9.19056	13.2164	13.2374	13.2395	13.5819	15.2264	13.5224
GGGTCGTGGCAAGTGT-1	0.948681	0.398848	0.396569	0.399099	0.361215	0.109009	0.388488	0.949113	0.391963	0.389684	0.392367	0.353562	0.105421	0.381333	9.719	10.8064	10.8356	10.8635	11.0032	23.0344	10.8392
TCGCTCGGCACCAGCG-1	0.962679	0.343666	0.343145	0.344839	0.303948	0	0.294944	0.962956	0.33749	0.336964	0.338757	0.297053	0	0.287969	9.57218	12.7984	12.8031	12.8213	13.0163	13.3255	13.0936
ACGCAATCACTACAGC-1	0.959251	0.360975	0.358879	0.360751	0.292238	0	0.362597	0.959464	0.355303	0.353202	0.355158	0.285614	0	0.356874	9.33375	12.9757	13.0007	13.0134	13.4497	13.647	12.9338
CTCTAATGCATTGATC-1	0.953274	0.413283	0.410216	0.41265	0.355898	0	0.409565	0.953577	0.407203	0.404121	0.406654	0.348913	0	0.403443	9.07743	11.2737	11.3076	11.318	11.6552	12.117	11.3055
GTCTCGACTAAGTTTG-1	0.966483	0.33663	0.338905	0.343315	0.260432	0	0.311783	0.966677	0.331114	0.333463	0.338011	0.25414	0	0.305987	9.40388	13.912	13.9139	13.9167	14.5343	14.5524	14.107
TGGTTTAAACGTGGGT-1	0.955245	0.41217	0.412886	0.406532	0.345526	0	0.390612	0.955433	0.406536	0.407307	0.400906	0.339333	0	0.384546	8.50782	11.8742	11.8874	11.951	12.5074	12.8633	11.9851
CGCAGATCTTCACCCG-1	0.96802	0.346777	0.347597	0.34975	0.0181612	0	0.386814	0.968022	0.342978	0.34382	0.346032	0.016125	0	0.383434	7.45548	16.9873	16.9863	16.9863	31.9764	18.0636	16.663
TCCAGATGTACGCCAA-1	0.963997	0.395608	0.393429	0.3963	0.334254	0	0.377847	0.964063	0.391112	0.388922	0.391877	0.328979	0	0.373027	7.80241	13.9333	13.9573	13.9584	14.3857	15.0778	14.0262
CATTGCGGGTCAATTC-1	0.962049	0.397128	0.394771	0.389065	0.328413	0	0.397248	0.962049	0.393099	0.390726	0.384985	0.323615	0	0.393209	7.27694	14.811	14.8348	14.8938	15.3543	16.0973	14.8054
GACGTTCGTAAATACA-1	0.948293	0.461425	0.455307	0.459161	0.43638	0	0.404122	0.948375	0.456388	0.450193	0.454173	0.430922	0	0.398547	7.74236	11.389	11.4389	11.4434	11.5493	12.7208	11.9313
TACACCGTCGTTAGTC-1	0.938655	0.463124	0.459884	0.454158	0.43792	0	0.458999	0.938544	0.459011	0.455747	0.449987	0.43345	0	0.454762	7.1069	12.7089	12.7426	12.8058	12.8918	14.3084	12.713
ACGGGCGTATGCGACA-1	0.934764	0.483764	0.479412	0.481529	0.440752	0	0.44191	0.934687	0.478949	0.474551	0.476752	0.435317	0	0.436633	7.17579	11.149	11.1887	11.1977	11.4702	12.6657	11.5202
GAAGGCTACCATTGTT-1	0.924781	0.480167	0.47429	0.460825	0.426293	0	0.369395	0.924587	0.476011	0.470077	0.456488	0.421426	0	0.364368	7.17944	12.1837	12.2387	12.3679	12.6006	13.8662	13.3115
TAAATCTTTACACCTC-1	0.929505	0.46627	0.462776	0.466989	0.363653	0	0.368024	0.929559	0.460843	0.457275	0.461654	0.356886	0	0.361138	8.41452	10.8392	10.8564	10.869	11.6433	12.1238	11.5463
AGTTTATGTAAAGACA-1	0.90554	0.48861	0.477927	0.488467	0.365955	0	0.364288	0.905404	0.483401	0.472557	0.483414	0.359082	0	0.357407	8.3584	10.5405	10.62	10.6171	11.4881	11.9595	11.506
CAACCTGAACCTGCCA-1	0.864187	0.513063	0.498262	0.5062	0.376585	0	0.399259	0.863686	0.506226	0.491076	0.499454	0.367601	0	0.392539	7.59727	8.51783	8.58668	8.66044	9.53552	9.49849	10.4216
TGTATACGGATGATGA-1	0.816952	0.460347	0.449875	0.459437	0.338729	0	0.113702	0.816189	0.451889	0.440762	0.450998	0.328117	0	0.109324	8.41439	8.41516	8.31593	8.43579	9.22381	8.66609	22.8113
TCTGCACCATTAGTAA-1	0.84954	0.521539	0.513713	0.515052	0.40478	0	0.370067	0.849531	0.513711	0.505476	0.507071	0.394977	0	0.360395	9.09923	7.75272	7.70881	7.78606	8.62096	8.44149	9.14109
GTACTAAGATTTGGAG-1	0.891284	0.749094	0.74363	0.751275	0.691022	0.61493	0.682735	0.890154	0.744634	0.739006	0.747022	0.685503	0.609871	0.67709	4.53765	5.36579	5.38831	5.4399	5.94055	7.78217	6.03076
CGCATTAGCTAATAGG-1	0.857093	0.686066	0.66978	0.676815	0.587106	0.579475	0.527842	0.85492	0.679595	0.662714	0.670596	0.578415	0.574156	0.519113	4.37045	5.58063	5.61528	5.87055	6.33165	8.46191	7.2559
GCTCTCGGGTACCGAA-1	0.875105	0.666931	0.65786	0.666608	0.567925	0.542182	0.607302	0.874405	0.659877	0.650312	0.659798	0.55881	0.534423	0.599376	5.38289	5.67337	5.63146	5.78468	6.47588	7.52172	6.31914
CACCGCCAGAAGGTTT-1	0.872668	0.693384	0.685099	0.689669	0.598957	0.442862	0.599348	0.871451	0.686789	0.678049	0.683403	0.590217	0.430048	0.5909	4.77272	5.41179	5.37031	5.63097	6.14724	7.04508	6.25391
TCCCAAAGACGAAGGA-1	0.86341	0.613833	0.604083	0.613161	0.513122	0.365101	0.581996	0.862583	0.60552	0.595258	0.605316	0.502542	0.355288	0.57259	5.50524	6.0698	6.03444	6.27339	6.78256	9.46383	6.16993
ATGGATTGACCAAACG-1	0.868451	0.6659	0.650746	0.656905	0.579081	0.46164	0.607648	0.867232	0.658518	0.642741	0.649791	0.56943	0.451333	0.599046	4.82794	5.58465	5.59963	5.85739	6.14739	7.69891	6.07965
GTCATGGACATGACTA-1	0.853444	0.498169	0.488709	0.493467	0.408769	0.723224	0.456302	0.853939	0.488257	0.478261	0.483682	0.397	0.719886	0.444752	8.57988	7.19861	7.14687	7.31325	7.7837	6.9062	7.23725
CTACTGCCACCTGACC-1	0.858964	0.635856	0.621596	0.629422	0.539523	0.513113	0.554897	0.857778	0.627945	0.613009	0.62173	0.529148	0.506189	0.544396	5.15634	5.88244	5.85801	6.08416	6.48882	8.67816	6.22481
TTATATTTGGCAATCC-1	0.883506	0.593006	0.582373	0.583948	0.542268	0.430175	0.526645	0.883673	0.58483	0.573919	0.575932	0.532607	0.418431	0.517267	6.6302	6.43088	6.48892	6.64299	6.65553	7.51247	6.98415
AGCACCAGTACTCACG-1	0.853131	0.594291	0.583779	0.589195	0.507891	0.401953	0.511783	0.852568	0.584915	0.573715	0.580457	0.49616	0.393595	0.501043	5.71945	6.04866	5.97647	6.37489	6.55314	9.9763	6.83002
CATGGTCTAGATACCG-1	0.859899	0.622901	0.603811	0.604387	0.594342	0.523231	0.558143	0.858737	0.615419	0.595881	0.5968	0.585438	0.513441	0.549662	5.41612	6.23045	6.35743	6.49499	6.1498	6.88486	6.86139
TCTACCGTCCACAAGC-1	0.896447	0.606472	0.595832	0.605155	0.511832	0.454338	0.573585	0.896903	0.598427	0.587257	0.597434	0.501469	0.443996	0.563765	6.34958	6.27942	6.24216	6.4405	6.8581	7.70607	6.15616
CTAGTTGGGCCCGGTA-1	0.876704	0.59423	0.58157	0.585307	0.531391	0.417475	0.529067	0.876746	0.58599	0.572824	0.577228	0.521307	0.408563	0.518819	6.49684	6.39239	6.39593	6.60568	6.67027	8.99764	6.64991
TCCCGCGTACTCCTGG-1	0.914457	0.541969	0.524813	0.533313	0.496461	0.351286	0.501105	0.915147	0.533856	0.516267	0.525318	0.48686	0.338282	0.492347	7.4083	7.2585	7.34088	7.4443	7.36398	8.18559	7.60744
CAGAGCATGAGCTTGC-1	0.864433	0.633392	0.617789	0.619744	0.593484	0.373246	0.60716	0.863484	0.626392	0.610272	0.612765	0.58506	0.363485	0.599181	5.62782	6.25746	6.29521	6.50415	6.33192	9.15053	6.28367
ACACGGGAACTTAGGG-1	0.874183	0.547219	0.546954	0.548513	0.483517	0.186942	0.541415	0.875027	0.537589	0.536921	0.539236	0.472066	0.181498	0.530657	7.65193	6.60626	6.47094	6.71907	6.90496	19.3372	6.32567
GGCTCTGCTCCAACGC-1	0.939437	0.454105	0.448583	0.450964	0.418147	0	0.419899	0.940045	0.447107	0.44151	0.444029	0.410217	0	0.412264	9.73718	9.52277	9.56763	9.59333	9.64985	10.2465	9.73068
AGAACGTGGTACATTC-1	0.923956	0.478976	0.489195	0.484109	0.473041	0.238754	0.421661	0.924939	0.470013	0.480377	0.475404	0.463525	0.22985	0.41133	8.80993	7.89978	7.8114	7.92326	7.79745	11.6198	8.1991
CAATAAACCTTGGCCC-1	0.944312	0.461463	0.455641	0.459588	0.406683	0.190833	0.451936	0.945005	0.454561	0.448694	0.452844	0.3985	0.184056	0.444811	9.86978	9.43334	9.49587	9.532	9.67572	14.038	9.47234
ACTTCGCCATACGCAC-1	0.932572	0.512463	0.503865	0.506939	0.473725	0.0380539	0.446614	0.932814	0.50589	0.497188	0.50045	0.466185	0.0366846	0.43904	7.35827	8.7175	8.79806	8.83804	8.88078	65.7134	9.23081
ATCTGGTTAAGACTGT-1	0.940575	0.476098	0.470378	0.476979	0.407041	0.339873	0.342984	0.941029	0.468883	0.463056	0.469961	0.398442	0.33217	0.334057	7.79887	8.92323	8.9596	8.99859	9.32215	10.7101	10.0294
TCGTAAGACGACATTG-1	0.932498	0.477045	0.470981	0.478629	0.429296	0.367811	0.368169	0.933109	0.469917	0.463752	0.471789	0.421134	0.359376	0.359685	9.32021	8.98594	9.02947	9.09141	9.23637	9.94125	9.91553
GTGTACCTTGGCTACG-1	0.860021	0.509436	0.494194	0.502627	0.40254	0.454538	0.489524	0.860611	0.500257	0.484335	0.493566	0.390924	0.446406	0.4787	8.83455	7.30901	7.27593	7.4588	7.91699	8.71522	7.03726
GCCCGTAATACCTTCT-1	0.95149	0.515704	0.510856	0.513128	0.473021	0.28634	0.456592	0.951489	0.510186	0.505293	0.507646	0.466687	0.278411	0.450349	5.6973	9.55033	9.60037	9.60638	9.80662	11.6309	10.0711
CGGTCAAGTGGGAACC-1	0.918887	0.471779	0.463374	0.473455	0.384195	0	0.384065	0.919652	0.4635	0.454674	0.465487	0.374117	0	0.374927	8.86661	8.31995	8.2733	8.4306	8.82685	8.63029	9.1975
TTGTAAGGCCAGTTGG-1	0.878779	0.441173	0.432898	0.438121	0.351154	0.286221	0.314493	0.879298	0.431519	0.422962	0.428929	0.339892	0.27739	0.304753	9.13517	8.14707	8.1592	8.36697	8.76064	10.9133	9.90413
GGAGCACCAAGAACTA-1	0.874833	0.501783	0.495358	0.500242	0.405761	0.27128	0.416915	0.874871	0.492271	0.485433	0.49107	0.394032	0.258694	0.405299	6.95557	7.2931	7.23427	7.45291	7.83621	9.29465	7.72825
TAATAGTGACGACCAG-1	0.92227	0.433734	0.421061	0.429531	0.337703	0.278722	0.427659	0.922494	0.426646	0.413629	0.422442	0.329045	0.268329	0.420193	8.55283	9.83004	9.86241	9.88691	10.4702	10.6242	9.76449
CTAAATCCTATTCCGG-1	0.934989	0.487102	0.477324	0.485884	0.413444	0.332107	0.424334	0.935325	0.478984	0.468885	0.47806	0.403716	0.319441	0.414769	6.45277	8.16416	8.17643	8.30897	8.57038	8.73087	8.48506
CGAGTTCTGTCCCACC-1	0.874366	0.472131	0.456598	0.47195	0.360299	0.297756	0.381535	0.87404	0.463267	0.447005	0.463435	0.349188	0.284925	0.370791	6.92544	8.014	7.95989	8.16378	8.69355	8.92047	8.54749
AGGCAGATGCGTAAAC-1	0.889786	0.499812	0.491144	0.494903	0.420907	0.362241	0.409045	0.889635	0.490288	0.481222	0.485617	0.409578	0.34849	0.398364	6.17776	7.31885	7.30022	7.48061	7.77588	7.82398	8.16027
AAGGATGAGGGACCTC-1	0.82901	0.494876	0.488984	0.486086	0.411445	0.458604	0.44525	0.828643	0.484038	0.477888	0.475591	0.398584	0.444323	0.432947	7.25561	6.94908	6.9454	7.19843	7.42923	6.51243	7.15747
AGAGAACCGTCTAGGA-1	0.889571	0.551101	0.548131	0.547586	0.488375	0.434366	0.497302	0.890279	0.541516	0.53833	0.538274	0.477344	0.421374	0.486023	7.09264	6.55548	6.52532	6.7061	6.9644	7.10036	6.76892
GAGGGCGCAGCTCTGC-1	0.833776	0.485621	0.477115	0.479134	0.402729	0.43094	0.3945	0.833638	0.475364	0.466338	0.469001	0.390579	0.419075	0.382145	7.94013	7.25518	7.19617	7.39315	7.74048	7.46547	7.78191
AAGATTGGCGGAACGT-1	0.926821	0.480792	0.473711	0.47883	0.440815	0.328403	0.403444	0.927313	0.472461	0.465292	0.470821	0.431584	0.318144	0.394026	7.56435	8.1934	8.25809	8.34855	8.412	9.49721	8.83357
CCAGTAGTCTGATCCA-1	0.919638	0.427662	0.42439	0.432448	0.344388	0.224082	0.194412	0.920005	0.41981	0.416418	0.424831	0.3353	0.214058	0.186626	8.95254	9.43547	9.43471	9.46185	10.0501	11.1888	12.984
AAGGGACAGATTCTGT-1	0.923534	0.44582	0.439139	0.44552	0.386902	0.246975	0.318739	0.924286	0.437446	0.430587	0.437358	0.377273	0.236178	0.309071	9.33142	8.72981	8.75278	8.8196	9.05088	10.3818	9.91809
ATAGAGTTATCAACTT-1	0.899678	0.496105	0.488758	0.499934	0.387724	0.23188	0.550161	0.900137	0.488196	0.48068	0.492513	0.377972	0.21855	0.54373	8.85726	8.15075	8.18881	8.30468	8.92905	9.68496	8.00534
AAATTACCTATCGATG-1	0.951535	0.495073	0.489293	0.500224	0.444697	0.268362	0.450203	0.951774	0.487986	0.482033	0.493456	0.436569	0.261406	0.442895	5.98424	8.6684	8.67939	8.73723	8.95641	12.5457	9.22764
GATCCTAAATCGGGAC-1	0.956247	0.473898	0.467695	0.477172	0.434698	0.20628	0.386402	0.956332	0.468835	0.462541	0.472252	0.429014	0.201889	0.380293	6.9396	11.0525	11.0986	11.074	11.3219	17.0925	11.7805
TTACAGACCTAAATGA-1	0.950462	0.451752	0.448445	0.453137	0.416399	0.316347	0.436352	0.950881	0.444621	0.441278	0.446236	0.408412	0.307943	0.42874	7.645	9.45363	9.48469	9.53628	9.59791	10.7492	9.47416
CCTCACCTTAGCATCG-1	0.9456	0.469199	0.46135	0.46566	0.420859	0.328848	0.404371	0.945899	0.463072	0.455129	0.459581	0.413863	0.32277	0.397286	8.29131	9.99548	10.064	10.0662	10.2989	12.2576	10.4774
CATGCGACCAGTTTAA-1	0.960619	0.412694	0.40753	0.413285	0.389502	0.108138	0.330847	0.960981	0.406705	0.401482	0.407397	0.38299	0.100114	0.324326	9.24023	11.3537	11.397	11.3902	11.4478	14.4312	12.2205
AACATATCAACTGGTG-1	0.942179	0.444115	0.438551	0.446925	0.414754	0.194972	0.346332	0.942814	0.436731	0.431052	0.439806	0.406673	0.189024	0.337619	9.39224	9.43318	9.46342	9.50616	9.56079	15.1242	10.2008
CTATAAGAGCCAATCG-1	0.93873	0.379513	0.376456	0.382614	0.352459	0.230141	0.298887	0.939697	0.37067	0.367451	0.374109	0.342955	0.218187	0.288854	10.8898	9.59358	9.57491	9.68241	9.70342	10.3757	10.1743
AATATCGAGGGTTCTC-1	0.948354	0.464086	0.460411	0.465323	0.436415	0.209898	0.380984	0.948921	0.456684	0.452942	0.45813	0.428334	0.202813	0.372488	8.09476	9.04687	9.07087	9.11704	9.1632	13.4299	9.7322
GTACTCCTGGGTATGC-1	0.956996	0.358872	0.360297	0.362509	0.347476	0.22713	0.316407	0.957583	0.351433	0.352898	0.355246	0.339715	0.218106	0.308256	10.6605	11.1177	11.1145	11.1375	11.1449	12.1305	11.3833
ATAAGTAGGATTCAGA-1	0.957201	0.372175	0.375223	0.376034	0.363899	0.146552	0.327165	0.957833	0.364422	0.36757	0.368457	0.355897	0.14089	0.31879	9.98171	10.5741	10.5727	10.5907	10.5896	16.3217	10.9071
AGGTCGCGGAGTTACT-1	0.957514	0.348117	0.348754	0.350506	0.337772	0.219667	0.281872	0.958049	0.340738	0.341387	0.343241	0.330122	0.210561	0.273664	10.6464	11.4188	11.4157	11.431	11.4509	12.3349	11.9215
CTAATTCTCAGATATT-1	0.962673	0.375726	0.377909	0.376041	0.358532	0.244274	0.311065	0.963038	0.369061	0.371321	0.369426	0.351521	0.235587	0.303797	9.06235	11.5436	11.545	11.5581	11.631	12.4077	12.1186
GCCAACCATTTCCGGA-1	0.966873	0.339758	0.344621	0.34573	0.304214	0.0608234	0.306644	0.967161	0.333549	0.33853	0.33969	0.297456	0.0576956	0.299865	9.55418	12.9184	12.9028	12.909	13.1467	25.2539	13.1118
TGATCCCAGCATTAGT-1	0.957574	0.364865	0.37311	0.369137	0.332465	0.261097	0.335561	0.957916	0.358056	0.366489	0.362507	0.325132	0.253604	0.32802	9.36539	11.6896	11.6556	11.7015	11.8995	12.714	11.8018
CGTTGTAAGATTGATT-1	0.970548	0.363802	0.362982	0.365224	0.271736	0.0168062	0.348163	0.970629	0.359327	0.358504	0.360825	0.266672	0.0153914	0.343486	8.01079	14.944	14.9533	14.9597	15.87	45.8542	15.0564
GAAACCATGGTGCGCT-1	0.972476	0.327216	0.32878	0.326734	0.00702082	0	0.37814	0.972516	0.32301	0.324613	0.322569	0.00602668	0	0.374476	7.80663	16.6837	16.6805	16.7074	59.1955	17.5663	16.2762
AATCTATGCCGGAGCC-1	0.968921	0.343966	0.34538	0.344254	0.0151811	0	0.372689	0.968965	0.339612	0.341065	0.339944	0.0131936	0	0.368649	7.84065	15.7955	15.7945	15.811	33.7927	16.7265	15.5671
GACTCCCAGAATAAGG-1	0.965443	0.359389	0.358738	0.356167	0.0327684	0	0.371878	0.965551	0.354518	0.353881	0.351309	0.0299639	0	0.367154	8.57407	14.3451	14.359	14.3912	26.8753	15.2389	14.2483
TATGATCCGGCACGCC-1	0.963821	0.369689	0.369402	0.368434	0.0484709	0	0.383553	0.963932	0.364715	0.364454	0.363529	0.0451582	0	0.378701	8.43165	13.8962	13.9107	13.9415	23.8456	14.8246	13.7714
CCGCTTGCTGACATGG-1	0.948468	0.425597	0.424028	0.422522	0.375965	0	0.371165	0.948619	0.420129	0.418558	0.417099	0.369715	0	0.364862	8.58528	11.7474	11.767	11.8069	12.0788	12.8294	12.118
TGGTTAAGGGCGCTGG-1	0.960128	0.386217	0.385168	0.373377	0.0572317	0	0.379969	0.960094	0.382321	0.381279	0.369375	0.0542627	0	0.376035	6.98881	15.4445	15.4613	15.5632	24.6132	16.7099	15.5083
TTGATAGTCAATACAT-1	0.95161	0.434753	0.431571	0.429823	0.421522	0	0.37222	0.951705	0.429419	0.426224	0.424493	0.415946	0	0.366171	7.76149	11.7274	11.7639	11.7939	11.8052	12.9096	12.2473
GGTTTAATTGAGCAGG-1	0.945877	0.441358	0.436183	0.435622	0.415329	0	0.352041	0.945827	0.437113	0.431878	0.43135	0.410705	0	0.346793	7.39257	13.1021	13.145	13.1676	13.2838	14.5586	13.8329
CATTACATAGATTGTG-1	0.953988	0.417525	0.415271	0.410401	0.360752	0	0.292616	0.954172	0.41198	0.409705	0.404849	0.354404	0	0.285557	8.57268	11.8488	11.8691	11.9392	12.2575	12.8772	12.8229
GGTACACCAGATTTAT-1	0.939111	0.450818	0.443086	0.442108	0.402075	0	0.345862	0.939148	0.445822	0.437978	0.437071	0.396389	0	0.339367	8.22392	11.739	11.7952	11.8387	12.0967	13.0578	12.4936
GGCCCGTATACCATGC-1	0.936119	0.450519	0.452139	0.447388	0.364357	0	0.360992	0.936144	0.443495	0.445158	0.440398	0.356102	0	0.352642	6.54532	9.61536	9.61038	9.67128	10.2705	10.3929	10.278
ATCTTTCGTATAACCA-1	0.908802	0.469134	0.453047	0.459884	0.360571	0	0.385641	0.90887	0.462984	0.446549	0.45364	0.352836	0	0.379283	8.94984	9.97198	10.0498	10.06	10.775	11.0181	11.1007
GAGATGACAATCCTTA-1	0.938572	0.429923	0.429428	0.422584	0.328624	0	0.295211	0.938591	0.424267	0.423755	0.416833	0.321638	0	0.2877	7.6665	11.3999	11.3992	11.4576	12.1675	12.4425	12.3787
AAAGCTTGCCTACATA-1	0.885594	0.478492	0.475143	0.4796	0.364353	0	0.368101	0.885287	0.472186	0.468813	0.473371	0.35638	0	0.360201	7.84423	9.62433	9.66144	9.6424	10.4792	10.6496	10.4592
GAACGATAAGTTAAAG-1	0.902497	0.463029	0.452706	0.46338	0.359533	0	0.374934	0.902163	0.455864	0.445103	0.456364	0.350735	0	0.365177	6.52069	9.21487	9.18467	9.27456	9.95193	9.90566	9.49076
TAATAGCTAAATGATG-1	0.892141	0.427757	0.41594	0.429968	0.319241	0	0.319727	0.8923	0.420792	0.408591	0.423093	0.310735	0	0.311193	10.2816	10.0888	10.0985	10.096	10.889	10.755	10.8728
TATGGCTAGGCTAATT-1	0.870182	0.471244	0.467063	0.473192	0.385704	0	0.379017	0.870369	0.463023	0.458488	0.464994	0.376131	0	0.369651	9.29435	8.3887	8.3152	8.3704	9.03016	8.83478	9.19763
AGGAGAGTCTGGCTAC-1	0.890827	0.471162	0.462627	0.467602	0.365979	0	0.324153	0.891402	0.462806	0.453813	0.459163	0.355824	0	0.314872	9.55772	8.30291	8.24888	8.32013	9.03849	8.66087	9.98971
TGCTCTGCCGGTTCAC-1	0.887752	0.477272	0.469123	0.481266	0.363247	0	0.362412	0.888137	0.468782	0.460234	0.473033	0.352742	0	0.351895	8.74059	8.13386	8.09758	8.18078	8.91749	8.48626	8.92387
CTGGAAATGGATGCTT-1	0.863378	0.672189	0.66259	0.667617	0.631491	0	0.630692	0.862235	0.667332	0.657543	0.662768	0.625936	0	0.625185	5.72373	6.7625	6.83617	6.84799	7.12088	8.96546	7.15601
TGATCGGTTTGACCCT-1	0.869383	0.735554	0.730959	0.742067	0.651664	0.720224	0.666005	0.868128	0.731339	0.726605	0.738051	0.646044	0.71649	0.660615	5.22766	5.83336	5.8487	5.81676	6.65806	6.52263	6.51988
TAGAGTCTAAGCGAAC-1	0.907892	0.799187	0.7995	0.80599	0.753906	0.589508	0.761277	0.906466	0.795168	0.795404	0.802454	0.748938	0.584321	0.756646	3.45501	4.53219	4.4809	4.67567	4.99561	8.36084	5.02359
GAGACTGATGGGTAGA-1	0.86692	0.679878	0.662206	0.666875	0.604535	0.37708	0.641021	0.86503	0.67374	0.655503	0.660706	0.596727	0.36685	0.633916	4.36767	5.83365	5.89562	6.05391	6.39381	8.82298	6.08476
TAGCTAAGTCCGGGAG-1	0.883162	0.728139	0.720661	0.7278	0.666309	0.597809	0.649619	0.881851	0.722302	0.714383	0.722276	0.65901	0.593852	0.64241	4.35954	5.0969	5.04557	5.25401	5.59285	9.36881	5.92071
GGGCGATATGTGTGAA-1	0.898086	0.699962	0.694925	0.697475	0.615663	0.748515	0.523267	0.896514	0.693769	0.688536	0.69151	0.607543	0.744025	0.514871	3.64186	5.45532	5.45946	5.61127	6.10037	5.3902	7.50412
CTCGAGGTCGAACAGT-1	0.880403	0.748808	0.738902	0.734198	0.688214	0.487651	0.68725	0.878166	0.743073	0.73281	0.728459	0.68104	0.479104	0.679721	3.60326	4.7615	4.8004	5.0459	5.28586	8.15985	5.16879
GATCCCTTTATACTGC-1	0.861822	0.711226	0.685326	0.687668	0.654192	0.527163	0.645708	0.859973	0.705241	0.678663	0.681488	0.646436	0.517367	0.638214	4.50492	5.34893	5.52181	5.70333	5.61791	6.8497	5.8626
GTCATGCACCTCCGTT-1	0.859069	0.709647	0.690503	0.687863	0.644832	0.60985	0.671003	0.856963	0.703185	0.683357	0.681231	0.636545	0.601548	0.662815	4.3174	5.18608	5.25148	5.51352	5.59551	6.16401	5.20795
ACTTTCCTATAGCTTC-1	0.876257	0.724888	0.706622	0.705411	0.646802	0.614573	0.675395	0.874294	0.7191	0.700223	0.699583	0.638804	0.606354	0.668037	3.94619	5.19396	5.26281	5.55571	5.6622	6.10902	5.42462
TCGCTCGATATATTCC-1	0.866264	0.769588	0.750699	0.749518	0.71069	0.613869	0.683243	0.863642	0.764698	0.745159	0.744536	0.704174	0.606779	0.676688	3.73895	4.72732	4.80027	5.10145	5.13607	6.63578	5.62223
ATAGGTTGGGCAGATG-1	0.844277	0.69371	0.656679	0.652906	0.706285	0.585742	0.62483	0.841106	0.687205	0.649391	0.645963	0.698839	0.578856	0.617228	3.96469	5.46883	5.795	6.01915	4.87731	7.3044	6.21801
CAATTAAGGGTGATGA-1	0.873861	0.683869	0.660687	0.66046	0.622769	0.564147	0.603971	0.872396	0.676874	0.652935	0.653384	0.613625	0.556149	0.595327	4.37027	5.44614	5.54751	5.83345	5.66693	7.11867	6.14883
ACCGACTGAGTCCCAC-1	0.807767	0.564983	0.55679	0.553102	0.482634	0.335229	0.499828	0.806811	0.554627	0.545509	0.543069	0.46958	0.323851	0.486769	6.32853	6.22292	6.05019	6.52249	6.57679	9.52056	6.3404
CCTGTCACCCGGGCTC-1	0.796765	0.563694	0.559721	0.55691	0.467089	0.397484	0.48754	0.794543	0.553216	0.548869	0.546928	0.454115	0.384748	0.476461	5.75393	6.1632	6.1024	6.43884	6.76554	7.82424	7.10284
GATCGGTGGCCATAAC-1	0.814722	0.524192	0.506872	0.514168	0.427573	0.337068	0.511303	0.8148	0.513852	0.495766	0.504325	0.414807	0.324567	0.499777	8.18843	6.71442	6.70637	7.0527	7.26372	8.59972	6.51698
CCTATGGGTTACCGTC-1	0.830729	0.49088	0.4818	0.486518	0.376961	0.384579	0.341632	0.829612	0.482641	0.473203	0.478435	0.366622	0.374803	0.331408	6.95734	8.0339	8.02296	8.16354	8.79324	8.90097	9.29808
TTGGGACACTGCCCGC-1	0.842147	0.530134	0.518687	0.518223	0.429751	0.375633	0.477345	0.841599	0.520993	0.50914	0.50908	0.418491	0.363109	0.466425	7.04244	7.01756	7.03548	7.19495	7.67433	7.96947	7.15331
CGAGGCTAAATATGGC-1	0.835519	0.538536	0.519793	0.528717	0.417916	0.0480707	0.464567	0.835086	0.529795	0.510464	0.520145	0.406912	0.0462494	0.454146	7.73063	7.05067	7.1095	7.26386	7.92558	59.562	7.50078
TCAGGGTGTAACGTAA-1	0.916638	0.559995	0.547341	0.546508	0.517057	0.267079	0.503686	0.916514	0.554411	0.541589	0.540832	0.51057	0.261404	0.497306	6.7446	8.54848	8.66442	8.71445	8.79746	14.0033	9.0297
CGAGAGATGTGAACCT-1	0.911969	0.573803	0.558863	0.561781	0.511222	0.364459	0.442384	0.912103	0.566855	0.551632	0.554895	0.502833	0.356935	0.434114	6.7114	7.32269	7.43283	7.5429	7.68052	10.5093	8.73756
TCGCTGGGCGGATTGT-1	0.8935	0.621289	0.606824	0.608365	0.586083	0.283683	0.558658	0.893079	0.61494	0.600187	0.602009	0.578612	0.275758	0.551218	5.88266	6.79	6.89739	7.00728	6.88217	11.7156	7.31123
AGATCTCAGGTGTGAT-1	0.951162	0.42834	0.425123	0.424957	0.359524	0.0333174	0.391696	0.951369	0.422953	0.419714	0.419603	0.353135	0.0310442	0.385937	8.96249	11.7154	11.7492	11.7767	12.1979	34.8467	12.0431
TGGCCAAACTGAAGTA-1	0.94319	0.493847	0.488414	0.487504	0.444057	0.293981	0.450854	0.943384	0.487524	0.482049	0.481212	0.436737	0.2872	0.443902	7.09488	9.31625	9.37526	9.42042	9.60758	12.1871	9.65366
GCTTCCGTCCCTAGAC-1	0.935143	0.483172	0.479468	0.470876	0.429055	0.410433	0.444353	0.935216	0.477794	0.474069	0.465439	0.422742	0.404248	0.438502	7.92916	10.4585	10.5013	10.6064	10.8093	11.1065	10.7896
CAGCAGCCCGTTCCTT-1	0.934078	0.452994	0.448899	0.444817	0.429345	0.262264	0.40198	0.934503	0.445791	0.44162	0.437593	0.421589	0.253317	0.393789	8.8729	9.45838	9.48429	9.55937	9.56931	11.2562	9.76592
TGTATAACAGATCCTG-1	0.937479	0.463317	0.455615	0.458024	0.400482	0.327883	0.445217	0.937749	0.457502	0.44975	0.45221	0.393555	0.321547	0.439138	9.16937	10.4217	10.5065	10.4961	10.8137	12.1521	10.5569
CGCGGGAATTAGGCAG-1	0.931995	0.469915	0.46634	0.466201	0.41246	0.134514	0.370515	0.932738	0.462261	0.458611	0.458564	0.403689	0.128914	0.361137	9.5126	8.7772	8.79766	8.83573	9.13102	17.5568	9.45185
TGCATGTGGTAATCTA-1	0.946751	0.45999	0.452305	0.453103	0.404537	0.312265	0.416605	0.946955	0.454081	0.446298	0.447198	0.397511	0.30478	0.410201	7.86194	10.3762	10.4396	10.4752	10.6721	11.6736	10.7562
ACAATTTGAGCAGTGG-1	0.970478	0.346815	0.348029	0.345261	0.288271	0.213975	0.330414	0.970712	0.341419	0.342697	0.33991	0.281922	0.205902	0.324947	9.56961	13.7411	13.7535	13.7806	14.0877	14.4007	13.921
GAGCTAAGGGCATATC-1	0.951467	0.415435	0.409495	0.406795	0.353647	0.329858	0.392568	0.951738	0.409627	0.403644	0.400936	0.346775	0.323434	0.386445	9.22907	11.5051	11.5665	11.5987	11.88	12.3797	11.6745
CCAGATAGTTGAGTGA-1	0.943229	0.446276	0.43912	0.440278	0.411947	0.276371	0.389697	0.943648	0.439869	0.432633	0.433851	0.404731	0.268386	0.382787	9.36943	10.1878	10.2518	10.2618	10.3284	11.7748	10.7441
CCACAATGTACGTCTT-1	0.967613	0.387882	0.386687	0.392378	0.327263	0.179542	0.353144	0.967895	0.382382	0.381184	0.387021	0.320777	0.17386	0.347336	9.28663	12.5421	12.557	12.5471	12.916	15.6205	12.8628
CAATGGATCTCTACCA-1	0.934768	0.435859	0.426153	0.433276	0.348319	0.334686	0.270278	0.935123	0.428906	0.418912	0.426329	0.339832	0.326666	0.262637	8.71601	9.88663	9.89983	9.92496	10.4324	10.7938	11.9237
TGTGGCAAAGCGTATG-1	0.913053	0.480819	0.472714	0.479774	0.389274	0.38946	0.334677	0.913303	0.473274	0.464896	0.472432	0.380226	0.380428	0.325361	8.05081	8.65317	8.66077	8.75168	9.3126	9.3154	9.91759
TAAAGCGTTAGGAGAA-1	0.879583	0.530188	0.521871	0.526311	0.449119	0.439422	0.486157	0.878864	0.521389	0.512649	0.517458	0.438772	0.428749	0.475809	5.60392	7.15406	7.12088	7.19044	7.73604	7.75532	7.24544
TCCGTTTAGCCTTGAA-1	0.906426	0.541882	0.519488	0.537152	0.436215	0.420078	0.331801	0.906154	0.535574	0.512616	0.530972	0.42813	0.413882	0.324278	6.43038	8.34788	8.44258	8.48087	9.12086	10.4759	10.9576
CAGCTCGACAAGTTAA-1	0.914482	0.476063	0.464731	0.478458	0.371444	0.361551	0.431233	0.914511	0.468562	0.456915	0.471336	0.362227	0.35406	0.422295	7.11967	8.76198	8.79664	8.89136	9.50583	10.4972	8.86131
GCCTATAGTGTCAGGG-1	0.925571	0.506703	0.495583	0.485027	0.424132	0.337547	0.388643	0.925512	0.501826	0.490567	0.479894	0.418064	0.330836	0.382085	7.72519	10.5172	10.6128	10.7088	11.1444	12.0091	11.4115
ATAGACAACGGGACCT-1	0.92186	0.460155	0.449791	0.452638	0.370116	0.217293	0.363284	0.921906	0.453672	0.443189	0.446149	0.36229	0.210016	0.355547	7.89902	9.90403	9.99603	10.0034	10.5657	13.0625	10.6839
CTACTATCTTTCAGAG-1	0.939695	0.475519	0.477007	0.484295	0.408423	0.0696224	0.422704	0.93994	0.468357	0.469949	0.47754	0.400334	0.067159	0.41458	7.19336	9.07701	9.09597	9.11751	9.6197	36.0881	9.42684
GCGCTGCTTTGCATTT-1	0.930746	0.450128	0.433913	0.449426	0.344165	0.22298	0.37529	0.930831	0.443731	0.427136	0.443126	0.33615	0.216764	0.367363	7.70522	10.1307	10.1968	10.1826	10.8778	13.9988	10.5331
GCGCATCCAGTCAGCA-1	0.919358	0.485852	0.479403	0.484164	0.387014	0.304585	0.358696	0.919576	0.478217	0.471567	0.476679	0.377663	0.296862	0.34901	7.37259	8.49225	8.50401	8.57907	9.17519	11.2698	9.41611
GACTCGCGGGAATGAC-1	0.944193	0.47602	0.469492	0.47555	0.419505	0.505026	0.373138	0.944364	0.470464	0.463864	0.470061	0.413044	0.500154	0.366261	8.03659	10.4383	10.4976	10.4747	10.8301	10.355	11.2644
CTGGTAACGAGCTCTT-1	0.898274	0.494122	0.486548	0.486333	0.3976	0.312226	0.446365	0.898498	0.485366	0.477557	0.477514	0.387199	0.303087	0.43577	7.37436	7.74742	7.76767	7.83303	8.46114	10.2853	7.79691
TCCGGCCTAGCGTACA-1	0.935263	0.461927	0.451204	0.461806	0.376926	0.32354	0.385545	0.935772	0.453862	0.442806	0.453946	0.367362	0.315865	0.376646	7.75537	8.65544	8.67656	8.73914	9.2276	10.9913	9.36395
TCTAGGTGGCGACGCT-1	0.943828	0.463274	0.456018	0.461952	0.398146	0.288216	0.386351	0.944255	0.456186	0.448755	0.454982	0.389828	0.282164	0.377989	7.96283	9.27633	9.30572	9.34562	9.67279	13.0811	9.80664
ACGCTAGTGATACACT-1	0.944717	0.499795	0.48889	0.497226	0.460159	0.454423	0.456469	0.944943	0.493043	0.481887	0.490556	0.452539	0.447648	0.449319	6.59509	8.83088	8.88148	8.90498	9.03846	9.50288	9.28146
ATCTGCACCTCTGCGA-1	0.956978	0.451033	0.446464	0.455154	0.424923	0.279062	0.371712	0.957299	0.445233	0.440577	0.449532	0.418568	0.2727	0.364934	8.51456	10.7	10.7248	10.7241	10.8238	12.9604	11.3457
CCTCACCTGAGGGAGC-1	0.958464	0.408749	0.403492	0.40939	0.383662	0.204863	0.331117	0.958839	0.402641	0.3973	0.403384	0.376992	0.199134	0.324246	9.44109	11.3189	11.3534	11.3549	11.4242	14.9186	12.0129
AGTGAGCCTCGCCGCC-1	0.955683	0.412838	0.407986	0.406508	0.389533	0.286835	0.307654	0.955934	0.407218	0.402324	0.400853	0.383415	0.281141	0.30127	9.09593	11.8079	11.8541	11.8766	11.912	13.6548	12.8696
ACGAGTACGGATGCCC-1	0.970743	0.341858	0.342175	0.341508	0.283337	0	0.360565	0.970916	0.336518	0.336845	0.336196	0.277217	0	0.355242	8.82299	14.0431	14.0435	14.0588	14.4525	14.7442	13.8255
GGTACCATTAAGACGG-1	0.944679	0.386271	0.379722	0.390491	0.342759	0.0126132	0.329687	0.945333	0.378562	0.371792	0.383049	0.334224	0.010844	0.321079	10.4457	10.2882	10.2903	10.3391	10.5348	52.6886	10.6683
TTCTGCTAGACTCCAA-1	0.967213	0.340569	0.341576	0.346722	0.304715	0.198989	0.312008	0.967571	0.334156	0.335204	0.340528	0.297718	0.192078	0.305154	10.0445	12.6279	12.6306	12.6361	12.8489	14.2423	12.8122
TAACTATTACGCCAAA-1	0.940972	0.419534	0.41563	0.417244	0.397715	0	0.352155	0.94129	0.413082	0.40911	0.410871	0.390792	0	0.344521	9.4659	10.79	10.8147	10.8519	10.8956	11.6145	11.2082
GCATTCAAGGCAACGC-1	0.972861	0.317375	0.320922	0.318515	0.0332415	0	0.339062	0.972919	0.312874	0.316493	0.314082	0.030671	0	0.334817	7.99859	16.3707	16.3569	16.3852	27.4171	17.147	16.2092
AGTACATCATTTATCA-1	0.944741	0.442134	0.439693	0.436727	0.419457	0.190712	0.400604	0.944918	0.43634	0.43389	0.430987	0.413246	0.182627	0.394038	8.42662	10.9927	11.0211	11.0874	11.1279	13.2577	11.2392
GTCGTGTCTGGTCATC-1	0.962772	0.391039	0.391698	0.386691	0.375205	0	0.335692	0.962759	0.386904	0.387588	0.382539	0.370824	0	0.330729	6.91518	14.813	14.8152	14.8617	14.9132	16.0535	15.1771
AGTCTAAAGTATACTC-1	0.961746	0.4138	0.412749	0.41686	0.346535	0.253086	0.387639	0.961999	0.408477	0.407442	0.411683	0.340474	0.246768	0.382261	9.0914	12.1399	12.1612	12.1666	12.703	13.8545	12.4765
CGGCCCAACCTGTAGT-1	0.956086	0.390129	0.386614	0.387934	0.281574	0	0.383312	0.956324	0.384342	0.380796	0.382192	0.275069	0	0.377249	9.15582	12.1531	12.1857	12.2008	13.2632	12.9609	12.134
AGGGAGACATACTTCG-1	0.959645	0.378207	0.380901	0.376725	0.241345	0	0.383216	0.95979	0.372965	0.375738	0.371539	0.23551	0	0.377983	8.81358	13.2421	13.2405	13.2845	14.8061	14.1491	13.1829
TCCCTAGATCAATAGG-1	0.948359	0.430781	0.43222	0.430798	0.407372	0	0.367664	0.948501	0.425377	0.426883	0.425503	0.401586	0	0.361584	8.52243	11.7198	11.7286	11.7659	11.8733	12.8552	12.2628
TCCCGTCGCGTCATAG-1	0.931719	0.535807	0.508676	0.530418	0.469787	0	0.480429	0.93182	0.529492	0.50188	0.524073	0.46227	0	0.473802	6.75416	8.49455	8.68841	8.56037	8.94981	9.79408	9.18057
CGCATCCATCAGCCAG-1	0.931502	0.45109	0.439238	0.450594	0.36993	0	0.370171	0.931825	0.444242	0.432091	0.443871	0.361794	0	0.362525	8.77928	9.74467	9.78813	9.80295	10.3141	10.5642	10.5033
CTGCACCTAGTCCACA-1	0.940671	0.426907	0.422819	0.426176	0.359927	0	0.347634	0.940934	0.420172	0.415969	0.41951	0.352173	0	0.340209	8.38064	10.3327	10.3417	10.3704	10.806	11.0832	11.0972
CGAGGATCGGGAACGA-1	0.928754	0.451717	0.439491	0.452113	0.357879	0	0.34717	0.92896	0.444986	0.432475	0.445517	0.349775	0	0.339524	8.32369	9.83259	9.88517	9.88278	10.5273	10.6856	10.8574
CAATGAGGTTCGACTA-1	0.933807	0.510007	0.518654	0.523733	0.439462	0	0.444444	0.933678	0.502079	0.510929	0.516219	0.430628	0	0.434968	5.09332	7.93638	7.89059	7.89945	8.56977	8.7346	8.28955
TCTGACGGGCTAACCC-1	0.916694	0.396418	0.392455	0.39361	0.300002	0	0.243802	0.917055	0.389097	0.385059	0.386275	0.291315	0	0.23518	10.3859	10.4096	10.4318	10.4405	11.1079	10.8697	11.8419
TTCTATGCCTTTCGCA-1	0.931669	0.392043	0.383563	0.395252	0.299472	0	0.228896	0.932079	0.385128	0.376417	0.388489	0.291304	0	0.221163	10.7074	10.8859	10.9074	10.9048	11.5697	11.4489	12.6956
AGAGTATAGTGTTACG-1	0.883336	0.449033	0.441653	0.448459	0.334838	0	0.25532	0.883374	0.441868	0.434329	0.441527	0.325995	0	0.248718	9.45977	9.50894	9.54553	9.61648	10.3527	10.2041	13.0436
CCATTGTTTCCTCCAT-1	0.919418	0.4227	0.411498	0.425255	0.316045	0	0.308239	0.919412	0.416789	0.405346	0.419479	0.30875	0	0.301869	8.67261	11.2802	11.3319	11.3025	12.0922	12.2345	12.6525
CTCATCACTTAGTGAT-1	0.890643	0.497612	0.487614	0.500301	0.388689	0	0.126476	0.890503	0.490751	0.480408	0.493592	0.380154	0	0.121495	7.81131	8.78715	8.78873	8.81523	9.60603	9.69399	19.0907
CCGAAGGGCGTACCGC-1	0.909386	0.558903	0.548467	0.56357	0.458679	0	0.338346	0.908893	0.552194	0.541407	0.557124	0.45042	0	0.329436	5.32663	7.75949	7.77348	7.80406	8.57802	8.97154	9.99135
TCAAGCTGCCTTGAAA-1	0.913223	0.476024	0.471365	0.484697	0.374545	0	0.419356	0.913397	0.468498	0.463629	0.477496	0.365597	0	0.411363	7.88349	8.77742	8.76372	8.78607	9.58871	9.54494	9.3695
CTCATTAACGTTGCCC-1	0.916709	0.510574	0.512295	0.52179	0.409279	0	0.424743	0.917026	0.503624	0.505392	0.515204	0.400895	0	0.416474	8.4539	8.54452	8.5386	8.53197	9.371	9.62111	9.21115
GAAATGGCGGTGTTAG-1	0.869065	0.655543	0.6456	0.653624	0.556372	0	0.540468	0.867844	0.648945	0.638537	0.647314	0.547705	0	0.533232	5.12027	6.05435	6.02532	6.22651	6.80543	7.29387	7.75708
TACGAACACGACTTCA-1	0.879349	0.740834	0.736391	0.743158	0.65014	0	0.686471	0.877811	0.735576	0.73084	0.738054	0.642971	0	0.679603	4.29629	5.11412	5.05921	5.14582	5.91184	6.77969	5.4086
ACCACAAGTTTCTATC-1	0.888148	0.776576	0.767834	0.772511	0.711278	0.620737	0.763721	0.886375	0.772547	0.76359	0.76857	0.706002	0.616193	0.759282	3.79017	5.02408	5.08883	5.16918	5.67555	8.14929	5.0702
ATATTTAACCCTCAAG-1	0.885722	0.756918	0.748071	0.756247	0.687116	0.647913	0.704202	0.883844	0.752405	0.743272	0.751946	0.681254	0.642466	0.698487	3.76457	5.16433	5.19355	5.30442	5.83358	6.83367	5.59081
GATCATTCCAAACATT-1	0.859903	0.723438	0.709914	0.713619	0.670108	0.59662	0.687019	0.857453	0.718205	0.70422	0.708467	0.663629	0.588641	0.68103	4.04427	5.45895	5.48974	5.70123	5.85257	6.44967	5.77473
TCCAGGCGAGTACGGT-1	0.85936	0.730945	0.718364	0.718589	0.672042	0.637202	0.682795	0.856817	0.725669	0.712732	0.713296	0.665343	0.631043	0.676637	3.98752	5.29364	5.36168	5.53189	5.72483	6.63865	5.77771
GTTTGACCAAATCCTA-1	0.879079	0.756718	0.735007	0.741388	0.696566	0.525144	0.696604	0.876747	0.751815	0.729453	0.736397	0.690172	0.517801	0.690374	3.5809	4.96779	5.08206	5.23949	5.4237	8.04592	5.49536
CACAGCACCCACGGCA-1	0.902322	0.844713	0.841779	0.846146	0.816725	0.405661	0.80771	0.900602	0.841651	0.838549	0.843345	0.813214	0.400641	0.804344	3.36441	4.01227	3.97877	4.15933	4.42466	12.9871	4.74825
TGCAAGAATGACGTAA-1	0.867085	0.765859	0.74629	0.74379	0.731477	0.515424	0.668239	0.864518	0.76092	0.740759	0.738697	0.725451	0.510612	0.661039	3.75532	4.77533	4.88697	5.15504	4.95268	10.4806	5.60262
GCGAAGCCATACCCGT-1	0.818032	0.696611	0.678225	0.678892	0.624596	0.415817	0.64365	0.814919	0.689692	0.670567	0.672025	0.615574	0.408173	0.636097	4.63981	5.26047	5.29656	5.60531	5.69442	10.2328	5.94095
TCCTTTCTTACGCTTA-1	0.857754	0.769305	0.753426	0.755363	0.710608	0.660482	0.729072	0.854852	0.764141	0.747717	0.750071	0.703794	0.655089	0.723046	3.77624	4.62196	4.69701	4.84682	5.04725	6.7348	5.03151
GCTGCTCTCCGGACAC-1	0.843183	0.72719	0.713786	0.707787	0.658019	0.569113	0.671361	0.840119	0.72119	0.707154	0.701884	0.650053	0.559319	0.66401	4.05821	5.06465	5.04672	5.48647	5.50308	6.26229	5.51273
ACTGTCTTCTTTAGAA-1	0.869093	0.760648	0.732076	0.728683	0.742685	0.513537	0.644062	0.866196	0.75551	0.726038	0.723196	0.736606	0.506733	0.637129	3.48428	4.79353	4.94472	5.27011	4.72815	8.75324	6.17133
TCAAACTTAGATTGTT-1	0.869869	0.762404	0.757392	0.749512	0.755873	0.59053	0.723173	0.866936	0.757266	0.751842	0.744211	0.750042	0.584156	0.71627	3.44482	4.76692	4.67749	4.95207	4.58737	7.5303	4.77724
CTATGTCACTAGCCCA-1	0.838912	0.67397	0.648927	0.645573	0.664911	0.394245	0.592439	0.836307	0.667133	0.641446	0.638441	0.656817	0.385671	0.584024	4.4969	5.66603	5.83029	6.04324	5.33258	9.80068	6.39349
TGCGCAAAGCATTTGG-1	0.853728	0.59359	0.584821	0.583878	0.519019	0.0969692	0.537201	0.853184	0.584513	0.575086	0.575045	0.507387	0.0947287	0.526172	5.77569	6.15993	6.06178	6.41348	6.41671	46.2378	6.34505
TTAATGTAGACCAGGT-1	0.754052	0.509673	0.50169	0.49965	0.419586	0.109663	0.453132	0.75322	0.498637	0.489877	0.488902	0.40617	0.106139	0.43996	8.52044	6.72417	6.58811	6.97404	7.21113	32.5572	6.84306
GGCGGTAGGATCATTG-1	0.804094	0.536526	0.521206	0.524636	0.43782	0.370634	0.442799	0.802638	0.526374	0.51026	0.514612	0.425337	0.360786	0.43059	6.51565	6.60297	6.55894	6.82827	7.21987	9.40122	7.2399
GGCAATAGTCAATGAG-1	0.830918	0.524363	0.513347	0.515986	0.434123	0.100057	0.459122	0.830714	0.51411	0.502733	0.506257	0.422006	0.0977538	0.446999	7.47618	6.72305	6.75904	7.04039	7.359	43.6	7.02694
ACACGAGACTCCTTCT-1	0.860231	0.594866	0.593564	0.592245	0.511175	0.48013	0.515387	0.859105	0.585974	0.584673	0.583628	0.500844	0.470403	0.504921	5.34708	6.14381	6.16433	6.28477	6.88098	7.58217	6.77541
GACACAAGGGAAGAAA-1	0.87874	0.622845	0.604331	0.606297	0.58836	0.070684	0.536319	0.878416	0.615726	0.596708	0.599089	0.579955	0.0691981	0.52782	6.22993	6.38069	6.47142	6.61884	6.42682	63.4895	7.17911
TCAGCAAATGCATCTC-1	0.890367	0.570321	0.565216	0.567805	0.518191	0.373997	0.526182	0.890285	0.56235	0.557112	0.559803	0.509067	0.363684	0.517437	6.55745	6.88631	6.91287	6.91241	7.22699	8.79048	7.24698
GAGATCTGTCACTCCG-1	0.910655	0.498973	0.484765	0.493552	0.438542	0.270684	0.369587	0.91107	0.491375	0.476816	0.486044	0.429507	0.261456	0.360311	8.29442	8.2597	8.32054	8.37904	8.5503	10.8046	9.37423
ATGCCGGTCTTGCATA-1	0.826586	0.503227	0.48839	0.496493	0.398815	0.313767	0.404394	0.826323	0.492903	0.477269	0.486505	0.386071	0.301879	0.39142	7.63952	6.99604	6.93696	7.22052	7.61747	9.11118	7.47724
TTGGGCGGCGGTTGCC-1	0.904341	0.507197	0.493013	0.499168	0.455113	0.340816	0.461844	0.904556	0.500329	0.485899	0.49233	0.447096	0.333134	0.453912	8.55253	8.60593	8.70716	8.73742	8.88349	10.7052	8.82513
TTGTTGTGTGTCAAGA-1	0.900155	0.470586	0.461698	0.466721	0.418875	0.260548	0.415427	0.901077	0.460664	0.451151	0.456952	0.407117	0.249292	0.404429	7.94816	7.58703	7.48687	7.70227	7.66301	10.0432	7.95701
ACTGTACGATACACAT-1	0.961552	0.331396	0.325968	0.328995	0.296702	0.20134	0.289877	0.961934	0.324709	0.319142	0.322355	0.289189	0.192955	0.282429	10.2474	12.4168	12.4306	12.4655	12.5412	13.3367	12.6396
TCCACTTTATCTAGGT-1	0.936545	0.39963	0.389023	0.398271	0.370861	0.297456	0.352161	0.937568	0.391029	0.380038	0.389795	0.361362	0.287026	0.342514	10.9616	9.37255	9.36957	9.43925	9.42411	10.0043	9.6032
GGTCTGAGAATCTGGA-1	0.939571	0.432357	0.425555	0.427671	0.38961	0.322471	0.393689	0.94005	0.425344	0.418411	0.420646	0.381486	0.314171	0.38593	9.44369	9.95562	9.99458	10.0137	10.1077	10.8767	10.1769
TAGAAAGGTGGCGCTA-1	0.950576	0.426192	0.418614	0.425283	0.377765	0.352792	0.381479	0.950873	0.419901	0.412207	0.419098	0.370447	0.346657	0.374573	8.56664	10.7553	10.8087	10.8136	10.9939	11.9203	11.0935
TATGTCTCATTGTGCC-1	0.933502	0.451304	0.44375	0.441482	0.400597	0.380242	0.41673	0.933715	0.444953	0.437288	0.435054	0.393191	0.373439	0.409801	8.57657	10.1986	10.2552	10.2993	10.4697	10.9759	10.4304
GGATTTCACTTCTATA-1	0.943988	0.415144	0.405386	0.406716	0.372921	0.332526	0.3761	0.944342	0.408708	0.398821	0.400245	0.365513	0.32636	0.369006	9.57007	10.8466	10.9229	10.9443	11.0277	12.2215	11.0948
TGAGTGGTCCGTGACG-1	0.951058	0.404021	0.397165	0.396976	0.253357	0.261621	0.399551	0.951245	0.398572	0.391665	0.391503	0.24717	0.256415	0.39405	9.13513	12.2233	12.2921	12.3067	13.9425	14.6661	12.2602
CGCTTTCTTGCATTCG-1	0.915952	0.479705	0.462511	0.473175	0.431558	0.24231	0.374311	0.916245	0.47269	0.455182	0.466208	0.423479	0.235195	0.36597	8.65495	9.0268	9.13852	9.14011	9.27333	12.7949	9.92183
ACCCAACGCCCGTGGC-1	0.935488	0.502374	0.493224	0.499455	0.462781	0.26943	0.44744	0.935641	0.496421	0.487139	0.493552	0.455892	0.263853	0.440611	7.47556	9.41478	9.48795	9.48215	9.58586	13.9757	9.81086
GAACGTCTCATGGTCG-1	0.90611	0.583851	0.569304	0.574079	0.538467	0.397874	0.532608	0.906035	0.576613	0.561761	0.56693	0.529737	0.38963	0.524	5.97585	6.98221	7.08022	7.1839	7.08717	9.51576	7.21216
AGGGTTCCCTTTGGTT-1	0.906712	0.537077	0.524605	0.537532	0.430637	0.253565	0.397524	0.906936	0.530198	0.517312	0.530854	0.421807	0.248931	0.38858	7.82615	8.01631	8.02612	8.10447	8.74188	16.9504	9.14295
GTAGCTTCCTCTTGTT-1	0.919657	0.584703	0.581284	0.586347	0.492068	0.300283	0.380983	0.919306	0.577417	0.573897	0.579371	0.482806	0.297007	0.371777	4.7918	6.94611	6.95696	7.06313	7.54957	20.2328	9.21705
GCATGAGGGACGCGGC-1	0.927609	0.529354	0.517694	0.52389	0.467117	0.24325	0.436124	0.927555	0.523853	0.512055	0.518472	0.460622	0.238456	0.429529	6.89974	9.32935	9.43767	9.4481	9.79239	15.8165	10.1728
CTACCCTAAGGTCATA-1	0.938352	0.572959	0.567721	0.572326	0.53742	0.398507	0.495554	0.938336	0.567141	0.561869	0.566702	0.530782	0.391405	0.488871	5.69674	8.08349	8.14967	8.19315	8.2668	10.1648	8.86776
TCACCGCTCGGCACTC-1	0.949133	0.458712	0.451701	0.45215	0.423034	0.377258	0.344678	0.949203	0.452897	0.4458	0.446325	0.416598	0.372078	0.337781	6.86208	10.579	10.6379	10.6638	10.8077	12.3398	11.6442
GGCTCGCGTTGAGGTA-1	0.92896	0.593098	0.581021	0.586084	0.565115	0.123089	0.503152	0.92871	0.586886	0.574518	0.57983	0.558042	0.119796	0.495821	5.01039	7.41164	7.47333	7.5054	7.48693	27.7091	8.30079
CTAACGAAACTTGCTG-1	0.953087	0.443545	0.440588	0.444118	0.417421	0.344926	0.366314	0.953458	0.437171	0.434176	0.437865	0.410454	0.337864	0.358597	8.61972	10.3359	10.3599	10.3786	10.4552	11.3755	10.8282
TTAAACTCGAATTCAT-1	0.907314	0.625958	0.612523	0.615021	0.582858	0.485185	0.581314	0.906575	0.619729	0.605942	0.608676	0.575483	0.477114	0.57418	4.65096	6.77735	6.84063	6.90695	6.98408	8.17074	7.10079
TACTTTACTGAGCCGG-1	0.950592	0.438372	0.422853	0.43953	0.379079	0.333904	0.353738	0.95073	0.432567	0.416754	0.433827	0.37237	0.327612	0.346526	7.61951	11.035	11.1227	11.0627	11.4492	12.2647	11.5838
GCTTGGATCGATTAGG-1	0.905317	0.659931	0.642894	0.648258	0.573947	0.563538	0.578767	0.904719	0.653616	0.636289	0.641974	0.565526	0.556659	0.570917	4.75789	6.10801	6.27112	6.3336	6.63647	7.54211	6.78594
CGGTTATCCAACAGTG-1	0.950252	0.462956	0.458218	0.45722	0.430382	0.375797	0.387541	0.950386	0.457755	0.452972	0.451973	0.424604	0.370483	0.38153	7.89909	11.139	11.1848	11.1981	11.3383	12.4091	11.8048
CAGACCTGTAAGTGTT-1	0.883502	0.537602	0.527457	0.524318	0.424119	0.445511	0.449353	0.883244	0.530003	0.519531	0.516646	0.414418	0.438051	0.439701	6.86172	7.59722	7.61596	7.76702	8.39008	9.15108	8.07832
GACGGTCAATAGAAGC-1	0.953458	0.464909	0.4567	0.467113	0.410596	0.392196	0.363574	0.953794	0.458857	0.450491	0.46121	0.40359	0.386257	0.35556	8.2282	10.1514	10.1985	10.1876	10.497	11.3272	10.7382
CTGACTGCGCAGCTCG-1	0.850429	0.526853	0.516827	0.515162	0.417793	0.390998	0.446712	0.84969	0.518417	0.507938	0.506594	0.407218	0.379974	0.436193	6.73971	7.35571	7.32855	7.47695	8.09014	8.28705	7.73052
CCATACCTTTACTTGT-1	0.95084	0.409513	0.402914	0.409018	0.333148	0.263567	0.33283	0.951187	0.403469	0.39673	0.402994	0.32592	0.256317	0.325282	9.82069	11.3715	11.4005	11.3864	11.88	12.7607	11.7801
GTAATAAAGGGCTCCC-1	0.824225	0.467802	0.450233	0.460762	0.348191	0.319568	0.419809	0.823385	0.459148	0.441015	0.452128	0.337405	0.308465	0.409876	7.83193	8.19641	8.22724	8.30429	9.00347	9.25215	8.38262
GTGAACTCCCATTCGA-1	0.956334	0.469259	0.465465	0.470005	0.413342	0.2804	0.376579	0.956385	0.463787	0.459955	0.464632	0.406927	0.27275	0.369819	6.23817	10.6428	10.6793	10.6794	11.0049	12.2038	11.3419
TCAGAACCTCCACAGG-1	0.933929	0.444232	0.43512	0.447189	0.358037	0	0.374246	0.934237	0.437428	0.42808	0.440605	0.349821	0	0.36664	8.61807	9.88449	9.91246	9.93953	10.4644	10.6369	10.4922
TCCCACTCTCTTCCGG-1	0.888103	0.436523	0.418999	0.428072	0.329017	0.251651	0.332891	0.888227	0.428512	0.410343	0.419879	0.319191	0.240342	0.32331	8.85873	9.09837	9.09125	9.1415	9.81536	10.2475	9.85513
ATCTTGACTTGTCCAA-1	0.947303	0.407189	0.400459	0.408103	0.328155	0.216163	0.327912	0.947568	0.40128	0.394418	0.402314	0.321095	0.208552	0.32095	9.56591	11.6106	11.6451	11.65	12.1623	13.3355	12.2012
TCGGGAACGTGCCTAG-1	0.925718	0.495657	0.475335	0.481993	0.3913	0.344094	0.466788	0.925708	0.489795	0.469086	0.475992	0.383881	0.335995	0.460747	7.35959	9.70258	9.82643	9.83576	10.4825	10.8258	10.0351
GTTAGCCGTAAATCAA-1	0.938707	0.47944	0.470763	0.475759	0.452124	0.426569	0.397993	0.938726	0.474524	0.465725	0.470865	0.446781	0.421213	0.392082	7.76249	11.1325	11.1988	11.1931	11.3242	11.6676	11.8029
ATTTACTAAGTCCATT-1	0.92422	0.519843	0.50506	0.507635	0.440285	0.371038	0.431427	0.924182	0.514402	0.499364	0.502112	0.433653	0.363489	0.424861	7.35379	9.59317	9.69557	9.73349	10.2024	10.7476	10.3465
GGGTGCATATGAAAGC-1	0.957148	0.420164	0.417346	0.415556	0.353153	0.255694	0.403229	0.957248	0.415266	0.412436	0.410675	0.347771	0.248268	0.398138	8.09751	12.6537	12.6853	12.7222	13.3299	13.7324	12.7935
TCCGAATGGTCCTGAG-1	0.934902	0.502186	0.494276	0.491058	0.465735	0.259644	0.435365	0.934911	0.497044	0.489043	0.485855	0.459954	0.251228	0.429226	7.40089	10.2791	10.3511	10.4118	10.5151	12.1084	10.7758
TGATGGCTGTTTCTGA-1	0.956843	0.443273	0.442711	0.446268	0.403931	0	0.388212	0.956999	0.438162	0.437628	0.441287	0.398238	0	0.382457	8.13127	11.7624	11.7825	11.7796	12.0411	13.0079	12.2177
AAATAAGGTAGTGCCC-1	0.953773	0.459734	0.457263	0.457753	0.437765	0	0.165123	0.953986	0.454373	0.451893	0.452456	0.43201	0	0.160171	8.28236	11.0258	11.0557	11.0823	11.1579	12.2581	16.889
CCACTATCCGGGTCAC-1	0.936125	0.453148	0.465724	0.46437	0.398627	0	0.330773	0.936576	0.445611	0.458357	0.457114	0.390172	0	0.32144	8.32092	9.1766	9.07161	9.13444	9.55298	9.83076	10.093
ACACCACATAATTAGC-1	0.965921	0.361089	0.364247	0.370336	0.345775	0	0.30595	0.966123	0.35581	0.359013	0.365249	0.340221	0	0.300081	9.40357	13.5879	13.5667	13.5522	13.6693	14.3753	14.0359
CGCGGTAAGTCTAGCT-1	0.924395	0.456341	0.450477	0.459988	0.359843	0	0.396573	0.924454	0.448789	0.442774	0.452735	0.350693	0	0.387492	6.86063	9.07164	9.09192	9.14821	9.7371	9.65575	9.30984
GCGGGCATTACGATGC-1	0.941037	0.467604	0.466432	0.474304	0.374436	0	0.349529	0.941205	0.461463	0.460245	0.468377	0.366962	0	0.341406	7.65837	10.0215	10.0188	10.0218	10.7238	11.076	10.8031
AGGATTGCTTACGACA-1	0.91946	0.420497	0.412549	0.413743	0.327574	0	0.35464	0.919625	0.413697	0.405513	0.406809	0.319504	0	0.347321	9.0727	10.4116	10.4258	10.4481	11.1111	11.1277	11.0686
CTCGGGATAACACCTA-1	0.944713	0.401879	0.40058	0.406881	0.306613	0	0.329148	0.945026	0.395567	0.394204	0.400696	0.299005	0	0.321815	9.64255	11.2619	11.253	11.2489	11.9592	11.9862	11.7863
GTCGTCTGGTTGGCTA-1	0.920145	0.395986	0.383839	0.398656	0.285653	0	0.207453	0.920282	0.389976	0.377533	0.392798	0.278129	0	0.200872	10.1802	11.7095	11.7476	11.7408	12.4979	12.4603	14.0958
GCAATTAGTCGCACCG-1	0.913813	0.428188	0.414454	0.429174	0.318042	0	0.322839	0.914156	0.421292	0.407176	0.422409	0.309581	0	0.314688	10.4113	10.152	10.1871	10.1925	10.9624	10.8533	11.0211
GTGACCTAAAGAATAA-1	0.897561	0.505011	0.491713	0.505571	0.3997	0	0.393828	0.897231	0.497808	0.484066	0.49842	0.390845	0	0.385168	6.50827	8.42034	8.43396	8.43384	9.21804	9.26936	9.37308
CTGAGCGAGACTTATT-1	0.882549	0.535405	0.521682	0.540486	0.42853	0	0.503539	0.881827	0.528471	0.514367	0.533886	0.419955	0	0.496486	5.96926	8.05557	8.10415	8.1259	8.907	9.13859	8.48054
CAAGACTCAGAAGCGC-1	0.880168	0.624804	0.620878	0.631478	0.510902	0	0.517705	0.879487	0.618027	0.613933	0.625062	0.502189	0	0.509014	5.76111	6.51759	6.51155	6.56734	7.48663	7.83641	7.39638
ACTTCGCTAGCGAGTG-1	0.869302	0.5852	0.576159	0.586327	0.453746	0	0.475954	0.86908	0.578523	0.569305	0.580018	0.444719	0	0.467734	7.64533	7.27372	7.33848	7.43395	8.25493	8.47909	8.26278
AAATGGTCAATGTGCC-1	0.920769	0.65517	0.65274	0.621315	0.577978	0.485136	0.568975	0.920621	0.649465	0.646852	0.615008	0.571037	0.47757	0.561499	5.44749	6.53655	6.49528	6.83059	7.2476	8.43258	7.1684
CGTATTAAGAGATCTA-1	0.890496	0.794321	0.807814	0.812072	0.795501	0	0.796739	0.888876	0.790751	0.804469	0.808922	0.792153	0	0.79335	3.8814	4.91426	4.74435	4.77518	5.03904	7.84853	4.97944
ACTGTCCAGGATTATA-1	0.872644	0.7339	0.716153	0.718212	0.654858	0.302677	0.710058	0.87037	0.728503	0.710183	0.712639	0.647656	0.296318	0.703982	3.81908	5.177	5.24996	5.39697	5.81203	13.7589	5.31577
CGGGCAGCTAAACCGC-1	0.878137	0.79211	0.783829	0.785583	0.743545	0.618896	0.761785	0.875801	0.787831	0.779315	0.781536	0.73813	0.616106	0.756852	3.60685	4.5546	4.61014	4.83879	4.99365	10.219	4.86155
TTGCTGATCATGTTCG-1	0.866519	0.735503	0.727354	0.72295	0.701986	0.656796	0.656093	0.863965	0.729614	0.721138	0.716948	0.695161	0.653475	0.648642	3.77737	4.94538	4.95923	5.13598	5.17308	8.50219	5.72529
TATGGGTACGTATCGT-1	0.85533	0.726638	0.70289	0.696238	0.674788	0.62549	0.656729	0.852353	0.721062	0.696791	0.690433	0.667563	0.618936	0.649471	3.79533	5.24584	5.45115	5.72671	5.47356	6.68007	5.76954
CAGCTCACTGAGACAT-1	0.862397	0.691704	0.676568	0.681502	0.599459	0.464306	0.612006	0.861003	0.684945	0.669163	0.674945	0.590375	0.455905	0.603759	4.85556	5.38362	5.3891	5.66056	6.0285	8.6323	6.14427
GGGACTGCATAGATAG-1	0.868999	0.743917	0.730576	0.733449	0.664597	0.442002	0.703401	0.866723	0.738117	0.724328	0.728005	0.65681	0.435055	0.696524	3.88389	4.83853	4.90257	5.21288	5.4708	10.2039	5.14629
ACGCATTCGTGAGTAC-1	0.886851	0.76847	0.762908	0.770277	0.706536	0.64151	0.715806	0.884871	0.763648	0.757838	0.765796	0.700615	0.636797	0.70992	3.63282	4.76679	4.75955	4.91215	5.45606	7.6038	5.29643
CTCTGGACGCCTGGTG-1	0.839098	0.667976	0.657621	0.655118	0.594383	0.173369	0.622378	0.837393	0.660314	0.649303	0.647547	0.584472	0.17158	0.613012	5.05615	5.48231	5.41534	5.74287	5.88041	38.5094	5.62579
AGGGTTTAGTTCGGGA-1	0.825048	0.667498	0.658428	0.656823	0.583786	0.21198	0.554012	0.823439	0.659803	0.650225	0.649258	0.573934	0.210098	0.543928	5.59975	5.45881	5.42399	5.69484	6.03768	33.2146	6.41164
GGGAGAACTCACAGTA-1	0.877712	0.733535	0.713301	0.711651	0.687037	0.186324	0.694192	0.875118	0.727692	0.706672	0.705721	0.679637	0.185557	0.686987	3.43796	5.01366	5.05727	5.39855	5.2226	48.9591	5.17236
ATCAATCTGGGCTGCA-1	0.895285	0.739737	0.721137	0.726468	0.679008	0.518774	0.659598	0.893959	0.734576	0.715358	0.721275	0.67236	0.514934	0.653015	4.02272	5.17764	5.24144	5.42934	5.62535	11.6299	5.9988
TCTTCGATACCAATAA-1	0.866518	0.698773	0.679255	0.681352	0.627847	0.269725	0.606199	0.864613	0.691934	0.671669	0.674526	0.618937	0.268469	0.597869	4.21776	5.24649	5.29776	5.56936	5.67113	31.4272	6.24659
ACGTAGATTGCTGATG-1	0.876548	0.697283	0.680337	0.680037	0.631252	0.272605	0.587566	0.874705	0.690839	0.673292	0.673515	0.622902	0.270113	0.579456	4.05292	5.40658	5.45556	5.68988	5.77746	25.0767	6.59335
TCTTGATGCGTAGCGA-1	0.872337	0.733347	0.713087	0.712739	0.674215	0.400634	0.638204	0.870285	0.727522	0.706562	0.706832	0.666613	0.397961	0.630683	3.97968	5.01887	5.0969	5.38088	5.35867	17.6651	6.01107
GGGCTGCCTAGGGCGA-1	0.88193	0.701235	0.682076	0.686502	0.658824	0.209191	0.666697	0.880565	0.695278	0.675604	0.680479	0.651637	0.206617	0.65979	4.4425	5.53061	5.64571	5.77383	5.75164	29.0454	5.72978
CTCTCACAATCGATGA-1	0.881828	0.774868	0.764066	0.76283	0.731191	0.701786	0.735489	0.879516	0.77007	0.758838	0.757993	0.72519	0.699257	0.729526	3.51635	4.6573	4.67184	4.89112	4.96784	8.2384	4.90312
CCAAGCGTAACTCGTA-1	0.897122	0.732884	0.722786	0.722924	0.675305	0.230586	0.642383	0.895617	0.726991	0.716627	0.71709	0.668048	0.228731	0.634517	3.721	4.9802	5.05544	5.19721	5.4548	32.0365	5.7722
ACAACAGCATGAGCTA-1	0.87224	0.751209	0.720304	0.720894	0.710931	0.381404	0.689112	0.869853	0.746046	0.714371	0.715223	0.704671	0.375566	0.682941	3.73987	4.94843	5.18974	5.29762	5.22285	12.4859	5.65926
GTCCCAACGTAAAGTA-1	0.875709	0.74771	0.726663	0.727342	0.698962	0.427711	0.629204	0.87379	0.742582	0.720989	0.721976	0.692614	0.422106	0.62223	4.04705	5.03377	5.1845	5.31862	5.39978	11.6059	6.35151
TCGGAGTACATGAGTA-1	0.898774	0.73348	0.723099	0.721377	0.680203	0.513121	0.638172	0.897087	0.727779	0.717026	0.715565	0.67314	0.504376	0.630733	3.50523	5.05037	5.08216	5.23176	5.44275	7.51412	6.00887
GGGAGTTAATGAGGCG-1	0.87761	0.706554	0.701505	0.697277	0.661539	0.635979	0.570398	0.875904	0.699895	0.694692	0.690693	0.653725	0.628569	0.561381	4.13285	5.15097	5.17958	5.35003	5.48301	6.08174	6.50054
CCGGGCGGTCTCGTCA-1	0.880065	0.654577	0.636207	0.636802	0.603505	0.417376	0.580956	0.879023	0.648067	0.629235	0.630247	0.595486	0.407567	0.572779	5.00378	6.11134	6.2208	6.40386	6.3336	8.41263	6.61939
CCGTAAGTTGGTCCCA-1	0.856111	0.694734	0.663897	0.673196	0.683257	0.557654	0.625897	0.853695	0.688645	0.656892	0.666907	0.676287	0.547489	0.618461	4.187	5.59135	5.73854	5.89484	5.4261	6.28707	6.20159
GGAGGGCTTGGTTGGC-1	0.880139	0.603256	0.582003	0.587655	0.569016	0.274381	0.544993	0.879994	0.595937	0.574208	0.580255	0.560221	0.267409	0.536267	6.55033	6.61902	6.75803	6.84098	6.5825	13.2992	6.95641
TCGGACGCCCAGCCCA-1	0.924587	0.49064	0.474582	0.482158	0.455159	0.249693	0.440531	0.924816	0.483852	0.467599	0.475398	0.44735	0.240345	0.433172	7.84119	8.96764	9.11385	9.10424	9.06413	11.1368	9.43315
TCTGTGCCATCATAGT-1	0.903139	0.518307	0.502628	0.505482	0.478603	0.372645	0.468671	0.903797	0.510301	0.494364	0.497441	0.469267	0.362234	0.459866	8.57455	7.69904	7.82404	7.87631	7.76903	8.79106	8.0959
GTACTGGAGTTAGACC-1	0.95721	0.402213	0.397521	0.400388	0.362627	0.199912	0.365119	0.957621	0.395933	0.391201	0.394218	0.355433	0.193768	0.358106	9.70331	11.263	11.3087	11.3362	11.4234	14.5203	11.4538
GGAATGCGCTAGCGTG-1	0.933107	0.46248	0.450197	0.451848	0.417714	0.308385	0.461959	0.933428	0.456182	0.443732	0.445487	0.410287	0.299806	0.455484	9.09835	9.95304	10.0515	10.074	10.1217	11.0589	9.88771
GTGTGAATAACTTAGG-1	0.937467	0.41659	0.405756	0.409641	0.387292	0.266296	0.406651	0.938136	0.409133	0.39806	0.402206	0.378925	0.259903	0.399138	10.4863	9.88296	9.93305	9.98544	9.93314	13.0526	9.99346
GGTCGGCCAGGAGCTT-1	0.915821	0.508984	0.494239	0.496744	0.464849	0.172813	0.471893	0.915966	0.503025	0.488052	0.49066	0.457818	0.168015	0.465159	8.54727	9.28865	9.40082	9.41071	9.47903	17.7046	9.48974
TAGCCGGCGGTCAGCG-1	0.915927	0.478839	0.469893	0.467529	0.454708	0.353558	0.448365	0.916129	0.471814	0.4627	0.460488	0.446866	0.344754	0.440811	8.25484	9.05613	9.11316	9.20815	9.086	10.0303	9.26523
CGGGTGTACCCATTTA-1	0.869771	0.626582	0.60217	0.603678	0.623245	0.550677	0.58945	0.868571	0.62069	0.595877	0.597549	0.616734	0.543666	0.582855	5.3179	6.96366	7.17921	7.23469	6.76246	7.67326	7.24725
AGTGATTCAAGCAGGA-1	0.891958	0.564646	0.546112	0.546816	0.520953	0.517414	0.487323	0.891672	0.557395	0.538436	0.539418	0.512592	0.511195	0.478499	6.41938	7.33192	7.44024	7.5422	7.55041	8.73524	7.85056
GTTGGATTGAGAACAC-1	0.906844	0.595058	0.581338	0.586821	0.560665	0.549946	0.488792	0.906792	0.588586	0.574611	0.580389	0.553082	0.544641	0.481053	6.44761	7.20431	7.30903	7.36003	7.28216	8.84964	8.28897
CACACGCGCTGTCTTA-1	0.838472	0.460001	0.442088	0.455108	0.369994	0.387093	0.402027	0.83961	0.449547	0.430635	0.445061	0.357273	0.375763	0.389551	10.6476	7.54395	7.44859	7.77284	7.97898	8.23266	7.65189
TAGACGCCCGTACCGG-1	0.910124	0.615369	0.600877	0.603794	0.563799	0.381964	0.600647	0.909864	0.60894	0.594292	0.59739	0.555993	0.37466	0.593826	5.54966	6.85299	7.02139	7.06232	7.09035	10.4375	6.91681
GGTTTCAATCGGTCAG-1	0.833825	0.544985	0.535121	0.542302	0.437852	0.328167	0.288351	0.833744	0.535182	0.524761	0.533054	0.425168	0.320861	0.277269	7.25877	6.60425	6.55364	6.86377	7.16005	12.3044	10.079
AATCTGCGTTGGGACG-1	0.931874	0.514213	0.506854	0.511571	0.469037	0	0.46045	0.932594	0.50654	0.499034	0.504068	0.460078	0	0.45165	7.90821	7.94274	7.98967	8.05875	8.0897	8.55532	8.26139
TTACGGATGGTTCGAG-1	0.929168	0.49572	0.486136	0.496049	0.435569	0.369839	0.361065	0.929801	0.488364	0.478595	0.488984	0.426975	0.360711	0.352166	8.8052	8.48838	8.54966	8.61218	8.84203	9.50392	9.7165
CGGCAGGGTCGGGTTG-1	0.921797	0.517524	0.512729	0.515576	0.484175	0.313085	0.418369	0.922393	0.510236	0.505384	0.508458	0.47598	0.304037	0.410393	8.6132	8.13768	8.18451	8.24069	8.26214	10.2868	9.2932
GCTTTCAGAGGAGGTG-1	0.938228	0.489373	0.483881	0.48904	0.450828	0.336302	0.42065	0.938729	0.482282	0.47677	0.482148	0.442844	0.326507	0.412512	8.15505	8.78138	8.85192	8.87423	8.96589	9.78962	9.30859
TCTTCCCATGGGCACA-1	0.922737	0.529999	0.52011	0.523447	0.492594	0.328328	0.49593	0.923191	0.523556	0.513509	0.517017	0.485185	0.322085	0.488936	8.732	8.45747	8.53478	8.56321	8.60341	12.16	8.71815
TACCGCGGACTTGCAG-1	0.911403	0.546471	0.534337	0.539517	0.504415	0.409384	0.495332	0.911728	0.540015	0.527751	0.533059	0.496842	0.400044	0.488109	8.37078	8.13205	8.25894	8.23898	8.29474	8.94047	8.5569
AGAATTATGGATTCGA-1	0.904671	0.505052	0.495806	0.503346	0.431559	0.35569	0.444271	0.904886	0.498807	0.489465	0.497264	0.424009	0.348308	0.436812	9.3597	9.13477	9.22609	9.2358	9.62408	10.7612	9.49262
ATTGATGAGTCCTAAC-1	0.901015	0.536921	0.526768	0.525824	0.443386	0.465676	0.421484	0.901079	0.530906	0.520701	0.519826	0.435817	0.459274	0.413913	8.49386	8.68938	8.81768	8.86457	9.37262	9.5891	9.66482
TAGGTCGCCGGAACTG-1	0.89518	0.502751	0.484743	0.496525	0.393273	0.400498	0.399654	0.895568	0.495307	0.476747	0.48907	0.383991	0.391838	0.391978	9.20873	8.30714	8.34794	8.39274	9.09531	9.24206	9.75659
TAACCTACCGTCCGAG-1	0.871878	0.53823	0.531083	0.495841	0.427019	0.683264	0.478459	0.871666	0.531121	0.523899	0.488177	0.418148	0.67963	0.469643	7.89996	7.89366	7.96815	8.28406	8.76678	7.48724	8.12487
CTTAGTAGGCCTACAG-1	0.796777	0.522398	0.512564	0.516643	0.436598	0.470334	0.444286	0.794362	0.514037	0.503633	0.508499	0.426456	0.461373	0.434503	5.92177	7.4568	7.38044	7.63855	7.99638	7.98019	8.02241
CTAGATGTGAGTGTAA-1	0.85112	0.48811	0.475575	0.485669	0.372854	0.376957	0.417854	0.850612	0.479629	0.466599	0.47743	0.362135	0.367339	0.407644	7.46382	7.94573	7.93065	8.08598	8.67648	9.05534	8.27135
ACTCCCGAATTCGTTT-1	0.866634	0.449595	0.437118	0.45692	0.341184	0.268746	0.38515	0.865835	0.441521	0.428529	0.449343	0.331241	0.2578	0.376916	6.45952	8.82122	8.79365	8.93659	9.54299	10.0807	9.67377
GTTCATCGTTTGGCTG-1	0.88906	0.487346	0.482266	0.489648	0.380892	0.268881	0.397282	0.889135	0.47943	0.474093	0.48193	0.370994	0.258839	0.38757	7.86541	8.25721	8.22457	8.31027	8.94537	10.3904	8.79971
ACTTTACCCTCATGAA-1	0.897145	0.455097	0.450314	0.455616	0.350194	0.223696	0.358594	0.897014	0.447548	0.442659	0.448221	0.341001	0.215321	0.350258	7.53414	9.11022	9.13368	9.166	9.86481	12.061	10.1032
GCGAGAGTTGCGTCCA-1	0.899488	0.500873	0.490616	0.499497	0.397868	0.342409	0.439131	0.899471	0.493271	0.482702	0.492099	0.388405	0.332461	0.430271	7.25555	8.23125	8.25312	8.33996	8.92838	9.46644	8.60346
GTTCGGGCGTACCATT-1	0.86988	0.464439	0.449288	0.458898	0.355166	0.321923	0.279665	0.869557	0.457473	0.442041	0.452007	0.346589	0.313277	0.272303	8.36689	9.3772	9.47213	9.48559	10.1943	10.5923	11.9413
CGACTTTGTATAGCCT-1	0.94017	0.562387	0.564153	0.568162	0.496622	0.408007	0.457426	0.93974	0.556723	0.558533	0.562696	0.489913	0.401123	0.450197	4.05207	8.45372	8.44661	8.45746	8.96903	10.2066	9.3038
GCCATCGATGCTGCAT-1	0.895923	0.527527	0.510906	0.513832	0.416777	0.392149	0.456231	0.895723	0.520986	0.503984	0.507089	0.408463	0.384083	0.448378	7.25247	8.46646	8.55065	8.58117	9.29897	9.73578	8.94795
GCATTTCCAAGGCTCC-1	0.920444	0.570651	0.563669	0.571976	0.483106	0.364692	0.485603	0.919864	0.56466	0.557532	0.5662	0.475553	0.355081	0.478152	4.60906	8.00179	8.04343	8.08749	8.63101	9.44248	8.63539
ATGTAAGGCTGCTCTT-1	0.918323	0.538974	0.522353	0.53436	0.448174	0.32575	0.490783	0.918179	0.533131	0.516161	0.528547	0.440851	0.316589	0.484201	6.61752	8.78618	8.88034	8.86964	9.45799	10.3512	9.16692
ACGTTCGCAATCAATT-1	0.936595	0.507344	0.497377	0.505346	0.443258	0.304651	0.453417	0.936441	0.501684	0.49152	0.499757	0.436481	0.298268	0.446935	5.77352	9.60169	9.65792	9.66511	10.0267	12.386	10.006
GTGACGAGGGTGACCC-1	0.9295	0.550111	0.536013	0.541559	0.500169	0.199145	0.458859	0.929468	0.544344	0.529999	0.535779	0.493509	0.193628	0.45171	6.47422	8.62694	8.7286	8.75036	8.97706	15.7397	9.35166
ATTATAGCTACTTTAC-1	0.953277	0.532014	0.527035	0.52208	0.488773	0	0.460335	0.953077	0.526945	0.521917	0.516972	0.482999	0	0.454368	4.41736	9.66585	9.71716	9.79628	9.97664	11.2864	10.2898
CGTGTGTTAAACCCTG-1	0.935874	0.549274	0.54049	0.544397	0.502791	0	0.486338	0.935852	0.543396	0.534493	0.538539	0.495935	0	0.479707	5.98686	8.50662	8.58583	8.59294	8.77017	9.86024	9.10431
TTGGTATGGCTTGTGT-1	0.944396	0.487325	0.481419	0.487922	0.424669	0	0.384775	0.944667	0.480964	0.47498	0.481724	0.417182	0	0.377044	7.47169	9.38591	9.43641	9.4523	9.78926	10.4119	10.2177
CATTCCCATTCCGTCG-1	0.947066	0.428047	0.422352	0.427205	0.348151	0	0.334272	0.947499	0.421372	0.415541	0.420664	0.340132	0	0.32612	9.09147	10.2844	10.3037	10.3566	10.7935	10.9464	10.9167
TGCCGAAAGCGTATTC-1	0.951222	0.422554	0.418045	0.428423	0.350968	0	0.28397	0.951489	0.416154	0.411545	0.422293	0.34344	0	0.276006	8.13743	10.7055	10.7245	10.7455	11.1871	11.4774	11.8555
CAACACATCTCCTGCC-1	0.942843	0.416475	0.414146	0.362516	0.324258	0	0.340431	0.94335	0.409701	0.407301	0.355051	0.31611	0	0.331788	10.2961	10.4809	10.4832	10.9091	11.1298	11.1414	10.791
CTGCCTCATATGCAAC-1	0.9379	0.461946	0.455251	0.464876	0.362325	0	0.335078	0.93826	0.45578	0.448954	0.458925	0.354578	0	0.327967	9.27084	10.0775	10.1141	10.1369	10.7626	11.0481	11.4178
TCCCGCCTATGTGCGT-1	0.933339	0.45895	0.461382	0.461734	0.351587	0	0.417934	0.933388	0.452627	0.455141	0.455527	0.343723	0	0.410791	7.27629	10.0291	10.03	10.0402	10.8284	10.9931	10.256
GGTTACCCGACACTTT-1	0.939562	0.479217	0.480778	0.484305	0.375875	0	0.313957	0.939682	0.472917	0.474551	0.478203	0.368003	0	0.306444	7.07048	9.61773	9.62746	9.63323	10.3717	10.6521	11.386
CCAGCGGGATCACCAG-1	0.890219	0.495568	0.481575	0.493077	0.376926	0	0.411227	0.889741	0.488285	0.473831	0.485764	0.367647	0	0.402164	6.37117	8.5193	8.53246	8.54295	9.35337	9.25471	8.99252
ATGTTTCGGCCCGGAG-1	0.931866	0.519369	0.518109	0.523404	0.414059	0	0.448982	0.932065	0.512977	0.511688	0.517165	0.405985	0	0.441104	7.27048	8.72185	8.72761	8.7311	9.50123	9.85638	9.12
GCGTCTAACCTCCTAA-1	0.820476	0.564016	0.555809	0.565682	0.427901	0	0.535873	0.819587	0.556723	0.548538	0.558386	0.418667	0	0.527834	7.93019	7.37521	7.50178	7.35015	8.55308	8.61712	7.51712
ATCAGGTAGCTGACAG-1	0.901917	0.477869	0.466789	0.478846	0.360916	0	0.379492	0.901867	0.471321	0.459953	0.472496	0.352528	0	0.371553	8.09791	9.41408	9.44926	9.49064	10.2449	10.341	10.1774
GCAGGACTATAGAATA-1	0.818984	0.637066	0.632977	0.641452	0.542929	0	0.526178	0.816982	0.629889	0.625605	0.634668	0.534092	0	0.517402	5.72547	6.11919	6.10829	6.2149	6.94206	7.26066	7.22202
TACGAGAACTTCACGT-1	0.877799	0.625198	0.608165	0.621351	0.5316	0.208095	0.628342	0.876751	0.621289	0.604005	0.617424	0.526375	0.203993	0.624498	5.37194	8.75538	8.90394	8.8089	9.57023	18.2531	8.73755
CGTTGTTTCAATTCCC-1	0.80818	0.649396	0.629164	0.651303	0.531561	0.424914	0.542416	0.806922	0.644337	0.623663	0.646328	0.524609	0.417367	0.53515	7.62183	7.09804	7.22967	7.10767	8.1091	9.44041	7.84484
GCAAATATTACGCTTT-1	0.835909	0.680598	0.669834	0.672215	0.583319	0.287503	0.567791	0.833951	0.675302	0.664277	0.666971	0.576254	0.285535	0.561441	5.29631	6.27771	6.34317	6.46032	7.10171	27.3331	7.72769
ATTGCTGCTCCTCCAT-1	0.882832	0.672977	0.661046	0.670129	0.564561	0.200532	0.603392	0.881307	0.667814	0.655624	0.66511	0.557467	0.199749	0.597504	4.27289	6.51798	6.6008	6.64898	7.42315	52.3626	7.37107
GCCGAAATTCCTACGT-1	0.887889	0.649144	0.646454	0.651406	0.626202	0.633232	0.591858	0.887472	0.644498	0.641801	0.646903	0.621222	0.629799	0.586503	6.83372	7.4286	7.4719	7.46826	7.64809	8.93313	8.02803
GGGTCACCGTGACGGT-1	0.900969	0.664737	0.655933	0.661288	0.587188	0.554475	0.529757	0.900107	0.65941	0.650505	0.656135	0.580451	0.548662	0.522994	4.72128	6.58594	6.69058	6.73996	7.22838	8.32471	8.14674
CGTTTCGCTCATTACA-1	0.868298	0.6428	0.631146	0.635936	0.578501	0.615116	0.581657	0.867174	0.637058	0.625224	0.630332	0.571479	0.608941	0.575101	5.51826	6.75282	6.86481	6.94356	7.22984	7.01397	7.38517
ATAAAGGCTCGGTCGT-1	0.907641	0.606314	0.599327	0.61034	0.525306	0	0.439303	0.907015	0.601708	0.594596	0.605856	0.519503	0	0.432712	5.2265	8.45378	8.50493	8.45034	9.13822	10.5623	10.025
CACTAAAGTTGCCTAT-1	0.87444	0.625234	0.612775	0.629844	0.50722	0.059363	0.462492	0.873838	0.618005	0.605159	0.622907	0.497851	0.0564341	0.453696	5.91246	6.29508	6.34059	6.3435	7.26872	39.3239	8.20255
GTGCTCAAGTACTGTC-1	0.924036	0.68192	0.675298	0.689219	0.59085	0.0214763	0.584781	0.923806	0.676233	0.669342	0.683742	0.583563	0.0194537	0.577448	4.83704	6.02543	6.01927	5.9953	6.8453	59.0465	6.92267
CCATGCCTGTTTAGTA-1	0.829148	0.593151	0.579449	0.58542	0.49373	0.476858	0.481943	0.827653	0.58462	0.570272	0.577081	0.482964	0.466909	0.471903	5.86643	6.30628	6.27983	6.50816	6.98336	7.54306	7.42793
TCTAGTTATCAGAAGA-1	0.884176	0.645902	0.635619	0.638962	0.549512	0.398131	0.588641	0.883023	0.639872	0.629358	0.632962	0.541665	0.388488	0.581564	4.80983	6.52347	6.59208	6.65738	7.28581	8.74056	6.99926
TTGTAATCCGTACTCG-1	0.882767	0.61648	0.603854	0.614753	0.514213	0.45623	0.580642	0.88232	0.609078	0.595943	0.607707	0.504509	0.45058	0.572536	5.75562	6.36545	6.36164	6.55766	7.0436	10.8257	6.65114
TCCCAGCTTTAGTCTG-1	0.883983	0.661315	0.644357	0.652776	0.557791	0.801855	0.628401	0.882588	0.6549	0.637446	0.646351	0.54929	0.799335	0.620886	4.38954	6.03789	6.11406	6.18282	6.85172	5.6512	6.13983
CTACGCACGGAGTACC-1	0.902908	0.711487	0.700454	0.706486	0.638087	0.655092	0.648355	0.901789	0.706309	0.695021	0.701365	0.631381	0.650275	0.642323	4.09503	5.72431	5.80472	5.8515	6.31906	7.12542	6.4576
AAATTAACGGGTAGCT-1	0.919789	0.757371	0.759981	0.768497	0.702297	0.805412	0.719154	0.918818	0.752602	0.755235	0.764198	0.696532	0.802573	0.713654	3.58113	5.01723	4.97564	5.04349	5.59888	5.23293	5.40794
CGGCCACGCACAAAGT-1	0.910341	0.564951	0.562836	0.573173	0.477719	0.461526	0.471983	0.91121	0.556783	0.554599	0.565591	0.467828	0.451597	0.46254	7.69952	6.87362	6.8788	6.99387	7.50129	7.71334	7.7531
GAAGCGTGAGGAATTT-1	0.868772	0.674152	0.66464	0.674736	0.576497	0.433588	0.596616	0.867432	0.667334	0.65741	0.668226	0.567667	0.423191	0.587763	4.85413	5.64323	5.63877	5.76983	6.4452	7.98721	6.12953
ATATCTTAGGGCCTTC-1	0.90263	0.484686	0.478936	0.486799	0.39704	0.374031	0.39898	0.90316	0.475428	0.469387	0.477852	0.386157	0.363732	0.387834	7.61774	7.65468	7.63011	7.74449	8.26257	8.79454	8.15191
ACGCGGGCCAAGGACA-1	0.844622	0.646409	0.628197	0.632388	0.55958	0.664269	0.591124	0.843543	0.638406	0.619668	0.624592	0.54961	0.65768	0.581651	5.71236	5.66809	5.77105	5.98555	6.32645	5.964	6.02083
GCGAGTTCTGCAAAGA-1	0.895142	0.548412	0.54153	0.546638	0.462052	0.425759	0.471095	0.895332	0.539777	0.532652	0.538183	0.451753	0.413887	0.46081	6.68559	6.9419	6.95354	7.03834	7.57206	7.5605	7.45407
TATTCGTGCCAGAATA-1	0.881913	0.714771	0.703477	0.706814	0.635245	0.600933	0.606375	0.880472	0.708484	0.696879	0.700606	0.627222	0.591573	0.598102	4.26302	5.15101	5.22682	5.33439	5.83262	5.90222	6.20759
AGGGCTGCAGTTACAG-1	0.905953	0.679957	0.679687	0.690136	0.602361	0.584438	0.610297	0.904609	0.673773	0.673406	0.684339	0.594859	0.576509	0.603044	3.6493	5.81238	5.7749	5.80909	6.55366	6.66276	6.5313
CTAGCATAGTATAATG-1	0.871818	0.735461	0.719844	0.72331	0.66107	0.305582	0.594865	0.869583	0.729821	0.713756	0.717635	0.653642	0.305012	0.588186	3.87174	5.04436	5.13968	5.26528	5.62905	34.4859	7.19653
TAGGTTCGAGTTCGTC-1	0.84589	0.616551	0.60606	0.612046	0.520882	0.500504	0.453623	0.844309	0.608476	0.597398	0.604346	0.510702	0.490194	0.442716	5.2659	6.10867	6.05459	6.34151	6.79701	7.04728	7.5058
GAATTATAGTGAAAGG-1	0.89222	0.723202	0.726042	0.724606	0.658473	0.537396	0.653494	0.890864	0.716586	0.719487	0.718407	0.650437	0.528941	0.645684	3.90902	4.88918	4.86129	5.03432	5.47925	7.36331	5.64919
GCGCTAATTGAATAGA-1	0.898557	0.603821	0.590623	0.60118	0.522609	0.48494	0.521771	0.898699	0.59631	0.582646	0.593935	0.5133	0.477444	0.512549	6.43629	6.52801	6.5512	6.68672	7.07223	8.56286	7.1148
ATGCGACAGTCCCATT-1	0.913157	0.525967	0.512544	0.525151	0.439577	0.371538	0.510403	0.913826	0.517826	0.503996	0.517305	0.429789	0.358964	0.501454	8.08106	7.528	7.56857	7.66016	8.12659	8.18256	7.46437
GGTAGTGCTCGCACCA-1	0.88487	0.614175	0.604658	0.606774	0.525047	0.435931	0.538062	0.88431	0.606478	0.5964	0.598989	0.515173	0.425785	0.52884	5.36992	6.2859	6.21635	6.37047	6.82965	8.03535	6.8755
AAGCTCGTGCCAAGTC-1	0.857384	0.600977	0.584931	0.592404	0.492988	0.323413	0.551409	0.857549	0.593094	0.576659	0.584695	0.483149	0.312758	0.542086	7.99079	6.42226	6.52362	6.6272	7.30019	9.41038	6.65565
TATTCAATTCTAATCC-1	0.91018	0.729761	0.716325	0.723552	0.645374	0.544355	0.646608	0.909295	0.725108	0.711405	0.718806	0.639292	0.536804	0.640768	4.23091	5.67695	5.79897	5.74847	6.51037	7.48909	6.60464
TTCAAAGTCTCTAGCC-1	0.897778	0.664863	0.653144	0.670313	0.549339	0.453326	0.565556	0.897157	0.658647	0.64652	0.664483	0.540958	0.441751	0.557412	5.08621	6.07051	6.09416	6.16063	7.03075	7.32718	6.87771
TTGAATATGGACTTTC-1	0.905445	0.684066	0.672134	0.678753	0.597084	0.491262	0.579746	0.904368	0.677395	0.665075	0.672226	0.588575	0.478798	0.571399	3.9237	5.52995	5.57858	5.6883	6.24494	6.54231	6.58431
AAGAGCTCTTTATCGG-1	0.884679	0.623927	0.616137	0.625751	0.538513	0.481164	0.430455	0.883655	0.616199	0.6082	0.618662	0.529286	0.469726	0.421595	4.79064	6.11199	6.15648	6.3522	6.86229	6.94796	8.74478
TTACTCCGGCCGGGAA-1	0.900019	0.632069	0.619862	0.628255	0.591699	0.404186	0.332856	0.899283	0.625827	0.613417	0.622287	0.584548	0.394971	0.325012	4.98061	6.67729	6.78841	6.87108	6.94478	8.84907	10.8435
AAACGAGACGGTTGAT-1	0.922643	0.587505	0.576161	0.581467	0.533139	0.339237	0.489013	0.922369	0.580572	0.569004	0.574523	0.525131	0.330844	0.480891	5.06992	7.11187	7.19548	7.20064	7.50363	10.3052	8.10038
GCTAAGTAGTTTCTCT-1	0.923421	0.559851	0.545343	0.552909	0.509587	0.350891	0.419469	0.923207	0.553293	0.538456	0.546361	0.501964	0.342056	0.41129	5.52312	7.83366	7.91375	7.94466	8.14225	9.85949	9.18805
ATAACGCCGGAGGGTC-1	0.919182	0.57718	0.562565	0.564304	0.534765	0.321811	0.490513	0.919035	0.571706	0.556878	0.558768	0.528409	0.312964	0.484008	6.43176	8.29145	8.419	8.46473	8.54971	10.4332	9.12753
GGATCCGGAATATACT-1	0.905386	0.617644	0.598795	0.598446	0.593521	0.518243	0.537571	0.905093	0.610718	0.591442	0.591413	0.585552	0.511211	0.529635	5.46312	6.56196	6.68638	6.8317	6.53928	8.22506	7.40388
TGAAAGGACCTGACTC-1	0.946217	0.465922	0.458383	0.464802	0.434978	0.332254	0.415004	0.946472	0.459792	0.452131	0.458778	0.428246	0.323695	0.408143	8.05363	10.0935	10.146	10.1536	10.2727	10.9223	10.4815
TCCGCGGCAGCATCTG-1	0.896956	0.518434	0.499564	0.501614	0.477789	0.247416	0.491533	0.897088	0.511941	0.492801	0.494947	0.470179	0.241198	0.484599	8.78286	8.66614	8.82419	8.83628	8.808	13.7406	8.86757
TGCATATGTCTGTCAC-1	0.921849	0.527182	0.51712	0.516014	0.492405	0.459546	0.496585	0.921967	0.520863	0.510637	0.509621	0.485295	0.452589	0.489607	7.50927	8.66284	8.73967	8.79381	8.8456	9.36371	8.83584
TGTAGGAGAAATTTCC-1	0.901333	0.524933	0.511469	0.507596	0.484915	0.361323	0.515228	0.901603	0.517961	0.504268	0.500469	0.476756	0.352838	0.507901	8.50582	8.20067	8.30171	8.39046	8.31801	9.89503	8.19814
AGTGAGACTTCCAGTA-1	0.92034	0.505484	0.494348	0.494027	0.476796	0.340493	0.465324	0.920694	0.498504	0.48719	0.486974	0.468956	0.332954	0.45754	8.34998	8.58178	8.66783	8.71568	8.66018	10.8053	8.82839
CCCAAACATGCTGCTC-1	0.902261	0.531895	0.516998	0.519465	0.499088	0	0.450237	0.902105	0.525334	0.510135	0.512835	0.491688	0	0.442199	7.08248	8.38276	8.47492	8.5359	8.52646	9.58173	8.94808
GCTTATGAAGCAGGAA-1	0.90034	0.547292	0.542858	0.535495	0.503291	0.330291	0.487968	0.900613	0.538803	0.534277	0.52692	0.493785	0.3214	0.478226	6.97402	7.03503	7.06631	7.17483	7.30548	10.2367	7.43523
TTCTAACCGAAGCTTA-1	0.85247	0.457115	0.444582	0.451656	0.359816	0.374005	0.21343	0.853962	0.446356	0.433274	0.441314	0.346819	0.362335	0.203971	10.7844	7.47759	7.46181	7.71133	8.02224	8.29106	12.1939
GGATGTCCTTACCGCA-1	0.920038	0.529469	0.515025	0.519034	0.486259	0.278866	0.503166	0.920144	0.522982	0.508294	0.512507	0.478657	0.272296	0.496214	7.26875	8.45699	8.56497	8.59555	8.63685	12.738	8.64361
AGGGTGCTCTCGAGGG-1	0.878687	0.472799	0.471321	0.472397	0.393205	0.382542	0.363483	0.879753	0.462907	0.461265	0.46283	0.38171	0.370497	0.351373	9.89972	7.57737	7.54164	7.70061	8.09422	8.06065	8.27411
AACTCTCAATAGAGCG-1	0.928498	0.470212	0.465183	0.461819	0.435116	0.297584	0.411242	0.928913	0.462905	0.457824	0.454432	0.42696	0.2904	0.403048	8.66201	9.0589	9.10709	9.14146	9.22321	11.78	9.51022
TCTGAATTCCGTACAA-1	0.945061	0.455525	0.449143	0.452141	0.426577	0	0.415366	0.94571	0.448469	0.441947	0.445086	0.418791	0	0.407667	9.54955	9.45693	9.4875	9.50415	9.56592	10.1839	9.74272
GCGTGGTACTGGGTTA-1	0.951161	0.409032	0.405834	0.410642	0.334797	0	0.395637	0.951539	0.403076	0.399851	0.404796	0.327671	0	0.389319	10.2483	11.4541	11.485	11.4817	11.9385	12.2569	11.4825
CGTCGGATAGTGTTGA-1	0.938473	0.499905	0.493172	0.497956	0.459061	0.217051	0.446618	0.938786	0.493471	0.486635	0.491612	0.451745	0.211044	0.439364	7.76841	9.07219	9.12463	9.14179	9.28672	14.5467	9.47641
ATATGTCTCCCTAGCC-1	0.930192	0.502473	0.497885	0.491918	0.452716	0.291027	0.418292	0.930384	0.495915	0.491263	0.485328	0.445241	0.282765	0.410539	7.521	8.95929	8.99786	9.09695	9.28592	11.1628	9.63576
TCTTTAAGACTATGAA-1	0.920734	0.538214	0.531704	0.543708	0.447283	0.23188	0.428747	0.920658	0.530957	0.524346	0.536938	0.438496	0.227852	0.419516	5.94419	7.80119	7.85595	7.93376	8.49209	19.547	8.57971
TCATTTAAGTCTCCGA-1	0.876946	0.514959	0.507281	0.513331	0.420074	0.234254	0.385234	0.876924	0.507136	0.499323	0.505885	0.410814	0.229784	0.376156	8.10786	7.89884	7.95665	8.0774	8.66533	18.1759	9.21545
GATATTGAGATTGGCG-1	0.902479	0.606466	0.595388	0.603605	0.503347	0.474683	0.34803	0.901564	0.600235	0.588897	0.597382	0.495503	0.467811	0.33985	4.55571	7.16786	7.23179	7.21685	8.05405	9.02157	10.269
TGACATCGAGCGGACC-1	0.86788	0.621443	0.622277	0.627411	0.533533	0.477745	0.218047	0.866298	0.614629	0.615513	0.620881	0.525375	0.47287	0.21319	4.73387	6.56846	6.57569	6.59151	7.38154	11.0601	18.3123
GCGTAAATGGCCATAA-1	0.874292	0.58231	0.573875	0.583651	0.477623	0.440222	0.475589	0.87292	0.575094	0.566454	0.576816	0.468564	0.432902	0.466674	4.81779	7.0318	7.07722	7.18388	7.8497	9.37928	7.93402
ATTGTACAACTCGGCT-1	0.898741	0.572825	0.586797	0.588938	0.495806	0.344628	0.44193	0.898342	0.564867	0.579261	0.58155	0.486708	0.338679	0.433169	5.52455	6.84914	6.80056	6.82895	7.54849	12.8528	8.5114
TACGCTATAGAAACCT-1	0.901356	0.594314	0.585335	0.601921	0.484814	0.475393	0.406671	0.900375	0.587499	0.578032	0.595526	0.47586	0.467718	0.400325	4.41668	7.01717	6.95005	7.097	7.78911	8.53967	10.8723
CACCCAAATCTTATGT-1	0.921038	0.57493	0.570467	0.579031	0.479541	0.364521	0.514441	0.920534	0.568043	0.563425	0.572459	0.470869	0.355935	0.506168	4.59102	7.33179	7.33437	7.41426	8.01775	9.77281	7.67726
AGATGATGGAGTCTGG-1	0.929546	0.569027	0.563327	0.574407	0.471964	0.374821	0.527535	0.929254	0.562517	0.556649	0.568237	0.463706	0.366501	0.519726	4.89339	7.678	7.69258	7.75508	8.38295	9.76203	7.78959
CCACGGTGCCCGGTAG-1	0.923206	0.59572	0.58597	0.59505	0.529547	0.452266	0.544683	0.923001	0.589768	0.579857	0.589295	0.522326	0.443779	0.53806	5.55236	7.53934	7.62043	7.64818	8.00619	8.60155	8.0341
TCAAGAAATACTAGCT-1	0.943464	0.53744	0.534185	0.541353	0.478557	0.0775632	0.417778	0.943393	0.531132	0.527829	0.535254	0.471172	0.0741218	0.410088	5.21885	8.43195	8.45947	8.46979	8.83355	27.5858	9.55559
AGGTATAATTGATAGT-1	0.938605	0.518979	0.513641	0.51582	0.46031	0.380991	0.430564	0.938695	0.512539	0.507091	0.509423	0.452714	0.377709	0.423172	6.28952	8.68227	8.71242	8.74915	9.04021	16.3751	9.54017
CAAGGTCCTATAGGCT-1	0.924735	0.516834	0.508693	0.515445	0.427996	0.255828	0.434609	0.924674	0.51	0.501668	0.508815	0.419551	0.248018	0.426329	6.18549	8.44431	8.48238	8.55821	9.04309	11.9896	9.01628
CCGGCACGACCGTTTC-1	0.925864	0.595009	0.584951	0.589418	0.546908	0.517354	0.546803	0.925558	0.589351	0.579119	0.583848	0.540291	0.511756	0.540181	5.20466	7.7649	7.84416	7.9018	8.08492	9.17646	8.08445
ACCTCCGTTATTCACC-1	0.936333	0.59015	0.582457	0.596785	0.515155	0.419505	0.509962	0.935951	0.583809	0.575846	0.590735	0.507511	0.413995	0.502259	4.23773	7.39541	7.40005	7.42492	7.98145	11.3347	8.033
GCAGCCTATATCACAT-1	0.934176	0.593968	0.58603	0.599646	0.525684	0.376361	0.145581	0.933792	0.587385	0.579143	0.59345	0.517647	0.368996	0.140569	4.22978	7.15764	7.14963	7.25504	7.59433	10.4366	19.8735
GGTATAGTGACACATA-1	0.938158	0.52879	0.525319	0.532285	0.474565	0.361725	0.510882	0.938099	0.52228	0.518774	0.5261	0.466947	0.356069	0.503891	5.51807	8.43868	8.47516	8.54252	8.76204	12.1877	8.49846
AAATTCCAGGTCCAAA-1	0.941703	0.513511	0.506661	0.512977	0.477445	0.325452	0.472035	0.941801	0.507179	0.500214	0.506817	0.470342	0.316482	0.465073	6.30692	8.87946	8.92937	8.9688	9.07393	10.3511	9.20411
TCTTTAGCAGGCGAAC-1	0.932352	0.531324	0.525584	0.52194	0.485412	0	0.485646	0.932314	0.52615	0.520369	0.516746	0.479474	0	0.479742	6.88178	9.57992	9.64531	9.71075	9.90545	11.1744	9.91557
TATTGACATTTCTGCC-1	0.941741	0.484517	0.482588	0.475404	0.460041	0	0.465223	0.941825	0.479459	0.477545	0.470291	0.454577	0	0.45996	7.90109	10.8048	10.8387	10.9086	10.9686	12.238	10.9829
TCTGATCGGGTGCTAG-1	0.943458	0.487403	0.480519	0.481716	0.443758	0	0.419428	0.943483	0.482459	0.475507	0.476785	0.438153	0	0.41361	7.31978	10.888	10.9542	10.9749	11.2041	12.3786	11.4372
GGCCCGGAGCATGTCT-1	0.952775	0.444463	0.442299	0.444579	0.388556	0	0.438322	0.952928	0.439555	0.437394	0.439735	0.38293	0	0.433379	8.66579	11.9749	12.0059	12.0026	12.4078	13.2539	12.043
GGGCGCAGCGTTACTC-1	0.937569	0.467544	0.458669	0.46811	0.417344	0	0.399725	0.937914	0.46134	0.452351	0.462112	0.410266	0	0.392657	9.08942	9.95492	10.0295	10.0411	10.2805	10.9807	10.5143
TTGGCGATCCGAATAT-1	0.956174	0.431412	0.429065	0.432185	0.409385	0	0.397988	0.956541	0.425751	0.423391	0.42662	0.40329	0	0.391846	9.79558	11.2957	11.322	11.3295	11.4082	12.2866	11.5368
CCACGTAAATTAGACT-1	0.954313	0.480982	0.476517	0.483516	0.446402	0	0.423918	0.954461	0.475316	0.470772	0.477943	0.440172	0	0.417331	6.89658	10.2002	10.2286	10.2058	10.4385	11.4391	10.596
TCTGATTGGAAATGGA-1	0.951585	0.456701	0.460325	0.463134	0.415364	0	0.379694	0.951786	0.450365	0.454085	0.456988	0.408344	0	0.372426	7.08494	10.0466	10.0375	10.0403	10.3249	10.9742	10.6941
ATGGCGGAATAGTCGC-1	0.947373	0.456409	0.451412	0.45793	0.398076	0	0.405777	0.947495	0.45027	0.445169	0.451959	0.390864	0	0.39903	6.93515	10.1961	10.2196	10.2547	10.5403	11.1166	10.6271
ATCGCTTTACGTCTCA-1	0.931276	0.445263	0.439132	0.44297	0.366808	0	0.372433	0.931593	0.43888	0.432609	0.436627	0.359126	0	0.364693	9.39573	10.2216	10.2465	10.2712	10.7371	11.0632	10.6479
TACGTGCAAGGTTCCT-1	0.94351	0.449653	0.449288	0.457463	0.375283	0	0.240624	0.943893	0.443496	0.443134	0.451547	0.368077	0	0.23332	9.61176	10.4179	10.4238	10.4134	10.9775	11.4259	12.7876
GATCTTTGCAGGGTAT-1	0.840458	0.596401	0.578991	0.593115	0.472856	0.576226	0.53547	0.839301	0.589077	0.571148	0.586056	0.46333	0.571059	0.527004	6.34318	6.74048	6.80626	6.90968	7.71755	8.52128	7.21767
GGGTACTTCATGAACT-1	0.909248	0.582028	0.568815	0.580766	0.487608	0.305347	0.396594	0.909506	0.574836	0.561243	0.573766	0.478591	0.300633	0.387836	6.86726	7.04827	7.09651	7.15385	7.72809	15.8507	9.19618
GCCGCTTGTGAGAAAC-1	0.87099	0.726222	0.711328	0.712825	0.647676	0.519851	0.659569	0.869217	0.72122	0.706067	0.707766	0.641059	0.513832	0.653709	4.3717	5.52526	5.68052	5.76005	6.1877	8.98136	6.34457
CCTGTAAGACATGATA-1	0.86203	0.666551	0.658074	0.658294	0.575663	0.405511	0.631315	0.8603	0.660637	0.651985	0.652513	0.567903	0.399468	0.624697	4.73118	6.19299	6.25966	6.40955	6.8906	11.3117	6.47648
CGACAGTTCGCGTTAT-1	0.852821	0.69537	0.682032	0.686907	0.585569	0.396933	0.605572	0.850857	0.689352	0.675647	0.680959	0.577456	0.395057	0.598485	4.73089	5.60848	5.68543	5.79617	6.57052	21.0776	6.69446
ACGATGCATATGTTAT-1	0.822318	0.665847	0.652308	0.649915	0.587808	0.574525	0.165004	0.821058	0.658438	0.644435	0.642701	0.578319	0.568564	0.159874	6.19789	5.56801	5.61697	5.92869	6.06321	8.11155	21.4349
TGTTCCGCTTCCATGA-1	0.897404	0.7613	0.746465	0.749855	0.701922	0.241309	0.692551	0.895822	0.756672	0.741497	0.745327	0.695878	0.241002	0.686642	3.67365	5.01351	5.13868	5.31842	5.47716	49.6507	5.71546
GGATGACGCGAGTTTA-1	0.864108	0.670402	0.655784	0.659162	0.573839	0.520334	0.679969	0.863212	0.664285	0.649364	0.653126	0.565661	0.512471	0.673977	5.84621	6.01582	6.13309	6.25968	6.73419	7.72914	5.90336
GAAGTTTCCACTCAAT-1	0.88099	0.678399	0.662714	0.674409	0.603069	0.566011	0.565243	0.880492	0.673171	0.657191	0.669293	0.596431	0.5594	0.558238	6.36222	6.36945	6.5034	6.50175	6.99345	7.61184	7.43
GCGAGGCCCGAGCAGA-1	0.889493	0.744941	0.732065	0.734959	0.683961	0.511582	0.665258	0.88791	0.73993	0.726741	0.730081	0.677521	0.506698	0.658753	3.94259	5.14756	5.24589	5.42734	5.6257	10.4318	5.93002
CATACTATGTAATTGT-1	0.893996	0.740984	0.734931	0.738803	0.694996	0.28751	0.68297	0.892576	0.736	0.729817	0.734061	0.688982	0.286151	0.677273	3.97759	5.24013	5.29393	5.42204	5.61699	31.1816	6.00683
CCAATGTCACAGCAAG-1	0.887401	0.734162	0.724197	0.731344	0.655537	0.509007	0.696905	0.885615	0.729142	0.718945	0.726475	0.648938	0.502618	0.69139	3.80435	5.35604	5.43379	5.49487	6.05505	8.92734	5.8249
GTTGGATTTGCGTTGG-1	0.897127	0.67442	0.665945	0.674787	0.578934	0.473677	0.528	0.896202	0.668546	0.659834	0.669213	0.571226	0.464517	0.519858	4.63256	6.06726	6.10723	6.21306	6.85406	7.84573	7.46163
GGGAGGATGCCCGAAA-1	0.920688	0.725351	0.724212	0.733707	0.657753	0.572889	0.667511	0.920096	0.719889	0.718673	0.728741	0.650954	0.566984	0.661881	4.03727	5.30935	5.2936	5.40417	5.92986	8.08749	6.36002
GATCGCGGGCTCTCCA-1	0.898592	0.691095	0.680268	0.682652	0.634505	0.449628	0.664966	0.897399	0.684963	0.673997	0.676759	0.626829	0.44	0.658282	4.0442	5.6422	5.77624	5.92469	5.96261	8.07516	5.86093
GTTCGCCATAAGTGCC-1	0.874575	0.666773	0.657996	0.661418	0.589566	0.453098	0.59957	0.873221	0.659318	0.650115	0.6543	0.58019	0.44306	0.589994	4.48973	5.54667	5.53098	5.78292	6.08966	7.97576	5.8689
AGATTATAGGACGTTT-1	0.885114	0.697711	0.683065	0.684616	0.650113	0.519863	0.673691	0.883881	0.691967	0.67707	0.678946	0.643047	0.514813	0.667369	4.52394	5.69621	5.84587	5.98696	5.94654	10.0206	5.85997
TCGAGACCAACACCGT-1	0.893711	0.733376	0.721163	0.722567	0.684472	0.684882	0.689276	0.892432	0.727458	0.71486	0.71684	0.677128	0.680799	0.68269	3.93525	4.9882	5.0528	5.28835	5.29402	7.11034	5.52392
TATGGGACCGAGCAGG-1	0.918447	0.555178	0.546764	0.560566	0.461916	0.365436	0.037693	0.918814	0.547112	0.538302	0.552841	0.452012	0.359473	0.0354926	6.36193	7.07347	7.04674	7.13358	7.72669	12.3539	52.0519
GATGCGTCCTGCATTC-1	0.906149	0.538525	0.535022	0.543106	0.451568	0.253762	0.4442	0.906485	0.529507	0.525646	0.534287	0.440809	0.248635	0.432525	6.32588	6.93946	6.86166	6.94669	7.55052	17.104	7.36285
TATGGTCTGAGTAACA-1	0.93995	0.444572	0.432907	0.450345	0.360735	0.563522	0.371284	0.941004	0.436132	0.424028	0.44222	0.35072	0.558686	0.360844	9.78655	8.70712	8.7016	8.75482	9.2309	8.95256	8.97362
GCATAGAGCACTCAGG-1	0.90715	0.506488	0.497469	0.507993	0.426298	0.369639	0.483241	0.907608	0.497596	0.488061	0.499278	0.415731	0.359613	0.473457	7.1188	7.47466	7.41441	7.52231	7.97873	8.98228	7.48214
CTTCATTGTCAGTGGA-1	0.901655	0.450235	0.438417	0.451607	0.361219	0.335989	0.403243	0.902809	0.440814	0.428423	0.442409	0.35005	0.324497	0.392144	10.1661	8.10181	8.0583	8.16846	8.657	8.86467	8.16138
GCAGATTAGGGATATC-1	0.923357	0.41929	0.41108	0.417818	0.344928	0.366355	0.347203	0.924536	0.41005	0.4015	0.408611	0.334318	0.359732	0.3364	10.7229	8.69175	8.67984	8.72373	9.16571	11.2007	9.07702
CCTGTCGCCCGTAAAT-1	0.867572	0.478283	0.468994	0.468722	0.381557	0.191754	0.362431	0.867866	0.468898	0.459113	0.459133	0.370217	0.18256	0.350673	8.37563	7.69127	7.6421	7.74925	8.30121	12.4087	8.40709
CAATTTCGTATAAGGG-1	0.912869	0.454406	0.443022	0.451465	0.363932	0.241673	0.370816	0.913863	0.445691	0.43394	0.442909	0.353533	0.23605	0.361233	10.1953	8.3954	8.41465	8.49892	8.97936	15.3559	9.19237
GTACACTTACCTGAAG-1	0.899569	0.464708	0.461705	0.465204	0.392796	0.345145	0.40572	0.90023	0.455109	0.451874	0.455674	0.381802	0.331811	0.393767	8.18528	7.81214	7.7712	7.83035	8.28457	8.204	7.8537
CCAGCCTGGACCAATA-1	0.915188	0.520474	0.516748	0.524782	0.441543	0.607766	0.449775	0.915879	0.512016	0.508033	0.516578	0.431468	0.602553	0.439743	7.66082	7.45433	7.41152	7.49217	7.96527	7.78609	7.87078
ATGGAGCAGGCCGTGA-1	0.927022	0.465178	0.456994	0.463284	0.405954	0.342209	0.403994	0.927701	0.457295	0.448884	0.4555	0.397069	0.333903	0.395183	9.34462	8.73785	8.76512	8.80143	9.15581	10.2944	9.20726
GTCATTAGAGCGAACG-1	0.850369	0.511484	0.504797	0.508716	0.421764	0.405218	0.413026	0.850511	0.502084	0.495037	0.499408	0.410598	0.397076	0.401402	8.22858	7.19533	7.16278	7.26957	7.81462	9.5675	7.78086
AAGACTGCAAGCTACT-1	0.906632	0.56695	0.556525	0.564444	0.493002	0.353413	0.509319	0.90703	0.55895	0.548064	0.556568	0.48345	0.344428	0.499662	6.86201	6.91558	6.89726	7.00534	7.41605	9.82347	7.15822
CTAGTCACGTCTTAAG-1	0.890622	0.5519	0.550155	0.553242	0.46847	0.428114	0.47517	0.890878	0.542789	0.541012	0.544537	0.457953	0.419272	0.464182	6.73491	6.70832	6.72284	6.83749	7.40232	8.76696	7.16237
ACTCTTGTATAGTAAC-1	0.908918	0.575132	0.57084	0.579338	0.484943	0.461856	0.495802	0.909031	0.567057	0.562557	0.571575	0.475245	0.453603	0.485819	6.02731	6.75587	6.7425	6.81553	7.47018	8.48603	7.22581
ATTAGGCGATGCTTTC-1	0.901754	0.557721	0.551779	0.557412	0.460489	0.397498	0.502979	0.902239	0.549966	0.54379	0.549728	0.451044	0.387309	0.494295	7.88017	7.19474	7.19395	7.22714	7.95011	8.52829	7.63746
TGGACTGTTCGCTCAA-1	0.930442	0.578977	0.575108	0.587467	0.483919	0.350358	0.613081	0.930473	0.571991	0.567961	0.580745	0.475423	0.340033	0.606577	5.57362	7.23592	7.23102	7.21479	8.03272	9.14413	6.9047
CCACCCAAGGAAAGTG-1	0.890939	0.536653	0.527344	0.528595	0.437221	0.359855	0.45924	0.891333	0.528427	0.518753	0.520313	0.427085	0.347859	0.449245	7.91035	7.30804	7.30707	7.4049	8.00305	8.39433	7.76048
ACTCGTCAGTAATCCC-1	0.928466	0.70649	0.707682	0.728336	0.642167	0.608599	0.663942	0.92816	0.701187	0.702295	0.723619	0.635838	0.601871	0.658159	4.48579	5.76164	5.70116	5.64464	6.42228	6.80724	6.30492
GGTGATAAGGAGCAGT-1	0.905698	0.574874	0.568272	0.573986	0.520522	0.395109	0.447032	0.906247	0.56804	0.561355	0.567396	0.512681	0.384844	0.438493	8.73557	7.40003	7.46634	7.51972	7.80539	8.64031	8.57036
AAGAGGCATGGATCGC-1	0.92939	0.608105	0.598955	0.605237	0.568132	0.473056	0.533504	0.929362	0.602335	0.593016	0.599582	0.561541	0.464856	0.526559	5.83944	7.42544	7.49452	7.52942	7.69248	8.42822	8.06142
CACGTTCGTGCTCTAG-1	0.952677	0.534094	0.533786	0.54289	0.505502	0.326858	0.462881	0.952913	0.528548	0.52825	0.5376	0.49951	0.31891	0.456383	6.97883	9.16894	9.17791	9.15641	9.38913	10.9914	9.77354
CTATTTGGTTACGGAT-1	0.922184	0.655873	0.642688	0.646962	0.607104	0.616481	0.605146	0.921798	0.649709	0.636216	0.640848	0.599811	0.613295	0.597894	4.61515	6.265	6.35221	6.44376	6.59149	9.93426	6.63786
GTACAGAGGCAAGGGT-1	0.929274	0.540374	0.533378	0.531079	0.512106	0.449405	0.484411	0.929712	0.533223	0.526122	0.523845	0.504351	0.442918	0.476109	7.51703	7.8541	7.91447	7.95582	8.02936	9.73481	8.21514
GGGCCGGCCGAAGTAC-1	0.936366	0.529355	0.518617	0.517732	0.488043	0.346281	0.456802	0.936416	0.52367	0.512742	0.511935	0.481626	0.336981	0.450193	6.81603	9.14793	9.2217	9.2683	9.43157	10.2698	9.78194
CCTGAACGATATATTC-1	0.911777	0.538226	0.534093	0.528889	0.505093	0.391811	0.490684	0.911753	0.531685	0.527472	0.522313	0.497803	0.385222	0.483182	7.09756	8.28694	8.3147	8.40882	8.46939	10.6544	8.58819
CCGGGCTGCTCCATAC-1	0.924987	0.519486	0.507623	0.506604	0.471831	0.338268	0.471146	0.924924	0.513641	0.501589	0.500698	0.465055	0.331939	0.464536	6.84464	9.20522	9.29453	9.36611	9.49802	11.8288	9.56737
TACTTGTTAGTAGTCC-1	0.937364	0.453936	0.444355	0.447336	0.424692	0.21475	0.416594	0.937798	0.446846	0.437076	0.440262	0.416803	0.20906	0.408883	8.76154	9.49788	9.55349	9.59416	9.59438	15.034	9.7563
CCTAGGCGTAGCGATC-1	0.937548	0.470176	0.462223	0.464931	0.430565	0.243367	0.45729	0.937956	0.463403	0.455328	0.458208	0.422832	0.237549	0.450301	8.68392	9.43012	9.48999	9.52348	9.60409	14.2182	9.51991
CTGGCGCACAGGTCTG-1	0.932252	0.456596	0.453964	0.44722	0.439519	0.404494	0.403425	0.932721	0.448883	0.446199	0.439488	0.431369	0.397147	0.394835	8.55553	9.0426	9.05884	9.15945	9.11428	9.94714	9.42159
ACTTATACTTACCCGG-1	0.953934	0.411776	0.405945	0.400233	0.366945	0.207737	0.375824	0.954098	0.406418	0.400513	0.394795	0.360838	0.202441	0.370007	8.71144	12.218	12.2637	12.3357	12.4976	15.5431	12.4945
GAAGTCTCCCTAGCGA-1	0.940962	0.454605	0.446145	0.450449	0.410445	0.374206	0.398368	0.941247	0.448328	0.439724	0.444198	0.403273	0.367367	0.391368	8.62067	10.1802	10.2359	10.2475	10.4212	11.0397	10.6369
ACCGATGGTAGCATCG-1	0.960278	0.369912	0.368343	0.358843	0.0619687	0.262599	0.382408	0.960446	0.364529	0.362969	0.353354	0.0583539	0.256704	0.377145	9.01493	13.2315	13.2551	13.3282	22.5216	14.4181	13.1215
CGAGTTTATCGGACTG-1	0.931597	0.433942	0.428739	0.432799	0.403707	0.262337	0.348378	0.932488	0.425601	0.420236	0.424538	0.394562	0.253514	0.338828	10.1402	8.97371	8.98284	9.01968	9.08373	11.1751	9.63901
CATAACGGACAGTCGT-1	0.957619	0.387501	0.389758	0.383565	0.298774	0.132269	0.351843	0.957997	0.381113	0.383409	0.377155	0.291628	0.125989	0.34498	9.67727	11.5329	11.5191	11.5748	12.3582	15.5596	11.8
TGACGATGCACTAGAA-1	0.939732	0.442044	0.438204	0.440681	0.387633	0.269568	0.421661	0.940547	0.434145	0.430227	0.432903	0.378483	0.26271	0.413175	9.71444	9.10066	9.12199	9.16789	9.35992	12.6103	9.15382
TAGGGAGCTTGGGATG-1	0.940842	0.459921	0.45678	0.459834	0.423518	0.32038	0.434057	0.941319	0.453335	0.450161	0.453391	0.416194	0.314494	0.426659	9.42455	9.77426	9.80412	9.83728	9.97439	12.5827	9.81986
AGGGTCGATGCGAACT-1	0.895738	0.525464	0.516813	0.518018	0.448078	0.359109	0.451473	0.895874	0.518222	0.509405	0.510843	0.439601	0.352887	0.443666	8.17842	8.06997	8.12897	8.20339	8.67488	11.6757	8.89999
TATATCCCTGGGAGGA-1	0.903821	0.516463	0.50927	0.519142	0.426102	0.407825	0.38234	0.903786	0.509301	0.501908	0.512257	0.41759	0.399705	0.373892	7.27648	8.27901	8.30395	8.35419	9.00388	9.42012	9.63001
CATCTTACACCACCTC-1	0.919355	0.583371	0.580633	0.567435	0.511169	0.481734	0.548875	0.918826	0.577941	0.575179	0.561876	0.504676	0.474925	0.54286	4.90663	8.25139	8.28195	8.43586	8.86443	9.14991	8.51962
GTGCGACAGGGAGTGT-1	0.877888	0.56983	0.566262	0.572443	0.481239	0.521166	0.255636	0.877664	0.562451	0.558843	0.565386	0.472528	0.513473	0.249171	7.16071	7.19646	7.23406	7.28702	7.96737	7.80068	13.8569
CCGATCTCAACCTTAT-1	0.870533	0.639972	0.623172	0.619482	0.533577	0.44888	0.636664	0.869581	0.633271	0.616106	0.612431	0.524944	0.437114	0.629823	5.60241	6.29376	6.41778	6.48247	7.17976	7.37431	6.29124
ACGATCATCTTGTAAA-1	0.904303	0.639828	0.637262	0.650597	0.542017	0.390483	0.518013	0.903721	0.633166	0.630528	0.644493	0.53381	0.38573	0.510533	4.98049	6.3184	6.33088	6.38371	7.22337	13.5045	7.95118
GAAAGAACAGCGTTAT-1	0.893655	0.665835	0.662989	0.672518	0.577124	0.455152	0.610843	0.89289	0.658908	0.655841	0.666087	0.568536	0.447166	0.602905	4.74947	5.73879	5.6971	5.84114	6.52342	8.90577	6.24386
CTAGGTCTGAAGGAAT-1	0.893101	0.683952	0.677778	0.701509	0.595095	0.034949	0.607368	0.892888	0.67759	0.671022	0.695835	0.587077	0.0331053	0.599103	5.60555	5.6621	5.60201	5.66856	6.46316	65.6496	6.17173
ATATCAACCTACAGAG-1	0.910175	0.616916	0.612683	0.613986	0.523519	0.538945	0.58503	0.90954	0.609883	0.605566	0.60721	0.514762	0.530782	0.57716	4.60745	6.52842	6.56197	6.69129	7.27719	7.28287	6.69837
AAATAGCTTAGACTTT-1	0.909619	0.572815	0.563296	0.571825	0.480621	0.422905	0.4934	0.909802	0.565885	0.556059	0.564976	0.471907	0.414115	0.484717	6.96978	7.34668	7.3634	7.39905	7.9877	8.77825	7.82355
GCGACATGTAAACATC-1	0.929936	0.597846	0.587338	0.590953	0.542674	0.213994	0.500771	0.929766	0.591553	0.580834	0.584645	0.535205	0.209708	0.493443	5.13888	7.27402	7.3472	7.37874	7.62875	19.4292	8.32358
ATAAGTAGGGCGACTC-1	0.948757	0.594831	0.596555	0.601418	0.553853	0.238657	0.550672	0.948704	0.589024	0.590799	0.595855	0.547259	0.233516	0.544334	4.76632	7.65681	7.65332	7.67022	7.94375	16.0227	8.10748
GCGAGCGCATGCTCCC-1	0.934569	0.560577	0.554538	0.554438	0.523138	0.415391	0.541446	0.934639	0.554857	0.548766	0.548739	0.51665	0.407849	0.535258	6.52473	8.41912	8.48859	8.5262	8.64409	9.72002	8.5018
AGGGACCGGCTGCGTT-1	0.948453	0.522965	0.522073	0.527443	0.4748	0.645115	0.455024	0.948501	0.51628	0.515411	0.521069	0.467136	0.641554	0.447203	5.32092	8.42944	8.45311	8.50755	8.719	8.47623	8.92831
CCTATGAAGTGGTGCC-1	0.908186	0.614301	0.604969	0.60719	0.55567	0.356541	0.536867	0.90803	0.607351	0.597884	0.60044	0.547169	0.347751	0.528146	5.57497	6.60322	6.69777	6.81961	6.89593	9.8983	7.08983
GCTTACGTAGTTAGTA-1	0.943852	0.53986	0.534664	0.538896	0.502754	0.109246	0.474586	0.943845	0.53437	0.529115	0.53355	0.496536	0.107094	0.468183	5.96952	9.05811	9.10846	9.14638	9.2827	35.8235	9.59931
CATACTTAGGCAATAC-1	0.932816	0.541616	0.536992	0.538306	0.512099	0.200153	0.485096	0.932623	0.533998	0.529282	0.530967	0.50333	0.193614	0.476614	4.69908	7.5045	7.53574	7.68571	7.4936	15.1358	7.98449
CCTGTCCCTCACGTTA-1	0.931626	0.532252	0.526058	0.528606	0.499921	0.303756	0.497732	0.931551	0.526175	0.519909	0.522652	0.493066	0.297579	0.491102	6.05338	8.70448	8.76467	8.82028	8.84793	12.6384	8.96736
CAATGTGCCAACCCTT-1	0.943583	0.531596	0.526143	0.530197	0.5033	0.352866	0.484355	0.943607	0.525139	0.5196	0.52392	0.496063	0.344605	0.477034	5.52451	8.41103	8.45393	8.52025	8.49915	10.1793	8.72942
GTTAAGTTAGAGTGGG-1	0.955853	0.475321	0.470488	0.470726	0.429725	0.320357	0.452168	0.955922	0.469839	0.464985	0.465282	0.423456	0.315419	0.44631	6.36284	10.5039	10.5626	10.588	10.7956	13.7281	10.6612
CTGGGATACGCTACCC-1	0.955088	0.467777	0.468498	0.471637	0.445418	0.222108	0.419142	0.955418	0.461721	0.46249	0.465757	0.438956	0.216523	0.412734	7.98645	10.0836	10.0944	10.1085	10.2207	14.8265	10.6087
AACCTGTCACGGAATT-1	0.95144	0.438348	0.435362	0.43636	0.398868	0.278694	0.38772	0.951751	0.432341	0.429353	0.430418	0.392097	0.272342	0.381256	8.74528	10.753	10.793	10.8098	10.9681	12.9602	11.2415
ACTGCGGACACACCGT-1	0.961037	0.428488	0.429005	0.432864	0.410857	0	0.355145	0.961168	0.423194	0.423741	0.427718	0.405216	0	0.349058	7.40338	11.8272	11.8343	11.8366	11.9155	12.91	12.4534
CCGTGAGGCATTCATG-1	0.964606	0.3875	0.387023	0.391202	0.372412	0	0.345099	0.964784	0.382628	0.382158	0.386462	0.367242	0	0.339733	9.2336	13.5014	13.5107	13.5135	13.5713	14.5011	13.8346
GCCCAGATGCTGGAGA-1	0.958943	0.380804	0.379721	0.388749	0.366755	0	0.302959	0.95918	0.375516	0.374433	0.383691	0.361166	0	0.296494	10.0517	13.0427	13.0566	13.0424	13.0995	13.912	13.5485
TCTGGCCGTTCAAGTT-1	0.955585	0.401326	0.401353	0.40509	0.375597	0	0.305852	0.955782	0.396113	0.396186	0.400012	0.369939	0	0.29984	9.39535	12.6301	12.6499	12.6407	12.7794	13.6184	13.5269
ATACGAAGGCTTTCCA-1	0.947224	0.430804	0.425328	0.434276	0.392093	0	0.35638	0.947389	0.425577	0.420007	0.429199	0.386249	0	0.350304	8.99861	11.8701	11.9026	11.8923	12.1224	12.9904	12.4852
GATCCGAATATAAGTG-1	0.943823	0.388713	0.386381	0.397285	0.343921	0	0.306549	0.944052	0.382944	0.380614	0.391845	0.337446	0	0.299612	10.0948	12.2138	12.2448	12.248	12.5024	13.0226	12.7852
GCGGCTCTGACGTACC-1	0.935956	0.452602	0.451057	0.460062	0.418798	0.212222	0.363384	0.937112	0.444195	0.442631	0.45207	0.409583	0.206104	0.354583	10.2047	8.58069	8.59468	8.64937	8.73383	15.0639	9.675
ACGTTAGATTTGCCCG-1	0.937119	0.536269	0.530754	0.543949	0.462746	0.270971	0.428724	0.937659	0.529051	0.52333	0.537133	0.454041	0.25939	0.419777	7.04654	7.81581	7.8095	7.88686	8.27478	9.71157	8.65019
GAGAGGGCGCGAGGTT-1	0.892202	0.579704	0.571514	0.580491	0.510075	0.357141	0.4856	0.892785	0.571953	0.56358	0.573213	0.500728	0.348168	0.477087	7.79104	6.81467	6.86731	7.01616	7.24177	9.79282	7.96113
GCGTCTCTGCATTGGG-1	0.864065	0.564295	0.559468	0.559984	0.446081	0.408856	0.539372	0.863907	0.556258	0.551222	0.552073	0.435513	0.401528	0.530515	7.1462	6.93653	6.92521	7.06019	7.69455	10.1085	6.99082
GCAGCACACAGCCCAG-1	0.877126	0.716789	0.699651	0.702115	0.677705	0.510478	0.648819	0.875284	0.711467	0.693934	0.696784	0.671281	0.503733	0.641862	4.08632	5.54192	5.6709	5.82698	5.74525	8.64458	6.01444
CAGGCCGTTTGGGTGT-1	0.865822	0.74106	0.721198	0.717238	0.682496	0.368878	0.675819	0.863465	0.735622	0.715257	0.71173	0.674909	0.363612	0.669087	3.91606	5.06179	5.21652	5.50695	5.23999	13.8854	5.71088
AACTCAAGTTAATTGC-1	0.865396	0.727645	0.690548	0.690863	0.805786	0.568268	0.660166	0.862909	0.722282	0.684478	0.685077	0.801529	0.561413	0.653669	3.86095	5.31979	5.68244	5.82252	4.25571	7.54513	6.0366
CTTCGTAGATAGGTGA-1	0.866652	0.728941	0.711107	0.711122	0.643765	0.241622	0.693183	0.864836	0.723243	0.704994	0.705465	0.635741	0.236376	0.686817	4.35802	5.15581	5.30525	5.52926	5.70058	17.9625	5.52641
TGCAGAGTACCGAGCA-1	0.892851	0.785034	0.783194	0.785982	0.741305	0.669789	0.758668	0.890912	0.780638	0.778723	0.781976	0.73582	0.664895	0.753291	3.46966	4.65059	4.65022	4.85727	5.00831	6.85554	4.71286
GAAGTGATTTATCGTG-1	0.879147	0.709752	0.69609	0.70673	0.611487	0.164347	0.651537	0.878091	0.703769	0.689615	0.701148	0.603207	0.158449	0.644091	4.8138	5.37196	5.40284	5.63304	6.10808	18.9999	5.77661
CGCTACGGGACATTTA-1	0.889467	0.727596	0.714912	0.716909	0.639812	0.602854	0.641718	0.887938	0.722157	0.70914	0.711559	0.632354	0.597106	0.634593	3.99248	5.27911	5.36241	5.53835	5.95994	7.60488	6.0674
CCACACTGAGATATTA-1	0.876913	0.720169	0.716196	0.721181	0.643105	0.656868	0.57109	0.875259	0.714479	0.710396	0.71572	0.635827	0.649741	0.56488	4.26915	5.30322	5.32683	5.39669	5.9803	5.80901	7.92012
CGATCCGACCCAGTGC-1	0.879747	0.705323	0.694386	0.701191	0.625713	0.535836	0.62884	0.877955	0.699281	0.687933	0.695488	0.617808	0.525389	0.621793	4.02659	5.42485	5.44124	5.674	6.0209	6.49411	6.34418
CTGTACTTCTTAGCAT-1	0.886721	0.720563	0.709949	0.714616	0.653403	0.634034	0.600712	0.884739	0.715023	0.70408	0.709367	0.646159	0.628042	0.593449	3.6362	5.37017	5.41325	5.64649	5.82081	6.81927	6.72463
ACTTATTAGGATCGGT-1	0.859868	0.660732	0.652264	0.657268	0.57881	0.517687	0.563671	0.858287	0.65394	0.645102	0.650873	0.570164	0.508805	0.555694	4.89521	5.88535	5.87217	6.13803	6.47373	7.3366	7.0054
TAGTCCGCAGAGAATG-1	0.888235	0.763479	0.742559	0.740645	0.742129	0.652577	0.70379	0.886166	0.75899	0.737629	0.735982	0.736969	0.648393	0.698346	3.50872	5.04155	5.23584	5.42817	5.1276	7.80293	5.73567
TTCACGAAAGGATCAC-1	0.869332	0.729082	0.71094	0.710982	0.696033	0.589782	0.666023	0.867392	0.723665	0.705086	0.705483	0.689466	0.582241	0.658985	4.21903	5.26462	5.40237	5.58141	5.36179	6.77875	5.69026
TACATTTCTAACGTGC-1	0.875612	0.604482	0.579998	0.584287	0.559179	0	0.569744	0.874597	0.597801	0.57299	0.577464	0.55132	0	0.562581	5.37944	6.91277	7.1633	7.18029	7.13161	8.07139	7.25783
ACCATATCCGCAATAA-1	0.878465	0.632469	0.616691	0.615113	0.599768	0.420405	0.550114	0.878014	0.625198	0.609054	0.607742	0.591286	0.412108	0.541325	5.88787	6.15546	6.26432	6.40231	6.21751	9.24753	6.85307
CACTCAAGAGCTATGG-1	0.911097	0.470827	0.459301	0.462535	0.411824	0.356759	0.419027	0.911585	0.463694	0.452047	0.455429	0.403195	0.350209	0.411389	9.86182	9.07513	9.18705	9.20663	9.30616	11.3016	9.58768
TGTACGAACAAATCCG-1	0.924862	0.563063	0.556051	0.55763	0.522823	0.296257	0.518536	0.925159	0.555479	0.548287	0.550113	0.514156	0.288283	0.510171	6.18844	7.17141	7.20481	7.28506	7.35002	11.4798	7.52439
ATCATCCAATATTTGT-1	0.916467	0.501256	0.48958	0.490202	0.433899	0.371245	0.484585	0.916911	0.494448	0.482651	0.483415	0.42569	0.363254	0.477582	9.20416	8.75423	8.87129	8.92679	9.13671	10.0834	8.9114
CGCTATTCTTAGGCTC-1	0.936159	0.514726	0.505806	0.51551	0.454049	0.454994	0.329273	0.936825	0.507089	0.497928	0.508167	0.445028	0.445136	0.320724	7.60047	7.96279	7.99441	8.08187	8.28477	8.02636	10.3345
TGGCAGCAGTAATAGT-1	0.923675	0.527387	0.517965	0.524987	0.486483	0.500701	0.457423	0.924251	0.520621	0.511048	0.518413	0.478724	0.495294	0.449746	8.88739	8.28468	8.35891	8.41094	8.47325	9.66775	8.90964
TCACGTGCCCGATTCA-1	0.922449	0.573093	0.563262	0.565374	0.520707	0.313024	0.530818	0.922846	0.566127	0.556151	0.558472	0.512588	0.3061	0.52311	7.07259	7.33114	7.42125	7.48098	7.65148	12.0262	7.66288
CATACGGCGTCTGGGC-1	0.877873	0.599201	0.592551	0.595382	0.525134	0.344558	0.52863	0.87799	0.591065	0.584037	0.587363	0.515036	0.338535	0.519254	6.67282	6.35014	6.31018	6.45979	6.75361	13.1455	6.95916
CACATGATTCAGCAAC-1	0.935234	0.562583	0.555725	0.562808	0.513238	0.474349	0.451866	0.935517	0.5559	0.548952	0.556411	0.505439	0.465617	0.44342	6.45521	7.68289	7.74935	7.81739	7.95923	8.16438	8.56755
GCTAGTAGAGCTTGTA-1	0.911755	0.591394	0.584324	0.591613	0.50989	0.500501	0.53549	0.911521	0.583951	0.576625	0.5844	0.50077	0.490692	0.52649	5.30313	6.76498	6.7715	6.86147	7.33772	7.23797	7.0194
TGCTGTTGAAGAACTC-1	0.905741	0.613769	0.608033	0.609824	0.554161	0.347119	0.502118	0.905627	0.606053	0.600191	0.602471	0.544722	0.33996	0.492834	5.30764	6.28264	6.32449	6.50981	6.55818	11.7031	7.39632
CGGAGCATGGCGATCC-1	0.902452	0.532565	0.531731	0.538433	0.45075	0.270741	0.418368	0.902685	0.523626	0.522713	0.529939	0.440196	0.262748	0.407638	6.48676	7.06241	7.04533	7.1479	7.63835	12.1884	8.01415
TAGCGTTGGGTCTTAC-1	0.886154	0.493583	0.502265	0.503054	0.424263	0.256522	0.436983	0.886365	0.48345	0.492217	0.493514	0.413034	0.250252	0.425075	6.9408	7.19066	7.09974	7.26422	7.7597	14.8049	7.39582
GTAGCGGCTATACACT-1	0.915987	0.606429	0.602712	0.617674	0.525273	0.390682	0.503531	0.916134	0.59952	0.595697	0.611206	0.517101	0.383091	0.494855	6.32445	6.79085	6.80662	6.79739	7.51681	10.0445	7.63828
TAACATACAATGTGGG-1	0.911074	0.540593	0.540008	0.549484	0.45841	0.381161	0.452692	0.911037	0.531649	0.53102	0.540943	0.448163	0.369539	0.442898	5.59537	6.94547	6.93837	6.96227	7.64076	8.19608	7.89111
TCTTCGAATAGACGTT-1	0.842843	0.523441	0.516064	0.524401	0.419391	0.453949	0.415398	0.841483	0.514718	0.507064	0.515927	0.408905	0.446129	0.406746	5.92045	7.29551	7.3004	7.37772	8.10075	8.8437	8.98717
GATCGTGACTGATATC-1	0.882628	0.617133	0.614899	0.615642	0.531448	0.464513	0.552208	0.882241	0.608744	0.606476	0.607624	0.521371	0.454683	0.542733	5.51739	5.97932	6.0019	6.14548	6.67847	7.78553	6.58441
GATCCGGGAATTAACA-1	0.911192	0.524786	0.53066	0.548381	0.457074	0.407057	0.451685	0.911037	0.515985	0.521901	0.540408	0.447402	0.397353	0.440969	5.58019	7.2544	7.18625	7.22322	7.8873	8.5818	7.62112
TTATATACGCTGTCAC-1	0.889251	0.53965	0.538543	0.542986	0.438756	0.232516	0.345546	0.889948	0.531255	0.530187	0.534762	0.428713	0.225293	0.335809	8.94257	7.20768	7.23718	7.22102	8.02004	13.5466	9.45936
GTCGCGTAACCCGTTG-1	0.807648	0.590584	0.582088	0.56163	0.475869	0.383877	0.508868	0.805912	0.582481	0.573595	0.552304	0.465493	0.372176	0.498645	6.38255	6.49521	6.47882	6.4954	7.3486	8.13521	6.94432
AGCTCTAGACGTTCCA-1	0.898736	0.542606	0.536607	0.540315	0.448709	0.44587	0.48986	0.898705	0.533792	0.527486	0.531516	0.438106	0.433182	0.479138	6.04458	6.95898	6.93576	6.99793	7.64676	7.1254	7.07043
GTCAAGCGGACTCGGG-1	0.896159	0.598967	0.588265	0.600315	0.495147	0.374239	0.384667	0.895628	0.591925	0.580807	0.593535	0.486035	0.366362	0.375688	5.43729	6.82625	6.8229	6.92527	7.56578	10.1782	9.27831
CGAGGGACTGCGGTCG-1	0.899951	0.596821	0.586919	0.592442	0.495561	0	0.476237	0.899676	0.589433	0.57927	0.585225	0.486202	0	0.467834	5.73112	6.70434	6.75445	6.84763	7.45718	7.73402	8.15123
AATCGCCTCAGCGCCA-1	0.924208	0.546183	0.532027	0.546034	0.468627	0.34482	0.457174	0.924461	0.539821	0.525397	0.539827	0.460852	0.336883	0.449947	7.60566	8.23188	8.32804	8.30511	8.77111	10.4795	9.16649
CTTGTTGCTGAGTCAA-1	0.934821	0.63746	0.636654	0.64738	0.5583	0.456907	0.591174	0.934489	0.631688	0.630827	0.64192	0.551252	0.447757	0.584372	4.41818	6.85856	6.8474	6.83784	7.55828	8.2066	7.16449
GATATGAGACACTAAC-1	0.936301	0.614637	0.596983	0.601053	0.541887	0.479115	0.523901	0.936257	0.608347	0.590321	0.594597	0.534238	0.470772	0.516038	5.09039	6.97516	7.09771	7.12077	7.53517	8.16697	7.713
TTATGATCTTAACGAA-1	0.931838	0.466894	0.46643	0.466629	0.438383	0.0926339	0.29462	0.932464	0.459555	0.459155	0.459465	0.430604	0.0895462	0.286477	9.84334	9.12093	9.15029	9.19019	9.33713	28.7143	11.167
CGCCGCCCATGCCTGT-1	0.916396	0.547835	0.543136	0.528794	0.515928	0.440142	0.476045	0.916616	0.540943	0.536211	0.521762	0.508381	0.432322	0.468005	7.46775	7.88176	7.93712	8.10319	8.08951	9.05961	8.45609
CTGGGATAAATAATGG-1	0.923163	0.531729	0.523751	0.521151	0.493498	0.336489	0.488836	0.923347	0.525331	0.517225	0.514731	0.486382	0.330777	0.481757	7.66631	8.53011	8.59278	8.67434	8.78886	12.5749	8.86504
GTGCCCGTTCGGATTC-1	0.916435	0.554874	0.545138	0.542394	0.525321	0	0.498439	0.916737	0.548375	0.538491	0.535761	0.518084	0	0.491088	7.97967	7.98074	8.0637	8.11048	8.12122	9.26741	8.45327
TTCAATACTCTGAATC-1	0.920623	0.526154	0.516252	0.509222	0.470161	0	0.510466	0.920763	0.520433	0.510435	0.50338	0.46338	0	0.50457	8.25647	9.15232	9.25522	9.34819	9.50615	10.5384	9.3044
CGCACATGTCCACTAC-1	0.932556	0.477387	0.471793	0.472251	0.450816	0.191841	0.434365	0.93298	0.46961	0.463897	0.464461	0.442283	0.184315	0.42578	7.66521	8.58314	8.61487	8.649	8.671	13.4038	8.86457
AGAAGAGCGCCGTTCC-1	0.956887	0.397456	0.395874	0.364459	0.300636	0.243846	0.261444	0.956841	0.393676	0.392099	0.360359	0.295681	0.239578	0.256797	7.09303	15.3464	15.3689	15.6304	16.0679	17.34	16.745
GATAACTCGCACTGTG-1	0.941573	0.415402	0.406929	0.406801	0.365746	0	0.368452	0.941933	0.408911	0.400324	0.400264	0.358186	0	0.361389	9.7147	10.7963	10.8624	10.8914	11.0362	11.5481	11.1782
AGTCGACGGTCTCAAG-1	0.930012	0.456002	0.445953	0.440007	0.419135	0.428542	0.427598	0.93024	0.449265	0.439057	0.43312	0.41153	0.422549	0.420271	8.42549	9.7873	9.86046	9.94202	9.95975	10.5868	9.94419
GTGACCGCACACTACG-1	0.925936	0.477802	0.467802	0.47048	0.440492	0.311122	0.423378	0.926567	0.470544	0.46039	0.463235	0.43222	0.304321	0.414894	9.54765	8.87512	8.95229	8.98551	9.00044	11.9025	9.14693
GTATGTGGGTCTAGTT-1	0.937719	0.473108	0.46436	0.464987	0.412067	0.171499	0.425272	0.937978	0.467256	0.458384	0.459099	0.405219	0.16565	0.418843	8.84105	10.1865	10.2548	10.2844	10.6046	15.4143	10.596
CTTGAGTTAGGGTAAT-1	0.932784	0.453633	0.446743	0.439745	0.40553	0.31624	0.408366	0.933043	0.447338	0.440332	0.433345	0.398262	0.308148	0.401267	8.93214	10.1749	10.2205	10.3206	10.4371	11.247	10.4597
TTAGCTGATTTGCCGT-1	0.945215	0.506221	0.507905	0.500912	0.439959	0.302185	0.470545	0.945394	0.500536	0.502256	0.495195	0.43359	0.294346	0.464315	7.40794	9.65252	9.64424	9.71429	10.2869	11.4935	9.92332
GCTGTTGCTACCGAAC-1	0.951681	0.417434	0.413317	0.402689	0.085103	0.268749	0.458263	0.951793	0.412368	0.408213	0.397472	0.0810811	0.263322	0.453695	8.49748	12.4423	12.4803	12.5714	20.6856	14.4455	12.1117
TATTACCATCCTGCTT-1	0.945558	0.398276	0.397033	0.398713	0.373255	0.280779	0.312502	0.946252	0.390694	0.389478	0.391297	0.365078	0.272716	0.303626	10.7629	10.194	10.2201	10.252	10.2991	11.5547	10.7957
TTGAATTCACGTGAGG-1	0.945727	0.456492	0.450771	0.441866	0.383952	0.288548	0.419043	0.945916	0.450837	0.44505	0.436101	0.377324	0.282613	0.412759	8.30171	10.7718	10.8214	10.9246	11.3328	13.2061	11.0159
CCATCTCACCAGTGAA-1	0.937414	0.441709	0.435488	0.425249	0.409912	0.228347	0.363685	0.937495	0.436174	0.429858	0.419577	0.403816	0.219849	0.357048	8.32085	11.271	11.3149	11.4338	11.4657	12.7924	11.8426
CGCACGTGCGCTATCA-1	0.935625	0.484539	0.480371	0.469256	0.443074	0.327245	0.394187	0.935801	0.478226	0.47402	0.462772	0.436027	0.321006	0.386775	7.74343	9.57407	9.61551	9.71436	9.85136	12.1115	10.3472
ACCCGGATGACGCATC-1	0.899111	0.623172	0.605778	0.596696	0.564178	0.277702	0.54509	0.89826	0.617104	0.599449	0.590333	0.557034	0.271794	0.53809	4.84437	6.97307	7.13782	7.26615	7.44549	13.9828	7.7904
CGCTAGAGACCGCTGC-1	0.875257	0.673328	0.639794	0.621186	0.604307	0.174853	0.63932	0.873886	0.667653	0.633426	0.614707	0.597224	0.170655	0.633083	4.78993	6.21743	6.48207	6.73669	6.75966	21.7611	6.544
ATAGTTCCACCCACTC-1	0.877971	0.592046	0.586748	0.586058	0.505872	0.424788	0.55372	0.877729	0.583594	0.578213	0.577774	0.495658	0.412188	0.544986	6.12074	6.34021	6.39157	6.49865	6.98601	7.32979	6.82596
GCAGACCCAGCACGTA-1	0.923037	0.559883	0.558038	0.557212	0.480953	0.3268	0.481444	0.923626	0.551605	0.549778	0.549095	0.470967	0.317584	0.471095	6.46746	6.90805	6.94327	7.014	7.42387	10.147	7.30011
TAGACTACCTAGCGTT-1	0.916665	0.564432	0.555767	0.565163	0.48621	0.436243	0.415089	0.917223	0.556021	0.54701	0.557232	0.476153	0.425379	0.406968	6.50058	6.78267	6.78392	6.9695	7.31969	7.72383	9.40408
GGTTCTACTCGTCTGA-1	0.932506	0.594055	0.58885	0.590266	0.551152	0.407438	0.504724	0.932563	0.588163	0.582912	0.584463	0.544447	0.399251	0.497685	6.05841	7.61945	7.68108	7.72423	7.92687	9.3741	8.47558
GACTCACCCACGTGAG-1	0.92201	0.559872	0.549434	0.553687	0.505744	0.445664	0.427483	0.922215	0.552658	0.542017	0.546503	0.497403	0.436747	0.4192	6.52971	7.43761	7.51225	7.5446	7.7907	8.40825	8.96198
AGCTCTTCGTAACCTT-1	0.923024	0.598235	0.593358	0.59434	0.552794	0.322237	0.535567	0.923333	0.589523	0.584631	0.585804	0.543094	0.313591	0.526361	5.20287	6.15328	6.22211	6.27617	6.49094	10.915	6.92709
ACTATCCAGGGCATGG-1	0.948124	0.537115	0.533	0.53564	0.49773	0.358884	0.461375	0.948271	0.531159	0.527051	0.529815	0.491009	0.351851	0.454359	6.23718	8.72706	8.79184	8.81071	8.97576	10.8988	9.36058
AAGGATCGATCGCTTG-1	0.925509	0.603044	0.593575	0.594107	0.568659	0.31625	0.547261	0.92547	0.596339	0.586712	0.587442	0.561025	0.304993	0.539531	5.4418	6.937	7.02048	7.10172	7.09488	9.20501	7.37406
ATATCGGTAGGGAGAT-1	0.91943	0.59113	0.582701	0.584464	0.551393	0.249757	0.511059	0.919343	0.585092	0.576581	0.578531	0.544371	0.245037	0.503941	6.09618	7.55746	7.65533	7.7212	7.74902	16.8359	8.30751
TTCCAGACGAGATTTA-1	0.934049	0.540442	0.534762	0.536586	0.503005	0.524198	0.440277	0.934192	0.534181	0.528431	0.530452	0.49592	0.518002	0.432722	6.69907	8.4049	8.4588	8.52473	8.60779	8.68863	9.29356
GACCGACGTGAAAGCA-1	0.927234	0.591573	0.58627	0.589514	0.554322	0.406437	0.51467	0.927284	0.584521	0.579095	0.582674	0.546301	0.399114	0.506526	5.46624	6.95176	6.98344	7.0828	7.13433	9.99505	7.67593
CCTGGAAACGTTCTGC-1	0.9151	0.593618	0.586924	0.586368	0.535134	0.413446	0.517649	0.914929	0.587226	0.580453	0.579988	0.527479	0.403659	0.510127	5.83175	7.28826	7.35947	7.41168	7.65587	8.54949	7.96593
CCGGTAATGGCTAGTC-1	0.917677	0.555671	0.549085	0.552572	0.497815	0.428496	0.47463	0.917625	0.549246	0.54254	0.546284	0.490207	0.419661	0.467046	6.45797	7.98825	8.03569	8.10175	8.34994	8.83809	8.68542
GCCGTGGAAGAAATGT-1	0.897841	0.559563	0.562318	0.561885	0.474715	0.399804	0.489105	0.898088	0.551904	0.554801	0.554402	0.46578	0.388099	0.480234	7.64913	7.24677	7.25867	7.27757	7.97832	8.11683	7.80572
GTCTTGAGGAGCAGTG-1	0.942902	0.484597	0.484252	0.492628	0.410817	0.249067	0.391888	0.943066	0.477219	0.476818	0.485509	0.402261	0.239222	0.38286	6.17751	8.70775	8.69073	8.69903	9.2552	10.8452	9.33206
TCCCAAAGCCCTAAAT-1	0.901592	0.699832	0.680085	0.691308	0.606662	0.30883	0.660243	0.900471	0.694625	0.674491	0.685938	0.599846	0.301474	0.654586	4.17515	5.96739	6.14057	6.0445	6.82956	11.7591	6.45635
TTGAGCGCCACGTGAT-1	0.954941	0.421133	0.420109	0.430215	0.387194	0	0.348311	0.955187	0.415389	0.414344	0.42473	0.380886	0	0.341433	8.69955	11.4643	11.4689	11.4573	11.6787	12.4137	11.9504
TTGAGTCCCGCTGCTG-1	0.90159	0.496213	0.494327	0.499749	0.410651	0	0.399245	0.900997	0.490065	0.488197	0.493787	0.403212	0	0.391598	5.69015	9.44197	9.47562	9.47183	10.0867	10.6489	10.1567
ATGGAACCTTTGCACA-1	0.9281	0.471944	0.467452	0.47637	0.415876	0	0.354281	0.928302	0.465864	0.461295	0.470498	0.408944	0	0.347507	8.7934	10.0091	10.0393	10.0377	10.4201	11.1253	11.3532
GCTAGCACCTGGGCCA-1	0.895455	0.494715	0.492468	0.497818	0.440492	0	0.409444	0.895027	0.489233	0.486983	0.49252	0.434184	0	0.403128	6.91846	10.0955	10.1258	10.1364	10.4947	11.4566	10.9158
CGCCGTCTACCCATCG-1	0.919065	0.554339	0.554809	0.562944	0.466324	0	0.51047	0.918779	0.548998	0.549503	0.557848	0.459702	0	0.504549	6.05607	8.92413	8.93286	8.90867	9.63858	10.5897	9.31232
AGATACCGGTGTTCAC-1	0.903576	0.628091	0.62033	0.630419	0.540005	0.364026	0.647377	0.903795	0.621519	0.613539	0.624101	0.531671	0.354139	0.640961	6.74196	6.55033	6.58186	6.63254	7.20291	9.12658	6.29499
GATTACTGAATTTGGG-1	0.855999	0.681368	0.661288	0.673481	0.578147	0.399715	0.605154	0.854988	0.674898	0.653999	0.667231	0.569036	0.395501	0.596624	5.59032	5.67689	5.67714	5.93187	6.32422	14.5268	6.11755
TCCAACTTTAAATTCT-1	0.917755	0.625013	0.610482	0.622897	0.545685	0.448206	0.534572	0.917768	0.617872	0.602844	0.615988	0.536856	0.443182	0.525807	5.32916	6.33556	6.3679	6.47531	6.90594	11.7438	7.09663
TCCTAGCAAAGAAGCT-1	0.863893	0.687668	0.678633	0.681438	0.587892	0.503237	0.621969	0.863009	0.681274	0.671924	0.675218	0.578943	0.498291	0.613704	5.47177	5.59875	5.62083	5.79946	6.23533	10.6229	5.95069
GTCTATCTGAGTTTCT-1	0.850394	0.656246	0.642799	0.643622	0.545679	0.374622	0.568249	0.848756	0.649358	0.635582	0.636982	0.536344	0.366646	0.560554	5.13544	5.91956	6.00886	6.26208	6.7192	10.4047	7.06283
GATGTTCAATCCACGA-1	0.873142	0.597909	0.580865	0.598474	0.494156	0.447937	0.536162	0.873231	0.589902	0.572212	0.590785	0.483996	0.438625	0.526344	6.91972	6.41911	6.43764	6.54413	7.16872	8.223	6.69148
AGTTAAACACTTGCGA-1	0.867286	0.714344	0.697193	0.700047	0.651102	0.359643	0.625889	0.864785	0.708442	0.690878	0.694334	0.643541	0.35763	0.618788	3.79803	5.3243	5.45572	5.69825	5.74054	22.0027	6.38079
AGCTCTTTACTCAGTT-1	0.886253	0.633857	0.626747	0.637498	0.521357	0.381232	0.452285	0.885717	0.627153	0.619844	0.631271	0.512588	0.374181	0.443796	5.71351	6.38583	6.41814	6.55245	7.29897	10.8258	8.49765
ATCCAGGATTCGTGAA-1	0.900832	0.64069	0.633012	0.64382	0.544185	0.315476	0.460304	0.900108	0.633544	0.625406	0.636806	0.535081	0.312518	0.45193	4.60903	6.0717	6.01234	6.07624	6.82421	20.9127	8.53093
AGTCAACACCACCATC-1	0.876674	0.622907	0.614726	0.629896	0.551671	0.52862	0.545346	0.875173	0.616687	0.608242	0.623931	0.544321	0.520791	0.538104	4.53856	6.85468	6.8736	6.85608	7.49042	7.63931	7.6361
CGATACCTCGCGGACA-1	0.915907	0.663484	0.661358	0.679709	0.59328	0.408819	0.629815	0.915754	0.657161	0.654777	0.673901	0.585736	0.3968	0.623133	5.15377	6.04204	5.96675	5.99695	6.68363	7.72589	6.46192
TACAACGCACAACTCA-1	0.919477	0.749718	0.762658	0.776799	0.72914	0.569123	0.724338	0.918384	0.74496	0.758041	0.772733	0.724276	0.562734	0.719053	3.44972	5.18015	4.98908	4.99609	5.54435	7.75711	5.41407
AATTAAAGGTCGGCGT-1	0.886279	0.454556	0.445406	0.45867	0.36959	0.314689	0.369975	0.886837	0.444814	0.435387	0.449594	0.358419	0.302092	0.359676	8.69479	7.91671	7.94465	8.11024	8.53876	8.76618	8.85383
TACGCAGTTCTTTCCT-1	0.927036	0.734909	0.736615	0.756845	0.68516	0.549153	0.711779	0.926175	0.730134	0.731708	0.752601	0.679658	0.542405	0.706909	3.49996	5.47785	5.37837	5.32502	6.05543	7.84938	5.89004
GACCGTGCTGACGGTG-1	0.8693	0.653002	0.632547	0.642027	0.595864	0.0328275	0.565128	0.868238	0.646989	0.626037	0.636019	0.588546	0.0307904	0.557868	5.50843	6.3935	6.51589	6.58933	6.77021	55.2877	7.28079
GGCAAATTACTTTACT-1	0.882952	0.69059	0.68115	0.685261	0.638051	0.319149	0.635616	0.88193	0.685631	0.676032	0.680361	0.632119	0.31188	0.629939	5.13759	6.29411	6.38486	6.42513	6.74515	11.5477	6.91032
GGTACAAACATGCTAT-1	0.874204	0.5616	0.545827	0.548367	0.492398	0.021302	0.503396	0.873084	0.555742	0.539787	0.542512	0.485701	0.0199568	0.496911	5.35148	8.28996	8.44848	8.50069	8.94931	71.1653	8.88625
CGGGCCTTCTTTGTAA-1	0.881007	0.611657	0.596542	0.597046	0.562447	0.547624	0.568502	0.879921	0.605342	0.589965	0.590598	0.555025	0.541532	0.56141	5.08394	6.99927	7.1263	7.1776	7.30418	8.25898	7.34476
CGTGAAGTTAATTCAC-1	0.893431	0.575475	0.563213	0.56771	0.536828	0.39583	0.495056	0.893658	0.568514	0.556007	0.560889	0.528889	0.391103	0.486398	7.84463	7.29071	7.37658	7.47763	7.4814	13.1781	7.80845
ATAGTGAAGCGTTCTC-1	0.923273	0.563787	0.561256	0.567205	0.492353	0.230247	0.481022	0.924125	0.555484	0.552879	0.55923	0.482502	0.227184	0.471635	6.96348	6.83563	6.84547	6.9165	7.30771	24.7438	7.64449
TACGCCATATTCTAAT-1	0.944873	0.506389	0.501318	0.504403	0.470224	0.312617	0.436054	0.94539	0.499649	0.494522	0.497746	0.462676	0.304377	0.428386	8.03462	8.72325	8.77213	8.78808	8.91018	10.8107	9.3266
GCCGGGTTAGGGTCGC-1	0.907041	0.596807	0.583531	0.588115	0.544662	0.234059	0.454588	0.907426	0.59024	0.576717	0.581585	0.536882	0.228235	0.446542	7.68965	7.12188	7.22393	7.28191	7.42229	15.3769	8.66281
TACATAGGCATACACC-1	0.90735	0.529045	0.516278	0.521767	0.482547	0.0318592	0.45911	0.907733	0.522062	0.509041	0.514819	0.474529	0.0299881	0.45145	8.67942	8.13626	8.21824	8.25858	8.39542	53.5674	8.86664
GCCGATTGGCCAAGCT-1	0.903091	0.583564	0.573553	0.575528	0.537227	0.346897	0.52469	0.903068	0.57744	0.567276	0.569416	0.530099	0.339732	0.518072	7.18019	7.65454	7.74263	7.78949	7.93268	11.0065	8.35478
CTGCCATGCATCACAT-1	0.919616	0.532333	0.523706	0.529805	0.484571	0.494685	0.501801	0.920047	0.525612	0.516803	0.523162	0.476841	0.48865	0.494618	8.46308	8.23816	8.28832	8.31027	8.5184	9.25518	8.4899
TTATGAATGAAAGGGA-1	0.926549	0.541373	0.53438	0.554246	0.456061	0.224013	0.433322	0.927067	0.534292	0.526969	0.547649	0.447434	0.216682	0.42485	7.63832	7.81466	7.78072	7.84193	8.41656	13.2172	8.80133
GCTGAGGCGTGAGTAT-1	0.936672	0.468874	0.463237	0.469028	0.425948	0.28526	0.393848	0.937047	0.462279	0.456548	0.462589	0.418468	0.276832	0.38638	8.69039	9.56865	9.60777	9.636	9.801	11.2581	10.2286
GCGCCGTTCCACGATA-1	0.896317	0.458204	0.4494	0.459737	0.357454	0.0640796	0.368557	0.896734	0.449108	0.439766	0.450973	0.346511	0.0622788	0.358008	8.12028	8.13068	8.05707	8.24176	8.79955	53.5258	8.79505
CGCATGGTGCGATGCT-1	0.901608	0.555253	0.552295	0.564107	0.475261	0.372304	0.430744	0.90168	0.547535	0.544219	0.55679	0.466016	0.362273	0.420442	6.59301	7.23135	7.13324	7.26955	7.80121	8.93378	8.0307
AGGTTTCACACACCTT-1	0.902297	0.588148	0.581865	0.587002	0.484864	0.435037	0.450231	0.902028	0.580386	0.573909	0.579488	0.474918	0.425026	0.441187	5.43689	6.6732	6.69291	6.80004	7.37735	8.06114	8.27211
CAAGGATCGCATGTTC-1	0.861089	0.554467	0.546392	0.570748	0.479367	0.423286	0.5261	0.860903	0.546501	0.538001	0.563458	0.470197	0.417133	0.51742	7.57438	7.13563	7.09435	7.17142	7.76553	10.7905	7.28167
ACGTTAATGTCGAAGA-1	0.917323	0.622282	0.626646	0.633782	0.535737	0.485574	0.575961	0.916809	0.615406	0.619739	0.627167	0.527419	0.479492	0.569874	4.55038	6.51175	6.4287	6.43445	7.27092	9.58208	7.77993
TCCAGAGCACCGGTTC-1	0.922811	0.602703	0.598627	0.605174	0.516004	0.452772	0.492671	0.922419	0.596237	0.592061	0.598892	0.508023	0.444918	0.484362	4.80494	7.08696	7.10861	7.13089	7.77847	8.79545	7.98448
GATTCGACGGTTCACG-1	0.86582	0.528435	0.519485	0.506434	0.431089	0.36812	0.332985	0.864601	0.520712	0.511486	0.498481	0.421851	0.357966	0.324007	5.4404	7.71501	7.73961	7.94262	8.49881	8.99328	10.0242
GTTTCTGCAGTCTCCC-1	0.881759	0.462274	0.458718	0.466057	0.377574	0.444955	0.334788	0.881935	0.453593	0.449848	0.457659	0.3676	0.437729	0.328775	8.54501	8.30741	8.28782	8.36279	8.95966	9.2958	12.5607
GCTGCACGGTTTCTTA-1	0.843334	0.457417	0.450625	0.46064	0.366739	0.547684	0.423346	0.843291	0.448505	0.441432	0.452191	0.356487	0.542119	0.413902	9.42882	8.27035	8.26359	8.40397	8.9826	8.64934	8.53413
GTGTTACTATGCGTCC-1	0.885363	0.667441	0.663969	0.677095	0.564311	0.667344	0.599597	0.884279	0.661611	0.657913	0.671502	0.556657	0.662455	0.592568	4.85346	6.22302	6.18026	6.16517	7.11547	6.79144	6.82375
TCCTCGGGCTGGGCTT-1	0.871554	0.548384	0.535198	0.538753	0.436544	0.229585	0.151909	0.870811	0.540193	0.526527	0.530269	0.426302	0.221024	0.145086	5.94819	7.1316	7.14514	7.16179	7.95755	12.2751	16.2005
GTGAGGACACTTAAGG-1	0.927931	0.58728	0.586745	0.58817	0.50647	0.441511	0.484754	0.927617	0.58057	0.580102	0.581728	0.49842	0.433752	0.476663	4.80549	7.24926	7.28541	7.35144	7.91257	9.02903	8.20702
ATACGCCGGCGAAACC-1	0.916391	0.587125	0.570609	0.585861	0.490364	0.331915	0.525154	0.916596	0.5801	0.563101	0.579016	0.481492	0.324357	0.516914	6.50901	7.05146	7.11071	7.15131	7.75822	11.1278	7.49905
TCTGCCAGAAACTGCA-1	0.901274	0.629932	0.617867	0.623592	0.571337	0.468799	0.604618	0.900919	0.624472	0.612216	0.618161	0.564785	0.462664	0.598827	6.16346	7.21514	7.32412	7.33512	7.66337	9.65506	7.47411
TTCTGCGGGTTAGCGG-1	0.9168	0.633085	0.617905	0.625628	0.54666	0.268873	0.556142	0.916617	0.627268	0.611811	0.619851	0.539162	0.263834	0.549093	5.67506	6.8947	7.01825	7.04201	7.53375	15.8776	7.57503
CTCGGTACCACTGCTC-1	0.918169	0.643076	0.634093	0.646491	0.566127	0.406693	0.500531	0.917639	0.637812	0.628627	0.64142	0.559524	0.401449	0.493553	4.80689	7.07709	7.13189	7.1172	7.70717	11.8958	8.54657
GTAAGTAACAGTCTGG-1	0.944395	0.738124	0.751897	0.767092	0.712345	0.535411	0.763918	0.944025	0.733294	0.747325	0.762929	0.707332	0.528176	0.75966	3.60608	5.39447	5.25258	5.15706	5.79821	7.79358	5.17189
GTGCGTGTATATGAGC-1	0.919572	0.522052	0.506041	0.523561	0.440412	0.431323	0.355646	0.91977	0.514982	0.498523	0.516766	0.431877	0.423532	0.348323	7.28275	8.20375	8.25639	8.30222	8.77304	9.21536	10.7168
ATTTGTCTTGGGAGCT-1	0.943812	0.567501	0.560204	0.568198	0.527135	0.463627	0.440926	0.943883	0.561805	0.554333	0.562604	0.520729	0.455783	0.434008	5.94539	8.30897	8.34169	8.34638	8.60276	8.9482	9.64544
CCTCGGACCGGGATAG-1	0.940965	0.581753	0.571562	0.583238	0.527119	0.350869	0.436438	0.940826	0.575156	0.564688	0.576823	0.519467	0.34163	0.428058	4.67527	7.40132	7.44253	7.4594	7.79138	9.62808	8.79724
TAGGTGCTCGCCTAGC-1	0.924853	0.542895	0.530987	0.533066	0.509491	0.439933	0.457013	0.924998	0.536298	0.524105	0.526412	0.502095	0.43244	0.448975	6.95772	8.14082	8.19947	8.26309	8.30915	9.26522	8.78506
CTTTAGGAACACTGTT-1	0.916994	0.597244	0.589766	0.596824	0.539154	0.498748	0.475739	0.916731	0.590042	0.58227	0.589862	0.530634	0.491751	0.467128	5.08572	6.78076	6.77782	6.89409	7.1468	8.58819	8.0552
TCGGGCCGTCGTGGTA-1	0.879067	0.440986	0.435391	0.43861	0.379608	0.382582	0.31574	0.880257	0.430765	0.424795	0.428599	0.367924	0.374013	0.304507	10.5383	7.90345	7.85174	8.01133	8.21777	9.5779	9.20699
AGTGCTTGCACGAATA-1	0.933809	0.460304	0.450195	0.452675	0.423516	0.391319	0.395744	0.934203	0.453603	0.443285	0.445964	0.41589	0.383555	0.38814	9.04049	9.65577	9.70914	9.75802	9.797	10.1548	10.1593
TGCAGTTTCCTCCCAT-1	0.945389	0.398415	0.392081	0.392947	0.36709	0.322404	0.332847	0.94572	0.392185	0.385766	0.386724	0.360181	0.316916	0.325768	10.0116	11.4281	11.4766	11.5033	11.5696	13.0918	11.9268
TGAGAGATTTACCACG-1	0.939893	0.433986	0.423116	0.427833	0.395642	0.289209	0.333311	0.940078	0.428097	0.417038	0.422012	0.389065	0.283845	0.326365	8.81441	11.0413	11.1087	11.1532	11.2724	13.8013	11.9191
GAAACAGATGACCACC-1	0.948322	0.458331	0.447953	0.450399	0.415332	0.175639	0.4078	0.948695	0.451903	0.441365	0.443968	0.407905	0.170104	0.400474	8.4007	9.92754	10.0037	10.0374	10.1177	15.9462	10.2465
AGCAACATATCTTATT-1	0.892116	0.47633	0.461387	0.481864	0.374681	0.302601	0.439376	0.89189	0.468524	0.453024	0.474387	0.365182	0.293436	0.43084	7.05287	8.55025	8.54716	8.6092	9.27114	10.3866	8.77608
CAAGTGTGGTTGCAAA-1	0.941304	0.46661	0.459615	0.450674	0.175065	0.388988	0.475455	0.941379	0.461498	0.454442	0.445419	0.169644	0.383542	0.470382	8.0225	11.15	11.2197	11.3068	15.897	12.1162	11.0455
GCCTCATCTGGAAATA-1	0.951709	0.43204	0.428667	0.429317	0.370009	0.16328	0.408277	0.9521	0.425634	0.422226	0.422978	0.362477	0.15908	0.401519	8.99737	10.5155	10.5461	10.5808	10.8876	19.1075	10.6882
AACCCTACTGTCAATA-1	0.948815	0.412852	0.411486	0.400301	0.0498331	0.137911	0.414431	0.948897	0.407618	0.406263	0.394964	0.0463951	0.134488	0.409167	8.23487	12.3476	12.3704	12.4683	24.0037	21.452	12.315
ACGTATTACTCCGATC-1	0.931951	0.450236	0.443325	0.444223	0.416389	0.305069	0.446134	0.932479	0.442413	0.435351	0.4364	0.407377	0.296382	0.437873	8.54746	9.01113	9.0462	9.09334	9.04472	10.6474	8.90833
TCTGGGAACCTTTGAA-1	0.947286	0.446949	0.441748	0.437252	0.383774	0.393632	0.428782	0.947506	0.440892	0.435638	0.431133	0.376696	0.390007	0.422396	8.03137	10.5272	10.576	10.6339	10.9513	14.4637	10.6359
GCTCGCTCATGTCCAA-1	0.900926	0.558744	0.546103	0.535275	0.539038	0.37993	0.510295	0.900589	0.552085	0.539205	0.528323	0.531538	0.369632	0.502754	6.20496	7.79032	7.8797	8.01833	7.76337	8.91536	8.14276
GCGCAAGAGCGCGCTG-1	0.903848	0.631831	0.614735	0.595492	0.599177	0.527081	0.5547	0.903027	0.625976	0.608559	0.589164	0.592414	0.521532	0.547356	4.68441	6.90021	7.03544	7.27947	7.0409	9.08142	7.47833
TTGACGCTCCATGAGC-1	0.898779	0.457372	0.450633	0.457853	0.369637	0.30697	0.269371	0.89963	0.44832	0.44139	0.449106	0.359187	0.296816	0.259395	10.0863	8.21231	8.23607	8.31667	8.8689	9.8047	10.4159
TATAGATGGTCGCAGT-1	0.898284	0.765175	0.753097	0.748623	0.703101	0.0344107	0.668268	0.896322	0.760123	0.747643	0.743431	0.696435	0.0323514	0.662026	3.28159	4.73364	4.788	5.00438	5.20675	62.982	6.04989
TTACATGCCACAACTA-1	0.855218	0.647494	0.516467	0.5324	0.632302	0.359755	0.728489	0.853856	0.64339	0.510371	0.526536	0.627968	0.352302	0.725651	5.57713	8.01019	9.12265	8.99092	8.14693	10.7198	7.29258
ACATGGCGCCAAAGTA-1	0.923858	0.502247	0.497404	0.502006	0.431334	0.329859	0.364203	0.924446	0.493418	0.488257	0.493334	0.421012	0.319964	0.354545	6.99398	7.57798	7.53147	7.64157	8.01939	9.61375	9.22557
TATGGTTAGTGGGAGA-1	0.836207	0.553761	0.541906	0.544471	0.452717	0.420719	0.428778	0.835621	0.545225	0.533181	0.535977	0.442444	0.410812	0.420124	7.53557	6.91917	7.02323	7.0684	7.72426	8.30072	8.77941
CATGACTTCGCTGAAT-1	0.893048	0.653989	0.647337	0.651207	0.595054	0.478268	0.614293	0.892658	0.645534	0.638863	0.642818	0.585244	0.467974	0.606107	4.79002	5.40166	5.50237	5.46943	5.8712	7.48863	6.15904
ACCACCAATGTAACAA-1	0.910085	0.503064	0.504448	0.501525	0.472521	0.321564	0.440676	0.911344	0.493342	0.494794	0.491886	0.462138	0.311694	0.429862	8.78342	7.20978	7.21346	7.25895	7.40793	9.82545	7.68968
TCTTAGAGCTCCAATT-1	0.899343	0.484471	0.482924	0.48169	0.459831	0.257949	0.396531	0.900663	0.473928	0.47236	0.4713	0.448311	0.250388	0.384773	8.52242	7.17276	7.18739	7.26323	7.19792	13.1584	7.94966
CCACGAATTTAACCTC-1	0.949103	0.512602	0.509997	0.508909	0.470116	0.328183	0.439154	0.949353	0.50605	0.50344	0.502437	0.462614	0.317871	0.431576	6.42197	8.72149	8.75805	8.8138	8.9375	9.79403	9.32906
TTCTTGCTAGCATCTC-1	0.948104	0.452725	0.447498	0.444472	0.39813	0.274974	0.422369	0.948499	0.446588	0.441333	0.438338	0.390908	0.267088	0.415758	9.14835	10.3045	10.3646	10.4213	10.6002	11.9161	10.5168
ACACCTTACTACTTGC-1	0.922894	0.583719	0.573867	0.569299	0.53622	0.326303	0.534508	0.922792	0.577959	0.567995	0.563409	0.529514	0.316676	0.528114	6.17104	7.92497	8.02799	8.09188	8.23844	9.93757	8.39518
AGTCGGTTGCGTGAGA-1	0.929341	0.524933	0.517036	0.516263	0.489837	0.341394	0.469395	0.929562	0.51853	0.510524	0.509884	0.482665	0.335728	0.462209	7.46256	8.61427	8.6831	8.7543	8.80371	12.5407	9.07986
ACCTACAGTATGTGGT-1	0.938088	0.477931	0.473798	0.47328	0.443145	0.353361	0.351428	0.938261	0.471964	0.467801	0.467347	0.436543	0.3473	0.344037	7.92635	9.97123	10.0158	10.0515	10.1878	11.8623	11.0762
GAGGATAAACAGTGCT-1	0.938112	0.506989	0.504215	0.507602	0.468787	0.190517	0.457114	0.938421	0.500546	0.497703	0.501276	0.461642	0.183342	0.449928	7.72149	8.95347	8.96385	8.99482	9.20432	13.6179	9.34642
GGAGGCCGAAGTCGTC-1	0.901745	0.637132	0.599628	0.612897	0.546122	0.412374	0.642693	0.901194	0.63116	0.592942	0.606482	0.538422	0.402278	0.637158	5.3786	6.74537	7.04385	6.94722	7.45241	8.43078	6.86175
TTCGCTAGGAAGTTGT-1	0.920531	0.523948	0.516918	0.521964	0.420397	0.187826	0.430579	0.92058	0.517549	0.510381	0.515662	0.412327	0.180817	0.422828	7.1722	8.64639	8.68997	8.71866	9.41431	13.8968	9.40069
TAAAGACAACCCTTTA-1	0.885721	0.615162	0.602886	0.613776	0.523224	0.200604	0.604276	0.88483	0.608179	0.595703	0.606696	0.514626	0.19122	0.597365	5.20378	6.61013	6.72304	6.59546	7.37331	11.9729	6.80969
GTTGCGCTAACATTAC-1	0.935136	0.452937	0.45882	0.46296	0.401101	0.140738	0.378149	0.935206	0.446643	0.452681	0.456948	0.393989	0.136706	0.370918	7.39038	10.1778	10.1628	10.162	10.5396	20.47	10.7903
GCTGAACTCTCCAGGG-1	0.904902	0.449305	0.449277	0.456989	0.38863	0	0.348741	0.904538	0.443738	0.443721	0.451668	0.382132	0	0.342803	6.84031	10.998	11.0034	11.0063	11.4176	12.0989	12.2762
TGAGCCATACAGTCTC-1	0.91329	0.589951	0.579906	0.593254	0.494645	0.433006	0.507948	0.913055	0.582596	0.57213	0.586246	0.485407	0.424885	0.49866	5.27051	6.82851	6.81458	6.93086	7.51538	9.01551	7.31213
CTCCGCCCACATGAGG-1	0.885497	0.662736	0.64942	0.656028	0.564692	0.357478	0.61344	0.884748	0.655473	0.641508	0.648752	0.555053	0.351225	0.604718	4.83601	5.67819	5.64718	5.78938	6.35682	12.7626	5.93057
GTTGAACCGGTTCCAT-1	0.868728	0.650142	0.636221	0.641425	0.556227	0.527838	0.553279	0.867487	0.642922	0.628429	0.63446	0.546539	0.517133	0.544368	4.91655	5.89977	5.89888	6.17067	6.4516	6.52762	6.79196
TTGACTACCATATGGT-1	0.847399	0.689781	0.668603	0.66595	0.679099	0.350803	0.602087	0.84527	0.6834	0.661705	0.659503	0.67163	0.340452	0.594035	4.65595	5.57699	5.72902	5.99212	5.31521	9.41343	6.37768
ACCATCGTATATGGTA-1	0.886282	0.709427	0.689083	0.691124	0.719152	0.390301	0.644209	0.884685	0.704153	0.683436	0.685808	0.71383	0.38478	0.637745	4.05784	5.70944	5.90419	6.04466	5.50102	12.4283	6.3154
TGCGTAAGAACCTGAT-1	0.882197	0.70684	0.690356	0.690532	0.688928	0.296808	0.671098	0.88051	0.701103	0.684256	0.684874	0.682433	0.290477	0.664522	4.07039	5.53344	5.66749	5.89274	5.51556	13.919	5.79635
AGAAGGTTGCCGAATT-1	0.878181	0.686622	0.677371	0.67999	0.590167	0.444218	0.646174	0.876793	0.680281	0.67065	0.673766	0.581518	0.438189	0.638002	4.48092	5.63564	5.63154	5.81593	6.30493	10.8267	5.59924
AGGACGACCCATTAGA-1	0.890776	0.75809	0.744134	0.744157	0.722842	0.522101	0.713387	0.889193	0.753288	0.739019	0.739406	0.71705	0.515539	0.707448	3.88264	4.99477	5.11751	5.32006	5.20632	8.65434	5.31737
GGTGCTGGTACACATT-1	0.870095	0.702032	0.692262	0.69886	0.619141	0.528434	0.624799	0.868001	0.695845	0.685718	0.693019	0.610983	0.519059	0.617339	4.04162	5.4264	5.44613	5.65701	6.03629	6.99202	6.23395
GCGCTATGCCGAGGCA-1	0.876095	0.713696	0.693451	0.696068	0.723595	0.274364	0.638468	0.874014	0.708428	0.687824	0.690751	0.718344	0.265079	0.632161	3.87786	5.62966	5.83205	5.95005	5.44618	11.0241	6.49866
ACCCGGTTACACTTCC-1	0.873573	0.692404	0.683019	0.689077	0.630041	0.0506806	0.636622	0.871641	0.686985	0.67733	0.683823	0.623313	0.0479756	0.629995	4.10447	5.96414	6.00281	6.11789	6.44598	41.6633	6.38041
TAACTCATCCGCGCGG-1	0.880144	0.721173	0.704314	0.702681	0.71046	0.414801	0.642091	0.878221	0.716158	0.699024	0.697646	0.705122	0.402716	0.635942	3.90036	5.61843	5.80121	5.97726	5.65951	7.65889	6.51113
CACAATGAGCTGCTAT-1	0.91482	0.705971	0.702796	0.71074	0.614315	0.45763	0.653561	0.914193	0.700348	0.697046	0.705537	0.606722	0.448037	0.647385	4.259	5.60001	5.59719	5.73293	6.32094	7.92357	6.30424
GTTACTTTGGGCCTAG-1	0.907988	0.746395	0.741583	0.752315	0.673997	0.692524	0.694197	0.90705	0.741469	0.736437	0.747782	0.667591	0.687677	0.687516	4.06898	5.16094	5.14539	5.25916	5.81768	6.34837	5.35856
GGGCCCGTCTTAAACA-1	0.915356	0.726054	0.723645	0.733901	0.662348	0.56585	0.699304	0.914438	0.720808	0.718286	0.729121	0.655802	0.555981	0.693721	3.83953	5.40006	5.39014	5.49784	5.95859	6.29825	5.74615
GAAATTGTCTCTATAA-1	0.915334	0.644256	0.639664	0.645298	0.599277	0.333811	0.59267	0.915289	0.638392	0.633763	0.63967	0.592552	0.322726	0.586601	5.91255	6.63981	6.7017	6.74424	6.99229	9.0463	7.44954
GGCGCATGAATTGATG-1	0.898754	0.620075	0.610616	0.61747	0.555184	0.391049	0.530774	0.898451	0.613401	0.603755	0.611077	0.54702	0.382346	0.522694	5.78667	6.64115	6.71363	6.82243	7.04732	9.34087	7.44909
CATATAGGTACAGTCA-1	0.901386	0.596837	0.590137	0.594364	0.549997	0.0567319	0.544576	0.901455	0.59024	0.583504	0.588004	0.542333	0.0539672	0.537484	6.91056	7.09855	7.19185	7.25675	7.37442	38.3916	7.71289
TCAACGAGGAGACAAA-1	0.910947	0.64448	0.631293	0.636041	0.58671	0.576767	0.527089	0.911193	0.637976	0.624538	0.629719	0.578695	0.571178	0.519182	6.18679	6.29118	6.40259	6.53218	6.59916	8.18527	7.59494
TTGCACAATTCAGAAA-1	0.924715	0.584579	0.58094	0.591922	0.547204	0.257885	0.538651	0.925161	0.577921	0.574203	0.585665	0.539818	0.253052	0.531288	7.20616	7.29544	7.31758	7.36721	7.56141	16.6788	7.70006
CATCGGACGGGTTAAT-1	0.919409	0.65339	0.646114	0.660489	0.566011	0.223115	0.557611	0.919104	0.646884	0.639308	0.654425	0.557747	0.22273	0.549776	4.72065	6.13473	6.12841	6.22141	6.81808	53.9202	7.13223
ATTAAACATGCGGACC-1	0.917859	0.629024	0.621521	0.630907	0.577331	0.291098	0.625648	0.918135	0.622697	0.615013	0.624801	0.569977	0.284844	0.619431	6.56713	6.66989	6.71368	6.74373	7.05884	13.4777	6.7796
TATCTACCACAGCGGG-1	0.912809	0.605376	0.597317	0.6114	0.532137	0.408125	0.532986	0.912446	0.598471	0.590101	0.604805	0.523806	0.39962	0.524575	5.11844	6.78799	6.7866	6.82959	7.33436	9.16777	7.29173
CGAGACCCTAGAGTGT-1	0.912048	0.640286	0.642752	0.656246	0.571871	0.0506724	0.576534	0.912233	0.632878	0.635124	0.649445	0.563075	0.0472967	0.568001	5.41352	5.97631	5.84727	5.96565	6.52788	37.8055	6.55816
ACATCGATCGTTTACC-1	0.915925	0.662351	0.661733	0.672443	0.577228	0.478937	0.596604	0.915258	0.656345	0.655692	0.666831	0.569677	0.47043	0.589363	4.33679	6.22427	6.21907	6.23779	6.95168	8.05491	6.7754
ATCGACCCAATACAGA-1	0.871095	0.6848	0.665723	0.665442	0.644393	0.0792192	0.627534	0.869259	0.678674	0.659266	0.659283	0.636794	0.0762547	0.62012	4.2775	5.75533	5.94551	6.10064	5.83206	37.892	6.18033
GAATCTGAACATTCTC-1	0.902641	0.630582	0.628778	0.635383	0.553482	0.345708	0.541346	0.902432	0.622879	0.62087	0.628018	0.543854	0.338997	0.532387	4.96599	6.03671	5.98291	6.10131	6.52015	12.4557	6.97485
AGTTCCTATTTATGTT-1	0.892042	0.681361	0.671986	0.674495	0.5943	0.511951	0.490135	0.891365	0.675277	0.665687	0.668634	0.586119	0.503803	0.481983	5.04477	5.8343	5.90179	6.07836	6.40725	7.75688	8.12459
CAGTCTGTATACTGGG-1	0.898394	0.682405	0.675803	0.68594	0.589203	0.511712	0.257953	0.897725	0.676093	0.669228	0.679987	0.580956	0.506673	0.250275	4.7668	5.71151	5.71164	5.81968	6.46267	10.2547	13.071
GGAGACGACACCTTTG-1	0.90139	0.59659	0.585856	0.598591	0.497512	0.428125	0.517176	0.901659	0.589102	0.577869	0.591368	0.487978	0.419765	0.508232	6.59292	6.65421	6.62105	6.73997	7.34876	9.00332	7.28645
CCTAAATTAACGGTTC-1	0.905474	0.496437	0.49019	0.506153	0.411775	0.349715	0.411393	0.905465	0.488397	0.481777	0.498469	0.402363	0.343958	0.401343	6.7904	8.06718	8.0151	8.07215	8.70826	12.5926	8.50069
GCTACGACTTATTGGG-1	0.882728	0.448211	0.438664	0.444134	0.349768	0.335214	0.333138	0.883731	0.438833	0.428918	0.434919	0.338526	0.325721	0.322609	10.6898	8.1544	8.15086	8.27402	8.78687	9.72677	9.26694
CTGTGCAGGGTAGGTC-1	0.937422	0.499085	0.496102	0.501908	0.410424	0.329434	0.485161	0.937713	0.492121	0.489008	0.49501	0.401978	0.324061	0.47791	7.15375	8.69604	8.68521	8.68329	9.32775	13.255	8.77599
ACGCCGCTAGACGACC-1	0.888979	0.461781	0.44927	0.466675	0.355938	0.346955	0.376507	0.889579	0.453071	0.439965	0.458329	0.345144	0.337963	0.366331	9.42522	8.2625	8.21407	8.34289	8.90828	9.80751	8.86004
ACTTGACTCCCTCTTT-1	0.808122	0.557248	0.550766	0.556359	0.467508	0.448986	0.504894	0.80727	0.548586	0.541668	0.547812	0.457031	0.442042	0.494401	7.66679	6.79367	6.7284	6.85322	7.42948	9.72577	6.91445
CGCCTCCCTCCTCTAT-1	0.923054	0.526658	0.522907	0.528119	0.436674	0	0.422746	0.922891	0.519809	0.516087	0.521634	0.428233	0	0.414446	5.82045	8.25928	8.32751	8.40651	8.89147	9.29522	9.13282
CTAGATTTACGACGGC-1	0.882218	0.60576	0.599423	0.610487	0.492101	0.534825	0.502799	0.881114	0.598707	0.592254	0.603746	0.483133	0.52861	0.494035	4.94663	6.71886	6.77124	6.7763	7.66817	8.45864	7.59307
GATGCTGTATTTCATC-1	0.818852	0.502818	0.491168	0.489676	0.416617	0.117328	0.502888	0.81878	0.492462	0.480569	0.47959	0.40482	0.113829	0.492663	8.56096	6.98082	7.06245	7.26016	7.67339	30.1408	7.02367
TGCGTTTGTTGACACT-1	0.897231	0.539337	0.533173	0.542834	0.443581	0.404013	0.464567	0.897401	0.530782	0.524349	0.534592	0.433177	0.391098	0.454119	6.75326	7.11751	7.10849	7.18798	7.79804	7.60103	7.50822
CGTGCCCTCCCGAAGA-1	0.843798	0.617448	0.602767	0.601369	0.548991	0.468904	0.5251	0.843469	0.609643	0.594558	0.593327	0.5396	0.456673	0.515062	7.27771	6.18598	6.26457	6.34942	6.65121	6.9	6.77701
ACTCTCTGACTTAGGT-1	0.897622	0.555619	0.544105	0.547532	0.500053	0.468543	0.453488	0.897704	0.548243	0.536444	0.540255	0.491527	0.458835	0.444515	7.27339	7.43325	7.4922	7.59593	7.79994	7.84728	8.27561
CTGGGTAGGCAGTTAA-1	0.89005	0.34821	0.344727	0.345083	0.306839	0.208807	0.318413	0.890009	0.341338	0.337876	0.338255	0.299024	0.2013	0.311132	10.2232	11.7997	11.8523	11.8576	11.963	13.3425	12.0123
GTTTGGCCCAAGTTAT-1	0.912946	0.55566	0.544826	0.548805	0.512186	0.371434	0.474767	0.912915	0.549316	0.538328	0.542518	0.504865	0.365197	0.467205	6.8715	8.05622	8.15345	8.18887	8.29712	11.372	8.72411
GAATGTGGTCCGGATT-1	0.910959	0.447251	0.442076	0.440909	0.397743	0.358293	0.42084	0.911007	0.441125	0.435929	0.434794	0.390702	0.352045	0.414261	9.0375	10.4678	10.5301	10.5598	10.7622	11.7127	10.6373
CCCAGTTAAGGCGCCG-1	0.903299	0.571083	0.56461	0.569164	0.511397	0.439994	0.533702	0.903108	0.564647	0.558102	0.562876	0.503822	0.432563	0.526665	6.57439	7.70554	7.77352	7.80279	8.12402	9.25914	8.01422
CGGTACTAGAATCAAA-1	0.909201	0.491804	0.488616	0.493493	0.447936	0.274084	0.44206	0.909974	0.48393	0.48072	0.485932	0.438811	0.26701	0.433619	9.51966	8.21089	8.248	8.32592	8.34564	12.5317	8.68789
GCTTAATGTAACTAAC-1	0.92544	0.517475	0.508592	0.516627	0.462085	0.334762	0.449162	0.925561	0.510127	0.500983	0.509489	0.453525	0.327732	0.440743	6.45001	8.09327	8.11533	8.19897	8.40355	11.3706	8.6313
AGGACAGTCGAATCCC-1	0.923903	0.440166	0.437666	0.44242	0.393953	0.24879	0.410365	0.924251	0.433503	0.431016	0.435983	0.386234	0.24265	0.403213	9.7287	10.0627	10.1027	10.1338	10.265	13.6241	10.2626
GACAGCCAGACCTGAC-1	0.919801	0.47083	0.467378	0.470372	0.430437	0.0100225	0.447504	0.920048	0.464656	0.461201	0.46433	0.423451	0.00877822	0.44117	9.40325	9.89227	9.93991	9.95976	10.1133	72.2181	10.1511
GGCGAAATCTAACTTG-1	0.914126	0.4508	0.446119	0.448757	0.25028	0.294416	0.444155	0.914408	0.444285	0.439599	0.442359	0.242889	0.2873	0.437567	9.82765	9.96686	10.0313	10.0503	12.4431	11.9562	10.0281
CTGGTAACACATAGAA-1	0.941376	0.515549	0.510112	0.518015	0.477599	0.260969	0.441605	0.941781	0.50819	0.502602	0.510947	0.469327	0.25261	0.433054	6.68859	8.12035	8.13741	8.213	8.30213	11.5341	8.68742
TAGCCATTTCAAAGTC-1	0.894123	0.493222	0.482289	0.488736	0.445667	0.72547	0.471001	0.894406	0.486043	0.474969	0.481681	0.437261	0.722804	0.463394	9.18729	8.62836	8.72603	8.75102	8.81319	7.58961	8.76616
GGGATTTACCGCACCT-1	0.914875	0.503665	0.494222	0.496994	0.468883	0.326409	0.453189	0.915322	0.495685	0.485972	0.488952	0.46	0.319084	0.444239	7.93611	7.99698	8.02903	8.06751	8.15163	11.2998	8.33484
ATGCCATTTGCGACCA-1	0.925835	0.485157	0.485506	0.485184	0.451343	0.385794	0.43517	0.926633	0.477126	0.477431	0.477213	0.442381	0.379251	0.42659	9.1212	8.28047	8.2593	8.30327	8.4069	10.8756	8.75913
GAATAGACGCGACCCA-1	0.924994	0.490791	0.477859	0.486715	0.455296	0.203075	0.42482	0.925627	0.483558	0.470332	0.479576	0.446967	0.198525	0.416708	9.27464	8.64739	8.70981	8.74794	8.72443	18.3271	9.20852
TGTATGGCGCAGACAG-1	0.939238	0.453534	0.448856	0.443131	0.388205	0.317749	0.422075	0.93958	0.446979	0.442255	0.436511	0.380631	0.312627	0.415094	8.76212	9.94067	9.98494	10.0554	10.404	13.5896	10.1913
GGATGAAGATCGCTGA-1	0.923211	0.485575	0.476426	0.476987	0.453637	0.400241	0.446986	0.923941	0.477846	0.468547	0.469232	0.44476	0.391422	0.438424	9.12752	8.4169	8.48574	8.52949	8.43477	9.16176	8.6274
CGACAATTTGATCTAA-1	0.921848	0.514443	0.504711	0.503412	0.458001	0.35219	0.478725	0.921995	0.507442	0.49754	0.496404	0.449712	0.342766	0.471062	7.09439	8.37928	8.44928	8.53884	8.67232	9.6335	8.61958
AAAGTTGACTCCCGTA-1	0.854485	0.577739	0.577363	0.569259	0.580079	0.253492	0.563273	0.853471	0.568356	0.567963	0.55961	0.569928	0.247145	0.553439	5.59991	6.23865	6.23876	6.27468	5.96561	15.3562	6.30159
CGCGGCTCAACTTGAA-1	0.934399	0.467001	0.460703	0.452823	0.409845	0	0.404912	0.934489	0.461348	0.454988	0.447054	0.403082	0	0.398588	8.01671	10.5065	10.5669	10.6526	10.8288	11.6663	11.0643
CACGCGGAACTGTTGC-1	0.931705	0.477643	0.468774	0.456334	0.399376	0.272657	0.465055	0.931727	0.472291	0.463326	0.450774	0.393004	0.268182	0.459466	7.7984	10.5848	10.6667	10.7912	11.2097	15.5052	10.6563
TCTTAGAGTGAACTCT-1	0.911484	0.550224	0.537927	0.52672	0.517011	0.43127	0.498902	0.911193	0.543946	0.531475	0.520172	0.509778	0.425702	0.491843	6.06107	8.21234	8.32089	8.44683	8.32138	10.8728	8.63411
AGTCCATTGGCTGATG-1	0.930549	0.484094	0.473717	0.467585	0.434416	0.36599	0.480413	0.930666	0.478144	0.46769	0.461525	0.427364	0.359013	0.47434	7.88855	9.82747	9.94084	10.0139	10.0698	11.0203	9.82629
TTAAGATAGGATTGAC-1	0.861824	0.481679	0.473739	0.473059	0.407985	0.0465617	0.393817	0.862047	0.472353	0.464064	0.463891	0.397049	0.0446624	0.382931	8.54884	7.67258	7.65864	7.85558	8.10597	56.3446	8.30435
ACATCCTGGTAACTGT-1	0.876699	0.510101	0.504196	0.507892	0.419533	0.570349	0.465062	0.876503	0.502092	0.496005	0.500128	0.410098	0.56524	0.455748	7.51609	7.8824	7.89877	8.01064	8.59505	8.58294	8.05118
GCTAGACCGTCTACTG-1	0.824161	0.562851	0.563812	0.558361	0.466654	0.371369	0.568098	0.822196	0.553615	0.554775	0.54912	0.455907	0.362632	0.558602	5.59804	6.50562	6.55806	6.56828	7.34906	9.82184	6.35229
CGGCCCAGGTATATCC-1	0.831451	0.439776	0.430052	0.436855	0.330894	0.331507	0.376619	0.831617	0.430389	0.420321	0.427716	0.319753	0.320985	0.36672	10.4737	8.30564	8.31551	8.43651	9.09756	9.31238	8.95862
GTCCATTACTGCTACG-1	0.92984	0.476703	0.472888	0.479051	0.415974	0.32321	0.285584	0.930585	0.467642	0.463687	0.470396	0.405768	0.31247	0.276225	7.54835	7.88266	7.88485	8.00444	8.29462	9.31456	10.5609
TAATTAGGACATCCGT-1	0.92471	0.555947	0.546897	0.55235	0.519232	0.345946	0.442877	0.924635	0.550201	0.540984	0.546637	0.512739	0.337303	0.435529	6.46162	8.50341	8.5652	8.57501	8.72651	10.2125	9.44415
GCTCCCAGTCGGTCCA-1	0.760506	0.46799	0.460618	0.460006	0.396441	0.304364	0.457198	0.758717	0.457888	0.449988	0.450129	0.38499	0.292597	0.446188	7.83121	7.55808	7.47971	7.75417	8.05359	9.16128	7.40773
ATTCGTGCTATCTCTT-1	0.927723	0.502785	0.49442	0.500543	0.442213	0.357924	0.460365	0.927958	0.495535	0.487015	0.493362	0.433639	0.347075	0.452266	7.01852	8.4117	8.4677	8.47484	8.73904	9.08808	8.66868
GTTAACTATGTTGTCA-1	0.900297	0.445254	0.436852	0.442923	0.325465	0.248667	0.458778	0.900456	0.437949	0.429344	0.435729	0.316195	0.23694	0.450964	8.98003	9.43407	9.46625	9.51538	10.2408	10.4035	9.08068
GCTCCGCTCGCTTCAG-1	0.894404	0.503804	0.491817	0.4952	0.408875	0.339903	0.467687	0.894836	0.49505	0.48263	0.486365	0.398154	0.330423	0.457254	7.79114	7.57771	7.5865	7.6711	8.17017	9.69335	7.51219
AATCGCGCAGAGGACT-1	0.950437	0.475851	0.470835	0.481558	0.425751	0.238837	0.392876	0.950566	0.470484	0.465363	0.476343	0.41961	0.232816	0.386231	7.43578	10.6407	10.6652	10.6293	10.996	13.974	11.2263
AGGTTACACCATGCCG-1	0.878889	0.486589	0.479354	0.481222	0.366001	0.234623	0.418772	0.879103	0.478922	0.47144	0.473567	0.356308	0.22886	0.410129	9.3025	8.4511	8.45528	8.53291	9.30191	15.007	9.00173
CGATAATACTCAGGTT-1	0.924995	0.55323	0.542966	0.553752	0.459551	0.275053	0.451554	0.92537	0.546557	0.536039	0.547285	0.451254	0.271323	0.442981	7.59748	7.8809	7.92793	7.96604	8.57355	18.8254	8.58179
AAGGCAGGCTGTCTCC-1	0.938048	0.452358	0.45139	0.451479	0.376219	0.155243	0.34156	0.938256	0.445987	0.44498	0.445123	0.368697	0.153744	0.333707	8.09943	10.1168	10.1135	10.1348	10.664	41.4048	10.9766
GTAAGTCCACACTCTA-1	0.926829	0.509287	0.509048	0.517253	0.491623	0.325075	0.460206	0.926444	0.505311	0.505076	0.513414	0.487508	0.318593	0.455774	5.2918	11.6584	11.6639	11.6112	11.8458	13.0389	12.1399
TTGAGAGTACTGCTAA-1	0.904387	0.757296	0.747388	0.755646	0.686507	0.709783	0.692631	0.903486	0.752288	0.742084	0.750861	0.67981	0.703635	0.686893	4.10447	4.91373	4.96841	5.06858	5.48555	5.3012	5.83727
GCCACAATTTAAGGAC-1	0.837395	0.468812	0.454549	0.459131	0.368071	0.265755	0.44776	0.837741	0.458527	0.443574	0.448731	0.355672	0.250585	0.436885	9.01507	7.47875	7.43889	7.57276	8.10418	8.52517	7.56271
ATATTCAGTTAAACCT-1	0.899223	0.697538	0.688339	0.69362	0.641805	0.427246	0.63516	0.899272	0.691193	0.681779	0.687625	0.633909	0.415891	0.627513	5.41132	5.44444	5.51705	5.68817	5.77275	7.7381	5.98433
ATCAGACGGCACGCCG-1	0.860702	0.704832	0.685507	0.684977	0.662861	0	0.664104	0.859056	0.698585	0.678775	0.678775	0.654918	0	0.656738	4.64244	5.37558	5.51644	5.77582	5.42676	6.22482	5.62915
GTGCGAAATCGAACAC-1	0.881802	0.659801	0.642446	0.647693	0.628428	0.416222	0.608392	0.881019	0.653146	0.635352	0.641176	0.620677	0.405986	0.600405	5.20476	5.95832	6.06463	6.24302	6.03104	8.27767	6.2598
GTGCCGCTTCAAAGGT-1	0.858437	0.723757	0.70596	0.704323	0.686265	0.680991	0.67446	0.85663	0.7179	0.699669	0.698534	0.678828	0.673752	0.667603	4.54035	5.20205	5.34361	5.61691	5.22668	5.39497	5.67421
GATACGATGGGAGTCA-1	0.885515	0.646019	0.634893	0.638769	0.594566	0.064376	0.513312	0.885024	0.638664	0.627119	0.631778	0.58564	0.0611429	0.504593	5.28372	5.90935	5.92544	6.20107	6.13802	38.1397	7.52216
GACACTGAGTTCAGTG-1	0.879261	0.701698	0.679611	0.680787	0.661842	0.575367	0.620656	0.877466	0.695775	0.673187	0.674841	0.654663	0.570598	0.612888	4.05073	5.54241	5.71534	5.9307	5.70416	9.06059	6.15173
ATCCTGCGTGGAATGG-1	0.895462	0.630901	0.616408	0.622954	0.555554	0.0246914	0.570454	0.895411	0.623625	0.6087	0.615864	0.546323	0.0224457	0.561938	5.82185	6.18266	6.24204	6.40398	6.60931	57.7029	6.65031
ATCCTACCTAAGCTCT-1	0.857821	0.726084	0.700606	0.700676	0.705325	0.601338	0.678975	0.855096	0.720287	0.694202	0.694758	0.698182	0.591308	0.672157	3.89382	5.18051	5.38833	5.61882	5.00116	5.70594	5.60311
AGTGATATGAGTAGTT-1	0.869656	0.691249	0.671966	0.673801	0.669221	0.546976	0.606618	0.868298	0.685064	0.665327	0.667666	0.662009	0.54094	0.599187	4.80992	5.6175	5.75955	5.9712	5.56845	8.56023	6.54411
ATGATGCAATGGTACA-1	0.88477	0.705661	0.689943	0.693684	0.653667	0.696443	0.621498	0.883996	0.699832	0.683778	0.688043	0.64639	0.691105	0.614314	5.06363	5.51161	5.64522	5.84258	5.80165	5.96197	6.39265
GAAACCGAATTACCTT-1	0.900199	0.704251	0.691578	0.695393	0.657421	0.474539	0.645696	0.899231	0.698322	0.685259	0.689635	0.65016	0.470573	0.63872	4.24557	5.49453	5.54779	5.75193	5.74682	12.6859	6.07115
AGTGACCTACTTTACG-1	0.879312	0.638273	0.62568	0.628247	0.574409	0.310666	0.55516	0.878865	0.631436	0.618663	0.621698	0.565939	0.302634	0.547161	5.98009	6.24501	6.37826	6.56025	6.60965	11.4236	7.10107
CAAATGTCCTTCCGTG-1	0.87855	0.611302	0.597728	0.604737	0.551818	0.469285	0.523677	0.878465	0.603787	0.589921	0.597612	0.542682	0.458887	0.513995	6.55743	6.40195	6.50075	6.69137	6.70148	7.43221	6.91778
TTACTGGGATATTTCA-1	0.883431	0.616947	0.602335	0.608629	0.570551	0.374009	0.566556	0.883036	0.610834	0.596024	0.602578	0.563404	0.362936	0.559864	6.55947	7.01393	7.16262	7.18607	7.30119	8.60435	7.56647
CTTGCCCAGGCTCTAC-1	0.890215	0.585589	0.573764	0.580049	0.538786	0.387398	0.517422	0.890613	0.578378	0.566322	0.573031	0.530251	0.377806	0.509091	7.85764	6.96758	7.05538	7.14895	7.15424	8.91916	7.54639
AAATCGTGTACCACAA-1	0.904093	0.560777	0.551722	0.558996	0.515174	0.362797	0.52045	0.904564	0.553544	0.544346	0.552057	0.506786	0.354214	0.512774	7.97746	7.38629	7.46419	7.55248	7.60247	9.81346	7.81493
GTGATCATAGATCTGC-1	0.852169	0.585883	0.564112	0.569477	0.551469	0	0.526817	0.852521	0.577225	0.554983	0.560805	0.540798	0	0.516903	7.44295	6.3875	6.54764	6.64719	6.21386	6.49844	6.82108
TGGCAGATTACGATCA-1	0.910783	0.562781	0.552656	0.563707	0.475841	0.342654	0.501051	0.911092	0.554411	0.54388	0.555627	0.465721	0.332763	0.49168	6.24421	6.82437	6.8247	6.92771	7.44213	9.50868	7.35764
TCACCCTCTTAAGATT-1	0.839533	0.460123	0.453787	0.461387	0.373138	0.290635	0.387832	0.840326	0.448298	0.441285	0.450065	0.359156	0.275057	0.374182	8.45576	7.12393	6.99888	7.27775	7.602	8.15601	7.51344
CAGGATATATCGTTGT-1	0.857093	0.533894	0.534558	0.54606	0.450041	0.288194	0.514898	0.857866	0.52363	0.524598	0.536203	0.438373	0.279752	0.504316	8.51422	6.57794	6.66642	6.53625	7.27775	11.7616	6.74143
CCTGACCACCGATGGT-1	0.888447	0.607224	0.610572	0.616733	0.526657	0.439419	0.551169	0.887937	0.599009	0.602377	0.608918	0.517063	0.425355	0.541138	5.33145	6.19227	6.14729	6.19469	6.90463	6.82907	6.41504
CTAAAGGGAAATAGGA-1	0.89089	0.596299	0.59325	0.598454	0.514007	0.0659586	0.51495	0.890838	0.587941	0.584683	0.590245	0.504005	0.062923	0.504792	5.90976	6.31028	6.2798	6.33343	6.94467	39.0116	6.87753
CCGCTATCAGCACCAG-1	0.888676	0.644406	0.628418	0.633431	0.581656	0.522606	0.573555	0.888116	0.638107	0.621763	0.627105	0.573909	0.517529	0.565915	5.66116	6.39995	6.50969	6.57694	6.80762	9.79378	6.97269
CTTTAGTGCTATTATT-1	0.872729	0.72285	0.69926	0.703408	0.669589	0.383908	0.642379	0.871064	0.717392	0.693264	0.697867	0.662508	0.376742	0.635438	4.39473	5.36451	5.55273	5.7055	5.61208	10.9445	6.14079
CGGGAATTTATGTAAA-1	0.889754	0.693916	0.684206	0.689177	0.623937	0.437956	0.605524	0.888703	0.687465	0.677385	0.682915	0.615591	0.430364	0.597316	4.41954	5.46189	5.4765	5.6375	5.89282	9.61592	6.24493
TACGACTGCCTCTTAG-1	0.883208	0.633606	0.624232	0.636716	0.526286	0.422772	0.599558	0.882116	0.626547	0.616741	0.630181	0.516944	0.41377	0.591757	4.77942	6.22723	6.20109	6.42319	6.99928	8.76771	6.47414
AAACTGCTGGCTCCAA-1	0.939488	0.595717	0.601478	0.610652	0.553151	0.412581	0.562169	0.939462	0.58931	0.595114	0.604629	0.545985	0.403894	0.555888	5.03505	7.24341	7.17048	7.17911	7.57779	8.99113	7.87207
GTACGTTTGCCCGTCA-1	0.916265	0.551342	0.545343	0.554324	0.45802	0.416902	0.46438	0.91642	0.543727	0.537474	0.547025	0.448527	0.407764	0.455449	6.28776	7.34764	7.33343	7.44286	7.96532	8.69366	8.09168
GGCAAGGCGAAATAGC-1	0.913492	0.516651	0.508584	0.513802	0.465009	0.402703	0.464435	0.913783	0.51015	0.501964	0.507392	0.457513	0.395961	0.457448	8.7316	8.70071	8.76678	8.78348	9.02715	10.3597	9.24672
GATCTTGGAGGGCATA-1	0.9108	0.513738	0.495738	0.508723	0.448096	0.249134	0.458377	0.911294	0.506749	0.488336	0.501796	0.43978	0.241474	0.450263	9.25809	8.40276	8.4929	8.5031	8.80143	12.2411	8.7373
AGCGTGGTATTCTACT-1	0.905046	0.451353	0.44703	0.454709	0.361248	0.283735	0.321704	0.905938	0.443089	0.438574	0.446748	0.351213	0.275045	0.311641	10.8671	8.68114	8.66529	8.76127	9.21562	10.935	9.70527
CTAAGGGAATGATTGG-1	0.738549	0.46622	0.458949	0.456291	0.382993	0	0.420546	0.73609	0.455744	0.448138	0.445688	0.371035	0	0.410558	7.50808	7.44887	7.43593	7.54037	8.05673	7.3023	8.29004
CATGGTAAGTAGCGTT-1	0.819368	0.551249	0.541141	0.538924	0.475414	0.420433	0.531985	0.818841	0.541578	0.531255	0.529357	0.464156	0.410993	0.521113	7.55514	6.52291	6.59687	6.73994	7.06738	8.65007	6.42693
CGTTGAGCGACCGTCG-1	0.90881	0.59704	0.585601	0.601917	0.488293	0.412947	0.485784	0.90804	0.590227	0.5784	0.595461	0.479343	0.404838	0.478092	4.50413	6.97782	6.99366	7.06773	7.74841	9.30968	8.35534
TGCCCGTACCGTTAAA-1	0.85827	0.607188	0.582366	0.587687	0.53032	0.538234	0.441236	0.85814	0.599121	0.573789	0.579649	0.519951	0.527403	0.430608	6.71328	6.26426	6.45885	6.6007	6.59666	6.34877	7.79451
ACAAGGGCAGGCTCTG-1	0.878141	0.56153	0.554989	0.558883	0.515035	0.380351	0.512239	0.878506	0.552962	0.546174	0.550448	0.505331	0.369243	0.502405	7.63479	6.76698	6.77413	6.85769	7.03919	8.39319	7.0355
GAGATCTTCCATGACA-1	0.904537	0.453197	0.446934	0.447848	0.405235	0.31869	0.391829	0.905022	0.444964	0.438597	0.43968	0.395965	0.307776	0.382578	9.22076	8.70066	8.74664	8.79992	8.96027	9.49158	9.13746
AATGACGTAGGATGTC-1	0.836988	0.574192	0.577303	0.596048	0.544815	0.444772	0.569433	0.836423	0.562019	0.565978	0.584474	0.532024	0.429981	0.556366	5.62523	5.59572	5.78002	5.44138	5.84391	6.66678	5.44451
GTGGTGGCCAAGTGAA-1	0.90803	0.382879	0.379333	0.383595	0.245314	0.261497	0.380869	0.90812	0.376358	0.372816	0.377245	0.237283	0.253748	0.374052	10.0245	11.3983	11.4465	11.4644	12.5206	12.4391	11.3091
TCCCGTGTGCAATTTG-1	0.873431	0.448299	0.44364	0.446084	0.413142	0.346997	0.428409	0.873156	0.440397	0.435686	0.438344	0.404499	0.336332	0.419988	8.03701	9.02201	9.06473	9.11479	9.2165	9.42333	9.09787
GCGAAACTTAACTGGA-1	0.911451	0.634346	0.633467	0.645516	0.588134	0.583332	0.589541	0.910596	0.627742	0.626732	0.639374	0.580628	0.576159	0.581733	4.15702	6.42235	6.37795	6.45224	6.78702	7.01751	6.64429
AATTGAACGCTCTGGT-1	0.935071	0.599817	0.598257	0.61682	0.553244	0.446114	0.440078	0.93479	0.59352	0.591814	0.611001	0.546182	0.442435	0.431867	4.54886	7.23757	7.19896	7.18521	7.63139	13.7477	8.81741
ACAAATGGTAGTGTTT-1	0.915665	0.437002	0.432306	0.443862	0.392327	0.267256	0.391834	0.916389	0.428962	0.424122	0.436254	0.383241	0.258893	0.383106	10.34	9.07876	9.08631	9.16787	9.28075	11.3966	9.41517
ATGGTCGCGTGGTTTC-1	0.916626	0.499827	0.489283	0.493365	0.450827	0.194058	0.419226	0.916571	0.494259	0.48352	0.487756	0.444415	0.191656	0.412655	7.80945	9.88263	9.94749	9.95705	10.2101	27.1878	10.5668
TGTTATTGTATGTGGC-1	0.907861	0.363745	0.364309	0.370855	0.324093	0.225458	0.291223	0.908485	0.355362	0.355995	0.362911	0.314693	0.215882	0.282211	11.4287	10.1105	10.1309	10.2025	10.2377	11.3985	10.7952
TTCCGGTTACCCACTT-1	0.917224	0.467356	0.462101	0.470178	0.429441	0.368449	0.432528	0.917795	0.459662	0.454243	0.462674	0.420893	0.358588	0.42419	9.29434	8.77353	8.78178	8.81288	8.96296	9.29568	8.99868
GAGTGTGCGGTACCCA-1	0.928534	0.438714	0.435571	0.442266	0.396103	0.263514	0.370191	0.929194	0.431357	0.428219	0.435238	0.387676	0.256795	0.362002	10.389	9.51798	9.5639	9.61515	9.67758	12.7896	10.0992
CAAGATATTATAACGT-1	0.916979	0.493934	0.488454	0.491471	0.419762	0.308647	0.470458	0.917155	0.487577	0.482056	0.485231	0.412071	0.300892	0.463672	8.44285	9.25067	9.31172	9.34071	9.73045	11.2431	9.40063
ACACACCAGGACCAGT-1	0.94195	0.48869	0.486515	0.494063	0.449735	0.915774	0.434869	0.942178	0.482704	0.480527	0.488325	0.44304	0.916695	0.428158	7.82602	9.70925	9.73952	9.74687	9.95514	15.5081	10.1479
ATGGGCCTCGGCCTCT-1	0.944288	0.407134	0.409123	0.412583	0.321173	0.0285348	0.371999	0.944353	0.402252	0.404304	0.407846	0.315301	0.0271283	0.366771	8.93645	13.0047	13.0061	12.9976	13.6881	49.4727	13.3137
AAGGTGATAAACCAGC-1	0.933814	0.513873	0.507843	0.512554	0.444423	0.298518	0.495475	0.934171	0.507837	0.501736	0.506655	0.437249	0.29229	0.489289	8.55438	9.11409	9.17078	9.19988	9.61186	12.6392	9.31654
TCTTACTTATGCCTCT-1	0.948527	0.568556	0.575645	0.582774	0.531046	0.469457	0.549636	0.948441	0.563501	0.570721	0.578028	0.525567	0.464067	0.544376	5.26973	8.86709	8.81998	8.79743	9.23754	10.3236	9.05939
AAAGTGTGATTTATCT-1	0.932938	0.516922	0.509046	0.500047	0.446912	0.393694	0.455755	0.933046	0.510768	0.502821	0.493774	0.439496	0.385603	0.448846	7.01781	8.96554	9.04943	9.16079	9.4307	9.87357	9.51384
TGCTCCACAGTTCTTA-1	0.928961	0.469701	0.464156	0.460904	0.412075	0.172768	0.400791	0.929162	0.463772	0.458191	0.454958	0.405149	0.168504	0.394093	8.90073	10.1733	10.2347	10.2898	10.5459	18.6976	10.785
CTGGCTGATTCATCCT-1	0.929608	0.510291	0.500816	0.495643	0.449445	0.34543	0.466922	0.929817	0.503938	0.494353	0.489192	0.441843	0.338176	0.459796	7.66777	8.94133	9.03098	9.1116	9.29307	10.9616	9.23419
TAAGGCTGAATCCCTC-1	0.944523	0.448762	0.444702	0.439136	0.317632	0.289945	0.428934	0.944787	0.442766	0.438685	0.433107	0.310689	0.283036	0.422536	8.6746	10.5629	10.6093	10.6808	11.934	12.3558	10.6655
TCTAGTGATATCGTGG-1	0.90698	0.477271	0.465792	0.475897	0.414823	0.692347	0.407887	0.90746	0.468922	0.457006	0.46784	0.405056	0.689628	0.397761	8.31407	8.20756	8.20169	8.34959	8.53378	8.51353	8.50697
TCGAAGAACCGAGCAC-1	0.930751	0.441893	0.437267	0.434886	0.376405	0.540286	0.42097	0.931406	0.433963	0.429285	0.42694	0.367097	0.534999	0.412554	9.41422	9.10483	9.14688	9.19282	9.4636	8.998	9.20299
GACAAACATATGCAGG-1	0.91817	0.498167	0.488974	0.487949	0.459592	0.392043	0.405638	0.918631	0.490215	0.48079	0.479994	0.450492	0.383845	0.39603	7.74793	8.07445	8.11365	8.22183	8.18562	9.55976	8.71526
AAGTCAATTGTCGTCA-1	0.915066	0.436299	0.433924	0.437257	0.410078	0.258379	0.376196	0.916189	0.426746	0.424165	0.427916	0.399681	0.244856	0.365465	9.88855	8.27333	8.23389	8.33773	8.3323	9.21622	8.64913
AGTGAACAAACTTCTC-1	0.861363	0.4176	0.412939	0.419842	0.336144	0.479315	0.344011	0.861274	0.40753	0.402769	0.41042	0.324759	0.470984	0.332532	8.15498	8.32579	8.3524	8.53612	8.9178	8.14173	8.79162
CATGATGGAAGTTAGC-1	0.946179	0.45395	0.449144	0.450256	0.427022	0.272548	0.384566	0.946711	0.447063	0.442205	0.443429	0.419437	0.263127	0.376458	9.06734	9.63012	9.67427	9.70669	9.72441	10.9841	10.0766
AAGTGCCTTGACTGTA-1	0.84819	0.471408	0.452442	0.458754	0.362356	0.587068	0.335519	0.847876	0.461558	0.44218	0.449186	0.350533	0.582965	0.326128	7.63757	7.61355	7.7292	7.89488	8.38071	9.4406	9.85195
ATCGCCAGTCAACATT-1	0.940762	0.43211	0.426668	0.420657	0.408634	0.328606	0.369506	0.941204	0.425112	0.419607	0.413532	0.401083	0.321316	0.361453	9.31755	10.0265	10.074	10.1279	10.1296	11.3319	10.4411
ACCGCGGTGGAAGTCG-1	0.948689	0.461215	0.45399	0.453848	0.41527	0.306294	0.442267	0.948956	0.455704	0.448405	0.44828	0.408932	0.298391	0.436434	8.89393	10.7971	10.8644	10.8742	11.0751	11.8546	10.9182
TCTTCTATAACCCGCC-1	0.941812	0.433108	0.429421	0.432069	0.406665	0.33216	0.404282	0.9422	0.426527	0.422826	0.425576	0.399479	0.325025	0.397402	9.40184	10.3491	10.3926	10.3989	10.4659	11.4842	10.6105
CACATTTCTTGTCAGA-1	0.942691	0.391389	0.390012	0.38128	0.367088	0.242644	0.374955	0.942983	0.385427	0.384076	0.37525	0.360647	0.23565	0.368729	10.5474	11.9233	11.9518	12.0263	12.0471	13.41	12.0287
TAGCGTCCCTCGATTG-1	0.939286	0.433538	0.434549	0.431519	0.415014	0.339503	0.375485	0.939993	0.425356	0.426426	0.42345	0.406383	0.329815	0.366081	9.20003	9.12146	9.12927	9.18951	9.20445	9.78567	9.44326
GTTCGGATCGGGAACA-1	0.919181	0.405395	0.404442	0.406149	0.38228	0.310303	0.394875	0.91945	0.398619	0.397707	0.399509	0.375019	0.303751	0.387904	10.2103	10.7394	10.7677	10.7846	10.8523	12.2381	10.7996
CAAACTCGCGACGCCG-1	0.942914	0.427197	0.427009	0.427654	0.412567	0.354378	0.401737	0.943861	0.418784	0.418604	0.419349	0.403746	0.344504	0.393108	10.0226	9.06652	9.07221	9.10044	9.11293	9.48877	9.321
GTCTTGTAGCTATTCA-1	0.898143	0.519833	0.512296	0.500121	0.394185	0.353609	0.45836	0.897809	0.513046	0.505283	0.493045	0.385246	0.345997	0.449964	6.50889	8.40293	8.41704	8.56751	9.28347	10.5403	8.64864
TCTCGACGTATCGCCG-1	0.925049	0.503378	0.50202	0.503191	0.479605	0.34844	0.459834	0.925647	0.495829	0.494432	0.495733	0.471576	0.337628	0.451391	8.64529	8.26825	8.27215	8.30557	8.41774	9.17977	8.53625
TTGCCAAGCAGAACCC-1	0.910725	0.505875	0.494881	0.504585	0.388436	0.450159	0.463734	0.910894	0.499175	0.487934	0.498089	0.379881	0.444536	0.456076	8.30723	8.78478	8.84129	8.89271	9.65419	10.4236	9.00243
CCGCTTACCTCACTCT-1	0.893646	0.610639	0.593646	0.611366	0.491617	0.507795	0.524899	0.893175	0.603808	0.586291	0.604792	0.482569	0.499424	0.517018	5.69391	6.73467	6.78821	6.84037	7.64595	7.67845	7.63276
GGTGAAGTACAGGGAT-1	0.881952	0.539687	0.533921	0.531944	0.440206	0.24951	0.436089	0.882319	0.530526	0.524437	0.522519	0.429083	0.240806	0.426032	7.27087	6.86898	6.83858	6.8872	7.58052	12.0791	8.04101
GCTGTATTACTGGCCC-1	0.902268	0.535195	0.528427	0.541963	0.425227	0.482459	0.474429	0.902342	0.527252	0.520231	0.534394	0.415484	0.476581	0.465709	6.8525	7.47869	7.48172	7.52928	8.34183	9.73314	8.05071
AACGGCCATCTCCGGT-1	0.863166	0.615042	0.619732	0.619916	0.573902	0.543978	0.491195	0.863647	0.606386	0.611205	0.611459	0.564182	0.536682	0.480409	7.30785	5.92249	5.89471	5.91694	6.18498	7.79111	7.0249
TAAGTAACATCTTGAC-1	0.8441	0.559459	0.552531	0.556785	0.462905	0.576361	0.489737	0.844721	0.550087	0.542651	0.547629	0.451308	0.570037	0.477765	8.356	6.51546	6.44066	6.6379	7.1385	7.77875	6.67232
TTCTTGAGCCGCGCTA-1	0.860654	0.631593	0.623712	0.626883	0.554366	0.443624	0.581087	0.860807	0.623214	0.615071	0.618748	0.544107	0.435203	0.571077	6.70786	5.76937	5.8015	5.93844	6.30528	8.98596	5.99578
AGTGCGTAGCTCGTAA-1	0.892353	0.498258	0.492215	0.498785	0.443061	0.278067	0.389612	0.893455	0.488928	0.482515	0.489883	0.432346	0.267771	0.379432	9.29289	7.41942	7.3731	7.57909	7.69716	10.2368	8.63318
GGGATGGTCGTAACCG-1	0.87368	0.575984	0.57042	0.568786	0.499384	0.355535	0.493356	0.873428	0.566647	0.560675	0.55945	0.488095	0.345549	0.482738	5.79447	6.29376	6.23556	6.40503	6.75334	9.56648	7.06941
GTCTGGGCGGTCGAGA-1	0.873526	0.544862	0.53796	0.540399	0.471008	0.630583	0.469533	0.874809	0.534816	0.527659	0.530783	0.459022	0.626954	0.457683	8.17615	6.50697	6.52172	6.73026	6.9193	8.88558	6.98094
CGGAACGTAAACATAG-1	0.906075	0.588432	0.586724	0.590209	0.537083	0.682421	0.513697	0.9066	0.579358	0.577384	0.581377	0.526598	0.678576	0.502434	5.79426	6.19051	6.12349	6.25232	6.47338	7.405	6.55892
TGCGACACCCTAGTGC-1	0.887427	0.535847	0.526266	0.53385	0.448382	0.564731	0.32214	0.888625	0.526769	0.516707	0.525113	0.437269	0.557135	0.312552	8.83118	6.95716	6.92167	7.12489	7.47447	7.15083	10.0975
CAAACGAGTATCGCAG-1	0.88154	0.643043	0.61593	0.621425	0.636247	0.481911	0.612351	0.881206	0.635817	0.608121	0.614077	0.627721	0.472568	0.604176	5.66015	6.01342	6.2234	6.33445	5.63809	7.72581	6.13377
TCAGTAGGGACTATAA-1	0.863627	0.585922	0.576846	0.58157	0.513557	0.353	0.542331	0.863766	0.576923	0.567339	0.573122	0.501943	0.344383	0.532546	6.33744	6.29615	6.24932	6.59542	6.48334	10.6806	6.68353
GCGGTTCCCTATCATG-1	0.892805	0.681031	0.656386	0.663219	0.628311	0.560961	0.602977	0.892021	0.674434	0.649251	0.656426	0.619936	0.553152	0.594459	4.6446	5.6266	5.82811	5.85972	5.81005	7.1781	6.15827
GTGACTTCAGTAGTGC-1	0.844877	0.686865	0.655994	0.65816	0.643809	0.380165	0.598302	0.843745	0.679916	0.648343	0.650973	0.634797	0.372029	0.589536	5.41445	5.42636	5.6849	5.84263	5.3955	10.5997	6.2166
CGTCACGTCCATTGGT-1	0.870304	0.614927	0.60392	0.608871	0.544153	0.527304	0.536177	0.870837	0.6063	0.594765	0.600514	0.533551	0.51618	0.526118	6.80152	5.95365	5.9381	6.15736	6.35009	6.42608	6.65344
ATAAGTTACCGCGACG-1	0.858314	0.692629	0.677208	0.675382	0.675824	0.535851	0.632257	0.856202	0.686169	0.670357	0.66906	0.668221	0.524386	0.624313	4.35292	5.49064	5.59811	5.88093	5.32304	6.20556	5.92013
CTGAATCCGAGACCTC-1	0.857699	0.62642	0.629524	0.621948	0.635631	0.528887	0.567949	0.857945	0.617207	0.620268	0.612958	0.625501	0.520516	0.556963	6.11582	5.63037	5.56651	5.77878	5.20968	7.63375	5.95836
TACGACGCTTGCTGCG-1	0.882885	0.552942	0.538823	0.5428	0.525321	0.447149	0.470512	0.883882	0.543904	0.529385	0.534005	0.514773	0.438759	0.459995	8.1507	6.72086	6.7835	6.97467	6.61241	8.77606	7.38103
GAATTCACCCGGGTGT-1	0.887909	0.512823	0.500438	0.502359	0.449138	0.400561	0.483687	0.888327	0.505046	0.492508	0.494623	0.439669	0.39165	0.47543	8.85085	7.90968	8.02819	8.08523	8.16681	9.05386	8.1362
GGGTGACACCTTAACT-1	0.867236	0.567929	0.55637	0.559029	0.521259	0.41643	0.480098	0.868094	0.558742	0.546796	0.549929	0.510469	0.408009	0.469181	7.93624	6.45429	6.4892	6.6247	6.59277	9.40147	7.12729
TGAGTAAATTAGCGTA-1	0.886039	0.547936	0.538495	0.540154	0.496485	0.312251	0.468073	0.88734	0.539012	0.529274	0.531324	0.485943	0.303858	0.457984	8.98904	6.83564	6.86517	6.99198	7.00888	11.2011	7.56883
GAGTCCGCTTACCGGA-1	0.867	0.615714	0.614847	0.613365	0.571533	0.403984	0.578756	0.867785	0.60656	0.605815	0.604303	0.561207	0.394104	0.568586	7.10839	5.76461	5.81962	5.8326	6.05012	8.88652	5.99317
GGCGCGTTCGAGTTTA-1	0.909751	0.517626	0.506891	0.519687	0.438163	0	0.469966	0.910798	0.508692	0.497464	0.511079	0.427517	0	0.460446	8.37752	7.28884	7.26397	7.38707	7.78459	7.60629	7.75222
ATTCATATACTGTCCA-1	0.877634	0.627821	0.623695	0.623937	0.563335	0.550704	0.561418	0.87761	0.619822	0.615539	0.61605	0.553722	0.541016	0.552205	6.23991	5.95173	5.9591	6.05867	6.3685	6.52863	6.53814
ATAAACGGACCCGTAA-1	0.93788	0.65352	0.65492	0.666391	0.61461	0.313177	0.554055	0.938101	0.646651	0.648027	0.660037	0.60714	0.301606	0.546942	4.79138	5.97131	5.93792	5.97502	6.36673	9.14738	7.59216
GTCGTACCATCTCGGG-1	0.84783	0.663706	0.658943	0.660616	0.586949	0.58662	0.617654	0.847142	0.655591	0.65095	0.652571	0.57713	0.576163	0.607953	5.93456	5.3549	5.47632	5.42964	5.9826	5.79325	5.56272
ATAATAGCTGTTGAAT-1	0.874534	0.644755	0.632776	0.635179	0.582324	0.495624	0.593951	0.874023	0.637486	0.625149	0.627847	0.573537	0.484318	0.58523	5.85969	5.95256	6.00821	6.08673	6.36776	6.79608	6.21762
TTCCGCGTGAGGCGAT-1	0.913064	0.445115	0.440101	0.44152	0.412459	0.247189	0.388129	0.913659	0.436834	0.431728	0.433223	0.403443	0.239417	0.379075	9.64335	8.85324	8.88611	8.89469	9.02271	12.1771	9.31694
TACCGGCTCACTGCCC-1	0.887858	0.492555	0.480381	0.483011	0.444082	0.0466193	0.447387	0.88814	0.485068	0.472722	0.475526	0.435271	0.0437806	0.439349	9.16002	8.44278	8.54568	8.58265	8.61291	35.9297	8.85603
GTATCTTTCATAACCA-1	0.873284	0.523626	0.513415	0.514695	0.439428	0.375205	0.414582	0.874038	0.514158	0.503539	0.505195	0.428242	0.364884	0.40421	8.47815	6.99269	6.99673	7.11027	7.57098	8.82507	8.21974
GTTACCTACAACTTGC-1	0.911723	0.536257	0.525557	0.528662	0.500597	0.0909236	0.471415	0.911817	0.528706	0.517821	0.521199	0.491983	0.086582	0.462904	6.67389	7.65378	7.73669	7.80569	7.76684	24.2253	8.2072
TGACTATAATCCTTTC-1	0.854328	0.584588	0.580778	0.577235	0.500116	0.191836	0.550807	0.853009	0.575419	0.571375	0.568073	0.489169	0.184545	0.540639	5.24174	6.21329	6.18914	6.32872	6.84446	15.6859	6.3765
AAATACCTATAAGCAT-1	0.869586	0.488496	0.482569	0.481235	0.40941	0.379825	0.381302	0.870253	0.478738	0.472576	0.471495	0.398142	0.366559	0.36944	9.00274	7.40184	7.40373	7.50908	7.95304	7.76684	8.12219
TTATTAGAGCGTGTTC-1	0.871877	0.554913	0.536043	0.542964	0.468976	0.0897537	0.496445	0.872334	0.546994	0.527783	0.535143	0.459092	0.085746	0.487454	8.71021	7.14351	7.29129	7.37211	7.64783	27.2759	7.58595
ATGTGGACATCTTGAT-1	0.883872	0.512742	0.49068	0.492161	0.460672	0.331994	0.455972	0.8836	0.505426	0.483027	0.484604	0.452102	0.321645	0.447728	7.22741	8.20581	8.38574	8.40438	8.45796	9.4851	8.63696
GTACGCTTCATTGCAC-1	0.869526	0.553474	0.533582	0.538744	0.51322	0.252783	0.509657	0.869623	0.545743	0.525474	0.530805	0.504146	0.244274	0.501168	8.04131	7.2559	7.40225	7.39383	7.34191	11.8101	7.60349
CACATATTAGCAGGAT-1	0.877174	0.524142	0.506273	0.511541	0.458345	0.207464	0.45176	0.877518	0.516541	0.498154	0.503744	0.449208	0.200249	0.442912	9.17764	7.82482	7.87886	7.92978	8.17069	13.7616	8.36205
CAAGAGGGCGGAGTAC-1	0.88276	0.538075	0.522665	0.527749	0.484538	0	0.441916	0.883384	0.529827	0.514007	0.519601	0.474686	0	0.4326	8.60708	7.26167	7.3286	7.4631	7.44245	7.73857	8.24552
TCGCAAAGATGCATTT-1	0.91923	0.493344	0.485832	0.492582	0.42707	0.231055	0.428108	0.920109	0.485298	0.477694	0.484822	0.417462	0.22434	0.418692	9.17375	8.09346	8.16414	8.23014	8.42048	13.9199	8.47242
GTCGTTATTCGCTTAT-1	0.891792	0.520735	0.506527	0.519469	0.429492	0.371041	0.435245	0.891959	0.512942	0.498252	0.511917	0.419956	0.364815	0.426115	7.80125	7.78157	7.79912	7.90439	8.3933	11.6125	8.4656
GCGGAGAGGGAGAACG-1	0.893738	0.563374	0.556682	0.557985	0.517777	0.332531	0.483629	0.893971	0.555693	0.548965	0.550405	0.508863	0.324884	0.4746	7.31214	7.11934	7.20762	7.24664	7.32328	11.1242	7.76301
TCACAGGGAATCGCAA-1	0.86597	0.523208	0.515086	0.519898	0.445797	0.23653	0.457737	0.866214	0.514001	0.505491	0.510962	0.434794	0.229228	0.446982	7.82405	7.09589	7.0741	7.24936	7.55066	13.7887	7.47247
GACTGCACCAGCCCAG-1	0.904787	0.537344	0.523414	0.528592	0.492361	0	0.495479	0.905102	0.530242	0.516076	0.521543	0.48392	0	0.48761	8.03005	7.8747	7.98263	8.03448	8.00522	8.75925	8.16992
TCCGCTGTCATCCCGG-1	0.890096	0.475327	0.468134	0.478756	0.391117	0.417075	0.388586	0.890675	0.466269	0.458724	0.470209	0.380279	0.408789	0.377676	8.55986	7.87788	7.84717	8.04054	8.3734	9.1457	8.38203
AGATACTCAAGATCGA-1	0.902484	0.54232	0.531673	0.541457	0.462535	0.204814	0.443741	0.902534	0.534473	0.523407	0.533804	0.453051	0.200964	0.434274	6.66045	7.39253	7.38744	7.48711	7.91301	21.8853	8.17505
ACTGAATGGCGAAAGT-1	0.916001	0.488265	0.487754	0.496372	0.407401	0.342485	0.424754	0.916182	0.479343	0.478777	0.488013	0.396971	0.333865	0.414883	6.35454	7.75327	7.74041	7.86204	8.30914	10.1498	8.27723
TCCTACATCCACGGCC-1	0.916005	0.476553	0.468205	0.48175	0.387798	0.331159	0.320106	0.916307	0.469187	0.460572	0.47461	0.378925	0.324029	0.310575	8.32072	8.83107	8.8416	8.85315	9.44429	11.2657	10.0628
TTCAGCCCTGGTCCAC-1	0.912051	0.412104	0.399198	0.419322	0.320369	0.271217	0.254478	0.912907	0.403536	0.39006	0.411119	0.310135	0.261357	0.244685	10.8952	9.16018	9.12024	9.21247	9.72621	10.4998	10.7549
TTAGAGTTTAGAAGGA-1	0.925342	0.498226	0.495627	0.502127	0.429347	0.363317	0.398471	0.925737	0.490023	0.487327	0.494195	0.419641	0.352834	0.389225	6.83412	7.92837	7.92666	7.98626	8.31668	8.90213	8.92125
GGTTAGCTATATGTCT-1	0.909064	0.433574	0.431951	0.429701	0.356743	0.304256	0.363528	0.909728	0.424477	0.422675	0.42062	0.346344	0.292063	0.353206	9.0628	8.54258	8.50051	8.59983	9.07722	9.16288	9.01841
CTGGTTTCGAGCAAGA-1	0.917316	0.49369	0.48891	0.496175	0.450307	0.388602	0.420093	0.917961	0.485934	0.481043	0.488733	0.44155	0.379228	0.4115	8.92801	8.27294	8.29692	8.37122	8.4945	9.08297	8.96772
TGGGCCCATACTAATT-1	0.92621	0.47651	0.471572	0.481903	0.426035	0.196503	0.375407	0.926951	0.467964	0.462944	0.473809	0.416667	0.189654	0.365584	8.54732	8.1709	8.20812	8.26598	8.55267	14.3837	9.04846
ACTTATTTATGTGCCA-1	0.936727	0.602637	0.600148	0.606682	0.563932	0.430818	0.537918	0.936457	0.596442	0.593868	0.600649	0.557184	0.424839	0.530747	4.53994	7.26342	7.26597	7.27099	7.62772	10.5713	7.84179
TTAGTTATTCGTGGCA-1	0.926929	0.437364	0.433646	0.443658	0.3804	0.25865	0.355322	0.927729	0.429572	0.42571	0.436146	0.371535	0.249736	0.347483	10.6639	9.24698	9.24085	9.27632	9.59213	11.207	10.4013
AACCGCTAAGGGATGC-1	0.941428	0.449975	0.448613	0.456162	0.419614	0.69389	0.308945	0.941942	0.443356	0.442031	0.449866	0.412396	0.691769	0.302589	9.8377	9.9394	9.97355	9.99663	10.1091	9.50474	12.3253
ATACGTCCACTCCTGT-1	0.950988	0.326703	0.326787	0.332981	0.298722	0.243665	0.264277	0.951464	0.319796	0.319857	0.326261	0.291182	0.236932	0.25668	11.7416	12.2151	12.2047	12.2126	12.3206	13.4367	12.7131
CGACACGCTCCGACAG-1	0.938691	0.516978	0.516342	0.521501	0.483398	0.39962	0.428654	0.938774	0.511366	0.510804	0.516132	0.477239	0.392941	0.422176	7.09508	9.48506	9.52754	9.53189	9.72928	10.675	10.3567
TCTGAACTCGTACCCG-1	0.952309	0.44775	0.446397	0.445908	0.313122	0.618041	0.460568	0.952323	0.44294	0.441606	0.441122	0.308195	0.615208	0.455906	7.04712	12.0196	12.0476	12.0568	14.102	10.4838	11.9111
AGGATATAGGGATTTA-1	0.94665	0.443961	0.44362	0.448001	0.372965	0.19362	0.420086	0.94688	0.43845	0.438133	0.442631	0.366517	0.189154	0.414398	9.05433	11.2042	11.2198	11.2124	11.7502	17.2453	11.4528
GTGATCACTAACGCCT-1	0.948693	0.411129	0.409162	0.408845	0.218513	0.164117	0.44981	0.948809	0.406177	0.404221	0.403915	0.212943	0.159884	0.445321	9.07333	12.7576	12.7888	12.798	15.2382	18.2192	12.4438
ACCGGGCCTTTGTTGA-1	0.948422	0.353203	0.354046	0.345575	0.0723262	0.229625	0.36473	0.948599	0.347592	0.348497	0.339913	0.0680344	0.223539	0.359171	10.1086	13.3025	13.3178	13.3781	20.1275	14.7264	13.1795
TTGACAGGAGCTCCCG-1	0.947445	0.361198	0.361393	0.357	0.0228313	0.25674	0.412813	0.947492	0.356388	0.356626	0.352192	0.0203525	0.25078	0.4086	9.19525	14.3521	14.3686	14.4071	29.7061	15.1689	13.944
CTCTTCTATTGACTGG-1	0.956366	0.380042	0.377028	0.379608	0.290275	0.272915	0.353645	0.956723	0.373939	0.370914	0.373584	0.28285	0.265434	0.347395	10.0515	11.9293	11.9642	11.9701	12.5314	12.7198	12.2148
CGTGGCCGAATATCTA-1	0.956759	0.359833	0.358091	0.361433	0.289032	0.172225	0.36669	0.957053	0.353939	0.352199	0.355646	0.282012	0.165165	0.360821	10.3193	12.7074	12.7303	12.7325	13.1463	14.61	12.63
GGTTTAGCCTTTCTTG-1	0.958034	0.400021	0.395718	0.392006	0.339957	0.204088	0.402398	0.958189	0.394781	0.390419	0.386724	0.333746	0.196917	0.397126	8.57668	12.6271	12.6582	12.7148	13.003	14.2791	12.5832
TCAAGGTTACTACACC-1	0.967395	0.34577	0.346057	0.34976	0.302346	0.470319	0.337187	0.967629	0.340134	0.340449	0.344265	0.295989	0.466943	0.331458	9.52407	13.4819	13.4891	13.4895	13.7383	13.1513	13.5514
TTGACTATTGTCCGGC-1	0.960222	0.375981	0.375207	0.378344	0.357687	0.052824	0.327205	0.960534	0.369843	0.369092	0.372402	0.351078	0.0496552	0.320412	9.41513	12.0501	12.0692	12.1035	12.1022	25.9994	12.4054
CGGGAATATAGTATAC-1	0.956408	0.397879	0.397523	0.398278	0.361392	0.176207	0.355412	0.956748	0.391385	0.39106	0.391901	0.354219	0.171703	0.348521	9.0072	11.2205	11.2368	11.2612	11.4294	17.6727	11.6071
GCAACAGCAGTATGCG-1	0.933921	0.466057	0.45964	0.458306	0.439381	0.362242	0.437345	0.934776	0.458151	0.451651	0.450408	0.430631	0.352756	0.428862	9.66883	8.68568	8.7413	8.79539	8.7418	9.4675	8.85709
ATCAAACACTGTTCCA-1	0.96497	0.38669	0.387485	0.38807	0.355889	0.304588	0.328503	0.965405	0.380259	0.3811	0.381742	0.348898	0.296549	0.321589	9.70132	11.5095	11.5171	11.5328	11.6862	11.9501	12.0599
TGGGCAATAGTTGGGT-1	0.966082	0.364831	0.36719	0.366595	0.326382	0.273608	0.326235	0.966476	0.358759	0.361215	0.360619	0.319618	0.266391	0.319796	10.4676	12.3919	12.402	12.4095	12.6061	13.0715	12.7318
TGAATGTCAGCCGGCC-1	0.951932	0.406008	0.405406	0.407149	0.391644	0.27803	0.314484	0.952512	0.398648	0.398078	0.399884	0.383999	0.269953	0.306108	9.75398	10.2532	10.2723	10.2739	10.3328	11.6367	11.0274
CGGCTCTAAAGCTGCA-1	0.951472	0.391962	0.394406	0.393843	0.383183	0.543803	0.312325	0.95214	0.383866	0.386417	0.385927	0.374895	0.538288	0.303398	9.56859	9.96061	9.96706	10.0008	10.0039	8.91543	10.6532
GGACACAAGTTTACAC-1	0.91229	0.462616	0.462289	0.462463	0.428474	0.167912	0.395684	0.913535	0.452621	0.452238	0.452704	0.417625	0.162026	0.384625	9.20363	7.69254	7.67801	7.7763	7.86325	17.5915	8.21548
CCGAGAAGTCGCATAA-1	0.926064	0.468029	0.474269	0.471269	0.449573	0.358241	0.375091	0.927237	0.458112	0.464566	0.461596	0.439279	0.346066	0.364596	8.53782	7.65943	7.64647	7.69713	7.78016	8.35001	8.70001
TTAGGATGGGAGGGTA-1	0.941321	0.406793	0.406249	0.411956	0.5947	0	0.283646	0.941864	0.399667	0.399094	0.405047	0.590368	0	0.275348	10.2728	10.3617	10.3573	10.3828	8.91476	10.8956	11.4801
TTGATTAGCTGTTTCT-1	0.838323	0.583768	0.562104	0.572653	0.453155	0.436171	0.474463	0.837021	0.576857	0.554545	0.565578	0.44397	0.426833	0.466638	6.28266	7.17308	7.2433	7.27667	8.17945	8.35444	8.46503
CTGCTGAGGCCACGAA-1	0.8687	0.581902	0.562294	0.575785	0.473175	0.436686	0.524622	0.868008	0.573885	0.553587	0.56805	0.46293	0.428171	0.514966	5.93889	6.66703	6.7031	6.88602	7.43319	8.79137	6.91868
CCGTGTTAAATTCCAT-1	0.856866	0.5828	0.566885	0.572306	0.474455	0.493397	0.420947	0.855995	0.574677	0.558239	0.564218	0.464205	0.485556	0.411366	6.06496	6.61062	6.65643	6.78871	7.41348	8.2235	8.4723
CACGTCGGCAACCTCT-1	0.855167	0.625534	0.579298	0.606592	0.568329	0.509079	0.519767	0.854116	0.61825	0.571053	0.599013	0.559318	0.501709	0.511125	5.80487	6.26545	6.61604	6.45269	6.50406	8.25629	7.38406
GTATTCTGAGAAACGA-1	0.855061	0.63318	0.619224	0.616364	0.595895	0.0851481	0.552959	0.856063	0.624508	0.610041	0.607678	0.585569	0.08072	0.542616	7.3501	5.6826	5.72761	5.95237	5.71896	30.1191	6.35477
CGGTGCGCGTTGGTCC-1	0.857265	0.602719	0.566187	0.574842	0.573348	0.530406	0.527031	0.857086	0.59519	0.557844	0.566976	0.564548	0.523329	0.518071	7.34737	6.53707	6.78334	6.84189	6.519	8.01902	7.13389
GTGATTCGCCGCTCAA-1	0.887031	0.537714	0.512715	0.515162	0.466269	0.344392	0.45005	0.887962	0.528809	0.503169	0.505838	0.455569	0.336992	0.43979	8.56613	6.99515	7.12424	7.16934	7.37635	11.3513	7.74984
GCCCGCGCGTAAACGG-1	0.874542	0.591554	0.557507	0.569548	0.535565	0.672482	0.544585	0.874355	0.584173	0.549313	0.561765	0.526722	0.667509	0.535992	6.97778	6.79428	6.99551	6.97313	7.08251	6.63134	7.03998
AACGTACTGTGGGTAC-1	0.827316	0.671612	0.654318	0.650298	0.63235	0.523213	0.600887	0.825931	0.663772	0.645901	0.64227	0.622843	0.513982	0.591669	5.60599	5.35644	5.43926	5.64935	5.43043	7.29689	6.0231
GAGTATGCCCGCCTTG-1	0.910075	0.578436	0.549043	0.562216	0.500367	0.543114	0.462493	0.910097	0.57074	0.540589	0.554331	0.490824	0.536568	0.453363	5.87082	6.86127	7.01072	7.03637	7.31776	8.10363	8.02425
TGATTCTGTCGCCGGT-1	0.866974	0.683028	0.658112	0.664196	0.678039	0.514864	0.598988	0.865957	0.67629	0.65065	0.657168	0.670376	0.505111	0.590089	5.1849	5.53402	5.66828	5.74333	5.26303	7.0607	6.08616
GGGCGGCAAATGAATT-1	0.892694	0.645968	0.621747	0.629821	0.600204	0.685348	0.573741	0.892289	0.638669	0.613733	0.622347	0.591383	0.680959	0.564443	5.23162	5.92611	6.04063	6.12647	6.086	6.87825	6.31959
TTCCAATCTGGCTATC-1	0.887928	0.674915	0.649752	0.65856	0.63244	0.614061	0.620997	0.886944	0.66861	0.642789	0.652176	0.624767	0.608398	0.613353	4.74342	5.84704	5.99471	6.10571	5.99874	7.40857	6.1923
GGAACCGTGTAAATTG-1	0.876152	0.707496	0.685024	0.691665	0.685115	0.0607934	0.620649	0.875028	0.701504	0.67848	0.685459	0.678215	0.05889	0.612984	4.8876	5.40224	5.56556	5.5972	5.41955	57.3327	6.19602
TTGGTCACACTCGTAA-1	0.865763	0.610572	0.596827	0.596148	0.558252	0.447793	0.524	0.866432	0.601012	0.586594	0.586703	0.546532	0.438483	0.512518	6.10074	5.78415	5.77945	6.05372	5.9058	8.64175	6.47394
CGAACCCGCATGCGTC-1	0.88061	0.649761	0.622566	0.634098	0.649826	0.495226	0.554541	0.880025	0.642956	0.615175	0.6271	0.642673	0.487999	0.546271	5.63859	6.06264	6.26902	6.24525	5.91863	8.59852	6.99522
GGGCGTCACCACGTAA-1	0.874453	0.660923	0.635711	0.635867	0.636475	0.564152	0.613757	0.873889	0.653705	0.627881	0.628446	0.627931	0.55442	0.604931	5.49958	5.71708	5.89559	6.06405	5.627	6.32229	5.88211
TACCAGAAGTAGGTTC-1	0.884849	0.704881	0.675369	0.684758	0.695156	0.1825	0.622928	0.883666	0.699068	0.668851	0.678656	0.688813	0.177059	0.615785	4.5882	5.52811	5.74336	5.76341	5.47113	18.8973	6.37364
TTGGATATCGTCTACG-1	0.891248	0.667632	0.652106	0.654139	0.613269	0.432202	0.574673	0.890693	0.660156	0.644053	0.646807	0.604043	0.420091	0.565549	4.74368	5.52445	5.56604	5.81996	5.7758	7.44808	6.41825
TAGATATGGACTGGAA-1	0.84884	0.63487	0.615963	0.616867	0.603045	0.0620512	0.557976	0.848682	0.626355	0.60684	0.608068	0.592953	0.0575745	0.547926	6.3741	5.69426	5.78214	5.88302	5.66991	31.3752	6.35692
GCGACGATAGTTGTAC-1	0.907146	0.628643	0.616751	0.619862	0.586828	0.246584	0.576053	0.907204	0.621665	0.609531	0.612962	0.578626	0.240742	0.567934	5.91405	6.34662	6.43951	6.53058	6.52617	15.7151	6.72021
CTGGATTTACACTTGA-1	0.906384	0.662223	0.651212	0.652442	0.623202	0.519327	0.562417	0.906084	0.655164	0.6439	0.64531	0.615125	0.513067	0.553528	4.9758	5.74507	5.82884	5.88053	5.99307	8.9207	6.63209
GTTATATTATCTCCCT-1	0.858053	0.529704	0.517182	0.524258	0.433979	0.421543	0.497342	0.859216	0.519088	0.505906	0.514119	0.420792	0.412511	0.485354	7.92703	6.57082	6.53475	6.82458	7.08635	9.07626	6.59218
TATTCCACTCAGCTCG-1	0.855881	0.654789	0.645421	0.64289	0.603337	0.529699	0.621713	0.855755	0.64648	0.636674	0.634501	0.593109	0.522116	0.612274	5.8356	5.47934	5.48014	5.64872	5.66098	8.04427	5.6275
CTGTTACCCAATCTAG-1	0.851596	0.45645	0.4471	0.456761	0.371558	0.284218	0.40464	0.852616	0.445585	0.43558	0.446445	0.358701	0.274106	0.391892	9.53504	7.45152	7.36055	7.6517	7.91898	10.4582	7.53755
ACGCGAAGTCAGACGA-1	0.885475	0.60149	0.589729	0.591788	0.550392	0.475281	0.502982	0.886028	0.592669	0.580427	0.583152	0.539706	0.462766	0.492239	6.32363	6.09596	6.10567	6.32477	6.2338	6.72238	6.8999
GATAGGTAACGTTGAC-1	0.913531	0.552	0.540577	0.546265	0.508628	0.419072	0.514285	0.914144	0.543985	0.53227	0.538393	0.499309	0.408726	0.505752	7.23434	7.14469	7.19996	7.29522	7.29022	8.15347	7.50324
TGTTCGTATTGCGGTG-1	0.897511	0.550603	0.538662	0.542569	0.494124	0.0499073	0.487147	0.89801	0.542739	0.530613	0.534809	0.484868	0.046656	0.478213	7.94588	7.24494	7.35002	7.4125	7.54112	35.0043	7.75474
GGTCAGTGGGTCCCAC-1	0.921194	0.611349	0.602304	0.608835	0.55748	0.429418	0.567319	0.921192	0.604789	0.595561	0.602379	0.549728	0.423589	0.560133	5.70653	6.8617	6.92738	6.95243	7.20732	10.9269	7.29092
AATTCTAGAGTTAGGC-1	0.91329	0.586154	0.581234	0.585397	0.526703	0.475833	0.550407	0.912953	0.578763	0.573764	0.578255	0.517942	0.468628	0.542492	5.06856	6.87476	6.91905	6.99838	7.23452	8.86639	7.2129
GTTTACGTTCCATCTG-1	0.902012	0.693954	0.682214	0.6867	0.634992	0.487003	0.608554	0.900822	0.688637	0.676631	0.681316	0.628452	0.481408	0.602125	4.03584	5.99513	6.07848	6.09532	6.45821	10.0017	6.96104
AGACCCACCGCTGATC-1	0.870373	0.671435	0.648456	0.656579	0.616407	0.336928	0.57355	0.869496	0.665534	0.642157	0.650565	0.609115	0.331381	0.565937	5.72681	6.10642	6.32348	6.31809	6.43288	13.6435	6.97659
TCTAGCATGCCCAGAA-1	0.898025	0.596408	0.582183	0.581962	0.553664	0.10537	0.544545	0.897811	0.590112	0.575688	0.575583	0.54629	0.101478	0.537268	6.54245	7.29927	7.43666	7.4948	7.51202	25.3564	7.68012
CCCGCAGCGCGAACTA-1	0.889957	0.672132	0.650075	0.659594	0.620583	0.446479	0.592513	0.88925	0.665939	0.643394	0.653485	0.613062	0.440175	0.584726	5.18517	5.94811	6.11379	6.2153	6.25783	10.2761	6.59488
CTCTATTTGGCTGCAG-1	0.854999	0.599237	0.596908	0.585497	0.572332	0.364961	0.548275	0.854929	0.589749	0.587543	0.575634	0.561985	0.354988	0.537487	6.53429	5.89621	5.97246	5.98064	6.02276	9.45471	6.23205
TTCTGCCGCGCCTAGA-1	0.850725	0.605127	0.586386	0.593504	0.550719	0.736272	0.582863	0.850651	0.597119	0.57788	0.58537	0.541216	0.732888	0.574243	7.47288	6.30348	6.40743	6.43792	6.58929	6.52946	6.41985
ACTCCCTAGAATAGTA-1	0.868966	0.639517	0.613772	0.617693	0.586955	0.498	0.550385	0.86774	0.631628	0.605135	0.609447	0.577369	0.484799	0.541079	4.87724	5.81552	5.95216	6.03584	6.038	6.26944	6.69456
CCGAACCTTCCCGGCC-1	0.896518	0.529426	0.520489	0.529931	0.439574	0.39661	0.4439	0.89659	0.520923	0.511627	0.521722	0.429173	0.384751	0.433947	6.61247	7.28802	7.28188	7.40205	7.8571	7.95415	7.95762
TCAGACGCTATAGAAG-1	0.889385	0.543519	0.532393	0.538681	0.438603	0.365706	0.48083	0.889927	0.535217	0.523657	0.530417	0.428094	0.352341	0.470891	7.9558	7.15248	7.14979	7.24203	7.82682	7.91602	7.45197
CAGGCGCCATGCTAGG-1	0.860564	0.548323	0.536783	0.550281	0.439966	0.378773	0.493648	0.860356	0.539527	0.527427	0.541943	0.42885	0.368017	0.483228	6.94502	6.87754	6.84095	7.03736	7.58641	8.58161	7.08861
CACTCGAGCTGAACAA-1	0.817562	0.501146	0.489671	0.492111	0.419566	0.327603	0.37624	0.816766	0.491895	0.480008	0.48289	0.408855	0.319176	0.365407	7.76598	7.41164	7.4268	7.5519	8.01255	10.6479	8.54884
ACAAGGAAATCCGCCC-1	0.86131	0.558427	0.559971	0.57384	0.4881	0.53112	0.483288	0.86	0.550708	0.552042	0.566633	0.479179	0.5255	0.473802	5.38132	7.18321	7.07672	7.16373	7.74434	9.03123	7.60778
ACCACGTGCAGCTATA-1	0.875073	0.499441	0.485864	0.492721	0.397259	0.423089	0.379511	0.875024	0.491284	0.477178	0.484581	0.387253	0.411896	0.369652	7.86183	7.94127	7.93233	8.04626	8.64598	8.0077	8.93521
ACGGCGACGATGGGAA-1	0.859654	0.486997	0.478907	0.484609	0.395838	0.375712	0.393779	0.859888	0.477526	0.469097	0.475275	0.384766	0.365088	0.382987	8.51296	7.53507	7.52927	7.61883	8.2046	8.6381	8.32947
TTACTAAAGGACTTTA-1	0.893772	0.538591	0.527579	0.54012	0.438679	0	0.474368	0.893457	0.531119	0.519733	0.53289	0.429333	0	0.465656	6.31884	7.64851	7.66063	7.7319	8.33927	8.461	8.08538
GGCTGAAATAGCAAAG-1	0.906239	0.550248	0.542453	0.555707	0.465827	0.335744	0.446471	0.906	0.542493	0.534376	0.548404	0.456477	0.327706	0.437774	5.74567	7.30541	7.29546	7.41807	7.90957	10.6847	8.45966
TTAGACGAGTCACCTC-1	0.855793	0.473596	0.463882	0.472262	0.377256	0	0.301472	0.855966	0.464324	0.45439	0.463473	0.3664	0	0.292957	9.02254	7.83881	7.89378	8.04036	8.56126	8.127	10.8985
GTAGTCGCGGGAATCA-1	0.9264	0.47889	0.478411	0.48685	0.41987	0.306379	0.400253	0.92696	0.471066	0.470622	0.479512	0.410852	0.300244	0.39177	8.2312	8.47711	8.49847	8.57608	8.82588	12.8884	9.3128
GCAAACCCTACATTAT-1	0.862416	0.460913	0.456067	0.463895	0.364089	0.327112	0.275391	0.861763	0.450935	0.445909	0.454621	0.352308	0.319318	0.267337	6.43573	7.715	7.71882	7.94079	8.37542	11.1677	11.9143
GTTAAAGTAGGACTGG-1	0.89182	0.531257	0.548394	0.543705	0.473689	0.413826	0.423042	0.892971	0.521024	0.538633	0.534232	0.462618	0.401371	0.412429	7.88064	6.62432	6.53445	6.70403	7.1515	7.50894	8.04857
ACCCTCCCTTGCTATT-1	0.880805	0.416417	0.407545	0.418695	0.325517	0.264719	0.221227	0.881433	0.406912	0.397777	0.409581	0.314672	0.255825	0.212742	10.3378	8.62587	8.651	8.73784	9.31554	11.1199	12.1391
CATGTCTCATTTATGG-1	0.910992	0.467634	0.463893	0.474215	0.382672	0.289768	0.369334	0.911725	0.458822	0.454851	0.465728	0.372276	0.27686	0.358995	8.71937	8.129	8.09571	8.16453	8.69036	9.04863	8.88196
AATAGAATCTGTTTCA-1	0.924682	0.5403	0.529841	0.538287	0.461713	0.264516	0.491533	0.924755	0.533267	0.522502	0.53144	0.452926	0.256539	0.483198	6.16633	7.85016	7.87434	7.97163	8.27893	11.828	8.0358
TCTCATGAGATAGGGT-1	0.937643	0.491563	0.486505	0.497015	0.425381	0.376173	0.430039	0.938048	0.484421	0.479313	0.490184	0.417048	0.367344	0.421691	7.67252	8.72293	8.77456	8.77822	9.16733	9.62289	9.10183
ATGACTATGCGACATT-1	0.927948	0.487541	0.481861	0.486281	0.421849	0.332733	0.434578	0.928386	0.479592	0.473807	0.478564	0.412427	0.321908	0.425033	7.31	8.24884	8.28731	8.36806	8.59374	9.2435	8.39347
CCTAACCCAAACAAGT-1	0.937127	0.469034	0.465686	0.462094	0.390349	0.701661	0.481962	0.937285	0.463475	0.460139	0.456522	0.3837	0.699212	0.476597	8.50851	10.5786	10.6305	10.6701	11.1787	8.60649	10.4834
AGTCAAGATGACACTT-1	0.932885	0.49645	0.490365	0.501185	0.443731	0.383099	0.331844	0.933069	0.488618	0.482311	0.49373	0.434768	0.374929	0.322377	6.20545	8.17918	8.17831	8.27179	8.48039	9.71578	9.79606
CGGGAGCTTCAGTGTA-1	0.951803	0.456094	0.452866	0.455204	0.404793	0.304149	0.443314	0.951914	0.450763	0.44751	0.449987	0.3986	0.297295	0.437835	7.49144	11.141	11.174	11.2067	11.4706	12.4947	11.2506
CCACAGTACCCATCCT-1	0.940254	0.39775	0.392884	0.401368	0.349446	0.2561	0.30138	0.940889	0.390413	0.385424	0.394274	0.341161	0.247975	0.292363	10.8518	10.3404	10.3556	10.3944	10.6007	11.8939	10.9298
GAGCGCGCACGAGTAG-1	0.934761	0.498582	0.492267	0.498031	0.460977	0.540582	0.409084	0.93506	0.492733	0.486348	0.492284	0.454384	0.5369	0.402311	8.74811	9.61385	9.67342	9.66969	9.82911	10.7621	10.4651
ACCAGTGCGGGAGACG-1	0.918926	0.562137	0.550495	0.554387	0.526332	0.383882	0.493412	0.918908	0.556601	0.544828	0.548874	0.520058	0.374931	0.486971	7.15446	8.55242	8.66972	8.68561	8.76604	9.70175	9.16709
TCCTTACGACGGTCCG-1	0.937876	0.504172	0.49963	0.503631	0.468658	0.328019	0.463404	0.938105	0.498691	0.494118	0.498262	0.462516	0.321374	0.457561	8.46097	9.85445	9.90608	9.91709	10.0716	11.8565	10.2768
TAGTCGATCACGGGTT-1	0.942243	0.410496	0.411028	0.41158	0.351203	0.298291	0.393855	0.942285	0.405673	0.406245	0.406842	0.345559	0.291551	0.388836	8.77642	12.9888	12.9997	13.0134	13.4095	13.6666	13.1219
AGACGAAGTGCCGGTC-1	0.955478	0.379851	0.382221	0.389887	0.302404	0.205504	0.407967	0.955754	0.374137	0.376588	0.384469	0.295649	0.199222	0.402627	10.0156	12.4553	12.4591	12.4566	13.0094	14.6067	12.2464
CGCTGGTGACTACCCT-1	0.948813	0.383489	0.384846	0.38056	0.166946	0.221065	0.419493	0.94887	0.37878	0.380192	0.375869	0.161694	0.215824	0.415222	9.00782	13.9117	13.9184	13.9579	16.7947	15.94	13.6331
AGGCATTGTCGTAGGG-1	0.973144	0.346743	0.349667	0.346443	0.0201348	0.864151	0.417247	0.973204	0.342451	0.345433	0.342202	0.0179574	0.863662	0.413718	7.77875	15.8056	15.7944	15.8329	31.3746	8.70244	15.2355
TGGTAGAATATATGGG-1	0.961139	0.304818	0.310439	0.308946	0.00495717	0.205583	0.330773	0.96112	0.300929	0.306636	0.305141	0.00418678	0.201272	0.327282	8.06835	18.2484	18.2165	18.235	70.0503	19.3418	18.1088
TTCTTATCCGCTGGGT-1	0.961152	0.359478	0.361497	0.36113	0.209222	0.774515	0.363998	0.961296	0.354571	0.356654	0.356304	0.203576	0.773391	0.359283	9.54682	14.2237	14.2257	14.2386	15.8738	9.5922	14.2539
AGTTTGGCACGGGTTG-1	0.951447	0.337044	0.339075	0.33861	0.0434044	0.227938	0.335512	0.95151	0.332179	0.334268	0.333829	0.0402308	0.222395	0.330643	9.45946	14.9562	14.9555	14.9729	24.297	16.0467	14.9737
GCATCGGCCGTGTAGG-1	0.970724	0.368098	0.374468	0.366604	0.349866	0.768939	0.352646	0.970739	0.364417	0.370881	0.362909	0.345929	0.769569	0.348777	7.37618	16.5449	16.5057	16.5579	16.6662	12.9522	16.6592
ATGCGAGTCCCACCAC-1	0.957968	0.364252	0.364165	0.36376	0.320088	0.217576	0.356154	0.958374	0.357904	0.35786	0.357465	0.312938	0.211238	0.349655	10.6203	12.06	12.0783	12.088	12.3047	14.1775	12.1028
TCGGCGAACCCAAACC-1	0.961256	0.384886	0.387037	0.391635	0.332316	0.25238	0.335798	0.96157	0.379045	0.381279	0.385999	0.325676	0.245876	0.329774	9.66862	12.1875	12.1951	12.1884	12.5348	13.6615	12.763
AGAGTAAACTTCACTA-1	0.868217	0.526761	0.515361	0.535187	0.480788	0.39742	0.384	0.868494	0.516674	0.505397	0.525239	0.469679	0.38484	0.372209	7.53631	6.74053	6.93726	6.66781	7.0479	7.67976	8.10348
AAGCCGAAGCGGTTTA-1	0.942916	0.452182	0.451296	0.454499	0.422458	0.321714	0.365879	0.943522	0.445377	0.444506	0.447866	0.415057	0.313839	0.357583	10.0371	9.74041	9.75838	9.78136	9.90518	11.0533	10.3016
CCCGAGTTTCTCCGTA-1	0.946728	0.408359	0.409686	0.408681	0.382267	0.301933	0.344945	0.947526	0.400069	0.401418	0.400427	0.373561	0.292361	0.335766	9.89253	9.51328	9.50425	9.52187	9.69824	10.3872	9.99783
GGTCTCCAAGTAGTGC-1	0.923219	0.480595	0.477442	0.481867	0.585269	0	0.409125	0.923473	0.474289	0.471045	0.475649	0.58064	0	0.401948	8.94258	9.59724	9.60352	9.61678	8.82168	10.6554	10.2127
ATCCTTCTGAAAGAAC-1	0.943245	0.389312	0.390382	0.39382	0.581668	0	0.352319	0.943878	0.381607	0.382705	0.386334	0.577054	0	0.34409	10.4388	10.266	10.2627	10.2913	8.89444	10.659	10.5398
CCGGAAGTTATCAGTC-1	0.947387	0.385014	0.384248	0.385401	0.578824	0	0.378891	0.947787	0.378267	0.377475	0.378685	0.574902	0	0.372037	10.1057	11.2287	11.2289	11.2357	9.7783	11.8301	11.2658
AAAGTAGCATTGCTCA-1	0.881808	0.660304	0.686989	0.647978	0.65529	0.43727	0.6607	0.881317	0.651136	0.67875	0.638778	0.646303	0.429087	0.650413	4.4279	5.15603	5.0095	5.34362	5.29256	9.59036	4.83973
CCTACATTCACAGACG-1	0.836952	0.491583	0.482795	0.488761	0.39175	0.376691	0.429103	0.836658	0.482537	0.473208	0.48003	0.380793	0.364235	0.419192	8.24165	7.6365	7.564	7.80496	8.30549	8.0511	8.18425
TTGACCGTGTTAATGA-1	0.869665	0.581585	0.564334	0.567241	0.46464	0.287911	0.50272	0.869849	0.573903	0.556145	0.559391	0.454686	0.27977	0.493416	7.91887	6.81889	6.88485	6.97386	7.66893	11.6156	7.3707
TCTGTTACCCAGCATA-1	0.851446	0.674438	0.651496	0.653139	0.578844	0.40708	0.565806	0.850361	0.667343	0.643675	0.645802	0.569341	0.394507	0.557183	5.55917	5.53978	5.64451	5.81043	6.1876	7.5924	6.73301
CTAACTGGTCCGGTTC-1	0.857689	0.653906	0.62415	0.62973	0.555117	0.0351518	0.521789	0.857263	0.646385	0.615762	0.62199	0.545176	0.0325553	0.512929	6.16721	5.71829	5.87682	6.03956	6.38996	51.648	7.34572
AGCGACAGGAACGGTC-1	0.839252	0.589024	0.56913	0.57172	0.485773	0.60385	0.501515	0.838756	0.579968	0.559352	0.562607	0.474349	0.597041	0.490681	6.6101	6.19231	6.24257	6.44171	6.8975	6.97189	6.87179
TAATAGAACAGAGTTA-1	0.868263	0.606614	0.583678	0.593554	0.527951	0.435406	0.440617	0.867893	0.598795	0.575245	0.585627	0.518211	0.426669	0.430786	6.354	6.35426	6.47594	6.52057	6.8346	8.72792	8.08221
ACAGGTGGAGGTGAGG-1	0.788996	0.565083	0.545477	0.54069	0.479671	0.503575	0.501163	0.787312	0.555818	0.535395	0.531416	0.468519	0.494611	0.490174	6.813	6.46955	6.47628	6.84238	7.05422	7.57416	6.80897
TGCGAGAATATTACCC-1	0.860098	0.675044	0.621792	0.652867	0.637987	0.539341	0.472288	0.858531	0.669205	0.615044	0.646652	0.630971	0.53264	0.464677	5.01217	6.0723	6.57219	6.28633	6.20182	8.05792	8.66703
TTGCGTCGGCCAACCG-1	0.833503	0.557017	0.545967	0.552035	0.453992	0.115547	0.231898	0.83336	0.54794	0.536229	0.543132	0.442701	0.114696	0.228098	7.70838	6.64831	6.57677	6.79374	7.34649	69.3559	22.0277
AGGCTTCCCGAAGAAG-1	0.828292	0.565706	0.554957	0.555278	0.479176	0.713737	0.537607	0.828076	0.555472	0.543979	0.545122	0.466336	0.71586	0.525811	6.6523	6.21511	6.13365	6.4027	6.64197	14.1843	6.13764
GCGGACCGCGTTGTGG-1	0.886133	0.573114	0.565182	0.568178	0.490643	0.600682	0.457698	0.886362	0.564654	0.556433	0.559823	0.480543	0.594511	0.447421	6.91292	6.6293	6.64272	6.74529	7.23986	7.30703	7.63753
GTAATCTGATTCTTCG-1	0.889424	0.609744	0.588717	0.591441	0.539464	0.624708	0.520312	0.889768	0.601809	0.580226	0.583331	0.529631	0.619592	0.510968	6.63744	6.26092	6.37816	6.4858	6.63814	7.63135	7.09737
CCGCGGAATGCGTCAC-1	0.852801	0.558724	0.550588	0.550261	0.472155	0.546691	0.458713	0.853373	0.548979	0.540353	0.540783	0.460187	0.538988	0.447028	7.61962	6.41215	6.36556	6.63987	6.91558	7.52899	7.19145
TTCCACACAGATTTGA-1	0.886734	0.601586	0.587192	0.592772	0.526615	0.392093	0.573145	0.887413	0.593018	0.578045	0.584353	0.516027	0.385485	0.56355	6.82909	6.16486	6.17799	6.36559	6.58387	11.4658	6.23586
CTTCTATTAATGCTAG-1	0.877154	0.604183	0.577116	0.586578	0.557809	0.415491	0.541881	0.877099	0.596497	0.568859	0.578628	0.548489	0.409844	0.532732	6.61673	6.44757	6.64599	6.6217	6.55152	11.7944	6.84074
CATTTGAGTGGTACGT-1	0.855612	0.587073	0.582363	0.583703	0.516967	0.413085	0.450663	0.856298	0.578339	0.573487	0.575105	0.506642	0.401558	0.440188	8.51076	6.31469	6.33519	6.41633	6.79425	7.82004	7.68588
TCACAGCAAACTCGAA-1	0.8428	0.688723	0.656028	0.663804	0.671887	0.659884	0.610912	0.841529	0.68214	0.648588	0.656873	0.664224	0.654151	0.602157	5.69055	5.49323	5.70734	5.78641	5.36202	6.4917	5.94849
CAGACGAACCTGATAC-1	0.855629	0.683242	0.65626	0.658131	0.669231	0.326495	0.621055	0.854033	0.676504	0.648836	0.651048	0.661556	0.318964	0.612599	4.96643	5.52015	5.70589	5.81427	5.4016	11.9131	5.89308
TAGCTAGAAGGCATGA-1	0.858655	0.710131	0.672662	0.685494	0.700051	0.659164	0.629461	0.856914	0.703925	0.665422	0.678945	0.692955	0.653104	0.621411	4.69194	5.27157	5.50774	5.57301	5.0948	6.32157	5.91558
ATCCAGAGCAACAACC-1	0.864021	0.708655	0.676135	0.68407	0.700406	0.597955	0.608645	0.862148	0.702393	0.668941	0.677421	0.693247	0.58962	0.600678	4.40512	5.27605	5.46791	5.55628	5.06707	6.32155	6.29843
TCCGGTTCGTCCGGTC-1	0.836597	0.683461	0.638249	0.654775	0.68885	0.628773	0.612695	0.834418	0.676881	0.630436	0.64767	0.68154	0.622071	0.604523	4.9426	5.58885	5.85657	5.86809	5.20666	6.53517	6.13447
CGCGCATGTTTGATTG-1	0.879657	0.609619	0.59633	0.601462	0.53779	0.028038	0.556717	0.879379	0.600762	0.5869	0.592753	0.526713	0.0253699	0.546424	5.36098	5.96809	5.97406	6.15632	6.3059	54.2345	6.28178
TGGCGATCAAGTTATG-1	0.878391	0.574897	0.562097	0.567823	0.497466	0.441594	0.538244	0.87988	0.565447	0.551931	0.558622	0.485719	0.430549	0.527796	7.83899	6.2895	6.23566	6.49521	6.65609	7.71188	6.49314
CCCTTTGACAGGTCTT-1	0.876631	0.610851	0.591518	0.597585	0.526696	0.497573	0.528044	0.876648	0.602109	0.581978	0.588771	0.515562	0.486002	0.517417	5.82467	5.9866	6.00599	6.17327	6.44094	6.71402	6.58739
CAGAGACGGTCACCCA-1	0.888974	0.639679	0.621266	0.634027	0.55823	0.586754	0.608845	0.889276	0.631661	0.612739	0.626083	0.547851	0.580122	0.600204	5.78281	5.78682	5.89655	5.91211	6.22467	7.43683	6.05491
TAGCTCGCCTGATAAC-1	0.872615	0.624608	0.602763	0.603414	0.552754	0.458574	0.419104	0.87167	0.616358	0.59381	0.595055	0.542212	0.449704	0.409285	4.96412	5.94025	6.02833	6.24789	6.24594	8.47343	8.62996
TTGTGTTTCCCGAAAG-1	0.866262	0.515934	0.511752	0.511254	0.445257	0.128162	0.378963	0.867084	0.505475	0.501059	0.501073	0.433232	0.125276	0.366195	8.00557	6.77088	6.75299	6.93479	7.23635	34.1902	7.87276
TATACACAGACGCCTT-1	0.911342	0.420707	0.413526	0.41815	0.382253	0.295006	0.372779	0.912647	0.410772	0.403344	0.40848	0.371194	0.284339	0.361867	10.4528	8.32264	8.33112	8.45515	8.44341	9.72606	8.60743
ACATTAGTTTATATCC-1	0.915235	0.488593	0.477655	0.482351	0.463634	0.380076	0.414906	0.916259	0.479676	0.468439	0.473427	0.45368	0.370127	0.404314	8.99541	7.75387	7.79727	7.83925	7.74262	8.86221	8.16462
CCATCGCAGTTAAACT-1	0.868067	0.583106	0.56526	0.564821	0.574748	0.456878	0.514125	0.868212	0.574486	0.556216	0.556002	0.565069	0.447103	0.504085	7.05932	6.41701	6.53283	6.6232	6.18908	7.88612	6.92979
AATTAGCGCTGCAGCG-1	0.934606	0.416576	0.409202	0.411158	0.320905	0.239373	0.394627	0.935235	0.409224	0.401779	0.403833	0.311855	0.230468	0.38707	10.4742	9.94399	10.014	10.029	10.5285	11.621	10.1542
TCCGCTTATCCCATTA-1	0.894385	0.515604	0.501987	0.508317	0.475597	0.471918	0.442016	0.894746	0.508157	0.494323	0.50095	0.467074	0.464777	0.433727	8.90697	8.08222	8.19122	8.223	8.24179	8.90489	8.78755
GTTTGGGCTTGTGAGC-1	0.929133	0.438201	0.427982	0.430398	0.403928	0.360181	0.392486	0.929734	0.430755	0.420407	0.42301	0.395526	0.350173	0.38438	9.94135	9.48371	9.57055	9.61553	9.58331	9.65726	9.83307
CTTGTCAACATTCGAG-1	0.888036	0.630909	0.611881	0.615382	0.596466	0.504197	0.571224	0.887658	0.624588	0.605268	0.608958	0.589139	0.495774	0.563951	6.17477	6.63548	6.81963	6.85025	6.77025	7.71719	7.1818
GGACCAACAGGATAAC-1	0.906185	0.658493	0.647513	0.654859	0.610619	0.471057	0.59164	0.90566	0.651986	0.640842	0.648523	0.602887	0.462789	0.584101	4.83525	6.04428	6.161	6.18885	6.32999	8.34787	6.71295
AAGCTAGATCGAGTAA-1	0.881529	0.64472	0.623125	0.634057	0.594086	0.460735	0.557661	0.880863	0.638377	0.616329	0.627639	0.586343	0.453907	0.550035	5.69048	6.36806	6.52893	6.51766	6.60929	9.44162	7.22521
TACCGTGCCTCGGACC-1	0.888367	0.632449	0.610118	0.616502	0.594117	0.290314	0.601842	0.887914	0.626463	0.603802	0.610438	0.586988	0.283284	0.595243	6.13232	6.79506	7.01421	7.03101	6.92964	12.4067	7.02004
GTAGCCAAACATGGGA-1	0.890658	0.416966	0.410639	0.414777	0.337076	0.342909	0.405412	0.890732	0.410307	0.403964	0.408195	0.328937	0.33785	0.398703	10.2491	10.545	10.6236	10.6084	11.0036	13.122	10.6803
TGCCAGTACGTGGAGA-1	0.916946	0.530515	0.526984	0.531764	0.461958	0.283295	0.285113	0.917316	0.523735	0.520301	0.525293	0.453947	0.277053	0.27844	8.36634	8.2472	8.34175	8.36752	8.72969	13.1099	12.5623
ATAAGGTGGAGAACAT-1	0.915107	0.475974	0.468118	0.474874	0.414992	0.344129	0.353105	0.91599	0.466959	0.45893	0.466227	0.404176	0.329861	0.343495	8.18269	7.87813	7.92216	8.05167	8.06257	8.03197	9.41988
CTTTAATATTGGTCGA-1	0.865978	0.599557	0.589856	0.605682	0.475043	0.351685	0.522058	0.865555	0.592021	0.582005	0.598641	0.465172	0.345151	0.513237	6.61252	6.58707	6.61391	6.70504	7.54488	12.0542	7.26312
TGGTTCAACGGGTAAT-1	0.882521	0.624342	0.620468	0.636358	0.521209	0.475111	0.542336	0.88238	0.616784	0.612549	0.629518	0.511319	0.467239	0.532929	5.96343	6.18369	6.09855	6.30698	6.88577	8.64054	6.74938
GCTGCTACTGCGTAGC-1	0.881998	0.628706	0.633584	0.654224	0.554528	0.559501	0.457274	0.880578	0.622148	0.627009	0.648529	0.546797	0.553417	0.448663	4.45626	6.55646	6.46868	6.53388	7.23698	8.08082	8.33679
CTGCACAACTACATAT-1	0.864664	0.687171	0.683526	0.697736	0.593948	0.492455	0.597493	0.86247	0.681278	0.677289	0.692229	0.58626	0.484569	0.589815	4.12761	5.81707	5.726	5.81368	6.61087	8.20639	6.55819
ATATTCCACATAGTGA-1	0.855351	0.60922	0.602061	0.612348	0.503907	0.411886	0.53249	0.853624	0.600907	0.593138	0.604518	0.493019	0.401229	0.522121	4.77553	6.15468	6.03784	6.30574	6.82029	8.28748	6.58308
TGGCAAACTAAATTAC-1	0.875612	0.564872	0.561467	0.568853	0.473767	0.451275	0.491618	0.875141	0.556271	0.552729	0.56097	0.463375	0.440352	0.481568	5.9937	6.70075	6.70065	6.93733	7.37231	7.49909	7.24247
ACCGCAATAACTGCCT-1	0.897664	0.630442	0.615429	0.618607	0.559646	0.523299	0.5237	0.897033	0.623148	0.607855	0.611492	0.550454	0.51843	0.514464	4.86702	6.18114	6.31189	6.46476	6.56385	10.1623	7.08048
TCGCACCAGGAGGCAG-1	0.900177	0.503223	0.498575	0.506217	0.425319	0.611859	0.368622	0.900304	0.495902	0.491162	0.499179	0.416532	0.608224	0.359788	7.96197	8.36705	8.39604	8.44812	8.87446	9.24412	9.62047
ACTTCAGGCTGATCCC-1	0.938384	0.409885	0.413116	0.420009	0.366056	0.328704	0.34288	0.939082	0.402028	0.405372	0.412578	0.35743	0.321091	0.333982	10.2832	9.74995	9.75083	9.78457	10.0302	11.0074	10.2214
ACAAATCGCACCGAAT-1	0.890325	0.455666	0.460166	0.461483	0.423237	0.309964	0.399387	0.89121	0.445703	0.450339	0.451852	0.412693	0.299997	0.388333	9.48763	7.82293	7.80831	7.85717	8.0559	9.86817	8.19772
TCTGATGTATTCTGTC-1	0.862699	0.53588	0.522159	0.526913	0.486263	0.416169	0.470454	0.862511	0.527971	0.513989	0.519079	0.476975	0.407881	0.461611	7.69204	7.45983	7.55783	7.62925	7.65416	9.151	8.04071
CTTTACCGAATAGTAG-1	0.89255	0.34343	0.342464	0.346834	0.29023	0.192852	0.29212	0.892367	0.337211	0.33627	0.340804	0.28308	0.185117	0.285343	9.3559	12.6347	12.6584	12.6743	12.9304	13.8715	13.0501
GCAGATCCATAAGACT-1	0.881571	0.48273	0.472434	0.474732	0.425457	0.328372	0.459005	0.881838	0.47491	0.464443	0.46697	0.416068	0.317901	0.450576	9.19775	8.41066	8.48687	8.55107	8.61504	9.46412	8.50343
TTCCTCGGACTAACCA-1	0.896934	0.39875	0.393771	0.403952	0.304794	0.283433	0.295869	0.897522	0.389434	0.384265	0.395138	0.293743	0.271259	0.284831	9.70705	8.968	8.96419	9.09669	9.54617	9.46417	9.65742
TTATCCGGGATCTATA-1	0.951897	0.442655	0.437939	0.443845	0.382119	0.294257	0.43251	0.95219	0.437131	0.432367	0.438433	0.375668	0.28823	0.426926	9.25523	11.1879	11.2317	11.224	11.6025	13.1169	11.301
CTGGAAGACACGGTGG-1	0.937909	0.465844	0.462466	0.466218	0.418368	0.336423	0.424872	0.938208	0.459664	0.456255	0.460131	0.411366	0.32809	0.418117	8.79475	10.0157	10.0495	10.0511	10.3246	10.8747	10.3345
GTTCGTCTAAAGAACT-1	0.925796	0.512198	0.499845	0.504352	0.477955	0.353416	0.454664	0.926233	0.504877	0.492259	0.497075	0.469661	0.346415	0.44659	7.83851	8.22063	8.29156	8.35405	8.33575	11.0278	8.73194
GTCTATTGGTTCCGGT-1	0.915438	0.542797	0.533543	0.534875	0.509576	0.554884	0.479889	0.915279	0.535568	0.526101	0.527611	0.501303	0.551833	0.471686	5.8773	7.72138	7.77196	7.82641	7.80646	11.8991	8.24168
CTAGGCGCCCTATCAG-1	0.929123	0.476594	0.471338	0.476816	0.444668	0.18443	0.378266	0.929528	0.469767	0.464438	0.470201	0.437188	0.179068	0.370276	8.98339	9.26743	9.31073	9.35367	9.44949	16.3343	10.1256
AACGGACGTACGTATA-1	0.936316	0.503233	0.493729	0.503069	0.460865	0.392484	0.42233	0.93659	0.497396	0.48772	0.497385	0.454243	0.385227	0.415691	8.42188	9.53423	9.59489	9.6088	9.79968	10.4573	10.325
AACACACGCTCGCCGC-1	0.933096	0.42351	0.416841	0.42693	0.351564	0.220283	0.410116	0.93372	0.416038	0.409199	0.419693	0.342868	0.213344	0.402401	10.3054	9.75811	9.78069	9.8086	10.2276	13.312	9.84113
GCTACTATAGTAGAGT-1	0.943356	0.418699	0.419689	0.427189	0.380177	0.273089	0.325467	0.943791	0.412218	0.413262	0.42105	0.372961	0.267519	0.317714	10.1042	10.7042	10.7137	10.7418	10.9174	13.8277	11.3992
AGCATATCAATATGCT-1	0.942495	0.36124	0.360448	0.3734	0.315415	0.313252	0.259657	0.94297	0.35426	0.353416	0.366837	0.307634	0.307132	0.251607	11.1264	11.4104	11.4001	11.4303	11.6773	12.6085	12.2572
CGAACAGTATGGGCGT-1	0.947678	0.340773	0.33941	0.349076	0.31919	0.200861	0.302337	0.948074	0.333978	0.332594	0.342594	0.311952	0.193247	0.295338	11.037	12.0929	12.1016	12.116	12.193	13.5224	12.4954
ACAATTGTGTCTCTTT-1	0.951351	0.314526	0.319914	0.326185	0.285755	0.142786	0.203594	0.951651	0.308317	0.313826	0.320278	0.278991	0.137648	0.196259	11.403	13.3731	13.3562	13.3554	13.5106	17.0184	14.2694
GATCGCTACCCGATTT-1	0.95117	0.348401	0.351222	0.358697	0.322598	0.239921	0.298746	0.951586	0.34195	0.344877	0.352593	0.315573	0.232824	0.291929	11.4019	12.2567	12.2651	12.2756	12.3572	13.377	12.7372
ATTGCGATCAGTAACT-1	0.946299	0.345821	0.349856	0.358645	0.327417	0.0322951	0.297033	0.946726	0.339187	0.343319	0.352396	0.320307	0.0302038	0.290043	11.5172	12.0926	12.0812	12.0947	12.1391	38.1963	12.5668
CAGCAGTCCAGACTAT-1	0.940797	0.324356	0.327111	0.331886	0.16527	0.0345865	0.34424	0.94087	0.319011	0.321859	0.326745	0.159177	0.0334504	0.339167	10.087	14.4357	14.4413	14.4302	16.1581	56.2997	14.3008
AGAGGCTTCGGAAACC-1	0.946765	0.368257	0.368442	0.374125	0.341596	0.197202	0.347557	0.947382	0.361063	0.361303	0.367203	0.333748	0.191493	0.340345	11.4687	11.0409	11.0607	11.079	11.1304	15.1115	11.3056
AAACAAGTATCTCCCA-1	0.938278	0.340726	0.342968	0.347097	0.166666	0.725569	0.327585	0.938536	0.334507	0.336857	0.341078	0.159839	0.723684	0.321398	11.0669	12.7175	12.7348	12.722	14.7622	9.07207	12.9017
GGCAGCAAACCTATGC-1	0.946694	0.446583	0.446958	0.451965	0.407751	0	0.439757	0.947221	0.440077	0.440538	0.445735	0.400475	0	0.433217	9.74861	10.0708	10.1039	10.1227	10.2805	10.8694	10.1507
ACTAGTTGCGATCGTC-1	0.959986	0.38564	0.386702	0.394574	0.360814	0.230471	0.364927	0.960263	0.379804	0.38092	0.389003	0.354473	0.223834	0.358988	9.27924	12.1699	12.1795	12.1701	12.287	13.8828	12.398
GGTACTAAGTGCTTTG-1	0.945882	0.432043	0.431892	0.438065	0.612612	0	0.410559	0.94608	0.426353	0.426201	0.432548	0.609264	0	0.404774	8.74458	11.2746	11.276	11.2694	9.75107	12.2862	11.5262
CAGAATATTCGTTATC-1	0.930681	0.471201	0.472932	0.477944	0.57426	0	0.408365	0.93112	0.464606	0.466384	0.471602	0.569334	0	0.40158	9.49696	9.5361	9.53179	9.55113	8.77845	10.4722	10.3564
TAATCAACCAAATGGG-1	0.955904	0.37816	0.379662	0.38216	0.592712	0	0.348143	0.956377	0.371474	0.373003	0.375617	0.589034	0	0.340947	10.371	11.3807	11.3723	11.3873	9.7337	11.9104	11.5636
TCTGCTTAGAACAAGC-1	0.946461	0.401177	0.401101	0.403143	0.588319	0	0.357503	0.946865	0.394798	0.394699	0.396811	0.584587	0	0.350234	10.3631	11.2133	11.2051	11.2066	9.77908	11.9254	11.4339
AACTGAGTTATACTGA-1	0.96658	0.33323	0.329993	0.338282	0.593978	0	0.268528	0.966911	0.327069	0.323727	0.332268	0.591018	0	0.2618	10.3027	13.0447	13.0444	13.0414	10.9072	13.5111	13.6172
TTGGTTGCGGTGCGCG-1	0.866678	0.635507	0.616328	0.628596	0.502446	0.443394	0.569496	0.866012	0.630408	0.610847	0.623502	0.495214	0.4357	0.563299	6.89294	7.35991	7.49572	7.48028	8.46728	9.11686	7.9112
ACAGAACTGAGAACAA-1	0.865152	0.676912	0.669367	0.67785	0.560472	0.534837	0.637288	0.864145	0.672625	0.664955	0.673649	0.554408	0.528276	0.632291	6.02339	7.12799	7.19629	7.15778	8.18301	8.35474	7.45685
CTACTATCATAGGTTT-1	0.884902	0.612827	0.604326	0.606595	0.488349	0.449485	0.220004	0.884576	0.6077	0.599142	0.601514	0.481295	0.442004	0.215426	7.39086	7.83702	7.94722	7.96256	8.8666	9.23377	17.4787
CCTCTATCGATTAGCA-1	0.866282	0.612591	0.602619	0.616654	0.480815	0.364533	0.496692	0.865272	0.606297	0.595973	0.610534	0.472303	0.356668	0.487574	5.82556	6.99971	7.00885	7.01342	8.06926	10.2398	7.65797
ATTTGCGCGAGTAGCT-1	0.874189	0.471577	0.461022	0.470568	0.349895	0.233308	0.436747	0.874509	0.463531	0.452571	0.462576	0.339861	0.222414	0.428047	9.87772	8.49362	8.48787	8.52922	9.36606	10.509	8.72095
AGACGACGATGCCGCT-1	0.882166	0.53072	0.524025	0.527075	0.437219	0.535325	0.438535	0.882644	0.521078	0.514017	0.517438	0.425722	0.525015	0.426914	7.18756	6.82892	6.79915	6.8836	7.49974	6.54777	7.4423
GGTCTCTGAATGGACT-1	0.875494	0.488239	0.478913	0.486667	0.392653	0.471157	0.40265	0.876231	0.478668	0.468974	0.477345	0.381398	0.460528	0.391536	9.05815	7.47553	7.47759	7.58961	8.17789	7.36661	8.09565
GCTCAATCCGTTTATT-1	0.819221	0.639573	0.626173	0.630394	0.56996	0.598832	0.605407	0.817217	0.631082	0.617451	0.621755	0.559705	0.590809	0.595874	5.4825	5.61439	5.74797	5.70961	6.09401	6.48177	5.79733
CCAGAAAGCAACTCAT-1	0.859778	0.644126	0.666644	0.655887	0.614999	0.508052	0.629168	0.859025	0.634636	0.65791	0.646673	0.605131	0.494485	0.618628	4.91826	5.30306	5.17769	5.20106	5.64221	6.13793	5.23024
CACCGTTAGGGATCAC-1	0.873583	0.657769	0.666358	0.64702	0.632015	0.554484	0.620661	0.872528	0.649133	0.657835	0.638679	0.622437	0.545391	0.609937	4.46038	5.33482	5.23133	5.61629	5.44285	6.87918	5.28343
AATAACACTAGAACAA-1	0.889609	0.584011	0.59589	0.590877	0.53234	0.494339	0.532944	0.889378	0.574411	0.586261	0.581686	0.521506	0.48432	0.52247	5.09396	6.1051	5.91384	6.14412	6.46099	7.34224	6.57385
CACCCGGTTTGTGACT-1	0.889328	0.678607	0.678155	0.660848	0.619989	0.323955	0.648008	0.888498	0.671065	0.670379	0.653224	0.610899	0.314718	0.639092	4.44411	5.32458	5.24609	5.59916	5.73273	10.8404	5.35052
CCACCAACTTTACTGT-1	0.81105	0.574509	0.583993	0.564375	0.555157	0.409391	0.571046	0.810049	0.561932	0.572037	0.551938	0.54227	0.395682	0.557499	5.39324	5.59628	5.61455	5.77651	5.79514	7.7143	5.41827
AACTCTCAGTGTGCTC-1	0.832844	0.516296	0.51714	0.523175	0.432313	0.518813	0.212519	0.833377	0.505826	0.506768	0.512924	0.420314	0.510975	0.203944	8.9395	6.75753	6.77724	6.73217	7.40833	7.86739	13.2187
AAACCGTTCGTCCAGG-1	0.836142	0.677374	0.674821	0.670794	0.633873	0.536303	0.603788	0.835617	0.669503	0.666958	0.66281	0.624787	0.527879	0.594516	6.25091	5.23317	5.27919	5.30349	5.52583	7.42364	5.93628
CAGCGATTCCCTTCAA-1	0.854982	0.662003	0.650086	0.648662	0.580721	0.533315	0.559666	0.854025	0.653818	0.641447	0.640455	0.570283	0.523612	0.548794	5.17329	5.39824	5.4361	5.61426	5.92937	6.93481	6.10567
GCTAGCTTGAATAGCT-1	0.837365	0.675782	0.663965	0.658142	0.644931	0.687873	0.646677	0.835307	0.667887	0.655759	0.650009	0.635728	0.680514	0.637718	4.8405	5.26146	5.34967	5.473	5.32577	5.25175	5.37605
TTGCGGCATCAGAAAG-1	0.849743	0.675844	0.662205	0.657926	0.709284	0.614986	0.628543	0.847121	0.668372	0.654402	0.650088	0.701949	0.611149	0.619697	4.18739	5.3768	5.48279	5.54131	4.86124	9.03205	5.6587
AATAGAACAGAGTGGC-1	0.870738	0.658177	0.627466	0.635182	0.652627	0.74419	0.521572	0.870133	0.650739	0.619239	0.627288	0.644274	0.740713	0.511961	5.55686	5.67541	5.88001	5.88085	5.43923	6.23353	7.01208
GCCATCGAGCTGCGTG-1	0.842992	0.653655	0.625143	0.63691	0.633125	0.415624	0.580159	0.840603	0.646309	0.616991	0.629357	0.624667	0.406259	0.57135	4.5778	5.7837	5.93972	5.98292	5.70616	8.81933	6.40436
ACACTGATCAAGGTGT-1	0.854384	0.650539	0.62042	0.629772	0.635208	0.509429	0.516075	0.853701	0.643224	0.612327	0.621983	0.626549	0.501649	0.506257	5.98524	5.8582	6.04639	6.01353	5.6093	8.1317	7.01517
ACCAACGCTTATTTAT-1	0.865294	0.605333	0.580204	0.592483	0.524948	0.383936	0.559803	0.864372	0.597108	0.571035	0.584286	0.514562	0.374647	0.549818	5.42181	6.22915	6.2701	6.45028	6.66688	9.39442	6.30048
GACATCGATTTATAAC-1	0.856965	0.678767	0.645206	0.655425	0.686287	0.373281	0.596427	0.855338	0.672093	0.637577	0.648318	0.678838	0.365949	0.587898	4.86777	5.63441	5.81546	5.8587	5.20115	11.1484	6.25976
CAGACACCGATCGCTG-1	0.867742	0.637479	0.602481	0.617483	0.578113	0.309662	0.566667	0.867513	0.630102	0.594117	0.609986	0.568954	0.301675	0.557681	6.43189	6.03352	6.21217	6.3193	6.30163	11.7163	6.53326
CCAAGAAAGTGGGCGA-1	0.853838	0.727233	0.676689	0.696808	0.755877	0.663357	0.621201	0.851491	0.721943	0.670417	0.691059	0.750744	0.657313	0.614501	4.31471	5.35566	5.83017	5.71146	4.87248	6.19276	6.62202
GGTAGACCGTTGGGCG-1	0.835458	0.662199	0.635155	0.63583	0.600803	0.646506	0.575274	0.834021	0.654523	0.626603	0.627955	0.590659	0.640253	0.565842	5.36728	5.57692	5.70208	5.95399	5.70905	6.52468	6.34787
TCGTTAGGAGTCCCTA-1	0.843767	0.722286	0.672771	0.688454	0.704431	0.713164	0.606465	0.841585	0.716481	0.665862	0.682071	0.69753	0.707555	0.598929	4.72896	5.22252	5.64015	5.59155	5.09054	5.4998	6.52335
ACGGCCAACATGGACT-1	0.867976	0.724224	0.687587	0.695648	0.75192	0.643885	0.644654	0.86582	0.718517	0.680991	0.689538	0.746216	0.639163	0.637146	4.04021	5.24136	5.52078	5.59814	4.70315	7.55898	5.88679
GTGAGTGGTACAACGC-1	0.881514	0.754805	0.715036	0.720985	0.734166	0.671063	0.650791	0.879719	0.749565	0.708681	0.715249	0.727952	0.666167	0.643242	3.92032	4.86437	5.12944	5.29963	4.83291	6.83228	5.77628
GAGACTTCGCGACCGA-1	0.847216	0.699335	0.662761	0.669848	0.665764	0.512632	0.607228	0.84571	0.692796	0.655211	0.662778	0.657618	0.505548	0.59893	5.1708	5.34406	5.57399	5.64866	5.30631	8.58747	6.21093
GAAGTCAGTTGCACTA-1	0.85817	0.673418	0.630779	0.650171	0.686393	0.43711	0.56632	0.856502	0.666755	0.623242	0.643118	0.67914	0.428458	0.55774	4.82512	5.7258	6.08604	5.96305	5.26912	8.83912	6.70724
GTTTGGTAGGGTCAAC-1	0.858262	0.630754	0.603378	0.600571	0.543874	0.595727	0.593948	0.857498	0.622871	0.594548	0.59223	0.533481	0.586691	0.584344	5.68011	5.97067	6.05116	6.28581	6.4104	6.09642	5.93232
ACGGCACTTGCTTGGG-1	0.872386	0.66188	0.638164	0.644065	0.604538	0.304616	0.583583	0.872112	0.654057	0.629513	0.636139	0.594545	0.299462	0.574258	5.35202	5.52276	5.61424	5.78822	5.69688	16.1755	6.2514
CCTCTGTACTATTCTA-1	0.837824	0.583734	0.563025	0.559694	0.480931	0.481714	0.507891	0.837717	0.575086	0.553684	0.550824	0.469745	0.471745	0.497398	7.47736	6.40678	6.46731	6.69806	7.01945	7.45357	6.87234
CTATTCATGTGTCCCA-1	0.835026	0.671368	0.620507	0.652937	0.682685	0.492409	0.618412	0.833177	0.664772	0.612843	0.646034	0.675543	0.484817	0.61039	5.36106	5.78488	6.19701	5.97298	5.37269	8.4805	6.08846
GCCCGATCTGTGGTCG-1	0.881639	0.571752	0.551579	0.56604	0.4826	0.383004	0.488876	0.881546	0.563844	0.543137	0.558318	0.472775	0.373812	0.47938	6.7542	6.87715	6.97545	7.0458	7.46335	9.22452	7.49225
TTAGAAGAACATGACT-1	0.886697	0.563166	0.543901	0.548105	0.531257	0.366006	0.513054	0.887518	0.554613	0.534903	0.539614	0.520999	0.355038	0.503489	7.77909	6.74988	6.8702	7.01453	6.6219	8.69562	7.11472
AGGATAAAGTCGGGAT-1	0.872575	0.538698	0.526764	0.532759	0.45361	0.443822	0.49519	0.872784	0.528923	0.516555	0.523591	0.441818	0.434156	0.484271	6.77142	6.67508	6.6988	6.99894	7.19646	8.18168	6.90925
CGGCAAACATCGTGCG-1	0.89266	0.535517	0.524842	0.533563	0.460717	0.583544	0.411431	0.893006	0.52713	0.516074	0.52554	0.450501	0.577466	0.402111	7.37087	7.24095	7.25049	7.42747	7.6334	7.6518	8.70539
CTAGTTACAACCCGGT-1	0.882732	0.518214	0.51183	0.516831	0.426412	0.352721	0.401026	0.88281	0.508813	0.502204	0.507768	0.415095	0.340789	0.390088	6.76807	7.09585	7.10704	7.24545	7.70123	8.46049	8.17805
TTCGACAGAGCCCGTG-1	0.880482	0.628842	0.614402	0.615183	0.534654	0.822215	0.423834	0.879714	0.62161	0.606934	0.607988	0.525432	0.819692	0.415538	5.37509	6.23223	6.37141	6.47674	6.92223	5.06565	9.15649
AAGCATACTCTCCTGA-1	0.890307	0.572445	0.555697	0.559006	0.475564	0.420122	0.52517	0.890127	0.565091	0.548001	0.551672	0.466173	0.410785	0.516397	6.54494	7.12773	7.24339	7.34942	7.75834	8.55666	7.29112
GACGACGATCCGCGTT-1	0.905654	0.604602	0.588512	0.594679	0.555513	0.759418	0.517264	0.905416	0.598886	0.582527	0.588889	0.548728	0.756124	0.510237	6.3695	7.52702	7.66043	7.65363	7.82674	6.00442	8.28856
GGTAGAAGACCGCCTG-1	0.902685	0.561127	0.544125	0.548559	0.482363	0.550707	0.453735	0.902973	0.55374	0.536305	0.541176	0.473187	0.54237	0.444304	7.34586	7.30129	7.38119	7.50012	7.75814	7.10598	8.05644
GAGATGGGAGTCGACA-1	0.924211	0.598493	0.601634	0.609476	0.5206	0.409738	0.48868	0.923839	0.59112	0.594301	0.602593	0.511875	0.403171	0.479469	4.52714	6.68708	6.65355	6.71902	7.33536	10.675	7.61072
AACGATAATGCCGTAG-1	0.902429	0.563106	0.555995	0.558507	0.524965	0.402419	0.498538	0.902832	0.555691	0.548476	0.551255	0.516551	0.393331	0.489728	7.75604	7.2648	7.3305	7.40692	7.44461	8.93248	7.67234
TGGTCCCACGCTACGG-1	0.908361	0.567678	0.564974	0.571393	0.483987	0.0387489	0.497809	0.908529	0.559405	0.556579	0.563469	0.474034	0.036395	0.487466	6.0982	6.78942	6.78423	6.87209	7.38998	50.1094	7.08191
CTGCTTGGCGATAGCT-1	0.921886	0.538346	0.539466	0.54338	0.496625	0.132771	0.458685	0.922545	0.529798	0.530912	0.535066	0.487305	0.129613	0.449226	7.09462	7.1486	7.13048	7.16152	7.4646	29.7767	7.94421
ATCGGAGACAGACGGC-1	0.876983	0.532334	0.521394	0.531706	0.431204	0.266814	0.449597	0.877598	0.522927	0.511444	0.522537	0.419658	0.259164	0.438042	7.78066	6.88794	6.856	6.98709	7.56192	12.8878	7.31781
TAGCGTCCGGTGTGGT-1	0.927668	0.478896	0.474887	0.483155	0.441175	0.308068	0.38155	0.928601	0.470673	0.466495	0.475258	0.432064	0.301904	0.371857	9.44562	8.27332	8.26559	8.34365	8.46248	12.8957	9.03198
GTTGAGTCCCGCCGGT-1	0.897505	0.6368	0.621174	0.628888	0.595263	0.0376355	0.590905	0.897298	0.630214	0.61429	0.622369	0.587361	0.0351592	0.583416	5.87227	6.38699	6.51682	6.55739	6.5188	47.5832	6.74823
AAATAGGGTGCTATTG-1	0.954005	0.444871	0.441574	0.446575	0.404638	0.0782276	0.475284	0.954606	0.438224	0.434932	0.440139	0.397132	0.0735628	0.469033	9.76561	10.0143	10.0615	10.0835	10.2158	20.3945	9.76116
AAGTGTTTGGAGACGG-1	0.929227	0.457226	0.452578	0.457551	0.423605	0.210513	0.388036	0.929826	0.449965	0.445301	0.450518	0.415576	0.205094	0.379702	9.85746	9.2855	9.34269	9.37694	9.44586	15.7188	9.79087
AGCACTACCTCACCAG-1	0.932513	0.432446	0.427137	0.434479	0.391764	0.378659	0.369732	0.933154	0.425036	0.419639	0.427294	0.383419	0.36993	0.361343	10.4018	9.65355	9.6898	9.71762	9.84227	9.88108	10.0993
TGCCTTGGCCAGGCAA-1	0.91315	0.48495	0.476867	0.48559	0.450223	0.293337	0.447513	0.91363	0.477576	0.469329	0.478439	0.442038	0.285457	0.439556	9.23858	8.68794	8.73589	8.77262	8.85657	11.3212	8.97531
TCGTCTTAGGCGTTAA-1	0.914495	0.424777	0.418674	0.414582	0.312303	0.336377	0.406163	0.914534	0.419025	0.412905	0.408777	0.305079	0.329398	0.400121	9.48732	11.3719	11.4469	11.4863	12.2202	12.0168	11.4975
TTCTGACCGGGCTCAA-1	0.905085	0.454	0.446098	0.449619	0.415394	0.340813	0.398344	0.905458	0.446567	0.438551	0.442211	0.407054	0.33242	0.390109	9.74827	9.2272	9.28965	9.29682	9.40522	10.3633	9.65917
CAGAACTTAGCCCTCT-1	0.919876	0.477812	0.471535	0.471684	0.414798	0.403263	0.434872	0.920153	0.471557	0.46523	0.465425	0.407367	0.396159	0.427917	9.4143	9.69323	9.75972	9.77831	10.0799	10.3579	9.99428
AGCTCCTTCGCACATC-1	0.932715	0.434636	0.429219	0.431903	0.370586	0.270545	0.402733	0.932972	0.428514	0.423044	0.425826	0.363285	0.263136	0.396264	9.48105	10.7213	10.772	10.7791	11.0954	12.3541	11.0032
ACAGGCTTGCCCGACT-1	0.93051	0.468097	0.460575	0.463007	0.411597	0.843992	0.450709	0.930724	0.462272	0.454685	0.457165	0.404694	0.842839	0.444627	9.03201	10.2948	10.3717	10.3589	10.6211	6.52469	10.4242
GCTATACGTCTCGGAC-1	0.904304	0.524538	0.510204	0.513562	0.472753	0.563058	0.482707	0.904346	0.518418	0.503887	0.507386	0.465471	0.55813	0.475908	8.20045	8.82567	8.94882	8.96498	9.0897	8.88744	9.13674
GAGCCAGCTACCTGTG-1	0.901398	0.651464	0.63521	0.63804	0.595795	0.783804	0.392097	0.900389	0.64498	0.628403	0.631469	0.587858	0.783127	0.3827	4.28955	6.17876	6.31191	6.37201	6.48942	9.07141	8.98944
TGCTAAGTGTCTATTT-1	0.943756	0.503451	0.507442	0.512686	0.482121	0.283958	0.416714	0.943953	0.495959	0.500042	0.5056	0.474215	0.277483	0.407504	5.9971	8.3053	8.28471	8.3373	8.446	12.8623	8.85478
GTCCTACGAATAGTCT-1	0.959456	0.411851	0.407965	0.413549	0.36286	0.262507	0.418024	0.96003	0.405155	0.401234	0.407034	0.355095	0.255077	0.411332	9.90295	10.6134	10.6511	10.6705	10.837	12.3335	10.5328
CAGTGTCGGCTGGCCC-1	0.931108	0.462276	0.454632	0.468892	0.398204	0.241194	0.375752	0.931583	0.454526	0.446612	0.461524	0.389276	0.233785	0.36733	8.19472	8.84755	8.84981	8.91386	9.26085	12.5953	9.76251
CTATCGACGAAATACA-1	0.95531	0.436717	0.433031	0.435182	0.407297	0.153907	0.373522	0.956042	0.429598	0.425872	0.428178	0.399399	0.149595	0.365394	9.90163	9.76727	9.80101	9.83723	9.86237	19.6933	10.2048
CATCATTACCCTGAGG-1	0.935875	0.392762	0.387088	0.399249	0.308918	0.262192	0.32243	0.936452	0.385604	0.379805	0.392454	0.300405	0.25633	0.314495	11.2435	10.6035	10.6282	10.673	11.1491	13.6869	11.1992
TAAGTTGCGACGTAGG-1	0.930032	0.497742	0.493263	0.499726	0.415161	0.624221	0.430214	0.930786	0.490518	0.485939	0.492776	0.406399	0.618808	0.421537	9.46323	8.52823	8.55104	8.6223	9.06391	7.38935	8.90007
AGTGCACGCTTAAGAA-1	0.900344	0.481392	0.473694	0.480398	0.427373	0.45376	0.376746	0.900721	0.474027	0.466302	0.473252	0.418855	0.450269	0.36794	9.37041	8.73209	8.83084	8.84315	9.02596	13.7242	9.58129
TGTGCCGGTGCCGGAA-1	0.933455	0.495178	0.488786	0.49286	0.460484	0.594309	0.387522	0.933593	0.489126	0.48268	0.48689	0.453739	0.592167	0.3803	7.55966	9.49691	9.56502	9.56863	9.69394	12.7785	10.4871
AGGAGGCCTTCGCGCG-1	0.944325	0.337914	0.34671	0.352018	0.29772	0.108528	0.270282	0.944586	0.331719	0.340706	0.346166	0.290887	0.103452	0.263296	10.8771	12.8635	12.8306	12.8286	13.1112	17.7476	13.3825
TCCGCGGCCCAATGAA-1	0.920498	0.463704	0.461672	0.467511	0.384391	0.353648	0.363922	0.920841	0.457023	0.454968	0.461042	0.376348	0.347604	0.355772	9.39737	9.5842	9.60273	9.62499	10.1045	11.813	10.3252
TCCGTTAAGCTAATAT-1	0.946552	0.340445	0.349849	0.360076	0.3244	0.179959	0.2764	0.946815	0.334264	0.343849	0.354378	0.317895	0.174319	0.269771	10.6492	12.8042	12.7602	12.7634	12.877	15.6335	13.4281
AAATCTAGCCCTGCTA-1	0.912262	0.587067	0.581282	0.595255	0.501666	0.446575	0.509012	0.911877	0.581779	0.575871	0.590225	0.495023	0.439272	0.502937	5.8292	8.23869	8.27199	8.23691	8.91846	9.4164	9.07459
CGCAGGCGATCCAAAC-1	0.953489	0.456093	0.455093	0.463744	0.424916	0.33045	0.415902	0.953683	0.449918	0.448931	0.457826	0.418135	0.324387	0.409281	7.06053	10.1978	10.2178	10.2076	10.3708	12.2537	10.5569
ATTGTTCAACGATCCG-1	0.958099	0.40175	0.398756	0.406015	0.610208	0.644714	0.32322	0.958266	0.395916	0.392859	0.400333	0.607012	0.642183	0.316461	7.8498	11.8185	11.831	11.8273	10.0601	10.0737	12.4458
GTGCAGCGTAGAGTAG-1	0.940408	0.422893	0.420994	0.42639	0.564795	0	0.348342	0.941282	0.414872	0.412886	0.418536	0.559314	0	0.339203	10.7082	9.40871	9.40233	9.42538	8.46369	9.8657	9.95614
TGTGGTAGGGTGCCTT-1	0.959973	0.41596	0.414174	0.421876	0.632894	0	0.364732	0.960269	0.410438	0.408633	0.416566	0.630016	0	0.358438	9.42664	11.8621	11.8781	11.8779	9.95908	12.8482	12.2114
TGTGGACTATCTACGT-1	0.966081	0.358251	0.358134	0.367869	0.626819	0	0.287741	0.966504	0.351798	0.351663	0.3617	0.623822	0	0.280269	10.3061	12.1366	12.1316	12.1285	9.91282	12.6827	12.6185
GGCGGGCTCTAAGAGT-1	0.969967	0.337071	0.337866	0.339859	0.603273	0	0.291183	0.970096	0.332072	0.332894	0.334944	0.601082	0	0.285488	8.78249	14.7679	14.769	14.7683	12.3916	15.5275	15.057
CGAGTGAAGGTACCAG-1	0.803849	0.557379	0.550611	0.550834	0.442268	0.385193	0.422971	0.801905	0.549434	0.542445	0.54304	0.432394	0.377266	0.414668	6.33629	7.10558	7.12205	7.26616	8.02392	9.93715	9.04872
AGTCTCACAAGACTAC-1	0.892828	0.620234	0.60569	0.617351	0.486401	0.367433	0.419253	0.891911	0.615055	0.600207	0.612187	0.479183	0.35894	0.412076	5.03028	7.64352	7.73915	7.69735	8.77542	9.88499	9.79393
AAATTGATAGTCCTTT-1	0.889575	0.447718	0.433485	0.446835	0.350302	0.3872	0.374106	0.889599	0.439027	0.424246	0.438028	0.340061	0.377812	0.363971	7.7905	8.52983	8.52585	8.49972	9.24137	9.07734	8.98038
TAAGTCGCCGAGTATC-1	0.840496	0.580075	0.609877	0.576495	0.532198	0.422834	0.537788	0.839922	0.569683	0.600136	0.566107	0.521018	0.412442	0.525704	6.0073	5.93788	5.69432	5.99251	6.3921	8.41227	6.04727
GCGGAGAAACTTCGCA-1	0.878974	0.489717	0.518426	0.48173	0.444161	0.374197	0.453281	0.878962	0.478988	0.507889	0.471066	0.432338	0.362614	0.441449	6.24746	7.04605	6.70765	7.18196	7.31055	8.36466	7.18629
GGCAAAGGCGCCAATA-1	0.872401	0.672736	0.665446	0.662552	0.634183	0.555816	0.576307	0.870788	0.6652	0.657426	0.65501	0.625078	0.548028	0.56564	4.25629	5.43605	5.37888	5.61112	5.51317	7.39956	5.89808
ATTTCCGGGTTCTGCG-1	0.821572	0.517964	0.518	0.504566	0.440055	0.429642	0.463441	0.820676	0.507533	0.507185	0.494164	0.427906	0.417242	0.450919	6.75081	6.76108	6.63348	6.96613	7.27706	7.33642	6.86044
TAAACCCAGGAGGGCA-1	0.873601	0.682208	0.646148	0.653832	0.671156	0.695946	0.616214	0.872234	0.675135	0.638057	0.64644	0.662453	0.689113	0.607241	4.40214	5.45872	5.68114	5.83098	5.06182	5.30982	5.84774
TTCGGGCGCTAGTCTT-1	0.833321	0.699938	0.654836	0.659389	0.662722	0.584472	0.617634	0.830918	0.693164	0.646762	0.651686	0.654218	0.574963	0.609089	4.73402	5.25765	5.53637	5.60132	5.2561	6.15354	5.97815
GTGGAGTCGGCGGTTG-1	0.873939	0.604757	0.59657	0.59704	0.543866	0.576577	0.585572	0.873662	0.596278	0.587628	0.588848	0.533771	0.567039	0.575984	5.93082	6.14407	6.10311	6.38372	6.49469	6.20161	6.05446
GCACGCCTACTTAGAT-1	0.851806	0.557756	0.551245	0.561257	0.468475	0.418702	0.507692	0.850668	0.548292	0.541338	0.552368	0.457179	0.408819	0.496292	5.57128	6.50694	6.44954	6.67258	7.15958	8.49446	6.59588
CAATATTCTTGACCTA-1	0.920207	0.580079	0.561419	0.569016	0.535393	0.435631	0.481107	0.920038	0.573375	0.554426	0.562249	0.527603	0.426637	0.473076	5.57188	7.3589	7.52317	7.50449	7.59522	8.53263	8.28254
CGTTTGTGTAGAGGGT-1	0.766303	0.499051	0.499484	0.316991	0.414234	0.247338	0.43646	0.764766	0.489066	0.489057	0.305538	0.402504	0.238683	0.425026	7.886	7.1613	7.00446	9.18072	7.72602	12.2454	7.52835
CATAGCGTTGCCCACC-1	0.868324	0.711413	0.677764	0.689751	0.752327	0.552473	0.685675	0.866014	0.70517	0.670562	0.683071	0.7462	0.545813	0.67801	3.90091	5.2469	5.45058	5.45548	4.5319	8.0796	5.14269
TGATACATTTAGCCGT-1	0.848072	0.636336	0.592183	0.607249	0.667743	0.359804	0.55867	0.846815	0.629271	0.584251	0.599791	0.660658	0.349347	0.549904	5.73208	6.17875	6.53956	6.49649	5.64821	9.00454	6.7322
TTCCGGCCTTGAGGCT-1	0.86528	0.6886	0.643676	0.673975	0.705689	0.020069	0.617625	0.863914	0.68284	0.637091	0.667915	0.700097	0.0182626	0.610704	5.09541	5.85788	6.26847	5.98021	5.62414	67.569	6.55882
CCTATACCGTCCTGTC-1	0.858626	0.701069	0.650735	0.671829	0.743034	0.0614553	0.636273	0.856727	0.695365	0.644051	0.665557	0.737687	0.0586727	0.62894	4.62241	5.65037	6.09929	5.91615	5.03226	41.0543	6.07171
TCGTTGCTATCCGGTC-1	0.874112	0.601906	0.565744	0.578736	0.576284	0.435183	0.493873	0.873185	0.594908	0.558016	0.571414	0.568348	0.427889	0.484717	5.58205	6.80781	7.07273	7.03773	6.844	9.49886	7.58181
TGGCGACTGCTCCAAA-1	0.79958	0.516703	0.504626	0.505232	0.436781	0	0.36992	0.79807	0.506519	0.493974	0.495096	0.425055	0	0.358774	6.8053	6.84598	6.86103	7.0276	7.43606	6.83491	8.59725
CAGAGGCGATGCATGA-1	0.823778	0.530466	0.503885	0.51074	0.424021	0.19859	0.392447	0.823679	0.521724	0.494166	0.501862	0.412996	0.192257	0.381497	8.80837	7.16824	7.19408	7.4102	7.83514	16.1527	8.28517
TCACAGGAGAATAAGA-1	0.860125	0.586206	0.571465	0.577622	0.475131	0.28746	0.568573	0.859999	0.577966	0.562645	0.569486	0.464571	0.279026	0.559466	7.02897	6.51139	6.51916	6.69083	7.29584	11.6503	6.46262
GGGTTAACATTTGAGT-1	0.861324	0.71099	0.661784	0.688508	0.7114	0.352112	0.67163	0.859563	0.705546	0.65528	0.682687	0.705375	0.34568	0.665047	4.69595	5.59178	5.98791	5.82757	5.32831	12.2419	5.7858
GCGGGCGAGCCTTACC-1	0.870304	0.542513	0.521352	0.540573	0.453996	0.415485	0.463484	0.870841	0.533991	0.512079	0.532031	0.44356	0.405348	0.452833	8.56522	7.07552	7.1073	7.09689	7.63774	8.28377	7.44345
TGCCAATGGGTACTCT-1	0.835554	0.653935	0.60599	0.630791	0.652604	0.0827741	0.544648	0.834432	0.646887	0.59787	0.623318	0.644724	0.0788754	0.535805	6.20141	5.89385	6.25094	6.10755	5.59966	30.684	6.93259
AGGGACTCTACGCGAC-1	0.862163	0.732851	0.694357	0.700354	0.696097	0.454003	0.640406	0.860256	0.727071	0.687765	0.694138	0.688563	0.442019	0.632858	4.34584	5.06257	5.42992	5.48812	5.02636	7.21333	5.98487
GACGCCGTAAAGGCTA-1	0.876761	0.739204	0.704003	0.709372	0.760947	0.564984	0.699873	0.874621	0.733769	0.697649	0.703475	0.755299	0.554923	0.692941	3.79748	5.0742	5.32315	5.43449	4.55231	6.20775	5.15956
AAAGGCTCTCGCGCCG-1	0.866427	0.698507	0.666382	0.673196	0.636032	0.651654	0.641584	0.864888	0.692014	0.658861	0.666349	0.627526	0.644464	0.633337	4.62004	5.36859	5.51265	5.67363	5.65134	5.90599	5.65355
CTGGCTGGTTGTCAGT-1	0.85465	0.740203	0.694511	0.717918	0.705101	0.688113	0.691608	0.852279	0.73488	0.688125	0.712196	0.698446	0.682675	0.685011	4.26393	5.09666	5.47043	5.33936	5.16955	6.08998	5.43076
ACATCCCGGCCATACG-1	0.846504	0.638496	0.607274	0.614332	0.543903	0.533109	0.540972	0.845415	0.630857	0.598717	0.606563	0.533647	0.523239	0.531946	5.72706	5.93208	6.08314	6.28823	6.44836	6.7422	6.95648
CTCTTGTCCCGCTTGG-1	0.788582	0.481276	0.471351	0.474392	0.387663	0.39993	0.441923	0.789219	0.469515	0.458518	0.462916	0.37295	0.386158	0.428689	9.07411	6.92703	6.72841	7.12698	7.28646	7.40464	7.00609
TACGCCTCCATTCCGA-1	0.820841	0.668784	0.610577	0.646525	0.633082	0.441443	0.581957	0.818365	0.662473	0.603218	0.639838	0.625413	0.434484	0.573798	5.15085	5.95254	6.4811	6.17167	5.99642	9.83559	6.60876
CGGAGCAATTTAATCG-1	0.860339	0.536984	0.522685	0.532405	0.44589	0.413608	0.489411	0.860447	0.527524	0.512531	0.523191	0.434147	0.402942	0.478307	7.16882	6.80844	6.77119	6.97377	7.3095	8.16269	6.92667
AACTAGGCTTGGGTGT-1	0.795899	0.489734	0.481096	0.482132	0.400421	0.461947	0.376611	0.796144	0.478567	0.469152	0.471617	0.38706	0.449257	0.363942	9.03813	6.93086	6.80342	7.27933	7.44092	6.84035	7.98772
GCGTCGCCAGGGTGAT-1	0.788626	0.557564	0.526817	0.544548	0.457588	0.528051	0.490954	0.787202	0.548882	0.5171	0.536144	0.44681	0.519461	0.480364	7.40525	6.78083	6.86004	7.09893	7.46175	7.27877	7.07197
GTTGGTCATGCTATCC-1	0.764786	0.518499	0.506402	0.505534	0.409393	0.412025	0.153844	0.761811	0.507791	0.494696	0.495183	0.395713	0.398726	0.146918	6.0749	6.70763	6.5552	7.03455	7.26579	7.34672	17.9884
GCTGGCGGCGCATGCT-1	0.929412	0.45576	0.442675	0.451924	0.394523	0.305454	0.362198	0.930017	0.448662	0.435305	0.444963	0.386198	0.298026	0.354064	10.0685	9.4073	9.4761	9.5214	9.75109	11.4754	10.2452
TGAGCGGAAAGTGTTC-1	0.83713	0.587209	0.565526	0.568201	0.485191	0.470863	0.550833	0.835348	0.578278	0.55564	0.559186	0.473648	0.459615	0.540245	5.2482	6.26988	6.26195	6.53957	6.86997	7.17039	6.25077
CTTTCTGTGCGGGCTT-1	0.890097	0.532456	0.52272	0.528296	0.446063	0.311932	0.475138	0.89114	0.523319	0.513323	0.519506	0.434729	0.298836	0.464204	8.27843	6.9862	7.03232	7.1918	7.43379	8.59058	7.17417
ATCTAATATCCTACGG-1	0.894214	0.478648	0.464042	0.469373	0.424828	0.318103	0.439835	0.894675	0.470678	0.455955	0.461382	0.415187	0.305353	0.431277	9.18639	8.38251	8.54329	8.50753	8.50839	8.93816	8.68958
AACCTTTAAATACGGT-1	0.88743	0.555596	0.541115	0.543527	0.492899	0.532205	0.461671	0.887676	0.547087	0.532249	0.535253	0.482396	0.523788	0.451835	6.79445	6.88041	6.95944	7.17392	7.07304	7.29046	7.75825
TTCACTCGAGCACCTA-1	0.963559	0.33487	0.333332	0.339886	0.258713	0.460166	0.334327	0.963853	0.328966	0.32743	0.334159	0.251736	0.455658	0.328299	10.4588	13.3246	13.3447	13.3362	13.8356	12.288	13.2832
CTGCACTCCAGTACAG-1	0.9007	0.494208	0.481729	0.48669	0.392418	0.677662	0.392774	0.90141	0.486405	0.473694	0.479046	0.382644	0.67341	0.383051	9.87239	8.22378	8.30789	8.40395	8.86526	7.03621	8.8783
CCATTTCTACCTATTA-1	0.925371	0.483262	0.47514	0.482425	0.402652	0.765299	0.433906	0.925816	0.476096	0.467823	0.475329	0.394021	0.764506	0.425676	8.65404	8.84934	8.90227	8.8908	9.37552	10.9232	9.11494
CAAGCGGCACATAATT-1	0.935476	0.467489	0.459296	0.466161	0.421865	0.444894	0.42734	0.935921	0.461027	0.452702	0.459893	0.414468	0.439468	0.420053	9.47174	9.70639	9.76446	9.8148	9.95303	10.7331	9.92214
GTTAACATCACTTAAA-1	0.928318	0.545351	0.534893	0.536689	0.50509	0.247327	0.461844	0.928465	0.538965	0.528338	0.530313	0.497659	0.240766	0.454167	6.80513	8.20381	8.28686	8.34277	8.36592	13.4237	8.86792
ATATAAATGTAGCTGC-1	0.951288	0.438733	0.438184	0.438557	0.354353	0.305071	0.415276	0.951511	0.433107	0.432588	0.433012	0.347715	0.297754	0.409292	8.6158	11.2151	11.2358	11.2532	11.9014	12.2494	11.379
GCCTCTATACATAGCA-1	0.899797	0.519795	0.511786	0.510991	0.432464	0.413716	0.420344	0.899853	0.510836	0.502463	0.501907	0.421625	0.402585	0.410324	6.31972	7.24639	7.22935	7.32731	7.79421	7.94284	8.26092
GTGTCGTATAGCGTTC-1	0.911303	0.510969	0.514444	0.513152	0.496945	0.345759	0.477233	0.912182	0.502334	0.505816	0.504622	0.487642	0.340487	0.467386	8.67797	7.5419	7.49588	7.54949	7.50877	13.6727	7.60029
ATACGTACTTAGCCAC-1	0.922489	0.511223	0.496846	0.502438	0.486077	0.886435	0.390238	0.923085	0.503566	0.488841	0.494748	0.477477	0.886342	0.381651	8.23501	8.03119	8.10027	8.14528	8.04003	7.50296	9.38195
GCTATCATACTCATGG-1	0.965923	0.351345	0.347107	0.353608	0.326438	0.251898	0.288929	0.966248	0.345253	0.34096	0.347669	0.319819	0.245799	0.282358	9.86319	12.6856	12.7172	12.7208	12.7943	14.0606	13.2766
TATCCAATTGGTTATC-1	0.907332	0.631945	0.61647	0.616922	0.61278	0.820089	0.557416	0.907166	0.624398	0.60855	0.609212	0.603917	0.820578	0.548538	5.03327	6.06073	6.16416	6.24367	5.88455	9.26355	6.72349
TCTCCCTGGGCAGCGT-1	0.922254	0.448043	0.442287	0.448344	0.386413	0.304946	0.414113	0.923114	0.438531	0.43265	0.439312	0.375253	0.293878	0.403362	7.97133	8.08753	8.12002	8.27822	8.33114	9.41745	8.11201
CCTATAATGAGTGCCC-1	0.954485	0.500057	0.495031	0.500365	0.465404	0.250638	0.446062	0.954976	0.493262	0.488166	0.493682	0.4578	0.240705	0.438724	7.29479	8.78479	8.82775	8.83054	8.94679	10.8303	9.32473
CAATGCGAGAAGTATC-1	0.950726	0.42878	0.425378	0.425552	0.368091	0.268899	0.361661	0.950988	0.423095	0.419688	0.419882	0.361522	0.260589	0.355248	9.14339	11.3597	11.4036	11.4101	11.791	12.3758	11.9373
TACCAATAAAGTACCA-1	0.91217	0.561737	0.547954	0.553509	0.51456	0.434111	0.550564	0.912829	0.554471	0.54044	0.546312	0.505926	0.423788	0.543112	8.17681	7.35373	7.46042	7.51508	7.52122	8.03911	7.44674
GCTAGGCACCACGGAG-1	0.940977	0.440314	0.434409	0.437726	0.368273	0.329699	0.401987	0.941309	0.434178	0.428258	0.431677	0.360863	0.322077	0.395432	9.3924	10.5716	10.6465	10.6472	11.011	11.411	10.9111
GGTGGACTGCTCTGGC-1	0.939545	0.593061	0.582142	0.588154	0.550532	0.398602	0.545405	0.939349	0.586587	0.575449	0.581835	0.542978	0.387591	0.538092	4.50514	7.24472	7.32054	7.40053	7.4507	8.34937	7.62105
TATTCCGAGCTGTTAT-1	0.932667	0.439845	0.432593	0.44174	0.398533	0.818621	0.322967	0.933002	0.43374	0.426385	0.435804	0.391634	0.817246	0.315705	10.0946	10.6272	10.6819	10.6776	10.8569	6.94452	11.6881
TTGAGAAGTTTAGCAT-1	0.92377	0.404251	0.401756	0.405884	0.318266	0.297711	0.281509	0.92483	0.395479	0.392884	0.397359	0.30786	0.287872	0.27106	11.1995	9.16881	9.16352	9.24684	9.67429	10.147	10.111
GTCCGGACCTGAAATT-1	0.930719	0.5154	0.510465	0.51999	0.445008	0.322235	0.438236	0.931292	0.507182	0.502016	0.51207	0.435324	0.314256	0.429102	6.83777	7.64235	7.62283	7.69991	8.07798	10.9627	8.3856
CTGTGGTCGGGAGATA-1	0.940522	0.486793	0.475417	0.479322	0.442125	0.381153	0.385834	0.941057	0.479661	0.46805	0.472087	0.434172	0.373714	0.378126	8.39503	8.84305	8.90865	8.90595	9.13763	10.2469	10.027
CATGTAAGAGACATTT-1	0.954368	0.425249	0.419012	0.427419	0.394658	0.232607	0.374753	0.954951	0.418468	0.412122	0.420849	0.387154	0.224735	0.367399	9.76511	10.2643	10.3026	10.3283	10.3848	12.4128	10.7001
CACGTTTCGTACACAC-1	0.97255	0.358739	0.363196	0.363588	0.330623	0.18974	0.310762	0.972773	0.353527	0.358089	0.358523	0.324936	0.183776	0.305089	9.33216	13.7514	13.7399	13.7535	13.9128	15.6558	14.1634
CATCCTCTCAAAGATC-1	0.966592	0.363193	0.362667	0.365364	0.154292	0.247777	0.351281	0.966933	0.357264	0.356788	0.359599	0.14863	0.241915	0.345302	9.90239	12.5488	12.5775	12.5938	16.0279	14.2694	12.6823
GATTAACCGAAAGCCC-1	0.928069	0.578219	0.568499	0.573531	0.529742	0.261381	0.546762	0.928508	0.571175	0.561281	0.566729	0.521404	0.254359	0.539016	6.60232	7.18162	7.25799	7.37416	7.39349	13.0954	7.37013
AACGCTGTTGCTGAAA-1	0.928704	0.514131	0.508319	0.511919	0.477393	0.692426	0.447809	0.92955	0.506701	0.500825	0.504723	0.468918	0.688284	0.439418	9.00105	8.08813	8.14667	8.22875	8.2025	6.80474	8.64181
TTCAGCTGGCGTGCCC-1	0.920429	0.529173	0.51192	0.528784	0.430511	0.417717	0.451519	0.920785	0.52087	0.502974	0.520739	0.420187	0.406702	0.441172	6.40711	7.38048	7.38723	7.49531	8.01707	7.96058	7.73532
TAGAGGTTCTACTTGT-1	0.916492	0.48829	0.479444	0.487377	0.402778	0.376276	0.41666	0.916959	0.480013	0.470752	0.479163	0.392959	0.368762	0.407459	7.72279	8.06927	8.03786	8.10725	8.65846	10.2853	8.70446
GTATCAAACGTTAGCT-1	0.915137	0.624736	0.60966	0.617393	0.556275	0.55248	0.541078	0.914981	0.617763	0.602318	0.610681	0.547508	0.544486	0.532635	5.15379	6.41417	6.50351	6.66618	6.77576	7.14339	7.12818
AATCATGTAAAGACTC-1	0.889592	0.480367	0.473017	0.481805	0.372914	0.452334	0.398605	0.889942	0.472283	0.464633	0.473969	0.362876	0.445384	0.388538	8.92997	8.30497	8.29194	8.38811	9.01883	9.35158	8.69167
AGTCACTAGCTCTCGA-1	0.927962	0.419582	0.405122	0.420307	0.314369	0.82262	0.338343	0.928496	0.412515	0.397631	0.413398	0.305658	0.822037	0.329556	10.7417	10.1372	10.1632	10.1953	10.8541	9.71405	10.5456
GCGAAACGATCGGGAG-1	0.899663	0.589546	0.577815	0.590323	0.492855	0.603168	0.513093	0.899815	0.583063	0.571018	0.584034	0.484552	0.598926	0.50508	7.52687	7.30848	7.35614	7.38797	8.00598	8.75221	7.8302
CATGGATTGTCTTCCG-1	0.894342	0.398835	0.38716	0.394623	0.297614	0.483961	0.388404	0.894774	0.390942	0.378969	0.386718	0.288259	0.478155	0.380671	11.3442	9.92617	9.9676	9.97631	10.6604	9.70758	10.127
ATTGGATTACAGCGTA-1	0.882712	0.496942	0.48895	0.492851	0.37769	0.710345	0.415639	0.882922	0.490097	0.481932	0.486017	0.368825	0.70733	0.406935	9.80665	8.79859	8.83947	8.86333	9.62014	7.50181	9.20145
TTATTATCTGGAAGGC-1	0.933352	0.452811	0.44987	0.453034	0.499282	0.380318	0.385198	0.933931	0.44558	0.442557	0.445901	0.492977	0.37244	0.376725	9.73372	9.40933	9.41722	9.4452	9.14693	10.1251	9.83444
TACATGCCGGAATTGT-1	0.946903	0.435737	0.434959	0.441405	0.601288	0.325406	0.37005	0.947273	0.429587	0.4288	0.435473	0.597413	0.318863	0.362591	9.4984	10.689	10.6957	10.707	9.33012	12.0697	11.0443
GGCACTCAGCCGACCC-1	0.948141	0.423759	0.423575	0.426467	0.560059	0.466973	0.368494	0.948745	0.416386	0.416173	0.419173	0.555009	0.462293	0.35989	9.74407	9.91182	9.90397	9.90549	8.97526	11.0695	10.1894
AAACCGGAAATGTTAA-1	0.947674	0.411999	0.407382	0.412931	0.600938	0	0.330868	0.947991	0.406109	0.401399	0.407112	0.597569	0	0.32436	10.1873	11.577	11.6001	11.593	10.0376	12.5099	12.3763
AGACAGGCATCTCAGC-1	0.948061	0.402125	0.393319	0.405362	0.573483	0	0.304951	0.948378	0.395755	0.386745	0.399174	0.5695	0	0.297085	9.47653	11.2482	11.2836	11.2798	9.89964	12.0105	11.9019
GTGGTGATGGTTTGTG-1	0.95569	0.421305	0.418062	0.422395	0.623927	0	0.378897	0.95594	0.415734	0.412441	0.416918	0.620872	0	0.372523	9.02057	11.6862	11.7083	11.7125	9.92613	12.6946	11.9206
CCGATATGACGTAAGG-1	0.95451	0.377408	0.373873	0.373431	0.57538	0	0.281481	0.954831	0.371225	0.367586	0.367173	0.571777	0	0.274474	9.90832	11.9889	11.9934	12.0097	10.3887	12.6623	12.8684
CAGGCGCACGGTGGTC-1	0.798658	0.616483	0.620107	0.624455	0.517139	0.493639	0.595352	0.79701	0.608875	0.61274	0.617164	0.508131	0.481852	0.587557	6.87128	6.29423	6.32802	6.28868	7.26317	6.80115	6.55053
TCATCGATGGTCCCAA-1	0.8681	0.488859	0.490092	0.488581	0.385055	0.320645	0.322984	0.868107	0.479566	0.480954	0.479627	0.374358	0.310608	0.313174	7.97787	7.61785	7.65298	7.73906	8.50884	9.66687	9.7483
CAAAGATTATTGGGCC-1	0.875507	0.524232	0.508423	0.524316	0.421632	0.391631	0.465285	0.875239	0.515972	0.499599	0.516281	0.411671	0.383557	0.456724	6.99867	7.49628	7.51603	7.58501	8.29223	9.68618	8.24105
ACAATGAATACGGAGA-1	0.897629	0.508426	0.504163	0.510574	0.411979	0.40856	0.426034	0.898201	0.499959	0.495439	0.502229	0.401813	0.400104	0.415458	8.33401	7.64275	7.60666	7.65929	8.34461	9.17454	8.03041
GCTCCTGACATACTGG-1	0.889215	0.481508	0.471643	0.486971	0.387919	0.371524	0.484957	0.889112	0.472873	0.462489	0.478701	0.377631	0.35976	0.475868	6.97969	7.98925	7.93566	8.06	8.6456	8.40276	7.77965
GATGACAAGTAGGGCA-1	0.907593	0.510477	0.506124	0.521493	0.431273	0.37292	0.327201	0.907564	0.502617	0.498008	0.513927	0.422288	0.363729	0.318322	6.66516	7.94577	7.91281	7.9032	8.6154	9.33692	10.1646
TACGCCGAGGGTACCC-1	0.861078	0.535167	0.529418	0.526658	0.444487	0.604401	0.456083	0.860322	0.526052	0.519927	0.517429	0.43365	0.600579	0.446326	6.06189	6.95268	6.90184	7.03557	7.62016	9.38572	7.86878
AAGCGTCCCTCATCGA-1	0.87926	0.503903	0.504459	0.499749	0.429959	0.351025	0.437046	0.879117	0.495325	0.495673	0.490956	0.420235	0.339341	0.426894	7.16582	7.66973	7.58628	7.649	8.26846	8.62403	8.02913
CACTCCTATGTAAGAT-1	0.860024	0.527555	0.523725	0.530798	0.43753	0.475281	0.36806	0.860346	0.51776	0.51362	0.521488	0.42604	0.463671	0.357922	7.65117	6.82223	6.77138	6.95389	7.49998	6.96463	9.09914
TCGAGCCAGGCAGGCC-1	0.867982	0.460128	0.450265	0.435626	0.359843	0.170426	0.303319	0.868154	0.451288	0.440923	0.426327	0.349231	0.163846	0.292766	8.85929	8.22995	8.18205	8.39223	8.91432	15.5712	9.6724
TCGTCAAGTACGCGCA-1	0.874112	0.503085	0.496444	0.506198	0.405118	0.709244	0.496845	0.873956	0.493982	0.48686	0.497376	0.394124	0.705648	0.486828	6.93254	7.43636	7.35667	7.50168	8.10322	6.98319	7.21292
CCCGTAGCTGGGAAGA-1	0.817155	0.568312	0.559006	0.560354	0.490104	0.293952	0.550426	0.815723	0.559274	0.549642	0.551734	0.479623	0.286066	0.540501	6.3868	6.49006	6.51368	6.77569	7.11967	12.1554	6.45288
ACCCTATGCCATATCG-1	0.890658	0.526954	0.528364	0.538366	0.446364	0.366018	0.413564	0.890385	0.517762	0.519067	0.529767	0.435879	0.357051	0.401641	5.94004	7.05257	6.99635	7.1064	7.72117	9.66456	7.69587
GTGGTATAGTCTGCCG-1	0.880772	0.543018	0.540914	0.54808	0.457494	0.306685	0.484889	0.880301	0.533773	0.531575	0.539231	0.446915	0.297191	0.473729	5.83392	6.79281	6.79121	6.86038	7.53185	10.3788	6.99517
CCGGTTTGTAATTGTG-1	0.81633	0.517227	0.50774	0.507044	0.424217	0.395778	0.445163	0.81459	0.507186	0.497192	0.497359	0.412204	0.383398	0.433271	6.02316	6.88869	6.85145	7.17211	7.51085	7.76685	7.27309
GTCGCCGTTGTGTGTT-1	0.873565	0.578434	0.540236	0.560732	0.540703	0.538875	0.531763	0.873132	0.571396	0.532619	0.553352	0.532367	0.533118	0.523836	6.72042	7.18386	7.52753	7.31272	7.24752	8.71224	7.5255
TACTGAACAGATTTAG-1	0.858696	0.654916	0.62974	0.634821	0.717089	0.719236	0.597217	0.856875	0.647022	0.62117	0.626721	0.709885	0.715075	0.587314	4.53255	5.58441	5.74897	5.84261	4.7776	6.27552	5.80619
TATTAACCTGACCGCG-1	0.859332	0.651829	0.629478	0.628223	0.662219	0.280885	0.632773	0.857588	0.644072	0.621003	0.620164	0.653862	0.275673	0.623648	4.63475	5.66935	5.76824	5.94604	5.29029	16.6489	5.5042
CTGTAGCCATCTCACT-1	0.857268	0.707071	0.67237	0.677013	0.727249	0.581276	0.651741	0.855113	0.701083	0.665574	0.670494	0.721051	0.574917	0.64454	4.38325	5.41278	5.68176	5.72127	4.95729	7.62146	5.8671
TACTATGGTTCCTCAG-1	0.852296	0.611294	0.580987	0.594099	0.615522	0.578607	0.539948	0.851376	0.603774	0.572894	0.586355	0.607459	0.570596	0.530694	6.16477	6.40139	6.65146	6.58536	6.13896	6.72105	6.83869
GAGTCAGACCAGAATC-1	0.882913	0.627159	0.606663	0.604665	0.564447	0.738405	0.568394	0.882579	0.618848	0.597627	0.595933	0.554227	0.74094	0.558915	5.3371	5.86932	5.93254	6.07389	6.17364	16.6407	6.36672
TAAGGCATAACATCAA-1	0.877092	0.713794	0.678489	0.692552	0.80595	0.565086	0.671325	0.874365	0.707271	0.671007	0.685583	0.800954	0.555244	0.663351	3.37263	5.09089	5.33724	5.29258	3.93372	6.30589	5.27908
CTTCCGCTCCGTGAAG-1	0.861114	0.714579	0.661791	0.690272	0.696385	0.173867	0.620152	0.858859	0.709062	0.655155	0.684256	0.689952	0.167594	0.613508	4.18163	5.48768	5.92883	5.70244	5.41645	17.2719	6.66847
GGGCTATGATCGATGG-1	0.870261	0.701337	0.647132	0.68044	0.783438	0.0690917	0.630299	0.867589	0.695288	0.639859	0.674079	0.778546	0.0663544	0.622764	3.58801	5.49222	5.91633	5.73318	4.42902	42.2578	6.09128
GGTCGGTCGTCCACAG-1	0.826108	0.574059	0.557144	0.557411	0.491642	0.12757	0.453153	0.825886	0.564729	0.547234	0.54802	0.480292	0.122761	0.44124	7.49744	6.31586	6.36867	6.54842	6.83147	24.1303	7.17788
GGGACCCGTATATCTT-1	0.857858	0.690248	0.632708	0.678782	0.767313	0.477185	0.628663	0.855669	0.684204	0.625514	0.672542	0.762314	0.467729	0.621259	4.34159	5.69064	6.18525	5.80812	4.70966	7.69193	6.16367
GAAAGCAGTGCACTTT-1	0.829691	0.601505	0.583528	0.580723	0.53415	0.487795	0.513369	0.829454	0.592076	0.573599	0.571095	0.522666	0.476596	0.502458	6.87294	5.90287	6.01054	6.15566	6.24407	6.99959	6.72439
AGCGCATAATGAATCG-1	0.84998	0.636877	0.615472	0.613632	0.60504	0.385457	0.517314	0.848468	0.628536	0.606406	0.60515	0.595071	0.376263	0.506514	4.98871	5.731	5.81534	6.06292	5.68124	9.69575	6.71387
GCTGCTAAGTAGTCGA-1	0.83982	0.704599	0.663652	0.674096	0.678848	0.638412	0.627101	0.837573	0.698654	0.656815	0.66773	0.671655	0.63303	0.619589	4.80729	5.48039	5.8178	5.84783	5.41539	7.14638	6.15495
AATAGTCCGTCCCGAC-1	0.858789	0.702919	0.654519	0.682399	0.733688	0.638434	0.629044	0.85662	0.697184	0.647773	0.676315	0.727944	0.632393	0.621792	4.33322	5.60188	6.00663	5.81496	5.03323	6.66943	6.22085
AGCAGCCAGATGAATA-1	0.829924	0.684787	0.637414	0.664076	0.64414	0.620054	0.568064	0.827704	0.678666	0.630312	0.657643	0.636527	0.614006	0.559779	5.14238	5.75554	6.1456	5.98364	5.83426	7.03049	6.77947
CCTCGCGCTGTGCGAT-1	0.832999	0.654083	0.619485	0.62532	0.575538	0.497177	0.424539	0.831317	0.646663	0.611045	0.617582	0.565752	0.487562	0.414629	5.45475	5.76711	5.94155	6.12762	6.14817	7.42345	8.4601
TTGTGTATGCCACCAA-1	0.861058	0.716461	0.65121	0.686553	0.76642	0.584643	0.593657	0.858434	0.710909	0.644431	0.680495	0.761366	0.577484	0.586023	3.87719	5.43883	6.05606	5.75715	4.69798	7.05011	6.6547
TGCTCGGCGAAACCCA-1	0.83843	0.687522	0.63084	0.678285	0.705638	0.641416	0.585691	0.836313	0.681356	0.62368	0.671931	0.699093	0.635116	0.577906	4.98553	5.6886	6.23891	5.76963	5.2064	6.48328	6.72168
CGATTAAATATCTCCT-1	0.78473	0.52275	0.506796	0.515188	0.416044	0.458739	0.433627	0.78247	0.51135	0.494711	0.504499	0.402087	0.447791	0.42238	6.08074	6.44854	6.46381	6.80095	7.13545	7.5658	7.83038
TGCCGTGGATCGTCCT-1	0.767009	0.530057	0.50957	0.508616	0.438899	0.505294	0.454181	0.765512	0.519822	0.498449	0.498328	0.426314	0.492909	0.441432	7.52142	6.67274	6.66973	6.97424	7.17696	6.36511	6.92673
GTGGACGCATTTGTCC-1	0.817366	0.428521	0.426754	0.435477	0.336054	0.0822898	0.314527	0.817584	0.416869	0.414826	0.424387	0.322541	0.0779497	0.301449	9.14526	7.56386	7.49961	7.66141	8.16025	27.8359	8.57307
ACCCGGAAACTCCCAG-1	0.915887	0.560395	0.549926	0.559712	0.481141	0.466316	0.518305	0.916101	0.55311	0.542336	0.552673	0.472059	0.457318	0.509815	6.57606	7.36115	7.39234	7.48694	7.81382	8.04934	7.50896
CCGCATGTGGTACGAT-1	0.938093	0.43475	0.426355	0.431541	0.37158	0.314263	0.370414	0.939087	0.42695	0.418385	0.423772	0.362363	0.30517	0.361328	11.0065	9.25266	9.29831	9.31087	9.55023	10.3361	9.60956
GCAAACCTTGGCCATA-1	0.822987	0.453851	0.442285	0.449623	0.352342	0.400798	0.403816	0.822822	0.444744	0.432656	0.44075	0.34146	0.392648	0.39473	9.67266	8.20515	8.17646	8.35468	8.90528	9.45884	8.91814
ATTCACTGATGTTGGA-1	0.877318	0.570651	0.553443	0.556128	0.494602	0.341417	0.448544	0.8772	0.561941	0.54417	0.547605	0.483718	0.332199	0.438215	6.22015	6.57959	6.62947	6.88777	6.92477	10.1312	7.78418
TCCTAAATTGGGAAGC-1	0.883879	0.483139	0.473917	0.480507	0.37357	0.333176	0.394738	0.884134	0.474897	0.465464	0.472578	0.363232	0.322975	0.384772	8.59138	8.16446	8.21172	8.33728	8.86299	9.43514	8.72058
GAACAGATTACTAAAT-1	0.930872	0.509695	0.500263	0.507353	0.465422	0.198336	0.447065	0.932011	0.501283	0.49163	0.499299	0.455635	0.193294	0.437426	8.41826	7.63558	7.68492	7.82762	7.7523	18.4417	8.0509
ATACAGGCCCTCCAAT-1	0.891283	0.450096	0.440444	0.444106	0.345359	0.343996	0.36648	0.892336	0.441187	0.431056	0.435035	0.334234	0.332829	0.354707	10.8405	8.33079	8.27948	8.34989	8.90684	8.90987	8.46994
CGATTCGCCTGGCTGC-1	0.940522	0.401424	0.395086	0.401478	0.339632	0.191755	0.33152	0.941463	0.393362	0.386894	0.39363	0.330232	0.183835	0.322014	11.1614	9.6772	9.70932	9.76645	9.97479	12.9171	10.0371
TCCGCCTGTCTACAAG-1	0.871094	0.492723	0.477252	0.486128	0.396873	0.602842	0.551449	0.871651	0.483867	0.467845	0.477441	0.386019	0.596048	0.542854	9.19472	7.69976	7.71206	7.86592	8.28314	6.87709	6.96328
CACATCTCACCGACGA-1	0.934962	0.454496	0.446676	0.450133	0.408957	0.334555	0.368337	0.935562	0.44734	0.439379	0.443041	0.400777	0.325188	0.360106	9.62796	9.38723	9.43666	9.47587	9.60391	10.1215	10.1093
CGTCGTCCTTCGCGAA-1	0.897174	0.522088	0.513387	0.513468	0.442332	0.378155	0.463402	0.897231	0.513406	0.504285	0.504724	0.431889	0.366846	0.452669	6.51087	7.32368	7.29244	7.42674	7.80228	8.34993	7.44102
CGTTGAATACCGCGCT-1	0.939156	0.454253	0.446693	0.451367	0.425106	0.666902	0.316287	0.939964	0.44649	0.438829	0.443703	0.416366	0.664315	0.307662	9.41028	8.94542	9.00919	9.02853	8.97526	9.44649	10.5037
ACCAATATGCAAGTTA-1	0.957917	0.427666	0.423409	0.43054	0.395993	0.827263	0.38573	0.958323	0.421391	0.417072	0.424424	0.389003	0.826006	0.378894	8.97563	10.7197	10.7508	10.7506	10.8559	6.91619	11.0434
ACGGATGGTGCGGATA-1	0.954591	0.409962	0.405894	0.410522	0.361113	0.448511	0.372727	0.954934	0.403811	0.399732	0.404488	0.353975	0.443204	0.366307	9.23119	11.2261	11.2761	11.2706	11.472	11.0971	11.6083
CACCCTAACAAGATCT-1	0.9596	0.401615	0.39698	0.401484	0.364424	0.831263	0.365628	0.960062	0.394962	0.390287	0.394943	0.35696	0.829888	0.358697	9.41765	10.9216	10.9657	10.9698	11.0928	6.4769	11.2791
AAGCTCTTTCATGGTG-1	0.920077	0.499256	0.484841	0.494435	0.418371	0.493931	0.419405	0.920563	0.491837	0.477101	0.487153	0.409455	0.488034	0.410091	8.50437	8.39469	8.47166	8.52238	8.93202	9.37594	8.79268
CATGGGTATGCCTTAT-1	0.96418	0.34572	0.347355	0.347687	0.225433	0.185026	0.355052	0.964422	0.340163	0.34188	0.342233	0.218939	0.178459	0.34962	10.004	13.5357	13.5503	13.5551	14.65	15.1449	13.4697
GCGCGTCATTGGTACA-1	0.915965	0.59785	0.587144	0.591083	0.538168	0.349757	0.514973	0.915907	0.590394	0.579427	0.583859	0.529101	0.345484	0.505656	5.35075	6.64802	6.70969	6.86465	6.93716	15.7631	7.18014
TCTGAAGCACGTGGTC-1	0.931903	0.508822	0.493786	0.498293	0.467357	0.220374	0.469135	0.932274	0.502557	0.487321	0.491949	0.460131	0.211134	0.462183	8.54277	9.0268	9.15699	9.14605	9.22191	11.6455	9.29993
AAGTTCACTCCAAGCT-1	0.87172	0.416334	0.407354	0.417496	0.319654	0.657566	0.417532	0.872838	0.405903	0.396365	0.407591	0.307039	0.651808	0.407135	10.4313	8.15602	8.07895	8.34777	8.65614	6.43689	8.15251
TTGGACCTATAACAGT-1	0.924105	0.472374	0.469067	0.476172	0.398128	0.520809	0.363876	0.924677	0.463763	0.460342	0.467873	0.387902	0.5141	0.353631	7.53424	8.1427	8.14445	8.2169	8.55322	8.33249	8.98956
ATCAGCCTCATGCTGC-1	0.908692	0.594472	0.575415	0.577238	0.561832	0.726512	0.559812	0.908504	0.587617	0.568276	0.570236	0.553738	0.723656	0.552276	5.7873	7.00253	7.18167	7.21402	7.02161	7.36208	7.25487
AGTACTCTTATGCCCA-1	0.944758	0.422621	0.418032	0.424713	0.381447	0.829607	0.369146	0.945345	0.415422	0.410792	0.417794	0.373365	0.828373	0.361215	9.75056	9.97333	10.0185	10.0657	10.1752	6.91244	10.3858
GCGCTTAAATAATTGG-1	0.928101	0.507579	0.49744	0.50342	0.469389	0.698071	0.465813	0.92877	0.499854	0.489538	0.495922	0.460558	0.694458	0.457701	8.09701	8.03902	8.11337	8.2014	8.15783	7.16522	8.48451
TTGTGAACCTAATCCG-1	0.941421	0.452084	0.445559	0.458002	0.396254	0.894966	0.362906	0.942209	0.444423	0.437739	0.450698	0.387495	0.894535	0.354222	9.58697	9.07617	9.10253	9.14465	9.40412	6.43247	9.86622
AGTCGTCGACCACCAA-1	0.919256	0.568681	0.558637	0.562794	0.521839	0.433868	0.507016	0.919428	0.562646	0.552477	0.556857	0.514843	0.425525	0.500084	7.41776	8.00927	8.10826	8.15146	8.30057	8.99682	8.54098
TCCTTTAAATCCGCTT-1	0.958974	0.438178	0.437399	0.446235	0.416456	0.319239	0.412253	0.959794	0.431012	0.430255	0.439464	0.4087	0.31075	0.404706	10.1049	9.68893	9.70866	9.75231	9.75011	10.724	9.88362
ACTGAAACGCCGTTAG-1	0.940143	0.543482	0.53694	0.542094	0.507986	0.431834	0.471808	0.94041	0.536792	0.530184	0.535596	0.500426	0.424252	0.464281	6.43824	8.03968	8.10999	8.15062	8.20563	9.31221	8.73622
GCACACACTGGTAGCC-1	0.936945	0.490802	0.479928	0.496071	0.403157	0.344102	0.456592	0.937473	0.482944	0.471638	0.48848	0.39366	0.334108	0.448055	7.30997	8.25717	8.24347	8.2934	8.83166	9.41356	8.47045
TAAGGGCCTGTCCGAT-1	0.94928	0.464965	0.462147	0.470591	0.434382	0.261481	0.451994	0.949938	0.457983	0.455152	0.463966	0.426687	0.252754	0.444725	9.11492	9.31267	9.34669	9.39524	9.44696	11.3285	9.37394
GCTAGAGTAGAGATGT-1	0.90295	0.587019	0.576502	0.585979	0.493859	0.417009	0.520269	0.903133	0.579568	0.568702	0.57882	0.484293	0.406256	0.511226	6.49325	6.8279	6.84757	6.98004	7.39733	8.02827	7.2104
CACAGGGCCATATAGT-1	0.952906	0.447221	0.440922	0.452215	0.414409	0.378505	0.381519	0.953766	0.439558	0.433077	0.444847	0.405973	0.373463	0.372891	9.35948	9.14683	9.16033	9.20353	9.29091	12.6458	9.64705
CCATGCCCTAGATTTC-1	0.911555	0.415101	0.409161	0.419286	0.317083	0.292389	0.332106	0.912279	0.406894	0.400766	0.411415	0.307249	0.283046	0.321897	10.945	9.36092	9.36816	9.44278	10.0148	10.5205	9.72053
GACGAGGCTAATAAAC-1	0.920813	0.486408	0.476571	0.486785	0.401353	0.351933	0.38359	0.921739	0.478295	0.468133	0.47882	0.391703	0.343254	0.37367	9.62987	8.19558	8.20956	8.25039	8.7759	9.90371	8.91004
AGGCACGTGACTGTCC-1	0.949224	0.409922	0.408218	0.412611	0.572088	0.390421	0.384621	0.949623	0.403413	0.401659	0.406181	0.56807	0.385545	0.377864	9.88079	10.9774	10.9808	10.9727	9.81328	12.4259	11.2056
ACTTTGTCGACGCACT-1	0.963193	0.391807	0.394405	0.400487	0.621822	0.155812	0.307737	0.96364	0.385496	0.388157	0.394435	0.618546	0.149429	0.300237	10.0874	11.5225	11.5141	11.5159	9.61492	15.0513	12.1188
GAGTATCAAAGTTACA-1	0.960625	0.41146	0.414168	0.420084	0.505669	0.225545	0.373593	0.960978	0.405408	0.408164	0.414263	0.501278	0.21673	0.366837	9.24327	11.379	11.3631	11.3611	10.8674	12.6357	11.5957
CCAGGCTGGCGTCTGA-1	0.964627	0.4151	0.413309	0.418886	0.551325	0.45402	0.336027	0.964906	0.409698	0.407889	0.413615	0.547748	0.449465	0.329963	9.14782	12.0628	12.0792	12.0695	11.0106	11.9466	12.8164
GGACTCTTCCGGTTGA-1	0.965955	0.375082	0.372319	0.384732	0.636334	0.200963	0.323506	0.966119	0.370034	0.367215	0.379896	0.634139	0.193318	0.317661	8.99125	13.6594	13.672	13.6248	11.281	14.7888	13.9912
TCCCAGCACACGACAT-1	0.959123	0.365879	0.369554	0.379031	0.595453	0	0.333812	0.959585	0.358986	0.362707	0.372509	0.591789	0	0.326246	10.2852	11.5399	11.5113	11.516	9.75164	12.0692	11.6977
GCTCCATGAGTGCAGA-1	0.967246	0.342894	0.34016	0.346376	0.395808	0	0.352142	0.967355	0.338295	0.335515	0.341865	0.392251	0	0.347574	9.19852	15.2993	15.3145	15.294	15.1882	16.1578	15.1976
GCAGTGCGGGCGGATG-1	0.965097	0.379062	0.376405	0.382918	0.427195	0	0.307776	0.96531	0.373807	0.371095	0.377778	0.423073	0	0.302047	9.26713	13.1589	13.1704	13.1589	13.1313	14.0422	13.8795
GCGTTCTGACTAAGCG-1	0.966739	0.347822	0.345792	0.350772	0.589212	0	0.322516	0.96685	0.343105	0.341041	0.346128	0.586991	0	0.317395	8.99141	14.9609	14.9724	14.9549	12.7946	15.8326	15.1123
GCGCAAATATATTCAA-1	0.840091	0.620081	0.613531	0.616969	0.510199	0.387508	0.570241	0.839149	0.612525	0.605885	0.609603	0.500862	0.378453	0.560902	6.59163	6.25264	6.3211	6.3754	7.23896	9.26295	6.41063
GAAGAAACGATATTGT-1	0.887251	0.701198	0.692502	0.691859	0.626907	0.214312	0.574946	0.885868	0.694393	0.685715	0.685108	0.618927	0.207912	0.568238	4.19424	5.18042	5.33687	5.36243	5.97296	16.2805	7.53526
GGACCTCTAGGCCGCC-1	0.848431	0.488097	0.480733	0.489107	0.381976	0.401237	0.400395	0.84894	0.478178	0.470444	0.479444	0.370127	0.390951	0.389299	9.15529	7.34093	7.31656	7.41908	8.10698	8.43584	8.12475
AACAGCTGTGTGGCAA-1	0.858245	0.561261	0.561536	0.558362	0.471924	0.419966	0.460946	0.85743	0.552351	0.552494	0.549381	0.461424	0.408274	0.451829	6.01142	6.64011	6.58871	6.65738	7.36054	7.66205	8.10277
TCGAATATCCCGCAGG-1	0.855619	0.543895	0.545746	0.555587	0.468516	0.617011	0.442526	0.855645	0.534908	0.536537	0.547291	0.458263	0.611334	0.431628	7.65363	6.87142	6.76515	6.96681	7.49427	7.32401	7.62575
GCGACCCAACCATCTG-1	0.849932	0.589404	0.579006	0.578024	0.491604	0.717892	0.532171	0.848541	0.580478	0.569556	0.568787	0.480606	0.713093	0.521675	5.29621	6.22758	6.20066	6.28999	6.94822	5.87641	6.53824
AGAGAAGGAGTACAAT-1	0.873884	0.479451	0.469147	0.475229	0.380852	0.354127	0.397287	0.874395	0.470422	0.459832	0.466337	0.370234	0.343623	0.386851	9.34721	7.85243	7.89228	7.9624	8.60333	8.99538	8.45465
GGCTCCTCCACCTGTT-1	0.853387	0.497411	0.497781	0.480391	0.429178	0.366395	0.450025	0.852828	0.486705	0.487206	0.469458	0.417625	0.359124	0.438398	6.50093	6.94331	6.97932	7.10161	7.58736	11.1705	7.28948
TCAGTGTATACGTCAT-1	0.885523	0.579003	0.576878	0.570968	0.488048	0.137997	0.478033	0.885033	0.570711	0.568524	0.562439	0.478392	0.133226	0.469001	5.75045	6.61456	6.62404	6.65024	7.43985	22.1291	7.83823
ATTATTATGTCCGTCA-1	0.788595	0.586293	0.566434	0.561784	0.494603	0.38496	0.592562	0.785279	0.57667	0.556619	0.552086	0.48364	0.379863	0.582779	5.26585	6.03487	6.26438	6.37208	6.9163	13.5525	5.89511
TTAGGTCATAACCGAC-1	0.882982	0.557719	0.55843	0.56253	0.474706	0.339862	0.354631	0.882133	0.548843	0.549354	0.55379	0.46436	0.332206	0.344917	5.11021	6.70552	6.62328	6.68375	7.37536	11.2871	9.48445
AAGATGGCACCGGACC-1	0.890634	0.499818	0.49057	0.5002	0.402305	0.195458	0.456266	0.891628	0.490658	0.481066	0.491365	0.391287	0.191236	0.445589	9.26758	7.4665	7.47289	7.5878	8.13756	21.346	7.55231
CTACAAGAAATAACCC-1	0.893814	0.563309	0.554547	0.562152	0.470048	0.534344	0.507278	0.894235	0.555045	0.545956	0.554171	0.460024	0.525639	0.497928	7.2959	6.86117	6.86959	6.99392	7.55978	7.12592	7.27865
ACTATTTCCGGGCCCA-1	0.875363	0.63183	0.613183	0.620047	0.550625	0.486161	0.591026	0.874648	0.624647	0.605673	0.612902	0.541405	0.476404	0.582778	5.57034	6.20415	6.37524	6.42267	6.68678	7.43141	6.43255
TTGTTTCACATCCAGG-1	0.869344	0.5353	0.527649	0.534056	0.446417	0.728675	0.453794	0.869416	0.526348	0.518283	0.525309	0.435736	0.724227	0.443122	7.34135	7.01332	6.97531	7.11163	7.64874	5.81883	7.55273
CGCTGTGTGGATGTTG-1	0.882101	0.603139	0.577098	0.584621	0.556417	0.508964	0.532729	0.88143	0.596423	0.569946	0.577619	0.548406	0.502566	0.525182	5.81242	6.92313	7.14878	7.09507	7.12486	8.78876	7.67245
TCAACATAGCGCCCTA-1	0.868272	0.717835	0.691751	0.693189	0.695428	0.652849	0.637532	0.866166	0.711601	0.684764	0.686612	0.688123	0.646322	0.629364	4.06733	5.12424	5.28494	5.4303	5.10237	6.20536	5.74904
GGCCGTTTGGGTTTCA-1	0.866513	0.641818	0.607318	0.615727	0.606985	0.20111	0.57914	0.865288	0.635917	0.600781	0.609447	0.600118	0.196706	0.572394	5.38034	6.67583	6.95899	6.93778	6.83249	19.8456	7.32077
TACTCTTTCGTCTTCA-1	0.860769	0.550051	0.512795	0.531023	0.530301	0.364669	0.483452	0.8601	0.543225	0.505405	0.523963	0.522618	0.356146	0.47565	6.99396	7.83061	8.14631	8.01704	7.79143	9.80379	8.40082
TTCGCGCGCCATACGA-1	0.838377	0.628555	0.578695	0.613492	0.677753	0.667046	0.596533	0.83664	0.622324	0.571696	0.60701	0.67189	0.66139	0.589764	5.52832	6.72646	7.19361	6.86149	6.06901	6.3339	7.00924
CGGAAAGAATCAAACG-1	0.840119	0.677936	0.621045	0.660584	0.731395	0.381174	0.608363	0.837522	0.671337	0.613295	0.653675	0.725419	0.37141	0.600064	4.48805	5.67222	6.1592	5.84331	4.96839	9.13221	6.14701
AGGCAGGGAGCGTACT-1	0.864865	0.596802	0.570037	0.575046	0.575573	0.501638	0.543737	0.864743	0.588024	0.560457	0.565906	0.565513	0.489624	0.533531	6.34601	6.16548	6.29002	6.37134	6.05532	6.50708	6.46662
CCTTTAAGGGAGCACT-1	0.852431	0.666829	0.637723	0.639915	0.653256	0.450399	0.58846	0.850514	0.659378	0.62939	0.632013	0.644786	0.440382	0.57919	4.66388	5.54062	5.69261	5.82006	5.39685	8.00907	6.13625
CGCCCAGCACGCCTAG-1	0.879605	0.616983	0.587582	0.593349	0.613704	0.555569	0.56301	0.878506	0.609598	0.579538	0.58547	0.605467	0.545973	0.554295	4.92129	6.36381	6.56671	6.54167	6.10292	6.51068	6.68841
AGTATTTGGCACGACC-1	0.842287	0.676206	0.644724	0.647431	0.664479	0.599826	0.549912	0.839342	0.668622	0.63613	0.639115	0.655883	0.592287	0.540324	4.14478	5.35713	5.51621	5.57083	5.19815	6.72628	6.67111
TATCCGCACCGTCGGG-1	0.874763	0.620557	0.589724	0.603811	0.623647	0.569913	0.55874	0.87371	0.612893	0.581316	0.595855	0.615215	0.561893	0.549719	5.05911	6.19313	6.3929	6.34683	5.86782	6.87432	6.63782
ACCCGTGTCATCAGTA-1	0.872911	0.702905	0.647079	0.686253	0.795934	0.650126	0.665795	0.87058	0.696946	0.639955	0.679943	0.791332	0.643188	0.658908	3.76419	5.5011	5.97646	5.64549	4.30625	6.00497	5.7547
CAACTGCTCATCCGAT-1	0.837152	0.688253	0.638143	0.659383	0.660406	0.0301891	0.610932	0.835259	0.681226	0.62965	0.651819	0.651666	0.0274732	0.60177	4.99638	5.36949	5.66516	5.66196	5.22091	54.4326	5.86537
CCGGAGCGTACTTTCT-1	0.873984	0.70612	0.651319	0.68591	0.789829	0.532942	0.657516	0.871687	0.700144	0.644101	0.679419	0.785018	0.523451	0.650211	3.76066	5.43531	5.86671	5.57281	4.3376	6.85541	5.72744
TACCGTAGGTTAACTA-1	0.847308	0.666182	0.639043	0.650633	0.606768	0.446414	0.558721	0.845407	0.659145	0.63126	0.6434	0.597708	0.435913	0.549507	4.86422	5.70924	5.86635	5.89827	5.9137	7.80942	6.60107
TGAGGAGTGCCAGCTT-1	0.820538	0.602671	0.584808	0.585133	0.530312	0.507089	0.547451	0.819896	0.593521	0.57477	0.575817	0.518609	0.496662	0.536635	6.46603	6.01584	5.9875	6.23677	6.26607	7.04958	6.29437
CCAGTCTTGTCATAGA-1	0.841839	0.690084	0.650939	0.65842	0.647573	0.526744	0.505569	0.839109	0.683122	0.642719	0.650902	0.638802	0.515778	0.496093	4.30448	5.34877	5.53653	5.68086	5.40128	6.50837	7.41519
GGGCAGAGCAATCGTT-1	0.842065	0.648249	0.619177	0.626951	0.592653	0.583794	0.551394	0.840434	0.640577	0.61067	0.619023	0.583105	0.574445	0.541508	5.24656	5.76245	5.92012	6.01808	5.97025	6.17155	6.47348
TACCAAATAGCCCAGA-1	0.852102	0.696767	0.659254	0.675689	0.687579	0.44843	0.604846	0.849898	0.690853	0.652492	0.669446	0.680844	0.437713	0.597327	4.5001	5.63228	5.91844	5.86337	5.44813	7.61056	6.51107
TACCTACTCCCAGTAT-1	0.856637	0.704439	0.659291	0.674883	0.682182	0.655825	0.646511	0.8544	0.698532	0.652368	0.668534	0.675072	0.650069	0.639238	4.32676	5.50044	5.85557	5.83959	5.39088	6.53516	5.92617
TGTGAGACTAGCCCAA-1	0.880613	0.677554	0.652726	0.658572	0.621941	0.438443	0.603992	0.879768	0.670706	0.645244	0.651657	0.61312	0.426909	0.594783	4.88646	5.59334	5.76054	5.90571	5.7641	7.52794	5.90922
ATACCTAACCAAGAAA-1	0.872734	0.675234	0.63873	0.646289	0.610338	0.52135	0.601458	0.871521	0.66851	0.631119	0.639233	0.601579	0.513651	0.593477	4.8363	5.67044	5.92701	6.03677	5.95464	7.93475	6.3954
GTCGGGAAGCAGAAAC-1	0.921566	0.536409	0.523016	0.532556	0.498624	0.387471	0.428723	0.921901	0.528964	0.515228	0.525215	0.490164	0.376356	0.420072	7.05727	7.70951	7.76894	7.81189	7.86577	8.46683	8.77131
AATTAACGGATTTCCA-1	0.939649	0.392559	0.383178	0.392323	0.312024	0.336141	0.34526	0.940406	0.384758	0.375182	0.384722	0.302835	0.327536	0.33639	11.0898	10.0783	10.1256	10.1624	10.5828	10.4936	10.2916
GAACCCTCTGTGTTCT-1	0.939944	0.453028	0.445083	0.454279	0.398849	0.28591	0.414879	0.940356	0.446576	0.438515	0.448046	0.39141	0.276035	0.407855	9.3788	10.0286	10.0889	10.1088	10.361	10.9441	10.3089
ATATAAAGCGCTCGTG-1	0.855522	0.719632	0.703251	0.701246	0.66775	0.095787	0.615541	0.85272	0.713599	0.696566	0.695163	0.659673	0.0931953	0.607704	3.90082	5.20212	5.22438	5.53297	5.30958	42.1809	6.29129
CCTGGTCGAATGTGGG-1	0.877843	0.639399	0.624149	0.623819	0.566084	0.357739	0.397131	0.87739	0.631867	0.616211	0.616431	0.556342	0.347657	0.386875	5.53786	5.95416	6.04336	6.28712	6.29017	9.40211	8.66449
CTAGGTTCGGACGTGA-1	0.889127	0.525617	0.51547	0.5218	0.429218	0.0997506	0.402753	0.88915	0.516413	0.505898	0.512862	0.4179	0.0955844	0.392098	6.38392	7.06003	7.07334	7.2221	7.66311	27.0634	8.26852
TCGGGAGACAGCGTAC-1	0.912148	0.529546	0.519591	0.528021	0.430874	0.327641	0.529721	0.91287	0.521498	0.511304	0.520336	0.420849	0.319691	0.521141	8.11952	7.49769	7.54932	7.67965	8.14231	10.9001	7.29853
CATAAGAAGCTTGGCT-1	0.843275	0.467338	0.458835	0.469095	0.370559	0.286007	0.300509	0.842289	0.456305	0.447317	0.458853	0.357334	0.271811	0.28862	6.11314	7.25176	7.20834	7.51822	7.82553	8.57896	9.28197
AAGCACCCTGCGTATC-1	0.914479	0.472385	0.461091	0.473605	0.376317	0.542446	0.447223	0.914772	0.464211	0.452613	0.465654	0.366399	0.536477	0.437951	7.58093	8.39626	8.4356	8.46983	9.03375	8.43052	8.35319
AGTTTGCACCTGCCTC-1	0.951799	0.359247	0.357767	0.365525	0.324537	0.256955	0.345568	0.9523	0.35213	0.350668	0.358741	0.316644	0.247899	0.337838	10.4412	11.3028	11.3296	11.3643	11.4457	11.8515	11.2515
GACTGCAAATCGAGCT-1	0.86789	0.475084	0.453012	0.458076	0.371327	0.268144	0.409478	0.868383	0.466027	0.443196	0.448754	0.360307	0.259459	0.398955	9.37958	7.88803	7.91859	8.02526	8.57279	11.3577	8.25119
GTGTATATCAGCGGGC-1	0.961903	0.373976	0.370218	0.379103	0.343904	0.576072	0.360977	0.962187	0.368098	0.364285	0.37342	0.33741	0.572677	0.354825	9.47456	12.4183	12.4442	12.4354	12.5596	10.73	12.4744
CTTCAACTCCACTTGG-1	0.914021	0.449614	0.443872	0.448864	0.361758	0.758837	0.362227	0.91476	0.441577	0.435723	0.440893	0.352051	0.757229	0.352546	10.1271	8.85443	8.88919	8.8921	9.38998	8.58272	9.39304
ACTTACGCATCCACGC-1	0.943227	0.397925	0.391789	0.394084	0.375844	0.515796	0.343695	0.943628	0.391084	0.384872	0.387282	0.368429	0.512385	0.335984	9.82525	10.8395	10.8889	10.9048	10.9102	11.7872	11.1976
CATGAGATGCACTCTC-1	0.858707	0.416116	0.404274	0.412469	0.321033	0.737908	0.427063	0.859358	0.406128	0.394014	0.402768	0.309467	0.735993	0.416398	10.7479	8.38276	8.44374	8.5345	9.05352	8.52599	8.04266
GAGCACCTGTGTCCAG-1	0.96265	0.38085	0.376268	0.373571	0.29798	0.401183	0.349899	0.962719	0.375382	0.37076	0.368069	0.291522	0.397236	0.344025	7.06234	12.845	12.8871	12.9239	13.4838	13.6916	13.0731
CGCGACCGCGACAGAT-1	0.931469	0.424927	0.412673	0.416522	0.347898	0.287011	0.338655	0.931993	0.417216	0.404765	0.408772	0.338796	0.278412	0.330015	9.26025	9.54478	9.63118	9.6424	10.0232	11.029	10.3127
GTCCCGCGACGTTATG-1	0.926601	0.427743	0.42379	0.437401	0.351496	0.281497	0.323277	0.927462	0.419267	0.415113	0.429389	0.341835	0.272937	0.312954	10.291	9.01082	8.99124	9.06082	9.56542	11.0502	9.68964
GCAGTGTGGCTATAGG-1	0.913301	0.479741	0.467442	0.479119	0.38983	0.354853	0.439166	0.914698	0.470889	0.458116	0.470569	0.379072	0.345556	0.429186	10.4507	7.90317	7.89648	8.03776	8.42725	9.54411	8.04858
ATACTGCCTTACACCG-1	0.87517	0.410967	0.39709	0.412606	0.309732	0.525372	0.307357	0.87615	0.401183	0.386621	0.403226	0.297951	0.519296	0.296911	11.1587	8.51876	8.46023	8.65693	9.11539	8.70619	9.65637
TACAGAAACGGTGGGC-1	0.955497	0.401708	0.399814	0.406052	0.352291	0.715255	0.367918	0.956085	0.394975	0.393127	0.399591	0.344502	0.713334	0.360884	10.5095	10.7791	10.8245	10.8431	11.0083	9.25498	11.1016
GGCGCGGAGATCTTTC-1	0.943584	0.415712	0.408817	0.418025	0.367523	0.293532	0.379434	0.944625	0.407537	0.400423	0.4101	0.358287	0.28335	0.370656	10.9838	9.36191	9.36886	9.43316	9.59554	10.1765	9.60761
CGTTAATGTCCCGACG-1	0.951873	0.367567	0.365224	0.372498	0.306086	0.464695	0.384684	0.952282	0.361258	0.358905	0.366424	0.298648	0.460547	0.378728	10.9294	11.9685	11.9954	12.0091	12.3013	11.9127	11.8988
GCTAACTGAAGTCTGA-1	0.952821	0.425227	0.422406	0.427598	0.391867	0.322263	0.384305	0.95349	0.418012	0.415187	0.420623	0.383847	0.314431	0.376561	9.88258	9.9399	9.97559	10.0076	10.0769	11.0676	10.2701
AGTGATAACCTGCGCG-1	0.967578	0.385148	0.382311	0.388304	0.296896	0.226737	0.388206	0.967801	0.379518	0.376674	0.382843	0.290724	0.220892	0.382584	8.26545	12.4198	12.4542	12.4553	13.3495	14.6353	12.3832
TATGATCTTCTCTTTA-1	0.952992	0.421286	0.419309	0.43052	0.394233	0.159247	0.397568	0.953608	0.414182	0.412177	0.423796	0.386557	0.15279	0.390278	9.76583	10.1039	10.1191	10.1398	10.2394	14.918	10.3441
TGTACCTACACGAGGG-1	0.943521	0.499593	0.501455	0.510666	0.477006	0.420926	0.47629	0.944345	0.492245	0.494185	0.503792	0.469143	0.414568	0.468607	8.85575	8.42211	8.42795	8.46946	8.53634	10.3436	8.61683
ATATCGTTCCTCGAAC-1	0.961457	0.456618	0.455635	0.463524	0.388079	0.753057	0.448553	0.961849	0.450724	0.449729	0.457874	0.381306	0.751403	0.442501	8.56809	10.482	10.4901	10.4975	11.033	8.63963	10.5252
CGGCGCCATCAATCCC-1	0.95105	0.502391	0.499137	0.503512	0.458119	0.700453	0.470631	0.951767	0.494691	0.491412	0.49606	0.449471	0.698084	0.462157	7.36198	8.16025	8.19655	8.24845	8.41605	8.87579	8.31034
CCTGTTTGAAGACACG-1	0.894267	0.53608	0.545277	0.542496	0.518219	0.762152	0.471824	0.895932	0.525293	0.534806	0.531958	0.506823	0.760102	0.459414	7.93539	6.39744	6.36577	6.38432	6.46205	7.07334	6.78921
GCCACTCAGAGCGCGA-1	0.940055	0.373791	0.371146	0.376213	0.336037	0.299042	0.335678	0.940517	0.367045	0.364409	0.369655	0.328462	0.291656	0.328437	11.3034	11.3821	11.4203	11.4308	11.5447	12.0792	11.6704
TCGGCTTGTATCGACG-1	0.958124	0.379055	0.378783	0.385213	0.307303	0.811212	0.357117	0.958695	0.37227	0.372054	0.378725	0.299461	0.809692	0.350227	10.9294	11.2397	11.2662	11.2864	11.7329	6.8992	11.4827
TAGATGGTTCCTTACT-1	0.943423	0.436333	0.434185	0.438249	0.393765	0.385775	0.374085	0.943921	0.429908	0.427766	0.431971	0.386548	0.37803	0.366919	10.3052	10.3902	10.4221	10.4284	10.6386	10.5674	10.9115
ATCGTTAGCTAGCGGA-1	0.951879	0.457096	0.453164	0.462491	0.436392	0.325316	0.426298	0.952446	0.449916	0.445926	0.455666	0.428624	0.319157	0.418513	8.31448	9.3257	9.35667	9.4066	9.37944	12.2418	9.50423
ACAGCGACATTCTCAT-1	0.930851	0.431756	0.427316	0.43213	0.406145	0.414691	0.412939	0.931452	0.424258	0.419777	0.424812	0.398008	0.407771	0.405091	9.92871	9.56675	9.61031	9.63707	9.66347	10.093	9.68077
AGAGCCGCCGAGATTT-1	0.962216	0.388729	0.389893	0.394005	0.247035	0.499734	0.382343	0.962258	0.384096	0.385292	0.389496	0.24296	0.497073	0.377755	7.49039	13.9134	13.9123	13.8998	16.8906	13.8762	14.0194
GGCCTGCTTCTCCCGA-1	0.978068	0.289268	0.293191	0.295694	0.215201	0.736807	0.290994	0.978209	0.284257	0.288249	0.290817	0.211196	0.735802	0.285968	9.35536	16.1935	16.1734	16.1696	18.1657	11.5064	16.1675
TCAAGCGCGGACGGTA-1	0.973131	0.331918	0.336524	0.337932	0.251927	0.176248	0.317848	0.973359	0.326597	0.331299	0.332751	0.247656	0.170038	0.312418	9.95213	14.3466	14.3284	14.3296	16.497	15.9316	14.4765
ACACTGGGACAGTCGT-1	0.975571	0.27548	0.280558	0.285469	0.176618	0.828458	0.274558	0.975656	0.270862	0.276025	0.281045	0.172966	0.827921	0.270043	9.0706	17.4301	17.4036	17.3908	19.9486	10.2725	17.4862
TGTGTAGTAGCACGTG-1	0.965079	0.353428	0.355221	0.361861	0.648573	0.841029	0.311325	0.965262	0.348101	0.349895	0.356684	0.646479	0.840248	0.305281	9.32809	13.7759	13.7541	13.7307	11.1002	7.98842	14.0201
CTAGCCACAGGCGAGC-1	0.975687	0.324594	0.327103	0.333756	0.206238	0.829276	0.340681	0.975761	0.320431	0.322979	0.329752	0.202774	0.828712	0.336617	8.51276	16.8354	16.8207	16.7916	19.6024	10.0601	16.6787
CTATCGCGTAGAGAAC-1	0.964363	0.363136	0.364907	0.366603	0.657687	0.855549	0.321617	0.96447	0.358607	0.360399	0.362125	0.656019	0.854932	0.316498	9.17037	14.8369	14.8238	14.8149	11.9882	8.23989	15.1137
GTTCCCGTAAACATAT-1	0.966827	0.370469	0.368091	0.376037	0.641432	0.19185	0.30995	0.967059	0.365226	0.362804	0.370919	0.639171	0.185552	0.304081	9.72343	13.4291	13.4416	13.4105	10.9639	15.2774	13.9321
TCTTTCCTTCGAGATA-1	0.966467	0.38076	0.38535	0.386447	0.495591	0.249072	0.336061	0.966665	0.375676	0.380344	0.38149	0.49205	0.242713	0.3304	9.23214	13.3913	13.3657	13.3723	12.5711	14.51	13.7198
ATATTGGAGAGGCCTT-1	0.970819	0.359479	0.360112	0.359926	0.445083	0.211365	0.321221	0.97099	0.354513	0.355158	0.355028	0.44144	0.204811	0.31585	9.10148	14.1818	14.1784	14.2048	13.7051	15.3456	14.4932
AGGCGATAACTGGCGT-1	0.964201	0.349716	0.350822	0.348202	0.258036	0.199287	0.336851	0.96431	0.344988	0.346121	0.343511	0.253854	0.192765	0.331894	9.18086	14.8984	14.8956	14.9327	16.7721	15.9987	14.9667
ACCCGGAGCACCACAA-1	0.967168	0.358573	0.357645	0.362786	0.63826	0.584624	0.278399	0.967356	0.353326	0.352387	0.357661	0.636081	0.582042	0.272147	9.26808	13.7682	13.7754	13.765	11.2436	11.9175	14.3555
TGAGCTCAACTGTATA-1	0.959749	0.354531	0.354015	0.359907	0.616809	0.872078	0.249927	0.959895	0.349261	0.348746	0.354786	0.614455	0.871605	0.243713	9.29717	13.8451	13.8518	13.8386	11.5272	7.60815	14.7527
ACGACCCATGAGTTGC-1	0.972437	0.334139	0.333373	0.335892	0.64706	0	0.281371	0.972518	0.329657	0.328878	0.33148	0.645554	0	0.276352	8.39841	15.8744	15.8786	15.8821	12.8829	16.7404	16.3001
CGGTCAGTCCATATTT-1	0.960912	0.370884	0.370672	0.368742	0.617823	0	0.241646	0.961074	0.365652	0.365455	0.363523	0.615365	0	0.235731	9.1084	13.4337	13.4426	13.4663	11.248	14.2978	14.8248
TCCGGCTGTCGGGTCG-1	0.959986	0.317396	0.313095	0.323367	0.56149	0	0.324047	0.960194	0.311465	0.307047	0.317613	0.5585	0	0.317995	9.9877	13.842	13.8507	13.8374	11.8591	14.3302	13.7232
TATATATCGAGAAATG-1	0.845743	0.660045	0.650562	0.657324	0.552377	0.287682	0.579376	0.844039	0.654281	0.644556	0.651547	0.544817	0.281065	0.573102	5.33174	6.425	6.479	6.46483	7.37958	12.9701	7.56624
ACCCGAGCGAAATTAC-1	0.824999	0.634041	0.644522	0.633537	0.549887	0.407783	0.590234	0.8231	0.626676	0.637363	0.626252	0.54112	0.395792	0.582255	5.67517	6.09646	6.00651	6.13541	6.86561	7.73375	6.55119
TTGTTTCATTAGTCTA-1	0.829191	0.655121	0.66432	0.652059	0.56521	0.344351	0.60805	0.8263	0.648066	0.657391	0.64491	0.556675	0.336115	0.600151	4.54303	5.86786	5.76488	5.88214	6.72047	10.6696	6.30012
ATGGGACCTGCTGAAC-1	0.865812	0.651236	0.646897	0.638355	0.548672	0.437783	0.62544	0.864584	0.643778	0.639337	0.630771	0.539387	0.428339	0.617779	5.11894	5.77241	5.8042	5.93451	6.69386	8.34552	6.11603
TGCGACGGCCGAACGT-1	0.833393	0.561868	0.56827	0.568367	0.479126	0.481545	0.420382	0.832082	0.553047	0.559461	0.559894	0.469005	0.471319	0.408482	6.17671	6.66607	6.57641	6.69653	7.39313	7.32233	7.59783
AGCTAACAAGCAATGT-1	0.844746	0.648783	0.654902	0.647319	0.556722	0.514409	0.574375	0.843802	0.640867	0.647152	0.639795	0.547204	0.50717	0.565508	5.9937	5.64789	5.60855	5.82335	6.50713	8.37539	6.47928
CGTGTCTCGTTACGAC-1	0.804884	0.672579	0.652089	0.656082	0.600919	0.598894	0.653899	0.801808	0.665156	0.644268	0.648338	0.592469	0.592091	0.645909	5.04316	5.43526	5.62611	5.58906	6.21174	7.02866	5.53896
CTAAATCCGGTGTACA-1	0.874758	0.646068	0.661008	0.654966	0.575961	0.449726	0.648417	0.873272	0.638336	0.653417	0.647512	0.566987	0.436647	0.640832	4.46448	5.76014	5.56626	5.71994	6.41081	6.88545	5.77836
GAATAGTGCTCGATTA-1	0.891675	0.596828	0.581548	0.587402	0.511878	0.802595	0.546574	0.891659	0.588292	0.572722	0.578856	0.501855	0.799536	0.536339	6.01546	6.23705	6.36593	6.37699	6.96575	5.11729	6.42214
AACAATACATTGTCGA-1	0.897265	0.664365	0.672995	0.686377	0.603561	0.495048	0.604847	0.896848	0.657848	0.66662	0.680564	0.596304	0.485722	0.598072	5.43494	5.94466	5.8574	5.8719	6.64186	7.46373	6.85158
CACATCGTGCACGCGC-1	0.802611	0.574278	0.567719	0.566697	0.478594	0.371181	0.490656	0.801288	0.565105	0.558458	0.557754	0.467849	0.359913	0.4796	6.98211	6.35362	6.42053	6.54942	7.18957	8.5146	6.9245
ACCGTGACCACGTGGG-1	0.878122	0.55825	0.556471	0.554288	0.449061	0.419358	0.499556	0.877681	0.550009	0.548142	0.545878	0.438924	0.409888	0.489707	6.22441	6.95644	6.94977	6.95241	7.81704	8.51377	7.23445
CCCAATGAGATTTGCA-1	0.891435	0.55473	0.548039	0.548342	0.458798	0.464064	0.429592	0.891045	0.546906	0.539949	0.540462	0.449283	0.456137	0.419642	5.98858	7.20241	7.19925	7.27578	7.93741	8.58556	8.17652
TCAGCAGTAGGCCCTG-1	0.818477	0.516587	0.502264	0.50735	0.413733	0.683259	0.254059	0.817828	0.507272	0.492554	0.498207	0.402722	0.681662	0.245247	7.9137	7.15941	7.2241	7.35476	7.97831	10.6639	11.7276
CTACTCAAGGTATAGT-1	0.880448	0.541226	0.519761	0.52372	0.484212	0.743742	0.467005	0.880028	0.534474	0.512663	0.516847	0.476167	0.741174	0.459351	6.94491	8.03751	8.20913	8.24986	8.34478	7.22659	8.74157
TAGTAGCTTATACCAG-1	0.890168	0.570839	0.565372	0.550295	0.496	0.557497	0.429571	0.889701	0.563164	0.557537	0.542222	0.487081	0.551924	0.420997	5.84534	7.01159	7.03219	7.16521	7.63244	8.52608	8.78698
ACGTTCGTTCAGGAAA-1	0.897689	0.564993	0.543635	0.549918	0.513047	0.462356	0.498011	0.897254	0.558547	0.536804	0.543369	0.505447	0.454797	0.490597	6.07711	7.79786	7.9551	7.9852	8.09508	8.84657	8.38188
TTAGAATAAGGGTCGG-1	0.854983	0.603173	0.573757	0.576374	0.537239	0.451452	0.454903	0.85404	0.597146	0.567268	0.569996	0.529832	0.44293	0.446671	6.51385	7.34804	7.60722	7.61585	7.78166	8.5563	8.62342
TTCTAGAAAGTCTTAT-1	0.859183	0.578473	0.545207	0.549375	0.535839	0.580448	0.50463	0.858281	0.572445	0.53867	0.542997	0.528764	0.574834	0.497589	6.52403	7.83403	8.11821	8.12615	8.0449	8.01485	8.50329
CCTTCAGTTAAAGTGA-1	0.880577	0.632501	0.617233	0.620247	0.581164	0.449392	0.535532	0.879658	0.626306	0.610707	0.613924	0.573858	0.442871	0.528351	5.3866	6.67857	6.78308	6.82522	7.02814	9.8206	7.81139
TAGCTAGTGATGATGG-1	0.858589	0.583211	0.551734	0.557571	0.555086	0.421994	0.490508	0.857839	0.576623	0.544601	0.550746	0.547602	0.415369	0.482304	6.79127	7.37995	7.63243	7.67561	7.45569	10.1551	8.09701
AGCCCGGTAGCCTGTA-1	0.901627	0.484272	0.469062	0.474883	0.443153	0.0527871	0.400453	0.901774	0.476951	0.461565	0.467595	0.434721	0.049986	0.392019	8.25403	8.71032	8.85258	8.85999	8.85398	34.959	9.41447
TACCTCAGTTGTCTGT-1	0.903182	0.502516	0.483517	0.489803	0.428347	0.0564103	0.476165	0.903235	0.495834	0.476598	0.483013	0.420312	0.0540052	0.469027	8.11058	8.82886	9.00042	8.96638	9.31479	38.3854	9.01291
GACGGGTTGGCCCGTA-1	0.872483	0.565533	0.539144	0.547399	0.534491	0.091434	0.531139	0.872208	0.558156	0.531237	0.539835	0.525855	0.0882984	0.522731	7.08356	7.23007	7.41244	7.43174	7.21683	32.3503	7.33929
GAAACCTATACAAATG-1	0.900652	0.521522	0.501123	0.505881	0.447765	0.342599	0.475022	0.900976	0.514205	0.493532	0.498474	0.438996	0.335816	0.466921	8.32774	8.02961	8.21435	8.22511	8.49919	11.4811	8.37921
TCCACCTCTAGCCTTT-1	0.839603	0.469689	0.446451	0.457894	0.376256	0.287639	0.371957	0.840716	0.45821	0.434038	0.446776	0.362507	0.276843	0.358393	9.21874	7.09383	7.11368	7.38644	7.61983	10.1836	7.72968
AAGACCCAACTGAACA-1	0.925178	0.442006	0.43271	0.441624	0.404749	0.269489	0.400644	0.926227	0.433447	0.423917	0.433387	0.395168	0.262552	0.391474	10.4071	8.67921	8.71612	8.81682	8.80501	12.6971	9.00218
CATACACGGTTCCCAC-1	0.895506	0.425921	0.415951	0.422345	0.343117	0.294183	0.330922	0.896888	0.416211	0.405886	0.412759	0.331649	0.285423	0.319003	11.6163	8.33588	8.34123	8.43159	8.79719	10.8258	8.8055
ACTACGCGTTAGAATT-1	0.967949	0.293482	0.301201	0.303279	0.0396131	0.102038	0.333036	0.968042	0.288375	0.29624	0.298376	0.0365279	0.0985073	0.328312	8.97466	15.8901	15.8549	15.8536	24.6223	21.4291	15.5639
CTTGGCCAAGCTGGGA-1	0.940867	0.431735	0.4235	0.423353	0.390541	0.228507	0.364796	0.941194	0.425265	0.416961	0.416887	0.383169	0.220864	0.357714	9.12102	10.4677	10.5497	10.583	10.6639	12.7087	11.1044
TTACCCTAGGGATTGG-1	0.863872	0.718638	0.678627	0.701386	0.677824	0.371473	0.641751	0.862258	0.713059	0.672234	0.695584	0.670821	0.36164	0.634917	4.73811	5.38434	5.74481	5.60559	5.5046	9.19796	6.19949
TTCGCACTGTACGACA-1	0.859304	0.552342	0.533897	0.535102	0.472258	0.289591	0.372151	0.859443	0.543269	0.524147	0.526075	0.460929	0.277715	0.361481	7.19267	6.72659	6.75162	7.01476	7.08943	9.46204	8.80015
TAGGTGTTCCACAGAT-1	0.871456	0.697181	0.636976	0.665191	0.765755	0.541388	0.61545	0.869052	0.690878	0.629195	0.658167	0.760264	0.532235	0.607535	3.75113	5.46034	5.88851	5.71823	4.52312	6.87511	6.19117
GAAGCCTGCACATTCC-1	0.830119	0.671021	0.644449	0.644273	0.638689	0.199659	0.594574	0.827309	0.663746	0.636192	0.636676	0.629858	0.192195	0.585318	4.56496	5.54676	5.61757	5.87954	5.51201	15.5394	6.05488
GGCTTTCAATAAGGGT-1	0.847585	0.693967	0.657192	0.665368	0.727175	0.322022	0.639262	0.844882	0.687229	0.649537	0.658279	0.719785	0.315804	0.631285	4.14752	5.39239	5.6713	5.76315	4.55855	14.0209	5.85214
TCCAGGGTATATACGA-1	0.952112	0.382	0.375631	0.37811	0.334806	0.230872	0.335166	0.952446	0.37572	0.369316	0.371811	0.327538	0.222802	0.328365	9.79381	11.713	11.7816	11.7561	11.9342	12.8806	12.1012
CTCGCCGAATGTAGGG-1	0.915073	0.532472	0.518062	0.521774	0.493744	0.448481	0.439584	0.915531	0.525621	0.511001	0.514895	0.48592	0.439348	0.431768	8.67684	8.15222	8.27597	8.29939	8.32738	8.5062	9.08865
AGGAAGCTGTCCGCCG-1	0.958137	0.35584	0.360016	0.35768	0.26684	0.273293	0.322629	0.958409	0.349687	0.353986	0.351667	0.259893	0.265947	0.315974	9.65461	12.5526	12.5488	12.5856	13.341	13.1101	12.7713
GTCTCAAGGCCCGGCT-1	0.927526	0.552544	0.54747	0.553482	0.493163	0.288322	0.496824	0.927774	0.545738	0.540577	0.546907	0.485159	0.278511	0.488555	6.78769	7.79629	7.83556	7.88828	8.17813	10.2445	8.03865
ACCGACACATCTCCCA-1	0.955265	0.421694	0.417275	0.423254	0.400247	0.390886	0.350611	0.955682	0.415406	0.410927	0.417129	0.393451	0.385758	0.343298	9.42434	10.8448	10.8786	10.8949	10.927	12.131	11.3567
TATACGCGTCATCACT-1	0.943811	0.467008	0.461463	0.467339	0.432634	0.125307	0.402638	0.944227	0.460819	0.455197	0.461309	0.425685	0.120739	0.395683	9.17035	9.95373	9.99799	10.0232	10.1149	19.2985	10.5088
ATCTGGGCTGTTCTTG-1	0.954248	0.418347	0.415376	0.423042	0.391987	0.17876	0.352498	0.954614	0.412293	0.409331	0.417226	0.385435	0.172651	0.346038	9.5854	11.1868	11.2299	11.2279	11.3326	14.9338	11.8951
TCAAATTTGAGACTCA-1	0.959589	0.409111	0.407213	0.4091	0.38334	0.239725	0.368117	0.960007	0.403031	0.401164	0.403135	0.376732	0.233627	0.361698	9.903	11.3509	11.389	11.4008	11.4765	13.9202	11.7487
GTTAAGGGTGCGATGT-1	0.965932	0.374213	0.376453	0.380938	0.358409	0.151832	0.335269	0.966365	0.367857	0.370163	0.374791	0.351726	0.145213	0.328543	10.1137	11.8625	11.8601	11.8616	11.9375	14.9367	12.209
AGCAAAGGCCGCTAGT-1	0.951989	0.44386	0.444135	0.447779	0.419446	0.246508	0.363825	0.95243	0.437538	0.437914	0.441664	0.412681	0.237646	0.356526	9.36251	10.3722	10.4106	10.4069	10.5217	11.8833	11.0308
TTATAGGTAATTGTCT-1	0.911304	0.431801	0.422021	0.434311	0.338115	0.486728	0.344123	0.912396	0.422973	0.412828	0.425789	0.327561	0.4783	0.333033	11.2068	8.69929	8.69582	8.78642	9.29228	8.10865	9.05853
TTGTGCAGCCACGTCA-1	0.916229	0.485079	0.474644	0.484804	0.407075	0.521541	0.467685	0.917191	0.476996	0.466321	0.476977	0.397314	0.513525	0.458897	9.96113	8.2201	8.27261	8.33356	8.65744	7.73718	8.19824
ACGGACTCTCAAAGCG-1	0.959555	0.364855	0.361857	0.366747	0.30738	0.18485	0.348733	0.960025	0.358279	0.355269	0.360339	0.299687	0.177963	0.342003	10.5597	11.7421	11.7756	11.7902	12.0351	14.1277	11.8863
ATGCTCTGGCGCGGTA-1	0.937507	0.427311	0.419046	0.422902	0.364515	0.707764	0.374886	0.93807	0.420292	0.411919	0.41592	0.35626	0.705211	0.367187	10.1825	10.0169	10.0842	10.0929	10.3618	8.21615	10.4371
ATAATCTTGGAGAACC-1	0.958223	0.386831	0.384526	0.385335	0.317388	0.596946	0.382392	0.958567	0.380739	0.378427	0.379296	0.310391	0.593552	0.376109	9.72314	11.8377	11.8645	11.8796	12.3549	10.1033	11.8191
CTCATTGCTCTAACAA-1	0.965187	0.348204	0.346575	0.353828	0.331808	0.67302	0.348805	0.96554	0.342115	0.340476	0.347946	0.325287	0.670775	0.34276	10.3745	12.7455	12.7619	12.7618	12.7848	9.9165	12.756
TAGGTGACGATAACCT-1	0.949326	0.402769	0.400164	0.403446	0.375286	0.782853	0.323337	0.949724	0.396394	0.393796	0.397219	0.368279	0.781492	0.316104	9.96934	11.1537	11.1912	11.2092	11.2634	8.37417	11.8292
CGGATCCTCAAGGACT-1	0.946264	0.430088	0.421804	0.428981	0.392445	0.318189	0.35734	0.946888	0.422006	0.413553	0.421061	0.383515	0.310573	0.348255	8.30405	9.19709	9.24336	9.2768	9.37959	11.1107	9.76894
GGGCGTGGTTTCCCAG-1	0.923154	0.455894	0.444427	0.452517	0.388729	0.306968	0.428895	0.92406	0.447361	0.435618	0.444289	0.378603	0.300436	0.419263	9.31862	8.4495	8.5002	8.62764	8.76491	12.5032	8.41923
TGGCTATGTGACATAC-1	0.946773	0.379619	0.376027	0.385433	0.337048	0.833073	0.283322	0.946946	0.373214	0.369631	0.379329	0.329893	0.832154	0.275721	8.38857	11.6422	11.6924	11.6969	11.8898	7.83696	12.3767
CTTAGTGTAGTAGCAT-1	0.898213	0.519459	0.517181	0.521111	0.427965	0.612072	0.420112	0.899124	0.510274	0.50806	0.512451	0.416815	0.6093	0.409892	8.06629	7.15872	7.21671	7.34592	7.7376	10.6865	8.19158
GGATTGCTGTGACTCC-1	0.851408	0.375754	0.368362	0.3798	0.281031	0.304619	0.161919	0.852377	0.365024	0.357	0.369489	0.268437	0.293309	0.153204	11.822	8.61694	8.50118	8.71846	9.17125	9.32638	13.2305
ACTTCCATGCGGGACA-1	0.95535	0.429086	0.428107	0.437772	0.407827	0.460118	0.359934	0.955816	0.423031	0.42205	0.432009	0.401325	0.456124	0.353031	10.1494	10.9151	10.9277	10.9292	11.0156	12.1288	11.4735
ACTCAAGTGCAAGGCT-1	0.954001	0.442974	0.440864	0.449209	0.407077	0.411672	0.415917	0.954698	0.436154	0.434052	0.442733	0.399436	0.405851	0.40876	10.0076	9.85929	9.89204	9.93097	10.0137	10.9807	10.087
ACAAGGATGCTTTAGG-1	0.951074	0.493783	0.491484	0.501975	0.467612	0.2399	0.432768	0.951655	0.487201	0.484845	0.495727	0.460475	0.233037	0.425208	8.54207	9.08031	9.08876	9.11367	9.22034	13.0643	9.52529
TTGAACGACGTGCTGA-1	0.958083	0.411347	0.409538	0.418911	0.357654	0.201592	0.387464	0.958701	0.404755	0.402935	0.412631	0.350061	0.194684	0.380353	10.6075	10.7058	10.7258	10.7454	11.0063	13.6756	10.8097
ATTCATCGTTGAGGCA-1	0.963824	0.463146	0.468312	0.479734	0.447118	0.168792	0.384546	0.964332	0.456836	0.462106	0.473881	0.440528	0.162264	0.377331	8.51669	9.94722	9.91998	9.92016	10.0513	14.6255	10.6322
TGCAACCCATCTGCGG-1	0.949149	0.468418	0.468042	0.476372	0.440796	0.299178	0.419912	0.949774	0.461958	0.46162	0.470243	0.433789	0.294359	0.412736	9.89208	9.68367	9.70538	9.72294	9.83818	14.5469	10.0498
AGTGCTAAACACAGCA-1	0.948268	0.399273	0.385981	0.403521	0.348031	0.247809	0.314739	0.949096	0.391607	0.377893	0.396085	0.339423	0.24051	0.305823	11.1874	10.0606	10.0758	10.0973	10.3647	12.518	10.6631
AACTCCAGAGCGTGTT-1	0.942275	0.461351	0.453575	0.46698	0.3904	0.563903	0.383486	0.942829	0.454222	0.446257	0.460149	0.381996	0.560538	0.375682	8.77427	9.27701	9.3073	9.32896	9.72982	10.8092	10.0686
TCTCCACAAGTTGAAT-1	0.943969	0.494573	0.488702	0.503807	0.431857	0	0.445484	0.94414	0.487747	0.481702	0.497349	0.423989	0	0.43796	6.43221	8.89735	8.91011	8.92525	9.34685	9.86279	9.29632
CTTTGCATCGCTCTTG-1	0.952854	0.470332	0.462061	0.467242	0.435629	0.476239	0.386092	0.95316	0.464154	0.455762	0.461149	0.428737	0.471626	0.378786	7.7034	9.90165	9.96448	9.98401	10.0846	10.9585	10.5706
TCACAAACCGAGGTAC-1	0.940016	0.506646	0.502735	0.509391	0.471997	0.571861	0.436353	0.940462	0.500421	0.496478	0.503449	0.465091	0.570321	0.429014	8.67887	9.12076	9.16338	9.21394	9.32836	16.0052	9.63967
CCGTAGGAAATCCCTG-1	0.932237	0.471511	0.467512	0.468879	0.417524	0.275726	0.433926	0.932706	0.465195	0.461215	0.462652	0.410322	0.266965	0.42727	10.0631	9.76411	9.82846	9.84088	10.1362	11.3357	10.1408
AAACATTTCCCGGATT-1	0.944429	0.466585	0.468413	0.473865	0.4413	0.591588	0.410575	0.944939	0.460217	0.462138	0.467786	0.434425	0.590777	0.403568	9.57479	9.80839	9.82324	9.83648	9.94663	19.6025	10.3064
GCCTCCGACAATTCAC-1	0.951061	0.400378	0.404343	0.40975	0.330169	0.255864	0.349501	0.951473	0.394329	0.398412	0.403985	0.323238	0.249351	0.343168	10.7918	11.5759	11.5741	11.5767	12.118	13.3773	12.1313
TCTGCATACCTTGCTT-1	0.923716	0.485256	0.477167	0.488651	0.414629	0.402	0.383994	0.924169	0.478562	0.470272	0.482187	0.406718	0.394768	0.376125	9.43721	9.16086	9.19167	9.21498	9.63922	10.1149	10.0638
ATCTCCCACGGAATAT-1	0.955979	0.433117	0.431649	0.441747	0.603685	0.251882	0.357525	0.956429	0.426533	0.425016	0.435442	0.599598	0.242616	0.349965	8.95466	10.3497	10.35	10.3496	9.00124	11.6161	10.9485
CTGCAAGCACGTTCCG-1	0.952645	0.370365	0.376059	0.373421	0.551544	0.0154086	0.317845	0.953361	0.362181	0.368008	0.365309	0.546411	0.0141824	0.308813	10.3255	10.3	10.2756	10.2869	9.06961	73.804	10.6497
CACAGTCCCGCTTCGC-1	0.977823	0.290433	0.295685	0.296096	0.212633	0.478023	0.283443	0.977945	0.285509	0.290848	0.291288	0.208744	0.475347	0.278382	9.01608	16.3413	16.3123	16.319	18.4534	14.9989	16.3722
TACGCTCGGTATTGGA-1	0.954834	0.374555	0.37182	0.373427	0.554081	0.301559	0.340036	0.955244	0.367812	0.365048	0.366749	0.549843	0.294813	0.332829	9.87935	11.4333	11.457	11.4735	10.0476	12.4223	11.689
CTGGTAAAGTGTGGGC-1	0.958864	0.35554	0.35972	0.357409	0.401684	0.568223	0.308307	0.959287	0.348628	0.352852	0.350544	0.396084	0.565672	0.300646	10.0229	11.7141	11.679	11.7081	11.7065	12.1751	12.0192
CAACCAGTGGCCTACC-1	0.96997	0.299814	0.304549	0.303597	0.22102	0.16176	0.259904	0.970137	0.294245	0.299086	0.29814	0.216427	0.157288	0.253755	9.4591	14.8936	14.8771	14.8907	16.7723	18.0134	15.1509
TCTTCGCGGTGAGAGG-1	0.977338	0.287808	0.291628	0.286089	0.175477	0.485623	0.333177	0.97735	0.283969	0.287845	0.282266	0.17218	0.483661	0.329848	7.20895	19.0802	19.0571	19.1078	21.4528	17.3792	18.7422
TTCGGGTTGCCACGGG-1	0.907866	0.480825	0.472318	0.464038	0.486485	0.313746	0.376795	0.907966	0.474717	0.466132	0.45774	0.480574	0.307491	0.369671	9.11747	9.78122	9.86708	9.93457	9.78711	12.3442	10.7739
ACCGATAGGCATAACC-1	0.963272	0.374921	0.372955	0.378616	0.63437	0.915006	0.319404	0.963545	0.369462	0.367459	0.373263	0.63188	0.914858	0.313475	10.0989	12.9794	12.9894	12.9768	10.6695	8.40981	13.4909
CTTATAGATGGCTGTT-1	0.927268	0.489155	0.47956	0.481318	0.558385	0.231809	0.448569	0.92751	0.48307	0.47334	0.475186	0.553432	0.223928	0.44184	8.81099	9.64011	9.71741	9.72954	9.13792	12.3985	9.93507
AGACGCCCACTTCGCC-1	0.958255	0.38486	0.38516	0.392259	0.606399	0.274439	0.348196	0.958705	0.377883	0.378163	0.385501	0.602653	0.266809	0.340666	9.55554	11.0639	11.053	11.0512	9.35115	12.2112	11.3188
AGGTCGCCTCCCAACA-1	0.966141	0.363345	0.363762	0.366188	0.36655	0.171198	0.286083	0.966291	0.358248	0.358686	0.361184	0.362272	0.164479	0.280269	8.87931	13.8981	13.9015	13.9005	14.3503	15.5927	14.5661
CCTCACGTCAGCTAAT-1	0.969783	0.341369	0.345806	0.339816	0.431648	0.212503	0.318919	0.969912	0.336494	0.341025	0.334956	0.428156	0.205586	0.313879	8.95125	14.872	14.8553	14.8973	14.3839	15.6565	15.0834
CCACCTGTATGGAATA-1	0.973808	0.32964	0.329792	0.334174	0.439108	0.173701	0.287745	0.973928	0.324951	0.325104	0.329601	0.435888	0.167504	0.282591	8.91219	15.5708	15.5696	15.5638	14.8637	16.8334	15.8943
[truncated: 427 more rows]

## Sheet: Human Lymph Nodes
	cosine_Redeconve	cosine_cell2location	cosine_DestVI	cosine_CARD	cosine_NovoSpaRc	cosine_CellTrek	cosine_Tangram	pearson_Redeconve	pearson_cell2location	pearson_DestVI	pearson_CARD	pearson_NovoSpaRc	pearson_CellTrek	pearson_Tangram	RMSE_normal_Redeconve	RMSE_normal_cell2location	RMSE_normal_DestVI	RMSE_normal_CARD	RMSE_normal_NovoSpaRc	RMSE_normal_CellTrek	RMSE_normal_Tangram
AAACAAGTATCTCCCA-1	0.951948	0.348766	0.363804	0.315564	0.248942	0.186489	0.242206	0.952286	0.344719	0.359845	0.311082	0.244274	0.180018	0.237391	18.6356	16.0189	15.8606	16.239	17.0472	17.0054	17.0452
AAACAATCTACTAGCA-1	0.878721	0.726946	0.732254	0.723405	0.797993	0	0.710536	0.878372	0.723486	0.727386	0.719285	0.795164	0	0.706689	5.04757	6.53803	5.54173	6.17333	5.28863	5.79471	6.64419
AAACACCAATAACTGC-1	0.888472	0.603231	0.58148	0.606474	0.563841	0.461218	0.544506	0.890306	0.595585	0.573469	0.598764	0.555978	0.454424	0.536897	9.19575	6.51398	6.71584	6.42903	7.08834	9.74245	7.56609
AAACAGAGCGACTCCT-1	0.879632	0.754392	0.758433	0.754297	0.776171	0.521583	0.731669	0.880091	0.750554	0.754168	0.750288	0.772739	0.515671	0.727902	5.5407	5.62028	5.29484	5.52484	5.37014	9.33278	6.16856
AAACAGCTTTCAGAAG-1	0.859061	0.739489	0.739349	0.752967	0.776118	0.708833	0.719714	0.857837	0.735658	0.734986	0.748781	0.772482	0.702307	0.715716	5.23884	6.06579	5.68379	5.49463	5.33605	5.15613	6.40013
AAACAGGGTCTATATT-1	0.851332	0.605554	0.613952	0.60726	0.587133	0.564563	0.568087	0.853079	0.598249	0.606544	0.600104	0.579808	0.555353	0.561019	9.30435	6.70026	6.49699	6.74634	7.02675	6.54174	7.52796
AAACAGTGTTCCTGGG-1	0.844722	0.601351	0.60627	0.595318	0.57466	0	0.563425	0.845176	0.594722	0.599148	0.588135	0.568099	0	0.556878	8.24838	7.07542	6.70983	6.87507	7.63006	6.7627	7.85902
AAACATTTCCCGGATT-1	0.884177	0.51569	0.511188	0.491291	0.392115	0.409561	0.43348	0.885131	0.509789	0.504875	0.484679	0.385551	0.402657	0.426753	14.0373	8.99983	8.82765	8.98282	10.668	10.1196	9.84423
AAACCCGAACGAAATC-1	0.921461	0.370459	0.35039	0.326706	0.168385	0.174127	0.228415	0.921611	0.367247	0.347032	0.323097	0.163069	0.170711	0.224298	18.9015	17.605	17.7999	17.9824	19.1632	20.83	19.0454
AAACCGGGTAGGTACC-1	0.872396	0.435278	0.433801	0.429265	0.33244	0.347783	0.342772	0.873053	0.42811	0.426589	0.421768	0.325232	0.340435	0.335357	13.5634	9.63007	9.63038	9.56681	11.1905	10.8516	10.8865
AAACCGTTCGTCCAGG-1	0.892687	0.508718	0.501298	0.516039	0.418201	0.419829	0.437562	0.894305	0.501025	0.493326	0.508025	0.410344	0.409876	0.429731	12.231	7.98319	7.96216	7.71262	9.39592	8.3086	9.08378
AAACCTAAGCAGCCGG-1	0.873803	0.705255	0.709598	0.699274	0.691145	0	0.659424	0.874521	0.700048	0.703818	0.693472	0.686153	0	0.654084	6.54588	5.91745	5.52348	5.71643	6.34013	6.00661	6.78995
AAACCTCATGAAGTTG-1	0.860578	0.72861	0.730329	0.719037	0.631094	0.699935	0.683398	0.860035	0.724101	0.725174	0.713354	0.625319	0.695818	0.678407	6.08336	5.81982	5.38602	5.33634	7.03614	6.76646	6.47675
AAACGAAGAACATACC-1	0.841989	0.653109	0.655121	0.660191	0.617014	0.566485	0.624069	0.84359	0.646469	0.648021	0.653324	0.610259	0.560376	0.617459	8.61307	6.19229	5.93754	5.95129	6.81712	8.21871	6.76055
AAACGAAGATGGAGTA-1	0.898124	0.761933	0.763475	0.754694	0.804346	0.753487	0.726268	0.898562	0.758547	0.759345	0.750711	0.801465	0.749879	0.722391	5.28351	5.79028	5.28706	5.57074	5.11612	5.83774	6.28089
AAACGACAGTCTTGCC-1	0.885333	0.734196	0.737543	0.734487	0.726808	0	0.721281	0.885664	0.729761	0.732488	0.729241	0.722364	0	0.716839	6.07481	5.76037	5.31718	5.27695	5.91812	6.32763	6.04234
AAACGAGACGGTTGAT-1	0.887618	0.485376	0.490541	0.478806	0.401064	0.446231	0.44138	0.889512	0.477212	0.482432	0.470519	0.392931	0.439607	0.433216	13.2562	8.12009	8.06555	8.16207	9.52649	9.85691	8.83181
AAACGGGCGTACGGGT-1	0.882731	0.618455	0.621541	0.620894	0.583225	0	0.554407	0.884156	0.611667	0.614375	0.613653	0.57643	0	0.547502	9.33462	6.63486	6.39189	6.36821	7.27782	7.03661	7.74701
AAACGGGTTGGTATCC-1	0.915281	0.814739	0.799906	0.806111	0.783474	0	0.717225	0.914881	0.810612	0.795309	0.801409	0.779469	0	0.712446	3.7933	4.14271	4.24798	4.07037	4.89366	5.62945	5.89611
AAACGGTTGCGAACTG-1	0.832614	0.598952	0.597682	0.592605	0.560788	0.476203	0.557549	0.833111	0.591505	0.590064	0.584365	0.553659	0.470985	0.550317	8.40865	6.70489	6.64302	6.4461	7.57717	10.99	7.57613
AAACGTGTTCGCCCTA-1	0.898107	0.453578	0.461769	0.427937	0.434335	0.404676	0.428683	0.898622	0.447328	0.455361	0.420814	0.427823	0.397589	0.422528	11.9021	9.95001	9.73762	9.88853	10.0984	10.2335	10.4142
AAACTAACGTGGCGAC-1	0.86843	0.743939	0.762269	0.744839	0.734408	0.7641	0.710141	0.86936	0.739836	0.757771	0.740759	0.73031	0.759325	0.705983	5.91935	5.64124	5.06062	5.63412	5.84635	4.89606	6.33211
AAACTCGGTTCGCAAT-1	0.823329	0.553687	0.558768	0.545719	0.442004	0.58347	0.517195	0.824611	0.54525	0.550355	0.537046	0.433612	0.579466	0.508946	10.4612	6.99255	6.9191	7.0162	8.95269	9.68757	7.70591
AAACTCGTGATATAAG-1	0.856904	0.661228	0.657536	0.655503	0.673558	0.632057	0.631716	0.8582	0.65479	0.650697	0.648566	0.667469	0.627877	0.625433	7.45922	6.14764	6.02433	6.01571	6.08534	8.19888	6.79999
AAACTGCTGGCTCCAA-1	0.849037	0.665276	0.649303	0.659314	0.50954	0.600546	0.558409	0.850223	0.65678	0.640696	0.65085	0.500421	0.592797	0.549851	6.86741	5.2721	5.49893	5.38192	7.66844	6.68019	7.06602
AAACTTAATTGCACGC-1	0.623238	0.503921	0.467645	0.445957	0.29116	0.406407	0.40485	0.619813	0.495477	0.459074	0.437424	0.282765	0.399115	0.396219	9.33755	7.78649	8.24171	8.56822	11.0756	9.92887	9.12772
AAACTTGCAAACGTAT-1	0.938061	0.461671	0.447668	0.433404	0.390761	0.176993	0.367664	0.939581	0.454349	0.440019	0.425539	0.382869	0.172262	0.360017	13.3748	9.0034	9.0529	9.15926	9.7813	18.7421	10.2884
AAAGACATGAAGTTTA-1	0.883052	0.741779	0.727494	0.747091	0.750022	0	0.683692	0.88348	0.737106	0.722462	0.741899	0.745656	0	0.678814	5.54752	5.44162	5.55033	5.06917	5.43304	5.69663	6.55166
AAAGACCCAAGTCGCG-1	0.881597	0.760327	0.760647	0.754543	0.782749	0.780811	0.722068	0.882118	0.756348	0.756157	0.750216	0.779358	0.777678	0.718119	5.48229	5.40205	5.12598	5.33929	5.23342	5.43028	6.25763
AAAGACTGGGCGCTTT-1	0.908364	0.397251	0.386531	0.35596	0.257969	0.274478	0.297264	0.909194	0.390565	0.379753	0.348974	0.251126	0.267768	0.290116	15.5802	10.7482	10.8551	11.1842	12.7833	12.6249	11.9501
AAAGGCCCTATAATAC-1	0.879218	0.736048	0.748805	0.714568	0.805622	0.752883	0.721378	0.879012	0.732549	0.744386	0.710297	0.803125	0.751415	0.717856	5.00765	6.25049	5.42223	6.24351	5.26764	7.38358	6.57006
AAAGGCTACGGACCAT-1	0.930851	0.424539	0.394006	0.401042	0.334363	0.342153	0.357406	0.931997	0.41757	0.386675	0.39367	0.327446	0.332903	0.350097	13.5939	9.89067	10.1524	10.0257	11.3782	10.0303	10.7248
[truncated: 4,007 more rows]

## Sheet: Mouse Brain
	cosine_Redeconve	cosine_cell2location	cosine_DestVI	cosine_CARD	cosine_NovoSpaRc	cosine_CellTrek	cosine_Tangram	pearson_Redeconve	pearson_cell2location	pearson_DestVI	pearson_CARD	pearson_NovoSpaRc	pearson_CellTrek	pearson_Tangram	RMSE_normal_Redeconve	RMSE_normal_cell2location	RMSE_normal_DestVI	RMSE_normal_CARD	RMSE_normal_NovoSpaRc	RMSE_normal_CellTrek	RMSE_normal_Tangram
[truncated: 2,987 more rows]

[truncated: 6 more sheets: PDAC, Human Testis, Mouse Cerebellum, benchmark_supervised_region, clusters, Human Breast Cancer Xenium (CT)]
