# Supplementary material for: Spatial transcriptomics deconvolution at single-cell resolution using Redeconve
Source: Nat Commun. 2023 Dec 1;14:7930. doi: 10.1038/s41467-023-43600-9 (PMC10692090; doi:10.1038/s41467-023-43600-9)
Supplement: Supplementary file 4 — Source Data [file 41467_2023_43600_MOESM4_ESM.zip › Source Data Figure 1f.xlsx]

## Sheet: sheet1
algorithm	Runtime(s)
Redeconve	567.21
cell2location(GPU)	4986.7
DestVI(GPU)	2543.68
CARD	1762.03
NovoSpaRc	316.13
CellTrek	5127.18
Tangram(GPU)	880.73
