# Supplementary material for: Spatial transcriptomics deconvolution at single-cell resolution using Redeconve
Source: Nat Commun. 2023 Dec 1;14:7930. doi: 10.1038/s41467-023-43600-9 (PMC10692090; doi:10.1038/s41467-023-43600-9)
Supplement: Supplementary file 4 — Source Data [file 41467_2023_43600_MOESM4_ESM.zip › Source Data Figure 2a.xlsx]

## Sheet: hln
	Redeconve	cell2location	DestVI	supervised_region
AAACAAGTATCTCCCA-1	0.951948	0.660878	0.178225	other
AAACAATCTACTAGCA-1	0.878721	0.748892	0.771036	T-cell zone
AAACACCAATAACTGC-1	0.888472	0.6132	0.518364	other
AAACAGAGCGACTCCT-1	0.879632	0.756892	0.735775	other
AAACAGCTTTCAGAAG-1	0.859061	0.749164	0.718867	other
AAACAGGGTCTATATT-1	0.851332	0.63865	0.562017	other
AAACAGTGTTCCTGGG-1	0.844722	0.647021	0.580569	T-cell zone
AAACATTTCCCGGATT-1	0.884177	0.607111	0.405267	other
AAACCCGAACGAAATC-1	0.921461	0.597805	0.139949	other
AAACCGGGTAGGTACC-1	0.872396	0.566224	0.328583	other
AAACCGTTCGTCCAGG-1	0.892687	0.605473	0.419433	other
AAACCTAAGCAGCCGG-1	0.873803	0.730515	0.677451	other
AAACCTCATGAAGTTG-1	0.860578	0.768853	0.698642	other
AAACGAAGAACATACC-1	0.841989	0.684053	0.616301	GC
AAACGAAGATGGAGTA-1	0.898124	0.772007	0.75504	other
AAACGACAGTCTTGCC-1	0.885333	0.752173	0.705124	other
AAACGAGACGGTTGAT-1	0.887618	0.634075	0.422049	other
AAACGGGCGTACGGGT-1	0.882731	0.674285	0.557286	GC
AAACGGGTTGGTATCC-1	0.915281	0.817529	0.710485	GC
AAACGGTTGCGAACTG-1	0.832614	0.647917	0.554383	other
AAACGTGTTCGCCCTA-1	0.898107	0.559476	0.391544	other
AAACTAACGTGGCGAC-1	0.86843	0.743683	0.721693	other
AAACTCGGTTCGCAAT-1	0.823329	0.673685	0.506285	other
AAACTCGTGATATAAG-1	0.856904	0.665564	0.629233	T-cell zone
AAACTGCTGGCTCCAA-1	0.849037	0.69974	0.552745	GC
AAACTTAATTGCACGC-1	0.623238	0.564053	0.414769	other
AAACTTGCAAACGTAT-1	0.938061	0.578499	0.354985	other
AAAGACATGAAGTTTA-1	0.883052	0.746494	0.687468	other
AAAGACCCAAGTCGCG-1	0.881597	0.751068	0.727467	other
AAAGACTGGGCGCTTT-1	0.908364	0.608867	0.267756	other
AAAGGCCCTATAATAC-1	0.879218	0.741177	0.755083	T-cell zone
AAAGGCTACGGACCAT-1	0.930851	0.58782	0.334612	other
AAAGGCTCTCGCGCCG-1	0.8952	0.642982	0.155943	other
AAAGGGATGTAGCAAG-1	0.889191	0.570528	0.413421	other
AAAGGGCAGCTTGAAT-1	0.893146	0.757849	0.738927	other
AAAGGTAAGCTGTACC-1	0.882843	0.760047	0.734146	other
AAAGTAGCATTGCTCA-1	0.90649	0.593907	0.207215	other
AAAGTCACTGATGTAA-1	0.868334	0.722615	0.697422	other
AAAGTCGACCCTCAGT-1	0.886548	0.744232	0.67116	other
AAAGTGTGATTTATCT-1	0.809244	0.638591	0.549717	other
AAAGTTGACTCCCGTA-1	0.836283	0.65324	0.642854	other
AAATAACCATACGGGA-1	0.866353	0.707653	0.700133	T-cell zone
AAATAAGGTAGTGCCC-1	0.862038	0.708199	0.688681	other
AAATACCTATAAGCAT-1	0.925319	0.591135	0.252968	other
AAATAGCTTAGACTTT-1	0.85094	0.716086	0.735142	T-cell zone
AAATAGGGTGCTATTG-1	0.884062	0.57695	0.209578	other
AAATCCGATACACGCC-1	0.848032	0.707023	0.64173	other
AAATCGCGGAAGGAGT-1	0.914449	0.807249	0.785488	other
AAATCGTGTACCACAA-1	0.832822	0.614649	0.448263	other
AAATCTAGCCCTGCTA-1	0.844301	0.706887	0.641118	other
AAATGACTGATCAAAC-1	0.847749	0.681337	0.571284	other
AAATGATTCGATCAGC-1	0.817405	0.626374	0.524123	other
AAATGCTCGTTACGTT-1	0.855245	0.678745	0.647557	other
AAATGGCATGTCTTGT-1	0.867336	0.750166	0.712915	GC
AAATGGCCCGTGCCCT-1	0.892378	0.573092	0.329731	other
AAATGGTCAATGTGCC-1	0.875162	0.68699	0.563732	other
AAATGTGGGTGCTCCT-1	0.875695	0.734256	0.731379	T-cell zone
AAATTACACGACTCTG-1	0.880186	0.736343	0.743234	T-cell zone
AAATTACCTATCGATG-1	0.852985	0.705913	0.697252	other
AAATTCCAGGTCCAAA-1	0.876314	0.630682	0.537524	other
AAATTGATAGTCCTTT-1	0.858183	0.600808	0.103693	other
AAATTGCGGCGGTTCT-1	0.872228	0.758787	0.714999	other
AAATTTACCGAAATCC-1	0.897136	0.655594	0.560944	other
AAATTTGCGGGTGTGG-1	0.889181	0.684886	0.440389	other
AACAACTGGTAGTTGC-1	0.851154	0.59652	0.363181	other
AACAATACATTGTCGA-1	0.842806	0.56337	0.474018	other
AACAATTACTCTACGC-1	0.896274	0.598998	0.329149	other
AACACACGCTCGCCGC-1	0.873951	0.568797	0.395373	other
AACACGACTGTACTGA-1	0.886963	0.773476	0.736838	other
AACACGAGACGCGGCC-1	0.862116	0.617821	0.532145	other
AACACGCGGCCGCGAA-1	0.885966	0.744943	0.764986	T-cell zone
AACAGCTGTGTGGCAA-1	0.874414	0.650667	0.562391	other
AACAGGAAATCGAATA-1	0.864437	0.722783	0.677211	GC
AACAGGATGGGCCGCG-1	0.858495	0.709304	0.688869	other
AACAGGTAGTATGGAT-1	0.89239	0.640043	0.185591	other
AACATAGCGTGTATCG-1	0.858605	0.716035	0.596423	GC
AACATATCAACTGGTG-1	0.881387	0.766896	0.742893	other
AACATCGATACGTCTA-1	0.859675	0.755621	0.666716	GC
AACATTGAAGTTGATC-1	0.888313	0.750797	0.767267	T-cell zone
AACATTGTGACTCGAG-1	0.837843	0.619972	0.538865	other
AACCAAGACTTCTCTG-1	0.869594	0.773901	0.72362	other
AACCAGTATCACTCTT-1	0.916342	0.651911	0.440139	other
AACCATAGGGTTGAAC-1	0.843105	0.728118	0.585361	GC
AACCATGGGATCGCTA-1	0.876264	0.721194	0.712777	other
AACCCAGAGACGGAGA-1	0.85026	0.669617	0.639347	T-cell zone
AACCCATCCCATGATC-1	0.872312	0.636671	0.585481	other
AACCCGACAACCCGTG-1	0.847524	0.675315	0.608939	other
AACCCGCTGTATTCCA-1	0.855114	0.722882	0.641151	other
AACCCTACTGTCAATA-1	0.847222	0.709597	0.706541	other
AACCCTGGTGGAACCA-1	0.89003	0.658785	0.540977	other
AACCGAGCTTGGTCAT-1	0.893463	0.613388	0.260127	other
AACCGCTAAGGGATGC-1	0.86504	0.67925	0.619828	other
AACCGTTGTGTTTGCT-1	0.887917	0.788449	0.73954	GC
AACCTAAAGCCGTCCG-1	0.865386	0.624238	0.48273	GC
AACCTCGCTTTAGCCC-1	0.862751	0.740049	0.628741	GC
AACCTGTCACGGAATT-1	0.816175	0.623081	0.554763	other
AACCTTTAAATACGGT-1	0.891213	0.556571	0.355941	other
AACCTTTACGACGTCT-1	0.864437	0.689744	0.650283	other
AACGAAAGTCGTCCCA-1	0.889423	0.771244	0.74804	other
AACGATAATGCCGTAG-1	0.897247	0.565528	0.31813	other
AACGATAGAAGGGCCG-1	0.912941	0.605646	0.254459	other
AACGATATGTCAACTG-1	0.85943	0.660528	0.160904	other
AACGCGAACGGCAACA-1	0.924045	0.845321	0.741112	GC
AACGCGACCTTGGGCG-1	0.91581	0.666356	0.235548	other
AACGCGGTCTCCAGCC-1	0.882737	0.628763	0.464795	other
AACGCTGTTGCTGAAA-1	0.879938	0.661778	0.578692	other
AACGGACGTACGTATA-1	0.858203	0.576742	0.398924	other
AACGGCCATCTCCGGT-1	0.846594	0.619434	0.429631	other
AACGTACTGTGGGTAC-1	0.900012	0.554555	0.281669	other
AACGTAGTCTACCCAT-1	0.865748	0.73286	0.736039	T-cell zone
AACGTCAGACTAGTGG-1	0.833534	0.684353	0.600935	other
AACGTCATCCGGCTTG-1	0.837108	0.642125	0.528846	other
AACGTGATGAAGGACA-1	0.879535	0.664068	0.506671	other
AACGTGCGAAAGTCTC-1	0.867603	0.661762	0.325151	other
AACTACCCGTTTGTCA-1	0.8699	0.594302	0.131989	other
AACTAGCGTATCGCAC-1	0.87216	0.743433	0.770572	T-cell zone
AACTAGGCTTGGGTGT-1	0.896574	0.601547	0.275351	other
AACTCAAGTTAATTGC-1	0.905271	0.690042	0.519792	other
AACTCCAGAGCGTGTT-1	0.820979	0.681774	0.597036	other
AACTCCTAATCCCATG-1	0.886111	0.772819	0.687651	GC
AACTCGATGGCGCAGT-1	0.876103	0.732029	0.734223	T-cell zone
AACTCTCAATAGAGCG-1	0.869541	0.741903	0.767041	T-cell zone
AACTCTCAGTGTGCTC-1	0.895731	0.574914	0.304572	other
AACTGAGGTCAGCGTC-1	0.874556	0.7477	0.676603	GC
AACTGATATTAGGCCT-1	0.846864	0.724513	0.674909	other
AACTGGGTCCCGACGT-1	0.861013	0.727522	0.687217	GC
AACTGGGTTCGAGCCG-1	0.834617	0.696277	0.614412	other
AACTGGTGTGGGCCTT-1	0.876334	0.735122	0.750537	T-cell zone
AACTTCTGCGTCTATC-1	0.905281	0.785201	0.760913	other
AACTTGCCCGTATGCA-1	0.925359	0.606172	0.334993	other
AACTTGCGTTCTCGCG-1	0.894054	0.769712	0.745812	other
AACTTTAGCTGCTGAG-1	0.857893	0.726721	0.747772	T-cell zone
AAGAAGGATCAGTTAG-1	0.819384	0.68874	0.66199	other
AAGACATACGTGGTTT-1	0.828394	0.638439	0.500825	other
AAGACCAAATAACTCA-1	0.816394	0.731902	0.51016	other
AAGACCCAACTGAACA-1	0.890749	0.570393	0.30272	other
AAGACTAACCCGTTGT-1	0.868164	0.699304	0.693255	T-cell zone
AAGACTCACGCCCACT-1	0.883325	0.660896	0.472508	other
AAGACTGCAAGCTACT-1	0.934438	0.682101	0.241835	other
AAGAGATGAATCGGTA-1	0.863716	0.70593	0.645327	other
AAGAGCTCTTTATCGG-1	0.868506	0.689165	0.617336	other
AAGAGGATGTACGCGA-1	0.87237	0.769889	0.716506	other
AAGAGGCATGGATCGC-1	0.808747	0.678345	0.597254	other
AAGAGGCCCTTTGGAA-1	0.866313	0.65057	0.541391	other
AAGATGGCACCGGACC-1	0.872178	0.705022	0.622098	other
AAGATTGGCGGAACGT-1	0.864982	0.72154	0.720182	other
AAGCACCCTGCGTATC-1	0.889895	0.600776	0.442771	other
AAGCATACTCTCCTGA-1	0.865868	0.624808	0.24229	other
AAGCCACTTGCAGGTA-1	0.832921	0.69597	0.632504	other
AAGCCGAAGCGGTTTA-1	0.897557	0.598366	0.421933	other
AAGCCGCCGTGAAATC-1	0.86902	0.735444	0.757265	T-cell zone
AAGCGCAGGGCTTTGA-1	0.857825	0.647509	0.328314	other
AAGCGGCGTCATGGGT-1	0.854564	0.711842	0.639058	GC
AAGCGTCCCTCATCGA-1	0.943737	0.625973	0.239823	other
AAGCTAGATCGAGTAA-1	0.927627	0.741547	0.12936	other
AAGCTCGTGCCAAGTC-1	0.862053	0.672856	0.524688	other
AAGCTCTTTCATGGTG-1	0.854183	0.634072	0.454698	other
AAGGAGAACTTATAAG-1	0.864502	0.671875	0.544439	GC
AAGGAGCGGTTGGTGC-1	0.876597	0.740187	0.683501	other
AAGGATCGATCGCTTG-1	0.85938	0.611183	0.459186	other
AAGGATGAGGGACCTC-1	0.826291	0.722066	0.624331	GC
AAGGCAGGCTGTCTCC-1	0.863105	0.616169	0.240939	other
AAGGCGCGTAAAGCTT-1	0.858512	0.731572	0.695544	other
AAGGCTGTGCTCATCG-1	0.923062	0.651834	0.402156	other
AAGGGAACGACTGGCT-1	0.93968	0.535265	0.27538	GC
AAGGGACAGATTCTGT-1	0.849506	0.718641	0.730427	other
AAGGGACTATGCATTC-1	0.884555	0.607268	0.408484	other
AAGGTATCCTAATATA-1	0.863098	0.73098	0.685123	other
AAGGTGATAAACCAGC-1	0.858857	0.715441	0.68506	other
AAGTAAGCTTCCAAAC-1	0.894553	0.767082	0.770965	T-cell zone
AAGTAGAAGACCGGGT-1	0.858424	0.630223	0.478696	other
AAGTAGTGACGCGAGG-1	0.880466	0.750074	0.719496	other
AAGTCAATTGTCGTCA-1	0.88473	0.58822	0.297313	other
AAGTGACGACCGAATT-1	0.932858	0.662932	0.421901	other
AAGTGAGTCGGGTTTA-1	0.851688	0.709801	0.66553	other
AAGTGCCTTGACTGTA-1	0.856744	0.636459	0.514681	GC
AAGTGCGTTAGAATCT-1	0.865906	0.581795	0.38241	other
AAGTGCTTCTCTATTG-1	0.855095	0.687957	0.635282	other
AAGTGTTTGGAGACGG-1	0.830561	0.670848	0.105037	other
AAGTTCACTCCAAGCT-1	0.829239	0.675491	0.652765	other
AAGTTCAGTCTGCGTA-1	0.832066	0.673783	0.366419	other
AAGTTCGGCCAACAGG-1	0.889462	0.604699	0.442728	other
AAGTTGTGATGTTATA-1	0.879103	0.72864	0.127225	other
AAGTTTACTAATGGCA-1	0.847293	0.630925	0.469455	GC
AAGTTTATGGGCCCAA-1	0.846286	0.643144	0.533804	other
AATAACAACGCTCGGC-1	0.870476	0.770609	0.747531	other
AATAACACTAGAACAA-1	0.871371	0.608916	0.344669	other
AATAAGTCCTCGAGAC-1	0.870795	0.71921	0.706129	T-cell zone
AATACAATGTTTCAGG-1	0.955131	0.558811	0.265683	other
AATACCGGAGGGCTGT-1	0.883966	0.69214	0.584574	other
AATAGAACAGAGTGGC-1	0.901439	0.602717	0.285718	other
AATAGAATCTGTTTCA-1	0.842299	0.633735	0.556878	other
AATAGCAAGCCTCCTG-1	0.873854	0.75138	0.734462	other
AATAGCTACCGCGTGC-1	0.868028	0.767301	0.717251	GC
AATAGGCACGACCCTT-1	0.860802	0.719294	0.650576	other
AATAGTCCGTCCCGAC-1	0.816378	0.613227	0.108851	other
AATATCAAGGTCGGAT-1	0.843351	0.698633	0.68458	T-cell zone
AATATCGAATCAATGC-1	0.914293	0.594171	0.208758	other
AATATCGAGGGTTCTC-1	0.889636	0.777102	0.755808	other
AATATTGGAGTATTGA-1	0.879546	0.779046	0.706831	other
AATCAGACTGCAGGAC-1	0.884826	0.755967	0.718513	other
AATCAGGTTTCATTTA-1	0.856424	0.714137	0.663181	other
AATCATGTAAAGACTC-1	0.837343	0.570018	0.285084	other
AATCCAAGGGCCTGAG-1	0.866405	0.649331	0.537757	other
AATCCATGCAAGGGTG-1	0.881299	0.74569	0.777814	T-cell zone
AATCCCGCTCAGAGCC-1	0.865188	0.701595	0.632461	T-cell zone
AATCGAGGTCTCAAGG-1	0.821822	0.720447	0.544406	GC
AATCGCCTCAGCGCCA-1	0.852531	0.659978	0.487815	other
AATCGCGCAGAGGACT-1	0.862281	0.61244	0.290539	other
AATCGGGACACTACGA-1	0.866319	0.746151	0.695046	other
AATCGTGAGCCGAGCA-1	0.832862	0.682646	0.598617	other
AATCTAGGTTTACTTG-1	0.927316	0.634708	0.136811	other
AATCTATGCCGGAGCC-1	0.894416	0.774507	0.639248	GC
AATCTCTACTGTGGTT-1	0.906394	0.810176	0.773631	other
AATCTGCGTTGGGACG-1	0.83117	0.679379	0.679681	other
AATCTGGCTTTCTAGT-1	0.906955	0.571127	0.281599	other
AATCTGGGTAGACCCT-1	0.807079	0.607308	0.308345	other
AATGACAGCAATGTCT-1	0.847822	0.662603	0.633754	other
AATGACGTAGGATGTC-1	0.915107	0.674416	0.415384	other
AATGACTGTCAGCCGG-1	0.803767	0.633953	0.546054	other
AATGAGTTCGCATATG-1	0.845212	0.706837	0.638219	GC
AATGATGATACGCTAT-1	0.838714	0.665148	0.62452	T-cell zone
AATGATGCGACTCCTG-1	0.877422	0.741855	0.687495	other
AATGCAACCGGGTACC-1	0.859606	0.708406	0.656192	other
AATGCACCAAGCAATG-1	0.887419	0.768412	0.702384	other
AATGGTCCACCGTTCA-1	0.919661	0.584932	0.378757	other
AATGGTTCTCACAAGC-1	0.850567	0.649109	0.609366	T-cell zone
AATGTATGGCACTGTA-1	0.867719	0.789559	0.709495	GC
AATGTGCCCGAGGTGT-1	0.924663	0.60951	0.238754	other
AATGTGCTAATCTGAG-1	0.869231	0.716917	0.733787	T-cell zone
AATGTTAAGACCCTGA-1	0.842301	0.732838	0.625261	GC
AATTAAAGGTCGGCGT-1	0.872475	0.77282	0.723397	other
AATTAACGGATTTCCA-1	0.886479	0.592214	0.448243	other
AATTACGAGACCCATC-1	0.850327	0.729334	0.705265	other
AATTAGCGCTGCAGCG-1	0.91637	0.584054	0.259869	other
AATTATACCCAGCAAG-1	0.82358	0.714995	0.613652	other
AATTCATAAGGGATCT-1	0.854144	0.709983	0.713866	T-cell zone
AATTCATTGTCATGCA-1	0.733579	0.643768	0.51343	other
AATTCCAAGCATGTAC-1	0.867239	0.700533	0.649436	other
AATTCGATTCGAGGAT-1	0.835988	0.67118	0.589792	other
AATTCTAGAGTTAGGC-1	0.904334	0.719894	0.162282	other
AATTGAACGCTCTGGT-1	0.829133	0.699406	0.600358	GC
AATTGCAGCAATCGAC-1	0.88483	0.608378	0.172617	other
AATTGCGTGGATTACA-1	0.884125	0.766896	0.711359	GC
AATTTGGGACATAGTA-1	0.876622	0.738851	0.630625	GC
AATTTGGTTCCAAAGA-1	0.88607	0.719846	0.633357	GC
ACAAACCATGCGTCCT-1	0.830443	0.755921	0.492532	other
ACAAACCGACAAGGCG-1	0.848909	0.71161	0.62764	GC
ACAAACTCCATCAGAG-1	0.868004	0.59276	0.231499	other
ACAAAGCATGACCTAG-1	0.850913	0.527575	0.191895	other
ACAAATCGCACCGAAT-1	0.848575	0.592758	0.277564	other
ACAAATGGTAGTGTTT-1	0.847246	0.755182	0.664479	GC
ACAAATTCAGATCTGA-1	0.899156	0.623641	0.482596	other
ACAACAGCATGAGCTA-1	0.876787	0.745112	0.716289	other
ACAACGGTCCCTGCGA-1	0.874566	0.667108	0.594002	other
ACAAGCAGTGCCTAGC-1	0.836979	0.556886	0.243052	other
ACAAGGAAATCCGCCC-1	0.914533	0.604145	0.173126	other
ACAAGGACAAGAGGTT-1	0.880211	0.752824	0.739808	other
ACAAGGATGCTTTAGG-1	0.873971	0.767129	0.678276	GC
ACAAGGGCAGGCTCTG-1	0.847916	0.646757	0.564902	other
ACAAGTAATTGTAAGG-1	0.873834	0.610709	0.48872	other
ACAATAGTCGTACGTT-1	0.871794	0.761672	0.682444	other
ACAATCCATTTAAACC-1	0.872159	0.765845	0.720454	other
ACAATCGATCTTTATA-1	0.902481	0.794206	0.654569	GC
ACAATGAATACGGAGA-1	0.937231	0.640705	0.15533	other
ACAATGATTCTTCTAC-1	0.885643	0.758854	0.728147	other
ACAATTGTGTCTCTTT-1	0.817656	0.622442	0.57907	other
ACAATTTGAGCAGTGG-1	0.870424	0.62654	0.451475	other
ACACAAAGACGGGTGG-1	0.873613	0.762975	0.728936	other
ACACACCAGGACCAGT-1	0.869779	0.686789	0.632727	other
ACACACTTTCTACACG-1	0.922187	0.657471	0.390371	other
ACACATGATCAAATCT-1	0.862686	0.634638	0.586218	other
ACACATTTCCGTAGAC-1	0.871652	0.664338	0.435181	other
ACACCACATAATTAGC-1	0.854382	0.683178	0.651986	other
ACACCCAGCATGCAGC-1	0.869706	0.753175	0.720926	other
ACACCCGAGAAATCCG-1	0.855361	0.688574	0.670478	T-cell zone
ACACCGGTCTGACCGC-1	0.810075	0.763184	0.632962	other
ACACCTTAAGTAGGGC-1	0.806167	0.637235	0.549366	other
ACACCTTACTACTTGC-1	0.917807	0.622643	0.190436	other
ACACGAGACTCCTTCT-1	0.830053	0.709119	0.667115	other
ACACGGCACTATGCAT-1	0.886073	0.640497	0.493781	other
ACACGGGAACTTAGGG-1	0.836293	0.632674	0.534526	other
ACACGTAGGCCACAAG-1	0.847821	0.684037	0.565652	other
ACACTCCAATGTCACT-1	0.892242	0.78724	0.694669	GC
ACACTGATCAAGGTGT-1	0.896826	0.630603	0.329393	other
ACACTGGGACAGTCGT-1	0.850555	0.690702	0.637856	other
ACAGAACTGAGAACAA-1	0.850002	0.592784	0.145966	other
ACAGATTAGGTTAGTG-1	0.915943	0.670494	0.425913	other
ACAGCATAGAGCCAGT-1	0.855108	0.755758	0.663699	GC
ACAGCGACATTCTCAT-1	0.851365	0.660346	0.505056	other
ACAGCGCACCCGCAGC-1	0.875525	0.684281	0.56671	other
ACAGGCTTGCCCGACT-1	0.935637	0.721982	0.187603	other
ACAGGTGGAGGTGAGG-1	0.921491	0.621814	0.183566	other
ACAGTAATACAACTTG-1	0.882749	0.567467	0.332866	other
ACATAAGTCGTGGTGA-1	0.690008	0.527795	0.566326	other
ACATAATAAGGCGGTG-1	0.861393	0.653606	0.562707	other
ACATACAATCAAGCGG-1	0.877221	0.679503	0.456456	other
ACATCAGCTGGGACGC-1	0.829814	0.749299	0.631319	GC
ACATCCCGGCCATACG-1	0.956277	0.699172	0.137125	other
ACATCCTGGTAACTGT-1	0.889704	0.65753	0.455798	other
ACATCGATCGTTTACC-1	0.819247	0.683269	0.580225	other
ACATCGCAATATTCGG-1	0.803646	0.620115	0.517184	other
ACATCGGTCAGCCGCG-1	0.812395	0.68251	0.640812	other
ACATCGTATGCAATGG-1	0.841894	0.703954	0.640517	other
ACATCGTTAACCTAGT-1	0.877963	0.695364	0.619648	other
ACATCTCAACGCGTAA-1	0.868237	0.722429	0.701106	T-cell zone
ACATGGCGCCAAAGTA-1	0.88279	0.579897	0.453743	other
ACATTAGTTTATATCC-1	0.882468	0.601117	0.406483	other
ACATTCGCGCGGAATA-1	0.848732	0.639495	0.282175	other
ACCAAACACCCAGCGA-1	0.869886	0.773544	0.672927	GC
ACCAAACTAGAAATCC-1	0.902661	0.781816	0.686822	GC
ACCAACACCACACACT-1	0.880699	0.705891	0.642078	other
ACCAACCGCACTCCAC-1	0.896915	0.690789	0.132241	other
ACCAACGCTTATTTAT-1	0.90848	0.610126	0.258139	other
ACCAAGAACGCGTGTC-1	0.889959	0.612116	0.424108	other
ACCAATATGCAAGTTA-1	0.857708	0.618784	0.406186	other
ACCACAACTCAGAACA-1	0.78793	0.627689	0.491828	other
ACCACAAGTTTCTATC-1	0.857083	0.679203	0.561578	other
ACCACACGGTTGATGG-1	0.832183	0.699025	0.532694	other
ACCACCAATGTAACAA-1	0.878906	0.542655	0.380946	other
ACCACGTGCAGCTATA-1	0.916662	0.62228	0.352736	other
ACCAGCCCGGTCTTTG-1	0.876623	0.742233	0.743469	T-cell zone
ACCAGGAGTGTGATCT-1	0.837861	0.69979	0.693758	other
ACCAGTGCCCGGTCAA-1	0.914682	0.580415	0.408824	other
ACCAGTGCGGGAGACG-1	0.846176	0.696686	0.642022	other
ACCATATCCGCAATAA-1	0.919113	0.715752	0.244339	other
ACCATCCGCCAACTAG-1	0.870325	0.718641	0.674826	other
ACCATCGTATATGGTA-1	0.907801	0.808822	0.788438	other
ACCCAACGCCCGTGGC-1	0.853245	0.627001	0.532698	other
ACCCACCTACATGCTC-1	0.850317	0.683833	0.66532	other
ACCCATCTTGAGGGTA-1	0.886346	0.778577	0.756949	other
ACCCATTTGTCCCTCT-1	0.870037	0.663728	0.462905	other
ACCCGAGCGAAATTAC-1	0.848676	0.687145	0.649803	other
ACCCGATTGGTTCCGA-1	0.888945	0.709867	0.600742	other
ACCCGGAAACTCCCAG-1	0.872137	0.567105	0.262015	other
ACCCGGATGACGCATC-1	0.839047	0.679414	0.61169	other
ACCCGGTTACACTTCC-1	0.895632	0.789936	0.769117	other
ACCCGTAGTCTAGTTG-1	0.870282	0.640621	0.40075	other
ACCCGTGTCATCAGTA-1	0.873104	0.618485	0.3872	other
ACCCTATAGGACTGAG-1	0.87439	0.766147	0.700466	GC
ACCCTATGCCATATCG-1	0.895881	0.597973	0.237506	other
ACCCTCCCTTGCTATT-1	0.836446	0.654047	0.580734	other
ACCCTGGTAACGCCCT-1	0.887094	0.745738	0.626103	GC
ACCCTTCATCTGCGAA-1	0.871536	0.760867	0.688606	GC
ACCCTTTAGTTCTCCA-1	0.86802	0.724694	0.676768	other
ACCGAAAGGGCCCTGC-1	0.887624	0.753902	0.741297	other
ACCGAAGAGTCTGGTT-1	0.88465	0.757731	0.746169	other
ACCGACACATCTCCCA-1	0.874972	0.602682	0.414608	other
ACCGACTGAGTCCCAC-1	0.845931	0.6347	0.506437	other
ACCGAGTCTCCTTATT-1	0.86108	0.710718	0.562887	other
ACCGATAGGCATAACC-1	0.909469	0.801197	0.767988	other
ACCGATGGTAGCATCG-1	0.872434	0.743676	0.762475	other
ACCGCAATAACTGCCT-1	0.823039	0.579016	0.180666	other
ACCGCGGTGGAAGTCG-1	0.841304	0.65199	0.537743	GC
ACCGCTAGTCATTGGT-1	0.851885	0.7255	0.703187	other
ACCGGGCCTTTGTTGA-1	0.920977	0.653774	0.371381	other
ACCGGTCAGGTACACC-1	0.853784	0.682919	0.639492	other
ACCGGTCTGAGTACGG-1	0.870112	0.676048	0.579151	other
ACCGTCCACTGGGCCC-1	0.669273	0.480698	0.61386	other
ACCGTGACCACGTGGG-1	0.783899	0.627576	0.576059	other
ACCGTTCCCGCTCTGA-1	0.87885	0.775499	0.658658	GC
ACCTAAGTACCTTTCA-1	0.838317	0.597812	0.361307	other
ACCTAATCGACTTCCT-1	0.875763	0.738816	0.720703	other
ACCTACAGTATGTGGT-1	0.85	0.585474	0.383321	other
ACCTACTATAAATCTA-1	0.82158	0.564877	0.402667	other
ACCTCCGCCCTCGCTG-1	0.832905	0.722828	0.654127	other
ACCTCCGTTATTCACC-1	0.844607	0.709539	0.64196	other
ACCTCGAACTTATGCT-1	0.849639	0.694741	0.545503	GC
ACCTGCGTGTCATGTT-1	0.921128	0.616042	0.320898	other
ACCTTTCCTTTAGAAG-1	0.891499	0.775162	0.747873	other
ACGAAATGGGCGGCAC-1	0.896104	0.614776	0.455911	other
ACGACTCTAGGGCCGA-1	0.838638	0.663853	0.168808	GC
ACGACTGGTCATACTC-1	0.85323	0.701602	0.68017	other
ACGAGAACCCATCACG-1	0.873639	0.743034	0.759787	T-cell zone
ACGAGATATTTGCTTA-1	0.863383	0.738257	0.679468	other
ACGAGGATACCACTCT-1	0.904809	0.622893	0.236077	other
ACGAGGTTTACAACGT-1	0.858429	0.699076	0.677956	other
ACGAGTACGGATGCCC-1	0.843923	0.720157	0.672263	other
ACGATACATAGAACTA-1	0.937873	0.6166	0.252199	other
ACGATCATACATAGAG-1	0.861852	0.685849	0.621682	other
ACGATCATCTTGTAAA-1	0.882219	0.757307	0.771883	T-cell zone
ACGATGCATATGTTAT-1	0.857241	0.758325	0.712734	GC
ACGATGGATCCGATGC-1	0.885619	0.692098	0.55405	other
ACGCAAACTAATAGAT-1	0.872845	0.724705	0.697684	other
ACGCAATCACTACAGC-1	0.876353	0.785217	0.689986	GC
ACGCATAAATGACATG-1	0.892231	0.728614	0.668944	other
ACGCATACGTTTACTA-1	0.833095	0.719508	0.727926	other
ACGCCACTCGAAACAG-1	0.826231	0.626128	0.285061	other
ACGCCAGATGATTTCT-1	0.853951	0.663673	0.585963	other
ACGCCCAGCTGTCGAT-1	0.867314	0.729771	0.738716	T-cell zone
ACGCCGCTAGACGACC-1	0.841151	0.711665	0.595045	GC
ACGCGAAGTCAGACGA-1	0.89234	0.624409	0.407665	other
ACGCGCTACACAGGGT-1	0.85757	0.707522	0.695331	other
ACGCTAGTGATACACT-1	0.78252	0.638672	0.537317	other
ACGCTGTGAGGCGTAG-1	0.885967	0.79318	0.749051	other
ACGCTTAGTGTCTCTC-1	0.864605	0.638642	0.500351	other
ACGGAATTTAGCAAAT-1	0.889893	0.608494	0.560667	T-cell zone
ACGGACTCTCAAAGCG-1	0.883897	0.598943	0.297049	other
ACGGAGCGCAAATTAC-1	0.861251	0.682967	0.572013	other
ACGGATGGTGCGGATA-1	0.860806	0.666683	0.296472	other
ACGGCACTTGCTTGGG-1	0.87908	0.631669	0.389699	other
ACGGCCAACATGGACT-1	0.860635	0.560212	0.289688	other
ACGGCGACGATGGGAA-1	0.862786	0.592799	0.382102	other
ACGGCGGGTTGCCCTG-1	0.850144	0.723793	0.738991	T-cell zone
ACGGCTGGATGTAGAA-1	0.85028	0.731063	0.728039	other
ACGGGAGTGTCGGCCC-1	0.953767	0.693522	0.144718	other
ACGGGCGTATGCGACA-1	0.841789	0.694937	0.64665	other
ACGGTCACCGAGAACA-1	0.945218	0.574308	0.293169	other
ACGTACAGATTTCTCT-1	0.873097	0.768858	0.750403	other
ACGTACTTTGGCACGG-1	0.887463	0.76868	0.702021	GC
ACGTAGATTGCTGATG-1	0.889943	0.751401	0.667361	other
ACGTAGGAGAGTCGCT-1	0.884733	0.691609	0.137206	other
ACGTATTACTCCGATC-1	0.85409	0.678965	0.645719	other
ACGTCCTAAACGAGAT-1	0.89497	0.735381	0.641736	GC
ACGTCTCGTTCCGGGA-1	0.933541	0.832407	0.799231	other
ACGTGCGCCTCGTGCA-1	0.851801	0.65185	0.526591	other
ACGTGGTCGAATGTGC-1	0.895763	0.656488	0.445843	other
ACGTTAATGTCGAAGA-1	0.829701	0.720382	0.599353	GC
ACGTTAGATTTGCCCG-1	0.855964	0.733325	0.675585	other
ACGTTCACTATGCCGC-1	0.849016	0.69236	0.678831	T-cell zone
ACGTTCCGCGCTCCGT-1	0.883676	0.759524	0.723454	other
ACGTTCGCAATCAATT-1	0.8494	0.715382	0.668947	other
ACGTTCGTTCAGGAAA-1	0.857735	0.649607	0.586802	other
ACGTTCTGTACAAGTC-1	0.919804	0.630582	0.276836	other
ACGTTGTCGTTGAAAG-1	0.86886	0.748734	0.732415	other
ACGTTTAGTTGTGATC-1	0.876299	0.686616	0.548319	GC
ACTAATACGTCAGGCG-1	0.867018	0.769922	0.734539	other
ACTACAAAGAGAGGTG-1	0.85677	0.603004	0.506555	other
ACTACATCCCGACAAG-1	0.88446	0.764911	0.62256	GC
ACTACCAGCTCTCTGG-1	0.861318	0.732244	0.706223	other
ACTACCATCCGAGGGC-1	0.914106	0.620727	0.39208	other
ACTACGCGTTAGAATT-1	0.853984	0.578848	0.185662	other
ACTAGTTGCGATCGTC-1	0.868001	0.624173	0.4285	other
ACTATATGCTGTGTTC-1	0.833856	0.642718	0.459409	other
ACTATCCAGGGCATGG-1	0.913984	0.601952	0.232592	other
ACTATCTGCCCGCGTA-1	0.894753	0.622913	0.44759	other
ACTATGTCCAGCTGCC-1	0.812935	0.645546	0.572382	T-cell zone
ACTATTCGTCCGTGGT-1	0.871256	0.703537	0.662958	other
ACTATTTCCGGGCCCA-1	0.863346	0.681573	0.600146	other
ACTCAACGAATGTATT-1	0.872645	0.74436	0.761371	T-cell zone
ACTCAAGTGCAAGGCT-1	0.842133	0.700703	0.670307	other
ACTCAATAAAGGCACG-1	0.847232	0.615641	0.521174	other
ACTCAGACCTGCTTCT-1	0.870897	0.685067	0.630037	other
ACTCATGGCAGCCTTC-1	0.840492	0.64342	0.513227	other
ACTCCAATATCATCAT-1	0.863857	0.727571	0.733351	T-cell zone
ACTCCCATTCCTAAAG-1	0.895671	0.59721	0.293943	other
ACTCCCGAATTCGTTT-1	0.897658	0.80864	0.687276	GC
ACTCCCTAATGCTAAA-1	0.864024	0.709523	0.651473	other
ACTCCCTAGAATAGTA-1	0.948626	0.709852	0.127257	other
ACTCCGGCCGACCACT-1	0.870452	0.691473	0.54174	GC
ACTCGTAACCCGTCCT-1	0.908131	0.714174	0.0626777	other
ACTCGTCAGTAATCCC-1	0.824708	0.710773	0.655789	other
ACTCTCTGACTTAGGT-1	0.810436	0.698848	0.632198	other
ACTCTCTTATACACGA-1	0.84458	0.655155	0.543438	other
ACTCTTGTATAGTAAC-1	0.861068	0.684452	0.551553	other
ACTGAAACGCCGTTAG-1	0.875227	0.631223	0.508991	GC
ACTGAATGGCGAAAGT-1	0.827058	0.68439	0.633621	other
ACTGATTTAGTGATTC-1	0.852862	0.6694	0.539807	other
ACTGCCCGCCATTCTC-1	0.86616	0.728511	0.734606	T-cell zone
ACTGCCGTCGTAACTC-1	0.870087	0.73027	0.653729	other
ACTGCGGACACACCGT-1	0.867109	0.664043	0.571595	other
ACTGCTCGGAAGGATG-1	0.849066	0.6845	0.651283	other
ACTGGGATGCCAGTGC-1	0.850485	0.68914	0.612665	other
ACTGTACGATACACAT-1	0.8018	0.649748	0.49334	GC
ACTGTAGCACTTTGGA-1	0.237248	0.131527	0.0921093	other
ACTGTATACGCGAGCA-1	0.843813	0.660122	0.626533	other
ACTGTCCAGGATTATA-1	0.853815	0.680298	0.534316	other
ACTGTCTTCTTTAGAA-1	0.869834	0.689078	0.623099	other
ACTGTGCTAGTAGATC-1	0.882856	0.753714	0.737738	other
ACTGTTTAGTGTAGGC-1	0.863917	0.735272	0.595946	GC
ACTTACCGGGCGCGCA-1	0.860158	0.72631	0.665214	other
ACTTACGCATCCACGC-1	0.81967	0.679872	0.585101	other
ACTTAGTACGACAAGA-1	0.858325	0.710051	0.674559	other
ACTTATACTTACCCGG-1	0.851854	0.729029	0.752413	other
ACTTATCTGATCTATA-1	0.901769	0.826227	0.723782	GC
ACTTATTAGGATCGGT-1	0.857045	0.717128	0.595887	other
ACTTATTTATGTGCCA-1	0.867225	0.751328	0.720684	other
ACTTCAGGCTGATCCC-1	0.885385	0.713777	0.184843	other
ACTTCCAGTGGAAGCT-1	0.900966	0.785869	0.751276	other
ACTTCCATGCGGGACA-1	0.853246	0.745997	0.647527	GC
ACTTCGCCATACGCAC-1	0.847385	0.627299	0.514764	other
ACTTGACTCCCTCTTT-1	0.813056	0.658532	0.516974	GC
ACTTGCCATATTGTAC-1	0.855569	0.663243	0.568909	other
ACTTGGGACCCGGTGG-1	0.863574	0.731032	0.660257	other
ACTTGGGCTTTCGCCA-1	0.871169	0.652975	0.274804	other
ACTTGTAGTCCCTTCA-1	0.889707	0.759949	0.726063	other
ACTTGTGGATGGAACG-1	0.910592	0.598871	0.306905	other
ACTTGTTACCGGATCA-1	0.839896	0.693174	0.556503	other
ACTTTACCCTCATGAA-1	0.87828	0.802115	0.685214	GC
ACTTTCCTATAGCTTC-1	0.869964	0.750534	0.731714	other
ACTTTGACTGCATCCT-1	0.909088	0.815181	0.783427	other
ACTTTGGTCGTGCTCC-1	0.851431	0.741492	0.698323	other
AGAAATTATGACTCGC-1	0.911324	0.620871	0.456544	other
AGAACCCTCAATTGGG-1	0.823669	0.631168	0.582988	other
AGAACGTGGTACATTC-1	0.854012	0.651798	0.589387	other
AGAACTGTACTTTGTA-1	0.876874	0.692701	0.502471	other
AGAAGAGCGCCGTTCC-1	0.47967	0.385597	0.414382	other
AGAAGGTACACTTCAC-1	0.894451	0.583373	0.233817	other
AGAAGGTTGCCGAATT-1	0.908829	0.806902	0.783985	other
AGAAGGTTGTAGGTCG-1	0.828081	0.641605	0.518341	other
AGAAGTGATTCGTGAT-1	0.879235	0.59759	0.440009	other
AGAATAAATCTTCAGG-1	0.895245	0.773547	0.715278	other
AGAATGCGGGTTCGGA-1	0.889025	0.78466	0.776799	other
AGAATTATGGATTCGA-1	0.85241	0.73099	0.71589	other
AGAATTGTTTGACATA-1	0.874925	0.559555	0.308343	other
AGACATAGATCCTTCC-1	0.859181	0.685179	0.65088	T-cell zone
AGACCAAACCACACCT-1	0.890974	0.587551	0.4272	other
AGACCATGGGATACAA-1	0.835876	0.686284	0.633191	other
AGACCCACCGCTGATC-1	0.928149	0.761986	0.19884	other
AGACCCGCCCTCCTCG-1	0.852861	0.72126	0.680905	other
AGACCGCTCCGCGGTT-1	0.943638	0.654702	0.111566	other
AGACCGGGAAACCCTG-1	0.886237	0.752056	0.685527	other
AGACGAAGTGCCGGTC-1	0.869439	0.630321	0.506144	other
AGACGACGATGCCGCT-1	0.842314	0.60769	0.285114	other
AGACGGGATTGGTATA-1	0.84954	0.698714	0.619047	GC
AGACGGGCCGATTTAA-1	0.895322	0.703253	0.640145	other
AGACTAGCCTTCCAGA-1	0.895222	0.654538	0.556688	other
AGACTGTTACCGGGTC-1	0.873384	0.718504	0.614333	other
AGAGAAACACCAGAAA-1	0.879248	0.515224	0.3164	T-cell zone
AGAGAACCGTCTAGGA-1	0.872739	0.685106	0.572871	GC
AGAGAAGGAGTACAAT-1	0.882283	0.573135	0.391394	other
AGAGATCTCTAAAGCG-1	0.884416	0.773045	0.714476	other
AGAGCAGTTATGAGAC-1	0.86193	0.606372	0.282911	other
AGAGCCGCCGAGATTT-1	0.864354	0.695106	0.590251	other
AGAGCGGGCTAATCAT-1	0.812809	0.658315	0.538269	other
AGAGCGTACAAGCTCG-1	0.896363	0.794408	0.775997	other
AGAGGCTTCGGAAACC-1	0.916023	0.638551	0.468439	other
AGAGGTATCTCGGTCC-1	0.846108	0.55822	0.45996	T-cell zone
AGAGTAAACTTCACTA-1	0.892968	0.612181	0.441645	other
AGAGTTAGAGACCGAT-1	0.799354	0.636849	0.521533	other
AGATAACTTCAGGGCC-1	0.971911	0.711955	0.171828	other
AGATACCAATAGAACC-1	0.845314	0.660225	0.238004	other
AGATACCAGCACTTCA-1	0.91718	0.814522	0.781218	other
AGATACCGGTGTTCAC-1	0.782298	0.672535	0.608887	other
AGATACGACTTCATAT-1	0.911428	0.604925	0.496723	T-cell zone
AGATACTCAAGATCGA-1	0.843611	0.705529	0.658505	GC
AGATATAATACGACTA-1	0.838935	0.583349	0.460847	other
AGATCGTGCATAAGAT-1	0.849314	0.666393	0.587362	other
AGATCTCAGGTGTGAT-1	0.847694	0.643166	0.523339	other
AGATGACTCGCCCACG-1	0.850237	0.694256	0.604251	GC
AGATGAGGGTTGCGAT-1	0.918432	0.563367	0.286794	other
AGATGATGGAGTCTGG-1	0.887431	0.790398	0.686528	GC
AGATGCAAGACGTGCA-1	0.88288	0.660642	0.578603	other
AGATTATAGGACGTTT-1	0.894101	0.660453	0.367071	other
AGATTCACAACCGATA-1	0.926971	0.525901	0.297774	T-cell zone
AGCAAAGGCCGCTAGT-1	0.835681	0.642878	0.575632	other
AGCAACATATCTTATT-1	0.84505	0.637201	0.540293	other
AGCAACCGAAAGTAAT-1	0.899965	0.568349	0.219568	other
AGCACACGTTTAGACT-1	0.865915	0.738325	0.755652	T-cell zone
AGCACCAGTACTCACG-1	0.878942	0.694274	0.516944	other
AGCACTACCGGCCTGT-1	0.84482	0.711244	0.57146	other
AGCACTACCTCACCAG-1	0.892776	0.662083	0.192496	other
AGCACTTAAGGACGCC-1	0.872749	0.737921	0.75376	other
AGCAGAAGGAGAAAGA-1	0.812956	0.678076	0.582959	other
AGCAGCCAGATGAATA-1	0.877327	0.676903	0.0898084	other
AGCAGTCGAAGCATGC-1	0.8626	0.693129	0.556112	other
AGCATATCAATATGCT-1	0.911603	0.563591	0.388209	other
AGCATCATTTCGAAAG-1	0.913011	0.54302	0.245538	other
AGCATCGTCGATAATT-1	0.882603	0.689256	0.644504	other
AGCATTACGAGGCAAG-1	0.90697	0.68806	0.12109	other
AGCCAAGCTTTGTGTC-1	0.856978	0.739369	0.697449	other
AGCCACAGGTTACCCG-1	0.85454	0.740253	0.679622	other
AGCCACTCCCGTGCTT-1	0.830645	0.674283	0.592667	other
AGCCATATAGTATGTG-1	0.833054	0.655836	0.576154	other
AGCCCATACATGTAAG-1	0.884722	0.695817	0.606768	other
AGCCCGCAACAAGCAG-1	0.926733	0.620006	0.190325	other
AGCCCGGCATTAGAGG-1	0.873813	0.737384	0.755875	T-cell zone
AGCCCGGTAGCCTGTA-1	0.849005	0.624038	0.467771	other
AGCCCTAAGCGAAGTT-1	0.859647	0.72875	0.659683	other
AGCCCTCCCTGGTGGC-1	0.870701	0.739088	0.756143	T-cell zone
AGCCCTTCTAATCCGA-1	0.84287	0.659524	0.519408	other
AGCCGTGGCTAAATGT-1	0.876055	0.682364	0.0743393	other
AGCCTAATACCCACGT-1	0.947131	0.573581	0.249008	other
AGCCTTAAAGCGGAAG-1	0.912967	0.785803	0.753576	other
AGCGACAGGAACGGTC-1	0.847724	0.599533	0.245119	other
AGCGACATCCCATTCA-1	0.865319	0.705366	0.627609	other
AGCGACCAACGATATT-1	0.899434	0.767943	0.735418	other
AGCGACTTTGAAGACA-1	0.847044	0.639832	0.483921	other
AGCGAGACGTGAAGGC-1	0.869806	0.688576	0.637122	T-cell zone
AGCGATGCGCCTAATA-1	0.848955	0.640476	0.122206	other
AGCGCATAATGAATCG-1	0.871218	0.593065	0.332218	other
AGCGCGGGTGCCAATG-1	0.865537	0.743204	0.750878	T-cell zone
AGCGCTTATGGGCAAG-1	0.850932	0.608347	0.433823	GC
AGCGGACACTTCGTAG-1	0.853571	0.629488	0.498533	other
AGCGGCGGTTAGCGGT-1	0.885134	0.6054	0.315227	other
AGCGGGAAGGGTCCAT-1	0.869124	0.670674	0.590958	other
AGCGGGTCTGACACTC-1	0.84242	0.617863	0.472443	other
AGCGGTTGAGATGTAC-1	0.858721	0.64879	0.55943	other
AGCGGTTGCCGCTCTG-1	0.859467	0.699625	0.575665	GC
AGCGTACGAGAGCTAG-1	0.876587	0.743727	0.760977	T-cell zone
AGCGTAGCGCTAGACC-1	0.899513	0.793296	0.77489	other
AGCGTCTGAACCCGCA-1	0.915076	0.788602	0.804457	T-cell zone
AGCGTGGTATTCTACT-1	0.858655	0.654068	0.437109	other
AGCGTTCCGATTTAAA-1	0.810993	0.628803	0.530909	other
AGCTAACAAGCAATGT-1	0.935039	0.557678	0.207425	other
AGCTAAGCTCCGTCCG-1	0.884578	0.569733	0.337214	other
AGCTAAGTACGCAGGC-1	0.855105	0.742063	0.692348	other
AGCTAGAAGCAGAAGT-1	0.841169	0.683859	0.62797	other
AGCTATTTAATCCAAC-1	0.871239	0.719921	0.695673	other
AGCTCCTTCGCACATC-1	0.917749	0.59576	0.244215	other
AGCTCTAGACGTTCCA-1	0.872104	0.699802	0.433317	other
AGCTCTTCCCAGTGCA-1	0.865332	0.723498	0.712403	other
AGCTCTTCGTAACCTT-1	0.845423	0.580865	0.216159	other
AGCTCTTTACTCAGTT-1	0.882105	0.784346	0.724051	GC
AGCTGAAGTAAACCAA-1	0.873996	0.749125	0.664669	GC
AGCTGCTGTGCCGAAT-1	0.893886	0.711851	0.584741	other
AGCTGTAACCTCAATC-1	0.817949	0.58324	0.130117	other
AGCTTATAGAGACCTG-1	0.871408	0.731425	0.76178	T-cell zone
AGCTTCAATACTTTGA-1	0.881485	0.754345	0.732967	other
AGCTTGATCTTAACTT-1	0.862428	0.763974	0.710831	other
AGGAAGCTGTCCGCCG-1	0.889076	0.640508	0.213035	other
AGGACAGTCGAATCCC-1	0.841516	0.730657	0.677705	GC
AGGACATCGCACGTCG-1	0.854518	0.705613	0.711623	T-cell zone
AGGACGACCCATTAGA-1	0.880132	0.772916	0.760219	other
AGGACGCTCGATGTTG-1	0.886901	0.767706	0.719998	other
AGGAGCGTTTATTATC-1	0.858546	0.655534	0.477192	other
AGGAGGCCTTCGCGCG-1	0.854339	0.653997	0.553375	other
AGGATAAAGTCGGGAT-1	0.857016	0.626597	0.202283	other
AGGATATAGGGATTTA-1	0.842316	0.669112	0.664461	other
AGGATATCCGACTGCA-1	0.918411	0.657634	0.259496	GC
AGGATCACGCGATCTG-1	0.821457	0.620018	0.408619	other
AGGCAAAGAGGAATCA-1	0.880508	0.783168	0.736715	GC
AGGCAGATGCGTAAAC-1	0.836022	0.698881	0.546567	GC
AGGCAGGGAGCGTACT-1	0.944584	0.654117	0.177192	other
AGGCATTGTCGTAGGG-1	0.869112	0.588109	0.43609	other
AGGCCACCCGTTATGA-1	0.861482	0.728905	0.652643	other
AGGCCCATTGTACAGG-1	0.911143	0.589406	0.308608	other
AGGCCCTAGAACGCCA-1	0.851431	0.658612	0.564809	other
AGGCCTATCATACCAA-1	0.872775	0.659926	0.563271	other
AGGCCTGAGAATCTCG-1	0.795394	0.698047	0.622887	GC
AGGCGGTTTGTCCCGC-1	0.868541	0.7041	0.631903	other
AGGCGTCTATGGACGG-1	0.880073	0.761522	0.746997	other
AGGCTATGGTTAGCTT-1	0.892535	0.77547	0.755042	other
AGGCTTAAGTTGCACA-1	0.854309	0.647047	0.283291	other
AGGCTTCCCGAAGAAG-1	0.852929	0.597918	0.213466	other
AGGCTTGCTAGACACC-1	0.914269	0.577508	0.420957	other
AGGGAAACGAGGTACT-1	0.885366	0.763752	0.668853	GC
AGGGACAGCACGGCGG-1	0.870041	0.731255	0.757338	T-cell zone
AGGGACCGGCTGCGTT-1	0.838196	0.674809	0.661332	other
AGGGACTCTACGCGAC-1	0.903259	0.683206	0.105014	other
AGGGAGACATACTTCG-1	0.851564	0.72439	0.670525	GC
AGGGCAGCGGCGTGGT-1	0.840702	0.657628	0.563277	other
AGGGCGAGCAGCTGAT-1	0.898432	0.650955	0.581952	other
AGGGCGTGATCGGCTA-1	0.826064	0.623701	0.555185	other
AGGGCTGCAGTTACAG-1	0.88711	0.671216	0.308669	other
AGGGTCAGAGCACTCG-1	0.880149	0.66366	0.561661	other
AGGGTCAGTAACCCTA-1	0.87421	0.763526	0.722444	other
AGGGTCGATGCGAACT-1	0.828474	0.652958	0.634667	other
AGGGTGCCGTTCTTTA-1	0.865727	0.709796	0.685812	T-cell zone
AGGGTGCTCTCGAGGG-1	0.853347	0.731411	0.755503	T-cell zone
AGGGTGGATAGTGCAT-1	0.881905	0.723524	0.655515	other
AGGGTTCAGACGGTCC-1	0.845702	0.662618	0.584434	other
AGGGTTCCCTTTGGTT-1	0.863759	0.713372	0.691348	other
AGGGTTTAGTTCGGGA-1	0.861014	0.693155	0.476038	other
AGGTAACCTCCTATTC-1	0.887904	0.654009	0.512704	other
AGGTACGATATTGCCA-1	0.875295	0.629837	0.434534	other
AGGTAGATCGAGATAT-1	0.868404	0.689106	0.643286	other
AGGTAGGTACAAAGCT-1	0.873911	0.735477	0.668146	other
AGGTATAATTGATAGT-1	0.854344	0.671472	0.528911	GC
AGGTCAGGTGAGAGTG-1	0.875046	0.552294	0.376824	other
AGGTCGCCACTTCGGT-1	0.854364	0.733046	0.708948	other
AGGTCGCGGAGTTACT-1	0.885986	0.729709	0.64996	other
AGGTGCACGTCCACAT-1	0.838566	0.599122	0.430574	other
AGGTGGTGACCTTCGC-1	0.860481	0.717792	0.663743	other
AGGTGTATCGCCATGA-1	0.895508	0.803071	0.760292	other
AGGTTACACCATGCCG-1	0.928715	0.682503	0.155507	other
AGGTTCTCCTTTCCGG-1	0.867191	0.747046	0.671401	GC
AGGTTGAGGCACGCTT-1	0.887325	0.648265	0.354839	other
AGGTTTCACACACCTT-1	0.843522	0.710813	0.558422	GC
AGTAACGTTCATCCTG-1	0.91633	0.630586	0.298108	other
AGTAATCTAAGGGTGG-1	0.839003	0.717038	0.611288	GC
AGTAATGTCTTGCCGC-1	0.838911	0.709224	0.637292	other
AGTAATTTGCAAGCGT-1	0.885439	0.700905	0.629778	other
AGTACAGAAGCTTATA-1	0.916647	0.628923	0.30926	other
AGTACATCATTTATCA-1	0.886908	0.790831	0.693155	GC
AGTACCTTCGAGTGCT-1	0.851588	0.725858	0.695023	other
AGTACGGCCCGTATCG-1	0.854453	0.650588	0.575931	other
AGTACGGGCACCTGGC-1	0.837813	0.706899	0.628207	other
AGTACGTGGCCTGTCT-1	0.760219	0.59297	0.422705	other
AGTACTCTTATGCCCA-1	0.836814	0.649788	0.599346	other
AGTAGAAGGCGCCTCA-1	0.825095	0.663252	0.63058	other
AGTAGCGTGAACGAAC-1	0.829379	0.708453	0.688542	T-cell zone
AGTAGGAAGGAAGTTG-1	0.934243	0.632295	0.426039	other
AGTAGGTAACATACAT-1	0.848248	0.655268	0.606735	other
AGTATAATACTAGGCA-1	0.886311	0.753169	0.707386	other
AGTATACACAGCGACA-1	0.857041	0.699481	0.677221	other
AGTATCCATAATAACG-1	0.893636	0.755681	0.750832	other
AGTATGCTGGAGACCA-1	0.920908	0.628546	0.294843	other
AGTATTTGGCACGACC-1	0.887601	0.664841	0.438281	other
AGTCAAATGATGTGAT-1	0.857131	0.698245	0.647866	other
AGTCAACACCACCATC-1	0.892564	0.791096	0.762915	other
AGTCAAGATGACACTT-1	0.85892	0.695458	0.618521	other
AGTCACTAGCTCTCGA-1	0.834939	0.634411	0.572794	other
AGTCACTCCGCCTCAT-1	0.86652	0.733489	0.752391	T-cell zone
AGTCAGCCACCGCCTG-1	0.838791	0.699299	0.683992	T-cell zone
AGTCCAGCGGGTACGT-1	0.913401	0.793931	0.782038	other
AGTCCATTGGCTGATG-1	0.846627	0.650985	0.523033	other
AGTCCCGCCTTTAATT-1	0.843258	0.698104	0.659946	other
AGTCGACGGTCTCAAG-1	0.8087	0.703759	0.675106	other
AGTCGGCCCAAACGAC-1	0.879956	0.742798	0.723017	other
AGTCGGCTCAACTTTA-1	0.901071	0.65224	0.104659	other
AGTCGGTTGCGTGAGA-1	0.847593	0.575286	0.24429	other
AGTCGTATAAAGCAGA-1	0.828853	0.676086	0.597047	other
AGTCGTCGACCACCAA-1	0.843708	0.645995	0.586181	other
AGTCGTGGGCATTACG-1	0.888169	0.684045	0.146817	other
AGTCTAAAGTATACTC-1	0.88292	0.785912	0.68836	GC
AGTCTCACAAGACTAC-1	0.887065	0.591234	0.234913	other
AGTCTGGACATCCTTG-1	0.884501	0.770656	0.751388	other
AGTCTTCTCCTCAAAT-1	0.812813	0.571231	0.416139	other
AGTCTTTAAAGTGTCC-1	0.80904	0.675863	0.610943	other
AGTGAACAAACTTCTC-1	0.913418	0.629896	0.424884	other
AGTGACCTACTTTACG-1	0.863343	0.733579	0.672832	other
AGTGACTGTGACACAA-1	0.884831	0.750116	0.771112	T-cell zone
AGTGAGACTTCCAGTA-1	0.8463	0.726746	0.73845	other
AGTGAGCCTCGCCGCC-1	0.871471	0.714014	0.67856	other
AGTGAGGGTTTCTGAC-1	0.814496	0.637094	0.520352	other
AGTGATAACCTGCGCG-1	0.859283	0.728973	0.692508	other
AGTGATATGAGTAGTT-1	0.877097	0.768	0.709129	GC
AGTGATTCAAGCAGGA-1	0.853565	0.687525	0.662436	other
AGTGCACGCTTAAGAA-1	0.884387	0.573563	0.443314	other
AGTGCGTAGCTCGTAA-1	0.838439	0.643223	0.591258	other
AGTGCTAAACACAGCA-1	0.851898	0.720816	0.67241	other
AGTGCTTGCACGAATA-1	0.83825	0.740674	0.617164	GC
AGTGGCCCGCAAATGG-1	0.880679	0.590222	0.329759	GC
AGTGGCGGCAATTTGA-1	0.866367	0.750989	0.758764	T-cell zone
AGTGGCGTCTGAAGGT-1	0.816534	0.72356	0.635948	GC
AGTGGCTCCGTCGGCC-1	0.842798	0.71753	0.669136	other
AGTGGTGTTACCCGTG-1	0.88459	0.67187	0.591336	other
AGTGTATTGCGCATTG-1	0.868046	0.718913	0.65605	other
AGTGTGGTCTATTGTG-1	0.83106	0.600891	0.391354	other
AGTTAAACACTTGCGA-1	0.864528	0.775605	0.66619	GC
AGTTAAGCGGTCCCGG-1	0.87859	0.73662	0.74725	T-cell zone
AGTTAAGTCAACCGCT-1	0.900102	0.63357	0.177298	other
AGTTACCGCACATGGT-1	0.771751	0.576149	0.439132	other
AGTTACTCTATCGTGG-1	0.835727	0.699952	0.698959	other
AGTTATTCAGACTGTG-1	0.867532	0.69022	0.408234	other
AGTTATTGAAAGGTAA-1	0.869749	0.69136	0.668419	T-cell zone
AGTTCCTACAGAATTA-1	0.793614	0.674793	0.625362	other
AGTTCCTATTTATGTT-1	0.838504	0.724668	0.60106	GC
AGTTCTGCGTTGTATC-1	0.829669	0.671886	0.574864	other
AGTTGACATCGGCTGG-1	0.793742	0.67185	0.649547	T-cell zone
AGTTGACGGTCCTTGC-1	0.880027	0.639431	0.42436	other
AGTTGCGGTCCTCAAC-1	0.884763	0.691411	0.613678	other
AGTTGCTGACTGATAT-1	0.879811	0.763156	0.63071	GC
AGTTTCGCAGGTCGGA-1	0.844523	0.712637	0.710721	other
AGTTTGCACCTGCCTC-1	0.837792	0.651198	0.576529	other
AGTTTGGCACGGGTTG-1	0.924482	0.646726	0.246094	other
AGTTTGGCCAGACCTA-1	0.826131	0.655113	0.622915	other
ATAAACCATTGGACGG-1	0.873111	0.734945	0.764601	T-cell zone
ATAAACGGACCCGTAA-1	0.876224	0.622144	0.489449	other
ATAAAGGCTCGGTCGT-1	0.856529	0.669144	0.534712	other
ATAAAGGTCAAGTACG-1	0.881392	0.649049	0.470974	other
ATAAATATTAGCAGCT-1	0.886291	0.79935	0.746322	other
ATAACGCCGGAGGGTC-1	0.872568	0.639823	0.493571	other
ATAACGGAGTCCAACG-1	0.879159	0.627116	0.284822	other
ATAACGTTACCTCCAC-1	0.877444	0.753768	0.737434	other
ATAAGGTGGAGAACAT-1	0.881245	0.716803	0.0901086	other
ATAAGTACCCGATTGT-1	0.862019	0.735719	0.714701	GC
ATAAGTAGGATTCAGA-1	0.894611	0.778638	0.761918	other
ATAAGTAGGGCGACTC-1	0.845641	0.710303	0.718644	other
ATAAGTTACCGCGACG-1	0.820838	0.675806	0.642935	other
ATAATACCGTTAGCCG-1	0.898244	0.729542	0.609642	GC
ATAATAGCTGTTGAAT-1	0.896185	0.629315	0.402949	other
ATAATAGTGTAGGGAC-1	0.882795	0.739097	0.752359	T-cell zone
ATAATCTTGGAGAACC-1	0.866083	0.598188	0.14282	other
ATAATTAGCTAAGTAG-1	0.902405	0.600328	0.377862	other
ATACAGGCCCTCCAAT-1	0.859865	0.668717	0.55449	other
ATACCACGGGCAACTT-1	0.864287	0.651333	0.490064	other
ATACCAGCAAATTGCT-1	0.883951	0.786069	0.664314	GC
ATACCAGGCTAATAGA-1	0.881454	0.762471	0.720077	GC
ATACCAGGTGAGCGAT-1	0.887676	0.749726	0.754074	T-cell zone
ATACCGTCATCCATAA-1	0.888707	0.779375	0.741409	other
ATACCTAACCAAGAAA-1	0.886492	0.619868	0.45695	other
ATACGAGGTTTGTAAG-1	0.810026	0.681806	0.528243	other
ATACGCCGATCTACCG-1	0.908118	0.812989	0.718504	GC
ATACGCCGGCGAAACC-1	0.853969	0.690986	0.615795	other
ATACGGAACGTCGTTT-1	0.870305	0.601183	0.125477	other
ATACGGGTTTCGATTG-1	0.87358	0.696166	0.626419	other
ATACGGTGAAGATGCA-1	0.883465	0.796625	0.678446	GC
ATACGTACTTAGCCAC-1	0.882556	0.632852	0.260436	other
ATACGTCCACTCCTGT-1	0.846521	0.730473	0.700412	other
ATACGTTATGCACGGA-1	0.887167	0.644972	0.508062	other
ATACTAGCATGACCCT-1	0.857419	0.739565	0.71836	other
ATACTCTCGCCACTCT-1	0.861638	0.733115	0.742501	T-cell zone
ATACTGCCTTACACCG-1	0.82736	0.685047	0.67245	other
ATACTTGTTCTCGAGC-1	0.901266	0.806128	0.761717	other
ATAGACAACGGGACCT-1	0.858376	0.719111	0.74143	T-cell zone
ATAGACGAAGAGAAAG-1	0.892199	0.625853	0.48055	other
ATAGAGTACTGGGACA-1	0.870756	0.730648	0.697624	other
ATAGAGTTATCAACTT-1	0.852636	0.719245	0.744502	other
ATAGATTTGCAGTCGG-1	0.882704	0.76351	0.675769	GC
ATAGCAACTAGGGAAG-1	0.887835	0.555644	0.262404	other
ATAGGCGGCTATAGAA-1	0.815892	0.63895	0.606482	other
ATAGGCTAGCTTCGCA-1	0.865967	0.750178	0.676533	other
ATAGGGATATCCTTGA-1	0.847623	0.705553	0.609756	GC
ATAGGTTGGGCAGATG-1	0.846641	0.667442	0.585653	other
ATAGTCTTTGACGTGC-1	0.927979	0.661008	0.188178	other
ATAGTGAAGCGTTCTC-1	0.86291	0.728491	0.691182	other
ATAGTTCCACCCACTC-1	0.888904	0.643486	0.510269	other
ATATAAAGCGCTCGTG-1	0.815882	0.566923	0.476868	other
ATATAAATGTAGCTGC-1	0.954931	0.679628	0.169167	other
ATATAACACGGGCGCA-1	0.907563	0.601457	0.273523	other
ATATACGCTCGTGACG-1	0.875448	0.758625	0.712364	other
ATATAGAGTATTGGTC-1	0.699649	0.641231	0.29806	other
ATATCAACCTACAGAG-1	0.829067	0.61243	0.434718	other
ATATCAATTCCAGCCT-1	0.873573	0.756597	0.717223	other
ATATCGGTAGGGAGAT-1	0.833052	0.619965	0.489865	other
ATATCGTGCCAGACCC-1	0.832588	0.675173	0.564542	other
ATATCGTTCCTCGAAC-1	0.86164	0.63969	0.530642	other
ATATCTCCCTCGTTAA-1	0.87064	0.705699	0.569982	GC
ATATCTTAGGGCCTTC-1	0.851972	0.626544	0.264599	other
ATATGGGATAGCAACT-1	0.914911	0.664956	0.399975	other
ATATGTCTAGAGCGTG-1	0.886658	0.634911	0.369175	other
ATATGTCTCCCTAGCC-1	0.848866	0.646278	0.613772	other
ATATTCAGTTAAACCT-1	0.844269	0.668407	0.598154	other
ATATTCCACATAGTGA-1	0.94857	0.684297	0.132115	other
ATATTCCCACAGGTCA-1	0.853629	0.749294	0.71605	GC
ATATTGCTGTCAAAGT-1	0.896452	0.748028	0.764548	T-cell zone
ATATTTAACCCTCAAG-1	0.873797	0.667308	0.525876	other
ATCAAACACTGTTCCA-1	0.896171	0.610296	0.451304	other
ATCAAACGAAGGTTTG-1	0.903101	0.591348	0.362743	other
ATCAAAGAGCCGTGGT-1	0.869156	0.724218	0.667602	other
ATCAAGATCCCAGGAC-1	0.846862	0.695058	0.679114	other
ATCAATCTGGGCTGCA-1	0.836607	0.729607	0.514953	other
ATCAATGCCGTGGCTG-1	0.856278	0.647181	0.534633	GC
ATCACATTAGAATATC-1	0.858004	0.716723	0.690587	other
ATCACGTGCTAATTAA-1	0.884224	0.6459	0.523517	other
ATCACTTCATCCTCGC-1	0.847518	0.721319	0.639943	GC
ATCAGACGGCACGCCG-1	0.873279	0.732872	0.704605	other
ATCAGCCTCATGCTGC-1	0.840361	0.663652	0.638964	other
ATCAGCTCGTCCACTA-1	0.858076	0.613946	0.50114	other
ATCAGGTCGCCATTGC-1	0.835372	0.66879	0.531787	GC
ATCAGTAGGCAGGGAT-1	0.860004	0.694055	0.630325	other
ATCATAGATCGACGAG-1	0.810825	0.620286	0.492759	other
ATCATAGCCCTATGTA-1	0.866365	0.625787	0.489677	other
ATCATCCAATATTTGT-1	0.874467	0.711096	0.466772	other
ATCATCTGCCCAGTGT-1	0.874783	0.664627	0.502531	other
ATCCAACGCAGTCATA-1	0.858567	0.712924	0.660879	other
ATCCAATGGAGGGTCC-1	0.882321	0.762527	0.718315	other
ATCCACATCGACAGAA-1	0.836214	0.625568	0.570716	other
ATCCACGCTAAATGTT-1	0.874208	0.614101	0.370583	other
ATCCACTTTCAGACTA-1	0.870897	0.740096	0.698275	other
ATCCAGAGCAACAACC-1	0.812763	0.546991	0.242453	other
ATCCAGGATTCGTGAA-1	0.886142	0.7914	0.706796	GC
ATCCCATCCACAGCGC-1	0.843548	0.660471	0.524585	GC
ATCCCATTTCCGTGGG-1	0.849356	0.68611	0.613845	other
ATCCTACCTAAGCTCT-1	0.863247	0.769183	0.702949	GC
ATCCTGAATCGCTGCG-1	0.883	0.765053	0.699147	other
ATCCTGCGTGGAATGG-1	0.841716	0.740431	0.639634	GC
ATCCTGCTGCAGATAG-1	0.85001	0.715423	0.70171	T-cell zone
ATCGACCCAATACAGA-1	0.848558	0.7048	0.572694	GC
ATCGACTCTTTCCGTT-1	0.860242	0.744204	0.708204	other
ATCGCACGCCGGGAGA-1	0.846062	0.701633	0.648546	other
ATCGCCAGTCAACATT-1	0.858537	0.719684	0.583121	GC
ATCGCTGCGTGCAGCA-1	0.859133	0.733494	0.706747	other
ATCGGAGACAGACGGC-1	0.894579	0.610152	0.244854	other
ATCGGCAAGCAGTCCA-1	0.909054	0.586074	0.373802	other
ATCGTGGAAAGTCTGG-1	0.793515	0.598694	0.528716	T-cell zone
ATCGTTAGCTAGCGGA-1	0.852138	0.594422	0.420326	other
ATCGTTCACTTTCGCC-1	0.879856	0.709152	0.60646	other
ATCTAATATCCTACGG-1	0.867466	0.622506	0.470508	other
ATCTACCATCTGCTCC-1	0.866145	0.7408	0.622814	GC
ATCTAGCTTGTGAGGG-1	0.729182	0.480244	0.332719	other
ATCTCCCACGGAATAT-1	0.880133	0.662454	0.483537	other
ATCTCCCTGCAATCTA-1	0.850743	0.70199	0.615063	other
ATCTCGTGAGCGAAAC-1	0.909742	0.701865	0.137369	other
ATCTGACATGGAAGGA-1	0.881749	0.762531	0.74236	other
ATCTGCACCTCTGCGA-1	0.864707	0.733613	0.695474	other
ATCTGCTGTTATCGCC-1	0.841128	0.632285	0.440695	other
ATCTGGGCTGTTCTTG-1	0.869379	0.667628	0.523252	other
ATCTGGTTAAGACTGT-1	0.907275	0.575385	0.402262	other
ATCTGTAATTGTACCC-1	0.905087	0.607698	0.298724	other
ATCTTAGGGCATTAAT-1	0.889143	0.753518	0.687294	other
ATCTTATCGCACACCC-1	0.895318	0.671234	0.132769	other
ATCTTGACCTGCAACG-1	0.850897	0.719154	0.653336	other
ATCTTGACTTGTCCAA-1	0.839066	0.721237	0.671625	other
ATGAAGCCAAGGAGCC-1	0.795244	0.656462	0.615639	other
ATGACGCCGGCTCTAA-1	0.852176	0.6992	0.644776	other
ATGACGCGTTCTATCC-1	0.860683	0.623594	0.450137	other
ATGACTATCAGCTGTG-1	0.878448	0.747686	0.711845	other
ATGACTATGCGACATT-1	0.806155	0.615505	0.548125	other
ATGAGGAGTGTTAATC-1	0.918438	0.637242	0.460365	other
ATGATCGGGAATAGAC-1	0.868562	0.657247	0.586072	other
ATGATGCAATGGTACA-1	0.878547	0.766136	0.725163	other
ATGCACGCGCTGTTCA-1	0.535009	0.325653	0.378299	other
ATGCACTACCGCATTG-1	0.914092	0.738182	0.33937	other
ATGCATGATCCAGGAT-1	0.891687	0.591743	0.428001	other
ATGCATTCCGTGATGG-1	0.861164	0.715681	0.721115	other
ATGCCAATCGCTCTGC-1	0.849936	0.702424	0.58789	other
ATGCCATTTGCGACCA-1	0.878598	0.71367	0.655221	other
ATGCCGGTCTTGCATA-1	0.829057	0.706948	0.660806	other
ATGCCGGTTGATGGGA-1	0.853492	0.707625	0.689687	other
ATGCGACAATTGGTCC-1	0.878094	0.736149	0.675618	other
ATGCGACAGTCCCATT-1	0.875742	0.6902	0.529995	other
ATGCGAGTCCCACCAC-1	0.860106	0.62892	0.32983	other
ATGCTCAGTGTTGCAT-1	0.868776	0.648535	0.163492	other
ATGCTCTGGCGCGGTA-1	0.840768	0.657667	0.495814	other
ATGGAAATTTAAGGAG-1	0.852584	0.707591	0.632391	GC
ATGGACTGCTTAGTTG-1	0.852413	0.630786	0.428091	other
ATGGAGCAGGCCGTGA-1	0.830822	0.682731	0.243187	other
ATGGATCCGGCGTCCG-1	0.886015	0.649251	0.575198	T-cell zone
ATGGATTGACCAAACG-1	0.871429	0.746598	0.730681	other
ATGGCAGCATTACGAT-1	0.778838	0.731102	0.63007	other
ATGGCAGCCGAGAAAC-1	0.879173	0.773453	0.708792	GC
ATGGCTGGAAATGGCC-1	0.863013	0.679856	0.552553	GC
ATGGGAACGGAAGCGG-1	0.849927	0.728387	0.668419	other
ATGGGACCTGCTGAAC-1	0.875305	0.645763	0.561922	other
ATGGGCCTCGGCCTCT-1	0.864451	0.717675	0.663762	other
ATGGGTGTATACCTCC-1	0.851638	0.708854	0.718613	T-cell zone
ATGGTATTGGGAACCG-1	0.847148	0.69582	0.634046	other
ATGGTATTTACTGATT-1	0.901777	0.635647	0.508117	other
ATGGTCGCGTGGTTTC-1	0.832186	0.714485	0.614582	GC
ATGGTGCTCAAAGCCA-1	0.88132	0.750026	0.701789	other
ATGGTTACGAAACATG-1	0.891448	0.771148	0.725822	other
ATGTAAGGCTGCTCTT-1	0.854214	0.723982	0.723573	other
ATGTACATGCGGTGAG-1	0.848283	0.661977	0.276263	other
ATGTACGATGACGTCG-1	0.959547	0.680839	0.144615	other
ATGTAGCGCGCGTAGG-1	0.837457	0.6346	0.268146	other
ATGTCATAATAAACGA-1	0.865769	0.730447	0.674479	other
ATGTCTTGTTTGACTC-1	0.845092	0.640371	0.537992	other
ATGTGAAAGCCTAATG-1	0.882326	0.596651	0.218477	other
ATGTGCATCCGACGCA-1	0.859891	0.717931	0.663436	other
ATGTGGACATCTTGAT-1	0.909046	0.634819	0.221245	other
ATGTGTAGTTTAGTCA-1	0.833331	0.712867	0.579374	GC
ATGTTACGAGCAATAC-1	0.867168	0.715237	0.715792	T-cell zone
ATGTTCGTCGACCCAC-1	0.870702	0.715516	0.643274	other
ATGTTGATTAGAGACT-1	0.892498	0.680128	0.343943	other
ATGTTGTAGTCTGTTT-1	0.838824	0.652244	0.572753	other
ATGTTTGTAAGATCAT-1	0.860003	0.696681	0.596851	other
ATTAAACATGCGGACC-1	0.861797	0.615161	0.344599	other
ATTAATACTACGCGGG-1	0.8898	0.66405	0.440249	other
ATTAATGAACCAGTCG-1	0.877162	0.641064	0.400117	other
ATTAATTCGGTCACTC-1	0.855918	0.737815	0.644682	GC
ATTACAACTACCGGCC-1	0.897927	0.752237	0.756015	T-cell zone
ATTACATGTCAGTCTT-1	0.927365	0.631633	0.252635	other
ATTACGCGCTGGCAGG-1	0.867858	0.707597	0.618803	other
ATTACTAGCCTCTTGC-1	0.830109	0.659082	0.628162	other
ATTACTTACTGGGCAT-1	0.857332	0.682884	0.623423	other
ATTAGATTCCTCAGCA-1	0.898013	0.789138	0.749411	other
ATTAGATTGATAGCGG-1	0.820802	0.669475	0.653132	other
ATTAGGCGATGCTTTC-1	0.902953	0.706559	0.340845	other
ATTATACTTTGCTCGT-1	0.87704	0.657119	0.533955	other
ATTATAGCTACTTTAC-1	0.846624	0.583556	0.372525	other
ATTATCGGAATGTACG-1	0.85701	0.651393	0.527884	other
ATTATCTCGACAGATC-1	0.88182	0.776688	0.750407	other
ATTATGAGACCCAATT-1	0.861151	0.725872	0.627366	GC
ATTATGCCATAGGGAG-1	0.86179	0.711575	0.657419	other
ATTATTATGTCCGTCA-1	0.859689	0.719378	0.625446	other
ATTATTCAGAGTCACT-1	0.88222	0.646748	0.376133	other
ATTCAACCATTTAAGG-1	0.839645	0.648577	0.530822	other
ATTCACTGATGTTGGA-1	0.847594	0.702641	0.607846	other
ATTCAGATGAATCCCT-1	0.888818	0.689621	0.519474	other
ATTCAGGACCTATTTC-1	0.877344	0.581744	0.260121	other
ATTCAGGATCGCCTCT-1	0.857707	0.633039	0.491406	other
ATTCAGTAGCAGGGTC-1	0.859866	0.661945	0.546664	other
ATTCATATACTGTCCA-1	0.853142	0.663661	0.61305	other
ATTCATCGTTGAGGCA-1	0.841903	0.724954	0.653758	GC
ATTCCCACATAAACAA-1	0.859113	0.616106	0.560162	other
ATTCCTAAGACGTGGA-1	0.83875	0.69589	0.579642	other
ATTCCTCCGCCAGTGC-1	0.849943	0.704148	0.668269	other
ATTCCTTCCAGGCGGT-1	0.854878	0.679506	0.585509	GC
ATTCGACGCCGGGCCT-1	0.862254	0.733961	0.550687	other
ATTCGCGCCTTGAGAG-1	0.880672	0.70031	0.0898236	other
ATTCGTGCTATCTCTT-1	0.902377	0.622723	0.266445	other
ATTCGTGTACCCATTC-1	0.85754	0.695912	0.432951	other
ATTCTCGTCTCTTTAG-1	0.869072	0.672706	0.604297	other
ATTCTGAGTATGAACT-1	0.834655	0.661226	0.55617	other
ATTCTTCGTACTTATG-1	0.831708	0.703033	0.558777	other
ATTGAAGATCTTAGTG-1	0.833924	0.71881	0.609701	other
ATTGACCGGCGATGAC-1	0.920087	0.685906	0.546643	GC
ATTGACGTAACTCGGT-1	0.87498	0.718029	0.651692	other
ATTGATAGCAACGAGA-1	0.885581	0.779545	0.670562	GC
ATTGATCACCACATTT-1	0.852501	0.654103	0.591986	other
ATTGATGAGTCCTAAC-1	0.851798	0.736524	0.677008	other
ATTGCCTATTAGACCG-1	0.891129	0.756621	0.776571	T-cell zone
ATTGCCTTTATGTTTG-1	0.762958	0.643056	0.571405	GC
ATTGCGATCAGTAACT-1	0.853269	0.710619	0.688966	other
ATTGCTGCTCCTCCAT-1	0.887583	0.662552	0.501104	GC
ATTGGATTACAGCGTA-1	0.844784	0.712468	0.595576	GC
ATTGGGAATATCTTGG-1	0.874759	0.608387	0.548647	other
ATTGGGAGTTCTGTAA-1	0.838611	0.718104	0.702753	other
ATTGTACAACTCGGCT-1	0.859133	0.735112	0.74603	T-cell zone
ATTGTCGCAATACCTT-1	0.850049	0.713244	0.69828	T-cell zone
ATTGTCTGTTTCATGT-1	0.898405	0.658433	0.430511	other
ATTGTGACTTCGCTGC-1	0.838535	0.734393	0.701155	other
ATTTAACTCGTATTAC-1	0.856916	0.625141	0.477645	other
ATTTACAGTTTACTGG-1	0.871076	0.742314	0.695078	other
ATTTACTAAGTCCATT-1	0.813693	0.692898	0.662238	other
ATTTATACTGGTAAAG-1	0.879866	0.738057	0.190868	other
ATTTCATTATTTCGCG-1	0.887994	0.739622	0.763814	T-cell zone
ATTTCCGGGTTCTGCG-1	0.898065	0.725348	0.0583601	other
ATTTGCCTAGTTACGA-1	0.857798	0.771594	0.648595	GC
ATTTGCGCGAGTAGCT-1	0.887726	0.600366	0.355656	other
ATTTGTCTTGGGAGCT-1	0.844438	0.740919	0.636911	GC
ATTTGTTCCAGGGCTC-1	0.863365	0.742076	0.681444	GC
CAAACCATAAGCGTAT-1	0.833583	0.693873	0.636526	other
CAAACCCTCCGGCGGG-1	0.855828	0.610454	0.404946	other
CAAACGAGTATCGCAG-1	0.850125	0.70911	0.66265	other
CAAACGGTCGCACTTT-1	0.875834	0.665447	0.542354	other
CAAACGTGGTCTTGCG-1	0.86909	0.719537	0.664856	other
CAAACTACGATAGAGA-1	0.896611	0.744296	0.731235	T-cell zone
CAAACTATTGAGCTTC-1	0.898865	0.579103	0.313447	other
CAAACTCGCGACGCCG-1	0.898441	0.608846	0.100893	other
CAAAGATTATTGGGCC-1	0.900415	0.648645	0.241538	other
CAAATCTCTCACAAGG-1	0.862694	0.709179	0.660241	other
CAAATGCGGAGTGTTC-1	0.880042	0.651463	0.550503	T-cell zone
CAAATGTCCTTCCGTG-1	0.836215	0.668872	0.60865	other
CAAATTGGATTATGCC-1	0.866087	0.680843	0.614187	other
CAAATTGTCAGCAAGC-1	0.887158	0.704602	0.597684	GC
CAACAGAATAACGCTA-1	0.86653	0.718729	0.641416	other
CAACAGTGCCAAACGG-1	0.879641	0.739536	0.758481	T-cell zone
CAACCAGTGGCCTACC-1	0.860301	0.672991	0.565052	other
CAACCTACCGAGCAGT-1	0.841602	0.653661	0.486997	other
CAACGACCCGTTTACA-1	0.884934	0.613645	0.477031	other
CAACGCGATGAGCCAA-1	0.830238	0.67401	0.665201	T-cell zone
CAACGGTTCTTGATAC-1	0.838702	0.673023	0.666663	T-cell zone
CAACTATATCGAATGC-1	0.887122	0.752531	0.768369	T-cell zone
CAACTCCAACGTTTAG-1	0.855404	0.721563	0.587538	other
CAACTCCTTGATCCCG-1	0.848705	0.634334	0.4862	other
CAACTGCTCATCCGAT-1	0.865882	0.648357	0.125561	other
CAACTTGTAGTGGGCA-1	0.846021	0.683377	0.60828	other
CAAGAGGGCGGAGTAC-1	0.860545	0.630618	0.480863	other
CAAGATATTATAACGT-1	0.872985	0.751982	0.722752	GC
CAAGCAACGTCGGAGT-1	0.900944	0.78776	0.787517	other
CAAGCACCAAATGCCT-1	0.871161	0.748098	0.713053	other
CAAGCGGCACATAATT-1	0.851551	0.618934	0.462792	other
CAAGGATCGCATGTTC-1	0.89228	0.700784	0.461282	other
CAAGGCCAGTGGTGCA-1	0.883854	0.642817	0.223313	other
CAAGGTCCTATAGGCT-1	0.887916	0.706647	0.609797	GC
CAAGTAAGTGATAGAC-1	0.910181	0.654849	0.354403	other
CAAGTCGTTGAAATCT-1	0.871063	0.70909	0.64237	other
CAAGTGAACTTTGGTT-1	0.874381	0.732077	0.73432	T-cell zone
CAAGTGTGGTTGCAAA-1	0.846164	0.706647	0.709617	other
CAATAAACCTTGGCCC-1	0.853643	0.608335	0.44962	other
CAATACGCTCTGAGGC-1	0.880498	0.759818	0.714801	other
CAATATTCTTGACCTA-1	0.940925	0.620716	0.183571	other
CAATATTGGACTAGTG-1	0.889972	0.758937	0.624859	GC
CAATCCCTATACCAGC-1	0.8726	0.730771	0.725802	T-cell zone
CAATCCTGCCGTGGAG-1	0.868531	0.715884	0.696363	T-cell zone
CAATGACCCTTAATTT-1	0.814819	0.685254	0.597526	other
CAATGCGAGAAGTATC-1	0.891244	0.622354	0.289155	other
CAATGGAATCTACATA-1	0.878926	0.713606	0.652586	GC
CAATGGATCTCTACCA-1	0.875813	0.632715	0.401548	other
CAATGGTCGGCCTGGG-1	0.862227	0.635958	0.519387	other
CAATGTGCCAACCCTT-1	0.688174	0.48184	0.244693	other
CAATTAAGGGTGATGA-1	0.87193	0.643119	0.540991	other
CAATTGGGCCGCACTC-1	0.912112	0.794397	0.763551	other
CAATTTCGTATAAGGG-1	0.843881	0.688532	0.625899	other
CACAAACCGCAGAACT-1	0.877291	0.663981	0.249312	other
CACAAGAAAGATATTA-1	0.866975	0.610535	0.483056	other
CACAAGCTAAGAAAGG-1	0.902822	0.774356	0.737141	other
CACAATGAGCTGCTAT-1	0.901742	0.791616	0.756581	other
CACACACGCTAACGAG-1	0.907173	0.617632	0.447691	GC
CACACAGCTTGCGCTC-1	0.865562	0.656397	0.204617	other
CACACAGGGATAGATT-1	0.875875	0.757291	0.740599	other
CACACGCGCTGTCTTA-1	0.865771	0.684723	0.633187	other
CACACGTTTCAATGGG-1	0.838162	0.62055	0.384285	other
CACACTTGTATTGCGA-1	0.887325	0.769798	0.729548	other
CACAGAGACGAGGACG-1	0.877572	0.73423	0.556778	GC
CACAGCACCCACGGCA-1	0.870649	0.726649	0.642503	other
CACAGCTAGGGAGTGA-1	0.868809	0.735877	0.692779	GC
CACAGGGCCATATAGT-1	0.856265	0.705148	0.646032	GC
CACAGGGCCGTTGTCA-1	0.875313	0.709397	0.641659	other
CACAGTCCCGCTTCGC-1	0.874382	0.617805	0.339867	other
CACATAAGGCGACCGT-1	0.914099	0.834045	0.733765	GC
CACATATTAGCAGGAT-1	0.866531	0.584086	0.356105	other
CACATCGTGCACGCGC-1	0.84698	0.73114	0.702947	other
CACATCTCACCGACGA-1	0.839302	0.63869	0.534345	other
CACATGATTCAGCAAC-1	0.845558	0.705559	0.675489	other
CACATGTTTGGACATG-1	0.904461	0.784255	0.655314	GC
CACATTCTTTCGATGG-1	0.871988	0.74301	0.748642	other
CACATTTCTTGTCAGA-1	0.89587	0.576515	0.295933	other
CACCAGTCAGCATGCA-1	0.861199	0.716444	0.681677	other
CACCATCGGAGGAGAC-1	0.856989	0.715093	0.708056	other
CACCATGATCGCAAAG-1	0.898184	0.774424	0.757385	other
CACCCAAATCTTATGT-1	0.857628	0.724562	0.711122	T-cell zone
CACCCACACGTCACCC-1	0.836667	0.608004	0.478498	other
CACCCACGAGGCAATT-1	0.876507	0.714437	0.604331	GC
CACCCGGTTTGTGACT-1	0.928297	0.691209	0.216099	other
CACCCTAACAAGATCT-1	0.910939	0.675747	0.279909	other
CACCCTTGGTGAGACC-1	0.899174	0.605577	0.347591	other
CACCCTTTCCTCGCTC-1	0.87003	0.72202	0.720816	T-cell zone
CACCGATACACCGAGC-1	0.885272	0.694027	0.599467	other
CACCGCCAGAAGGTTT-1	0.869284	0.753958	0.729239	GC
CACCGCCGACCAGCGA-1	0.881249	0.773025	0.738769	other
CACCGCGTCCACTCTA-1	0.853445	0.704097	0.57792	other
CACCGGAGATATCTCC-1	0.862859	0.700166	0.581507	GC
CACCGGGCATCACAAG-1	0.868579	0.692915	0.531159	GC
CACCGGTAGAGACATT-1	0.89098	0.772788	0.736	GC
CACCGTATCCCATCCG-1	0.830454	0.666759	0.616607	other
CACCGTTAGGGATCAC-1	0.895044	0.603191	0.228116	other
CACCGTTGCGCGATAT-1	0.859614	0.660431	0.586328	other
CACCTAATAGAGTCGT-1	0.883095	0.614098	0.486401	other
CACCTAATCAGTTTAC-1	0.856639	0.72974	0.618113	GC
CACCTCGATGGTGGAC-1	0.877752	0.749672	0.697424	other
CACCTTGCGAAACTCG-1	0.84349	0.704841	0.641726	other
CACCTTGGCGCCTTTG-1	0.864726	0.692755	0.610855	other
CACGAAAGTTAGTCCC-1	0.851309	0.72304	0.700392	other
CACGACGTAATAGTAA-1	0.894898	0.624555	0.233124	other
CACGACTAAAGTTCTG-1	0.884043	0.744759	0.744053	T-cell zone
CACGAGCAAACCAGAC-1	0.905754	0.626023	0.517408	other
CACGATTGGTCGTTAA-1	0.902613	0.764826	0.780693	T-cell zone
CACGCACAGCGCAGCT-1	0.886983	0.593126	0.373778	other
CACGCAGCGAGGCTTT-1	0.901257	0.716553	0.552763	other
CACGCGGAACTGTTGC-1	0.936315	0.601153	0.366188	other
CACGGCGCGCCAAAGG-1	0.871426	0.69467	0.596379	other
CACGGGATTGAGGGTT-1	0.874266	0.794378	0.692931	GC
CACGTCAATCAATGGA-1	0.895971	0.640643	0.149205	other
CACGTCGGCAACCTCT-1	0.897525	0.643517	0.271356	other
CACGTCTATGATGTGG-1	0.840142	0.655102	0.519234	GC
CACGTTCGTGCTCTAG-1	0.843332	0.734638	0.678912	other
CACGTTTCGTACACAC-1	0.840927	0.686227	0.605556	other
CACTAAAGTTGCCTAT-1	0.870235	0.690348	0.584614	other
CACTACGGGAGCTGCC-1	0.856341	0.655386	0.516817	other
CACTACTCAGTTCTGT-1	0.863821	0.662533	0.555334	other
CACTCAAGAGCTATGG-1	0.881388	0.722331	0.589404	other
CACTCAGCTCTTGAGG-1	0.934264	0.657474	0.213125	other
CACTCCTATGTAAGAT-1	0.867868	0.573027	0.217543	other
CACTCCTCTCGGTCGG-1	0.878693	0.746615	0.758189	T-cell zone
CACTCGAGCTGAACAA-1	0.955834	0.608623	0.211913	other
CACTCGGTTAGGAGGA-1	0.852491	0.623004	0.47575	other
CACTCTCAAGCATCGA-1	0.909773	0.600643	0.417194	other
CACTCTTCTGCTAGCC-1	0.864254	0.687955	0.496668	other
CACTGACGATTGTGGA-1	0.84976	0.675624	0.640589	other
CACTGTCCAAGTGAGA-1	0.842413	0.565426	0.414298	other
CACTTAATCAGACGGA-1	0.936714	0.643878	0.219502	other
CACTTCGCCACAGGCT-1	0.930402	0.614402	0.392841	other
CAGAACTTAGCCCTCT-1	0.864598	0.607228	0.132619	other
CAGACACCGATCGCTG-1	0.907831	0.596092	0.233251	other
CAGACCTGTAAGTGTT-1	0.880124	0.751365	0.713635	other
CAGACGAACCTGATAC-1	0.900884	0.616794	0.202856	other
CAGAGACGGTCACCCA-1	0.868619	0.657175	0.516819	other
CAGAGCATGAGCTTGC-1	0.829847	0.644836	0.593387	other
CAGAGGCGATGCATGA-1	0.939098	0.709874	0.1108	other
CAGAGTGATTTAACGT-1	0.876035	0.721473	0.642689	other
CAGATAATGGGCGGGT-1	0.893007	0.676722	0.175139	other
CAGATACTAACATAGT-1	0.865893	0.586758	0.317634	other
CAGATATGAAGATGAC-1	0.871747	0.625737	0.569342	other
CAGATCATTTAAAGTC-1	0.919023	0.621862	0.334613	other
CAGATCCTGGTTTGAA-1	0.869214	0.623003	0.526826	other
CAGCAGCCCGTTCCTT-1	0.85097	0.690385	0.61763	other
CAGCAGTCCAGACTAT-1	0.868964	0.572301	0.439604	other
CAGCAGTCTGTGCTGC-1	0.838188	0.635206	0.539175	other
CAGCCCTCACAGGCAG-1	0.897779	0.754268	0.633424	GC
CAGCCGGGCCCTCTAT-1	0.863302	0.699755	0.681717	T-cell zone
CAGCCTCCTGCAGAGG-1	0.918378	0.692401	0.134373	other
CAGCCTCTCCTCAAGA-1	0.881867	0.740641	0.724663	other
CAGCGATTCCCTTCAA-1	0.88244	0.580772	0.247313	other
CAGCTCGACAAGTTAA-1	0.865248	0.712199	0.714466	other
CAGCTCGTGCTTGTGT-1	0.901218	0.638631	0.483731	other
CAGCTCTGGGCTCACT-1	0.865342	0.714721	0.728845	T-cell zone
CAGCTGGCGTAACCGT-1	0.92019	0.666885	0.108957	other
CAGCTTAGTAGGTAGC-1	0.876818	0.666716	0.595983	other
CAGGAAGACTTTATAT-1	0.886367	0.729298	0.735643	T-cell zone
CAGGATATATCGTTGT-1	0.843643	0.673734	0.596973	other
CAGGATCCGCCCGACC-1	0.892138	0.750763	0.768119	T-cell zone
CAGGCAGTCTTACCAG-1	0.824566	0.661378	0.569444	other
CAGGCCAGTACCACCT-1	0.910512	0.804967	0.782474	other
CAGGCCGTTTGGGTGT-1	0.878651	0.782712	0.724349	GC
CAGGCGCACGGTGGTC-1	0.890241	0.608372	0.389673	other
CAGGCGCCATGCTAGG-1	0.83334	0.633731	0.0937426	other
CAGGGAGATAGGCCAG-1	0.890727	0.772434	0.729825	other
CAGTAACTATTTATTG-1	0.850581	0.67652	0.603756	other
CAGTAAGGGACGTCTC-1	0.533459	0.445263	0.437323	other
CAGTAATCCCTCCCAG-1	0.904529	0.627596	0.33054	other
CAGTACATTCTCTAAA-1	0.86169	0.624455	0.476868	other
CAGTACCAGTTTACGT-1	0.908598	0.620001	0.396653	other
CAGTAGCCCACGCGGT-1	0.865062	0.738331	0.756391	other
CAGTAGCGAGGTAGTA-1	0.865856	0.732726	0.767039	T-cell zone
CAGTCGAGGATGCAAT-1	0.873225	0.763816	0.737465	other
CAGTCTCTCGGCTAAT-1	0.877494	0.746726	0.778334	T-cell zone
CAGTCTGTATACTGGG-1	0.833072	0.720779	0.56896	GC
CAGTGAATAAATGACT-1	0.867061	0.740874	0.688042	other
CAGTGGTTGCACATGA-1	0.861094	0.713233	0.666845	other
CAGTGTCCGCAGAATG-1	0.861172	0.694941	0.685342	T-cell zone
CAGTGTCGGCTGGCCC-1	0.874948	0.598657	0.180283	other
CAGTGTTAATCTCTCA-1	0.883041	0.76779	0.735972	other
CAGTTCAAATTGACAC-1	0.880976	0.756482	0.718756	other
CAGTTCCGCGGGTCGA-1	0.851653	0.72357	0.708136	other
CAGTTCGAGGACCCGA-1	0.957086	0.725523	0.152305	other
CATAACGGACAGTCGT-1	0.864303	0.725512	0.749653	other
CATAAGAAGCTTGGCT-1	0.86086	0.640332	0.528922	other
CATAAGCTCTCCGTCT-1	0.90061	0.786529	0.746338	other
CATAATGAGCGGGCGA-1	0.882044	0.747583	0.7604	T-cell zone
CATACAAAGCCGAACC-1	0.920576	0.60267	0.411233	other
CATACACGGTTCCCAC-1	0.876736	0.660306	0.503879	other
CATACCCGTACCCAGT-1	0.86302	0.746453	0.694642	other
CATACGAACTAGCTGG-1	0.873245	0.742279	0.765922	T-cell zone
CATACGGCGTCTGGGC-1	0.858724	0.732318	0.578325	other
CATACTATGTAATTGT-1	0.894723	0.626805	0.508229	other
CATACTTAGGCAATAC-1	0.865676	0.672397	0.593449	other
CATACTTCTTTCTCCG-1	0.922628	0.618718	0.307791	other
CATAGAGGAGATACTA-1	0.830368	0.716619	0.629036	GC
CATAGCCGCCCGGGAT-1	0.880327	0.5803	0.457319	other
CATAGCGTTGCCCACC-1	0.889199	0.686728	0.244236	other
CATAGGGACACTTGTG-1	0.918724	0.612983	0.488579	other
CATAGTACATTGAGAG-1	0.862977	0.691243	0.681454	T-cell zone
CATAGTAGCATAGTAG-1	0.800144	0.645294	0.542764	other
CATAGTCAAATACATA-1	0.892582	0.617883	0.199027	other
CATAGTCCACAAGAAC-1	0.831201	0.672012	0.651016	other
CATATACTACTGATAA-1	0.859339	0.637398	0.518665	other
CATATAGGTACAGTCA-1	0.873479	0.645611	0.482769	other
CATATGTCAGGCTACG-1	0.899463	0.633454	0.174159	other
CATATTATTTGCCCTA-1	0.863745	0.735229	0.689287	other
CATCAAACTGGCGCCC-1	0.879721	0.749763	0.714889	other
CATCATCTACCCGGAC-1	0.861827	0.727968	0.659537	other
CATCATTACCCTGAGG-1	0.878177	0.59722	0.429415	other
CATCCAATATAGTTTG-1	0.855806	0.710621	0.673479	other
CATCCCGAGATTCATA-1	0.86343	0.682276	0.312761	other
CATCCTCTCAAAGATC-1	0.838226	0.601173	0.424332	other
CATCGCCCGCGGCCAA-1	0.909288	0.653835	0.315948	other
CATCGGACGGGTTAAT-1	0.870256	0.640866	0.542062	other
CATCTACCCGAGAACG-1	0.872117	0.739454	0.706575	other
CATCTATCCCGTGTCT-1	0.889342	0.7206	0.666755	other
CATCTTACACCACCTC-1	0.853843	0.695606	0.651184	other
CATGAACCGACATTTG-1	0.853179	0.647553	0.511583	other
CATGAACCTCTTATCA-1	0.861753	0.7039	0.69252	other
CATGACTTCGCTGAAT-1	0.83423	0.570015	0.295876	other
CATGAGATGCACTCTC-1	0.83977	0.612704	0.450026	other
CATGAGTCCATCACGG-1	0.880253	0.761542	0.727932	other
CATGATACGGTGAAAC-1	0.849881	0.649249	0.29011	other
CATGATCGCTTTGAGA-1	0.86034	0.761383	0.728139	other
CATGATGCACAATTCT-1	0.85477	0.713824	0.611423	GC
CATGATGGAAGTTAGC-1	0.922469	0.649915	0.406447	other
CATGCACATGAGAGGC-1	0.882593	0.770566	0.742814	other
CATGCACGTGTTACTG-1	0.902033	0.615331	0.186691	other
CATGCATGGAGACCCT-1	0.883848	0.617157	0.460729	other
CATGCCAACTCGCAAA-1	0.861821	0.734875	0.676153	other
CATGCGACCAGTTTAA-1	0.85843	0.746553	0.720904	other
CATGCGTTAGACAGAA-1	0.928362	0.670954	0.208585	other
CATGCGTTGAGAGGAG-1	0.884711	0.648038	0.578682	other
CATGCTGGCTCCAATT-1	0.875169	0.738579	0.750146	other
CATGGAAATGGGACCA-1	0.932082	0.565621	0.330821	other
CATGGATTGTCTTCCG-1	0.851081	0.713232	0.601439	GC
CATGGCAGGAAGATCG-1	0.874774	0.732855	0.692852	other
CATGGGTATGCCTTAT-1	0.851828	0.573405	0.268684	other
CATGGGTCGGGTGTGG-1	0.848723	0.717632	0.662942	GC
CATGGTAAGTAGCGTT-1	0.866087	0.617826	0.474736	other
CATGGTATTAGTTTGT-1	0.741168	0.638366	0.618031	other
CATGGTCTAGATACCG-1	0.851867	0.598816	0.393132	other
CATGGTTTATTAATCA-1	0.84375	0.620817	0.252079	other
CATGTAAGAGACATTT-1	0.891984	0.575538	0.290935	other
CATGTAGGAGCGCCAA-1	0.832885	0.630368	0.506842	other
CATGTCTCATTTATGG-1	0.819976	0.670003	0.550143	other
CATGTGGGCTCATCAC-1	0.817975	0.727228	0.631061	other
CATTACATAGATTGTG-1	0.883486	0.771692	0.730914	other
CATTACGTCGGCCCGT-1	0.871093	0.755315	0.715596	other
CATTATAACAGGGTCC-1	0.893544	0.792133	0.674122	GC
CATTATCCCATTAACG-1	0.880388	0.744981	0.761895	T-cell zone
CATTATGCTTGTTGTG-1	0.885218	0.776574	0.745004	other
CATTCACTGACAGCTA-1	0.854836	0.702106	0.643366	other
CATTCAGGTCAGTGCG-1	0.898099	0.774287	0.748254	other
CATTCCCATTCCGTCG-1	0.859452	0.56642	0.33956	other
CATTCCCTAAGTACAA-1	0.901554	0.794334	0.752036	GC
CATTGCAAAGCATAAT-1	0.857379	0.73779	0.674227	other
CATTGCGAAATGGGCG-1	0.877492	0.64313	0.546401	other
CATTGCGGGTCAATTC-1	0.871651	0.736879	0.759234	T-cell zone
CATTTAGCGGACCATG-1	0.848058	0.741078	0.677682	other
CATTTATCGTTCAAGA-1	0.855075	0.706726	0.632706	other
CATTTCTAGCAGACTA-1	0.857371	0.694065	0.682999	T-cell zone
CATTTGAGTGGTACGT-1	0.877802	0.643794	0.24589	other
CCAAACAGAACCCTCG-1	0.867805	0.657943	0.586497	other
CCAAAGTCCCGCTAAC-1	0.858634	0.718006	0.723977	T-cell zone
CCAAATAACAAGATTC-1	0.872723	0.550704	0.260185	other
CCAAATCAAAGGGCAA-1	0.884153	0.772201	0.747262	other
CCAACCTTATGTAACT-1	0.879156	0.733846	0.70417	other
CCAACGATGCACTGAT-1	0.892185	0.755989	0.761627	other
CCAACGCTTGCCAGGG-1	0.917703	0.710676	0.217374	other
CCAAGAAAGTGGGCGA-1	0.886767	0.611265	0.361343	other
CCAAGACTTCTGCGAA-1	0.870795	0.742562	0.712537	other
CCAAGCGTAACTCGTA-1	0.868179	0.726425	0.676669	other
CCAAGGAACAGAGAGG-1	0.903752	0.581358	0.395734	other
CCAATAGTGCCGTCGA-1	0.873995	0.712292	0.600622	GC
CCAATCGGTAGATCGA-1	0.880851	0.755691	0.770334	T-cell zone
CCAATGTCACAGCAAG-1	0.891839	0.656253	0.499289	other
CCAATTACGGGTCGAG-1	0.882727	0.73742	0.681309	other
CCAATTGAATGTTAAT-1	0.781566	0.586323	0.522839	other
CCACAATGTACGTCTT-1	0.919135	0.572544	0.184752	other
CCACACTGAGATATTA-1	0.88206	0.773378	0.705345	other
CCACAGCTGAAATCAT-1	0.895714	0.759607	0.776922	T-cell zone
CCACAGTACCCATCCT-1	0.854868	0.59628	0.49979	other
CCACATGGCTCTTTAT-1	0.860886	0.747597	0.689135	GC
CCACCAACTTTACTGT-1	0.907247	0.58595	0.344313	other
CCACCCAAGGAAAGTG-1	0.891508	0.658267	0.435671	other
CCACGAATTTAACCTC-1	0.883424	0.606714	0.258201	other
CCACGAGAAGAGAATC-1	0.89936	0.603962	0.5082	other
CCACGGAGCCATAAGA-1	0.889518	0.583147	0.36262	other
CCACGGCAGGTGTAGG-1	0.877809	0.704463	0.593826	GC
CCACGGTGCCCGGTAG-1	0.874649	0.771357	0.71839	GC
CCACTATCCGGGTCAC-1	0.887989	0.765164	0.757089	other
CCACTCAGATCCGCAA-1	0.843725	0.692325	0.584426	other
CCACTGGTGGCTGGTT-1	0.931176	0.668401	0.376891	other
CCAGAAAGCAACTCAT-1	0.900375	0.596276	0.28709	other
CCAGAGACAAAGCCGG-1	0.846934	0.670849	0.664347	T-cell zone
CCAGATAGTTGAGTGA-1	0.829119	0.665957	0.236029	other
CCAGCCTGGACCAATA-1	0.846259	0.708946	0.653575	other
CCAGCTACGCCTCATA-1	0.875611	0.731854	0.745595	T-cell zone
CCAGCTCGAACGCATT-1	0.856176	0.683726	0.586049	other
CCAGCTGATGGTACTT-1	0.883659	0.793859	0.739071	other
CCAGCTTCCGCCCGCA-1	0.936903	0.647408	0.168915	other
CCAGGGACGTGGCCTC-1	0.865455	0.751006	0.694604	other
CCAGTAGTCTGATCCA-1	0.851729	0.712328	0.727429	other
CCAGTCCATTATTCGA-1	0.918786	0.818991	0.685833	GC
CCAGTCTAGACGGCGC-1	0.850295	0.719949	0.66622	other
CCAGTCTTGTCATAGA-1	0.850704	0.640221	0.243659	other
CCAGTGTACAGACCGA-1	0.908037	0.816565	0.785919	other
CCAGTTCGGTAACTCA-1	0.808862	0.697503	0.556426	GC
CCATAAACAACCCGAC-1	0.873521	0.718174	0.718008	T-cell zone
CCATACCTTTACTTGT-1	0.88371	0.784004	0.692346	GC
CCATAGAGGCTGCCAG-1	0.864617	0.694005	0.572232	other
CCATAGGTTGGCGTGG-1	0.863117	0.681367	0.579782	other
CCATAGTCAGTAACCC-1	0.892236	0.758521	0.637042	GC
CCATATGGAAACTATA-1	0.856545	0.716059	0.65197	GC
CCATCCATACCAAGTC-1	0.898615	0.601917	0.407404	other
CCATCGCAGTTAAACT-1	0.879051	0.588461	0.326359	other
CCATCTCACCAGTGAA-1	0.843375	0.678675	0.588294	other
CCATCTTGTTCACAAT-1	0.862748	0.717609	0.727238	T-cell zone
CCATGCCCTAGATTTC-1	0.825457	0.637138	0.535792	other
CCATGCCTGTTTAGTA-1	0.874021	0.674036	0.470641	other
CCATGCTCTGCAGGAA-1	0.852079	0.687788	0.629952	other
CCATGGCAAACGCTCA-1	0.859658	0.581028	0.48934	T-cell zone
CCATGGCCCTTGTACC-1	0.933753	0.610234	0.1566	other
CCATGTTCATCTATAT-1	0.847584	0.71539	0.707968	T-cell zone
CCATTAGCGATAATCC-1	0.891131	0.75033	0.698999	GC
CCATTCCCTGCCCACA-1	0.887923	0.787232	0.763993	other
CCATTTCTACCTATTA-1	0.833764	0.658017	0.570665	other
CCCAAACATGCTGCTC-1	0.827756	0.704218	0.72364	other
CCCAACATACGTCGCG-1	0.830912	0.686723	0.68476	other
CCCAACCACACTAACA-1	0.845972	0.625117	0.499108	other
CCCAAGAATGCACGGT-1	0.666862	0.502826	0.380003	other
CCCAAGACAGAGTATG-1	0.862038	0.67448	0.656871	T-cell zone
CCCAAGTCATTACACT-1	0.839154	0.699042	0.39895	other
CCCAATGAGATTTGCA-1	0.87653	0.643059	0.521585	other
CCCAATTTCACAACTT-1	0.890374	0.794311	0.745593	other
CCCAGAGGAGGGCGTA-1	0.791001	0.588067	0.410178	other
CCCAGATTCCCGTGAC-1	0.872975	0.636824	0.203785	other
CCCAGGAAGAATTCGA-1	0.873914	0.669156	0.526589	other
CCCAGGTCTGAAGGCT-1	0.868133	0.642366	0.483488	other
CCCAGTAAACTTGGGA-1	0.951403	0.578782	0.181162	T-cell zone
CCCAGTTAAGGCGCCG-1	0.83445	0.642625	0.210503	other
CCCATATAGGTCGATT-1	0.860695	0.76192	0.731199	other
CCCGAAGTTTCGCGAA-1	0.87687	0.639783	0.563399	other
CCCGACCATAGTCCGC-1	0.850952	0.664955	0.569286	other
CCCGAGTTTCTCCGTA-1	0.88043	0.585413	0.34418	other
CCCGCAAATAATCATC-1	0.873356	0.726701	0.708017	T-cell zone
CCCGCAGCGCGAACTA-1	0.953054	0.69427	0.163588	other
CCCGCAGGGCCCAAAG-1	0.918462	0.626424	0.393233	other
CCCGCCATGCTCCCGT-1	0.390336	0.18255	0.171069	other
CCCGCGCAATGCACCC-1	0.857052	0.608787	0.468387	other
CCCGCTAGAGGGTTAA-1	0.835916	0.686058	0.581444	GC
CCCGCTTGCCCTCGTC-1	0.855036	0.708107	0.723497	T-cell zone
CCCGGGTCGTTCAGGG-1	0.861703	0.716425	0.665568	other
CCCGGTGGAAGAACCT-1	0.850561	0.695616	0.673587	T-cell zone
CCCGGTGTATCGGAAT-1	0.905441	0.618774	0.32715	other
CCCGTAAGTCTAGGCC-1	0.895305	0.692452	0.460918	other
CCCGTAGCTGGGAAGA-1	0.911718	0.666152	0.0937157	other
CCCGTCAGCGTCTGAC-1	0.86796	0.731888	0.700857	other
CCCGTGACAGTGCCTT-1	0.821782	0.70582	0.638773	other
CCCGTTTCGCAGATGT-1	0.840796	0.649005	0.537773	other
CCCTACCCACACCCAG-1	0.85749	0.72174	0.600756	GC
CCCTACTTGAACAATG-1	0.864109	0.735003	0.665601	GC
CCCTAGCTCTAAGGTC-1	0.866466	0.725027	0.728562	T-cell zone
CCCTAGTGTCAGGTGT-1	0.915246	0.79476	0.651509	GC
CCCTATGTAGAGCAGA-1	0.85856	0.679945	0.622362	other
CCCTCAGATCGAGAAC-1	0.903958	0.610997	0.414112	other
CCCTCATCACAGAGTA-1	0.907536	0.572772	0.406728	other
CCCTCATTCTGGAATT-1	0.823471	0.558096	0.386389	other
CCCTCCTCGCTCGTAT-1	0.86327	0.647742	0.556608	other
CCCTCGATAATACACA-1	0.856067	0.725574	0.681377	other
CCCTCGGGAGCCTTGT-1	0.887395	0.801914	0.699697	GC
CCCTGAAATGAGTTGA-1	0.889757	0.764616	0.749136	other
CCCTGACTAACAAATT-1	0.882939	0.795361	0.763055	other
CCCTGCCCAATCCGCT-1	0.866385	0.748364	0.698729	other
CCCTGCGCTACGCATA-1	0.901913	0.589309	0.306606	other
CCCTGGGAGGGATCCT-1	0.875147	0.602626	0.388133	other
CCCTGGTATGGGCGGC-1	0.8821	0.646933	0.502314	other
CCCTTCTCGTACGCGA-1	0.89445	0.74701	0.667446	GC
CCCTTTAATGGAGTTC-1	0.871279	0.602382	0.229404	other
CCCTTTGACAGGTCTT-1	0.864164	0.636361	0.487989	other
CCGAAAGTGGTGAGCA-1	0.869924	0.623811	0.583974	T-cell zone
CCGAACACTGGGCCTC-1	0.90621	0.578248	0.385123	other
CCGAACCTTCCCGGCC-1	0.887325	0.625666	0.222387	other
CCGAAGCATTGACCAA-1	0.837557	0.733647	0.645076	other
CCGAAGTATATTGTTC-1	0.882291	0.587296	0.503172	other
CCGACAAAGGGAGTGC-1	0.861934	0.603204	0.259344	other
CCGACGGGCATGAGGT-1	0.921138	0.605597	0.262247	other
CCGACGTAAACACAAC-1	0.871398	0.728404	0.684494	other
CCGACTCGCATAGTCT-1	0.821342	0.664186	0.608574	other
CCGAGAAGTCGCATAA-1	0.84408	0.668644	0.0649672	other
CCGAGCTGTGCTTGTC-1	0.885065	0.773834	0.696367	GC
CCGAGGGATGTTAGGC-1	0.850823	0.733119	0.631493	GC
CCGATCTCAACCTTAT-1	0.838814	0.694098	0.683804	other
CCGATTCGAGGGACCC-1	0.8731	0.706177	0.615564	other
CCGATTGGTCAATGAA-1	0.87132	0.705192	0.534228	other
CCGCACAAAGACCAAC-1	0.846719	0.733133	0.650062	other
CCGCACGTGACCTCGG-1	0.877478	0.604528	0.431023	other
CCGCATGTGGTACGAT-1	0.900331	0.594074	0.365828	other
CCGCCACCACAATCCA-1	0.895159	0.775948	0.674687	GC
CCGCCGGAACTTCTCG-1	0.823847	0.581006	0.476309	other
CCGCCGGTCAACACAC-1	0.892823	0.64474	0.362181	GC
CCGCCTGCGAATTGGT-1	0.859332	0.719768	0.639905	other
CCGCGATTTGGTAGGT-1	0.898467	0.727087	0.657603	other
CCGCGCAAGATACCCA-1	0.403848	0.33002	0.271475	other
CCGCGGAATGCGTCAC-1	0.891575	0.691612	0.138547	other
CCGCGGGTACGAAGAA-1	0.837634	0.630205	0.553998	other
CCGCGTAGGTAAGGGC-1	0.915266	0.661782	0.182938	other
CCGCTATCAGCACCAG-1	0.837477	0.700783	0.587175	other
CCGCTCCAGGGCGATC-1	0.849108	0.713131	0.593327	other
CCGCTCTTCCGAACTA-1	0.91253	0.650145	0.142385	other
CCGCTGGTGCCATTCA-1	0.858204	0.605187	0.37429	other
CCGCTTACCTCACTCT-1	0.918141	0.624138	0.376282	other
CCGCTTCGCGGTTAAC-1	0.87858	0.758887	0.725678	GC
CCGCTTGCTGACATGG-1	0.916087	0.669172	0.494244	GC
CCGGAATGGTTTCAGT-1	0.870868	0.778058	0.750628	other
CCGGAGCGTACTTTCT-1	0.904697	0.588064	0.28621	other
CCGGAGGTCTTATGGT-1	0.904124	0.817157	0.764775	GC
CCGGCACGACCGTTTC-1	0.853566	0.648604	0.591791	other
CCGGCCGCGAGCATAT-1	0.887625	0.742024	0.69827	other
CCGGCGCATATTGGAT-1	0.912737	0.683813	0.159521	other
CCGGCGTGAGACTCTG-1	0.870298	0.698447	0.675593	other
CCGGGACCCGCAGAGA-1	0.867821	0.640889	0.53782	other
CCGGGCGGTCTCGTCA-1	0.843995	0.711654	0.674173	other
CCGGGCTAAGAATTTC-1	0.864738	0.75704	0.740029	other
CCGGGCTGCTCCATAC-1	0.860177	0.726916	0.69472	other
CCGGGTTCGAGGTTAC-1	0.934639	0.699052	0.319721	other
CCGGTAATGGCTAGTC-1	0.837939	0.66379	0.608079	other
CCGGTATCTGGCGACT-1	0.845974	0.739496	0.644421	GC
CCGGTTTGTAATTGTG-1	0.824973	0.611373	0.0831222	other
CCGTAAGTTGGTCCCA-1	0.851873	0.710718	0.656171	other
CCGTACCCAAGCGCCA-1	0.878382	0.696805	0.651411	other
CCGTAGGAAATCCCTG-1	0.897839	0.610088	0.371188	other
CCGTAGGGTTGTTTAC-1	0.833198	0.637479	0.441883	other
CCGTATCTCGTCGTAG-1	0.949787	0.654156	0.13114	other
CCGTATTAGCGCAGTT-1	0.870629	0.768807	0.738272	other
CCGTCAACCTCTGGCG-1	0.908844	0.619095	0.4452	other
CCGTGCCCATGACGGC-1	0.849071	0.646383	0.587432	other
CCGTGGAACGATCCAA-1	0.90625	0.808772	0.768167	other
CCGTGTTAAATTCCAT-1	0.905212	0.623773	0.330172	other
CCGTTACGTTAGAACA-1	0.881855	0.701701	0.611191	GC
CCGTTCCGAATCTCGG-1	0.881732	0.771123	0.729808	other
CCGTTTCCTTTCCGTG-1	0.855687	0.719368	0.660347	other
CCTAAACAGGGTCCGT-1	0.865312	0.711319	0.649342	other
CCTAAAGGCTGACGCT-1	0.890998	0.758583	0.778141	T-cell zone
CCTAAATTAACGGTTC-1	0.853437	0.687754	0.536404	GC
CCTAAATTGTATCCTA-1	0.930315	0.579966	0.351974	other
CCTAACCCAAACAAGT-1	0.857481	0.626785	0.553502	other
CCTAACTAAGGCTCTA-1	0.879431	0.713561	0.674121	other
CCTAAGTGTCTAACCG-1	0.881743	0.708844	0.578916	GC
CCTACAAGTCCGGAAT-1	0.921267	0.607553	0.417092	other
CCTACAGTTGAGGGAG-1	0.869475	0.76051	0.663149	GC
CCTACATTCACAGACG-1	0.822862	0.649639	0.535009	other
CCTACGCGACCTTACA-1	0.909117	0.607974	0.290576	other
CCTACGGCTCAGTCGA-1	0.888808	0.577782	0.490968	T-cell zone
CCTACTGCTTACACTT-1	0.874532	0.733226	0.704044	other
CCTAGGCGTAGCGATC-1	0.855615	0.726711	0.746648	other
CCTAGGTAAAGGTAGC-1	0.901215	0.614406	0.367952	other
CCTAGTTAGTCGCATG-1	0.865079	0.697554	0.617384	other
CCTATAATGAGTGCCC-1	0.883799	0.703564	0.294109	other
CCTATACCGTCCTGTC-1	0.896578	0.627329	0.179554	other
CCTATATCGTGTCACG-1	0.531492	0.364743	0.424041	other
CCTATATTTGTCCTGG-1	0.894387	0.622735	0.494788	other
CCTATCTATATCGGAA-1	0.891192	0.607141	0.341492	other
CCTATGAAGTGGTGCC-1	0.920032	0.593355	0.217673	other
CCTATGGCTCCTAGTG-1	0.849088	0.705877	0.646762	other
CCTATGGGTTACCGTC-1	0.658193	0.479575	0.266353	other
CCTATGGTCAAAGCTG-1	0.908243	0.713082	0.208036	other
CCTATGTCCACTCCAC-1	0.871392	0.76302	0.723133	other
CCTCACCAATCTTGAC-1	0.869616	0.677762	0.646097	T-cell zone
CCTCACCTGAGGGAGC-1	0.884782	0.760914	0.741102	other
CCTCACCTTAGCATCG-1	0.872964	0.757131	0.720072	other
CCTCATGCAGCTACGA-1	0.879704	0.740353	0.755286	T-cell zone
CCTCCCGACAATCCCT-1	0.88255	0.739479	0.691949	other
CCTCCGACAATTCAAG-1	0.869675	0.779108	0.736918	other
CCTCCTAGCTAGAGTC-1	0.879171	0.762058	0.702656	other
CCTCCTGTTGTGTCGT-1	0.823894	0.619121	0.38401	other
CCTCGAAGTGGACGGG-1	0.86108	0.658289	0.44458	other
CCTCGACCCACTGCCT-1	0.861948	0.681485	0.641398	T-cell zone
CCTCGCCAGCAAATTA-1	0.869196	0.641999	0.570999	other
CCTCGCGCGATATAGG-1	0.88685	0.640344	0.524988	other
CCTCGCGCTGTGCGAT-1	0.851924	0.692847	0.0513974	other
CCTCGGACCGGGATAG-1	0.841226	0.730303	0.614806	GC
CCTCGGATGCTACCTG-1	0.85944	0.77478	0.660221	GC
CCTCGGTTTCCTTGCC-1	0.823459	0.710126	0.720912	other
CCTCGTTACGCCTGTT-1	0.863113	0.687628	0.575436	other
CCTCTAATCTGCCAAG-1	0.896892	0.632533	0.440329	other
CCTCTACAAGGATTGG-1	0.889355	0.749033	0.768595	T-cell zone
CCTCTATCGATTAGCA-1	0.8677	0.607671	0.33268	other
CCTCTCTCCCATCTAG-1	0.880743	0.772158	0.779504	other
CCTCTGGCCTAGACGG-1	0.863905	0.685848	0.641881	other
CCTCTGTACTATTCTA-1	0.856721	0.631619	0.466552	other
CCTGAACGATATATTC-1	0.750607	0.644469	0.587716	other
CCTGAATATTTACATA-1	0.881385	0.608168	0.439061	other
CCTGACCACCGATGGT-1	0.831497	0.67388	0.621544	other
CCTGACGCAACCTTTA-1	0.851634	0.717719	0.647064	other
CCTGAGAATAAATGCA-1	0.854734	0.736452	0.722218	other
CCTGATTCGCGAAGAA-1	0.845085	0.677291	0.566021	other
CCTGCCCGTTGTCTAG-1	0.869204	0.639733	0.509718	other
CCTGCGATAGAACTGT-1	0.917274	0.843783	0.707326	GC
CCTGCGTTCTACGCTT-1	0.845097	0.748212	0.637428	GC
CCTGCTATTTGAGAAG-1	0.88448	0.762279	0.729615	other
CCTGGAAACGTTCTGC-1	0.847735	0.667204	0.634755	other
CCTGGCTAGACCCGCC-1	0.937553	0.645692	0.181408	other
CCTGGTCGAATGTGGG-1	0.794312	0.629494	0.527341	other
CCTGTAAGACATGATA-1	0.88574	0.653733	0.503464	GC
CCTGTACTCACGCCCA-1	0.87808	0.775397	0.744213	other
CCTGTCACCCGGGCTC-1	0.825552	0.610555	0.516245	other
CCTGTCCCTCACGTTA-1	0.829057	0.667568	0.63933	other
CCTGTCGCCCGTAAAT-1	0.920299	0.65789	0.268135	other
CCTGTTCAACCTCGGG-1	0.832942	0.686965	0.619496	other
CCTGTTTGAAGACACG-1	0.887811	0.592266	0.253673	other
CCTTAAGTACGCAATT-1	0.875568	0.738414	0.498245	other
CCTTCAGTTAAAGTGA-1	0.863065	0.679772	0.632411	other
CCTTCCGCAACGCTGC-1	0.881551	0.766616	0.724433	other
CCTTCGTATAGAATCC-1	0.874764	0.633547	0.462611	other
CCTTCTCAGCGTTCCT-1	0.86079	0.720816	0.650942	other
CCTTCTTGATCCAGTG-1	0.845244	0.696115	0.640477	other
CCTTGTGAACGTGGTT-1	0.835118	0.701748	0.677242	other
CCTTTAAGGGAGCACT-1	0.90501	0.636805	0.265128	other
CCTTTCAATGAAGAAA-1	0.874534	0.766744	0.726284	other
CCTTTGAATTATGGCT-1	0.898413	0.787799	0.766784	other
CGAAACATAGATGGCA-1	0.9154	0.596861	0.361268	other
CGAAACGCAATTCATG-1	0.887778	0.578377	0.372017	T-cell zone
CGAACAGTATGGGCGT-1	0.83585	0.584237	0.190654	other
CGAACATAGTCAGAAA-1	0.881658	0.75608	0.747711	other
CGAACCCGCATGCGTC-1	0.904528	0.628124	0.382591	other
CGAACCTCTTTCCTAG-1	0.897011	0.789273	0.757162	other
CGAACGCCCAGTGCCG-1	0.877565	0.745852	0.689798	other
CGAACGGCCGGACAAC-1	0.90652	0.518851	0.248595	other
CGAAGACTGCCCGGGA-1	0.918077	0.784684	0.795663	T-cell zone
CGAAGATCAGTTTCAT-1	0.869332	0.680697	0.393609	other
CGAAGCTATAAATTCA-1	0.851821	0.661755	0.459572	other
CGAAGGGTTTCAGATT-1	0.883543	0.72942	0.645616	GC
CGAAGTTGCTCTGTGT-1	0.891247	0.782869	0.77099	other
CGAATCTGCTCGACGC-1	0.950666	0.5811	0.324423	other
CGAATGAAGTCATTGC-1	0.935173	0.507313	0.308575	GC
CGAATGACGCATAATG-1	0.871081	0.73778	0.706451	other
CGAATGGTAGGTCGTC-1	0.875541	0.700712	0.627831	GC
CGAATTACATGGTGTT-1	0.92653	0.600618	0.220223	other
CGACAATTTGATCTAA-1	0.920448	0.614905	0.448098	other
CGACACGCTCCGACAG-1	0.793301	0.589545	0.513312	other
CGACAGTTCGCGTTAT-1	0.873446	0.716584	0.603252	GC
CGACATGCGATCTTCT-1	0.831612	0.695731	0.600369	other
CGACCCTTAACGCCGG-1	0.851783	0.692992	0.658273	other
CGACCGTTGGTATTCG-1	0.839725	0.724734	0.663936	other
CGACGCATCCGTACCT-1	0.909441	0.610084	0.326531	other
CGACTCAGGATGTTAT-1	0.864225	0.720551	0.682017	other
CGACTTGCCGGGAAAT-1	0.873872	0.635525	0.54036	other
CGACTTTGTATAGCCT-1	0.883305	0.786511	0.728617	GC
CGAGACCCTAGAGTGT-1	0.807667	0.614789	0.454403	other
CGAGAGATGTGAACCT-1	0.849118	0.613903	0.435785	other
CGAGAGCGCGTAGATA-1	0.922997	0.806523	0.782358	other
CGAGAGCTTTCACTAC-1	0.824405	0.694787	0.632927	other
CGAGAGGGTAGCCGCG-1	0.85275	0.723646	0.731812	other
CGAGATGTTGCCTATA-1	0.902866	0.784003	0.704268	GC
CGAGATTTCGCTCGGG-1	0.841259	0.593944	0.26754	other
CGAGCACTTCAAGTTT-1	0.861898	0.731974	0.742945	other
CGAGCGTTGATCAGCC-1	0.894011	0.573253	0.363134	other
CGAGCTGGGCTTTAGG-1	0.873579	0.747283	0.698831	other
CGAGGAGCTTCCATAT-1	0.866161	0.647592	0.565232	T-cell zone
CGAGGATCGGGAACGA-1	0.902177	0.800651	0.7683	other
CGAGGCCAGGCATTGG-1	0.868886	0.722188	0.705401	T-cell zone
CGAGGCTAAATATGGC-1	0.82503	0.648173	0.515732	other
CGAGGGACTGCGGTCG-1	0.865651	0.667614	0.556172	other
CGAGGGTATCCAGGTG-1	0.865025	0.696766	0.620248	other
CGAGTACTAAAGAGGA-1	0.896857	0.621569	0.515748	other
CGAGTGAAGGTACCAG-1	0.909534	0.575362	0.219552	other
CGAGTGCTATAGTTCG-1	0.905153	0.603935	0.437981	other
CGAGTTCTGTCCCACC-1	0.822644	0.704911	0.607126	GC
CGAGTTTATCGGACTG-1	0.820198	0.696531	0.720517	other
CGATAATACTCAGGTT-1	0.875913	0.629085	0.215677	other
CGATACCTCGCGGACA-1	0.90083	0.802653	0.777227	other
CGATAGCGATACAGTG-1	0.866051	0.739149	0.643604	GC
CGATAGTCGTACTGCA-1	0.885913	0.788083	0.709406	GC
CGATATTAGCCGCAGG-1	0.885679	0.753779	0.784247	T-cell zone
CGATCCACCATTGTTG-1	0.850346	0.693523	0.598417	other
CGATCCGACCCAGTGC-1	0.869494	0.721291	0.612024	other
CGATCCTCGCAACATA-1	0.902977	0.775199	0.746778	other
CGATCGAGAAGCACCA-1	0.899523	0.634764	0.452232	other
CGATCTGTTGGAGGAC-1	0.84946	0.622139	0.215812	other
CGATGGACCCTACGCC-1	0.865325	0.617458	0.504325	other
CGATGTTGTTATCTAC-1	0.84996	0.739313	0.714661	other
CGATTAAATATCTCCT-1	0.948933	0.645001	0.11059	other
CGATTCGCCTGGCTGC-1	0.842587	0.698531	0.61249	other
CGATTTGTCATTAATG-1	0.834919	0.708149	0.64683	other
CGCAAACACGAGTTAC-1	0.888455	0.786631	0.758448	other
CGCAATTACTTTCGGT-1	0.87123	0.757752	0.704243	other
CGCAATTAGGGTAATA-1	0.833708	0.596171	0.344913	other
CGCAATTCTACAATAA-1	0.895973	0.761054	0.734895	other
CGCACATGTCCACTAC-1	0.862192	0.749981	0.639965	GC
CGCACGTCTGTTTATG-1	0.864713	0.738437	0.756495	T-cell zone
CGCACGTGCGCTATCA-1	0.840814	0.656947	0.599603	other
CGCAGAAACATTTGCG-1	0.87935	0.756318	0.722047	other
CGCAGATCTTCACCCG-1	0.869513	0.688375	0.64822	T-cell zone
CGCAGGCGATCCAAAC-1	0.84812	0.688615	0.638419	other
CGCAGTTCTATCTTTC-1	0.864824	0.678052	0.475858	other
CGCATCATGGCTTCAG-1	0.863136	0.712228	0.50623	other
CGCATCCATCAGCCAG-1	0.875727	0.726738	0.671013	other
CGCATGCCGAATGCGT-1	0.835706	0.748849	0.680971	GC
CGCATGGTGCGATGCT-1	0.846728	0.72423	0.609505	other
CGCATTAGCTAATAGG-1	0.864505	0.742661	0.722806	other
CGCCAAGAAGCCGAGT-1	0.892581	0.786087	0.734898	other
CGCCACAGGTCGCGAT-1	0.914439	0.587078	0.349211	other
CGCCACCCGCATTAAC-1	0.914126	0.810981	0.776414	other
CGCCATCCGATTATGA-1	0.844788	0.716469	0.643355	other
CGCCCAGCACGCCTAG-1	0.890055	0.656717	0.184818	other
CGCCCAGCGTTTCACG-1	0.886548	0.786639	0.716434	GC
CGCCCGCTTCCGTACA-1	0.852359	0.700975	0.689179	T-cell zone
CGCCCTAATTGTTCAA-1	0.883554	0.762691	0.694312	GC
CGCCCTTGAAGGCTGA-1	0.869473	0.669256	0.637405	T-cell zone
CGCCGCCCATGCCTGT-1	0.845628	0.737721	0.676864	other
CGCCGCGTTCTGAACG-1	0.856303	0.663045	0.550889	other
CGCCTCCCTCCTCTAT-1	0.842366	0.667588	0.534754	GC
CGCCTGGCCTACGTAA-1	0.887777	0.617904	0.476315	other
CGCCTTTAGCATGCTC-1	0.9148	0.682375	0.24448	other
CGCGAAGTGGCATACT-1	0.886951	0.657825	0.108786	other
CGCGACCGCGACAGAT-1	0.81519	0.61407	0.548941	other
CGCGAGAGGGACTTGT-1	0.853102	0.683503	0.557662	other
CGCGAGTCTGCCGGGT-1	0.907196	0.677206	0.189216	other
CGCGCAAATGTCCAGA-1	0.89177	0.610304	0.136838	other
CGCGCAAGGAACTACA-1	0.892647	0.754667	0.782124	T-cell zone
CGCGCATGTTTGATTG-1	0.74078	0.507763	0.280624	other
CGCGCCCGACTTAATA-1	0.792169	0.567819	0.283434	other
CGCGGCAGTATTACGG-1	0.902112	0.786149	0.741319	other
CGCGGCTCAACTTGAA-1	0.882145	0.625025	0.466563	other
CGCGGGAATTAGGCAG-1	0.826849	0.686714	0.611259	other
CGCGGGAATTCCTTTC-1	0.854217	0.731319	0.681617	other
CGCGGTAAGTCTAGCT-1	0.852801	0.655004	0.542483	other
CGCGGTACGGTATACA-1	0.886138	0.748848	0.690501	other
CGCGGTCACAAACCAA-1	0.910464	0.646418	0.202045	other
CGCGTCATATTAAACC-1	0.910623	0.781586	0.646522	GC
CGCGTGCTATCAACGA-1	0.886886	0.719666	0.62876	GC
CGCGTTCATGAAATAC-1	0.888089	0.764574	0.7384	other
CGCTACCGCCCTATGA-1	0.845972	0.716149	0.723023	T-cell zone
CGCTACGGGACATTTA-1	0.879858	0.75718	0.708287	other
CGCTAGAGACCGCTGC-1	0.883007	0.677202	0.530898	other
CGCTATACCGCCCACT-1	0.86888	0.65849	0.605849	T-cell zone
CGCTATTCAATGTATG-1	0.86822	0.723473	0.739865	T-cell zone
CGCTATTCTTAGGCTC-1	0.858807	0.696629	0.381094	other
CGCTCGACATAATGAT-1	0.806513	0.65791	0.630436	other
CGCTCTCCGTAGATTA-1	0.911287	0.814914	0.806634	other
CGCTGAGGACGTCCAA-1	0.885798	0.743126	0.758036	T-cell zone
CGCTGGTGACTACCCT-1	0.842015	0.676284	0.615171	other
CGCTGTGACGCCGCAC-1	0.849	0.686697	0.645778	other
CGCTGTGTGGATGTTG-1	0.864358	0.619046	0.497829	other
CGCTTAGTATTGATAC-1	0.88535	0.629975	0.313357	other
CGCTTATTCCCGGTCG-1	0.909697	0.634626	0.22821	other
CGCTTCCACTGAAATC-1	0.852433	0.572787	0.463766	T-cell zone
CGCTTCGGTCTAAGAC-1	0.923864	0.71781	0.101589	other
CGCTTGGACGGATAGA-1	0.842747	0.678414	0.598286	other
CGCTTTCATACCGGTG-1	0.836135	0.554032	0.341199	other
CGCTTTCCGCCAAGGT-1	0.872425	0.634578	0.24274	other
CGCTTTCTTGCATTCG-1	0.815352	0.663524	0.607293	other
CGGAAAGAATCAAACG-1	0.900734	0.583134	0.253966	other
CGGAAATTTCACATCC-1	0.888377	0.522748	0.243223	other
CGGAACGTAAACATAG-1	0.844319	0.63882	0.540489	other
CGGACCTCTGTAGTTA-1	0.85557	0.704323	0.689329	other
CGGACCTTTACGTCCC-1	0.882083	0.679683	0.384153	other
CGGAGCAATTTAATCG-1	0.878864	0.58948	0.424542	other
CGGAGCATGGCGATCC-1	0.870748	0.772958	0.578938	other
CGGAGCTTATAACACC-1	0.858819	0.708614	0.63479	other
CGGAGTTTGAGAGACA-1	0.87016	0.756291	0.748035	other
CGGATAAGCGGACATG-1	0.904236	0.78404	0.751685	other
CGGATCCTCAAGGACT-1	0.869325	0.598091	0.400042	other
CGGATGAATGCTGTGA-1	0.863473	0.739545	0.725111	other
CGGATTCTGCCTTATG-1	0.766696	0.67386	0.602589	other
CGGCAAACATCGTGCG-1	0.908404	0.697951	0.159049	other
CGGCAATAAGATCGCC-1	0.87566	0.630265	0.46238	other
CGGCACCGTTAGCGCC-1	0.870514	0.724621	0.695409	other
CGGCACTCAAGAAAGT-1	0.864537	0.733457	0.715642	T-cell zone
CGGCAGGGTCGGGTTG-1	0.825901	0.696196	0.696153	other
CGGCCACGCACAAAGT-1	0.816648	0.564478	0.350489	other
CGGCCAGAGCGACCAT-1	0.892204	0.587584	0.356253	other
CGGCCCAACCTGTAGT-1	0.907311	0.735142	0.604552	GC
CGGCCCAGGTATATCC-1	0.8381	0.664131	0.595203	other
CGGCGCCATCAATCCC-1	0.844487	0.601913	0.470512	other
CGGCTCTAAAGCTGCA-1	0.882549	0.610226	0.236805	other
CGGCTCTTCGTCGAAC-1	0.898528	0.636797	0.389917	other
CGGCTGCAAGATTAAG-1	0.871331	0.727243	0.692454	other
CGGCTTTGTATGATAA-1	0.887254	0.759198	0.74662	other
CGGGAAGTACCGTGGC-1	0.910036	0.6195	0.451187	other
CGGGAATATAGTATAC-1	0.871104	0.709428	0.63493	other
CGGGAATTTATGTAAA-1	0.861126	0.69313	0.538212	GC
CGGGAGCTTCAGTGTA-1	0.816887	0.645965	0.552552	other
CGGGAGTATACCGCCG-1	0.894813	0.761499	0.723237	other
CGGGATCAATGTAAGA-1	0.883743	0.747902	0.730461	other
CGGGCAGCTAAACCGC-1	0.842987	0.668134	0.47873	other
CGGGCCATAGCCGCAC-1	0.911239	0.802488	0.763038	GC
CGGGCCTTCTTTGTAA-1	0.864459	0.729939	0.692569	other
CGGGCGATGGATCACG-1	0.917034	0.644389	0.265414	other
CGGGTGTACCCATTTA-1	0.839533	0.664116	0.582702	other
CGGGTTCGGCACGTAT-1	0.861995	0.731058	0.691283	other
CGGGTTGTAGCTTTGG-1	0.880194	0.689999	0.567443	GC
CGGTACTAGAATCAAA-1	0.846229	0.712784	0.653645	GC
CGGTAGAGGTGCAGGT-1	0.847251	0.696103	0.676599	T-cell zone
CGGTATAGGTATTAGC-1	0.833009	0.667795	0.554269	other
CGGTATGGGCACTCTG-1	0.860007	0.751225	0.344919	other
CGGTCAAGTGGGAACC-1	0.850617	0.704541	0.655587	other
CGGTCCATGAGACTCC-1	0.898574	0.788828	0.744905	GC
CGGTCCGTCGCAAGCC-1	0.878673	0.659856	0.574611	other
CGGTCTATCAACCCGT-1	0.886303	0.745807	0.762657	T-cell zone
CGGTGAAGACTAAAGT-1	0.87714	0.765478	0.718105	other
CGGTGCAGATAGAACG-1	0.874708	0.72824	0.736416	T-cell zone
CGGTGCGCGTTGGTCC-1	0.889581	0.620297	0.21152	other
CGGTGGGCTCCAGCCT-1	0.848601	0.694487	0.562976	other
CGGTGTACTTGATCCC-1	0.849595	0.70392	0.703326	T-cell zone
CGGTTATCCAACAGTG-1	0.883943	0.766861	0.735671	other
CGGTTCAAGTAGGTGT-1	0.856346	0.736605	0.723644	other
CGGTTCCGGCTTCTTG-1	0.867893	0.731785	0.757323	T-cell zone
CGGTTGACCTGGCATA-1	0.886519	0.787877	0.740936	other
CGGTTGAGTATCCTTC-1	0.870946	0.738943	0.757637	T-cell zone
CGGTTGGGCAGGGTCC-1	0.851099	0.710787	0.28467	other
CGGTTGGGTTCAAGTT-1	0.860495	0.710107	0.624116	other
CGGTTTATGAAGGAAC-1	0.890576	0.62506	0.323118	other
CGTAAACGCTTGAGTG-1	0.862832	0.667001	0.509969	GC
CGTAAAGCAAGAAATC-1	0.888434	0.760142	0.64698	GC
CGTAAATAACAAAGGG-1	0.834408	0.675119	0.636719	T-cell zone
CGTAACTTCGACACTT-1	0.864226	0.585891	0.332889	other
CGTACCTGATAGGCCT-1	0.865168	0.670038	0.559714	other
CGTAGAGAGTAATTAT-1	0.852034	0.740111	0.670291	other
CGTAGCGAATTGTCAG-1	0.857627	0.734394	0.694351	other
CGTAGCGCCGACGTTG-1	0.873276	0.732342	0.742975	T-cell zone
CGTATTAAGAGATCTA-1	0.879575	0.614886	0.373571	other
CGTCAAGGCTATAAAT-1	0.888038	0.728878	0.672814	other
CGTCACGTCCATTGGT-1	0.814487	0.678215	0.651905	other
CGTCAGTGCGCACAAG-1	0.845664	0.673803	0.614766	other
CGTCAGTTTATCGTCT-1	0.902601	0.820949	0.695945	GC
CGTCATACCATATCCA-1	0.904099	0.786245	0.761211	other
CGTCGCATGTGAGCCA-1	0.827113	0.677458	0.594609	other
CGTCGCTTGGTTATAC-1	0.885151	0.737234	0.733627	T-cell zone
CGTCGGATAGTGTTGA-1	0.868055	0.737102	0.751186	T-cell zone
CGTCGGGTCTAAGCGC-1	0.908787	0.634306	0.288767	other
CGTCGTCCTTCGCGAA-1	0.86956	0.648898	0.479669	other
CGTCTGGAAGGGCCCG-1	0.849486	0.691162	0.522791	other
CGTGAAGTTAATTCAC-1	0.901245	0.610658	0.302009	other
CGTGACATTGGGTCGT-1	0.868184	0.737686	0.749314	T-cell zone
CGTGACCAGTCCTCTG-1	0.859997	0.724574	0.670739	other
CGTGCACACCACTGTA-1	0.865673	0.743353	0.60229	GC
CGTGCAGACTGGGACA-1	0.862206	0.750941	0.525425	other
CGTGCATTGTCGACGC-1	0.857493	0.685237	0.604623	other
CGTGCCCGACATTTGT-1	0.884434	0.787091	0.740316	GC
CGTGCCCTCCCGAAGA-1	0.817515	0.686691	0.654654	other
CGTGCTGGCCTAGTCG-1	0.922166	0.851172	0.713012	GC
CGTGCTTCTACCTAAA-1	0.841058	0.685184	0.685269	T-cell zone
CGTGGCCGAATATCTA-1	0.929433	0.628796	0.320123	other
CGTGGTACCCAAAGGC-1	0.88264	0.734887	0.67243	other
CGTGTATGGGAGCTGA-1	0.77194	0.727903	0.276142	other
CGTGTCCCATTCGCGA-1	0.847392	0.72386	0.638785	other
CGTGTCTCGTTACGAC-1	0.788864	0.678581	0.583338	other
CGTGTGTTAAACCCTG-1	0.888523	0.62665	0.395684	other
CGTTAAACTAGTTAGG-1	0.902019	0.687907	0.0959388	other
CGTTAATGTCCCGACG-1	0.857656	0.708944	0.693256	other
CGTTAGCTCACAACTG-1	0.864472	0.759671	0.719018	GC
CGTTCAAGGAAACGGA-1	0.880162	0.587593	0.432693	other
CGTTCAGACCCGCGAA-1	0.85229	0.708239	0.642041	other
CGTTCATGGTGCGCGT-1	0.930028	0.771825	0.0692008	other
CGTTCTTCGCACACCT-1	0.914398	0.621307	0.331109	other
CGTTGAATACCGCGCT-1	0.858842	0.603482	0.478331	other
CGTTGAGCGACCGTCG-1	0.826688	0.711486	0.598297	other
CGTTGAGTAATTGCGT-1	0.887621	0.691813	0.549274	other
CGTTGCCCGCGTGGGA-1	0.849681	0.734488	0.712635	other
CGTTGTAAGATTGATT-1	0.871535	0.684469	0.5583	GC
CGTTGTCGGCAATTGA-1	0.847411	0.674483	0.574637	other
CGTTGTTTCAATTCCC-1	0.887926	0.803779	0.732242	GC
CGTTTAAGCGGAGCAC-1	0.859633	0.708582	0.69868	other
CGTTTACAAGGCAGCT-1	0.89815	0.686503	0.567279	GC
CGTTTCACTTCGGGCG-1	0.855634	0.719504	0.682811	other
CGTTTCGCTCATTACA-1	0.863603	0.706893	0.600106	other
CGTTTGTGTAGAGGGT-1	0.883119	0.699335	0.198274	other
CTAAACGGGTGTAATC-1	0.883142	0.749953	0.770276	T-cell zone
CTAAAGAATGCCTACT-1	0.893402	0.780771	0.769132	other
CTAAAGGATGAGATAC-1	0.861609	0.733405	0.657462	other
CTAAAGGGAAATAGGA-1	0.825794	0.663279	0.613105	GC
CTAAAGTCCGAAGCTA-1	0.899203	0.774115	0.754144	other
CTAAATCCGGTGTACA-1	0.872037	0.59557	0.394941	other
CTAAATCCTATTCCGG-1	0.839659	0.72954	0.683699	other
CTAACAGCACAATAAC-1	0.773496	0.649695	0.474753	other
CTAACCGCGCGCCCGT-1	0.887348	0.719188	0.664507	other
CTAACGAAACTTGCTG-1	0.862584	0.714117	0.705148	T-cell zone
CTAACTGATAATCGCC-1	0.85232	0.660665	0.532224	other
CTAACTGGTCCGGTTC-1	0.800756	0.571245	0.238128	other
CTAAGGGAATGATTGG-1	0.833946	0.708547	0.585459	GC
CTAAGTACAGGGCTAC-1	0.883766	0.700658	0.521415	other
CTAATTCGCACGCGCT-1	0.858085	0.710096	0.646372	other
CTAATTCTCAGATATT-1	0.863835	0.744475	0.723411	other
CTAATTTCAACAACAC-1	0.838192	0.591621	0.40509	other
CTACAAGAAATAACCC-1	0.870506	0.600059	0.417563	other
CTACACTAGCTTGTTC-1	0.846304	0.720323	0.745082	other
CTACACTCGCAGATGG-1	0.826147	0.629296	0.518083	other
CTACATATCGCGGGAC-1	0.895242	0.76994	0.725342	other
CTACCCTAAGGTCATA-1	0.853144	0.724693	0.73855	T-cell zone
CTACGAACTAGGTCGA-1	0.889899	0.657109	0.594137	T-cell zone
CTACGACTAGCTATAA-1	0.877102	0.776454	0.73153	other
CTACGATCCTATCCTA-1	0.879115	0.783507	0.730157	other
CTACGCACGGAGTACC-1	0.830026	0.6177	0.32774	other
CTACGCCATTTCCGAT-1	0.884457	0.748963	0.764017	T-cell zone
CTACGTGTTGCCACCA-1	0.882419	0.655833	0.601595	T-cell zone
CTACTATCATAGGTTT-1	0.947729	0.655595	0.158887	other
CTACTATCTTTCAGAG-1	0.870233	0.731071	0.751849	T-cell zone
CTACTCAAGGTATAGT-1	0.844682	0.665214	0.612796	other
CTACTCTAGGCCCGGC-1	0.871229	0.551306	0.279685	other
CTACTGCCACCTGACC-1	0.843904	0.716184	0.676105	other
CTAGACATATATGTAG-1	0.879082	0.760192	0.738992	other
CTAGACTGCATTTCGT-1	0.898776	0.782671	0.742395	other
CTAGATAAACTCCTCG-1	0.893531	0.745375	0.766172	T-cell zone
CTAGATGTGAGTGTAA-1	0.898596	0.808515	0.69468	GC
CTAGATTTACGACGGC-1	0.837572	0.709688	0.601981	GC
CTAGCAACTAATTTAC-1	0.794822	0.687316	0.658682	other
CTAGCCACAGGCGAGC-1	0.877389	0.716595	0.664692	other
CTAGCCCGGGAGACGA-1	0.768873	0.563048	0.319106	other
CTAGCCGATGTTATGA-1	0.861007	0.695119	0.62642	other
CTAGGCGCCCTATCAG-1	0.821288	0.553305	0.181895	other
CTAGGCGGCAGAGAAT-1	0.884119	0.75026	0.775149	T-cell zone
CTAGGGATAGGGACAA-1	0.930741	0.602233	0.405244	T-cell zone
CTAGGTCTGAAGGAAT-1	0.865803	0.731469	0.751445	T-cell zone
CTAGGTTCGGACGTGA-1	0.853655	0.676599	0.590595	other
CTAGTAGAAAGGGATT-1	0.820106	0.675654	0.636413	other
CTAGTATTCGGAATTA-1	0.873498	0.736425	0.750812	T-cell zone
CTAGTCACGTCTTAAG-1	0.838378	0.712719	0.634999	other
CTAGTGAAGGACAGGA-1	0.892117	0.800431	0.776188	other
CTAGTTACAACCCGGT-1	0.896585	0.673212	0.292607	other
CTAGTTGGGCCCGGTA-1	0.859012	0.642413	0.541024	other
CTATAAGAGCCAATCG-1	0.821315	0.678576	0.551157	other
CTATACTTAAAGCGAG-1	0.752341	0.703464	0.375846	other
CTATAGGCGTTGATGT-1	0.863448	0.725507	0.723207	other
CTATATCCAGCCTGGC-1	0.84214	0.700576	0.640635	other
CTATCACAACGCTGGA-1	0.851292	0.613724	0.397671	other
CTATCGACGAAATACA-1	0.921423	0.576534	0.306668	other
CTATCGGGTCTCAACA-1	0.876607	0.670159	0.432271	other
CTATGAACACCTTGCC-1	0.881147	0.746228	0.64999	GC
CTATGCCCGAATGCAA-1	0.883309	0.697155	0.635108	other
CTATGGGAAGCGGAAT-1	0.882252	0.742753	0.609117	GC
CTATGTCACTAGCCCA-1	0.846682	0.693919	0.648208	other
CTATGTCTATTGAAAC-1	0.882878	0.691078	0.556523	GC
CTATGTGAGTCACGGC-1	0.939939	0.626836	0.198138	other
CTATTCATGTGTCCCA-1	0.877711	0.627432	0.336079	other
CTATTGTGTTTGGTCA-1	0.894021	0.654397	0.514841	other
CTATTTGCTTGGAGGA-1	0.8512	0.7064	0.635066	other
CTATTTGGTTACGGAT-1	0.874904	0.605883	0.459823	other
CTCAAACCACTGCCCG-1	0.905508	0.78896	0.76458	other
CTCAACTAACCCGGAT-1	0.807147	0.649515	0.537398	GC
CTCAAGACATTAGCGC-1	0.859884	0.7284	0.648278	other
CTCACATTTACTAAAT-1	0.834495	0.70632	0.636123	other
CTCACTGTGATACTTA-1	0.873727	0.585538	0.290713	other
CTCACTTGGCTGGTAA-1	0.8786	0.765009	0.729677	other
CTCAGAGCTAATGTCG-1	0.839842	0.659171	0.617473	other
CTCAGCAGACTGCCGA-1	0.903807	0.713507	0.584976	other
CTCAGGACTCACCTGT-1	0.865164	0.719484	0.721244	T-cell zone
CTCAGTCACGACAAAT-1	0.856789	0.729844	0.708088	other
CTCATGGCTCACAATC-1	0.796944	0.661113	0.600748	other
CTCATGGTAATTTGCG-1	0.893578	0.609831	0.279779	other
CTCATTGCTCTAACAA-1	0.877024	0.617025	0.188421	other
CTCATTTGATGGGCGG-1	0.850759	0.694539	0.635343	other
CTCCCAATGAGTCGCG-1	0.884791	0.596954	0.306858	other
CTCCCTCCTTTCGATC-1	0.85533	0.637983	0.0851434	other
CTCCGCCCACATGAGG-1	0.865648	0.725197	0.703417	other
CTCCGGCCTAATATGC-1	0.844489	0.707292	0.64778	GC
CTCCGGCTTGTAGACA-1	0.897433	0.736561	0.604395	GC
CTCCTAAGTTATGTCT-1	0.853408	0.706419	0.690864	T-cell zone
CTCCTAGTAATCGTGA-1	0.87464	0.61294	0.509664	other
CTCCTCCAGCTCACAC-1	0.869661	0.71123	0.657831	other
CTCCTTTACGCAAGTC-1	0.862423	0.743632	0.700788	other
CTCGAATGGAACGTAT-1	0.881805	0.676331	0.551703	other
CTCGAGACATACGATA-1	0.859023	0.729526	0.674231	GC
CTCGAGGCAAGTTTCA-1	0.809882	0.721764	0.652011	GC
CTCGAGGTCGAACAGT-1	0.868109	0.764001	0.716017	GC
CTCGATATTTGCGAGC-1	0.870746	0.590542	0.477732	other
CTCGCACCTATATAGT-1	0.950796	0.660926	0.245859	other
CTCGCATTGCATAGCC-1	0.706402	0.544346	0.631387	other
CTCGCCGAATGTAGGG-1	0.870144	0.608059	0.337387	other
CTCGCTAGGTAAGCGA-1	0.896313	0.706534	0.387194	other
CTCGGGCATCGTCGGG-1	0.881601	0.76974	0.74472	other
CTCGGGTTCTCTGGCC-1	0.802014	0.650979	0.583915	other
CTCGGTACCACTGCTC-1	0.817641	0.687937	0.631683	other
CTCGGTCCGTAGCCTG-1	0.832853	0.637501	0.602109	other
CTCGGTTGTCGGCCCT-1	0.908689	0.601216	0.301893	other
CTCGTCGAGGGCTCAT-1	0.867032	0.719014	0.66677	other
CTCGTCTGTGCCTTCG-1	0.837866	0.737155	0.672443	other
CTCGTGGCACTGAAAG-1	0.858974	0.661448	0.566004	other
CTCGTTACGGCTACCA-1	0.856349	0.692332	0.681409	T-cell zone
CTCGTTTCTAATGTTT-1	0.869905	0.726208	0.661537	other
CTCTAACACCGGCAGC-1	0.911538	0.691281	0.439862	GC
CTCTAATGCATTGATC-1	0.881708	0.754259	0.709259	GC
CTCTACACTGGCGATT-1	0.868306	0.592326	0.432294	other
CTCTACATCCTGCGTG-1	0.839655	0.629571	0.292471	other
CTCTAGCCCTCGGAAA-1	0.885858	0.743284	0.636147	GC
CTCTATTTGGCTGCAG-1	0.965725	0.761408	0.145001	other
CTCTCACAATCGATGA-1	0.844087	0.726053	0.711086	other
CTCTCGATGTGCGCCT-1	0.896149	0.709691	0.572515	GC
CTCTCTAACTGCCTAG-1	0.910905	0.697542	0.0967809	other
CTCTGCAGGCATTCTT-1	0.849815	0.720475	0.683377	other
CTCTGCGAAGCAAGCA-1	0.872845	0.677001	0.634064	other
CTCTGGACGCCTGGTG-1	0.866541	0.712337	0.508866	other
CTCTGTCCATGCACCA-1	0.832867	0.732384	0.662026	other
CTCTGTGCCTGCTATG-1	0.895387	0.756643	0.772656	T-cell zone
CTCTGTTTGAGGATTC-1	0.895438	0.602488	0.475028	other
CTCTTCTATTGACTGG-1	0.89526	0.649184	0.261436	other
CTCTTCTGGAAGTTAG-1	0.861359	0.742963	0.720294	other
CTCTTGTCCCGCTTGG-1	0.907995	0.544309	0.276069	other
CTGAAAGAGATCCGAC-1	0.865001	0.752668	0.694442	GC
CTGAATCCGAGACCTC-1	0.845491	0.650797	0.590842	other
CTGAATTTATTGCCAG-1	0.843912	0.712026	0.629024	other
CTGACTGCGCAGCTCG-1	0.893209	0.789902	0.666387	GC
CTGAGAAAGTTCGGCG-1	0.890145	0.699253	0.0775963	other
CTGAGCAAGTAACAAG-1	0.854153	0.676459	0.649125	T-cell zone
CTGATAGTGTATCTCA-1	0.864953	0.727252	0.673936	GC
CTGATCCCTTTATGCA-1	0.880341	0.79424	0.677295	GC
CTGCAAATGGGCTCCA-1	0.827815	0.679678	0.55734	GC
CTGCAAGCACGTTCCG-1	0.915963	0.640012	0.255615	other
CTGCACAACTACATAT-1	0.827517	0.543182	0.263518	other
CTGCACCTAGTCCACA-1	0.861768	0.684134	0.584029	other
CTGCACCTGGAACCGC-1	0.931836	0.64672	0.191804	other
CTGCACTCCAGTACAG-1	0.868366	0.62851	0.449745	other
CTGCAGAGAATCAGAG-1	0.860794	0.619426	0.405218	other
CTGCCAAGGTTGGAAG-1	0.932723	0.689209	0.158091	other
CTGCCATGCATCACAT-1	0.909584	0.683225	0.506609	other
CTGCCTAGCCACCAAG-1	0.856466	0.735662	0.692208	other
CTGCCTTTAATACCTT-1	0.888097	0.756335	0.781094	T-cell zone
CTGCCTTTCTAGTAAA-1	0.872593	0.733054	0.683089	other
CTGCGACCTCGCCGAA-1	0.891363	0.76671	0.110499	other
CTGCGATTTCGAGATT-1	0.849303	0.691825	0.646188	other
CTGCGGGTGAAATGTT-1	0.883584	0.596873	0.3675	other
CTGCGGTAGTCACGTG-1	0.89097	0.742296	0.694308	other
CTGCGTTACGATATAA-1	0.831975	0.670708	0.628047	other
CTGCTCTGACGGCAAA-1	0.852933	0.698457	0.597352	other
CTGCTGAGGCCACGAA-1	0.896945	0.654126	0.141469	other
CTGCTTGGCGATAGCT-1	0.894827	0.708262	0.239039	other
CTGCTTTATGTCCGCG-1	0.871881	0.759697	0.700095	GC
CTGGAAATGGATGCTT-1	0.874671	0.732724	0.666509	other
CTGGAAGACACGGTGG-1	0.852356	0.637202	0.539302	other
CTGGACGCAGTCCGGC-1	0.914785	0.557175	0.266431	other
CTGGATTTACACTTGA-1	0.849837	0.55184	0.396994	other
CTGGCATCCGAATGAG-1	0.889081	0.577522	0.205501	other
CTGGCGACATAAGTCC-1	0.868646	0.729311	0.739977	T-cell zone
CTGGCGCACAGGTCTG-1	0.852438	0.733013	0.740697	other
CTGGCGGGAATAAGTA-1	0.888757	0.61868	0.453514	other
CTGGCTCCTGCGGGAT-1	0.821161	0.700009	0.710361	T-cell zone
CTGGCTGATTCATCCT-1	0.848733	0.622741	0.51282	other
CTGGCTGCTAACGTAA-1	0.884997	0.634882	0.559935	T-cell zone
CTGGCTGGTTGTCAGT-1	0.900351	0.583416	0.23675	other
CTGGGATAAATAATGG-1	0.854072	0.688693	0.583709	other
CTGGGATACGCTACCC-1	0.859834	0.603446	0.361153	other
CTGGGATCGCCCAGAT-1	0.889951	0.759159	0.638424	GC
CTGGGCCTGCTATATC-1	0.859243	0.725779	0.747399	other
CTGGGCGGCCAAATGT-1	0.893626	0.750403	0.756104	T-cell zone
CTGGGCTATCCTTTGG-1	0.853661	0.725591	0.636515	other
CTGGGTAGGCAGTTAA-1	0.827903	0.679341	0.618145	other
CTGGGTTGAGTTAAAG-1	0.919327	0.58244	0.453068	T-cell zone
CTGGTAAAGTGTGGGC-1	0.861636	0.720965	0.653032	other
CTGGTAACACATAGAA-1	0.877205	0.77969	0.652333	GC
CTGGTAACGAGCTCTT-1	0.874031	0.622693	0.463794	other
CTGGTCATTCCAATCC-1	0.880374	0.725104	0.688902	other
CTGGTCCTAACTTGGC-1	0.928066	0.723572	0.259666	other
CTGGTGAATGGGCCTA-1	0.821229	0.734857	0.652902	other
CTGGTTCAACGCATCA-1	0.835193	0.68306	0.67547	T-cell zone
CTGGTTTCGAGCAAGA-1	0.84174	0.740624	0.701464	GC
CTGTACTTCTTAGCAT-1	0.869092	0.753154	0.6706	other
CTGTAGCCATCTCACT-1	0.879394	0.672578	0.0986002	other
CTGTAGTGAGGATCGA-1	0.876786	0.685424	0.617831	other
CTGTATGGTGTAGAAA-1	0.870235	0.678815	0.653885	T-cell zone
CTGTCAAATGGCTCGG-1	0.857818	0.705042	0.659214	other
CTGTCACGCCAGGCGC-1	0.8983	0.787555	0.745144	other
CTGTGCAGGGTAGGTC-1	0.773822	0.656561	0.529959	GC
CTGTGGTCGGGAGATA-1	0.847362	0.642561	0.558554	other
CTGTTACCCAATCTAG-1	0.875329	0.60999	0.483034	other
CTGTTCACTGCCTGTG-1	0.842928	0.720295	0.660205	GC
CTGTTCATCTCACGGG-1	0.858113	0.725612	0.677977	other
CTGTTGTTCAGTCGTA-1	0.849967	0.616073	0.546976	T-cell zone
CTTAACTTCGAAGTAC-1	0.8614	0.745592	0.727045	other
CTTAATCGACTTAGTA-1	0.879096	0.725496	0.63101	other
CTTACACGGTATTCCA-1	0.900315	0.682298	0.412875	other
CTTACACTGGGAAATA-1	0.954234	0.624608	0.231607	other
CTTACATAGATTTCTT-1	0.788296	0.691978	0.583831	other
CTTAGATGTTTCATCC-1	0.797328	0.662501	0.354216	other
CTTAGCCTTCCACATG-1	0.919675	0.647098	0.202237	other
CTTAGGTATAGACCAG-1	0.846002	0.748094	0.601188	GC
CTTAGTAGGCCTACAG-1	0.873577	0.781439	0.67557	GC
CTTAGTGTAGTAGCAT-1	0.876338	0.68014	0.543476	GC
CTTAGTTGAGGAATCG-1	0.879633	0.737433	0.752352	T-cell zone
CTTATGCGCTCAGGGC-1	0.905288	0.800334	0.777542	other
CTTATGTTGACTACCA-1	0.876494	0.622691	0.536292	other
CTTCAACTCCACTTGG-1	0.824915	0.680939	0.536415	other
CTTCACGCCCTGGTAC-1	0.853526	0.724357	0.685091	other
CTTCAGTGGTCGCCTA-1	0.908186	0.610004	0.372864	other
CTTCAGTTGGACAACG-1	0.877687	0.78251	0.664784	GC
CTTCATAGCTCAAGAA-1	0.836077	0.661401	0.635127	T-cell zone
CTTCATCACCAGGGCT-1	0.839609	0.735357	0.660279	GC
CTTCATTGTCAGTGGA-1	0.861374	0.655311	0.208652	other
CTTCCGCTCCGTGAAG-1	0.866291	0.643735	0.15102	other
CTTCGATTGCGCAAGC-1	0.8175	0.677032	0.593573	other
CTTCGGCCAATTGTTT-1	0.93111	0.649125	0.15163	other
CTTCGTAGATAGGTGA-1	0.892463	0.811582	0.752352	GC
CTTCGTGCCCGCATCG-1	0.907605	0.825583	0.70392	GC
CTTCTATGTTGAAGTA-1	0.843591	0.645528	0.557877	other
CTTCTATTAATGCTAG-1	0.925165	0.686303	0.209114	other
CTTCTGGGCGTACCTA-1	0.876143	0.659086	0.589055	other
CTTCTTACGTCGTATA-1	0.849523	0.67321	0.642123	other
CTTGACCCGAAAGATA-1	0.861665	0.763118	0.712471	GC
CTTGAGGTTATCCCGA-1	0.848614	0.696601	0.535435	GC
CTTGAGTTAGGGTAAT-1	0.838087	0.718832	0.716175	other
[truncated: 2,040 more rows]

## Sheet: pdac
	Redeconve	cell2location	DestVI	V1
0	0.666251	0.48209	0.44376	duct epthelium
1	0.639654	0.465084	0.410772	duct epthelium
2	0.57789	0.436111	0.429183	duct epthelium
3	0.493444	0.435076	0.390726	duct epthelium
4	0.611345	0.44591	0.401072	duct epthelium
5	0.614111	0.533849	0.501468	duct epthelium
6	0.714431	0.594149	0.548094	duct epthelium
7	0.749312	0.648405	0.569046	duct epthelium
8	0.831463	0.707291	0.635382	duct epthelium
9	0.63859	0.52877	0.503585	duct epthelium
10	0.703416	0.533194	0.492433	duct epthelium
11	0.627471	0.476241	0.424228	duct epthelium
12	0.831555	0.438688	0.398859	duct epthelium
13	0.397402	0.292895	0.281403	stroma
14	0.531502	0.377329	0.32905	duct epthelium
15	0.481366	0.364002	0.32193	stroma
16	0.478248	0.288716	0.217216	stroma
17	0.462367	0.335887	0.326812	stroma
18	0.601684	0.468291	0.460507	duct epthelium
19	0.550161	0.403763	0.378804	duct epthelium
20	0.503746	0.417176	0.382957	duct epthelium
21	0.4289	0.395198	0.387648	duct epthelium
22	0.552289	0.428295	0.380752	duct epthelium
23	0.645321	0.506561	0.452157	duct epthelium
24	0.721903	0.53667	0.454513	duct epthelium
25	0.709785	0.592921	0.548135	duct epthelium
26	0.637326	0.521537	0.491927	duct epthelium
27	0.654276	0.530928	0.495892	duct epthelium
28	0.635145	0.483383	0.444985	duct epthelium
29	0.463371	0.386039	0.361527	duct epthelium
30	0.448542	0.33326	0.284979	duct epthelium
31	0.581519	0.422281	0.388255	duct epthelium
32	0.645238	0.448074	0.417286	duct epthelium
33	0.636045	0.440485	0.389851	duct epthelium
34	0.633387	0.464366	0.411769	duct epthelium
35	0.616714	0.424929	0.375748	duct epthelium
36	0.562544	0.436576	0.362844	duct epthelium
37	0.584061	0.410297	0.390567	pancreatic
38	0.733995	0.554468	0.566705	pancreatic
39	0.496031	0.375749	0.300646	stroma
40	0.504481	0.414688	0.293992	stroma
41	0.638495	0.467018	0.38326	cancer
42	0.693653	0.511699	0.38518	cancer
43	0.563245	0.479628	0.431938	duct epthelium
44	0.62864	0.490722	0.423587	duct epthelium
45	0.603088	0.466351	0.411129	duct epthelium
46	0.773228	0.534751	0.468934	duct epthelium
47	0.579014	0.477952	0.450308	duct epthelium
48	0.630925	0.5151	0.477596	duct epthelium
49	0.469367	0.40129	0.374622	duct epthelium
50	0.527152	0.434186	0.385608	duct epthelium
51	0.525715	0.437932	0.407779	duct epthelium
52	0.57202	0.441602	0.382951	duct epthelium
53	0.616324	0.449415	0.403021	duct epthelium
54	0.59644	0.422802	0.339337	duct epthelium
55	0.403222	0.339091	0.192118	stroma
56	0.530122	0.336511	0.228924	stroma
57	0.378779	0.282346	0.258696	duct epthelium
58	0.480362	0.315309	0.29371	duct epthelium
59	0.658502	0.470174	0.449219	pancreatic
60	0.909676	0.516369	0.201441	cancer
61	0.691804	0.469769	0.342846	cancer
62	0.906971	0.556096	0.189337	cancer
63	0.916324	0.602424	0.123422	cancer
64	0.890374	0.654377	0.137359	cancer
65	0.637366	0.468275	0.428542	duct epthelium
66	0.545918	0.398044	0.345305	duct epthelium
67	0.649658	0.458321	0.399421	duct epthelium
68	0.614427	0.428902	0.398785	duct epthelium
69	0.564709	0.458058	0.439713	pancreatic
70	0.568794	0.459903	0.38063	duct epthelium
71	0.50244	0.390484	0.337612	stroma
72	0.395376	0.282135	0.273017	stroma
73	0.420202	0.296779	0.262702	stroma
74	0.393231	0.315991	0.292003	stroma
75	0.471082	0.289078	0.259624	stroma
76	0.474094	0.329387	0.295789	stroma
77	0.565575	0.361946	0.368056	pancreatic
78	0.427329	0.33278	0.314328	duct epthelium
79	0.505531	0.350772	0.328115	pancreatic
80	0.472214	0.283978	0.24663	duct epthelium
81	0.933215	0.522891	0.180925	cancer
82	0.903232	0.604514	0.267977	cancer
83	0.942763	0.549687	0.15705	cancer
84	0.93345	0.603806	0.113965	cancer
85	0.906919	0.488894	0.389974	cancer
86	0.817671	0.527652	0.463152	cancer
87	0.458543	0.362994	0.334142	duct epthelium
88	0.512351	0.381842	0.305665	stroma
89	0.487494	0.42105	0.386326	duct epthelium
90	0.586319	0.405015	0.366964	duct epthelium
91	0.554878	0.439749	0.404904	duct epthelium
92	0.52354	0.464247	0.37056	duct epthelium
93	0.793648	0.585104	0.169473	cancer
94	0.403965	0.358305	0.181975	stroma
95	0.442357	0.282583	0.239834	stroma
96	0.620485	0.428311	0.449554	pancreatic
97	0.64736	0.41042	0.45103	pancreatic
98	0.557501	0.34824	0.341485	pancreatic
99	0.680128	0.438758	0.445511	pancreatic
100	0.508879	0.335032	0.29296	stroma
101	0.414751	0.281717	0.265626	stroma
102	0.361329	0.254746	0.207295	stroma
103	0.888319	0.531511	0.257846	cancer
104	0.900359	0.563543	0.234872	cancer
105	0.858325	0.565295	0.497796	cancer
106	0.843736	0.61573	0.560088	cancer
107	0.937422	0.562844	0.177529	cancer
108	0.855243	0.5626	0.232237	cancer
109	0.513034	0.402193	0.347267	duct epthelium
110	0.540728	0.429291	0.328484	stroma
111	0.433412	0.332655	0.30505	stroma
112	0.579921	0.450688	0.395634	duct epthelium
113	0.537563	0.476263	0.382708	duct epthelium
114	0.642298	0.525171	0.191402	cancer
115	0.676977	0.500483	0.208908	cancer
116	0.51698	0.374675	0.221796	stroma
117	0.483661	0.363803	0.223459	stroma
118	0.482293	0.33884	0.310375	stroma
119	0.56516	0.396533	0.408145	pancreatic
120	0.684997	0.414228	0.428265	pancreatic
121	0.495873	0.351905	0.335646	stroma
122	0.768231	0.465549	0.489461	pancreatic
123	0.616327	0.361311	0.346798	pancreatic
124	0.219151	0.152941	0.136921	stroma
125	0.946022	0.578593	0.171224	cancer
126	0.936357	0.479528	0.221609	cancer
127	0.913314	0.619558	0.214948	cancer
128	0.945229	0.52584	0.211989	cancer
129	0.957095	0.465448	0.144255	cancer
130	0.918994	0.58063	0.21758	cancer
131	0.563669	0.338165	0.289066	stroma
132	0.527399	0.398258	0.329863	stroma
133	0.410106	0.338812	0.250903	stroma
134	0.584767	0.408865	0.376599	duct epthelium
135	0.493971	0.322024	0.285273	stroma
136	0.537939	0.38541	0.302898	stroma
137	0.569328	0.454089	0.238063	stroma
138	0.569599	0.318477	0.243979	stroma
139	0.574484	0.366746	0.265947	stroma
140	0.353768	0.224459	0.186027	stroma
141	0.541063	0.377281	0.375942	pancreatic
142	0.536722	0.320634	0.319524	pancreatic
143	0.510624	0.340003	0.326878	pancreatic
144	0.543623	0.355223	0.346595	pancreatic
145	0.586245	0.308371	0.320363	stroma
146	0.919504	0.501943	0.20019	cancer
147	0.921067	0.537314	0.220754	cancer
148	0.91475	0.524628	0.210876	cancer
149	0.923778	0.587171	0.227802	cancer
150	0.920121	0.5554	0.212484	cancer
151	0.867261	0.615197	0.19209	cancer
152	0.703034	0.53769	0.375235	cancer
153	0.599683	0.453076	0.261257	stroma
154	0.429151	0.323184	0.279105	stroma
155	0.494952	0.406457	0.344722	duct epthelium
156	0.508852	0.378658	0.250246	stroma
157	0.584644	0.371979	0.300394	stroma
158	0.566239	0.406991	0.285063	stroma
159	0.571055	0.481953	0.372487	duct epthelium
160	0.430373	0.259695	0.159151	stroma
161	0.464044	0.26629	0.254453	stroma
162	0.507309	0.333005	0.326275	stroma
163	0.574352	0.387719	0.378498	pancreatic
164	0.671453	0.403379	0.39712	pancreatic
165	0.585481	0.357007	0.345089	pancreatic
166	0.670025	0.431442	0.452166	pancreatic
167	0.887781	0.556593	0.297218	cancer
168	0.930702	0.60271	0.168367	cancer
169	0.93157	0.585266	0.199926	cancer
170	0.88408	0.70668	0.162045	cancer
171	0.920997	0.602529	0.160091	cancer
172	0.68782	0.406228	0.206934	cancer
173	0.574333	0.459602	0.24653	cancer
174	0.530466	0.450235	0.269656	stroma
175	0.41625	0.241739	0.20935	stroma
176	0.488558	0.356656	0.30696	stroma
177	0.495531	0.344566	0.272549	stroma
178	0.485916	0.402513	0.312202	stroma
179	0.450079	0.27439	0.212939	stroma
180	0.585685	0.426743	0.295957	stroma
181	0.535185	0.473277	0.33055	duct epthelium
182	0.431659	0.291059	0.256302	stroma
183	0.602888	0.438539	0.376036	pancreatic
184	0.596517	0.365955	0.3553	stroma
185	0.731448	0.472592	0.492191	pancreatic
186	0.704651	0.462784	0.482944	pancreatic
187	0.568401	0.354471	0.358563	pancreatic
188	0.898726	0.626364	0.216291	cancer
189	0.910851	0.601927	0.147933	cancer
190	0.899613	0.585607	0.185278	cancer
191	0.829993	0.543993	0.160231	cancer
192	0.751429	0.60096	0.135629	cancer
193	0.660545	0.492352	0.183017	cancer
194	0.559295	0.427707	0.206079	stroma
195	0.510752	0.368433	0.250753	stroma
196	0.41866	0.284643	0.243658	stroma
197	0.373952	0.239533	0.177053	stroma
198	0.495863	0.343286	0.221368	stroma
199	0.48714	0.319495	0.292538	stroma
200	0.357427	0.309895	0.275656	stroma
201	0.445998	0.276389	0.190031	stroma
202	0.39112	0.242928	0.200325	stroma
203	0.514281	0.333671	0.266855	stroma
204	0.442808	0.283647	0.228004	stroma
205	0.61811	0.421678	0.41674	pancreatic
206	0.628059	0.405973	0.428027	pancreatic
207	0.596221	0.377441	0.383234	pancreatic
208	0.604911	0.341334	0.333121	pancreatic
209	0.890674	0.663898	0.221277	cancer
210	0.859531	0.553806	0.223032	cancer
211	0.854094	0.685372	0.187446	cancer
212	0.855141	0.564301	0.186414	cancer
213	0.759019	0.623408	0.163745	cancer
214	0.57845	0.475877	0.226409	cancer
215	0.424978	0.335972	0.198929	stroma
216	0.527307	0.36898	0.247435	stroma
217	0.485964	0.339897	0.212486	stroma
218	0.526102	0.330875	0.271203	stroma
219	0.343869	0.232837	0.208016	stroma
220	0.474374	0.318713	0.25539	stroma
221	0.540781	0.349459	0.259668	stroma
222	0.328469	0.173006	0.140446	stroma
223	0.553344	0.252725	0.131799	stroma
224	0.539602	0.362054	0.345528	stroma
225	0.587885	0.389201	0.397439	pancreatic
226	0.60236	0.436325	0.418303	pancreatic
227	0.552464	0.367281	0.366703	pancreatic
228	0.660952	0.423524	0.42762	pancreatic
229	0.613299	0.413402	0.437994	pancreatic
230	0.592625	0.411181	0.414776	pancreatic
231	0.852323	0.50949	0.117608	cancer
232	0.817313	0.614068	0.137857	cancer
233	0.827171	0.552367	0.135494	cancer
234	0.801594	0.534152	0.172585	cancer
235	0.722564	0.426401	0.207827	cancer
236	0.443403	0.332753	0.143155	stroma
237	0.569871	0.39353	0.282078	stroma
238	0.592795	0.446752	0.309733	stroma
239	0.511959	0.302232	0.228454	stroma
240	0.579325	0.430261	0.402293	stroma
241	0.34098	0.258632	0.193029	stroma
242	0.445469	0.323999	0.221521	stroma
243	0.458557	0.303166	0.245455	stroma
244	0.256081	0.137517	0.117633	stroma
245	0.618425	0.421951	0.42792	pancreatic
246	0.714583	0.451939	0.472141	pancreatic
247	0.704061	0.489945	0.495663	pancreatic
248	0.596284	0.407221	0.418702	pancreatic
249	0.710292	0.430097	0.450741	pancreatic
250	0.56488	0.337256	0.354169	pancreatic
251	0.775832	0.607044	0.182342	cancer
252	0.673912	0.548523	0.162938	cancer
253	0.77961	0.575162	0.156286	cancer
254	0.746328	0.559204	0.139442	cancer
255	0.56334	0.353271	0.228212	stroma
256	0.261292	0.189422	0.155719	stroma
257	0.517154	0.299634	0.2083	stroma
258	0.526394	0.400198	0.232668	stroma
259	0.362603	0.241833	0.211593	stroma
260	0.362013	0.279718	0.183479	stroma
261	0.431547	0.266815	0.212025	stroma
262	0.406054	0.319048	0.225766	stroma
263	0.382257	0.30757	0.280428	stroma
264	0.575524	0.375222	0.347223	pancreatic
265	0.655199	0.417722	0.439645	pancreatic
266	0.618897	0.412762	0.400406	pancreatic
267	0.659203	0.432927	0.444962	pancreatic
268	0.731147	0.535719	0.575576	pancreatic
269	0.549306	0.368529	0.368813	pancreatic
270	0.714876	0.486909	0.14508	cancer
271	0.684908	0.530008	0.140634	stroma
272	0.736666	0.447291	0.146103	cancer
273	0.471113	0.236615	0.175754	stroma
274	0.457479	0.381612	0.26414	stroma
275	0.434685	0.354319	0.273457	stroma
276	0.623895	0.482303	0.345493	duct epthelium
277	0.515386	0.378668	0.268651	stroma
278	0.377329	0.219337	0.195514	stroma
279	0.464836	0.280907	0.188927	stroma
280	0.42568	0.323449	0.237521	stroma
281	0.333	0.207769	0.157189	stroma
282	0.632201	0.40377	0.416042	pancreatic
283	0.50754	0.350794	0.347252	pancreatic
284	0.61607	0.418197	0.414209	pancreatic
285	0.650723	0.419597	0.412414	pancreatic
286	0.631795	0.407549	0.427147	pancreatic
287	0.584492	0.425527	0.406654	pancreatic
288	0.676727	0.436795	0.175081	stroma
289	0.624721	0.463871	0.184408	stroma
290	0.551243	0.402739	0.254784	stroma
291	0.626839	0.400129	0.264445	stroma
292	0.47847	0.296602	0.226946	stroma
293	0.449444	0.267699	0.166359	stroma
294	0.403444	0.222278	0.217582	stroma
295	0.445983	0.273886	0.242695	stroma
296	0.457846	0.3078	0.221597	stroma
297	0.318935	0.175787	0.161848	stroma
298	0.509535	0.377389	0.335902	stroma
299	0.64401	0.380246	0.358197	pancreatic
300	0.625638	0.451535	0.447675	pancreatic
301	0.575636	0.376015	0.360407	pancreatic
302	0.578936	0.367904	0.357481	pancreatic
303	0.66495	0.435306	0.444871	pancreatic
304	0.799925	0.569618	0.622819	pancreatic
305	0.533848	0.372691	0.226443	stroma
306	0.578105	0.501671	0.18195	stroma
307	0.58422	0.361771	0.240799	stroma
308	0.505382	0.348304	0.206663	stroma
309	0.402353	0.296628	0.240005	stroma
310	0.618302	0.389445	0.385744	pancreatic
311	0.573762	0.370907	0.345648	pancreatic
312	0.456874	0.319983	0.271896	stroma
313	0.527052	0.323028	0.29361	stroma
314	0.583774	0.385366	0.367224	pancreatic
315	0.611781	0.38719	0.390159	pancreatic
316	0.587521	0.385342	0.391478	pancreatic
317	0.554415	0.384812	0.387419	pancreatic
318	0.608397	0.384781	0.381919	pancreatic
319	0.813508	0.458025	0.511556	pancreatic
320	0.768239	0.462336	0.475077	pancreatic
321	0.476302	0.330738	0.151353	stroma
322	0.601656	0.478357	0.247774	stroma
323	0.46868	0.36058	0.2788	stroma
324	0.598232	0.445002	0.216078	stroma
325	0.379647	0.239066	0.205607	stroma
326	0.624156	0.402105	0.405396	pancreatic
327	0.72143	0.442829	0.477814	pancreatic
328	0.728315	0.508023	0.523587	pancreatic
329	0.553576	0.352263	0.339296	pancreatic
330	0.550671	0.373021	0.373211	pancreatic
331	0.716214	0.465703	0.477797	pancreatic
332	0.675393	0.404347	0.403445	pancreatic
333	0.575882	0.379592	0.35706	pancreatic
334	0.598979	0.380496	0.371278	pancreatic
335	0.623988	0.404257	0.397006	pancreatic
336	0.506836	0.354073	0.310866	stroma
337	0.429059	0.374931	0.25758	stroma
338	0.484131	0.335856	0.304432	stroma
339	0.733237	0.464026	0.490381	pancreatic
340	0.795683	0.476511	0.522336	pancreatic
341	0.716348	0.453193	0.489973	pancreatic
342	0.643317	0.393434	0.424292	pancreatic
343	0.575307	0.374151	0.383547	pancreatic
344	0.735388	0.412996	0.447659	pancreatic
345	0.769868	0.43585	0.483626	pancreatic
346	0.432218	0.295644	0.279872	stroma
347	0.487203	0.349258	0.363872	stroma
348	0.571241	0.325506	0.279513	stroma
349	0.715137	0.468049	0.514176	pancreatic
350	0.765496	0.46472	0.516181	pancreatic
351	0.614346	0.39348	0.414597	pancreatic
352	0.552693	0.398346	0.35492	pancreatic
353	0.754714	0.444605	0.465833	pancreatic
354	0.680956	0.403928	0.446056	pancreatic
355	0.627264	0.387695	0.421402	pancreatic
356	0.706776	0.411474	0.449675	pancreatic
357	0.705908	0.43495	0.467061	pancreatic
358	0.636761	0.389734	0.420492	pancreatic
359	0.435441	0.353072	0.350925	stroma
360	0.290442	0.233979	0.22829	stroma
361	0.474151	0.391162	0.37289	duct epthelium
362	0.729749	0.652912	0.626102	duct epthelium
363	0.54031	0.414087	0.39573	duct epthelium
364	0.578038	0.387139	0.393864	pancreatic
365	0.576512	0.344034	0.366362	pancreatic
366	0.713291	0.471868	0.491808	pancreatic
367	0.398131	0.31185	0.300497	stroma
368	0.420574	0.343542	0.320912	duct epthelium
369	0.52186	0.17107	0.180954	stroma
370	0.535533	0.429702	0.408436	duct epthelium
371	0.588461	0.498283	0.482677	duct epthelium
372	0.804116	0.623219	0.528669	duct epthelium
373	0.395111	0.249165	0.221257	stroma
374	0.445119	0.321391	0.302406	duct epthelium
375	0.293547	0.262776	0.210725	stroma
376	0.375268	0.271568	0.250937	stroma
377	0.464042	0.329916	0.324168	stroma
378	0.418967	0.341569	0.320189	duct epthelium
379	0.718534	0.617158	0.521831	duct epthelium
380	0.679199	0.481161	0.386289	cancer
381	0.689901	0.441863	0.377575	duct epthelium
382	0.632519	0.400266	0.348208	duct epthelium
383	0.503917	0.329758	0.304262	duct epthelium
384	0.306238	0.228769	0.204659	stroma
385	0.364429	0.303693	0.284176	stroma
386	0.425924	0.354052	0.335135	stroma
387	0.585933	0.496375	0.440982	duct epthelium
388	0.746459	0.397852	0.412174	stroma
389	0.818394	0.492384	0.329834	cancer
390	0.715368	0.462876	0.369293	duct epthelium
391	0.603464	0.45669	0.432585	duct epthelium
392	0.473836	0.302569	0.275562	duct epthelium
393	0.385862	0.283095	0.229927	stroma
394	0.441153	0.277996	0.251847	stroma
395	0.387611	0.371909	0.340531	duct epthelium
396	0.668718	0.558552	0.484314	duct epthelium
397	0.830507	0.654668	0.597327	duct epthelium
398	0.747549	0.626848	0.58128	duct epthelium
399	0.702705	0.594661	0.54206	duct epthelium
400	0.612684	0.390614	0.350222	duct epthelium
401	0.505304	0.316238	0.267456	duct epthelium
402	0.584688	0.318853	0.294608	duct epthelium
403	0.526083	0.466096	0.44127	duct epthelium
404	0.496173	0.397662	0.38012	duct epthelium
405	0.672888	0.555626	0.513487	duct epthelium
406	0.515436	0.420794	0.408813	duct epthelium
407	0.500493	0.379083	0.360385	duct epthelium
408	0.456997	0.354397	0.328589	duct epthelium
409	0.513356	0.400246	0.390333	duct epthelium
410	0.588671	0.463123	0.440603	duct epthelium
411	0.747254	0.422059	0.435124	stroma
412	0.452342	0.340233	0.313655	stroma
413	0.482507	0.299628	0.278305	duct epthelium
414	0.606963	0.400985	0.398684	pancreatic
415	0.890509	0.44382	0.440382	stroma
416	0.586892	0.471868	0.466539	duct epthelium
417	0.728616	0.569739	0.510114	duct epthelium
418	0.553682	0.388858	0.334274	duct epthelium
419	0.670259	0.464796	0.388851	duct epthelium
420	0.578282	0.467698	0.448859	duct epthelium
421	0.740728	0.627911	0.560494	duct epthelium
422	0.665656	0.502371	0.450071	duct epthelium
423	0.553476	0.46832	0.44064	duct epthelium
424	0.429749	0.312082	0.28666	stroma
425	0.490049	0.302284	0.276977	stroma
426	0.52985	0.326128	0.227963	stroma
427	0.25855	0.151084	0.131244	stroma
