# Supplementary material for: Spatial transcriptomics deconvolution at single-cell resolution using Redeconve
Source: Nat Commun. 2023 Dec 1;14:7930. doi: 10.1038/s41467-023-43600-9 (PMC10692090; doi:10.1038/s41467-023-43600-9)
Supplement: Supplementary file 4 — Source Data [file 41467_2023_43600_MOESM4_ESM.zip › Source Data Figure 2b.xlsx]

## Sheet: hln
	Redeconve	cell2location	DestVI	supervised_region
AAACAAGTATCTCCCA-1	4.06395	92.6368	8.44029	other
AAACAATCTACTAGCA-1	5.4586	74.8993	8.25253	T-cell zone
AAACACCAATAACTGC-1	6.29745	96.401	8.4189	other
AAACAGAGCGACTCCT-1	6.48203	103.387	8.31532	other
AAACAGCTTTCAGAAG-1	5.22371	76.5159	8.35576	other
AAACAGGGTCTATATT-1	6.60355	110.152	8.41324	other
AAACAGTGTTCCTGGG-1	6.32673	87.5179	8.42482	T-cell zone
AAACATTTCCCGGATT-1	5.28598	95.2007	8.45403	other
AAACCCGAACGAAATC-1	4.07967	81.788	8.43902	other
AAACCGGGTAGGTACC-1	4.97919	78.628	8.45732	other
AAACCGTTCGTCCAGG-1	5.89833	91.5143	8.45588	other
AAACCTAAGCAGCCGG-1	5.95114	99.7653	8.37141	other
AAACCTCATGAAGTTG-1	5.93158	77.9427	8.14453	other
AAACGAAGAACATACC-1	6.59078	103.169	8.32282	GC
AAACGAAGATGGAGTA-1	6.62652	98.2664	8.365	other
AAACGACAGTCTTGCC-1	6.71813	90.3742	8.35192	other
AAACGAGACGGTTGAT-1	5.61826	100.406	8.42654	other
AAACGGGCGTACGGGT-1	7.08882	98.9789	8.38621	GC
AAACGGGTTGGTATCC-1	5.69869	62.7278	8.20156	GC
AAACGGTTGCGAACTG-1	5.60769	89.8924	8.39375	other
AAACGTGTTCGCCCTA-1	5.68789	79.5818	8.43339	other
AAACTAACGTGGCGAC-1	6.8071	96.329	8.20617	other
AAACTCGGTTCGCAAT-1	7.06806	92.1083	8.41788	other
AAACTCGTGATATAAG-1	7.27789	98.1608	8.37686	T-cell zone
AAACTGCTGGCTCCAA-1	6.44753	61.531	8.24081	GC
AAACTTAATTGCACGC-1	4.95548	62.286	6.20363	other
AAACTTGCAAACGTAT-1	5.74038	101.679	8.45173	other
AAAGACATGAAGTTTA-1	6.48167	82.3368	8.40917	other
AAAGACCCAAGTCGCG-1	6.04417	109.462	8.36247	other
AAAGACTGGGCGCTTT-1	5.31036	89.4071	8.45671	other
AAAGGCCCTATAATAC-1	6.13894	82.1547	8.4186	T-cell zone
AAAGGCTACGGACCAT-1	5.04095	102.249	8.45641	other
AAAGGCTCTCGCGCCG-1	3.77459	85.087	8.42881	other
AAAGGGATGTAGCAAG-1	5.77266	99.6716	8.438	other
AAAGGGCAGCTTGAAT-1	6.94029	104.014	8.34494	other
AAAGGTAAGCTGTACC-1	6.79834	94.288	8.27756	other
AAAGTAGCATTGCTCA-1	4.10209	87.2824	8.44697	other
AAAGTCACTGATGTAA-1	6.69249	101.534	8.33323	other
AAAGTCGACCCTCAGT-1	6.21893	69.3864	8.3403	other
AAAGTGTGATTTATCT-1	6.58227	93.6553	8.38821	other
AAAGTTGACTCCCGTA-1	6.67821	97.9341	8.36303	other
AAATAACCATACGGGA-1	6.2533	94.6347	8.41718	T-cell zone
AAATAAGGTAGTGCCC-1	6.66363	103.27	8.43399	other
AAATACCTATAAGCAT-1	6.02082	71.9055	8.4565	other
AAATAGCTTAGACTTT-1	5.81892	83.8249	8.22889	T-cell zone
AAATAGGGTGCTATTG-1	5.0267	80.6606	8.43501	other
AAATCCGATACACGCC-1	6.23513	101.602	8.3484	other
AAATCGCGGAAGGAGT-1	6.21809	80.6663	8.32482	other
AAATCGTGTACCACAA-1	5.79404	88.6105	8.45523	other
AAATCTAGCCCTGCTA-1	6.88365	79.9726	8.37992	other
AAATGACTGATCAAAC-1	5.97703	104.147	8.40376	other
AAATGATTCGATCAGC-1	6.0847	103.789	8.41413	other
AAATGCTCGTTACGTT-1	6.19371	101.156	8.36278	other
AAATGGCATGTCTTGT-1	6.71638	97.6434	8.28961	GC
AAATGGCCCGTGCCCT-1	6.18377	90.7569	8.45727	other
AAATGGTCAATGTGCC-1	7.07031	89.3234	8.42924	other
AAATGTGGGTGCTCCT-1	6.08391	86.0272	8.42497	T-cell zone
AAATTACACGACTCTG-1	6.30434	82.0774	8.32989	T-cell zone
AAATTACCTATCGATG-1	6.66458	101.702	8.2864	other
AAATTCCAGGTCCAAA-1	5.69069	107.679	8.40417	other
AAATTGATAGTCCTTT-1	2.89976	72.5152	8.40878	other
AAATTGCGGCGGTTCT-1	6.45118	88.3656	8.33961	other
AAATTTACCGAAATCC-1	6.48916	98.3562	8.38463	other
AAATTTGCGGGTGTGG-1	5.6162	90.505	8.45141	other
AACAACTGGTAGTTGC-1	6.08623	95.1612	8.45467	other
AACAATACATTGTCGA-1	5.80306	95.0885	8.41471	other
AACAATTACTCTACGC-1	5.34245	87.9384	8.45781	other
AACACACGCTCGCCGC-1	5.49524	96.9623	8.45508	other
AACACGACTGTACTGA-1	6.22882	88.2342	8.28453	other
AACACGAGACGCGGCC-1	5.78699	95.5204	8.41722	other
AACACGCGGCCGCGAA-1	5.66177	75.2969	8.31931	T-cell zone
AACAGCTGTGTGGCAA-1	6.38223	95.0884	8.40719	other
AACAGGAAATCGAATA-1	6.30372	95.9059	8.18724	GC
AACAGGATGGGCCGCG-1	6.57151	106.2	8.28252	other
AACAGGTAGTATGGAT-1	5.24488	72.7567	8.44066	other
AACATAGCGTGTATCG-1	7.72063	75.3376	8.24771	GC
AACATATCAACTGGTG-1	6.64774	101.808	8.29663	other
AACATCGATACGTCTA-1	6.62699	76.6886	8.2907	GC
AACATTGAAGTTGATC-1	6.52956	78.6283	8.43526	T-cell zone
AACATTGTGACTCGAG-1	5.19181	96.32	8.42601	other
AACCAAGACTTCTCTG-1	6.36982	75.5887	7.97922	other
AACCAGTATCACTCTT-1	6.59941	102.143	8.44362	other
AACCATAGGGTTGAAC-1	5.56042	54.7758	8.16816	GC
AACCATGGGATCGCTA-1	6.73676	107.861	8.2943	other
AACCCAGAGACGGAGA-1	6.58014	88.6301	8.38598	T-cell zone
AACCCATCCCATGATC-1	5.67741	101.948	8.39487	other
AACCCGACAACCCGTG-1	6.38349	99.608	8.37951	other
AACCCGCTGTATTCCA-1	6.8641	105.665	8.32994	other
AACCCTACTGTCAATA-1	6.25939	85.3182	8.22176	other
AACCCTGGTGGAACCA-1	6.68566	100.342	8.39465	other
AACCGAGCTTGGTCAT-1	5.39181	93.377	8.44918	other
AACCGCTAAGGGATGC-1	6.95322	105.04	8.37163	other
AACCGTTGTGTTTGCT-1	7.12539	99.7456	8.2149	GC
AACCTAAAGCCGTCCG-1	6.5061	79.1589	8.34507	GC
AACCTCGCTTTAGCCC-1	6.7026	75.2541	8.14027	GC
AACCTGTCACGGAATT-1	5.71889	106.891	8.39466	other
AACCTTTAAATACGGT-1	5.55438	84.6175	8.44955	other
AACCTTTACGACGTCT-1	7.20349	90.2375	8.37697	other
AACGAAAGTCGTCCCA-1	6.91564	90.9998	8.32155	other
AACGATAATGCCGTAG-1	5.89071	86.1837	8.45621	other
AACGATAGAAGGGCCG-1	4.62452	95.6476	8.45007	other
AACGATATGTCAACTG-1	4.05695	78.0885	8.42622	other
AACGCGAACGGCAACA-1	6.83391	71.6306	8.14523	GC
AACGCGACCTTGGGCG-1	4.62968	83.9617	8.44209	other
AACGCGGTCTCCAGCC-1	6.14991	95.164	8.45347	other
AACGCTGTTGCTGAAA-1	6.37644	100.009	8.37057	other
AACGGACGTACGTATA-1	6.13843	95.5399	8.45272	other
AACGGCCATCTCCGGT-1	6.31307	86.5026	8.45536	other
AACGTACTGTGGGTAC-1	4.42394	89.6238	8.45356	other
AACGTAGTCTACCCAT-1	5.98264	79.8543	8.4102	T-cell zone
AACGTCAGACTAGTGG-1	6.68179	103.195	8.39995	other
AACGTCATCCGGCTTG-1	5.70194	91.2412	8.44576	other
AACGTGATGAAGGACA-1	7.10949	103.832	8.43793	other
AACGTGCGAAAGTCTC-1	5.87281	88.5207	8.45635	other
AACTACCCGTTTGTCA-1	4.09689	73.5186	8.43307	other
AACTAGCGTATCGCAC-1	5.71114	77.4152	7.93169	T-cell zone
AACTAGGCTTGGGTGT-1	5.51456	79.7324	8.45538	other
AACTCAAGTTAATTGC-1	5.85018	96.2651	8.38046	other
AACTCCAGAGCGTGTT-1	6.49821	72.7982	8.37201	other
AACTCCTAATCCCATG-1	6.67354	81.3662	8.32829	GC
AACTCGATGGCGCAGT-1	5.84541	84.1502	8.36286	T-cell zone
AACTCTCAATAGAGCG-1	7.53266	80.9532	8.09501	T-cell zone
AACTCTCAGTGTGCTC-1	4.07045	83.2855	8.45465	other
AACTGAGGTCAGCGTC-1	6.56315	89.8802	8.29258	GC
AACTGATATTAGGCCT-1	6.99482	100.236	8.15344	other
AACTGGGTCCCGACGT-1	7.27265	93.6027	8.1866	GC
AACTGGGTTCGAGCCG-1	7.21478	104.063	8.3227	other
AACTGGTGTGGGCCTT-1	5.30052	77.7802	8.32099	T-cell zone
AACTTCTGCGTCTATC-1	6.76327	100.819	8.25587	other
AACTTGCCCGTATGCA-1	5.28319	83.9542	8.45138	other
AACTTGCGTTCTCGCG-1	6.61819	106.591	8.17007	other
AACTTTAGCTGCTGAG-1	6.07349	76.0757	7.7927	T-cell zone
AAGAAGGATCAGTTAG-1	6.48477	102.037	8.36752	other
AAGACATACGTGGTTT-1	6.11118	93.7041	8.44201	other
AAGACCAAATAACTCA-1	4.60617	70.8717	6.95589	other
AAGACCCAACTGAACA-1	5.83692	94.6908	8.45091	other
AAGACTAACCCGTTGT-1	5.91144	84.0935	8.32819	T-cell zone
AAGACTCACGCCCACT-1	6.54191	95.161	8.42397	other
AAGACTGCAAGCTACT-1	4.83918	94.2163	8.44859	other
AAGAGATGAATCGGTA-1	6.88986	101.108	8.38247	other
AAGAGCTCTTTATCGG-1	7.31675	103.428	8.35711	other
AAGAGGATGTACGCGA-1	6.92248	84.1967	8.36734	other
AAGAGGCATGGATCGC-1	6.09539	92.0614	8.23937	other
AAGAGGCCCTTTGGAA-1	5.54261	95.56	8.41132	other
AAGATGGCACCGGACC-1	7.45447	101.073	8.24053	other
AAGATTGGCGGAACGT-1	6.54336	92.8028	8.36061	other
AAGCACCCTGCGTATC-1	5.45676	98.7379	8.40613	other
AAGCATACTCTCCTGA-1	5.3124	74.0891	8.44748	other
AAGCCACTTGCAGGTA-1	6.1763	106.526	8.34259	other
AAGCCGAAGCGGTTTA-1	4.27615	102.798	8.44084	other
AAGCCGCCGTGAAATC-1	6.34887	81.0674	8.30696	T-cell zone
AAGCGCAGGGCTTTGA-1	5.31633	95.7995	8.45307	other
AAGCGGCGTCATGGGT-1	6.36124	85.3063	8.19807	GC
AAGCGTCCCTCATCGA-1	4.68512	90.0171	8.44859	other
AAGCTAGATCGAGTAA-1	3.41944	63.1587	8.42727	other
AAGCTCGTGCCAAGTC-1	5.36419	94.9374	8.44749	other
AAGCTCTTTCATGGTG-1	6.7442	87.9823	8.45236	other
AAGGAGAACTTATAAG-1	6.43134	73.314	8.36886	GC
AAGGAGCGGTTGGTGC-1	6.87908	83.0273	8.40457	other
AAGGATCGATCGCTTG-1	6.44213	96.4286	8.45784	other
AAGGATGAGGGACCTC-1	6.62152	88.2482	8.18786	GC
AAGGCAGGCTGTCTCC-1	4.61225	90.6833	8.44657	other
AAGGCGCGTAAAGCTT-1	6.85463	101.508	8.36484	other
AAGGCTGTGCTCATCG-1	5.74208	91.5728	8.44828	other
AAGGGAACGACTGGCT-1	6.28239	83.354	8.45579	GC
AAGGGACAGATTCTGT-1	6.54163	85.2626	8.33734	other
AAGGGACTATGCATTC-1	6.26104	95.7644	8.45303	other
AAGGTATCCTAATATA-1	6.37977	92.585	8.36357	other
AAGGTGATAAACCAGC-1	6.35863	100.874	8.34056	other
AAGTAAGCTTCCAAAC-1	7.23923	93.3441	8.38067	T-cell zone
AAGTAGAAGACCGGGT-1	6.16864	91.0217	8.44884	other
AAGTAGTGACGCGAGG-1	5.99264	86.2886	8.17863	other
AAGTCAATTGTCGTCA-1	5.46924	92.8531	8.4542	other
AAGTGACGACCGAATT-1	4.37399	88.4212	8.45647	other
AAGTGAGTCGGGTTTA-1	5.93922	99.8452	8.363	other
AAGTGCCTTGACTGTA-1	6.99763	99.8855	8.39377	GC
AAGTGCGTTAGAATCT-1	6.05168	91.0555	8.45608	other
AAGTGCTTCTCTATTG-1	6.86817	99.8112	8.35595	other
AAGTGTTTGGAGACGG-1	3.48998	67.5746	8.40761	other
AAGTTCACTCCAAGCT-1	6.36012	88.5724	8.35484	other
AAGTTCAGTCTGCGTA-1	6.62494	84.3494	8.45964	other
AAGTTCGGCCAACAGG-1	5.0895	97.2072	8.45551	other
AAGTTGTGATGTTATA-1	3.63469	68.678	8.42295	other
AAGTTTACTAATGGCA-1	6.05668	70.7716	8.36439	GC
AAGTTTATGGGCCCAA-1	6.8962	87.3774	8.41113	other
AATAACAACGCTCGGC-1	6.33145	78.8085	8.12118	other
AATAACACTAGAACAA-1	6.24806	95.6241	8.45487	other
AATAAGTCCTCGAGAC-1	6.72934	86.4718	8.36604	T-cell zone
AATACAATGTTTCAGG-1	5.05909	96.9813	8.45106	other
AATACCGGAGGGCTGT-1	6.56517	92.5803	8.37867	other
AATAGAACAGAGTGGC-1	5.56373	88.6576	8.44828	other
AATAGAATCTGTTTCA-1	6.52755	96.201	8.35281	other
AATAGCAAGCCTCCTG-1	5.97659	88.2458	8.18459	other
AATAGCTACCGCGTGC-1	6.87002	94.0024	8.357	GC
AATAGGCACGACCCTT-1	6.73042	85.1727	8.35658	other
AATAGTCCGTCCCGAC-1	3.14749	73.6838	8.39589	other
AATATCAAGGTCGGAT-1	6.55321	95.2062	8.36973	T-cell zone
AATATCGAATCAATGC-1	4.86629	80.1421	8.44343	other
AATATCGAGGGTTCTC-1	7.95277	105.936	8.02273	other
AATATTGGAGTATTGA-1	7.63442	81.8914	8.27686	other
AATCAGACTGCAGGAC-1	6.39686	86.476	8.39278	other
AATCAGGTTTCATTTA-1	6.37851	95.7403	8.30013	other
AATCATGTAAAGACTC-1	6.06091	86.0701	8.45158	other
AATCCAAGGGCCTGAG-1	6.36031	102.06	8.44066	other
AATCCATGCAAGGGTG-1	5.86628	77.2131	8.08952	T-cell zone
AATCCCGCTCAGAGCC-1	6.16017	88.9857	8.42111	T-cell zone
AATCGAGGTCTCAAGG-1	7.61354	84.1096	8.25124	GC
AATCGCCTCAGCGCCA-1	5.14402	94.4336	8.40973	other
AATCGCGCAGAGGACT-1	5.56972	89.7772	8.45414	other
AATCGGGACACTACGA-1	6.9271	89.9401	8.33884	other
AATCGTGAGCCGAGCA-1	7.10375	103.789	8.31745	other
AATCTAGGTTTACTTG-1	3.3104	79.3422	8.42601	other
AATCTATGCCGGAGCC-1	6.56185	58.1567	8.30565	GC
AATCTCTACTGTGGTT-1	5.49307	63.5685	8.22597	other
AATCTGCGTTGGGACG-1	7.01775	89.4605	8.04747	other
AATCTGGCTTTCTAGT-1	5.05905	95.6702	8.45104	other
AATCTGGGTAGACCCT-1	5.96726	95.8741	8.45418	other
AATGACAGCAATGTCT-1	6.06973	94.939	8.32112	other
AATGACGTAGGATGTC-1	6.97223	87.3852	8.42174	other
AATGACTGTCAGCCGG-1	7.25909	96.4824	8.41483	other
AATGAGTTCGCATATG-1	6.96054	100.915	8.29717	GC
AATGATGATACGCTAT-1	5.72578	85.2734	8.41556	T-cell zone
AATGATGCGACTCCTG-1	6.09361	93.709	8.35438	other
AATGCAACCGGGTACC-1	6.36414	92.8449	8.34953	other
AATGCACCAAGCAATG-1	6.98835	92.6854	8.32445	other
AATGGTCCACCGTTCA-1	5.62696	102.84	8.45693	other
AATGGTTCTCACAAGC-1	5.42443	82.2367	8.34168	T-cell zone
AATGTATGGCACTGTA-1	7.30745	70.4373	7.90108	GC
AATGTGCCCGAGGTGT-1	4.95336	85.1227	8.44709	other
AATGTGCTAATCTGAG-1	6.73376	81.8949	8.26998	T-cell zone
AATGTTAAGACCCTGA-1	6.73164	77.1734	8.13884	GC
AATTAAAGGTCGGCGT-1	5.98275	78.1898	8.30161	other
AATTAACGGATTTCCA-1	6.48751	90.7288	8.43909	other
AATTACGAGACCCATC-1	6.09189	104.608	7.69128	other
AATTAGCGCTGCAGCG-1	5.3529	85.3176	8.45404	other
AATTATACCCAGCAAG-1	6.32572	88.0143	7.98311	other
AATTCATAAGGGATCT-1	6.67918	92.3659	8.29193	T-cell zone
AATTCATTGTCATGCA-1	6.96377	70.7622	6.6576	other
AATTCCAAGCATGTAC-1	6.62394	97.5626	8.35478	other
AATTCGATTCGAGGAT-1	6.75416	108.888	8.308	other
AATTCTAGAGTTAGGC-1	4.27176	57.9924	8.4291	other
AATTGAACGCTCTGGT-1	6.38566	84.538	8.21081	GC
AATTGCAGCAATCGAC-1	3.97902	83.5248	8.4426	other
AATTGCGTGGATTACA-1	7.2484	88.3837	8.17915	GC
AATTTGGGACATAGTA-1	6.76311	72.2805	8.38099	GC
AATTTGGTTCCAAAGA-1	6.43357	90.7648	8.14677	GC
ACAAACCATGCGTCCT-1	6.57303	50.3393	6.91305	other
ACAAACCGACAAGGCG-1	6.89073	86.9207	8.27512	GC
ACAAACTCCATCAGAG-1	4.24935	89.928	8.44656	other
ACAAAGCATGACCTAG-1	4.77523	87.6999	8.4437	other
ACAAATCGCACCGAAT-1	5.45249	87.3837	8.45169	other
ACAAATGGTAGTGTTT-1	7.20232	72.8311	8.29391	GC
ACAAATTCAGATCTGA-1	5.68162	84.0233	8.40595	other
ACAACAGCATGAGCTA-1	6.18319	102.587	8.32901	other
ACAACGGTCCCTGCGA-1	6.86484	97.9048	8.36142	other
ACAAGCAGTGCCTAGC-1	2.44619	91.4703	8.44633	other
ACAAGGAAATCCGCCC-1	4.75955	82.8245	8.43964	other
ACAAGGACAAGAGGTT-1	6.56358	99.3055	8.11927	other
ACAAGGATGCTTTAGG-1	7.12079	76.6737	8.1955	GC
ACAAGGGCAGGCTCTG-1	5.85493	95.9042	8.2991	other
ACAAGTAATTGTAAGG-1	6.748	104.012	8.43681	other
ACAATAGTCGTACGTT-1	6.78731	89.5502	8.25209	other
ACAATCCATTTAAACC-1	6.36738	85.7046	8.39	other
ACAATCGATCTTTATA-1	6.42218	55.208	8.35957	GC
ACAATGAATACGGAGA-1	4.06374	81.1722	8.42866	other
ACAATGATTCTTCTAC-1	6.13478	88.0154	8.38848	other
ACAATTGTGTCTCTTT-1	5.79713	96.3518	8.41539	other
ACAATTTGAGCAGTGG-1	6.39311	97.8165	8.4469	other
ACACAAAGACGGGTGG-1	6.2747	90.017	8.25333	other
ACACACCAGGACCAGT-1	6.70966	89.3992	8.34974	other
ACACACTTTCTACACG-1	5.48219	99.9457	8.4243	other
ACACATGATCAAATCT-1	5.60086	101.95	8.4113	other
ACACATTTCCGTAGAC-1	6.13868	89.3728	8.45653	other
ACACCACATAATTAGC-1	6.95806	105.301	8.34895	other
ACACCCAGCATGCAGC-1	6.69877	80.5991	8.0135	other
ACACCCGAGAAATCCG-1	6.102	83.4764	8.36106	T-cell zone
ACACCGGTCTGACCGC-1	7.31205	67.9633	6.77958	other
ACACCTTAAGTAGGGC-1	6.83898	102.763	8.39779	other
ACACCTTACTACTTGC-1	5.25012	76.4895	8.44553	other
ACACGAGACTCCTTCT-1	6.72812	94.9517	8.0255	other
ACACGGCACTATGCAT-1	5.97352	97.0336	8.39571	other
ACACGGGAACTTAGGG-1	6.64931	91.4055	8.37183	other
ACACGTAGGCCACAAG-1	5.75634	101.199	8.41432	other
ACACTCCAATGTCACT-1	6.8831	82.8345	8.30942	GC
ACACTGATCAAGGTGT-1	5.69464	87.849	8.45659	other
ACACTGGGACAGTCGT-1	6.81002	76.0108	8.41488	other
ACAGAACTGAGAACAA-1	4.31305	78.6202	8.4291	other
ACAGATTAGGTTAGTG-1	6.65714	102.555	8.43814	other
ACAGCATAGAGCCAGT-1	7.20971	79.7105	8.32197	GC
ACAGCGACATTCTCAT-1	5.72237	99.9842	8.44372	other
ACAGCGCACCCGCAGC-1	6.51111	101.813	8.40131	other
ACAGGCTTGCCCGACT-1	4.43749	79.1962	8.44108	other
ACAGGTGGAGGTGAGG-1	4.98402	74.9835	8.43994	other
ACAGTAATACAACTTG-1	5.79795	97.0644	8.4555	other
ACATAAGTCGTGGTGA-1	5.22729	63.3842	5.86001	other
ACATAATAAGGCGGTG-1	6.36981	108.481	8.38352	other
ACATACAATCAAGCGG-1	6.9964	95.7557	8.43607	other
ACATCAGCTGGGACGC-1	6.53786	60.597	8.33907	GC
ACATCCCGGCCATACG-1	4.04763	82.5729	8.43503	other
ACATCCTGGTAACTGT-1	6.84725	100.735	8.45856	other
ACATCGATCGTTTACC-1	7.08413	85.9811	7.89768	other
ACATCGCAATATTCGG-1	5.80401	83.5916	8.40063	other
ACATCGGTCAGCCGCG-1	5.81093	98.9828	8.37543	other
ACATCGTATGCAATGG-1	7.32215	95.9941	8.33783	other
ACATCGTTAACCTAGT-1	6.11675	97.9381	8.34079	other
ACATCTCAACGCGTAA-1	6.93712	89.4957	8.30778	T-cell zone
ACATGGCGCCAAAGTA-1	5.36959	93.2778	8.42556	other
ACATTAGTTTATATCC-1	5.64399	84.6115	8.44729	other
ACATTCGCGCGGAATA-1	5.42065	97.9825	8.44478	other
ACCAAACACCCAGCGA-1	6.51781	70.244	8.30315	GC
ACCAAACTAGAAATCC-1	6.82274	68.5992	8.18177	GC
ACCAACACCACACACT-1	6.57687	102.142	8.38439	other
ACCAACCGCACTCCAC-1	3.25376	79.1802	8.42967	other
ACCAACGCTTATTTAT-1	5.35474	76.7473	8.44913	other
ACCAAGAACGCGTGTC-1	6.40444	99.881	8.45786	other
ACCAATATGCAAGTTA-1	5.70688	86.1427	8.45972	other
ACCACAACTCAGAACA-1	5.37365	100.527	8.45034	other
ACCACAAGTTTCTATC-1	6.55408	97.627	8.42185	other
ACCACACGGTTGATGG-1	5.51984	100.439	8.37156	other
ACCACCAATGTAACAA-1	4.35189	93.102	8.44739	other
ACCACGTGCAGCTATA-1	5.39021	92.7403	8.46184	other
ACCAGCCCGGTCTTTG-1	6.01796	86.5337	8.18809	T-cell zone
ACCAGGAGTGTGATCT-1	6.7444	91.8464	7.94602	other
ACCAGTGCCCGGTCAA-1	5.28069	92.5137	8.41606	other
ACCAGTGCGGGAGACG-1	7.00219	99.6723	8.26363	other
ACCATATCCGCAATAA-1	4.77989	74.3892	8.43845	other
ACCATCCGCCAACTAG-1	6.28736	101.638	8.35659	other
ACCATCGTATATGGTA-1	5.79507	87.5779	7.941	other
ACCCAACGCCCGTGGC-1	6.35523	96.1953	8.43809	other
ACCCACCTACATGCTC-1	5.92204	102.854	8.16403	other
ACCCATCTTGAGGGTA-1	5.46939	83.3469	7.86082	other
ACCCATTTGTCCCTCT-1	6.17388	94.9904	8.45504	other
ACCCGAGCGAAATTAC-1	6.3509	98.2492	8.38359	other
ACCCGATTGGTTCCGA-1	6.80022	100.517	8.32932	other
ACCCGGAAACTCCCAG-1	5.19713	84.9956	8.45331	other
ACCCGGATGACGCATC-1	6.9069	103.416	8.39923	other
ACCCGGTTACACTTCC-1	7.00573	88.8664	8.13147	other
ACCCGTAGTCTAGTTG-1	5.90804	95.4267	8.45644	other
ACCCGTGTCATCAGTA-1	6.45813	87.4235	8.45655	other
ACCCTATAGGACTGAG-1	7.25669	98.8029	8.32816	GC
ACCCTATGCCATATCG-1	5.05374	84.1865	8.45353	other
ACCCTCCCTTGCTATT-1	6.31434	86.0903	8.36478	other
ACCCTGGTAACGCCCT-1	6.50058	67.4047	8.3142	GC
ACCCTTCATCTGCGAA-1	7.12581	83.5358	8.18473	GC
ACCCTTTAGTTCTCCA-1	6.55957	92.5074	8.38178	other
ACCGAAAGGGCCCTGC-1	6.02587	105.19	8.2728	other
ACCGAAGAGTCTGGTT-1	6.27544	106.522	8.32149	other
ACCGACACATCTCCCA-1	4.30534	102.344	8.45697	other
ACCGACTGAGTCCCAC-1	6.08942	101.851	8.42092	other
ACCGAGTCTCCTTATT-1	5.50448	96.7259	8.40831	other
ACCGATAGGCATAACC-1	5.89229	86.3986	8.31871	other
ACCGATGGTAGCATCG-1	6.75179	82.5336	7.99829	other
ACCGCAATAACTGCCT-1	4.76837	86.3158	8.4357	other
ACCGCGGTGGAAGTCG-1	7.20303	102.117	8.32904	GC
ACCGCTAGTCATTGGT-1	6.98591	98.4362	8.28751	other
ACCGGGCCTTTGTTGA-1	6.07818	94.5955	8.45284	other
ACCGGTCAGGTACACC-1	6.3832	109.218	8.3613	other
ACCGGTCTGAGTACGG-1	7.11919	100.552	8.30554	other
ACCGTCCACTGGGCCC-1	6.75407	70.4576	6.04385	other
ACCGTGACCACGTGGG-1	6.75829	94.1087	8.41307	other
ACCGTTCCCGCTCTGA-1	7.11894	64.8454	8.24649	GC
ACCTAAGTACCTTTCA-1	6.75799	95.6956	8.45095	other
ACCTAATCGACTTCCT-1	6.00757	76.1456	8.44113	other
ACCTACAGTATGTGGT-1	5.82777	89.7659	8.45755	other
ACCTACTATAAATCTA-1	4.691	91.0354	8.44444	other
ACCTCCGCCCTCGCTG-1	6.49994	99.8285	8.37903	other
ACCTCCGTTATTCACC-1	6.40411	104.42	8.32791	other
ACCTCGAACTTATGCT-1	6.50593	60.1186	8.05088	GC
ACCTGCGTGTCATGTT-1	6.0934	84.8697	8.45933	other
ACCTTTCCTTTAGAAG-1	7.03884	96.6485	8.08127	other
ACGAAATGGGCGGCAC-1	5.62787	96.5208	8.42166	other
ACGACTCTAGGGCCGA-1	4.79212	79.2109	8.43856	GC
ACGACTGGTCATACTC-1	6.39633	95.0369	8.32218	other
ACGAGAACCCATCACG-1	5.93572	76.3106	8.37447	T-cell zone
ACGAGATATTTGCTTA-1	6.73997	106.024	8.21993	other
ACGAGGATACCACTCT-1	5.12987	87.2434	8.44003	other
ACGAGGTTTACAACGT-1	6.31931	110.638	8.3609	other
ACGAGTACGGATGCCC-1	6.69754	107.624	8.17026	other
ACGATACATAGAACTA-1	5.57265	90.8021	8.45344	other
ACGATCATACATAGAG-1	6.49561	100.453	8.36337	other
ACGATCATCTTGTAAA-1	6.56593	81.1382	8.37658	T-cell zone
ACGATGCATATGTTAT-1	6.59076	92.2351	7.95619	GC
ACGATGGATCCGATGC-1	6.8481	91.6772	8.40909	other
ACGCAAACTAATAGAT-1	7.20281	110.945	8.26094	other
ACGCAATCACTACAGC-1	7.77769	71.6364	8.30301	GC
ACGCATAAATGACATG-1	7.21141	93.9404	8.37521	other
ACGCATACGTTTACTA-1	7.42015	98.8641	7.48093	other
ACGCCACTCGAAACAG-1	5.70432	85.1903	8.45361	other
ACGCCAGATGATTTCT-1	5.75422	82.5604	8.41375	other
ACGCCCAGCTGTCGAT-1	6.33667	82.69	8.19995	T-cell zone
ACGCCGCTAGACGACC-1	6.77256	55.9469	8.15656	GC
ACGCGAAGTCAGACGA-1	5.86091	83.6447	8.44708	other
ACGCGCTACACAGGGT-1	5.54585	79.8422	8.22715	other
ACGCTAGTGATACACT-1	6.90131	96.1543	8.42916	other
ACGCTGTGAGGCGTAG-1	5.86113	64.2044	8.21037	other
ACGCTTAGTGTCTCTC-1	6.22245	87.5508	8.39321	other
ACGGAATTTAGCAAAT-1	6.62008	86.6427	8.39204	T-cell zone
ACGGACTCTCAAAGCG-1	6.13206	92.9132	8.45498	other
ACGGAGCGCAAATTAC-1	6.75504	93.0938	8.41299	other
ACGGATGGTGCGGATA-1	5.50696	84.2877	8.4483	other
ACGGCACTTGCTTGGG-1	5.64271	84.224	8.45438	other
ACGGCCAACATGGACT-1	4.94931	80.5603	8.45739	other
ACGGCGACGATGGGAA-1	6.38052	86.1848	8.45353	other
ACGGCGGGTTGCCCTG-1	6.04071	81.3849	8.34761	T-cell zone
ACGGCTGGATGTAGAA-1	6.19247	88.5692	8.23188	other
ACGGGAGTGTCGGCCC-1	3.46239	83.4368	8.43822	other
ACGGGCGTATGCGACA-1	5.76229	102.472	8.38067	other
ACGGTCACCGAGAACA-1	4.87518	85.1352	8.44625	other
ACGTACAGATTTCTCT-1	6.49816	90.6991	8.16672	other
ACGTACTTTGGCACGG-1	6.44445	84.7688	8.14481	GC
ACGTAGATTGCTGATG-1	6.37336	84.7392	8.37007	other
ACGTAGGAGAGTCGCT-1	3.78904	78.7844	8.42916	other
ACGTATTACTCCGATC-1	5.97811	91.4263	8.35604	other
ACGTCCTAAACGAGAT-1	7.13727	83.1905	8.29936	GC
ACGTCTCGTTCCGGGA-1	6.0994	65.0023	8.31504	other
ACGTGCGCCTCGTGCA-1	6.01261	89.8194	8.35944	other
ACGTGGTCGAATGTGC-1	4.98262	105.767	8.44715	other
ACGTTAATGTCGAAGA-1	6.71579	70.0176	7.99549	GC
ACGTTAGATTTGCCCG-1	6.62351	89.1967	8.27786	other
ACGTTCACTATGCCGC-1	7.036	81.2054	8.36649	T-cell zone
ACGTTCCGCGCTCCGT-1	6.17828	101.333	8.40947	other
ACGTTCGCAATCAATT-1	6.52161	109.836	8.2476	other
ACGTTCGTTCAGGAAA-1	6.34885	99.7251	8.40964	other
ACGTTCTGTACAAGTC-1	4.76553	90.4002	8.45046	other
ACGTTGTCGTTGAAAG-1	6.53044	107.153	8.26186	other
ACGTTTAGTTGTGATC-1	7.40607	89.6924	8.3389	GC
ACTAATACGTCAGGCG-1	7.20874	97.0494	7.59015	other
ACTACAAAGAGAGGTG-1	6.83786	95.1623	8.42618	other
ACTACATCCCGACAAG-1	6.65488	56.5493	8.3492	GC
ACTACCAGCTCTCTGG-1	6.59238	96.1441	8.16104	other
ACTACCATCCGAGGGC-1	6.4765	102.732	8.45685	other
ACTACGCGTTAGAATT-1	4.60856	75.4281	8.43859	other
ACTAGTTGCGATCGTC-1	6.06509	98.4903	8.44383	other
ACTATATGCTGTGTTC-1	4.63753	84.585	8.44897	other
ACTATCCAGGGCATGG-1	3.3984	87.0089	8.43885	other
ACTATCTGCCCGCGTA-1	6.82846	100.905	8.44841	other
ACTATGTCCAGCTGCC-1	6.70122	101.34	8.35387	T-cell zone
ACTATTCGTCCGTGGT-1	6.30989	104.221	8.35819	other
ACTATTTCCGGGCCCA-1	6.58133	105.87	8.36066	other
ACTCAACGAATGTATT-1	5.44906	79.6036	8.33634	T-cell zone
ACTCAAGTGCAAGGCT-1	5.77391	96.9861	8.30646	other
ACTCAATAAAGGCACG-1	6.56021	94.5788	8.44447	other
ACTCAGACCTGCTTCT-1	5.9721	94.0838	8.39367	other
ACTCATGGCAGCCTTC-1	5.67732	90.446	8.36851	other
ACTCCAATATCATCAT-1	6.1237	79.1089	8.26668	T-cell zone
ACTCCCATTCCTAAAG-1	5.23236	86.6259	8.45322	other
ACTCCCGAATTCGTTT-1	6.18288	58.7772	8.36116	GC
ACTCCCTAATGCTAAA-1	6.1277	100.156	8.36963	other
ACTCCCTAGAATAGTA-1	3.59359	62.812	8.42733	other
ACTCCGGCCGACCACT-1	7.46854	57.1375	8.29807	GC
ACTCGTAACCCGTCCT-1	1.69324	66.0436	8.40679	other
ACTCGTCAGTAATCCC-1	6.79982	81.1472	7.94538	other
ACTCTCTGACTTAGGT-1	7.08194	83.4936	8.22004	other
ACTCTCTTATACACGA-1	6.47063	93.9306	8.35254	other
ACTCTTGTATAGTAAC-1	6.81278	91.1713	8.36888	other
ACTGAAACGCCGTTAG-1	6.4903	96.5585	8.33194	GC
ACTGAATGGCGAAAGT-1	6.53178	102.484	8.24704	other
ACTGATTTAGTGATTC-1	6.22882	85.2826	8.40351	other
ACTGCCCGCCATTCTC-1	6.29442	86.0522	8.3435	T-cell zone
ACTGCCGTCGTAACTC-1	6.38623	89.2493	8.26753	other
ACTGCGGACACACCGT-1	6.11688	101.72	8.40816	other
ACTGCTCGGAAGGATG-1	5.92202	105.758	8.3791	other
ACTGGGATGCCAGTGC-1	6.09827	97.358	8.40003	other
ACTGTACGATACACAT-1	5.46855	71.7771	8.31809	GC
ACTGTAGCACTTTGGA-1	3.10158	84.4952	8.10516	other
ACTGTATACGCGAGCA-1	6.61973	94.3549	8.3397	other
ACTGTCCAGGATTATA-1	6.03407	88.1741	8.43727	other
ACTGTCTTCTTTAGAA-1	6.52171	88.153	8.35867	other
ACTGTGCTAGTAGATC-1	6.56701	106.881	8.33187	other
ACTGTTTAGTGTAGGC-1	6.84131	55.4202	8.17687	GC
ACTTACCGGGCGCGCA-1	6.77562	95.881	8.39155	other
ACTTACGCATCCACGC-1	6.84875	101.753	8.43343	other
ACTTAGTACGACAAGA-1	6.70178	110.983	8.31529	other
ACTTATACTTACCCGG-1	7.4253	88.3913	7.87132	other
ACTTATCTGATCTATA-1	5.60548	60.5865	8.05121	GC
ACTTATTAGGATCGGT-1	6.66727	91.4899	8.39473	other
ACTTATTTATGTGCCA-1	8.04451	99.9892	8.07301	other
ACTTCAGGCTGATCCC-1	4.45684	68.5551	8.43764	other
ACTTCCAGTGGAAGCT-1	6.18677	81.909	8.36675	other
ACTTCCATGCGGGACA-1	6.5693	71.135	8.2728	GC
ACTTCGCCATACGCAC-1	6.88638	96.437	8.41972	other
ACTTGACTCCCTCTTT-1	6.44364	59.2558	8.09082	GC
ACTTGCCATATTGTAC-1	6.8318	101.655	8.37406	other
ACTTGGGACCCGGTGG-1	6.24188	87.5901	8.34799	other
ACTTGGGCTTTCGCCA-1	5.3445	83.0404	8.44175	other
ACTTGTAGTCCCTTCA-1	5.91857	87.9746	8.37602	other
ACTTGTGGATGGAACG-1	5.61463	94.6546	8.45316	other
ACTTGTTACCGGATCA-1	5.67902	105.905	8.43622	other
ACTTTACCCTCATGAA-1	6.8922	64.3218	8.31465	GC
ACTTTCCTATAGCTTC-1	6.26904	94.9898	8.06063	other
ACTTTGACTGCATCCT-1	6.23485	64.0694	8.28653	other
ACTTTGGTCGTGCTCC-1	6.59567	98.0717	8.11043	other
AGAAATTATGACTCGC-1	6.14416	95.349	8.44984	other
AGAACCCTCAATTGGG-1	6.1007	86.7711	8.3654	other
AGAACGTGGTACATTC-1	5.88401	94.5588	8.39791	other
AGAACTGTACTTTGTA-1	6.28259	98.0077	8.37227	other
AGAAGAGCGCCGTTCC-1	6.72554	91.4997	5.72858	other
AGAAGGTACACTTCAC-1	5.01857	96.7577	8.44472	other
AGAAGGTTGCCGAATT-1	6.11532	82.3801	7.91259	other
AGAAGGTTGTAGGTCG-1	6.77172	89.1683	8.41888	other
AGAAGTGATTCGTGAT-1	6.62492	99.8456	8.45192	other
AGAATAAATCTTCAGG-1	5.61042	71.4569	8.3656	other
AGAATGCGGGTTCGGA-1	6.73393	85.5346	7.94885	other
AGAATTATGGATTCGA-1	6.27064	90.9019	8.32795	other
AGAATTGTTTGACATA-1	5.53557	104.165	8.45128	other
AGACATAGATCCTTCC-1	6.2528	84.3525	8.38123	T-cell zone
AGACCAAACCACACCT-1	6.1435	103.056	8.45488	other
AGACCATGGGATACAA-1	7.05119	102.938	8.34612	other
AGACCCACCGCTGATC-1	4.84362	60.6022	8.44106	other
AGACCCGCCCTCCTCG-1	7.09267	91.1808	8.2983	other
AGACCGCTCCGCGGTT-1	2.46751	60.2168	8.41879	other
AGACCGGGAAACCCTG-1	6.24498	79.8126	8.39284	other
AGACGAAGTGCCGGTC-1	5.9784	99.1747	8.42286	other
AGACGACGATGCCGCT-1	4.87782	91.3085	8.44842	other
AGACGGGATTGGTATA-1	6.09658	89.1733	8.32229	GC
AGACGGGCCGATTTAA-1	6.41366	92.1881	8.34596	other
AGACTAGCCTTCCAGA-1	5.86544	102.821	8.36132	other
AGACTGTTACCGGGTC-1	6.88528	89.4049	8.34346	other
AGAGAAACACCAGAAA-1	5.17999	95.4655	8.44925	T-cell zone
AGAGAACCGTCTAGGA-1	6.2397	90.5825	8.29046	GC
AGAGAAGGAGTACAAT-1	5.78525	98.2198	8.45195	other
AGAGATCTCTAAAGCG-1	6.3409	68.5787	8.36117	other
AGAGCAGTTATGAGAC-1	3.97818	94.4398	8.44892	other
AGAGCCGCCGAGATTT-1	6.06524	95.1465	8.33557	other
AGAGCGGGCTAATCAT-1	6.77382	107.95	8.39929	other
AGAGCGTACAAGCTCG-1	6.95451	84.5287	8.2346	other
AGAGGCTTCGGAAACC-1	5.46245	105.189	8.41878	other
AGAGGTATCTCGGTCC-1	5.05778	78.6694	8.36632	T-cell zone
AGAGTAAACTTCACTA-1	6.08628	98.6559	8.44236	other
AGAGTTAGAGACCGAT-1	6.06823	93.5476	8.41213	other
AGATAACTTCAGGGCC-1	3.56256	85.6978	8.43287	other
AGATACCAATAGAACC-1	4.60929	78.948	8.44466	other
AGATACCAGCACTTCA-1	7.08092	74.8143	8.32727	other
AGATACCGGTGTTCAC-1	5.7709	74.0272	8.37679	other
AGATACGACTTCATAT-1	5.48821	93.6904	8.41781	T-cell zone
AGATACTCAAGATCGA-1	7.00194	98.8616	8.05644	GC
AGATATAATACGACTA-1	5.21538	99.9421	8.4266	other
AGATCGTGCATAAGAT-1	6.35605	96.8652	8.377	other
AGATCTCAGGTGTGAT-1	6.45457	95.8781	8.38826	other
AGATGACTCGCCCACG-1	7.06034	84.6876	8.16279	GC
AGATGAGGGTTGCGAT-1	5.191	97.9783	8.44524	other
AGATGATGGAGTCTGG-1	6.57897	65.857	8.3237	GC
AGATGCAAGACGTGCA-1	6.16032	97.4246	8.40105	other
AGATTATAGGACGTTT-1	5.55269	91.3681	8.45299	other
AGATTCACAACCGATA-1	4.9838	95.384	8.44791	T-cell zone
AGCAAAGGCCGCTAGT-1	6.64745	99.363	8.41069	other
AGCAACATATCTTATT-1	7.49685	94.254	8.38101	other
AGCAACCGAAAGTAAT-1	5.14488	85.6372	8.44502	other
AGCACACGTTTAGACT-1	5.98902	80.3935	8.32799	T-cell zone
AGCACCAGTACTCACG-1	7.22024	98.818	8.40498	other
AGCACTACCGGCCTGT-1	5.27083	85.3293	8.39188	other
AGCACTACCTCACCAG-1	5.39716	73.5337	8.44036	other
AGCACTTAAGGACGCC-1	6.81207	97.6681	8.1017	other
AGCAGAAGGAGAAAGA-1	7.71075	87.4068	8.3316	other
AGCAGCCAGATGAATA-1	2.51221	75.4072	8.41189	other
AGCAGTCGAAGCATGC-1	7.08166	99.6874	8.18437	other
AGCATATCAATATGCT-1	5.32159	91.0917	8.45641	other
AGCATCATTTCGAAAG-1	3.10777	87.8856	8.41847	other
AGCATCGTCGATAATT-1	6.10083	106.548	8.37145	other
AGCATTACGAGGCAAG-1	3.28112	72.192	8.42381	other
AGCCAAGCTTTGTGTC-1	7.41814	95.4984	8.10391	other
AGCCACAGGTTACCCG-1	7.1324	99.2642	8.15727	other
AGCCACTCCCGTGCTT-1	7.29077	95.4227	8.32823	other
AGCCATATAGTATGTG-1	6.83313	94.7623	8.37931	other
AGCCCATACATGTAAG-1	6.86255	94.8782	8.40044	other
AGCCCGCAACAAGCAG-1	4.0004	91.6525	8.44356	other
AGCCCGGCATTAGAGG-1	5.59727	78.4987	8.288	T-cell zone
AGCCCGGTAGCCTGTA-1	5.99277	95.0284	8.44968	other
AGCCCTAAGCGAAGTT-1	6.49343	101.141	8.34349	other
AGCCCTCCCTGGTGGC-1	5.9557	77.9215	8.32403	T-cell zone
AGCCCTTCTAATCCGA-1	6.85449	96.5716	8.41804	other
AGCCGTGGCTAAATGT-1	2.30149	61.4465	8.39367	other
AGCCTAATACCCACGT-1	4.371	95.2658	8.44981	other
AGCCTTAAAGCGGAAG-1	5.89082	87.5397	8.33697	other
AGCGACAGGAACGGTC-1	5.2954	87.1627	8.44343	other
AGCGACATCCCATTCA-1	6.41436	91.5521	8.32376	other
AGCGACCAACGATATT-1	5.77366	96.3479	8.38126	other
AGCGACTTTGAAGACA-1	6.17199	104.747	8.45405	other
AGCGAGACGTGAAGGC-1	6.15635	92.7623	8.3749	T-cell zone
AGCGATGCGCCTAATA-1	2.75165	72.6198	8.41083	other
AGCGCATAATGAATCG-1	6.24375	93.0537	8.45467	other
AGCGCGGGTGCCAATG-1	6.69271	86.2183	8.21822	T-cell zone
AGCGCTTATGGGCAAG-1	6.21352	72.4657	8.38039	GC
AGCGGACACTTCGTAG-1	6.28781	91.5536	8.45031	other
AGCGGCGGTTAGCGGT-1	6.61563	96.7335	8.45502	other
AGCGGGAAGGGTCCAT-1	6.36883	100.82	8.41766	other
AGCGGGTCTGACACTC-1	6.04888	96.1243	8.4543	other
AGCGGTTGAGATGTAC-1	5.62161	85.0674	8.37317	other
AGCGGTTGCCGCTCTG-1	6.16341	62.4908	8.2796	GC
AGCGTACGAGAGCTAG-1	6.15993	89.9297	7.98551	T-cell zone
AGCGTAGCGCTAGACC-1	6.7655	100.267	8.22382	other
AGCGTCTGAACCCGCA-1	4.66404	69.8107	8.33836	T-cell zone
AGCGTGGTATTCTACT-1	6.83461	87.9899	8.42848	other
AGCGTTCCGATTTAAA-1	5.15662	82.8252	8.41888	other
AGCTAACAAGCAATGT-1	3.93908	97.5809	8.44384	other
AGCTAAGCTCCGTCCG-1	5.12263	92.9499	8.44654	other
AGCTAAGTACGCAGGC-1	6.81454	97.8564	8.26445	other
AGCTAGAAGCAGAAGT-1	6.35909	82.7684	8.35612	other
AGCTATTTAATCCAAC-1	6.38668	95.7967	8.36692	other
AGCTCCTTCGCACATC-1	4.87723	84.995	8.45328	other
AGCTCTAGACGTTCCA-1	6.88934	92.4899	8.41092	other
AGCTCTTCCCAGTGCA-1	6.70705	103.015	8.09321	other
AGCTCTTCGTAACCTT-1	5.01809	89.0949	8.44034	other
AGCTCTTTACTCAGTT-1	6.98209	82.0198	7.88096	GC
AGCTGAAGTAAACCAA-1	7.98823	92.1249	8.3259	GC
AGCTGCTGTGCCGAAT-1	7.62964	89.1539	8.35384	other
AGCTGTAACCTCAATC-1	3.66521	80.4524	8.4273	other
AGCTTATAGAGACCTG-1	5.74584	78.6569	8.03994	T-cell zone
AGCTTCAATACTTTGA-1	7.40637	98.3918	8.23521	other
AGCTTGATCTTAACTT-1	6.25635	82.7132	8.34002	other
AGGAAGCTGTCCGCCG-1	4.83502	87.2557	8.44243	other
AGGACAGTCGAATCCC-1	7.84743	84.3977	7.90013	GC
AGGACATCGCACGTCG-1	5.77686	79.3478	8.34631	T-cell zone
AGGACGACCCATTAGA-1	5.9902	96.5523	7.94929	other
AGGACGCTCGATGTTG-1	6.48028	93.4296	8.23791	other
AGGAGCGTTTATTATC-1	6.59327	59.1997	8.43124	other
AGGAGGCCTTCGCGCG-1	6.43465	99.319	8.37536	other
AGGATAAAGTCGGGAT-1	4.98487	80.3112	8.43773	other
AGGATATAGGGATTTA-1	7.05404	101.787	8.25017	other
AGGATATCCGACTGCA-1	5.03362	94.1445	8.44639	GC
AGGATCACGCGATCTG-1	6.20506	99.7509	8.45974	other
AGGCAAAGAGGAATCA-1	7.25147	89.7804	8.24676	GC
AGGCAGATGCGTAAAC-1	7.44753	64.6948	8.12103	GC
AGGCAGGGAGCGTACT-1	3.84071	74.6037	8.43321	other
AGGCATTGTCGTAGGG-1	6.17116	93.1845	8.44345	other
AGGCCACCCGTTATGA-1	6.0662	87.3378	8.36936	other
AGGCCCATTGTACAGG-1	5.81354	92.0418	8.45318	other
AGGCCCTAGAACGCCA-1	5.80245	105.71	8.41162	other
AGGCCTATCATACCAA-1	6.63273	90.7597	8.40433	other
AGGCCTGAGAATCTCG-1	6.92159	88.9279	8.30926	GC
AGGCGGTTTGTCCCGC-1	6.66298	98.7478	8.39301	other
AGGCGTCTATGGACGG-1	6.70105	96.595	8.13259	other
AGGCTATGGTTAGCTT-1	6.23985	90.1933	8.14636	other
AGGCTTAAGTTGCACA-1	4.16401	83.8491	8.44303	other
AGGCTTCCCGAAGAAG-1	4.59922	82.0298	8.44325	other
AGGCTTGCTAGACACC-1	5.67513	98.8308	8.44043	other
AGGGAAACGAGGTACT-1	7.19308	85.2919	8.36762	GC
AGGGACAGCACGGCGG-1	5.2179	74.7416	8.22554	T-cell zone
AGGGACCGGCTGCGTT-1	5.8265	103.255	8.36838	other
AGGGACTCTACGCGAC-1	3.16738	69.554	8.41422	other
AGGGAGACATACTTCG-1	6.50025	106.539	8.34424	GC
AGGGCAGCGGCGTGGT-1	6.11879	85.9444	8.41821	other
AGGGCGAGCAGCTGAT-1	5.85967	97.319	8.39767	other
AGGGCGTGATCGGCTA-1	6.14965	100.614	8.414	other
AGGGCTGCAGTTACAG-1	5.1619	91.8758	8.45074	other
AGGGTCAGAGCACTCG-1	6.58069	95.0816	8.41974	other
AGGGTCAGTAACCCTA-1	7.5066	105.711	8.30433	other
AGGGTCGATGCGAACT-1	5.92412	103.446	8.26603	other
AGGGTGCCGTTCTTTA-1	6.89271	86.2319	8.2158	T-cell zone
AGGGTGCTCTCGAGGG-1	6.82064	81.3827	8.00557	T-cell zone
AGGGTGGATAGTGCAT-1	6.39971	76.349	8.27541	other
AGGGTTCAGACGGTCC-1	6.76266	100.541	8.42357	other
AGGGTTCCCTTTGGTT-1	6.51589	95.835	8.34198	other
AGGGTTTAGTTCGGGA-1	6.04218	84.3107	8.45334	other
AGGTAACCTCCTATTC-1	5.50229	94.9784	8.44233	other
AGGTACGATATTGCCA-1	6.26514	86.7563	8.45059	other
AGGTAGATCGAGATAT-1	6.18414	100.486	8.39295	other
AGGTAGGTACAAAGCT-1	5.47866	87.2621	8.30822	other
AGGTATAATTGATAGT-1	6.51273	72.9364	8.33918	GC
AGGTCAGGTGAGAGTG-1	5.15265	89.0904	8.45412	other
AGGTCGCCACTTCGGT-1	6.38146	100.038	8.36544	other
AGGTCGCGGAGTTACT-1	6.01644	89.2194	8.32664	other
AGGTGCACGTCCACAT-1	6.35089	29.4044	8.44437	other
AGGTGGTGACCTTCGC-1	7.25393	93.6921	8.33018	other
AGGTGTATCGCCATGA-1	5.83871	62.6448	8.15666	other
AGGTTACACCATGCCG-1	4.43867	76.7239	8.43888	other
AGGTTCTCCTTTCCGG-1	6.33355	96.0864	8.21185	GC
AGGTTGAGGCACGCTT-1	6.15504	97.735	8.45778	other
AGGTTTCACACACCTT-1	7.20853	70.3885	7.88514	GC
AGTAACGTTCATCCTG-1	5.37332	96.2019	8.45147	other
AGTAATCTAAGGGTGG-1	7.40202	75.9307	8.10752	GC
AGTAATGTCTTGCCGC-1	6.81772	90.3647	8.36312	other
AGTAATTTGCAAGCGT-1	6.89528	97.961	8.35654	other
AGTACAGAAGCTTATA-1	5.39634	94.1241	8.4545	other
AGTACATCATTTATCA-1	6.69311	68.9687	8.10478	GC
AGTACCTTCGAGTGCT-1	7.03078	87.8527	7.97253	other
AGTACGGCCCGTATCG-1	5.78832	93.4554	8.33242	other
AGTACGGGCACCTGGC-1	6.10113	100.521	8.36718	other
AGTACGTGGCCTGTCT-1	5.34911	94.3895	8.4314	other
AGTACTCTTATGCCCA-1	6.10275	94.9802	8.3913	other
AGTAGAAGGCGCCTCA-1	7.47713	97.5905	8.36036	other
AGTAGCGTGAACGAAC-1	6.45098	84.8418	8.36076	T-cell zone
AGTAGGAAGGAAGTTG-1	5.67919	75.6389	8.41489	other
AGTAGGTAACATACAT-1	5.9781	89.7376	8.39991	other
AGTATAATACTAGGCA-1	6.27586	84.653	8.36648	other
AGTATACACAGCGACA-1	6.95983	105.549	8.34203	other
AGTATCCATAATAACG-1	7.30938	105.626	8.29738	other
AGTATGCTGGAGACCA-1	5.30319	99.1417	8.45194	other
AGTATTTGGCACGACC-1	6.83818	101.602	8.45762	other
AGTCAAATGATGTGAT-1	6.40718	96.8205	8.36963	other
AGTCAACACCACCATC-1	6.59024	84.3523	7.81556	other
AGTCAAGATGACACTT-1	6.34607	102.794	8.32378	other
AGTCACTAGCTCTCGA-1	6.19225	105.168	8.36163	other
AGTCACTCCGCCTCAT-1	5.92793	75.8106	8.35189	T-cell zone
AGTCAGCCACCGCCTG-1	6.14341	90.6286	8.33866	T-cell zone
AGTCCAGCGGGTACGT-1	6.42749	99.4225	8.05018	other
AGTCCATTGGCTGATG-1	6.5533	100.982	8.43327	other
AGTCCCGCCTTTAATT-1	6.4126	92.7091	8.32428	other
AGTCGACGGTCTCAAG-1	6.82721	88.1666	8.13782	other
AGTCGGCCCAAACGAC-1	6.55056	93.3135	8.31864	other
AGTCGGCTCAACTTTA-1	2.78144	72.6034	8.40982	other
AGTCGGTTGCGTGAGA-1	5.46167	99.0133	8.44993	other
AGTCGTATAAAGCAGA-1	6.55899	102.001	8.32286	other
AGTCGTCGACCACCAA-1	6.07423	100.904	8.34783	other
AGTCGTGGGCATTACG-1	4.13024	79.4188	8.42672	other
AGTCTAAAGTATACTC-1	7.06807	77.4928	8.29871	GC
AGTCTCACAAGACTAC-1	4.92683	91.1661	8.43994	other
AGTCTGGACATCCTTG-1	6.32491	99.7445	8.14622	other
AGTCTTCTCCTCAAAT-1	5.65509	92.2779	8.45632	other
AGTCTTTAAAGTGTCC-1	6.82482	102.802	8.31328	other
AGTGAACAAACTTCTC-1	6.20946	101.718	8.442	other
AGTGACCTACTTTACG-1	5.75696	97.4249	8.28493	other
AGTGACTGTGACACAA-1	5.73809	77.2021	8.32078	T-cell zone
AGTGAGACTTCCAGTA-1	6.96895	93.0246	7.58583	other
AGTGAGCCTCGCCGCC-1	6.55856	105.79	8.12467	other
AGTGAGGGTTTCTGAC-1	7.65023	92.0509	8.42906	other
AGTGATAACCTGCGCG-1	6.53385	99.4325	8.35798	other
AGTGATATGAGTAGTT-1	6.10478	93.9509	8.29922	GC
AGTGATTCAAGCAGGA-1	5.04637	92.5198	8.05931	other
AGTGCACGCTTAAGAA-1	5.41976	93.9126	8.44121	other
AGTGCGTAGCTCGTAA-1	5.73321	103.493	8.39169	other
AGTGCTAAACACAGCA-1	6.83283	98.8035	8.2577	other
AGTGCTTGCACGAATA-1	6.82957	55.6162	8.20019	GC
AGTGGCCCGCAAATGG-1	5.68012	97.1481	8.45174	GC
AGTGGCGGCAATTTGA-1	7.75698	85.5387	8.20068	T-cell zone
AGTGGCGTCTGAAGGT-1	7.00022	73.7427	8.24229	GC
AGTGGCTCCGTCGGCC-1	5.43546	77.5807	8.35279	other
AGTGGTGTTACCCGTG-1	5.65036	102.145	8.40167	other
AGTGTATTGCGCATTG-1	6.21751	81.7012	8.35356	other
AGTGTGGTCTATTGTG-1	6.57938	101.468	8.45738	other
AGTTAAACACTTGCGA-1	6.57828	63.6611	8.41393	GC
AGTTAAGCGGTCCCGG-1	6.54862	76.6742	8.32497	T-cell zone
AGTTAAGTCAACCGCT-1	3.94676	81.4992	8.43505	other
AGTTACCGCACATGGT-1	5.03383	101.938	8.46006	other
AGTTACTCTATCGTGG-1	6.19129	93.9189	8.26303	other
AGTTATTCAGACTGTG-1	6.83638	59.4669	8.45656	other
AGTTATTGAAAGGTAA-1	6.6649	85.8182	8.34968	T-cell zone
AGTTCCTACAGAATTA-1	5.86414	91.8872	8.29683	other
AGTTCCTATTTATGTT-1	6.06011	52.7276	7.64991	GC
AGTTCTGCGTTGTATC-1	6.31904	96.189	8.38619	other
AGTTGACATCGGCTGG-1	5.72611	82.0451	8.30556	T-cell zone
AGTTGACGGTCCTTGC-1	6.07276	91.3843	8.45835	other
AGTTGCGGTCCTCAAC-1	6.55415	96.214	8.36766	other
AGTTGCTGACTGATAT-1	6.1538	61.2216	8.367	GC
AGTTTCGCAGGTCGGA-1	6.71366	96.1348	8.32086	other
AGTTTGCACCTGCCTC-1	7.94242	96.6215	8.37893	other
AGTTTGGCACGGGTTG-1	5.27769	86.034	8.44359	other
AGTTTGGCCAGACCTA-1	6.09391	86.7481	8.36899	other
ATAAACCATTGGACGG-1	6.01102	79.0363	8.27653	T-cell zone
ATAAACGGACCCGTAA-1	5.72672	86.9519	8.42324	other
ATAAAGGCTCGGTCGT-1	6.11562	84.1507	8.44908	other
ATAAAGGTCAAGTACG-1	7.41297	99.5678	8.4222	other
ATAAATATTAGCAGCT-1	6.98928	74.6649	8.15025	other
ATAACGCCGGAGGGTC-1	5.4404	97.0389	8.33622	other
ATAACGGAGTCCAACG-1	4.92751	95.9522	8.4522	other
ATAACGTTACCTCCAC-1	6.13331	87.1873	8.25071	other
ATAAGGTGGAGAACAT-1	2.75125	63.2126	8.41545	other
ATAAGTACCCGATTGT-1	6.90722	85.7957	8.32059	GC
ATAAGTAGGATTCAGA-1	7.48446	105.74	8.18641	other
ATAAGTAGGGCGACTC-1	5.71551	81.846	7.84849	other
ATAAGTTACCGCGACG-1	6.45646	104.064	8.2978	other
ATAATACCGTTAGCCG-1	6.36605	73.4885	8.25053	GC
ATAATAGCTGTTGAAT-1	5.43282	80.6234	8.43345	other
ATAATAGTGTAGGGAC-1	6.28128	78.0829	8.40071	T-cell zone
ATAATCTTGGAGAACC-1	3.50658	77.2608	8.43618	other
ATAATTAGCTAAGTAG-1	5.89527	99.579	8.45479	other
ATACAGGCCCTCCAAT-1	6.77908	95.5684	8.33829	other
ATACCACGGGCAACTT-1	5.84397	80.8788	8.44759	other
ATACCAGCAAATTGCT-1	6.69396	58.9212	8.39102	GC
ATACCAGGCTAATAGA-1	5.87057	102.274	8.39477	GC
ATACCAGGTGAGCGAT-1	6.08367	89.5443	8.22084	T-cell zone
ATACCGTCATCCATAA-1	6.52258	98.1335	8.32308	other
ATACCTAACCAAGAAA-1	6.06038	93.2058	8.42922	other
ATACGAGGTTTGTAAG-1	6.48854	103.083	8.39042	other
ATACGCCGATCTACCG-1	6.10635	60.6512	8.02795	GC
ATACGCCGGCGAAACC-1	6.84131	91.5685	8.3136	other
ATACGGAACGTCGTTT-1	3.54003	69.8994	8.41768	other
ATACGGGTTTCGATTG-1	6.32399	96.4367	8.30868	other
ATACGGTGAAGATGCA-1	6.4528	70.9407	8.25115	GC
ATACGTACTTAGCCAC-1	6.08166	79.5303	8.4441	other
ATACGTCCACTCCTGT-1	7.53027	94.969	8.08081	other
ATACGTTATGCACGGA-1	6.73541	88.6555	8.42303	other
ATACTAGCATGACCCT-1	5.70568	100.731	8.13699	other
ATACTCTCGCCACTCT-1	6.58976	91.6772	8.19231	T-cell zone
ATACTGCCTTACACCG-1	5.84793	88.3112	8.34965	other
ATACTTGTTCTCGAGC-1	6.0199	68.505	8.35641	other
ATAGACAACGGGACCT-1	6.50729	86.0388	8.15668	T-cell zone
ATAGACGAAGAGAAAG-1	5.812	95.8923	8.41345	other
ATAGAGTACTGGGACA-1	6.87553	96.4941	8.23678	other
ATAGAGTTATCAACTT-1	6.86795	84.9809	8.13754	other
ATAGATTTGCAGTCGG-1	6.26279	80.2549	8.41973	GC
ATAGCAACTAGGGAAG-1	4.90141	96.1329	8.44393	other
ATAGGCGGCTATAGAA-1	6.34782	86.1532	8.36959	other
ATAGGCTAGCTTCGCA-1	7.61015	88.1328	8.36087	other
ATAGGGATATCCTTGA-1	6.54506	83.1262	8.17072	GC
ATAGGTTGGGCAGATG-1	6.07525	102.363	8.36211	other
ATAGTCTTTGACGTGC-1	3.63676	89.0283	8.43974	other
ATAGTGAAGCGTTCTC-1	6.19627	95.6714	8.24179	other
ATAGTTCCACCCACTC-1	6.51429	98.5182	8.42257	other
ATATAAAGCGCTCGTG-1	4.83521	84.8467	8.4305	other
ATATAAATGTAGCTGC-1	4.58678	81.4164	8.43438	other
ATATAACACGGGCGCA-1	4.63302	93.5323	8.44999	other
ATATACGCTCGTGACG-1	5.90697	76.0338	8.36446	other
ATATAGAGTATTGGTC-1	5.15986	62.3176	8.13944	other
ATATCAACCTACAGAG-1	5.36934	94.7371	8.45497	other
ATATCAATTCCAGCCT-1	6.42397	102.797	8.31659	other
ATATCGGTAGGGAGAT-1	5.69026	86.6452	8.41661	other
ATATCGTGCCAGACCC-1	6.75897	104.592	8.40868	other
ATATCGTTCCTCGAAC-1	6.49552	96.7452	8.39839	other
ATATCTCCCTCGTTAA-1	6.39521	60.9331	8.14791	GC
ATATCTTAGGGCCTTC-1	5.30112	80.2388	8.45097	other
ATATGGGATAGCAACT-1	5.6571	93.5836	8.45999	other
ATATGTCTAGAGCGTG-1	5.43665	89.4354	8.43177	other
ATATGTCTCCCTAGCC-1	6.0245	84.0346	8.36771	other
ATATTCAGTTAAACCT-1	6.3695	99.1859	8.37767	other
ATATTCCACATAGTGA-1	2.97008	72.1073	8.43987	other
ATATTCCCACAGGTCA-1	8.10875	100.837	7.73367	GC
ATATTGCTGTCAAAGT-1	6.39314	80.7002	8.42109	T-cell zone
ATATTTAACCCTCAAG-1	5.76971	91.8174	8.43229	other
ATCAAACACTGTTCCA-1	6.33833	108.657	8.4426	other
ATCAAACGAAGGTTTG-1	5.6821	96.7233	8.45401	other
ATCAAAGAGCCGTGGT-1	6.39572	101.969	8.35071	other
ATCAAGATCCCAGGAC-1	6.91178	92.0435	8.29743	other
ATCAATCTGGGCTGCA-1	5.47632	85.3888	8.42863	other
ATCAATGCCGTGGCTG-1	6.66151	109.082	8.42125	GC
ATCACATTAGAATATC-1	6.96153	94.1304	8.29288	other
ATCACGTGCTAATTAA-1	6.20439	98.5781	8.44816	other
ATCACTTCATCCTCGC-1	6.82703	91.5083	8.10465	GC
ATCAGACGGCACGCCG-1	6.41994	109.207	8.26024	other
ATCAGCCTCATGCTGC-1	6.74894	93.5704	8.30154	other
ATCAGCTCGTCCACTA-1	6.73748	99.9559	8.43825	other
ATCAGGTCGCCATTGC-1	6.29773	65.2483	8.25614	GC
ATCAGTAGGCAGGGAT-1	6.69722	106.884	8.33399	other
ATCATAGATCGACGAG-1	6.09435	104.628	8.45429	other
ATCATAGCCCTATGTA-1	6.33221	95.5456	8.42972	other
ATCATCCAATATTTGT-1	5.65644	93.9514	8.4452	other
ATCATCTGCCCAGTGT-1	6.19573	90.7871	8.38993	other
ATCCAACGCAGTCATA-1	6.12887	91.7932	8.28865	other
ATCCAATGGAGGGTCC-1	6.38047	89.9185	8.33864	other
ATCCACATCGACAGAA-1	5.65119	100.773	8.37919	other
ATCCACGCTAAATGTT-1	6.25714	99.1342	8.453	other
ATCCACTTTCAGACTA-1	6.68034	101.742	8.27478	other
ATCCAGAGCAACAACC-1	4.75822	85.2601	8.44651	other
ATCCAGGATTCGTGAA-1	6.34774	78.8772	8.33997	GC
ATCCCATCCACAGCGC-1	6.57184	64.3767	8.26315	GC
ATCCCATTTCCGTGGG-1	7.86942	101.626	8.33923	other
ATCCTACCTAAGCTCT-1	6.13685	87.0757	8.22985	GC
ATCCTGAATCGCTGCG-1	6.44439	79.9225	8.24038	other
ATCCTGCGTGGAATGG-1	6.40137	71.9556	8.279	GC
ATCCTGCTGCAGATAG-1	5.4191	78.9361	8.35417	T-cell zone
ATCGACCCAATACAGA-1	6.27073	61.1545	8.15971	GC
ATCGACTCTTTCCGTT-1	6.03971	101.192	8.24948	other
ATCGCACGCCGGGAGA-1	6.39757	89.814	8.36523	other
ATCGCCAGTCAACATT-1	7.03299	62.0396	8.28274	GC
ATCGCTGCGTGCAGCA-1	6.35125	96.0128	8.37042	other
ATCGGAGACAGACGGC-1	5.62423	85.1972	8.44663	other
ATCGGCAAGCAGTCCA-1	5.67834	96.0731	8.45452	other
ATCGTGGAAAGTCTGG-1	5.11719	98.7325	8.44943	T-cell zone
ATCGTTAGCTAGCGGA-1	5.86755	97.0893	8.4586	other
ATCGTTCACTTTCGCC-1	5.97686	93.0044	8.3103	other
ATCTAATATCCTACGG-1	5.7806	77.4756	8.40948	other
ATCTACCATCTGCTCC-1	6.69837	60.078	8.04905	GC
ATCTAGCTTGTGAGGG-1	5.6269	82.9258	8.45325	other
ATCTCCCACGGAATAT-1	6.00977	80.1452	8.43027	other
ATCTCCCTGCAATCTA-1	6.87644	88.7974	8.39799	other
ATCTCGTGAGCGAAAC-1	4.12129	70.4265	8.42898	other
ATCTGACATGGAAGGA-1	5.68208	93.8831	8.21617	other
ATCTGCACCTCTGCGA-1	7.1205	109.6	8.1305	other
ATCTGCTGTTATCGCC-1	5.89201	77.5456	8.45595	other
ATCTGGGCTGTTCTTG-1	6.25101	106.424	8.42468	other
ATCTGGTTAAGACTGT-1	6.37622	97.7643	8.45251	other
ATCTGTAATTGTACCC-1	4.72933	95.6592	8.45505	other
ATCTTAGGGCATTAAT-1	6.57191	83.9243	8.37768	other
ATCTTATCGCACACCC-1	3.35036	69.9342	8.41212	other
ATCTTGACCTGCAACG-1	6.67964	107.276	8.36917	other
ATCTTGACTTGTCCAA-1	6.81126	105.249	8.27208	other
ATGAAGCCAAGGAGCC-1	7.05767	102.307	8.3655	other
ATGACGCCGGCTCTAA-1	6.77384	91.5669	8.31962	other
ATGACGCGTTCTATCC-1	6.11655	98.0674	8.44686	other
ATGACTATCAGCTGTG-1	6.5393	98.0529	8.26186	other
ATGACTATGCGACATT-1	7.23484	95.1513	8.37509	other
ATGAGGAGTGTTAATC-1	5.74289	93.9669	8.42306	other
ATGATCGGGAATAGAC-1	6.4475	96.6224	8.38413	other
ATGATGCAATGGTACA-1	5.99997	88.0869	8.20659	other
ATGCACGCGCTGTTCA-1	6.2361	79.4186	5.78699	other
ATGCACTACCGCATTG-1	4.97183	78.7778	8.44779	other
ATGCATGATCCAGGAT-1	6.00082	94.0651	8.4541	other
ATGCATTCCGTGATGG-1	6.13469	81.742	8.07658	other
ATGCCAATCGCTCTGC-1	6.32994	93.0837	8.36108	other
ATGCCATTTGCGACCA-1	6.9566	108.083	8.07136	other
ATGCCGGTCTTGCATA-1	7.37644	101.639	8.21958	other
ATGCCGGTTGATGGGA-1	6.46582	97.3965	8.16309	other
ATGCGACAATTGGTCC-1	6.0004	94.7655	8.24231	other
ATGCGACAGTCCCATT-1	6.1464	85.6306	8.42976	other
ATGCGAGTCCCACCAC-1	6.18018	95.9374	8.45656	other
ATGCTCAGTGTTGCAT-1	3.96243	92.2213	8.42832	other
ATGCTCTGGCGCGGTA-1	5.89198	106.349	8.43412	other
ATGGAAATTTAAGGAG-1	6.29461	88.4235	8.34102	GC
ATGGACTGCTTAGTTG-1	6.29752	94.3209	8.44429	other
ATGGAGCAGGCCGTGA-1	3.87732	82.0267	8.44448	other
ATGGATCCGGCGTCCG-1	6.36114	91.2535	8.38628	T-cell zone
ATGGATTGACCAAACG-1	6.88117	95.3545	8.34673	other
ATGGCAGCATTACGAT-1	6.57005	51.1592	6.83711	other
ATGGCAGCCGAGAAAC-1	5.68732	84.5873	8.26342	GC
ATGGCTGGAAATGGCC-1	6.23336	73.3348	8.30977	GC
ATGGGAACGGAAGCGG-1	7.88279	107.086	8.22781	other
ATGGGACCTGCTGAAC-1	5.59756	98.4522	8.40226	other
ATGGGCCTCGGCCTCT-1	7.86893	104.508	8.31481	other
ATGGGTGTATACCTCC-1	5.3688	80.9997	8.26324	T-cell zone
ATGGTATTGGGAACCG-1	6.81519	102.37	8.33823	other
ATGGTATTTACTGATT-1	5.29212	78.6912	8.39061	other
ATGGTCGCGTGGTTTC-1	6.95338	71.2465	8.11966	GC
ATGGTGCTCAAAGCCA-1	6.96535	93.9337	8.434	other
ATGGTTACGAAACATG-1	6.44519	89.9677	8.31886	other
ATGTAAGGCTGCTCTT-1	7.1996	108.074	8.17959	other
ATGTACATGCGGTGAG-1	4.81493	84.0184	8.44956	other
ATGTACGATGACGTCG-1	3.92258	80.8666	8.43186	other
ATGTAGCGCGCGTAGG-1	4.51237	80.6367	8.44421	other
ATGTCATAATAAACGA-1	6.26782	97.422	8.35559	other
ATGTCTTGTTTGACTC-1	5.67476	90.2643	8.38785	other
ATGTGAAAGCCTAATG-1	4.69857	88.4257	8.44014	other
ATGTGCATCCGACGCA-1	6.09099	90.6381	8.33157	other
ATGTGGACATCTTGAT-1	5.51713	74.0517	8.44762	other
ATGTGTAGTTTAGTCA-1	7.15152	65.2384	8.27506	GC
ATGTTACGAGCAATAC-1	6.57688	92.89	8.37598	T-cell zone
ATGTTCGTCGACCCAC-1	6.33373	101.397	8.32331	other
ATGTTGATTAGAGACT-1	5.24468	84.7244	8.45166	other
ATGTTGTAGTCTGTTT-1	6.07571	99.3376	8.41698	other
ATGTTTGTAAGATCAT-1	6.99358	99.1151	8.34653	other
ATTAAACATGCGGACC-1	5.81035	94.0492	8.45855	other
ATTAATACTACGCGGG-1	6.38476	100.416	8.44928	other
ATTAATGAACCAGTCG-1	6.28079	100.863	8.44868	other
ATTAATTCGGTCACTC-1	7.17324	85.3667	8.30492	GC
ATTACAACTACCGGCC-1	6.21673	80.5235	8.40057	T-cell zone
ATTACATGTCAGTCTT-1	4.66235	90.3621	8.44167	other
ATTACGCGCTGGCAGG-1	5.86699	91.3137	8.39351	other
ATTACTAGCCTCTTGC-1	6.87858	91.0658	8.39187	other
ATTACTTACTGGGCAT-1	6.30072	82.5083	8.3885	other
ATTAGATTCCTCAGCA-1	7.41248	96.8254	8.30066	other
ATTAGATTGATAGCGG-1	5.50137	89.1577	8.37548	other
ATTAGGCGATGCTTTC-1	5.65706	92.5453	8.45263	other
ATTATACTTTGCTCGT-1	6.11574	96.2103	8.37005	other
ATTATAGCTACTTTAC-1	6.23373	105.009	8.44448	other
ATTATCGGAATGTACG-1	5.9493	90.7109	8.42773	other
ATTATCTCGACAGATC-1	7.4684	96.5939	8.17738	other
ATTATGAGACCCAATT-1	6.68687	79.0717	8.31533	GC
ATTATGCCATAGGGAG-1	6.08052	95.6495	8.34782	other
ATTATTATGTCCGTCA-1	5.92863	98.3555	8.35109	other
ATTATTCAGAGTCACT-1	5.72449	77.9088	8.44759	other
ATTCAACCATTTAAGG-1	6.05389	77.6185	8.42609	other
ATTCACTGATGTTGGA-1	6.9537	93.8375	8.35001	other
ATTCAGATGAATCCCT-1	6.98525	94.927	8.43102	other
ATTCAGGACCTATTTC-1	3.74544	99.4961	8.45057	other
ATTCAGGATCGCCTCT-1	6.31939	83.7336	8.4223	other
ATTCAGTAGCAGGGTC-1	6.36153	101.687	8.37864	other
ATTCATATACTGTCCA-1	6.78292	86.6618	8.22714	other
ATTCATCGTTGAGGCA-1	7.74648	87.6643	8.20777	GC
ATTCCCACATAAACAA-1	6.15238	104.599	8.41437	other
ATTCCTAAGACGTGGA-1	6.60441	94.143	8.39491	other
ATTCCTCCGCCAGTGC-1	6.93008	90.4844	8.3269	other
ATTCCTTCCAGGCGGT-1	4.01285	79.7143	8.31911	GC
ATTCGACGCCGGGCCT-1	6.23104	89.7889	8.42244	other
ATTCGCGCCTTGAGAG-1	2.37591	65.2338	8.39076	other
ATTCGTGCTATCTCTT-1	5.65832	79.5252	8.45513	other
ATTCGTGTACCCATTC-1	7.44722	76.3906	8.44808	other
ATTCTCGTCTCTTTAG-1	5.72612	99.8018	8.40016	other
ATTCTGAGTATGAACT-1	5.84193	98.4581	8.39187	other
ATTCTTCGTACTTATG-1	7.44846	97.9744	8.38417	other
ATTGAAGATCTTAGTG-1	6.56199	88.5695	8.39673	other
ATTGACCGGCGATGAC-1	6.05387	60.7866	8.3102	GC
ATTGACGTAACTCGGT-1	6.20691	80.5687	8.35514	other
ATTGATAGCAACGAGA-1	6.66922	76.0665	8.30953	GC
ATTGATCACCACATTT-1	6.00155	106.52	8.41013	other
ATTGATGAGTCCTAAC-1	6.30231	96.9305	8.43193	other
ATTGCCTATTAGACCG-1	6.00583	79.1831	8.38724	T-cell zone
ATTGCCTTTATGTTTG-1	7.5088	95.8483	8.32378	GC
ATTGCGATCAGTAACT-1	6.47649	106.876	8.28005	other
ATTGCTGCTCCTCCAT-1	6.0708	66.9155	8.2862	GC
ATTGGATTACAGCGTA-1	5.86877	73.9391	8.34337	GC
ATTGGGAATATCTTGG-1	5.77135	107.378	8.3619	other
ATTGGGAGTTCTGTAA-1	7.17883	90.0637	8.19856	other
ATTGTACAACTCGGCT-1	6.19276	87.3404	8.09853	T-cell zone
ATTGTCGCAATACCTT-1	5.44349	77.7251	8.33382	T-cell zone
ATTGTCTGTTTCATGT-1	6.51917	92.6556	8.44968	other
ATTGTGACTTCGCTGC-1	5.50725	91.5695	8.30529	other
ATTTAACTCGTATTAC-1	6.411	99.3847	8.43955	other
ATTTACAGTTTACTGG-1	7.31167	90.9958	8.29955	other
ATTTACTAAGTCCATT-1	6.17259	95.4353	8.32703	other
ATTTATACTGGTAAAG-1	4.6952	81.816	8.43676	other
ATTTCATTATTTCGCG-1	6.63884	79.8768	8.01769	T-cell zone
ATTTCCGGGTTCTGCG-1	1.56791	55.823	8.39779	other
ATTTGCCTAGTTACGA-1	5.604	57.1091	8.38848	GC
ATTTGCGCGAGTAGCT-1	5.94562	97.2751	8.45504	other
ATTTGTCTTGGGAGCT-1	7.36881	69.6253	8.03105	GC
ATTTGTTCCAGGGCTC-1	7.04368	91.9971	8.2504	GC
CAAACCATAAGCGTAT-1	6.98852	85.525	8.23833	other
CAAACCCTCCGGCGGG-1	5.99647	93.2775	8.44921	other
CAAACGAGTATCGCAG-1	6.41624	102.976	8.38425	other
CAAACGGTCGCACTTT-1	6.08847	88.8599	8.39849	other
CAAACGTGGTCTTGCG-1	5.86747	100.217	8.33674	other
CAAACTACGATAGAGA-1	6.0576	83.6007	8.25897	T-cell zone
CAAACTATTGAGCTTC-1	5.87844	92.8782	8.45309	other
CAAACTCGCGACGCCG-1	2.26338	71.4392	8.4204	other
CAAAGATTATTGGGCC-1	5.04006	95.424	8.43838	other
CAAATCTCTCACAAGG-1	6.30847	92.4491	8.34909	other
CAAATGCGGAGTGTTC-1	4.91242	98.6078	8.41831	T-cell zone
CAAATGTCCTTCCGTG-1	6.36831	99.3056	8.36215	other
CAAATTGGATTATGCC-1	7.40048	107.316	8.37107	other
CAAATTGTCAGCAAGC-1	6.28105	70.9783	8.17653	GC
CAACAGAATAACGCTA-1	6.58298	70.452	8.38711	other
CAACAGTGCCAAACGG-1	7.33429	86.9672	8.02337	T-cell zone
CAACCAGTGGCCTACC-1	6.47657	88.3021	8.33788	other
CAACCTACCGAGCAGT-1	5.88159	100.109	8.42284	other
CAACGACCCGTTTACA-1	5.87561	98.8682	8.44658	other
CAACGCGATGAGCCAA-1	6.5582	84.472	8.355	T-cell zone
CAACGGTTCTTGATAC-1	6.30486	78.7249	8.3652	T-cell zone
CAACTATATCGAATGC-1	5.86151	78.8555	8.39344	T-cell zone
CAACTCCAACGTTTAG-1	7.60121	70.676	8.27649	other
CAACTCCTTGATCCCG-1	5.97457	91.6125	8.45575	other
CAACTGCTCATCCGAT-1	3.41178	74.1494	8.42247	other
CAACTTGTAGTGGGCA-1	6.54636	100.2	8.40741	other
CAAGAGGGCGGAGTAC-1	5.90156	95.9411	8.43925	other
CAAGATATTATAACGT-1	7.43127	94.7834	8.29971	GC
CAAGCAACGTCGGAGT-1	5.89837	94.0837	8.00744	other
CAAGCACCAAATGCCT-1	6.73721	96.8119	8.27677	other
CAAGCGGCACATAATT-1	6.2158	93.0245	8.44022	other
CAAGGATCGCATGTTC-1	5.92379	79.9527	8.43454	other
CAAGGCCAGTGGTGCA-1	4.34622	92.6811	8.43428	other
CAAGGTCCTATAGGCT-1	6.42242	85.9041	8.35802	GC
CAAGTAAGTGATAGAC-1	5.69718	93.256	8.44977	other
CAAGTCGTTGAAATCT-1	6.69474	103.34	8.35469	other
CAAGTGAACTTTGGTT-1	6.12674	87.097	8.37557	T-cell zone
CAAGTGTGGTTGCAAA-1	6.20665	90.5404	8.32042	other
CAATAAACCTTGGCCC-1	4.30729	94.8081	8.45797	other
CAATACGCTCTGAGGC-1	6.21023	85.1628	8.29212	other
CAATATTCTTGACCTA-1	4.38028	81.0763	8.44282	other
CAATATTGGACTAGTG-1	6.6686	58.5272	8.30131	GC
CAATCCCTATACCAGC-1	6.64382	90.6209	8.30509	T-cell zone
CAATCCTGCCGTGGAG-1	6.35048	95.2179	8.38011	T-cell zone
CAATGACCCTTAATTT-1	7.35945	96.2517	8.38068	other
CAATGCGAGAAGTATC-1	5.92394	80.2579	8.45516	other
CAATGGAATCTACATA-1	6.32529	104.291	8.35734	GC
CAATGGATCTCTACCA-1	6.41436	94.5897	8.45611	other
CAATGGTCGGCCTGGG-1	5.8654	103.771	8.38138	other
CAATGTGCCAACCCTT-1	5.82478	95.7436	8.4497	other
CAATTAAGGGTGATGA-1	6.05117	97.6952	8.40809	other
CAATTGGGCCGCACTC-1	6.149	79.2095	8.31436	other
CAATTTCGTATAAGGG-1	6.99179	88.7726	8.21185	other
CACAAACCGCAGAACT-1	5.2477	81.5727	8.44661	other
CACAAGAAAGATATTA-1	6.23902	90.6252	8.41992	other
CACAAGCTAAGAAAGG-1	6.61845	93.3409	8.31187	other
CACAATGAGCTGCTAT-1	6.06752	74.7851	8.35227	other
CACACACGCTAACGAG-1	5.96008	67.6456	8.28707	GC
CACACAGCTTGCGCTC-1	4.87444	76.0972	8.44231	other
CACACAGGGATAGATT-1	6.59375	99.3335	8.19759	other
CACACGCGCTGTCTTA-1	6.95849	89.628	8.30032	other
CACACGTTTCAATGGG-1	4.55503	96.8862	8.45903	other
CACACTTGTATTGCGA-1	6.60615	96.0468	8.4358	other
CACAGAGACGAGGACG-1	7.02639	69.4362	8.30603	GC
CACAGCACCCACGGCA-1	5.72819	84.0132	8.41285	other
CACAGCTAGGGAGTGA-1	7.47799	91.3068	8.24812	GC
CACAGGGCCATATAGT-1	6.27635	106.239	8.24618	GC
CACAGGGCCGTTGTCA-1	6.51219	92.8138	8.37858	other
CACAGTCCCGCTTCGC-1	5.51099	93.4929	8.4462	other
CACATAAGGCGACCGT-1	6.26661	71.5261	8.22524	GC
CACATATTAGCAGGAT-1	6.23953	89.7364	8.45515	other
CACATCGTGCACGCGC-1	6.88997	108.522	8.04419	other
CACATCTCACCGACGA-1	7.02242	99.6259	8.37052	other
CACATGATTCAGCAAC-1	5.80684	101.659	8.22119	other
CACATGTTTGGACATG-1	6.0898	54.8783	8.16109	GC
CACATTCTTTCGATGG-1	6.16624	99.0126	8.20459	other
CACATTTCTTGTCAGA-1	5.52131	91.5913	8.44886	other
CACCAGTCAGCATGCA-1	6.05115	103.954	8.33809	other
CACCATCGGAGGAGAC-1	6.68535	100.043	8.31119	other
CACCATGATCGCAAAG-1	6.2449	92.7989	8.27612	other
CACCCAAATCTTATGT-1	6.76788	93.0955	8.24188	T-cell zone
CACCCACACGTCACCC-1	6.09347	93.7612	8.44142	other
CACCCACGAGGCAATT-1	6.63306	64.5553	8.0855	GC
CACCCGGTTTGTGACT-1	4.94233	89.7005	8.44916	other
CACCCTAACAAGATCT-1	5.89432	85.5386	8.45315	other
CACCCTTGGTGAGACC-1	5.65837	93.2263	8.45932	other
CACCCTTTCCTCGCTC-1	6.30431	86.7556	8.28439	T-cell zone
CACCGATACACCGAGC-1	6.71847	88.2923	8.40816	other
CACCGCCAGAAGGTTT-1	6.73934	90.4814	7.95978	GC
CACCGCCGACCAGCGA-1	6.11396	79.6812	8.10424	other
CACCGCGTCCACTCTA-1	6.32339	86.0958	8.41396	other
CACCGGAGATATCTCC-1	6.73206	69.0716	8.30903	GC
CACCGGGCATCACAAG-1	6.8727	98.758	8.3468	GC
CACCGGTAGAGACATT-1	7.04973	100.48	8.38371	GC
CACCGTATCCCATCCG-1	6.3502	97.4976	8.31726	other
CACCGTTAGGGATCAC-1	2.88897	86.1395	8.44295	other
CACCGTTGCGCGATAT-1	6.21564	84.37	8.37183	other
CACCTAATAGAGTCGT-1	5.50971	103.298	8.44841	other
CACCTAATCAGTTTAC-1	6.35033	74.7418	8.26882	GC
CACCTCGATGGTGGAC-1	6.89199	96.745	8.36515	other
CACCTTGCGAAACTCG-1	7.7216	98.1796	8.23621	other
CACCTTGGCGCCTTTG-1	6.26376	105.073	8.39859	other
CACGAAAGTTAGTCCC-1	6.11878	77.1941	8.29237	other
CACGACGTAATAGTAA-1	4.55	90.3668	8.44488	other
CACGACTAAAGTTCTG-1	6.33299	78.8397	8.28456	T-cell zone
CACGAGCAAACCAGAC-1	4.55738	104.927	8.37558	other
CACGATTGGTCGTTAA-1	5.43737	75.8524	8.31302	T-cell zone
CACGCACAGCGCAGCT-1	6.15439	84.0731	8.44609	other
CACGCAGCGAGGCTTT-1	6.14236	93.2919	8.431	other
CACGCGGAACTGTTGC-1	5.86091	94.747	8.45084	other
CACGGCGCGCCAAAGG-1	6.57168	94.4837	8.37928	other
CACGGGATTGAGGGTT-1	6.39095	70.4383	8.35075	GC
CACGTCAATCAATGGA-1	2.09961	85.1397	8.43325	other
CACGTCGGCAACCTCT-1	5.41456	92.8429	8.45438	other
CACGTCTATGATGTGG-1	6.34751	65.2373	8.26937	GC
CACGTTCGTGCTCTAG-1	7.1067	94.5449	8.10712	other
CACGTTTCGTACACAC-1	7.22736	105.958	8.34091	other
CACTAAAGTTGCCTAT-1	6.37599	86.3743	8.41513	other
CACTACGGGAGCTGCC-1	6.42469	98.0327	8.41224	other
CACTACTCAGTTCTGT-1	6.92734	106.862	8.34614	other
CACTCAAGAGCTATGG-1	6.23179	81.6632	8.38423	other
CACTCAGCTCTTGAGG-1	5.0404	92.4651	8.43716	other
CACTCCTATGTAAGAT-1	5.27119	77.427	8.44229	other
CACTCCTCTCGGTCGG-1	6.3638	77.6635	8.16707	T-cell zone
CACTCGAGCTGAACAA-1	4.96716	89.0085	8.4456	other
CACTCGGTTAGGAGGA-1	6.24818	95.5229	8.41062	other
CACTCTCAAGCATCGA-1	6.05661	97.012	8.45357	other
CACTCTTCTGCTAGCC-1	6.57012	96.5379	8.445	other
CACTGACGATTGTGGA-1	6.37489	88.7734	8.32849	other
CACTGTCCAAGTGAGA-1	5.70487	89.3818	8.45797	other
CACTTAATCAGACGGA-1	4.08128	89.0457	8.44607	other
CACTTCGCCACAGGCT-1	5.05923	98.9914	8.44564	other
CAGAACTTAGCCCTCT-1	3.31179	73.384	8.43316	other
CAGACACCGATCGCTG-1	4.77007	84.5171	8.4471	other
CAGACCTGTAAGTGTT-1	6.2285	108.168	8.20671	other
CAGACGAACCTGATAC-1	4.24937	83.8152	8.44203	other
CAGAGACGGTCACCCA-1	5.94747	74.5914	8.37659	other
CAGAGCATGAGCTTGC-1	5.97074	87.5011	8.37595	other
CAGAGGCGATGCATGA-1	2.67019	64.4794	8.42264	other
CAGAGTGATTTAACGT-1	6.19597	85.9711	8.3282	other
CAGATAATGGGCGGGT-1	4.29204	88.4168	8.43719	other
CAGATACTAACATAGT-1	5.76133	95.2343	8.45211	other
CAGATATGAAGATGAC-1	5.58815	102.141	8.35175	other
CAGATCATTTAAAGTC-1	3.20703	92.4711	8.45655	other
CAGATCCTGGTTTGAA-1	6.05149	71.1822	8.42333	other
CAGCAGCCCGTTCCTT-1	6.98021	106.004	8.3099	other
CAGCAGTCCAGACTAT-1	5.94683	91.4205	8.43882	other
CAGCAGTCTGTGCTGC-1	6.23857	90.1756	8.40421	other
CAGCCCTCACAGGCAG-1	6.15956	55.2146	8.21058	GC
CAGCCGGGCCCTCTAT-1	5.69827	84.7216	8.32779	T-cell zone
CAGCCTCCTGCAGAGG-1	3.43824	75.7471	8.43199	other
CAGCCTCTCCTCAAGA-1	7.07661	96.2608	8.28616	other
CAGCGATTCCCTTCAA-1	5.02024	69.8934	8.45278	other
CAGCTCGACAAGTTAA-1	6.20915	88.1228	8.24372	other
CAGCTCGTGCTTGTGT-1	5.56281	97.2985	8.41648	other
CAGCTCTGGGCTCACT-1	5.53477	79.6214	8.30215	T-cell zone
CAGCTGGCGTAACCGT-1	3.01033	73.9302	8.41534	other
CAGCTTAGTAGGTAGC-1	6.09664	92.0577	8.39874	other
CAGGAAGACTTTATAT-1	5.81613	78.6491	8.3521	T-cell zone
CAGGATATATCGTTGT-1	7.29913	98.7609	8.25533	other
CAGGATCCGCCCGACC-1	5.70802	80.5419	8.25858	T-cell zone
CAGGCAGTCTTACCAG-1	6.5436	83.2736	8.37477	other
CAGGCCAGTACCACCT-1	5.52946	71.999	8.21275	other
CAGGCCGTTTGGGTGT-1	6.91331	85.4012	8.21958	GC
CAGGCGCACGGTGGTC-1	5.97268	96.4963	8.45158	other
CAGGCGCCATGCTAGG-1	2.81604	58.761	8.41177	other
CAGGGAGATAGGCCAG-1	7.11705	83.7338	8.3553	other
CAGTAACTATTTATTG-1	6.37403	78.3519	8.3889	other
CAGTAAGGGACGTCTC-1	4.40654	89.2702	5.98285	other
CAGTAATCCCTCCCAG-1	5.75511	98.0796	8.45305	other
CAGTACATTCTCTAAA-1	6.22066	81.6352	8.42856	other
CAGTACCAGTTTACGT-1	6.06081	83.1222	8.45586	other
CAGTAGCCCACGCGGT-1	6.75507	87.0612	7.9579	other
CAGTAGCGAGGTAGTA-1	5.94553	80.0534	7.97225	T-cell zone
CAGTCGAGGATGCAAT-1	6.42244	104.073	8.14852	other
CAGTCTCTCGGCTAAT-1	5.76936	77.1474	8.02625	T-cell zone
CAGTCTGTATACTGGG-1	6.59125	53.2161	7.95471	GC
CAGTGAATAAATGACT-1	7.21089	106.085	8.27432	other
CAGTGGTTGCACATGA-1	6.58341	110.784	8.25162	other
CAGTGTCCGCAGAATG-1	6.01285	84.1545	8.37531	T-cell zone
CAGTGTCGGCTGGCCC-1	5.02619	81.8162	8.43468	other
CAGTGTTAATCTCTCA-1	6.06559	79.699	8.21534	other
CAGTTCAAATTGACAC-1	6.93888	99.8191	8.39404	other
CAGTTCCGCGGGTCGA-1	7.2281	105.077	8.03734	other
CAGTTCGAGGACCCGA-1	3.5638	85.5857	8.43093	other
CATAACGGACAGTCGT-1	6.16956	78.5766	7.30678	other
CATAAGAAGCTTGGCT-1	6.52282	104.979	8.42999	other
CATAAGCTCTCCGTCT-1	6.30813	83.0572	8.24943	other
CATAATGAGCGGGCGA-1	5.71432	76.749	8.2766	T-cell zone
CATACAAAGCCGAACC-1	5.94435	98.6749	8.43702	other
CATACACGGTTCCCAC-1	6.34025	105.584	8.4228	other
CATACCCGTACCCAGT-1	5.72118	80.2767	8.22827	other
CATACGAACTAGCTGG-1	6.14236	78.9378	8.27946	T-cell zone
CATACGGCGTCTGGGC-1	5.88266	94.1962	8.3562	other
CATACTATGTAATTGT-1	6.05257	87.5585	8.40998	other
CATACTTAGGCAATAC-1	6.40479	105.432	8.40173	other
CATACTTCTTTCTCCG-1	5.34643	97.0962	8.45222	other
CATAGAGGAGATACTA-1	7.13452	84.9914	8.21703	GC
CATAGCCGCCCGGGAT-1	6.16022	99.607	8.45051	other
CATAGCGTTGCCCACC-1	5.63247	76.7576	8.44938	other
CATAGGGACACTTGTG-1	6.0927	86.5199	8.37403	other
CATAGTACATTGAGAG-1	6.49691	86.9469	8.32471	T-cell zone
CATAGTAGCATAGTAG-1	6.34939	97.1642	8.42885	other
CATAGTCAAATACATA-1	4.35752	82.7806	8.43695	other
CATAGTCCACAAGAAC-1	7.28677	92.5366	8.33875	other
CATATACTACTGATAA-1	6.52419	81.2893	8.3933	other
CATATAGGTACAGTCA-1	7.23588	83.7195	8.42659	other
CATATGTCAGGCTACG-1	4.34367	78.9586	8.43571	other
CATATTATTTGCCCTA-1	6.87906	105.874	8.27027	other
CATCAAACTGGCGCCC-1	6.09606	91.1424	8.32926	other
CATCATCTACCCGGAC-1	6.6584	99.9056	8.30088	other
CATCATTACCCTGAGG-1	5.97992	92.8265	8.4556	other
CATCCAATATAGTTTG-1	6.79533	109.146	8.3025	other
CATCCCGAGATTCATA-1	6.07623	86.7645	8.45298	other
CATCCTCTCAAAGATC-1	6.20022	96.0958	8.45585	other
CATCGCCCGCGGCCAA-1	5.75775	93.1098	8.45443	other
CATCGGACGGGTTAAT-1	5.58682	105.011	8.38907	other
CATCTACCCGAGAACG-1	6.79913	90.1683	8.1963	other
CATCTATCCCGTGTCT-1	6.05733	83.6494	8.38193	other
CATCTTACACCACCTC-1	7.22259	98.6969	8.36771	other
CATGAACCGACATTTG-1	6.24691	97.59	8.45513	other
CATGAACCTCTTATCA-1	6.779	89.1935	8.25109	other
CATGACTTCGCTGAAT-1	5.62561	91.8753	8.45541	other
CATGAGATGCACTCTC-1	5.83912	100.626	8.45184	other
CATGAGTCCATCACGG-1	6.50307	89.6128	8.33571	other
CATGATACGGTGAAAC-1	4.89487	88.0874	8.44201	other
CATGATCGCTTTGAGA-1	7.44044	90.5499	8.27658	other
CATGATGCACAATTCT-1	6.23881	76.2713	8.26809	GC
CATGATGGAAGTTAGC-1	6.2617	103.785	8.44408	other
CATGCACATGAGAGGC-1	6.17582	90.6566	8.24092	other
CATGCACGTGTTACTG-1	4.45053	97.3985	8.44485	other
CATGCATGGAGACCCT-1	6.30981	91.093	8.44689	other
CATGCCAACTCGCAAA-1	6.05043	94.1809	8.38039	other
CATGCGACCAGTTTAA-1	7.76863	103.108	8.24522	other
CATGCGTTAGACAGAA-1	4.66532	92.2959	8.44366	other
CATGCGTTGAGAGGAG-1	5.84331	86.9895	8.40975	other
CATGCTGGCTCCAATT-1	6.82069	89.8668	8.29176	other
CATGGAAATGGGACCA-1	5.32303	86.7825	8.44983	other
CATGGATTGTCTTCCG-1	6.60869	64.7947	8.30108	GC
CATGGCAGGAAGATCG-1	6.53411	98.3379	8.33128	other
CATGGGTATGCCTTAT-1	5.20488	87.4604	8.44624	other
CATGGGTCGGGTGTGG-1	6.71045	91.7935	7.90287	GC
CATGGTAAGTAGCGTT-1	7.01428	85.095	8.34441	other
CATGGTATTAGTTTGT-1	6.16771	87.0524	6.15553	other
CATGGTCTAGATACCG-1	4.20583	93.0987	8.45987	other
CATGGTTTATTAATCA-1	4.92297	52.8329	8.45453	other
CATGTAAGAGACATTT-1	5.8293	94.9965	8.45301	other
CATGTAGGAGCGCCAA-1	5.16067	78.3469	8.4208	other
CATGTCTCATTTATGG-1	7.0034	91.3242	8.42736	other
CATGTGGGCTCATCAC-1	6.95356	92.4433	8.14776	other
CATTACATAGATTGTG-1	6.79048	98.1963	8.28731	other
CATTACGTCGGCCCGT-1	7.06375	103.408	8.14926	other
CATTATAACAGGGTCC-1	5.57138	57.6144	8.36782	GC
CATTATCCCATTAACG-1	6.46397	80.5252	8.26136	T-cell zone
CATTATGCTTGTTGTG-1	6.74087	92.3748	8.20817	other
CATTCACTGACAGCTA-1	7.14097	101.589	8.17014	other
CATTCAGGTCAGTGCG-1	6.1607	93.4801	8.26478	other
CATTCCCATTCCGTCG-1	4.69504	98.8381	8.45231	other
CATTCCCTAAGTACAA-1	6.61757	92.1194	8.32356	GC
CATTGCAAAGCATAAT-1	6.4109	98.2675	8.28874	other
CATTGCGAAATGGGCG-1	5.77797	83.5541	8.37539	other
CATTGCGGGTCAATTC-1	6.64051	89.4341	8.10128	T-cell zone
CATTTAGCGGACCATG-1	6.95272	93.6641	8.21072	other
CATTTATCGTTCAAGA-1	6.54956	98.429	8.36469	other
CATTTCTAGCAGACTA-1	5.95887	88.926	8.29984	T-cell zone
CATTTGAGTGGTACGT-1	4.53789	89.4526	8.44766	other
CCAAACAGAACCCTCG-1	7.009	105.587	8.4144	other
CCAAAGTCCCGCTAAC-1	5.55789	85.082	8.3913	T-cell zone
CCAAATAACAAGATTC-1	5.51055	82.2259	8.45343	other
CCAAATCAAAGGGCAA-1	6.34239	97.4598	8.2754	other
CCAACCTTATGTAACT-1	6.25391	99.7445	8.35945	other
CCAACGATGCACTGAT-1	6.47237	105.637	8.17849	other
CCAACGCTTGCCAGGG-1	4.43568	85.4254	8.45233	other
CCAAGAAAGTGGGCGA-1	5.4213	92.6717	8.45477	other
CCAAGACTTCTGCGAA-1	7.67059	109.349	8.24221	other
CCAAGCGTAACTCGTA-1	5.86568	98.2049	8.26993	other
CCAAGGAACAGAGAGG-1	4.82933	97.9222	8.4481	other
CCAATAGTGCCGTCGA-1	6.37913	65.4128	8.19614	GC
CCAATCGGTAGATCGA-1	6.42591	77.1384	8.18298	T-cell zone
CCAATGTCACAGCAAG-1	5.93844	94.2998	8.4271	other
CCAATTACGGGTCGAG-1	6.24119	87.6172	8.36541	other
CCAATTGAATGTTAAT-1	5.97617	94.0174	8.45098	other
CCACAATGTACGTCTT-1	4.11028	79.8933	8.44174	other
CCACACTGAGATATTA-1	7.28544	79.7551	7.9295	other
CCACAGCTGAAATCAT-1	5.57382	75.4706	8.3597	T-cell zone
CCACAGTACCCATCCT-1	3.73423	90.5999	8.41281	other
CCACATGGCTCTTTAT-1	6.9643	93.1397	8.2912	GC
CCACCAACTTTACTGT-1	5.53394	92.1876	8.4517	other
CCACCCAAGGAAAGTG-1	5.79913	97.0519	8.41738	other
CCACGAATTTAACCTC-1	5.37293	88.978	8.4503	other
CCACGAGAAGAGAATC-1	5.89466	96.1738	8.41134	other
CCACGGAGCCATAAGA-1	5.54291	98.1314	8.45591	other
CCACGGCAGGTGTAGG-1	6.3747	74.0714	8.30139	GC
CCACGGTGCCCGGTAG-1	7.85246	92.1206	8.20425	GC
CCACTATCCGGGTCAC-1	5.67762	106.904	8.14803	other
CCACTCAGATCCGCAA-1	6.70436	84.85	8.29527	other
CCACTGGTGGCTGGTT-1	4.83641	69.4624	8.45291	other
CCAGAAAGCAACTCAT-1	6.03545	95.2403	8.45325	other
CCAGAGACAAAGCCGG-1	5.8249	89.8364	8.36581	T-cell zone
CCAGATAGTTGAGTGA-1	5.16382	86.0697	8.44354	other
CCAGCCTGGACCAATA-1	6.34368	85.8568	7.79091	other
CCAGCTACGCCTCATA-1	5.98156	79.9964	8.38107	T-cell zone
CCAGCTCGAACGCATT-1	6.6333	102.088	8.37082	other
CCAGCTGATGGTACTT-1	5.80539	78.8748	7.999	other
CCAGCTTCCGCCCGCA-1	4.25552	82.9016	8.4415	other
CCAGGGACGTGGCCTC-1	6.56597	89.4515	8.32923	other
CCAGTAGTCTGATCCA-1	6.82924	88.7782	8.03941	other
CCAGTCCATTATTCGA-1	6.27396	60.995	8.44089	GC
CCAGTCTAGACGGCGC-1	6.88261	97.5887	8.30325	other
CCAGTCTTGTCATAGA-1	5.12121	88.2887	8.44405	other
CCAGTGTACAGACCGA-1	6.41105	74.8654	8.20128	other
CCAGTTCGGTAACTCA-1	6.6327	58.0149	8.24664	GC
CCATAAACAACCCGAC-1	7.07705	87.2225	8.34115	T-cell zone
CCATACCTTTACTTGT-1	7.74371	70.8229	8.14311	GC
CCATAGAGGCTGCCAG-1	6.11771	82.9615	8.32332	other
CCATAGGTTGGCGTGG-1	5.74044	90.7115	8.32583	other
CCATAGTCAGTAACCC-1	6.47769	62.0115	8.31004	GC
CCATATGGAAACTATA-1	6.18239	94.9857	8.34032	GC
CCATCCATACCAAGTC-1	5.75485	93.2253	8.4502	other
CCATCGCAGTTAAACT-1	5.95102	78.8173	8.45874	other
CCATCTCACCAGTGAA-1	7.54946	98.4996	8.35008	other
CCATCTTGTTCACAAT-1	5.84652	79.522	8.24404	T-cell zone
CCATGCCCTAGATTTC-1	6.663	94.3257	8.41132	other
CCATGCCTGTTTAGTA-1	6.386	94.6509	8.44849	other
CCATGCTCTGCAGGAA-1	7.29319	105.967	8.35022	other
CCATGGCAAACGCTCA-1	3.81819	87.3725	8.45194	T-cell zone
CCATGGCCCTTGTACC-1	3.62693	77.8473	8.43005	other
CCATGTTCATCTATAT-1	6.01671	85.4256	8.32786	T-cell zone
CCATTAGCGATAATCC-1	6.72165	95.362	8.36589	GC
CCATTCCCTGCCCACA-1	5.94868	95.2157	8.05361	other
CCATTTCTACCTATTA-1	6.82153	94.8776	8.30735	other
CCCAAACATGCTGCTC-1	6.56821	86.8313	8.22066	other
CCCAACATACGTCGCG-1	6.4127	91.1137	8.35489	other
CCCAACCACACTAACA-1	5.90136	81.5153	8.43179	other
CCCAAGAATGCACGGT-1	5.39715	99.5489	8.45662	other
CCCAAGACAGAGTATG-1	6.2637	79.1503	8.28969	T-cell zone
CCCAAGTCATTACACT-1	5.74153	93.7643	8.45749	other
CCCAATGAGATTTGCA-1	6.57914	109.736	8.4256	other
CCCAATTTCACAACTT-1	7.12534	73.1304	8.25379	other
CCCAGAGGAGGGCGTA-1	5.17679	95.5153	8.45665	other
CCCAGATTCCCGTGAC-1	2.96272	81.9174	8.43335	other
CCCAGGAAGAATTCGA-1	6.33395	88.4784	8.41074	other
CCCAGGTCTGAAGGCT-1	6.23768	94.6716	8.42576	other
CCCAGTAAACTTGGGA-1	4.09124	94.1379	8.42888	T-cell zone
CCCAGTTAAGGCGCCG-1	5.5459	74.7933	8.44749	other
CCCATATAGGTCGATT-1	6.21891	86.3748	8.21216	other
CCCGAAGTTTCGCGAA-1	5.91104	92.6291	8.32696	other
CCCGACCATAGTCCGC-1	7.27522	100.883	8.39468	other
CCCGAGTTTCTCCGTA-1	5.41259	91.5333	8.45585	other
CCCGCAAATAATCATC-1	6.56879	90.6391	8.34114	T-cell zone
CCCGCAGCGCGAACTA-1	4.13331	61.4954	8.43851	other
CCCGCAGGGCCCAAAG-1	5.86471	75.494	8.45196	other
CCCGCCATGCTCCCGT-1	3.847	84.6004	5.84157	other
CCCGCGCAATGCACCC-1	6.34484	90.2341	8.41432	other
CCCGCTAGAGGGTTAA-1	6.88872	82.0567	8.33765	GC
CCCGCTTGCCCTCGTC-1	5.62752	80.4901	8.20092	T-cell zone
CCCGGGTCGTTCAGGG-1	6.56398	97.955	8.33876	other
CCCGGTGGAAGAACCT-1	6.55011	94.4293	8.38605	T-cell zone
CCCGGTGTATCGGAAT-1	5.8679	91.5178	8.45604	other
CCCGTAAGTCTAGGCC-1	6.22232	90.1326	8.44989	other
CCCGTAGCTGGGAAGA-1	2.2347	71.0706	8.40593	other
CCCGTCAGCGTCTGAC-1	6.50645	90.6168	8.26805	other
CCCGTGACAGTGCCTT-1	7.16554	92.9441	8.13878	other
CCCGTTTCGCAGATGT-1	6.37718	93.5437	8.38826	other
CCCTACCCACACCCAG-1	7.93402	71.6012	8.0989	GC
CCCTACTTGAACAATG-1	6.67428	98.5852	8.25718	GC
CCCTAGCTCTAAGGTC-1	6.57776	81.8037	8.1172	T-cell zone
CCCTAGTGTCAGGTGT-1	5.3117	51.2261	8.2912	GC
CCCTATGTAGAGCAGA-1	5.97455	84.7766	8.41213	other
CCCTCAGATCGAGAAC-1	6.02913	105.18	8.44759	other
CCCTCATCACAGAGTA-1	5.43707	90.3488	8.43179	other
CCCTCATTCTGGAATT-1	5.94105	94.9658	8.46233	other
CCCTCCTCGCTCGTAT-1	6.1257	106.237	8.42657	other
CCCTCGATAATACACA-1	6.98416	103.473	8.31169	other
CCCTCGGGAGCCTTGT-1	7.19122	62.9605	8.23047	GC
CCCTGAAATGAGTTGA-1	6.15526	107.104	8.15271	other
CCCTGACTAACAAATT-1	6.05284	66.1077	7.69917	other
CCCTGCCCAATCCGCT-1	6.05982	83.5221	8.20882	other
CCCTGCGCTACGCATA-1	4.82247	90.7464	8.44362	other
CCCTGGGAGGGATCCT-1	5.87778	64.1665	8.43804	other
CCCTGGTATGGGCGGC-1	6.38878	93.9987	8.40149	other
CCCTTCTCGTACGCGA-1	6.22351	77.2646	8.36362	GC
CCCTTTAATGGAGTTC-1	4.53345	81.0929	8.44157	other
CCCTTTGACAGGTCTT-1	6.19653	78.8357	8.43704	other
CCGAAAGTGGTGAGCA-1	5.76134	88.8522	8.39062	T-cell zone
CCGAACACTGGGCCTC-1	5.27631	94.4444	8.45442	other
CCGAACCTTCCCGGCC-1	5.08452	73.0683	8.44161	other
CCGAAGCATTGACCAA-1	6.17664	82.5208	7.68842	other
CCGAAGTATATTGTTC-1	5.99658	99.0557	8.4284	other
CCGACAAAGGGAGTGC-1	3.99585	86.8813	8.44008	other
CCGACGGGCATGAGGT-1	4.48723	92.9391	8.44128	other
CCGACGTAAACACAAC-1	7.05241	97.8757	8.34554	other
CCGACTCGCATAGTCT-1	6.48916	102.528	8.35023	other
CCGAGAAGTCGCATAA-1	1.90221	65.7972	8.40464	other
CCGAGCTGTGCTTGTC-1	6.8369	80.9986	8.19102	GC
CCGAGGGATGTTAGGC-1	6.63091	80.4984	8.27378	GC
CCGATCTCAACCTTAT-1	6.07583	92.4587	8.1841	other
CCGATTCGAGGGACCC-1	5.28908	69.2955	8.39461	other
CCGATTGGTCAATGAA-1	7.19083	98.9461	8.4205	other
CCGCACAAAGACCAAC-1	7.14388	99.9796	7.98287	other
CCGCACGTGACCTCGG-1	5.88862	86.1812	8.43133	other
CCGCATGTGGTACGAT-1	5.96688	80.2011	8.45457	other
CCGCCACCACAATCCA-1	6.55317	66.3891	8.293	GC
CCGCCGGAACTTCTCG-1	5.8122	104.573	8.43808	other
CCGCCGGTCAACACAC-1	5.82104	98.2835	8.45591	GC
CCGCCTGCGAATTGGT-1	7.35863	91.67	8.37142	other
CCGCGATTTGGTAGGT-1	4.90336	72.4279	8.11303	other
CCGCGCAAGATACCCA-1	4.66625	74.4076	5.90574	other
CCGCGGAATGCGTCAC-1	3.1679	71.8922	8.44169	other
CCGCGGGTACGAAGAA-1	6.10924	108.451	8.42609	other
CCGCGTAGGTAAGGGC-1	3.86583	82.1323	8.4378	other
CCGCTATCAGCACCAG-1	7.27697	97.6682	8.14776	other
CCGCTCCAGGGCGATC-1	6.66633	96.1322	8.40346	other
CCGCTCTTCCGAACTA-1	4.2277	73.67	8.43469	other
CCGCTGGTGCCATTCA-1	5.50292	103.16	8.43669	other
CCGCTTACCTCACTCT-1	5.25694	93.6447	8.45235	other
CCGCTTCGCGGTTAAC-1	6.75605	89.6579	8.17134	GC
CCGCTTGCTGACATGG-1	6.55841	68.6848	8.32607	GC
CCGGAATGGTTTCAGT-1	5.81369	86.6987	8.08859	other
CCGGAGCGTACTTTCT-1	5.82964	89.0177	8.4504	other
CCGGAGGTCTTATGGT-1	5.73995	79.1125	8.4215	GC
CCGGCACGACCGTTTC-1	6.82096	105.401	8.38714	other
CCGGCCGCGAGCATAT-1	6.22959	97.8291	8.35506	other
CCGGCGCATATTGGAT-1	3.43938	94.682	8.44465	other
CCGGCGTGAGACTCTG-1	6.35674	107.217	8.30135	other
CCGGGACCCGCAGAGA-1	6.61423	101.993	8.40534	other
CCGGGCGGTCTCGTCA-1	7.30016	97.0745	7.95458	other
CCGGGCTAAGAATTTC-1	5.9108	99.1774	8.2388	other
CCGGGCTGCTCCATAC-1	6.74919	102.628	8.21072	other
CCGGGTTCGAGGTTAC-1	4.94796	80.6404	8.45389	other
CCGGTAATGGCTAGTC-1	6.94743	107.352	8.36405	other
CCGGTATCTGGCGACT-1	7.11885	80.656	8.10374	GC
CCGGTTTGTAATTGTG-1	2.67149	59.105	8.40043	other
CCGTAAGTTGGTCCCA-1	6.99531	104.73	8.11875	other
CCGTACCCAAGCGCCA-1	6.97667	93.0197	8.35794	other
CCGTAGGAAATCCCTG-1	5.26897	95.2249	8.4508	other
CCGTAGGGTTGTTTAC-1	6.32982	96.1905	8.45578	other
CCGTATCTCGTCGTAG-1	3.22323	81.1321	8.42525	other
CCGTATTAGCGCAGTT-1	6.63173	91.3511	8.16789	other
CCGTCAACCTCTGGCG-1	5.34766	92.4198	8.44471	other
CCGTGCCCATGACGGC-1	6.04906	98.8767	8.43587	other
CCGTGGAACGATCCAA-1	6.96337	94.0588	8.31042	other
CCGTGTTAAATTCCAT-1	5.23251	87.7566	8.4542	other
CCGTTACGTTAGAACA-1	6.16629	85.3714	8.19073	GC
CCGTTCCGAATCTCGG-1	5.75841	82.5381	7.8243	other
CCGTTTCCTTTCCGTG-1	6.64257	99.4692	8.26951	other
CCTAAACAGGGTCCGT-1	5.44685	99.5714	8.35072	other
CCTAAAGGCTGACGCT-1	6.1589	75.4017	8.2316	T-cell zone
CCTAAATTAACGGTTC-1	7.02433	57.4514	8.1705	GC
CCTAAATTGTATCCTA-1	5.44574	97.2611	8.44855	other
CCTAACCCAAACAAGT-1	6.33241	99.9428	8.37314	other
CCTAACTAAGGCTCTA-1	6.56321	100.818	8.30485	other
CCTAAGTGTCTAACCG-1	6.54661	64.6213	8.25681	GC
CCTACAAGTCCGGAAT-1	5.08901	108.787	8.42811	other
CCTACAGTTGAGGGAG-1	6.85286	73.5972	8.00939	GC
CCTACATTCACAGACG-1	6.41233	95.529	8.39748	other
CCTACGCGACCTTACA-1	3.92194	83.7581	8.45576	other
CCTACGGCTCAGTCGA-1	5.89547	85.5757	8.42963	T-cell zone
CCTACTGCTTACACTT-1	6.61403	101.319	8.20329	other
CCTAGGCGTAGCGATC-1	6.9885	92.0298	7.81829	other
CCTAGGTAAAGGTAGC-1	5.50859	99.0563	8.45627	other
CCTAGTTAGTCGCATG-1	6.47818	93.1062	8.39361	other
CCTATAATGAGTGCCC-1	6.34142	74.7684	8.45144	other
CCTATACCGTCCTGTC-1	4.95266	81.3808	8.43661	other
CCTATATCGTGTCACG-1	5.46797	58.8307	6.03921	other
CCTATATTTGTCCTGG-1	6.57511	100.54	8.42833	other
CCTATCTATATCGGAA-1	6.28843	95.2236	8.45606	other
CCTATGAAGTGGTGCC-1	5.45821	96.0816	8.44156	other
CCTATGGCTCCTAGTG-1	6.0251	98.5433	8.39857	other
CCTATGGGTTACCGTC-1	4.86914	90.7467	8.44551	other
CCTATGGTCAAAGCTG-1	4.39074	85.1592	8.43803	other
CCTATGTCCACTCCAC-1	6.44641	85.1559	8.27106	other
CCTCACCAATCTTGAC-1	5.91312	78.5636	8.35569	T-cell zone
CCTCACCTGAGGGAGC-1	6.81328	106.29	8.36141	other
CCTCACCTTAGCATCG-1	6.57473	107.432	8.09193	other
CCTCATGCAGCTACGA-1	5.74601	77.9919	8.33978	T-cell zone
CCTCCCGACAATCCCT-1	7.15559	102.856	8.18075	other
CCTCCGACAATTCAAG-1	5.62551	80.3101	8.0692	other
CCTCCTAGCTAGAGTC-1	6.27077	81.4398	8.2767	other
CCTCCTGTTGTGTCGT-1	6.0188	96.5066	8.45626	other
CCTCGAAGTGGACGGG-1	5.70489	97.7497	8.45478	other
CCTCGACCCACTGCCT-1	5.9782	85.0718	8.33712	T-cell zone
CCTCGCCAGCAAATTA-1	5.74375	96.3965	8.38916	other
CCTCGCGCGATATAGG-1	6.38908	103.022	8.37818	other
CCTCGCGCTGTGCGAT-1	1.38412	60.3644	8.42777	other
CCTCGGACCGGGATAG-1	7.35805	66.7207	8.15439	GC
CCTCGGATGCTACCTG-1	5.94439	61.5562	8.23239	GC
CCTCGGTTTCCTTGCC-1	6.87043	83.366	7.385	other
CCTCGTTACGCCTGTT-1	5.82314	86.6777	8.37861	other
CCTCTAATCTGCCAAG-1	6.20001	93.072	8.44166	other
CCTCTACAAGGATTGG-1	6.27049	76.3531	8.28976	T-cell zone
CCTCTATCGATTAGCA-1	6.23424	93.3025	8.45437	other
CCTCTCTCCCATCTAG-1	6.57176	85.2094	7.81675	other
CCTCTGGCCTAGACGG-1	6.59717	97.28	8.29488	other
CCTCTGTACTATTCTA-1	5.60908	88.0355	8.43563	other
CCTGAACGATATATTC-1	6.41399	97.3482	8.34202	other
CCTGAATATTTACATA-1	6.08198	95.0715	8.45097	other
CCTGACCACCGATGGT-1	5.7003	91.4661	8.17558	other
CCTGACGCAACCTTTA-1	6.87277	104.03	8.22771	other
CCTGAGAATAAATGCA-1	6.44036	98.8103	8.2282	other
CCTGATTCGCGAAGAA-1	6.96285	100.962	8.3718	other
CCTGCCCGTTGTCTAG-1	5.76444	82.6784	8.42076	other
CCTGCGATAGAACTGT-1	6.02298	56.2046	8.16669	GC
CCTGCGTTCTACGCTT-1	6.67653	67.9412	8.37826	GC
CCTGCTATTTGAGAAG-1	6.5016	90.8218	8.39097	other
CCTGGAAACGTTCTGC-1	6.76241	100.566	8.31387	other
CCTGGCTAGACCCGCC-1	3.60969	83.3658	8.43638	other
CCTGGTCGAATGTGGG-1	6.56626	87.7539	8.40049	other
CCTGTAAGACATGATA-1	6.18727	74.462	8.2551	GC
CCTGTACTCACGCCCA-1	5.96058	79.3876	8.11466	other
CCTGTCACCCGGGCTC-1	6.01665	99.6442	8.42049	other
CCTGTCCCTCACGTTA-1	7.76777	104.84	8.36927	other
CCTGTCGCCCGTAAAT-1	4.51747	83.0959	8.451	other
CCTGTTCAACCTCGGG-1	6.8306	94.1344	8.35374	other
CCTGTTTGAAGACACG-1	5.47052	84.855	8.45024	other
CCTTAAGTACGCAATT-1	7.18622	91.9362	8.41488	other
CCTTCAGTTAAAGTGA-1	6.25563	103.205	8.37865	other
CCTTCCGCAACGCTGC-1	6.29506	82.5792	8.15202	other
CCTTCGTATAGAATCC-1	5.6606	74.0116	8.45205	other
CCTTCTCAGCGTTCCT-1	7.05209	97.1971	8.34556	other
CCTTCTTGATCCAGTG-1	7.33131	104.28	8.24581	other
CCTTGTGAACGTGGTT-1	6.80825	88.0047	8.30003	other
CCTTTAAGGGAGCACT-1	5.13643	92.6766	8.4462	other
CCTTTCAATGAAGAAA-1	8.32187	99.1441	8.21306	other
CCTTTGAATTATGGCT-1	6.44798	92.2416	8.26722	other
CGAAACATAGATGGCA-1	5.26415	88.1939	8.44755	other
CGAAACGCAATTCATG-1	5.1786	81.492	8.44673	T-cell zone
CGAACAGTATGGGCGT-1	4.70546	88.41	8.43623	other
CGAACATAGTCAGAAA-1	5.99326	86.6262	8.12869	other
CGAACCCGCATGCGTC-1	5.53544	93.8966	8.45388	other
CGAACCTCTTTCCTAG-1	6.45138	88.6522	8.31012	other
CGAACGCCCAGTGCCG-1	7.17879	94.0695	8.25276	other
CGAACGGCCGGACAAC-1	5.22853	88.2373	8.4518	other
CGAAGACTGCCCGGGA-1	5.26389	78.0601	8.27203	T-cell zone
CGAAGATCAGTTTCAT-1	5.94402	94.9258	8.44839	other
CGAAGCTATAAATTCA-1	6.46225	97.8198	8.44038	other
CGAAGGGTTTCAGATT-1	6.52378	87.4582	8.31813	GC
CGAAGTTGCTCTGTGT-1	6.7363	81.706	7.53721	other
CGAATCTGCTCGACGC-1	5.54459	105.034	8.45385	other
CGAATGAAGTCATTGC-1	4.6164	72.74	8.40152	GC
CGAATGACGCATAATG-1	6.92881	101.698	8.26357	other
CGAATGGTAGGTCGTC-1	6.34133	106.332	8.35362	GC
CGAATTACATGGTGTT-1	3.33603	80.6931	8.44826	other
CGACAATTTGATCTAA-1	5.71557	96.8444	8.42637	other
CGACACGCTCCGACAG-1	4.48853	95.7411	8.41994	other
CGACAGTTCGCGTTAT-1	6.46435	72.9505	8.19554	GC
CGACATGCGATCTTCT-1	6.31887	86.1314	8.34533	other
CGACCCTTAACGCCGG-1	6.4362	109.675	8.33226	other
CGACCGTTGGTATTCG-1	6.47895	105.883	8.30234	other
CGACGCATCCGTACCT-1	5.80281	94.5022	8.45411	other
CGACTCAGGATGTTAT-1	6.38048	97.3404	8.32155	other
CGACTTGCCGGGAAAT-1	6.84667	105.777	8.42972	other
CGACTTTGTATAGCCT-1	7.06533	91.8711	8.18093	GC
CGAGACCCTAGAGTGT-1	6.27469	86.6346	8.35975	other
CGAGAGATGTGAACCT-1	6.94044	96.4847	8.45116	other
CGAGAGCGCGTAGATA-1	6.09072	80.3186	8.25657	other
CGAGAGCTTTCACTAC-1	6.93373	96.8837	8.31038	other
CGAGAGGGTAGCCGCG-1	6.47213	103.806	8.17075	other
CGAGATGTTGCCTATA-1	6.47427	84.5134	8.34858	GC
CGAGATTTCGCTCGGG-1	5.45037	89.8377	8.4482	other
CGAGCACTTCAAGTTT-1	6.55468	108.509	7.9253	other
CGAGCGTTGATCAGCC-1	5.33846	101.055	8.45386	other
CGAGCTGGGCTTTAGG-1	5.90022	88.348	8.36921	other
CGAGGAGCTTCCATAT-1	6.014	96.2499	8.39704	T-cell zone
CGAGGATCGGGAACGA-1	6.27188	81.603	8.28929	other
CGAGGCCAGGCATTGG-1	6.59196	104.312	8.34043	T-cell zone
CGAGGCTAAATATGGC-1	7.00002	95.2228	8.41271	other
CGAGGGACTGCGGTCG-1	5.5782	94.4432	8.33013	other
CGAGGGTATCCAGGTG-1	6.12951	93.8215	8.33446	other
CGAGTACTAAAGAGGA-1	5.9018	103.707	8.42728	other
CGAGTGAAGGTACCAG-1	4.81938	96.0468	8.43737	other
CGAGTGCTATAGTTCG-1	6.36084	98.4081	8.4454	other
CGAGTTCTGTCCCACC-1	6.62955	90.9585	8.15745	GC
CGAGTTTATCGGACTG-1	6.73571	88.3187	7.34573	other
CGATAATACTCAGGTT-1	4.65197	87.0884	8.43315	other
CGATACCTCGCGGACA-1	5.94036	76.46	7.7173	other
CGATAGCGATACAGTG-1	7.20252	81.8286	8.2916	GC
CGATAGTCGTACTGCA-1	7.23112	82.6087	8.35165	GC
CGATATTAGCCGCAGG-1	5.67395	74.1204	8.16011	T-cell zone
CGATCCACCATTGTTG-1	6.57512	95.9579	8.3942	other
CGATCCGACCCAGTGC-1	6.832	87.0964	8.42266	other
CGATCCTCGCAACATA-1	6.5453	96.354	8.30964	other
CGATCGAGAAGCACCA-1	6.33079	100.319	8.43067	other
CGATCTGTTGGAGGAC-1	5.0048	85.8903	8.43162	other
CGATGGACCCTACGCC-1	5.43158	95.8438	8.38382	other
CGATGTTGTTATCTAC-1	6.47434	104.991	8.03455	other
CGATTAAATATCTCCT-1	3.05477	69.5101	8.43435	other
CGATTCGCCTGGCTGC-1	6.87147	100.75	8.33684	other
CGATTTGTCATTAATG-1	6.1143	102.224	8.37562	other
CGCAAACACGAGTTAC-1	7.01704	81.5722	8.23741	other
CGCAATTACTTTCGGT-1	6.39097	83.3047	8.34164	other
CGCAATTAGGGTAATA-1	5.56208	85.1318	8.45601	other
CGCAATTCTACAATAA-1	6.3911	101.104	8.35315	other
CGCACATGTCCACTAC-1	7.28503	69.416	7.99668	GC
CGCACGTCTGTTTATG-1	5.85412	82.5393	8.04503	T-cell zone
CGCACGTGCGCTATCA-1	6.71867	101.593	8.3586	other
CGCAGAAACATTTGCG-1	6.66092	95.743	8.31917	other
CGCAGATCTTCACCCG-1	5.84885	93.3479	8.32688	T-cell zone
CGCAGGCGATCCAAAC-1	6.47455	101.154	8.37722	other
CGCAGTTCTATCTTTC-1	6.80961	56.1895	8.4225	other
CGCATCATGGCTTCAG-1	6.90274	93.2812	8.31992	other
CGCATCCATCAGCCAG-1	5.95954	96.2561	8.37726	other
CGCATGCCGAATGCGT-1	7.36663	87.5912	8.22513	GC
CGCATGGTGCGATGCT-1	7.32702	86.878	8.29771	other
CGCATTAGCTAATAGG-1	6.921	86.4041	8.29965	other
CGCCAAGAAGCCGAGT-1	6.08211	70.3542	8.30507	other
CGCCACAGGTCGCGAT-1	5.83728	96.289	8.45585	other
CGCCACCCGCATTAAC-1	6.65523	88.1801	8.31615	other
CGCCATCCGATTATGA-1	6.32444	90.9757	8.36706	other
CGCCCAGCACGCCTAG-1	4.54868	81.5786	8.43713	other
CGCCCAGCGTTTCACG-1	7.02046	84.436	8.29646	GC
CGCCCGCTTCCGTACA-1	5.94758	83.9636	8.34094	T-cell zone
CGCCCTAATTGTTCAA-1	6.82698	86.2415	8.25911	GC
CGCCCTTGAAGGCTGA-1	6.60446	93.3262	8.38349	T-cell zone
CGCCGCCCATGCCTGT-1	6.82057	97.7115	8.30861	other
CGCCGCGTTCTGAACG-1	6.12874	93.6875	8.43515	other
CGCCTCCCTCCTCTAT-1	6.17907	60.5137	8.19367	GC
CGCCTGGCCTACGTAA-1	5.54134	86.3406	8.43136	other
CGCCTTTAGCATGCTC-1	4.84367	86.8477	8.44873	other
CGCGAAGTGGCATACT-1	2.66053	70.4479	8.42734	other
CGCGACCGCGACAGAT-1	5.71832	94.6738	8.35775	other
CGCGAGAGGGACTTGT-1	6.26692	91.5338	8.4099	other
CGCGAGTCTGCCGGGT-1	4.94254	80.2311	8.43245	other
CGCGCAAATGTCCAGA-1	3.50467	78.7505	8.42976	other
CGCGCAAGGAACTACA-1	5.6968	76.838	8.27048	T-cell zone
CGCGCATGTTTGATTG-1	5.06934	74.9001	8.45662	other
CGCGCCCGACTTAATA-1	5.45511	93.7098	8.44574	other
CGCGGCAGTATTACGG-1	6.44881	77.9458	8.45119	other
CGCGGCTCAACTTGAA-1	5.78501	94.8166	8.45012	other
CGCGGGAATTAGGCAG-1	7.34337	106.358	8.26683	other
CGCGGGAATTCCTTTC-1	7.07417	96.9132	8.03955	other
CGCGGTAAGTCTAGCT-1	6.8426	77.2012	8.29623	other
CGCGGTACGGTATACA-1	6.11037	88.8068	8.37273	other
CGCGGTCACAAACCAA-1	4.53022	86.5986	8.44082	other
CGCGTCATATTAAACC-1	6.0713	54.5426	8.33324	GC
CGCGTGCTATCAACGA-1	6.77928	85.9629	8.2735	GC
CGCGTTCATGAAATAC-1	6.22599	94.8182	8.23369	other
CGCTACCGCCCTATGA-1	5.79851	77.9294	8.00979	T-cell zone
CGCTACGGGACATTTA-1	5.84046	74.0778	8.26278	other
CGCTAGAGACCGCTGC-1	6.04877	102.228	8.41744	other
CGCTATACCGCCCACT-1	5.76687	91.9962	8.37711	T-cell zone
CGCTATTCAATGTATG-1	6.57204	82.1175	8.26276	T-cell zone
CGCTATTCTTAGGCTC-1	5.51868	80.5563	8.45287	other
CGCTCGACATAATGAT-1	6.46325	100.327	8.35376	other
CGCTCTCCGTAGATTA-1	6.05347	83.1423	7.89774	other
CGCTGAGGACGTCCAA-1	5.19863	74.9325	8.3498	T-cell zone
CGCTGGTGACTACCCT-1	5.82791	99.3441	8.36125	other
CGCTGTGACGCCGCAC-1	6.57533	100.883	8.19595	other
CGCTGTGTGGATGTTG-1	6.93673	103.06	8.4551	other
CGCTTAGTATTGATAC-1	5.22024	86.1441	8.455	other
CGCTTATTCCCGGTCG-1	3.4953	87.7497	8.43802	other
CGCTTCCACTGAAATC-1	5.8063	86.4694	8.44094	T-cell zone
CGCTTCGGTCTAAGAC-1	2.89875	62.3177	8.40749	other
CGCTTGGACGGATAGA-1	6.33438	100.844	8.38602	other
CGCTTTCATACCGGTG-1	5.50443	93.5666	8.45265	other
CGCTTTCCGCCAAGGT-1	5.58095	82.4278	8.45256	other
CGCTTTCTTGCATTCG-1	6.36421	95.2549	8.17934	other
CGGAAAGAATCAAACG-1	4.87237	91.4873	8.44425	other
CGGAAATTTCACATCC-1	3.44533	88.7335	8.43907	other
CGGAACGTAAACATAG-1	5.85802	91.1733	8.40771	other
CGGACCTCTGTAGTTA-1	6.25666	83.554	8.30864	other
CGGACCTTTACGTCCC-1	6.21359	94.2008	8.44683	other
CGGAGCAATTTAATCG-1	6.99111	84.4871	8.42948	other
CGGAGCATGGCGATCC-1	6.91002	89.0463	8.3654	other
CGGAGCTTATAACACC-1	7.17471	95.9307	8.35582	other
CGGAGTTTGAGAGACA-1	6.15969	99.0729	8.14625	other
CGGATAAGCGGACATG-1	6.2002	92.6328	8.39277	other
CGGATCCTCAAGGACT-1	6.49031	84.9421	8.45607	other
CGGATGAATGCTGTGA-1	6.69307	108.882	8.39672	other
CGGATTCTGCCTTATG-1	6.8649	83.2028	8.37561	other
CGGCAAACATCGTGCG-1	4.28739	74.2447	8.42478	other
CGGCAATAAGATCGCC-1	5.40686	105.601	8.44989	other
CGGCACCGTTAGCGCC-1	7.04844	91.1956	8.36592	other
CGGCACTCAAGAAAGT-1	6.27791	97.4036	8.46913	T-cell zone
CGGCAGGGTCGGGTTG-1	6.78114	93.9554	8.25585	other
CGGCCACGCACAAAGT-1	6.19511	35.3429	8.46165	other
CGGCCAGAGCGACCAT-1	5.32659	96.863	8.45173	other
CGGCCCAACCTGTAGT-1	6.77769	59.4314	8.28962	GC
CGGCCCAGGTATATCC-1	7.12752	98.7919	8.37208	other
CGGCGCCATCAATCCC-1	6.48865	100.797	8.43363	other
CGGCTCTAAAGCTGCA-1	5.46994	88.5273	8.44427	other
CGGCTCTTCGTCGAAC-1	6.46789	94.9859	8.4603	other
CGGCTGCAAGATTAAG-1	6.40112	99.27	8.34925	other
CGGCTTTGTATGATAA-1	6.78703	103.763	8.15643	other
CGGGAAGTACCGTGGC-1	5.62874	87.2177	8.44221	other
CGGGAATATAGTATAC-1	6.32886	110.471	8.36062	other
CGGGAATTTATGTAAA-1	6.38516	63.7533	8.12872	GC
CGGGAGCTTCAGTGTA-1	7.13895	102.779	8.3881	other
CGGGAGTATACCGCCG-1	6.3895	86.1894	8.32106	other
CGGGATCAATGTAAGA-1	6.81166	91.7061	8.15296	other
CGGGCAGCTAAACCGC-1	7.22329	86.8859	8.4463	other
CGGGCCATAGCCGCAC-1	6.20127	88.4619	8.3761	GC
CGGGCCTTCTTTGTAA-1	5.5411	91.358	8.03344	other
CGGGCGATGGATCACG-1	4.90705	88.381	8.44868	other
CGGGTGTACCCATTTA-1	6.41138	101.528	8.2494	other
CGGGTTCGGCACGTAT-1	7.37825	104.25	8.28863	other
CGGGTTGTAGCTTTGG-1	6.35191	80.4535	8.25461	GC
CGGTACTAGAATCAAA-1	6.37022	94.9262	8.22233	GC
CGGTAGAGGTGCAGGT-1	6.39352	90.9929	8.3088	T-cell zone
CGGTATAGGTATTAGC-1	6.63133	99.4682	8.39787	other
CGGTATGGGCACTCTG-1	4.52047	86.1226	8.44814	other
CGGTCAAGTGGGAACC-1	6.8176	101.076	8.37373	other
CGGTCCATGAGACTCC-1	6.55668	92.213	8.32845	GC
CGGTCCGTCGCAAGCC-1	6.46269	97.4617	8.37917	other
CGGTCTATCAACCCGT-1	6.22949	78.4017	8.22634	T-cell zone
CGGTGAAGACTAAAGT-1	6.00185	72.5429	8.3164	other
CGGTGCAGATAGAACG-1	7.22352	90.6089	8.3125	T-cell zone
CGGTGCGCGTTGGTCC-1	4.71385	71.1604	8.45032	other
CGGTGGGCTCCAGCCT-1	6.35118	91.0109	8.3647	other
CGGTGTACTTGATCCC-1	5.53107	79.8452	8.29759	T-cell zone
CGGTTATCCAACAGTG-1	7.0653	105.222	8.42166	other
CGGTTCAAGTAGGTGT-1	6.53163	108.033	7.90812	other
CGGTTCCGGCTTCTTG-1	5.3075	76.8636	8.21465	T-cell zone
CGGTTGACCTGGCATA-1	6.77224	75.0987	8.23727	other
CGGTTGAGTATCCTTC-1	5.71332	77.7854	8.37763	T-cell zone
CGGTTGGGCAGGGTCC-1	2.89234	91.3046	8.44009	other
CGGTTGGGTTCAAGTT-1	6.70976	95.3225	8.37143	other
CGGTTTATGAAGGAAC-1	5.27249	101.387	8.45247	other
CGTAAACGCTTGAGTG-1	6.22565	64.3995	8.35193	GC
CGTAAAGCAAGAAATC-1	5.96457	66.0668	8.34431	GC
CGTAAATAACAAAGGG-1	6.7977	95.4914	8.39132	T-cell zone
CGTAACTTCGACACTT-1	6.04238	81.3929	8.45734	other
CGTACCTGATAGGCCT-1	6.72731	100.514	8.37246	other
CGTAGAGAGTAATTAT-1	6.93065	85.8479	8.37811	other
CGTAGCGAATTGTCAG-1	6.14438	98.6719	8.22601	other
CGTAGCGCCGACGTTG-1	6.07682	87.4982	8.31819	T-cell zone
CGTATTAAGAGATCTA-1	5.36543	92.8289	8.4488	other
CGTCAAGGCTATAAAT-1	6.73269	93.3772	8.36577	other
CGTCACGTCCATTGGT-1	5.80722	100.792	7.63946	other
CGTCAGTGCGCACAAG-1	5.57504	100.636	8.42698	other
CGTCAGTTTATCGTCT-1	6.35773	56.1189	8.16601	GC
CGTCATACCATATCCA-1	6.58964	90.7538	8.22838	other
CGTCGCATGTGAGCCA-1	6.59061	106.329	8.35476	other
CGTCGCTTGGTTATAC-1	5.90903	84.0087	8.33321	T-cell zone
CGTCGGATAGTGTTGA-1	6.13226	80.4345	8.19781	T-cell zone
CGTCGGGTCTAAGCGC-1	4.96879	92.7574	8.44872	other
CGTCGTCCTTCGCGAA-1	6.80251	89.5354	8.43438	other
CGTCTGGAAGGGCCCG-1	6.62448	100.51	8.43051	other
CGTGAAGTTAATTCAC-1	4.25333	85.6424	8.44614	other
CGTGACATTGGGTCGT-1	5.74499	77.9924	8.28167	T-cell zone
CGTGACCAGTCCTCTG-1	6.22976	95.3807	8.22579	other
CGTGCACACCACTGTA-1	5.8922	47.6293	8.17563	GC
CGTGCAGACTGGGACA-1	6.31919	91.3568	8.30486	other
CGTGCATTGTCGACGC-1	5.46113	71.2615	8.35991	other
CGTGCCCGACATTTGT-1	6.84337	94.4996	8.21731	GC
CGTGCCCTCCCGAAGA-1	6.67767	90.2046	7.62748	other
CGTGCTGGCCTAGTCG-1	5.78107	50.3105	8.08641	GC
CGTGCTTCTACCTAAA-1	6.02392	87.8948	8.36443	T-cell zone
CGTGGCCGAATATCTA-1	5.27659	90.3138	8.45468	other
CGTGGTACCCAAAGGC-1	6.67138	92.0461	8.34466	other
CGTGTATGGGAGCTGA-1	4.56628	44.9388	8.44453	other
CGTGTCCCATTCGCGA-1	6.5638	82.564	8.23897	other
CGTGTCTCGTTACGAC-1	6.15627	103.832	8.42338	other
CGTGTGTTAAACCCTG-1	6.31118	96.8091	8.45372	other
CGTTAAACTAGTTAGG-1	2.80954	68.8207	8.3861	other
CGTTAATGTCCCGACG-1	7.04624	95.8424	8.30487	other
CGTTAGCTCACAACTG-1	7.13567	96.582	8.3481	GC
CGTTCAAGGAAACGGA-1	5.34291	89.4292	8.41906	other
CGTTCAGACCCGCGAA-1	6.8068	101.469	8.32198	other
CGTTCATGGTGCGCGT-1	1.8168	66.7596	8.39342	other
CGTTCTTCGCACACCT-1	5.68028	84.6123	8.44569	other
CGTTGAATACCGCGCT-1	6.58993	95.624	8.42105	other
CGTTGAGCGACCGTCG-1	8.23074	82.1203	7.59435	other
CGTTGAGTAATTGCGT-1	6.43262	96.4529	8.40184	other
CGTTGCCCGCGTGGGA-1	7.29791	109.55	8.21635	other
CGTTGTAAGATTGATT-1	6.30848	67.4739	8.26431	GC
CGTTGTCGGCAATTGA-1	6.16715	105.583	8.36281	other
CGTTGTTTCAATTCCC-1	7.0463	69.397	7.83873	GC
CGTTTAAGCGGAGCAC-1	5.789	90.0663	8.33202	other
CGTTTACAAGGCAGCT-1	6.44462	89.3366	8.32456	GC
CGTTTCACTTCGGGCG-1	6.27977	93.2848	8.29373	other
CGTTTCGCTCATTACA-1	6.24006	89.8013	8.39874	other
CGTTTGTGTAGAGGGT-1	5.70788	72.6515	8.43744	other
CTAAACGGGTGTAATC-1	6.0287	75.5843	8.31122	T-cell zone
CTAAAGAATGCCTACT-1	6.51195	86.2648	7.99514	other
CTAAAGGATGAGATAC-1	7.00055	82.0087	8.30418	other
CTAAAGGGAAATAGGA-1	6.62218	89.9167	8.07982	GC
CTAAAGTCCGAAGCTA-1	6.85554	103.811	8.2966	other
CTAAATCCGGTGTACA-1	5.71653	96.275	8.45477	other
CTAAATCCTATTCCGG-1	7.73858	91.0388	8.21734	other
CTAACAGCACAATAAC-1	4.94942	63.6095	8.25249	other
CTAACCGCGCGCCCGT-1	5.62782	79.8461	8.41128	other
CTAACGAAACTTGCTG-1	6.3442	89.7622	8.35486	T-cell zone
CTAACTGATAATCGCC-1	6.10137	97.9152	8.41508	other
CTAACTGGTCCGGTTC-1	5.87714	85.3684	8.44261	other
CTAAGGGAATGATTGG-1	6.65757	64.4011	8.10926	GC
CTAAGTACAGGGCTAC-1	6.74076	95.8292	8.42299	other
CTAATTCGCACGCGCT-1	5.89685	90.7739	8.27113	other
CTAATTCTCAGATATT-1	6.58104	104.729	7.75083	other
CTAATTTCAACAACAC-1	6.58637	101.423	8.45471	other
CTACAAGAAATAACCC-1	6.21928	96.9509	8.45118	other
CTACACTAGCTTGTTC-1	5.90819	81.2848	7.38963	other
CTACACTCGCAGATGG-1	5.68015	83.451	8.4012	other
CTACATATCGCGGGAC-1	6.41772	83.1397	8.31788	other
CTACCCTAAGGTCATA-1	6.78901	81.8877	8.00893	T-cell zone
CTACGAACTAGGTCGA-1	6.29194	91.6614	8.37121	T-cell zone
CTACGACTAGCTATAA-1	7.07181	76.6892	7.54572	other
CTACGATCCTATCCTA-1	6.49227	79.8088	8.32897	other
CTACGCACGGAGTACC-1	6.3048	61.1939	8.4583	other
CTACGCCATTTCCGAT-1	6.5363	79.4704	8.04172	T-cell zone
CTACGTGTTGCCACCA-1	5.87396	95.3429	8.35539	T-cell zone
CTACTATCATAGGTTT-1	3.41388	79.5569	8.43221	other
CTACTATCTTTCAGAG-1	6.54584	80.2729	7.99181	T-cell zone
CTACTCAAGGTATAGT-1	6.15847	101.501	8.36327	other
CTACTCTAGGCCCGGC-1	5.09831	93.8646	8.45331	other
CTACTGCCACCTGACC-1	6.74933	98.3147	8.28652	other
CTAGACATATATGTAG-1	5.95776	90.6718	8.33299	other
CTAGACTGCATTTCGT-1	6.19997	84.9712	8.28534	other
CTAGATAAACTCCTCG-1	6.31613	81.3254	8.24869	T-cell zone
CTAGATGTGAGTGTAA-1	6.88919	62.5629	8.20845	GC
CTAGATTTACGACGGC-1	6.59743	78.0935	8.12321	GC
CTAGCAACTAATTTAC-1	6.82576	108.009	8.33147	other
CTAGCCACAGGCGAGC-1	6.51235	94.6221	8.35051	other
CTAGCCCGGGAGACGA-1	5.37646	90.062	8.45431	other
CTAGCCGATGTTATGA-1	5.81959	70.9617	8.40032	other
CTAGGCGCCCTATCAG-1	3.80274	82.097	8.43847	other
CTAGGCGGCAGAGAAT-1	6.31087	77.406	8.26893	T-cell zone
CTAGGGATAGGGACAA-1	5.61088	98.7185	8.45349	T-cell zone
CTAGGTCTGAAGGAAT-1	6.12355	84.6136	8.12554	T-cell zone
CTAGGTTCGGACGTGA-1	6.41689	94.0942	8.41409	other
CTAGTAGAAAGGGATT-1	5.99331	105.342	8.30575	other
CTAGTATTCGGAATTA-1	6.28895	76.5308	8.37328	T-cell zone
CTAGTCACGTCTTAAG-1	7.25646	89.7535	8.32802	other
CTAGTGAAGGACAGGA-1	6.93723	90.1846	7.68812	other
CTAGTTACAACCCGGT-1	6.01029	65.192	8.45867	other
CTAGTTGGGCCCGGTA-1	6.10161	89.3403	8.41848	other
CTATAAGAGCCAATCG-1	6.8978	104.485	8.35524	other
CTATACTTAAAGCGAG-1	4.49788	48.9208	8.33755	other
CTATAGGCGTTGATGT-1	6.58689	92.9189	8.24019	other
CTATATCCAGCCTGGC-1	6.66491	98.1574	8.28549	other
CTATCACAACGCTGGA-1	5.65213	80.3471	8.45509	other
CTATCGACGAAATACA-1	5.10776	83.7636	8.44755	other
CTATCGGGTCTCAACA-1	6.21458	96.263	8.45049	other
CTATGAACACCTTGCC-1	7.3569	69.9131	8.24706	GC
CTATGCCCGAATGCAA-1	6.32766	100.065	8.34694	other
CTATGGGAAGCGGAAT-1	6.22388	66.4131	8.33293	GC
CTATGTCACTAGCCCA-1	6.06359	103.457	8.28078	other
CTATGTCTATTGAAAC-1	5.75341	67.3397	8.25008	GC
CTATGTGAGTCACGGC-1	4.69335	84.6909	8.43401	other
CTATTCATGTGTCCCA-1	4.5307	83.0683	8.46241	other
CTATTGTGTTTGGTCA-1	5.85603	93.5919	8.41553	other
CTATTTGCTTGGAGGA-1	6.61343	103.475	8.34068	other
CTATTTGGTTACGGAT-1	5.06836	89.9588	8.43118	other
CTCAAACCACTGCCCG-1	6.71463	93.6502	8.26034	other
CTCAACTAACCCGGAT-1	6.16827	74.2537	8.30456	GC
CTCAAGACATTAGCGC-1	7.17206	92.8751	8.34267	other
CTCACATTTACTAAAT-1	6.98411	97.0826	8.20747	other
CTCACTGTGATACTTA-1	5.24896	97.9828	8.45258	other
CTCACTTGGCTGGTAA-1	6.27896	74.9633	8.41704	other
CTCAGAGCTAATGTCG-1	5.18018	96.5729	8.37835	other
CTCAGCAGACTGCCGA-1	6.95421	96.8557	8.37736	other
CTCAGGACTCACCTGT-1	5.8514	83.9979	8.27661	T-cell zone
CTCAGTCACGACAAAT-1	6.7677	108.023	8.29604	other
CTCATGGCTCACAATC-1	6.86458	107.107	8.32367	other
CTCATGGTAATTTGCG-1	5.23435	90.8073	8.44884	other
CTCATTGCTCTAACAA-1	4.45075	83.4513	8.44058	other
CTCATTTGATGGGCGG-1	7.00506	97.0656	8.27618	other
CTCCCAATGAGTCGCG-1	5.38491	88.4454	8.45314	other
CTCCCTCCTTTCGATC-1	2.47285	69.6321	8.40181	other
CTCCGCCCACATGAGG-1	6.52379	92.455	8.33536	other
CTCCGGCCTAATATGC-1	7.00492	88.3328	8.17153	GC
CTCCGGCTTGTAGACA-1	6.59331	64.4808	8.24421	GC
CTCCTAAGTTATGTCT-1	6.53	98.8811	8.3976	T-cell zone
CTCCTAGTAATCGTGA-1	5.4368	71.9814	8.41242	other
CTCCTCCAGCTCACAC-1	7.10465	105.729	8.35447	other
CTCCTTTACGCAAGTC-1	6.92427	92.8632	8.34865	other
CTCGAATGGAACGTAT-1	6.84412	92.6156	8.40975	other
CTCGAGACATACGATA-1	6.44029	102.624	8.32377	GC
CTCGAGGCAAGTTTCA-1	6.53239	98.3742	8.22489	GC
CTCGAGGTCGAACAGT-1	6.6838	89.4525	8.1387	GC
CTCGATATTTGCGAGC-1	4.53967	97.8483	8.44002	other
CTCGCACCTATATAGT-1	4.82823	96.4567	8.44797	other
CTCGCATTGCATAGCC-1	7.14528	88.6784	6.03605	other
CTCGCCGAATGTAGGG-1	6.18454	91.9298	8.45704	other
CTCGCTAGGTAAGCGA-1	6.57721	94.8027	8.44185	other
CTCGGGCATCGTCGGG-1	6.86639	93.8411	8.24712	other
CTCGGGTTCTCTGGCC-1	5.59302	99.1865	8.37343	other
CTCGGTACCACTGCTC-1	6.97844	85.7726	8.20316	other
CTCGGTCCGTAGCCTG-1	6.49854	96.6881	8.36461	other
CTCGGTTGTCGGCCCT-1	4.87848	90.4331	8.45415	other
CTCGTCGAGGGCTCAT-1	6.22793	104.66	8.37894	other
CTCGTCTGTGCCTTCG-1	5.66023	85.3998	8.3017	other
CTCGTGGCACTGAAAG-1	6.53054	98.1273	8.39525	other
CTCGTTACGGCTACCA-1	6.34418	88.9984	8.36711	T-cell zone
CTCGTTTCTAATGTTT-1	6.81326	93.4035	8.32834	other
CTCTAACACCGGCAGC-1	6.67423	80.4738	8.36363	GC
CTCTAATGCATTGATC-1	6.50581	103.224	8.2679	GC
CTCTACACTGGCGATT-1	5.43748	101.111	8.45587	other
CTCTACATCCTGCGTG-1	5.88261	84.2603	8.45565	other
CTCTAGCCCTCGGAAA-1	5.97102	69.0491	8.2697	GC
CTCTATTTGGCTGCAG-1	3.845	59.3741	8.44201	other
CTCTCACAATCGATGA-1	6.68591	89.1139	7.65801	other
CTCTCGATGTGCGCCT-1	5.22336	59.9401	8.237	GC
CTCTCTAACTGCCTAG-1	2.74098	71.5106	8.39991	other
CTCTGCAGGCATTCTT-1	6.56069	109.039	8.27598	other
CTCTGCGAAGCAAGCA-1	6.2939	102.59	8.38769	other
CTCTGGACGCCTGGTG-1	6.79372	88.6209	8.44487	other
CTCTGTCCATGCACCA-1	6.50485	87.6489	7.71401	other
CTCTGTGCCTGCTATG-1	5.73101	76.8224	8.24336	T-cell zone
CTCTGTTTGAGGATTC-1	5.64944	87.0736	8.38179	other
CTCTTCTATTGACTGG-1	5.23344	90.9751	8.45044	other
CTCTTCTGGAAGTTAG-1	6.36475	102.436	8.30452	other
CTCTTGTCCCGCTTGG-1	4.6324	87.0337	8.45153	other
CTGAAAGAGATCCGAC-1	6.93175	97.6	8.33008	GC
CTGAATCCGAGACCTC-1	6.22593	97.5765	8.40021	other
CTGAATTTATTGCCAG-1	6.46984	98.5623	8.39875	other
CTGACTGCGCAGCTCG-1	6.80143	63.3418	8.30626	GC
CTGAGAAAGTTCGGCG-1	2.34006	64.4892	8.39874	other
CTGAGCAAGTAACAAG-1	6.31762	87.1561	8.36705	T-cell zone
CTGATAGTGTATCTCA-1	6.48616	104.724	8.29129	GC
CTGATCCCTTTATGCA-1	6.47476	63.1147	8.41162	GC
CTGCAAATGGGCTCCA-1	6.3063	66.2928	8.32443	GC
CTGCAAGCACGTTCCG-1	4.54914	94.6497	8.44592	other
CTGCACAACTACATAT-1	5.51352	86.7668	8.44933	other
CTGCACCTAGTCCACA-1	6.20952	92.5656	8.29449	other
CTGCACCTGGAACCGC-1	4.85496	86.9468	8.44298	other
CTGCACTCCAGTACAG-1	6.0562	97.5047	8.44059	other
CTGCAGAGAATCAGAG-1	5.77725	87.9378	8.45109	other
CTGCCAAGGTTGGAAG-1	4.31397	80.8128	8.43579	other
CTGCCATGCATCACAT-1	6.24462	84.7616	8.37223	other
CTGCCTAGCCACCAAG-1	7.00135	103.345	8.16304	other
CTGCCTTTAATACCTT-1	6.27851	76.3818	8.11045	T-cell zone
CTGCCTTTCTAGTAAA-1	5.892	79.1264	8.35962	other
CTGCGACCTCGCCGAA-1	3.05576	72.9301	8.4202	other
CTGCGATTTCGAGATT-1	6.53325	94.9031	8.37396	other
CTGCGGGTGAAATGTT-1	6.14825	86.1011	8.45768	other
CTGCGGTAGTCACGTG-1	7.00707	99.8483	8.33415	other
CTGCGTTACGATATAA-1	6.82995	89.8246	8.39192	other
CTGCTCTGACGGCAAA-1	6.35652	88.0336	8.36918	other
CTGCTGAGGCCACGAA-1	3.94246	77.7304	8.43347	other
CTGCTTGGCGATAGCT-1	5.61962	77.1958	8.44695	other
CTGCTTTATGTCCGCG-1	7.30772	96.3194	8.21251	GC
CTGGAAATGGATGCTT-1	5.84209	92.8308	8.34894	other
CTGGAAGACACGGTGG-1	6.21959	101.55	8.39418	other
CTGGACGCAGTCCGGC-1	5.12298	93.1189	8.44674	other
CTGGATTTACACTTGA-1	4.84517	79.4564	8.45233	other
CTGGCATCCGAATGAG-1	4.81279	88.166	8.44139	other
CTGGCGACATAAGTCC-1	5.67599	80.3121	8.31194	T-cell zone
CTGGCGCACAGGTCTG-1	6.76017	91.911	7.82576	other
CTGGCGGGAATAAGTA-1	5.80741	105.022	8.43957	other
CTGGCTCCTGCGGGAT-1	5.75842	77.9966	8.30466	T-cell zone
CTGGCTGATTCATCCT-1	6.3483	93.0391	8.38379	other
CTGGCTGCTAACGTAA-1	6.19475	91.8321	8.37898	T-cell zone
CTGGCTGGTTGTCAGT-1	4.3772	81.0609	8.43766	other
CTGGGATAAATAATGG-1	6.93194	96.0888	8.38107	other
CTGGGATACGCTACCC-1	5.30154	94.826	8.45477	other
CTGGGATCGCCCAGAT-1	6.38642	54.9937	8.24649	GC
CTGGGCCTGCTATATC-1	5.97435	92.4101	7.72959	other
CTGGGCGGCCAAATGT-1	6.59	81.354	8.32894	T-cell zone
CTGGGCTATCCTTTGG-1	6.04551	101.995	8.29948	other
CTGGGTAGGCAGTTAA-1	6.5411	89.8714	8.24861	other
CTGGGTTGAGTTAAAG-1	5.98944	101.808	8.44809	T-cell zone
CTGGTAAAGTGTGGGC-1	6.46004	92.3659	8.35586	other
CTGGTAACACATAGAA-1	6.99965	61.3775	8.32845	GC
CTGGTAACGAGCTCTT-1	5.59265	104.963	8.43409	other
CTGGTCATTCCAATCC-1	6.24836	107.111	8.24571	other
CTGGTCCTAACTTGGC-1	4.59333	82.0753	8.45037	other
CTGGTGAATGGGCCTA-1	6.54185	98.6921	7.03946	other
CTGGTTCAACGCATCA-1	5.34466	83.3086	8.35434	T-cell zone
CTGGTTTCGAGCAAGA-1	7.22567	94.5437	7.99594	GC
CTGTACTTCTTAGCAT-1	6.65035	88.5295	8.3557	other
CTGTAGCCATCTCACT-1	2.77727	72.1511	8.40992	other
CTGTAGTGAGGATCGA-1	6.287	99.926	8.39612	other
CTGTATGGTGTAGAAA-1	5.87325	92.3353	8.38384	T-cell zone
CTGTCAAATGGCTCGG-1	7.12284	101.345	8.15557	other
CTGTCACGCCAGGCGC-1	6.53861	85.2932	8.3299	other
CTGTGCAGGGTAGGTC-1	7.32106	56.6688	8.03095	GC
CTGTGGTCGGGAGATA-1	6.42276	105.33	8.39271	other
CTGTTACCCAATCTAG-1	5.53324	71.4492	8.42416	other
CTGTTCACTGCCTGTG-1	6.75852	93.0554	8.25875	GC
CTGTTCATCTCACGGG-1	6.32759	94.7937	8.35305	other
CTGTTGTTCAGTCGTA-1	5.45425	89.7132	8.33333	T-cell zone
CTTAACTTCGAAGTAC-1	6.58918	108.628	8.0971	other
CTTAATCGACTTAGTA-1	6.89423	81.5386	8.34905	other
CTTACACGGTATTCCA-1	6.31914	99.9042	8.45537	other
CTTACACTGGGAAATA-1	4.84216	83.6518	8.44995	other
CTTACATAGATTTCTT-1	6.56377	89.1453	7.88973	other
CTTAGATGTTTCATCC-1	5.42185	79.2836	8.44295	other
CTTAGCCTTCCACATG-1	4.92089	88.3958	8.43862	other
CTTAGGTATAGACCAG-1	6.32496	43.4498	7.90434	GC
CTTAGTAGGCCTACAG-1	6.09565	55.5906	8.03377	GC
CTTAGTGTAGTAGCAT-1	6.91858	67.295	8.35249	GC
CTTAGTTGAGGAATCG-1	6.78365	85.8332	8.2646	T-cell zone
CTTATGCGCTCAGGGC-1	5.73795	74.6598	8.32592	other
CTTATGTTGACTACCA-1	6.32364	93.7698	8.42873	other
CTTCAACTCCACTTGG-1	7.21311	89.8578	8.36884	other
CTTCACGCCCTGGTAC-1	6.68528	105.482	8.31981	other
CTTCAGTGGTCGCCTA-1	6.01661	83.8272	8.46167	other
CTTCAGTTGGACAACG-1	7.15851	56.7128	8.31913	GC
CTTCATAGCTCAAGAA-1	5.1214	81.5144	8.41933	T-cell zone
CTTCATCACCAGGGCT-1	6.5876	85.6492	7.97674	GC
CTTCATTGTCAGTGGA-1	4.55448	68.5995	8.44	other
CTTCCGCTCCGTGAAG-1	4.27333	75.1756	8.43576	other
CTTCGATTGCGCAAGC-1	6.65758	99.4786	8.33555	other
CTTCGGCCAATTGTTT-1	4.21774	71.8332	8.43492	other
CTTCGTAGATAGGTGA-1	6.28402	79.6148	8.101	GC
CTTCGTGCCCGCATCG-1	6.10161	53.0154	8.06444	GC
CTTCTATGTTGAAGTA-1	6.57743	95.9521	8.41857	other
CTTCTATTAATGCTAG-1	5.11009	82.0635	8.44974	other
CTTCTGGGCGTACCTA-1	7.09164	96.1303	8.38728	other
CTTCTTACGTCGTATA-1	6.06175	95.7587	8.29239	other
CTTGACCCGAAAGATA-1	7.02094	97.2176	8.39216	GC
CTTGAGGTTATCCCGA-1	6.32984	101.228	8.42563	GC
CTTGAGTTAGGGTAAT-1	6.73648	99.9327	7.69493	other
[truncated: 2,040 more rows]

## Sheet: pdac
	Redeconve	cell2location	DestVI	V1
0	7.94305	184.512	4.55527	duct epthelium
1	3.86655	186.63	5.80443	duct epthelium
2	4.77508	185.674	6.19571	duct epthelium
3	6.50866	185.238	5.7313	duct epthelium
4	4.24121	185.126	5.56492	duct epthelium
5	7.9829	185.233	6.2782	duct epthelium
6	6.12211	187.092	4.84497	duct epthelium
7	6.6792	187.135	7.79559	duct epthelium
8	7.66261	186.662	5.78415	duct epthelium
9	8.16838	185.737	5.32923	duct epthelium
10	5.64677	186.121	5.15703	duct epthelium
11	4.86874	185.553	4.18906	duct epthelium
12	4.04164	186.747	3.46788	duct epthelium
13	7.75633	183.58	5.93214	stroma
14	4.40124	184.054	4.94947	duct epthelium
15	4.0349	183.106	5.62702	stroma
16	4.88692	181.729	6.00813	stroma
17	5.93677	182.853	5.766	stroma
18	6.29339	182.505	5.19722	duct epthelium
19	4.26566	184.861	6.29624	duct epthelium
20	6.87752	185.412	6.05271	duct epthelium
21	7.1878	184.266	5.95414	duct epthelium
22	5.91763	184.372	5.93548	duct epthelium
23	6.03021	185.574	5.75585	duct epthelium
24	4.7292	187.066	6.37934	duct epthelium
25	5.52323	187.094	6.268	duct epthelium
26	5.43068	186.03	4.27915	duct epthelium
27	7.14612	186.791	5.1496	duct epthelium
28	7.55124	185.983	5.83439	duct epthelium
29	8.30884	184.1	5.69546	duct epthelium
30	6.13174	183.912	5.67432	duct epthelium
31	5.64686	184.991	4.28634	duct epthelium
32	4.72551	185.919	4.15296	duct epthelium
33	4.82441	185.747	5.16563	duct epthelium
34	6.1572	184.048	5.16888	duct epthelium
35	5.32048	183.111	4.93529	duct epthelium
36	5.87728	182.881	5.87079	duct epthelium
37	7.03103	182.663	5.04351	pancreatic
38	6.59884	185.672	5.07475	pancreatic
39	6.45721	181.386	5.48665	stroma
40	6.38164	181.778	5.92578	stroma
41	6.01574	182.828	5.44326	cancer
42	6.46124	183.964	5.44719	cancer
43	6.66938	185.326	5.85768	duct epthelium
44	5.20992	186.753	5.2155	duct epthelium
45	5.21012	186.62	5.89559	duct epthelium
46	5.59678	187.46	4.57518	duct epthelium
47	5.77415	185.987	5.2197	duct epthelium
48	6.84035	186.131	5.45039	duct epthelium
49	5.77699	184.47	5.73633	duct epthelium
50	6.57885	184.52	6.13652	duct epthelium
51	6.70379	184.665	6.05857	duct epthelium
52	5.69265	184.059	5.20858	duct epthelium
53	4.74276	185.245	4.82072	duct epthelium
54	4.84569	182.884	5.94942	duct epthelium
55	6.24433	180.912	6.03891	stroma
56	4.34081	181.065	5.57182	stroma
57	8.73553	178.907	6.31183	duct epthelium
58	5.17288	171.797	5.92014	duct epthelium
59	6.43764	182.096	5.41202	pancreatic
60	6.07247	181.191	3.93203	cancer
61	7.83714	183.969	4.59602	cancer
62	9.09175	181.677	4.07907	cancer
63	4.09765	178.679	3.47586	cancer
64	4.71962	177.536	3.72259	cancer
65	4.68072	185.542	4.41876	duct epthelium
66	4.56473	184.746	4.46498	duct epthelium
67	4.56344	186.078	4.69723	duct epthelium
68	5.70293	185.115	4.34826	duct epthelium
69	7.16925	184.827	5.78215	pancreatic
70	7.10574	182.024	5.57967	duct epthelium
71	5.13786	184.053	4.12434	stroma
72	5.11452	182.831	6.17242	stroma
73	5.89294	182.021	5.89444	stroma
74	4.81188	183.088	6.08866	stroma
75	5.71326	184.115	5.8491	stroma
76	5.59343	183.333	5.61489	stroma
77	4.45615	185.315	4.82465	pancreatic
78	6.49115	181.085	6.28502	duct epthelium
79	5.64105	180.928	6.08314	pancreatic
80	5.35782	171.006	5.31444	duct epthelium
81	6.00174	184.044	4.25526	cancer
82	7.3317	184.582	4.42202	cancer
83	5.14711	184.064	3.77489	cancer
84	4.08344	183.157	3.689	cancer
85	6.97737	186.998	4.21667	cancer
86	5.10119	187.421	3.6962	cancer
87	6.32324	185.479	5.99722	duct epthelium
88	6.83794	182.776	5.38469	stroma
89	4.6186	185.108	5.50118	duct epthelium
90	4.83628	185.229	4.55705	duct epthelium
91	7.25265	182.508	5.9643	duct epthelium
92	7.94505	183.6	5.24506	duct epthelium
93	4.16579	176.189	4.40139	cancer
94	6.75063	177.997	5.38571	stroma
95	5.42718	182.925	6.31558	stroma
96	5.11161	185.956	5.44116	pancreatic
97	4.77471	185.744	4.60047	pancreatic
98	4.75569	185.555	5.33336	pancreatic
99	4.46978	183.838	4.60355	pancreatic
100	4.82595	180.562	5.81404	stroma
101	5.22237	179.458	5.31252	stroma
102	6.31587	178.164	5.27301	stroma
103	6.61135	185.166	4.49547	cancer
104	6.59089	184.64	4.33035	cancer
105	8.16168	187.614	4.05368	cancer
106	7.40206	187.697	3.98632	cancer
107	5.24316	182.586	4.1189	cancer
108	5.03539	181.734	4.12697	cancer
109	6.06571	181.097	5.66533	duct epthelium
110	4.87909	182.403	5.7203	stroma
111	4.11555	183.466	6.37672	stroma
112	6.15287	180.502	5.0784	duct epthelium
113	6.94074	182.233	6.33087	duct epthelium
114	4.12715	177.89	4.75761	cancer
115	5.83014	180.427	4.76038	cancer
116	6.00113	181.598	5.91007	stroma
117	4.94399	180.799	6.07653	stroma
118	5.73291	183.245	5.60953	stroma
119	6.09098	185.098	5.09628	pancreatic
120	3.79566	183.97	4.67185	pancreatic
121	4.6023	184.137	4.82182	stroma
122	3.86972	184.602	4.42604	pancreatic
123	3.27052	183.304	5.512	pancreatic
124	4.62611	181.456	6.0904	stroma
125	4.51189	184.888	3.97398	cancer
126	5.8487	186.748	4.13398	cancer
127	5.49449	183.354	4.28135	cancer
128	5.023	185.297	4.05913	cancer
129	4.34375	185.437	3.63595	cancer
130	7.46016	182.205	4.14139	cancer
131	5.44581	183.992	5.75122	stroma
132	6.99751	181.586	5.39901	stroma
133	5.44614	180.484	6.3122	stroma
134	5.7456	183.675	5.73844	duct epthelium
135	5.60995	181.866	5.45195	stroma
136	6.39324	180.181	6.23946	stroma
137	6.19296	178.449	5.44777	stroma
138	4.69476	181.413	6.13926	stroma
139	6.1366	182.233	5.87331	stroma
140	4.36898	182.183	6.23823	stroma
141	6.04513	183.383	5.51952	pancreatic
142	5.23429	173.292	4.69051	pancreatic
143	6.34762	176.597	5.016	pancreatic
144	5.29018	180.391	5.68325	pancreatic
145	3.34811	183.539	5.04887	stroma
146	5.88355	185.05	4.08071	cancer
147	6.4897	184.787	4.17359	cancer
148	5.61778	185.337	4.1316	cancer
149	4.29003	183.261	4.23813	cancer
150	4.56974	183.697	4.24321	cancer
151	3.87701	182.718	4.38143	cancer
152	6.80861	179.615	4.67948	cancer
153	4.81073	179.763	5.6328	stroma
154	4.13743	182.373	6.16525	stroma
155	5.50136	183.433	6.17295	duct epthelium
156	4.55755	180.512	6.17821	stroma
157	6.41572	183.409	6.11918	stroma
158	5.64313	181.791	6.02811	stroma
159	5.49018	182.317	6.10618	duct epthelium
160	6.45854	178.534	5.60207	stroma
161	3.72438	183.136	4.94713	stroma
162	4.1758	183.062	4.90593	stroma
163	5.48279	182.813	5.77101	pancreatic
164	3.79642	183.969	5.25145	pancreatic
165	3.88431	175.414	4.79959	pancreatic
166	5.99539	184.978	4.4242	pancreatic
167	7.38449	185.47	4.57042	cancer
168	4.45658	176.467	3.88752	cancer
169	4.61593	181.835	4.1406	cancer
170	4.26761	171.582	4.01632	cancer
171	6.36382	175.898	3.98701	cancer
172	5.37449	181.262	4.2639	cancer
173	7.29834	176.887	5.58191	cancer
174	6.56166	176.878	5.68714	stroma
175	4.95115	182.642	6.20931	stroma
176	6.62454	181.324	5.72383	stroma
177	4.81192	182.462	6.22648	stroma
178	5.51797	179.745	5.9588	stroma
179	2.89446	182.31	4.9365	stroma
180	6.01814	180.182	5.76971	stroma
181	7.51959	181.261	5.80293	duct epthelium
182	4.24973	182.206	5.83117	stroma
183	5.36961	183.988	5.61565	pancreatic
184	3.16711	184.221	5.52234	stroma
185	5.50809	182.757	4.73872	pancreatic
186	5.77773	182.969	4.53577	pancreatic
187	5.93574	179.47	4.42134	pancreatic
188	7.39156	179.86	4.09459	cancer
189	4.85727	172.026	3.72799	cancer
190	5.33637	176.836	4.23097	cancer
191	4.22718	171.885	4.22142	cancer
192	3.96587	162.574	4.07431	cancer
193	5.77461	174.514	5.42212	cancer
194	4.63658	176.878	4.89893	stroma
195	5.38975	181.986	5.37429	stroma
196	4.02018	183.052	5.80516	stroma
197	6.32943	182.179	5.86892	stroma
198	6.63036	180.088	5.82996	stroma
199	4.9707	182.381	6.1633	stroma
200	5.84728	182.136	5.8219	stroma
201	5.41608	181.73	5.89767	stroma
202	4.18453	182.65	4.88388	stroma
203	4.19816	181.817	6.56444	stroma
204	6.1913	183.092	5.90183	stroma
205	5.04278	184.796	5.33405	pancreatic
206	4.96478	184.445	4.35255	pancreatic
207	5.74982	182.232	4.24565	pancreatic
208	3.99245	175.529	5.14261	pancreatic
209	4.75132	177.898	4.29354	cancer
210	5.17627	179.421	4.31232	cancer
211	5.83539	170.569	4.00476	cancer
212	5.71493	170.205	4.27976	cancer
213	5.74353	164.03	4.08275	cancer
214	6.22459	174.342	5.46167	cancer
215	4.92172	179.213	4.51483	stroma
216	5.41209	182.235	6.28971	stroma
217	5.81009	180.603	5.5509	stroma
218	3.82511	183.276	4.96875	stroma
219	5.63978	183.89	6.18906	stroma
220	5.9694	181.402	5.9991	stroma
221	4.50517	182.248	5.8651	stroma
222	4.32874	181.785	5.18259	stroma
223	3.70987	181.287	6.47995	stroma
224	5.39124	184.561	4.96576	stroma
225	5.5567	185.879	4.35565	pancreatic
226	6.05958	182.729	5.17047	pancreatic
227	5.00369	182.814	5.27392	pancreatic
228	4.92793	180.6	4.61286	pancreatic
229	5.11276	184.576	4.50927	pancreatic
230	6.10019	180.239	4.72086	pancreatic
231	4.61592	166.57	3.55575	cancer
232	5.01949	170.639	4.41357	cancer
233	6.03877	166.458	4.0721	cancer
234	5.17669	168.39	4.12836	cancer
235	4.07163	174.949	5.00633	cancer
236	6.40773	176.078	5.11724	stroma
237	6.29866	179.899	4.79665	stroma
238	6.11054	181.571	5.80759	stroma
239	5.85501	181.544	5.94321	stroma
240	4.65947	179.431	6.16846	stroma
241	4.87131	181.027	5.72058	stroma
242	6.65799	180.123	5.67727	stroma
243	4.80089	176.278	6.33291	stroma
244	3.0344	181.063	7.23447	stroma
245	6.05162	184.831	4.47906	pancreatic
246	4.85171	185.629	4.3728	pancreatic
247	5.37004	184.66	4.39818	pancreatic
248	5.17767	183.744	4.44564	pancreatic
249	3.82919	184.034	4.79069	pancreatic
250	3.6494	183.694	4.5007	pancreatic
251	5.41385	170.452	5.07168	cancer
252	5.59056	164.786	4.09506	cancer
253	4.43358	169.278	5.45536	cancer
254	5.535	170.526	4.77206	cancer
255	3.13595	179.962	6.21994	stroma
256	4.49216	182.179	5.34159	stroma
257	5.0559	181.887	6.04933	stroma
258	5.12452	180.281	5.42552	stroma
259	4.39007	182.312	6.29557	stroma
260	4.34086	180.124	5.16592	stroma
261	4.86348	176.994	4.98905	stroma
262	4.87457	182.203	6.14295	stroma
263	4.07521	181.257	5.85678	stroma
264	5.77179	179.352	5.03978	pancreatic
265	4.7213	185.712	4.36038	pancreatic
266	5.90259	181.476	4.9888	pancreatic
267	5.24888	184.365	5.0494	pancreatic
268	6.65661	185.678	4.67061	pancreatic
269	5.49304	182.53	5.1341	pancreatic
270	4.86862	170.761	4.7451	cancer
271	4.38814	172.098	4.97351	stroma
272	4.57647	178.405	5.70001	cancer
273	6.5472	182.361	6.03665	stroma
274	6.83612	182.003	5.85983	stroma
275	6.47905	179.074	5.90947	stroma
276	5.20733	181.852	5.98995	duct epthelium
277	4.39998	177.053	5.45803	stroma
278	5.82044	181.216	6.04832	stroma
279	4.49701	181.471	5.4779	stroma
280	4.68916	180.946	4.78605	stroma
281	3.98417	181.565	5.97001	stroma
282	4.94517	184.786	4.44579	pancreatic
283	6.27181	181.652	5.1478	pancreatic
284	6.22273	179.68	5.34979	pancreatic
285	4.92132	180.551	4.45726	pancreatic
286	5.54011	184.16	4.15864	pancreatic
287	6.85888	182.315	5.09224	pancreatic
288	3.94498	176.9	5.06397	stroma
289	5.58248	174.454	4.5392	stroma
290	5.83046	179.985	5.98696	stroma
291	6.36211	182.577	6.01633	stroma
292	4.98417	181.152	5.84605	stroma
293	4.80546	181.228	4.8316	stroma
294	3.50312	182.754	5.12389	stroma
295	3.86021	182.488	5.54035	stroma
296	5.31084	182.54	6.06928	stroma
297	3.90767	180.362	5.8273	stroma
298	5.98124	181.681	5.85488	stroma
299	4.41592	177.569	5.0764	pancreatic
300	7.15565	180.594	4.77603	pancreatic
301	4.84655	183.459	4.99722	pancreatic
302	4.70019	179.056	5.30964	pancreatic
303	5.15863	181.938	4.33369	pancreatic
304	5.46991	184.347	4.41752	pancreatic
305	5.3257	177.954	3.95942	stroma
306	4.74171	173.836	5.44491	stroma
307	4.57561	179.57	5.64123	stroma
308	5.54414	180.161	4.90564	stroma
309	6.83399	182.55	5.78997	stroma
310	4.69994	184.745	4.52081	pancreatic
311	4.93057	183.962	5.42867	pancreatic
312	6.27335	184.356	5.36849	stroma
313	3.9974	183.06	6.23471	stroma
314	4.8343	182.476	5.59256	pancreatic
315	5.62752	179.936	4.50113	pancreatic
316	6.16218	180.959	4.33151	pancreatic
317	6.49942	181.771	4.51081	pancreatic
318	5.6971	179.505	4.93954	pancreatic
319	3.34161	185.116	4.08179	pancreatic
320	4.32758	182.661	4.5794	pancreatic
321	5.54895	176.697	5.87456	stroma
322	6.90957	178.673	5.92971	stroma
323	5.43202	183.127	6.1385	stroma
324	6.06737	178.772	5.80721	stroma
325	5.01442	181.462	6.1543	stroma
326	4.84947	184.656	4.92693	pancreatic
327	4.47798	185.457	4.34513	pancreatic
328	5.43419	184.852	4.70222	pancreatic
329	5.54249	172.994	4.80078	pancreatic
330	5.69585	179.413	4.70637	pancreatic
331	4.8357	183.117	4.533	pancreatic
332	4.62681	179.544	4.42843	pancreatic
333	5.50127	174.824	5.21926	pancreatic
334	5.3773	180.492	4.81902	pancreatic
335	4.59628	175.621	4.89225	pancreatic
336	6.86992	182.047	6.0571	stroma
337	5.67862	179.28	6.13526	stroma
338	4.75853	182.763	6.08625	stroma
339	4.82756	185.183	4.46246	pancreatic
340	3.98692	185.481	4.22966	pancreatic
341	5.0063	186.3	4.26624	pancreatic
342	5.41509	178.958	4.17881	pancreatic
343	4.75687	178.819	4.5068	pancreatic
344	2.99597	183.183	4.41901	pancreatic
345	3.59912	184.597	4.25485	pancreatic
346	5.99166	184.296	5.65349	stroma
347	5.71394	184.642	5.06826	stroma
348	3.83407	182.697	6.05532	stroma
349	5.75759	184.962	4.29433	pancreatic
350	4.55593	185.465	4.10641	pancreatic
351	5.83588	183.647	4.47116	pancreatic
352	5.6885	180.835	5.62762	pancreatic
353	3.42476	182.733	4.39572	pancreatic
354	4.9136	185.37	4.31192	pancreatic
355	4.56813	185.279	4.23399	pancreatic
356	3.73487	184.745	4.61651	pancreatic
357	4.09216	185.48	4.61348	pancreatic
358	4.51945	184.303	4.50345	pancreatic
359	7.69504	181.483	5.64363	stroma
360	5.42604	181.614	5.54809	stroma
361	7.00452	183.443	5.91873	duct epthelium
362	7.42795	186.998	6.03995	duct epthelium
363	8.43542	183.433	5.698	duct epthelium
364	5.40999	184.314	5.29186	pancreatic
365	4.21725	183.961	4.40923	pancreatic
366	5.05002	185.629	4.52327	pancreatic
367	5.34361	182.746	6.30106	stroma
368	8.9036	182.418	6.48207	duct epthelium
369	3.56293	178.417	6.41152	stroma
370	7.50559	185.26	6.03557	duct epthelium
371	8.32846	184.818	6.36011	duct epthelium
372	4.74365	187.354	6.5868	duct epthelium
373	5.94461	176.172	6.00928	stroma
374	5.4161	172.385	5.76088	duct epthelium
375	6.53617	182.484	5.79411	stroma
376	5.14082	180.357	4.88599	stroma
377	4.24009	181.422	6.23874	stroma
378	8.84236	183.995	6.36667	duct epthelium
379	7.27873	186.986	7.89257	duct epthelium
380	7.58089	182.784	5.05863	cancer
381	7.5839	183.98	3.73954	duct epthelium
382	5.9238	178.537	4.70129	duct epthelium
383	3.903	175.99	5.19643	duct epthelium
384	7.30527	182.275	5.90462	stroma
385	7.02777	181.603	6.14042	stroma
386	6.94002	183.106	6.1401	stroma
387	6.31583	184.925	5.64802	duct epthelium
388	3.08708	182.392	5.5689	stroma
389	7.76325	185.23	4.53111	cancer
390	7.23748	181.145	4.22705	duct epthelium
391	6.5692	181.244	5.37827	duct epthelium
392	6.58625	180.317	5.55227	duct epthelium
393	6.6925	178.537	5.45545	stroma
394	4.63236	180.605	5.60817	stroma
395	9.18005	184.079	5.62892	duct epthelium
396	5.95467	186.36	8.46957	duct epthelium
397	5.81323	187.578	3.87481	duct epthelium
398	7.00636	186.655	5.35567	duct epthelium
399	7.36704	186.117	4.09498	duct epthelium
400	7.25128	181.17	4.68812	duct epthelium
401	5.68315	176.034	4.67444	duct epthelium
402	4.52701	174.739	5.44392	duct epthelium
403	7.14775	182.102	6.11265	duct epthelium
404	6.51445	183.691	6.26825	duct epthelium
405	7.0988	186.151	5.82949	duct epthelium
406	7.49916	182.152	6.00907	duct epthelium
407	6.81638	182.321	6.30448	duct epthelium
408	6.20891	180.035	6.00588	duct epthelium
409	6.62091	183.035	6.31157	duct epthelium
410	5.748	185.309	5.68605	duct epthelium
411	4.32503	182.057	5.68159	stroma
412	6.1562	183.956	5.08712	stroma
413	5.43583	178.236	5.61547	duct epthelium
414	4.74517	181.013	5.65566	pancreatic
415	2.86715	184.22	6.3146	stroma
416	5.95766	184.369	5.51423	duct epthelium
417	5.46438	187.168	6.20849	duct epthelium
418	3.28609	185.082	6.36669	duct epthelium
419	4.94181	185.871	6.31107	duct epthelium
420	5.85588	184.991	5.88416	duct epthelium
421	5.6539	186.836	6.65546	duct epthelium
422	4.71294	185.75	4.99408	duct epthelium
423	5.64811	185.368	5.51582	duct epthelium
424	5.4428	184.259	5.57759	stroma
425	3.69107	183.064	4.72772	stroma
426	4.76334	180.516	4.48358	stroma
427	3.85553	181.347	6.23466	stroma
