# Supplementary material for: Spatial transcriptomics deconvolution at single-cell resolution using Redeconve
Source: Nat Commun. 2023 Dec 1;14:7930. doi: 10.1038/s41467-023-43600-9 (PMC10692090; doi:10.1038/s41467-023-43600-9)
Supplement: Supplementary file 4 — Source Data [file 41467_2023_43600_MOESM4_ESM.zip › Source Data Figure 2d.xlsx]

## Sheet: 2d_pdac
	number_of_clusters	methods	cosine_similarity
7	13	cell2location_q05	0.696747
8	31	cell2location_q05	0.778923
9	83	cell2location_q05	0.769581
10	187	cell2location_q05	0.578489
11	318	cell2location_q05	0.551266
12	1926	cell2location_q05	0.0175878
13	13	cell2location_q95	0.698959
14	31	cell2location_q95	0.786474
15	83	cell2location_q95	0.801436
16	187	cell2location_q95	0.646783
17	318	cell2location_q95	0.645289
18	1926	cell2location_q95	0.0210856
19	13	cell2location_means	0.697846
20	31	cell2location_means	0.782621
21	83	cell2location_means	0.784514
22	187	cell2location_means	0.611477
23	318	cell2location_means	0.597126
24	1926	cell2location_means	0.0198669
25	13	Redeconve_c=100	0.953849
26	31	Redeconve_c=100	0.963838
27	83	Redeconve_c=100	0.956633
28	187	Redeconve_c=100	0.917901
29	318	Redeconve_c=100	0.904039
30	1926	Redeconve_c=100	1
31	13	Redeconve_c=1e05	0.823968
32	31	Redeconve_c=1e05	0.921221
33	83	Redeconve_c=1e05	0.931527
34	187	Redeconve_c=1e05	0.86236
35	318	Redeconve_c=1e05	0.87383
36	1926	Redeconve_c=1e05	1

## Sheet: 2d_hln
	number_of_clusters	methods	cosine_similarity
7	10	cell2location_q05	0.906249
8	21	cell2location_q05	0.834886
9	39	cell2location_q05	0.76951
10	85	cell2location_q05	0.749662
11	156	cell2location_q05	0.517956
12	1002	cell2location_q05	0.026577
13	10	cell2location_q95	0.907564
14	21	cell2location_q95	0.841139
15	39	cell2location_q95	0.788808
16	85	cell2location_q95	0.787797
17	156	cell2location_q95	0.597623
18	1002	cell2location_q95	0.0301129
19	10	cell2location_means	0.906927
20	21	cell2location_means	0.837996
21	39	cell2location_means	0.778714
22	85	cell2location_means	0.7678
23	156	cell2location_means	0.556286
24	1002	cell2location_means	0.0289898
25	10	Redeconve_hp=100	0.997344
26	21	Redeconve_hp=100	0.989719
27	39	Redeconve_hp=100	0.964807
28	85	Redeconve_hp=100	0.929437
29	156	Redeconve_hp=100	0.906299
30	1002	Redeconve_hp=100	1
31	10	Redeconve_hp=1e05	0.927655
32	21	Redeconve_hp=1e05	0.955034
33	39	Redeconve_hp=1e05	0.920204
34	85	Redeconve_hp=1e05	0.867903
35	156	Redeconve_hp=1e05	0.836158
36	1002	Redeconve_hp=1e05	1

## Sheet: 2d_ht
	number_of_clusters	methods	cosine_similarity
7	13	cell2location_q05	0.856984
8	28	cell2location_q05	0.808807
9	52	cell2location_q05	0.797338
10	113	cell2location_q05	0.693814
11	160	cell2location_q05	0.57547
12	999	cell2location_q05	0.0281978
13	13	cell2location_q95	0.857561
14	28	cell2location_q95	0.812246
15	52	cell2location_q95	0.810732
16	113	cell2location_q95	0.72689
17	160	cell2location_q95	0.630951
18	999	cell2location_q95	0.0295071
19	13	cell2location_means	0.857254
20	28	cell2location_means	0.810462
21	52	cell2location_means	0.80367
22	113	cell2location_means	0.708851
23	160	cell2location_means	0.600999
24	999	cell2location_means	0.029231
25	13	Redeconve_hp=100	0.999839
26	28	Redeconve_hp=100	0.991793
27	52	Redeconve_hp=100	0.979327
28	113	Redeconve_hp=100	0.963978
29	160	Redeconve_hp=100	0.944753
30	999	Redeconve_hp=100	1
31	13	Redeconve_hp=1e05	0.96252
32	28	Redeconve_hp=1e05	0.938277
33	52	Redeconve_hp=1e05	0.942831
34	113	Redeconve_hp=1e05	0.887892
35	160	Redeconve_hp=1e05	0.843787
36	999	Redeconve_hp=1e05	1
