# Supplementary material for: Spatial transcriptomics deconvolution at single-cell resolution using Redeconve
Source: Nat Commun. 2023 Dec 1;14:7930. doi: 10.1038/s41467-023-43600-9 (PMC10692090; doi:10.1038/s41467-023-43600-9)
Supplement: Supplementary file 4 — Source Data [file 41467_2023_43600_MOESM4_ESM.zip › Source Data Figure 3c.xlsx]

## Sheet: Sheet1
	GT cell counts	Redeconve(FFPE)	Redeconve(3')	Redeconve(5')	Tangram(FFPE)	Tangram(3')	Tangram(5')	cell2location(FFPE)	cell2location(3')	cell2location(5')
GT cell counts	1	0.675132	0.649447	0.653954	0.684006	0.679198	0.677354	0.674962	0.589581	0.621807
Redeconve(FFPE)	0.675132	1	0.987749	0.960503	0.992665	0.99187	0.991849	0.720598	0.887564	0.922143
Redeconve(3')	0.649447	0.987749	1	0.951903	0.979323	0.978604	0.978691	0.732727	0.879409	0.915562
Redeconve(5')	0.653954	0.960503	0.951903	1	0.951679	0.950103	0.950096	0.697351	0.84144	0.876033
Tangram(FFPE)	0.684006	0.992665	0.979323	0.951679	1	0.999874	0.999825	0.698827	0.915511	0.947546
Tangram(3')	0.679198	0.99187	0.978604	0.950103	0.999874	1	0.99998	0.690015	0.919648	0.950483
Tangram(5')	0.677354	0.991849	0.978691	0.950096	0.999825	0.99998	1	0.688371	0.920344	0.950995
cell2location(FFPE)	0.674962	0.720598	0.732727	0.697351	0.698827	0.690015	0.688371	1	0.486401	0.5683
cell2location(3')	0.589581	0.887564	0.879409	0.84144	0.915511	0.919648	0.920344	0.486401	1	0.99087
cell2location(5')	0.621807	0.922143	0.915562	0.876033	0.947546	0.950483	0.950995	0.5683	0.99087	1
