# Supplementary material for: Spatial transcriptomics deconvolution at single-cell resolution using Redeconve
Source: Nat Commun. 2023 Dec 1;14:7930. doi: 10.1038/s41467-023-43600-9 (PMC10692090; doi:10.1038/s41467-023-43600-9)
Supplement: Supplementary file 4 — Source Data [file 41467_2023_43600_MOESM4_ESM.zip › Source Data Figure 3d&S21.xlsx]

## Sheet: scFFPE
	cosine_Redeconve	cosine_cell2location	cosine_DestVI	cosine_CARD	cosine_NovoSpaRc	cosine_CellTrek	cosine_Tangram	pearson_Redeconve	pearson_cell2location	pearson_DestVI	pearson_CARD	pearson_NovoSpaRc	pearson_CellTrek	pearson_Tangram	RMSE_normal_Redeconve	RMSE_normal_cell2location	RMSE_normal_DestVI	RMSE_normal_CARD	RMSE_normal_NovoSpaRc	RMSE_normal_CellTrek	RMSE_normal_Tangram
AACACGTGCATCGCAC-1	0.973928	0.921669	0.761666	0.890882	0.36171	0	0.61567	0.97368	0.920731	0.761959	0.889962	0.353403	0	0.620692	2.34407	3.64083	16.1436	5.10349	8.82693	9.3837	7.94401
AACACTTGGCAAGGAA-1	0.93748	0.897469	0.737949	0.8876	0.814709	0	0.629262	0.932359	0.888852	0.717146	0.879545	0.800772	0	0.591147	1.28514	1.62695	2.66975	1.83621	2.18364	3.64932	2.87189
AACAGGAAGAGCATAG-1	0.95268	0.949715	0.88828	0.936958	0.354313	0	0.593046	0.951598	0.949043	0.89394	0.93637	0.319646	0	0.580923	2.05608	2.56893	18.2823	3.14735	5.79599	6.19799	5.06849
AACAGGATTCATAGTT-1	0.928253	0.923281	0.563605	0.914233	0.495723	0.467326	0.492096	0.92625	0.920857	0.556003	0.912623	0.476119	0.441862	0.468036	2.23937	2.23865	7.3823	2.98894	5.07556	5.14358	5.04248
AACAGGTTATTGCACC-1	0.979326	0.931872	0.88518	0.894855	0.513411	0	0.759899	0.979132	0.931072	0.887417	0.893438	0.513992	0	0.767301	2.07324	3.42926	21.2062	3.98195	7.90868	8.90152	6.77486
AACAGGTTCACCGAAG-1	0.858837	0.905753	0.766412	0.921248	0.684443	0	0.846999	0.847966	0.898711	0.766817	0.916119	0.657046	0	0.835228	1.99205	1.64814	5.94492	1.60602	2.84329	3.88393	2.07239
AACAGTCAGGCTCCGC-1	0.943607	0.912643	0.883498	0.911919	0.86064	0.678122	0.911868	0.937771	0.902945	0.873381	0.902368	0.844653	0.644573	0.901906	1.09698	1.32249	1.71113	1.34192	1.64714	2.61252	1.31812
AACAGTCCACGCGGTG-1	0.866168	0.913939	0.850391	0.897983	0.496447	0.15378	0.831864	0.861624	0.910224	0.854483	0.893639	0.462294	0.121499	0.824901	2.59062	2.02247	8.43995	2.23541	4.2501	6.81467	2.799
AACATACTCATATGCG-1	0.94853	0.897126	0.672898	0.890061	0.425974	0.701032	0.527332	0.947665	0.894843	0.673105	0.887994	0.403775	0.695441	0.51214	2.45146	3.08205	13.5455	3.45251	5.83306	5.7643	5.50227
AACATAGTCTATCTAC-1	0.760692	0.762919	0.379279	0.741169	0.42095	0.324007	0.405142	0.749247	0.754791	0.376141	0.734036	0.378632	0.301236	0.364117	3.26824	3.79932	16.4594	4.44296	4.56397	6.49725	4.64634
AACATCTAATGACCGG-1	0.929311	0.922256	0.91951	0.837765	0.917178	0	0.883058	0.919189	0.91016	0.9068	0.814342	0.904819	0	0.865255	1.0632	1.07474	1.08648	1.60592	1.13004	2.69688	1.33096
AACATCTTAAGGCTCA-1	0.95367	0.939954	0.939672	0.892807	0.925599	0	0.864182	0.948804	0.933404	0.932994	0.880809	0.91732	0	0.849466	0.98765	1.10514	1.10034	1.45936	1.21899	3.15264	1.66722
AACATGCGCAAGTGAG-1	0.854419	0.847894	0.589649	0.816119	0.51135	0.291068	0.402167	0.849002	0.839278	0.576904	0.811552	0.471708	0.236559	0.349352	2.8532	2.38564	5.37285	3.80219	3.82939	4.61562	4.13395
AACCAATCTGGTTGGC-1	0.979787	0.794688	0.732612	0.719045	0.193964	0	0.59463	0.979698	0.794247	0.732773	0.718327	0.178121	0	0.602535	2.96254	12.8592	24.0223	14.6974	12.429	12.6662	11.0868
AACCACTAACATGATT-1	0.952858	0.832732	0.852056	0.801859	0.755775	0	0.838715	0.950941	0.827576	0.845772	0.794433	0.745943	0	0.834601	1.5535	2.98455	2.69866	3.1487	3.55275	5.10837	2.98181
AACCACTGCCATAGCC-1	0.914891	0.88743	0.79995	0.858244	0.799059	0.174546	0.789698	0.903575	0.869906	0.768168	0.836998	0.770621	0.148385	0.757011	1.20546	1.29386	1.71074	1.47489	1.80112	9.67263	1.76928
AACCAGAATCAGACGT-1	0.858305	0.694131	0.642703	0.699791	0.39993	0.194246	0.552318	0.852425	0.688088	0.645042	0.69122	0.356657	0.146887	0.527532	2.67038	5.70198	15.0018	4.70329	4.72848	5.61633	4.30998
AACCATCGGAAGCGAC-1	0.876669	0.852342	0.443309	0.824996	0.493637	0.60554	0.386342	0.872252	0.845703	0.433961	0.819454	0.457737	0.581193	0.339151	2.67628	2.62019	8.88883	3.39057	4.1569	3.80323	4.47313
AACCATGAATTGCCTT-1	0.778079	0.630179	0.282653	0.571436	0.350849	0	0.376154	0.770558	0.615997	0.270847	0.554113	0.31071	0	0.3417	3.68271	4.54403	10.0522	4.82941	5.45488	5.82423	5.42276
AACCGCCAGACTACTT-1	0.970152	0.955818	0.729459	0.953808	0.756069	0	0.748267	0.969645	0.955057	0.727652	0.953458	0.761438	0	0.750338	1.88518	2.28459	8.84764	3.14199	5.71912	7.66951	5.6509
AACCGCGGTAACTACA-1	0.974288	0.894518	0.882872	0.89783	0.406761	0.132967	0.760879	0.973785	0.894202	0.887003	0.896078	0.380801	0.0937616	0.756738	1.62501	5.04382	14.7271	3.46503	5.88099	6.91071	4.39657
AACCGTGCTTATGTTG-1	0.863667	0.884903	0.879358	0.872197	0.557947	0	0.735926	0.861995	0.883078	0.877749	0.867511	0.539497	0	0.727825	3.06828	2.82949	3.91345	2.68957	4.59702	5.4776	3.83512
AACCTAAGATACTGAG-1	0.686103	0.621307	0.495391	0.616584	0.415017	0.206325	0.369976	0.670074	0.600891	0.496252	0.596907	0.3618	0.149127	0.317707	3.59472	3.85089	16.5007	3.96345	4.13709	5.00411	4.32972
AACCTACCTACCGGTT-1	0.908268	0.877647	0.842075	0.873219	0.665153	0	0.830233	0.899276	0.865535	0.833059	0.861407	0.626161	0	0.812617	1.43498	1.64845	2.41203	1.72487	2.57662	3.42461	1.9094
AACCTACTGTAACTCA-1	0.961532	0.942194	0.942233	0.901104	0.939673	0.462599	0.893652	0.957293	0.935701	0.935766	0.889651	0.932804	0.421957	0.881583	0.880511	1.07019	1.07151	1.3805	1.0865	4.02475	1.44484
AACCTGACAGTGCCGC-1	0.95498	0.928762	0.928424	0.871265	0.926324	0	0.874867	0.950174	0.920887	0.920605	0.85686	0.918131	0	0.861106	0.966376	1.19644	1.2058	1.59946	1.2135	3.14954	1.58946
AACCTTAGCGTCCGGT-1	0.938809	0.926949	0.924198	0.855514	0.861136	0.213135	0.892886	0.930129	0.915843	0.912548	0.834947	0.839091	0.138865	0.876508	0.992978	1.05222	1.06679	1.52405	1.42429	4.46799	1.27093
AACGAAGCGTGGAAGT-1	0.946922	0.913066	0.697689	0.907664	0.671107	0.796758	0.697295	0.946453	0.911626	0.695933	0.906395	0.678928	0.795656	0.702508	2.87339	3.26649	10.0459	3.69575	6.44242	8.02161	6.25375
AACGAATTGACCGGTT-1	0.985264	0.92882	0.914439	0.870061	0.336222	0.045525	0.631069	0.985184	0.928688	0.915243	0.869506	0.3359	0.0317008	0.64024	2.27391	5.37676	19.602	6.64047	11.8842	13.4074	10.736
AACGACATTAAGATGG-1	0.851729	0.891781	0.81786	0.928792	0.6858	0	0.880533	0.836214	0.880466	0.818925	0.921794	0.652585	0	0.868029	1.77183	1.5148	4.29528	1.26156	2.56761	3.34677	1.59058
AACGAGCCTCTTCGGC-1	0.897533	0.890037	0.799901	0.846407	0.765045	0	0.695247	0.886947	0.878596	0.780802	0.832031	0.738269	0	0.660359	1.48142	1.53041	2.14335	1.89502	2.16298	3.35567	2.45587
AACGCACTGGTGCTCG-1	0.931705	0.926894	0.924185	0.840245	0.891693	0.593982	0.887506	0.923969	0.917441	0.914963	0.820759	0.878417	0.540966	0.872805	1.15684	1.13092	1.18327	1.71937	1.41101	2.65699	1.39684
AACGCATGCCTCAATA-1	0.887618	0.931526	0.916556	0.932663	0.322195	0.178699	0.82394	0.888478	0.930477	0.919386	0.931518	0.296194	0.161259	0.824334	3.95675	2.80038	12.4489	2.72551	6.84323	8.89807	4.59598
AACGCTTCGAGTAACT-1	0.992255	0.909419	0.906443	0.892136	0.87898	0.12579	0.855555	0.992214	0.90872	0.90734	0.89132	0.884638	0.103622	0.862549	1.65851	4.86531	18.641	5.36037	7.91097	11.6603	8.29596
AACGGCACAGAATATT-1	0.910848	0.917582	0.883659	0.902924	0.815644	0	0.904276	0.90098	0.90839	0.876241	0.893534	0.794467	0	0.893591	1.33783	1.28183	1.93075	1.48579	1.89175	3.12284	1.38095
AACGGTAATCGACCTG-1	0.94739	0.888931	0.795782	0.852991	0.400391	0.459934	0.607599	0.945842	0.887185	0.800552	0.850306	0.365893	0.448184	0.591287	1.9189	3.63205	16.411	4.00561	5.24166	7.29148	4.55332
AACGTCGCGACAAGGT-1	0.859838	0.888485	0.873163	0.789673	0.797705	0	0.794427	0.841656	0.872614	0.856533	0.766194	0.767249	0	0.765513	1.56448	1.33794	1.48086	2.05879	1.75952	2.82521	1.82614
AACTAGCACTGTTCGA-1	0.956534	0.960058	0.830465	0.926835	0.604901	0.761865	0.769792	0.954984	0.958936	0.836345	0.924635	0.586669	0.755783	0.761241	1.58911	1.68815	13.1656	2.23419	4.16963	4.4148	3.39975
AACTAGCATCACGTAC-1	0.883259	0.868358	0.419017	0.854906	0.392137	0	0.410688	0.879691	0.865116	0.412175	0.85313	0.360456	0	0.381996	2.81158	3.31692	10.818	4.63256	5.51937	5.99534	5.49319
AACTAGCCTAATAGCA-1	0.906552	0.903137	0.883289	0.795028	0.852271	0	0.846503	0.894851	0.889446	0.868101	0.772343	0.831806	0	0.825545	1.29769	1.25125	1.42611	2.04188	1.55953	2.77837	1.60031
AACTAGCCTTGCAATA-1	0.99713	0.941026	0.941104	0.927383	0.952976	0	0.913838	0.997123	0.940884	0.941187	0.927226	0.953322	0	0.915884	1.59634	7.01497	15.8778	8.00305	31.1786	20.5866	13.5602
AACTAGCGCTCCAGTT-1	0.940684	0.932983	0.932579	0.879782	0.924686	0	0.912531	0.932014	0.922677	0.921773	0.862632	0.914083	0	0.898686	0.965019	1.00317	0.988046	1.38999	1.10576	2.67604	1.13156
AACTAGGCCTGACACC-1	0.628506	0.591662	0.308742	0.56671	0.405309	0.22421	0.367156	0.604065	0.56645	0.295214	0.5457	0.346642	0.175134	0.310532	3.50239	3.76037	9.63343	4.34345	4.01285	5.12977	4.18428
AACTATCGTCATAGTC-1	0.971515	0.91978	0.924789	0.868945	0.893474	0	0.900004	0.973631	0.92196	0.92484	0.86945	0.895887	0	0.907797	7.132	8.17949	10.0468	8.24332	8.70529	13.7623	9.76703
AACTATCTAGCAGTAT-1	0.955706	0.941011	0.928367	0.940447	0.662944	0	0.831989	0.956939	0.940465	0.929854	0.940052	0.666078	0	0.839209	4.58951	3.53484	17.6148	3.78815	8.25816	10.129	7.25521
AACTATGCTGCATTCG-1	0.90573	0.887954	0.873012	0.885469	0.759869	0.551034	0.81776	0.892938	0.87204	0.855259	0.870012	0.723252	0.497345	0.791813	1.25639	1.34503	1.44031	1.38802	1.91772	2.9055	1.71275
AACTATGTGCTTGTTA-1	0.765897	0.74286	0.365185	0.649176	0.496845	0	0.464404	0.748902	0.722401	0.347344	0.634154	0.441776	0	0.411621	2.63141	2.65802	7.49234	4.22175	3.40885	3.92214	3.57812
AACTATTGGCGGATTC-1	0.931092	0.900283	0.853343	0.89519	0.471915	0	0.744717	0.929726	0.896835	0.857062	0.891825	0.441612	0	0.736989	2.19437	2.40485	9.72427	2.59898	4.75295	5.39062	3.73434
AACTCAACCTTGACCA-1	0.971742	0.957228	0.914901	0.744384	0.3236	0.252474	0.671656	0.971373	0.956572	0.918092	0.739591	0.301651	0.228413	0.674566	2.08371	2.37958	19.6711	5.32735	7.55395	7.87921	6.39154
AACTCAACTTGACAGC-1	0.914782	0.902179	0.622458	0.906343	0.471716	0.656174	0.464529	0.911542	0.898617	0.619421	0.903908	0.442201	0.653879	0.435628	2.15889	2.35973	9.16331	2.70722	4.71751	8.93825	4.79703
AACTCACCGAACTTAT-1	0.940498	0.911864	0.549409	0.904859	0.47998	0	0.363504	0.939485	0.910068	0.5427	0.902994	0.471558	0	0.339173	2.66563	2.97175	7.94688	3.14647	6.40564	7.17073	6.68322
AACTCACCTCGGTGTT-1	0.960649	0.921093	0.794411	0.910159	0.94292	0.213235	0.61169	0.959727	0.919053	0.788393	0.907502	0.944456	0.197655	0.598858	1.77154	2.42168	3.6991	2.50145	5.12713	9.28605	4.77965
AACTCACGGAGTACGT-1	0.976344	0.867685	0.868006	0.870448	0.479625	0	0.829979	0.976707	0.866983	0.871699	0.867456	0.467518	0	0.830203	3.02116	5.7331	17.1921	3.39576	6.1332	6.89478	4.35077
AACTCAGATCCATGCC-1	0.909426	0.908484	0.899908	0.814067	0.864359	0	0.87209	0.898682	0.896673	0.887235	0.791891	0.846026	0	0.855105	1.30819	1.26546	1.33482	1.87033	1.51	2.94677	1.47739
AACTGCAATACGGATT-1	0.953047	0.934294	0.934639	0.873173	0.932239	0.253204	0.915462	0.947768	0.926743	0.927116	0.858352	0.92492	0.199161	0.90521	0.963874	1.12983	1.12605	1.55871	1.17949	4.98905	1.25079
AACTGCCGGAGTAACA-1	0.938143	0.863495	0.46343	0.862976	0.46891	0.0747169	0.220323	0.937949	0.863177	0.460492	0.862586	0.485943	0.0559311	0.208693	6.06305	7.62969	14.0367	7.56229	12.7213	13.8173	13.3139
AACTGCCTCGATAGGT-1	0.956385	0.920723	0.612827	0.921884	0.826121	0.773967	0.48281	0.956301	0.920346	0.609424	0.921183	0.832365	0.774128	0.483259	4.65715	4.57907	9.433	4.14555	7.50127	7.33701	9.44286
AACTGCGAACCTTACC-1	0.932448	0.904076	0.899942	0.846284	0.88372	0.298098	0.89518	0.924284	0.891383	0.887376	0.827307	0.868836	0.243111	0.881597	1.12017	1.28155	1.34046	1.67519	1.43261	4.63975	1.35247
AACTGCGATGAATAGG-1	0.890488	0.878838	0.820784	0.913013	0.757417	0	0.842369	0.87656	0.863019	0.805048	0.902102	0.724655	0	0.821872	1.39416	1.45141	2.11856	1.24972	2.02591	3.0369	1.65753
AACTGCGGTCCGAAGC-1	0.854933	0.881847	0.863934	0.801017	0.793153	0	0.782085	0.835654	0.864828	0.845379	0.776374	0.763434	0	0.751047	1.57348	1.37019	1.50614	1.90468	1.81488	2.84882	1.86976
AACTGCTACCTCGATA-1	0.656809	0.633518	0.328896	0.635871	0.38062	0.154245	0.319662	0.641829	0.619548	0.326208	0.621627	0.328342	0.100085	0.266688	4.05154	4.4878	19.3965	4.41266	4.48641	5.47332	4.7169
AACTGGATACTTCACT-1	0.826976	0.816876	0.637446	0.814873	0.434998	0	0.437177	0.818281	0.808408	0.642392	0.807655	0.390208	0	0.395775	2.69926	2.87866	18.3361	3.15081	4.31029	4.78647	4.34232
AACTGGTCATGTGGTT-1	0.937139	0.920313	0.918631	0.909809	0.882862	0	0.921489	0.92981	0.910948	0.909784	0.899344	0.868618	0	0.912016	1.0979	1.23179	1.28948	1.31826	1.47041	2.98262	1.20799
AACTTAACAGTGAGGA-1	0.975013	0.885149	0.893676	0.83627	0.611881	0.0638206	0.79342	0.975317	0.884841	0.894067	0.835502	0.629805	0.0457795	0.802325	4.14727	6.32215	14.2787	7.10295	10.695	12.563	9.35558
AACTTATGATACGTAC-1	0.964171	0.914244	0.679478	0.909611	0.482694	0.54695	0.240598	0.96397	0.913945	0.676358	0.908861	0.496366	0.550468	0.224628	3.52595	5.1774	8.29911	4.69455	10.3956	9.96441	10.9663
AACTTCAAGGATAATC-1	0.972167	0.851836	0.854257	0.803817	0.469317	0	0.730048	0.971814	0.848948	0.855968	0.800026	0.45822	0	0.729916	2.0303	3.93745	11.647	4.36948	6.39179	7.13804	5.28642
AACTTCACAATAACTG-1	0.949458	0.930226	0.933956	0.896998	0.91827	0.234962	0.909871	0.943836	0.922485	0.926434	0.885028	0.908719	0.172333	0.899137	1.00527	1.18291	1.13711	1.40713	1.25023	4.63998	1.30163
AACTTCAGATACTACC-1	0.896674	0.8453	0.792156	0.833782	0.342993	0.151191	0.364994	0.894303	0.841247	0.795641	0.829823	0.310443	0.117409	0.335354	2.96913	3.49055	18.1738	3.78048	6.11508	7.08178	6.06392
AACTTCATCTTCTGGT-1	0.876023	0.890999	0.610849	0.893144	0.604651	0.50422	0.628822	0.867588	0.883512	0.607525	0.886811	0.57039	0.462436	0.597368	1.97123	1.84506	8.00872	1.95618	3.24299	3.64659	3.16631
AACTTCGCTTAGTCAG-1	0.974788	0.946272	0.912889	0.842985	0.217447	0.263929	0.557295	0.974615	0.945848	0.913794	0.841673	0.200342	0.257961	0.562071	2.71171	3.70731	17.4116	6.16689	11.1561	13.5369	10.0599
AACTTGCAACTTGGAC-1	0.924113	0.914895	0.897889	0.818301	0.869063	0.563152	0.864526	0.914779	0.904056	0.885595	0.797641	0.852048	0.532626	0.847208	1.17727	1.22755	1.37899	1.88954	1.50941	3.78649	1.54618
AACTTGCTCGTAACCG-1	0.873867	0.9446	0.841524	0.946661	0.755358	0.449205	0.926647	0.860484	0.941138	0.842404	0.942303	0.729812	0.403015	0.919081	1.62205	1.33276	3.74873	1.1851	2.27492	3.80491	1.25265
AACTTGGTTAATACTA-1	0.893394	0.906239	0.877357	0.824471	0.842843	0.478547	0.852506	0.87998	0.893827	0.862786	0.804993	0.819881	0.436871	0.832646	1.38257	1.26691	1.52281	1.88274	1.57153	3.9051	1.57686
AACTTGGTTACATAAC-1	0.985245	0.965553	0.943325	0.905698	0.409685	0.925928	0.691807	0.98521	0.965079	0.946677	0.907141	0.400681	0.929172	0.69844	2.13353	2.25098	25.0167	4.64903	7.9101	25.4594	6.88282
AACTTGTTGACCGATA-1	0.862752	0.863434	0.83121	0.841084	0.684117	0	0.811447	0.848143	0.849	0.821982	0.826275	0.645303	0	0.790663	1.69433	1.6937	2.53396	1.93176	2.44829	3.35094	1.96005
AAGAATTCTGGCTGCA-1	0.995389	0.952628	0.949517	0.944161	0.917873	0.056926	0.843776	0.995386	0.952855	0.950111	0.944143	0.921507	0.0408306	0.852758	1.95054	6.53911	23.2856	6.20374	10.1602	15.7389	11.9997
AAGACAATCTCCTGCA-1	0.90256	0.895709	0.884307	0.630968	0.819581	0.667671	0.841112	0.887367	0.879789	0.866593	0.60487	0.789904	0.628063	0.817552	1.20198	1.25504	1.3201	3.43888	1.60001	2.52147	1.56918
AAGACTAAGGAGATCC-1	0.812005	0.784364	0.435884	0.751127	0.425952	0.411724	0.48685	0.804292	0.778465	0.434499	0.747439	0.382191	0.379851	0.455484	3.09035	4.05103	16.7629	5.56707	4.44476	4.85098	4.37944
AAGACTGTCATAGTGC-1	0.974137	0.963155	0.649217	0.962945	0.812021	0.571695	0.592634	0.973851	0.962807	0.646063	0.962607	0.825524	0.566477	0.599151	2.17689	2.7327	8.92949	2.85751	7.29274	8.46684	8.30949
AAGAGCAGATGTGCCA-1	0.942984	0.914538	0.772414	0.895627	0.648777	0	0.773291	0.940721	0.911831	0.774012	0.89309	0.633089	0	0.763574	1.72902	2.36076	9.20319	2.93121	4.00008	5.19475	3.31909
AAGATAGGCTTGCTTA-1	0.979692	0.814537	0.867637	0.841167	0.78491	0	0.751872	0.979383	0.814298	0.870545	0.838895	0.790705	0	0.754858	1.64222	9.03896	18.4348	4.76206	5.51326	7.62686	5.62959
AAGATAGTCGACCTTG-1	0.867443	0.838522	0.596911	0.821818	0.488632	0.101396	0.609714	0.860651	0.831942	0.600408	0.81825	0.447391	0.0603576	0.584077	2.33231	2.88274	15.9061	4.03383	3.96837	6.43204	3.6393
AAGATATTGGACGTCC-1	0.883472	0.650473	0.741454	0.72026	0.715959	0	0.712062	0.878689	0.627637	0.720216	0.698212	0.692099	0	0.687793	2.39682	3.37831	2.64204	2.78337	2.74904	3.93743	2.76483
AAGATGCACTATACTT-1	0.885282	0.892315	0.869932	0.786369	0.827244	0	0.832947	0.869884	0.876464	0.853095	0.761928	0.801026	0	0.808692	1.39485	1.29607	1.51026	2.05486	1.61948	2.72894	1.62451
AAGATGGCCGCTAGTT-1	0.910842	0.899952	0.588574	0.891891	0.459691	0	0.453589	0.908567	0.897356	0.582446	0.890152	0.442217	0	0.431283	2.67704	2.81376	7.70237	3.6583	5.72675	6.38976	5.69901
AAGATTAGGCTGTCTA-1	0.957122	0.933678	0.9446	0.896509	0.937347	0.348972	0.926748	0.952638	0.926122	0.938441	0.884075	0.930283	0.314562	0.917537	0.946143	1.13899	1.05104	1.39108	1.11172	5.64947	1.14594
AAGATTATCTAGCATA-1	0.929638	0.887437	0.727883	0.830928	0.381685	0.59137	0.43944	0.92827	0.884081	0.730827	0.826335	0.34914	0.578179	0.413108	2.6886	2.79347	16.9864	3.5765	5.60254	5.14275	5.4457
AAGATTCTGGTCGCGA-1	0.927187	0.90932	0.869163	0.864385	0.807975	0	0.897283	0.91931	0.899711	0.858405	0.850977	0.789781	0	0.885892	1.22168	1.37582	1.86074	1.73728	2.10997	3.24342	1.4361
AAGATTGACACTCGAT-1	0.997914	0.965934	0.961179	0.952744	0.958728	0	0.901121	0.997916	0.965892	0.961264	0.952702	0.958687	0	0.902439	2.61343	6.82775	17.2277	8.28336	8.63855	23.7946	15.6958
AAGCAAGAGCGTGATC-1	0.90891	0.910959	0.8059	0.856259	0.843976	0	0.874572	0.897962	0.900121	0.789032	0.841126	0.822726	0	0.857948	1.30473	1.28259	2.21287	1.74287	1.61374	2.84698	1.4649
AAGCACTCAGGAATGT-1	0.845388	0.957223	0.945953	0.952832	0.346301	0.174074	0.853443	0.843917	0.957015	0.950312	0.952027	0.315512	0.137339	0.852604	3.65575	2.16251	10.7113	2.08968	5.90378	6.64152	3.62034
AAGCAGCCTACTAAGC-1	0.998934	0.95941	0.956631	0.953468	0.819334	0.880738	0.97941	0.998942	0.959399	0.956635	0.953439	0.819352	0.880771	0.980203	5.01901	10.6674	16.0239	10.6284	42.1981	17.6967	18.231
AAGCAGCGGACACGTG-1	0.997151	0.96119	0.968906	0.954789	0.717252	0.0485796	0.84547	0.997145	0.961122	0.969173	0.954754	0.716894	0.0387196	0.85191	1.64564	6.26473	23.8975	7.33573	21.4052	21.1348	16.4998
AAGCAGTATCAGAATC-1	0.965996	0.939742	0.93892	0.901989	0.943293	0.545195	0.926871	0.962389	0.93329	0.932352	0.891181	0.937152	0.503018	0.918753	0.842193	1.1163	1.1217	1.40503	1.07742	3.28886	1.21006
AAGCAGTGAGTGCGAC-1	0.955252	0.935424	0.78326	0.900612	0.287839	0	0.284807	0.954753	0.934573	0.784738	0.899372	0.267881	0	0.263508	2.84884	3.15207	22.0514	4.01598	8.54752	8.91485	8.54651
AAGCAGTGGCATCACT-1	0.881726	0.8493	0.734754	0.803057	0.494117	0.247943	0.742841	0.874154	0.840068	0.742003	0.794728	0.446076	0.193284	0.724554	1.9865	2.28527	12.5138	3.13527	3.65859	4.75512	2.81671
AAGCAGTGGCTCATCC-1	0.817651	0.791117	0.746255	0.777503	0.370813	0.190954	0.69761	0.81064	0.787112	0.751388	0.769297	0.32879	0.163651	0.685905	3.15302	4.7086	18.3094	3.54129	5.08271	7.04144	3.9694
AAGCAGTGTACACCGC-1	0.936444	0.904692	0.901423	0.782836	0.93808	0	0.867492	0.927808	0.890275	0.886372	0.753631	0.92995	0	0.848158	1.03131	1.20475	1.22053	1.91668	1.03357	2.79278	1.44272
AAGCAGTGTAGAATCT-1	0.915026	0.88246	0.713366	0.874466	0.481913	0.343718	0.290272	0.912587	0.87954	0.705513	0.871527	0.462236	0.317566	0.263567	2.46817	3.11995	4.63887	3.32064	5.29007	6.02721	6.3779
AAGCATCAAGCGTGAT-1	0.891174	0.86767	0.416189	0.864891	0.330406	0.150842	0.255623	0.888824	0.865768	0.409494	0.863433	0.300949	0.113502	0.221034	3.20947	4.31464	10.6941	4.88484	6.57356	7.23261	6.80779
AAGCATTGAGTGGTTG-1	0.907842	0.905584	0.897031	0.773157	0.855945	0.592562	0.85308	0.895842	0.892424	0.8832	0.747236	0.835422	0.544903	0.833457	1.26608	1.24266	1.31963	2.11583	1.52007	2.81029	1.58063
AAGCCACCATTCAAGA-1	0.940547	0.930974	0.511721	0.923564	0.41701	0	0.377371	0.939754	0.929516	0.507683	0.92226	0.400401	0	0.353384	2.94523	2.58378	11.533	3.02019	6.46707	7.06388	6.54181
AAGCCACTATGTCTAA-1	0.881731	0.85382	0.528652	0.814193	0.65855	0.444126	0.625005	0.869737	0.839048	0.506427	0.803334	0.615979	0.388999	0.581227	1.60462	1.78635	4.791	2.59903	2.54499	3.51125	2.70993
AAGCCAGATATCAGAA-1	0.819209	0.807343	0.414845	0.757019	0.451283	0.259208	0.338933	0.812924	0.796964	0.400511	0.749869	0.405372	0.208784	0.283473	3.2967	2.75235	7.45027	4.15959	4.11163	4.94752	4.45673
AAGCCAGGCCGACGTG-1	0.970021	0.957007	0.657735	0.954042	0.885246	0	0.611173	0.969596	0.956529	0.653688	0.953725	0.8931	0	0.608573	2.06976	2.78345	7.69186	3.38451	5.54521	8.51673	7.01873
AAGCCAGGCTGCTTGA-1	0.909508	0.846871	0.879397	0.749433	0.825043	0.321762	0.793285	0.89669	0.823427	0.860883	0.715817	0.797784	0.275502	0.763889	1.20776	1.52125	1.3492	2.05971	1.61528	4.99027	1.82226
AAGCCAGGTTACGAAC-1	0.861946	0.856261	0.582813	0.850762	0.444792	0.46574	0.506284	0.856837	0.851327	0.580853	0.847247	0.408662	0.436904	0.479668	2.78259	2.94832	11.1191	3.58028	4.63785	4.71945	4.54591
AAGCCATCCGTGCTAT-1	0.928348	0.906428	0.598311	0.917435	0.365398	0	0.347089	0.927131	0.904936	0.593128	0.916546	0.345044	0	0.322878	2.93107	3.45806	8.08434	3.82435	6.92407	7.41418	6.95518
AAGCCATCGCGATATG-1	0.96044	0.853922	0.853386	0.775596	0.956218	0	0.822036	0.95827	0.845631	0.845055	0.761508	0.953872	0	0.811876	1.23356	2.30621	2.30967	2.76567	1.31246	4.36054	2.52688
AAGCCATTATCGAAGG-1	0.723374	0.618391	0.469702	0.587673	0.378025	0	0.37558	0.710177	0.608702	0.470242	0.576692	0.33055	0	0.331971	3.5317	5.67528	19.7661	5.75758	4.7371	5.11208	4.78914
AAGCCATTATCTGCCA-1	0.878656	0.860058	0.458503	0.855767	0.397631	0	0.32358	0.875758	0.857076	0.450933	0.853182	0.371446	0	0.288841	3.22709	3.67184	9.28213	4.05434	5.86143	6.37355	6.05593
AAGCCGGTTACAAGGC-1	0.945998	0.900725	0.866276	0.809194	0.355601	0	0.834258	0.944877	0.898955	0.870174	0.804474	0.32596	0	0.832306	2.24522	3.07543	16.1407	3.9413	6.18989	6.62006	3.96846
AAGCGACGAACCGCCT-1	0.904723	0.91314	0.824432	0.880288	0.85235	0.435793	0.703783	0.896466	0.905962	0.809272	0.87261	0.839688	0.385086	0.675092	1.54784	1.50868	2.10346	1.99696	1.92192	3.70686	2.61436
AAGCGAGCCGTCCGCT-1	0.864633	0.928494	0.924871	0.943234	0.306259	0.279822	0.898197	0.862621	0.928491	0.928706	0.941748	0.269909	0.242408	0.897204	3.23735	3.85898	9.03675	2.10969	5.75225	5.85846	2.92621
AAGCGTTCGTCTGTCC-1	0.925394	0.922595	0.910617	0.871329	0.869727	0.348297	0.86017	0.916852	0.913758	0.900304	0.857406	0.854573	0.282517	0.84347	1.20522	1.22921	1.31457	1.62454	1.58128	3.78542	1.61944
AAGGACCAACATGGCT-1	0.961218	0.936336	0.937097	0.901426	0.94305	0	0.926979	0.956967	0.929329	0.930158	0.890405	0.937198	0	0.918813	0.886196	1.13334	1.12536	1.40016	1.10617	3.14317	1.20501
AAGGAGGCACTCAATT-1	0.92827	0.907024	0.614926	0.906669	0.527371	0.881034	0.488851	0.926886	0.905808	0.609375	0.905438	0.521117	0.878257	0.47146	2.75541	3.71349	7.51606	3.70904	5.94588	3.23352	5.9515
AAGGAGTGGCTACCAA-1	0.984211	0.929937	0.879442	0.856358	0.278636	0	0.469113	0.984101	0.929561	0.879894	0.855482	0.271401	0	0.473298	2.13127	4.75122	15.8362	6.48581	11.5933	12.0111	11.0028
AAGGCAGTCTGATCAC-1	0.754807	0.733378	0.407127	0.716878	0.385733	0	0.362242	0.743995	0.721576	0.396081	0.707595	0.335454	0	0.31431	3.40776	3.54715	8.71262	4.26265	4.5281	4.9009	4.64615
AAGGCATGAACAGCTC-1	0.879562	0.851862	0.668517	0.830548	0.668718	0	0.786521	0.864335	0.838683	0.671252	0.818966	0.617446	0	0.756709	1.46499	1.90933	6.62299	2.28141	2.25305	2.98977	1.87289
AAGGCCAGCAATCGCC-1	0.852622	0.97097	0.939758	0.918002	0.379522	0	0.836796	0.851611	0.970369	0.944025	0.91784	0.351496	0	0.835723	3.66787	1.6187	11.2688	2.94153	5.86725	6.28603	3.82141
AAGGCCAGTCGCAATT-1	0.963237	0.94297	0.942037	0.881083	0.93603	0.638362	0.866631	0.959274	0.936699	0.935668	0.867978	0.928708	0.600386	0.852452	0.869342	1.07329	1.08239	1.5485	1.11618	2.76371	1.66769
AAGGCCGACCTACCTG-1	0.961247	0.948168	0.645541	0.941706	0.911695	0.671268	0.665689	0.959896	0.946515	0.63706	0.940908	0.908529	0.658116	0.652117	1.51702	1.83161	5.61183	2.55144	2.23574	4.14456	4.03882
AAGGCCGACTATGTAA-1	0.944289	0.92909	0.927981	0.874859	0.911766	0.435736	0.866335	0.937902	0.920699	0.919417	0.859359	0.90061	0.375653	0.850867	1.04067	1.15858	1.16512	1.50843	1.2545	3.46096	1.60902
AAGGCCGATTCTGAGC-1	0.866644	0.761368	0.710065	0.683555	0.702016	0	0.624959	0.850738	0.72764	0.668665	0.653212	0.655515	0	0.57052	1.58271	1.97168	2.16453	2.71522	2.13617	2.99343	2.44626
AAGGCGAACTAGTAGA-1	0.970009	0.946635	0.655653	0.937319	0.901274	0	0.560199	0.969675	0.945863	0.649305	0.936247	0.906738	0	0.552149	2.07539	2.60761	6.17153	2.73189	4.52738	7.5937	6.40635
AAGGCGACGGTGTCGG-1	0.883594	0.886157	0.871031	0.762877	0.7747	0.613901	0.654837	0.864329	0.867673	0.849406	0.734339	0.733295	0.568084	0.612127	1.28052	1.27672	1.34052	2.11855	1.71121	2.73562	2.52984
AAGGCGAGGTTCATGT-1	0.992598	0.933298	0.964674	0.850616	0.614744	0.0623403	0.680943	0.99257	0.93305	0.965331	0.850173	0.636988	0.0461407	0.682468	1.98449	5.86107	24.5912	8.8022	14.1633	15.8465	12.6634
AAGGCGCCGACAATCT-1	0.906004	0.930891	0.696037	0.917468	0.719862	0	0.642208	0.901901	0.927521	0.686315	0.914358	0.707621	0	0.618787	2.0089	1.6969	4.50228	2.12309	3.23954	4.51017	3.47067
AAGGTGCCGCTAAGGT-1	0.913662	0.888248	0.91278	0.884218	0.838517	0	0.87844	0.901225	0.871403	0.899519	0.867544	0.814073	0	0.860282	1.17111	1.30673	1.15046	1.35631	1.56799	2.80609	1.36799
AAGGTGGATATGATCG-1	0.98274	0.914056	0.920856	0.784018	0.211791	0.0684399	0.786573	0.982708	0.913878	0.921489	0.783547	0.202263	0.0506204	0.790313	3.148	6.48385	21.6193	9.44671	13.7719	14.2719	10.5989
AAGGTTACTATGACGC-1	0.933226	0.86824	0.866437	0.79315	0.884766	0	0.899723	0.925909	0.853945	0.851636	0.770114	0.873552	0	0.888348	1.16306	1.64124	1.6364	2.03191	1.61486	3.14474	1.40302
AAGGTTCATGCGGTGC-1	0.907012	0.880152	0.820154	0.800959	0.401666	0	0.558588	0.903326	0.8765	0.828583	0.794539	0.357333	0	0.533512	2.20884	2.85031	19.0978	3.58687	4.65463	5.08112	4.2203
AAGGTTGCTGAGTTGA-1	0.835303	0.888566	0.846023	0.904426	0.474553	0	0.746708	0.82883	0.883619	0.847325	0.900198	0.441045	0	0.735675	2.82638	2.29058	6.33146	2.12609	4.42035	4.97601	3.37653
AAGTACTAAGGTTACG-1	0.960032	0.940261	0.92084	0.944895	0.51956	0.128799	0.771707	0.961451	0.940642	0.92165	0.944444	0.523219	0.0984587	0.777737	3.93724	3.93835	9.67641	3.26285	8.02611	9.13789	6.7312
AAGTACTGGATGCGCA-1	0.926603	0.881043	0.58595	0.880541	0.675384	0	0.651513	0.922573	0.874394	0.573052	0.874675	0.655505	0	0.625275	1.68012	2.12071	5.41319	2.26388	3.20178	4.2621	3.23385
AAGTCGCTATCCTGTC-1	0.873699	0.841972	0.56109	0.760026	0.710555	0.442731	0.630905	0.858407	0.823255	0.539384	0.741424	0.669172	0.38478	0.58225	1.53044	1.72788	4.50916	2.60893	2.18795	3.44758	2.5296
AAGTCGGACACTTCAG-1	0.930157	0.93045	0.925902	0.877171	0.891911	0.197181	0.888258	0.922107	0.921846	0.917013	0.862626	0.87764	0.194468	0.874298	1.16326	1.12474	1.17719	1.52572	1.36152	22.9095	1.4196
AAGTCTACCGGTTGGA-1	0.909611	0.885485	0.519644	0.870966	0.490617	0.565152	0.399799	0.906796	0.881795	0.511612	0.867602	0.466739	0.548524	0.364449	2.44788	2.70929	8.00352	3.19468	4.88084	4.88558	5.12109
AAGTCTGTCAATTCTT-1	0.989575	0.932272	0.914486	0.808887	0.430822	0	0.830448	0.989513	0.931883	0.915156	0.807627	0.438761	0	0.838838	1.87674	4.82166	19.1915	7.66902	12.1577	13.0116	9.82127
AAGTCTTAAGTTGCCA-1	0.949183	0.93645	0.665912	0.92893	0.452963	0	0.50374	0.948194	0.935498	0.664499	0.928463	0.442631	0	0.49308	2.30806	2.92625	11.4886	3.98187	6.60112	7.30109	6.39506
AAGTCTTAATAGAACT-1	0.844159	0.809029	0.574547	0.845907	0.682378	0.461467	0.699939	0.824878	0.793002	0.569847	0.833254	0.635556	0.397822	0.661577	1.68298	2.23466	6.86974	2.02003	2.25497	3.19241	2.30335
AAGTGAGCCTGTTACA-1	0.505051	0.395136	0.149337	0.383074	0.338431	0.159783	0.271517	0.479497	0.369102	0.140257	0.359168	0.289371	0.110897	0.223405	4.6856	5.46178	15.8776	5.75946	5.06367	5.85157	5.34043
AAGTGGACGAATCTAC-1	0.956441	0.938712	0.937655	0.898188	0.928757	0.808823	0.9296	0.951674	0.931854	0.93075	0.886823	0.921285	0.790919	0.921453	0.939993	1.10371	1.11844	1.42413	1.22598	2.12176	1.16514
AAGTGGCGAAGTTAAT-1	0.984279	0.955236	0.934898	0.656139	0.341759	0.271906	0.473394	0.98417	0.954952	0.936099	0.653192	0.341376	0.264565	0.477376	2.13579	3.76897	23.5868	9.15095	11.517	12.565	11.0563
AAGTGGCGAGTGTACA-1	0.937502	0.912788	0.647888	0.907088	0.65806	0	0.415077	0.936667	0.911563	0.643175	0.905892	0.671578	0	0.402381	3.07844	3.55272	7.30186	3.82446	7.28321	8.69096	7.93346
AAGTGGTTCCTCGCGT-1	0.920963	0.855855	0.794076	0.803643	0.865744	0.152399	0.863882	0.911392	0.840866	0.77591	0.785027	0.849024	0.094514	0.846968	1.21048	1.75525	2.2704	2.14334	1.5577	5.58441	1.5701
AAGTTAAGCACTATAA-1	0.958432	0.927894	0.926058	0.870707	0.927779	0.437387	0.90346	0.954485	0.92094	0.918931	0.858023	0.920763	0.377284	0.894023	0.979283	1.281	1.29751	1.70274	1.27822	3.43019	1.47373
AAGTTACTATTACATC-1	0.996413	0.958498	0.965085	0.962345	0.657779	0.0220491	0.854206	0.996414	0.958597	0.965244	0.962443	0.687052	0.0115167	0.863531	2.92849	9.08864	20.5392	8.81502	20.8222	22.8496	18.474
AAGTTCCTATTGCTGG-1	0.976542	0.915354	0.822593	0.909147	0.94522	0.503694	0.574309	0.975895	0.91294	0.819249	0.906512	0.945959	0.485893	0.558816	1.31647	2.45443	3.64244	2.52832	4.14929	5.43676	4.95134
AATAACATGTGCTATG-1	0.920669	0.835354	0.747667	0.819015	0.32902	0.181614	0.382301	0.921298	0.833347	0.746706	0.816134	0.310693	0.154837	0.366635	4.08158	4.81001	10.3577	4.81975	7.89416	8.43464	7.72357
AATAACATGTTACGTC-1	0.905498	0.825031	0.715582	0.850641	0.468875	0.246648	0.6477	0.901531	0.824163	0.722062	0.849646	0.431615	0.199269	0.62817	2.16655	5.36444	18.4177	4.68174	4.33649	5.22687	3.74419
AATAACGTAACTGTGA-1	0.951898	0.93546	0.715822	0.918147	0.884232	0.191733	0.605265	0.950939	0.933604	0.711388	0.915755	0.883579	0.159606	0.5909	2.18035	2.13698	6.15626	2.40075	3.16846	6.6651	4.77258
AATAACGTATTGAACA-1	0.869614	0.822671	0.590135	0.782477	0.574492	0.126417	0.639449	0.861535	0.81153	0.592498	0.774964	0.53438	0.0861809	0.608461	2.11588	2.45106	11.9996	3.59837	3.27182	6.49549	3.08571
AATAACTCTAATACAG-1	0.8674	0.90257	0.860375	0.837249	0.80745	0	0.847621	0.849306	0.887818	0.842958	0.817865	0.778321	0	0.824299	1.48916	1.21761	1.59183	1.75659	1.71246	2.71138	1.51547
AATAACTCTACGATGT-1	0.980218	0.959183	0.903618	0.923577	0.474235	0.144155	0.837525	0.979875	0.958478	0.907055	0.922206	0.463764	0.11461	0.83999	1.52385	2.18738	19.4664	2.94391	6.81927	8.02885	4.94893
AATACAATGCGAGCAG-1	0.848119	0.847437	0.884256	0.873431	0.546974	0.172246	0.800453	0.840255	0.84068	0.880245	0.866825	0.517087	0.122016	0.790389	2.46991	2.54243	2.62389	2.25738	3.92921	5.43498	2.81832
AATACGAGCAAGCCAG-1	0.962636	0.955727	0.921106	0.920489	0.468474	0.141982	0.794235	0.961963	0.955134	0.925297	0.91902	0.45251	0.118012	0.796453	2.00842	2.52463	17.567	2.96307	6.27104	8.14167	4.87516
AATACGCATATCCAGA-1	0.961788	0.942019	0.944875	0.911228	0.941356	0	0.930005	0.957727	0.935851	0.938835	0.901311	0.935003	0	0.922202	0.892059	1.09845	1.05676	1.3292	1.09563	3.14969	1.18142
AATACGGTACGGCCTA-1	0.837742	0.853334	0.82182	0.785587	0.801113	0	0.793742	0.811392	0.829113	0.795283	0.758797	0.76496	0	0.76332	1.52666	1.44041	1.66451	1.98112	1.60812	2.54883	1.79996
AATACGTAGACAGTTA-1	0.828011	0.760821	0.527758	0.680435	0.51983	0.304649	0.451379	0.81708	0.745919	0.530241	0.66461	0.47378	0.247547	0.4002	2.39933	2.85584	15.236	3.71019	3.517	4.36011	3.75445
AATACTAACCACTTAT-1	0.921134	0.90098	0.398141	0.89458	0.399522	0	0.385754	0.919469	0.89902	0.39407	0.893488	0.380155	0	0.362088	2.76217	3.19551	14.7938	4.33341	6.45553	7.00674	6.46443
AATAGATAGCCTAACC-1	0.884603	0.863618	0.682021	0.787844	0.72827	0	0.648938	0.871285	0.849266	0.662515	0.773967	0.691916	0	0.604224	1.49466	1.6931	3.3825	2.6425	2.17734	3.17713	2.50814
AATAGCACGGAAGCGA-1	0.96902	0.867723	0.789796	0.828551	0.360937	0.245301	0.596118	0.968766	0.866208	0.790311	0.826803	0.353467	0.229201	0.597918	2.57876	4.83468	16.3467	5.83702	8.97463	9.51292	8.09441
AATAGTATAGTTGTCG-1	0.989683	0.925002	0.959624	0.906903	0.275565	0.199962	0.539689	0.989641	0.924627	0.960494	0.906542	0.273846	0.194269	0.55359	2.23571	5.46889	24.8988	6.39863	13.7521	15.5557	12.9284
AATAGTCGTTATCTAG-1	0.901738	0.823804	0.774142	0.721543	0.338895	0.121436	0.323278	0.899337	0.819701	0.778095	0.716005	0.302006	0.0852625	0.28747	2.87313	3.94461	18.8154	5.39644	5.83164	6.97695	5.90671
AATAGTCTGGAACAAT-1	0.764095	0.739032	0.48136	0.631693	0.589891	0	0.582678	0.735752	0.70639	0.47614	0.603183	0.529721	0	0.526805	2.10833	2.18788	8.93601	3.24494	2.62007	3.2309	2.70123
AATAGTGCTCATAGAA-1	0.942694	0.902427	0.650136	0.896314	0.668934	0.809162	0.542564	0.941738	0.900809	0.645355	0.894853	0.679257	0.809634	0.538295	2.64311	3.45881	7.25954	3.86865	6.34817	11.3291	6.69402
AATAGTGGAAGAGCAT-1	0.93693	0.902136	0.822481	0.8868	0.443831	0.143362	0.887744	0.935549	0.899425	0.823848	0.884511	0.421644	0.105588	0.884857	2.30943	2.69653	9.66825	3.38234	5.60281	6.78581	2.99261
AATAGTTGGTGCTCAG-1	0.975168	0.944555	0.885212	0.786439	0.329659	0	0.679747	0.975013	0.944027	0.887627	0.783242	0.313335	0	0.680594	2.53411	3.38971	21.5831	5.41092	8.25972	8.72232	6.88698
AATATTAGGCTTCTGG-1	0.993263	0.907087	0.895747	0.809474	0.611709	0.943753	0.888741	0.993269	0.906688	0.896054	0.808349	0.611072	0.945031	0.895764	2.52159	6.14828	16.1062	8.08443	21.7905	39.0071	9.74648
AATCCGACCACGGTCC-1	0.904925	0.868565	0.878147	0.813496	0.842689	0	0.815058	0.891252	0.84895	0.859475	0.787457	0.819133	0	0.789265	1.22977	1.4234	1.3564	1.74516	1.55505	2.82368	1.73865
AATCCGCCGACCTGAG-1	0.916682	0.873048	0.873237	0.465922	0.856615	0	0.857482	0.903252	0.852537	0.8525	0.430714	0.833148	0	0.834766	1.09613	1.35182	1.34334	4.46893	1.42846	2.61392	1.44104
AATCCGCCTGGTCAAT-1	0.96187	0.950314	0.645347	0.957058	0.866023	0	0.573784	0.961574	0.949568	0.642672	0.956627	0.869493	0	0.565283	2.59399	2.59036	9.96887	2.88166	5.20537	8.28168	6.80299
AATCCGGAGCTTGTCT-1	0.954857	0.939956	0.937529	0.889391	0.921134	0.735425	0.914565	0.94997	0.933289	0.930578	0.877009	0.912129	0.704046	0.904771	0.961575	1.09617	1.11705	1.48233	1.24079	2.23604	1.28921
AATCCTCGTCACAGGC-1	0.879017	0.798734	0.697148	0.821586	0.448531	0	0.512178	0.873204	0.790543	0.699025	0.817093	0.406516	0	0.479225	2.3012	3.21368	10.8875	3.78744	4.30819	4.82025	4.14885
AATCGAACGGACGGAG-1	0.981942	0.857106	0.818339	0.864717	0.310988	0	0.896739	0.981885	0.856459	0.818429	0.863937	0.3107	0	0.896818	2.95685	7.98177	18.2255	6.86318	13.044	13.574	7.15018
AATCGACTATCGCTAG-1	0.941708	0.892967	0.719026	0.882832	0.34522	0.0994682	0.418147	0.940734	0.891399	0.719769	0.881184	0.325245	0.0687129	0.402613	2.6551	3.85514	16.7606	4.11893	7.33972	8.32997	7.11127
AATCGGCGCCAACGGT-1	0.900256	0.754401	0.746596	0.716649	0.847531	0	0.825734	0.89337	0.735484	0.727026	0.694252	0.836873	0	0.813092	1.75485	2.64158	2.68039	2.81113	2.14841	4.00355	2.27089
AATCTATCTAACCGAG-1	0.947771	0.939193	0.936883	0.902695	0.914987	0	0.918286	0.942088	0.932086	0.929712	0.891169	0.905175	0	0.908268	1.03195	1.07827	1.11289	1.35585	1.28247	3.02701	1.22327
AATCTGCGAGACGTTC-1	0.949042	0.936777	0.937987	0.908361	0.918571	0	0.901198	0.943533	0.929746	0.930999	0.897815	0.909213	0	0.890081	1.02234	1.12413	1.10669	1.33263	1.25699	3.12073	1.39787
AATCTGCGTTCCTTAC-1	0.881639	0.948798	0.919425	0.949265	0.434797	0.807287	0.831195	0.881426	0.947655	0.922758	0.947947	0.410631	0.801995	0.83039	3.44691	2.10366	10.1364	2.00091	5.71541	3.8045	3.9248
AATCTTAGCCTCTGTC-1	0.866418	0.866464	0.845535	0.804225	0.766667	0.523116	0.790519	0.847182	0.846616	0.822212	0.777104	0.727783	0.458128	0.760161	1.45688	1.43691	1.53535	1.79449	1.81964	2.82209	1.81934
AATGAACTACGTCCAG-1	0.908744	0.903929	0.553324	0.905188	0.473308	0	0.49508	0.90606	0.901729	0.548093	0.903826	0.452531	0	0.473026	2.52749	2.93023	9.17575	3.47486	5.2728	5.93964	5.17323
AATGAAGACGGTTCAG-1	0.945136	0.94327	0.698321	0.942893	0.637042	0	0.630722	0.943889	0.941867	0.69556	0.941884	0.626829	0	0.612587	2.15245	2.12711	7.46563	2.36552	4.18842	5.26311	4.08441
AATGAAGAGGATGTAT-1	0.692169	0.740977	0.347565	0.714296	0.469486	0	0.524261	0.671772	0.724537	0.325044	0.695944	0.422837	0	0.487235	3.20441	2.98141	6.47494	3.11635	3.91974	4.43888	3.80088
AATGAATCGGAAGGCA-1	0.952513	0.418105	0.423536	0.507594	0.938199	0.291584	0.676093	0.950394	0.373288	0.3749	0.468069	0.93576	0.243697	0.653802	1.48756	4.16773	4.06316	3.81418	1.78943	4.78359	3.23621
AATGATTACAACCTAA-1	0.970379	0.926984	0.92632	0.908327	0.230067	0.213564	0.544152	0.970176	0.927018	0.92864	0.907374	0.207079	0.204689	0.538746	2.85415	6.67729	25.8452	4.17076	9.48786	11.8829	8.30781
AATGCAATCACTGTCG-1	0.971081	0.924648	0.884746	0.925053	0.471215	0.160848	0.791994	0.970828	0.926095	0.892805	0.923097	0.441207	0.133628	0.787929	1.87509	4.85036	18.0261	2.41638	4.77676	7.32138	3.53476
AATGCCGACGAGCAAC-1	0.964403	0.921636	0.872459	0.899855	0.503849	0	0.774937	0.964906	0.919822	0.879943	0.896745	0.473401	0	0.767339	2.50324	2.54632	13.2562	2.35299	4.37046	5.05018	3.32714
AATGCCGCGATTGAGC-1	0.908752	0.849537	0.85588	0.825744	0.725798	0.288063	0.841464	0.898358	0.838464	0.845361	0.812823	0.702911	0.24949	0.819819	1.33728	2.07891	2.03807	2.24177	2.70352	5.84389	1.62692
AATGCGAACCTCGCGT-1	0.935756	0.850516	0.848978	0.83458	0.703923	0.202631	0.842066	0.930936	0.840138	0.840945	0.820127	0.692088	0.160575	0.827434	1.35765	2.15274	2.43985	2.02966	3.96599	5.90118	1.93523
AATGGACATCCTACTC-1	0.971659	0.893527	0.847495	0.838682	0.316473	0	0.871257	0.971442	0.892497	0.847838	0.837155	0.30817	0	0.872997	2.64893	4.72111	13.8448	5.86725	10.0371	10.5139	6.4722
AATGGCATAGTATCAT-1	0.940085	0.815232	0.687572	0.787601	0.345306	0.484527	0.490321	0.939187	0.813696	0.68688	0.785405	0.328368	0.485718	0.482067	2.84849	6.65916	13.4846	6.48913	7.80442	45.6697	7.32688
AATGGTCGAACGTGAA-1	0.980117	0.96135	0.891621	0.950136	0.411677	0	0.710162	0.979819	0.96076	0.894334	0.949402	0.401698	0	0.714449	1.64076	2.26691	19.5303	2.60582	7.54491	8.18992	6.38793
AATGGTCGATACTCGG-1	0.940016	0.927065	0.922551	0.871727	0.908755	0.724343	0.901696	0.933196	0.918314	0.913275	0.856492	0.897833	0.699935	0.889397	1.08418	1.16778	1.20439	1.55686	1.30786	2.63734	1.33038
AATGGTCTCGAGCGCT-1	0.961972	0.940796	0.942044	0.890884	0.933032	0.230204	0.921538	0.958032	0.934456	0.935845	0.879029	0.925712	0.1812	0.912911	0.900233	1.10638	1.09525	1.4924	1.16599	5.34117	1.25889
AATGGTTATTCTAGCT-1	0.956475	0.943506	0.944311	0.878201	0.931073	0	0.902952	0.951809	0.936913	0.937841	0.864402	0.923199	0	0.891417	0.947749	1.0401	1.03489	1.5488	1.16024	3.00928	1.35213
AATGTACTTAACATCA-1	0.713582	0.681957	0.336103	0.662186	0.455709	0.413999	0.432151	0.696845	0.66336	0.325708	0.645389	0.406398	0.38579	0.384739	3.22702	3.39947	10.623	3.7818	3.93689	5.06589	4.05942
AATGTAGTCTTACGAG-1	0.918828	0.915673	0.504847	0.913323	0.435173	0.2452	0.350726	0.91683	0.913495	0.499603	0.911777	0.413582	0.245155	0.317942	2.56234	2.57595	10.2905	3.12269	5.72602	48.6101	5.93412
AATGTCAGGTCATTAC-1	0.963284	0.929162	0.887963	0.924863	0.925747	0.0598596	0.658209	0.96286	0.928403	0.887237	0.924015	0.928565	0.0541132	0.66694	2.53861	3.59962	4.77813	3.66812	5.20662	19.1453	7.87559
AATTAGCAACCGTTCC-1	0.951036	0.93341	0.932804	0.873553	0.928085	0	0.906108	0.94562	0.925441	0.924921	0.858267	0.920048	0	0.894614	0.991323	1.11681	1.13203	1.53219	1.19705	2.96325	1.31258
AATTAGCTTAGGTGTA-1	0.784734	0.790412	0.673122	0.682244	0.728226	0	0.692981	0.753597	0.760111	0.63779	0.651305	0.681494	0	0.646861	1.84586	1.82175	2.61527	2.71625	1.94733	2.82849	2.16964
AATTATACCTCAATGA-1	0.880744	0.872814	0.55098	0.848055	0.574506	0	0.487436	0.874324	0.865054	0.548955	0.844434	0.539519	0	0.462491	2.16362	2.10357	10.448	3.38876	3.45753	4.21302	4.73833
AATTCTAACATCGTGC-1	0.902117	0.805376	0.848495	0.790402	0.875118	0	0.812534	0.890294	0.780233	0.82972	0.763439	0.859799	0	0.788591	1.34977	1.85592	1.66061	1.92782	1.51528	3.12785	1.82847
AATTCTCAGACGCAAC-1	0.998009	0.942345	0.941024	0.931202	0.953156	0	0.904674	0.998008	0.942297	0.941112	0.931153	0.953509	0	0.906537	2.00092	8.86334	19.3797	9.6886	45.0295	23.0504	15.6194
AATTCTCGCACCAGTA-1	0.99545	0.936242	0.965026	0.804745	0.899381	0.0636682	0.754045	0.995493	0.936191	0.965549	0.805081	0.899519	0.0531074	0.772055	4.10495	7.0156	24.5063	11.5065	8.99645	17.3343	14.5135
AATTCTTGCATTGGTC-1	0.986009	0.956445	0.96847	0.91009	0.841882	0	0.896468	0.985996	0.956713	0.969764	0.909499	0.848332	0	0.902137	2.31839	4.25958	15.7235	4.82192	7.71064	10.8576	7.08745
AATTCTTGGATACGGA-1	0.861746	0.876351	0.845197	0.678105	0.755487	0.638007	0.776839	0.840579	0.857895	0.821917	0.650723	0.713492	0.591613	0.742927	1.44363	1.37995	1.5391	2.92391	1.84057	2.53332	1.83977
AATTGAATTCACTAGA-1	0.813461	0.837058	0.785954	0.788185	0.714711	0	0.791248	0.78959	0.815905	0.75788	0.762861	0.672407	0	0.76316	1.81544	1.6873	1.92578	1.99173	2.13598	3.05241	1.88422
AATTGCATTGAAGAAT-1	0.966969	0.887563	0.817421	0.865873	0.497091	0.270406	0.728446	0.966157	0.884602	0.821134	0.86236	0.482977	0.259236	0.724619	1.65933	2.96428	16.8799	3.2447	5.64302	10.2949	4.64484
AATTGCGGTGCTAATA-1	0.880848	0.90891	0.826207	0.856167	0.821439	0.287799	0.825578	0.865806	0.895871	0.806791	0.837417	0.794628	0.2428	0.801193	1.45987	1.2064	1.86775	1.58056	1.65642	5.37776	1.68645
AATTGCGTCAGACACT-1	0.918877	0.91477	0.910758	0.828111	0.87309	0.0399256	0.833665	0.909061	0.904065	0.899315	0.808317	0.856403	0.0344226	0.81336	1.22713	1.23691	1.2538	1.83027	1.47826	45.3125	1.75167
AATTGGACGGCATCGT-1	0.923568	0.92765	0.920181	0.841095	0.877298	0	0.875806	0.914981	0.919552	0.911004	0.825528	0.862586	0	0.861122	1.23063	1.19931	1.24432	1.89321	1.51415	3.08417	1.53276
AATTGGAGACATGGAG-1	0.981193	0.938568	0.858887	0.932138	0.608805	0	0.793732	0.980937	0.937699	0.859822	0.931131	0.607917	0	0.800151	1.66619	2.95237	12.1571	3.04915	7.00685	8.42061	6.11056
AATTGGCTTGAGTTGC-1	0.849162	0.866547	0.512526	0.848293	0.525128	0.201409	0.54615	0.84105	0.857834	0.5099	0.839908	0.481786	0.142297	0.506794	2.4355	2.09254	11.0727	2.40978	3.5682	4.86294	3.52378
AATTGGTTATGATACA-1	0.889534	0.849868	0.665665	0.822675	0.686376	0.495504	0.629842	0.878834	0.833856	0.632373	0.807343	0.645179	0.469202	0.585612	1.58279	1.76542	2.71832	2.11849	2.37146	4.74347	2.64789
AATTGTAGAATCCTAG-1	0.867194	0.853233	0.827722	0.704194	0.761242	0.628923	0.815581	0.845586	0.831101	0.804008	0.679815	0.718397	0.583169	0.786731	1.37773	1.4978	1.69238	2.83094	1.77717	2.6278	1.65157
ACAACCTTGGTGTCAA-1	0.954253	0.94204	0.939272	0.874597	0.934101	0	0.914354	0.949203	0.934952	0.932056	0.85933	0.927075	0	0.903928	0.958629	1.03177	1.06991	1.52114	1.16918	2.94818	1.25698
ACAACGCCGATAGTAT-1	0.954734	0.940746	0.921481	0.918309	0.929838	0	0.932764	0.949692	0.934045	0.913411	0.908849	0.921704	0	0.924525	0.950464	1.08054	1.29844	1.25555	1.16291	2.98764	1.11002
ACAACGTGAATTCACG-1	0.92279	0.921779	0.915769	0.860622	0.876126	0.221042	0.862297	0.913776	0.91202	0.90537	0.844577	0.860508	0.149934	0.845347	1.2163	1.18787	1.23858	1.64594	1.4877	4.42333	1.58584
ACAACGTGGAGCTACT-1	0.98775	0.846147	0.894419	0.85278	0.893122	0	0.788836	0.988103	0.845715	0.895733	0.851261	0.893343	0	0.795768	4.89616	9.10603	19.1904	5.38674	5.53484	10.3136	7.7312
ACAACTAAGGTGTTAT-1	0.984322	0.905023	0.877103	0.825616	0.675121	0.896658	0.837543	0.984236	0.904136	0.877681	0.823867	0.677633	0.898989	0.844056	2.25208	4.50074	13.688	5.93923	8.39027	38.5073	7.39265
ACAATACACTTCCATC-1	0.949532	0.935511	0.933053	0.839663	0.922597	0	0.913909	0.944005	0.927241	0.924968	0.820205	0.913428	0	0.902794	1.00793	1.06582	1.11543	1.72523	1.20998	2.86031	1.22793
ACAATAGGATCCAACC-1	0.921599	0.907382	0.878226	0.887503	0.873916	0.393399	0.89956	0.912313	0.89626	0.865665	0.874444	0.857673	0.330563	0.886779	1.21792	1.31597	1.61703	1.47344	1.48711	3.64432	1.3347
ACAATATGAATCATGA-1	0.864417	0.889376	0.791544	0.888003	0.71351	0	0.780725	0.84996	0.876685	0.780245	0.877645	0.6771	0	0.753867	1.67755	1.46901	2.83056	1.62939	2.27572	3.21303	2.01746
ACAATTGGTCGCGTAA-1	0.720015	0.701392	0.413687	0.671275	0.50412	0.303228	0.488624	0.696509	0.678202	0.399465	0.652748	0.449557	0.246445	0.447755	2.71855	2.88646	7.72089	3.53702	3.36891	4.32231	3.73245
ACAGAAGTGATCAATC-1	0.924734	0.909636	0.483831	0.896585	0.48281	0	0.380855	0.922605	0.906919	0.478487	0.894731	0.461062	0	0.34894	2.34126	2.48857	10.7119	3.35038	5.08814	5.76677	5.41893
ACAGAATAAGATAGTG-1	0.995935	0.97627	0.973482	0.881097	0.634877	0.0331842	0.40039	0.995946	0.976271	0.973752	0.882983	0.664649	0.0207324	0.413217	3.66672	5.78095	23.0211	14.1815	19.134	20.9372	19.8293
ACAGAATACATACTAA-1	0.874209	0.838338	0.864737	0.870975	0.728003	0.251281	0.852628	0.86006	0.819087	0.851439	0.85749	0.694558	0.201063	0.83513	1.57764	1.74701	1.74108	1.65208	2.23729	5.11023	1.67009
ACAGAATCCGTTGCTT-1	0.774396	0.755072	0.416511	0.736045	0.430254	0.176968	0.404865	0.762611	0.742597	0.412189	0.726333	0.381135	0.124552	0.359162	3.01773	3.18008	13.123	3.89186	4.16772	5.32789	4.32145
ACAGAATCTTGATAAG-1	0.908178	0.845297	0.615465	0.842351	0.49454	0	0.597002	0.904083	0.838783	0.614767	0.83739	0.459112	0	0.572007	2.07433	2.76991	10.7775	3.22234	4.17202	4.79364	3.84703
ACAGAATGTCTTATTG-1	0.96366	0.922561	0.918323	0.633692	0.238735	0.261478	0.493723	0.963405	0.921784	0.920246	0.628978	0.217962	0.246386	0.492202	3.16564	3.91434	22.6095	7.7272	9.66501	9.77821	8.89795
ACAGAATGTTGAGTCC-1	0.926423	0.911582	0.450579	0.884738	0.432578	0.18631	0.373095	0.924858	0.909725	0.446779	0.883036	0.415805	0.164033	0.346764	2.65879	2.93292	13.6764	3.95962	6.18851	7.90758	6.31749
ACAGATCTGAAGTATC-1	0.892284	0.806733	0.81651	0.833154	0.323596	0	0.489071	0.892987	0.803284	0.818738	0.829631	0.295934	0	0.475687	3.94671	4.45256	16.0491	4.03265	6.89496	7.28622	6.40227
ACAGCCAGGCATAAGC-1	0.903402	0.82009	0.706063	0.774276	0.401088	0.542189	0.516965	0.900693	0.816104	0.70852	0.769565	0.369064	0.542004	0.496208	2.66268	4.09486	15.796	4.73783	5.40023	16.9199	5.05814
ACAGGAACTACAGAAC-1	0.980843	0.969046	0.734325	0.956402	0.693306	0.768137	0.732905	0.980645	0.968723	0.73313	0.955987	0.703906	0.766313	0.738146	1.93763	2.44777	10.7882	3.04052	8.04595	7.76666	7.61656
ACAGGACTGAGCCGAT-1	0.850596	0.867541	0.848074	0.892783	0.688929	0	0.802083	0.830622	0.849995	0.835178	0.880822	0.64181	0	0.776972	1.59628	1.50842	1.97551	1.46322	2.20752	3.02642	1.8756
ACAGGATACCGGATTC-1	0.932091	0.928783	0.913553	0.867449	0.882761	0.634208	0.901629	0.924642	0.920539	0.903894	0.853024	0.868973	0.595761	0.890106	1.17228	1.1721	1.31161	1.64377	1.49382	2.77577	1.37069
ACAGGCACGCGAGGAT-1	0.966724	0.869401	0.939731	0.928019	0.363545	0	0.550433	0.968126	0.871243	0.941163	0.928126	0.360634	0	0.555544	5.08386	7.02676	22.1217	5.13886	10.5999	11.2329	9.92785
ACAGGCATTGAACCAT-1	0.867341	0.887234	0.852361	0.888319	0.621855	0	0.848003	0.859096	0.88019	0.851611	0.881501	0.592767	0	0.838824	2.12813	1.96212	4.2124	1.96668	3.34078	4.25155	2.28711
ACAGGCCTTCTAATGC-1	0.843474	0.899959	0.702676	0.840994	0.76371	0.0845052	0.743098	0.824169	0.888119	0.68114	0.829009	0.730933	0.0771212	0.710466	1.68918	1.37499	3.01625	2.12987	1.98645	27.9079	2.13755
ACAGGTACCAAGGAAG-1	0.909556	0.85651	0.801044	0.840856	0.378436	0.593142	0.766016	0.905746	0.858723	0.80888	0.838989	0.330991	0.591168	0.755512	2.11761	7.01051	18.7814	4.56914	4.72157	10.6923	3.29912
ACAGGTTCAGTGAACG-1	0.98443	0.949657	0.931894	0.90811	0.525047	0	0.939285	0.98432	0.94925	0.932976	0.907304	0.536203	0	0.940986	2.05598	3.51636	16.5374	4.60317	9.91984	10.9907	5.6775
ACAGTACGCACTACCT-1	0.727528	0.658223	0.411646	0.675484	0.445568	0.285144	0.434621	0.712213	0.641395	0.409049	0.663023	0.396511	0.227222	0.389182	3.20609	3.81888	15.0983	4.23768	4.03372	4.59626	4.12505
ACAGTATGCCTGGATG-1	0.956445	0.816628	0.806107	0.752738	0.894142	0	0.85165	0.953419	0.8001	0.788894	0.730449	0.885266	0	0.838513	1.1571	2.1158	2.18733	2.4547	1.65042	3.6564	1.91649
ACATAAGCAATGCGGT-1	0.949326	0.916356	0.918592	0.900572	0.327609	0.234434	0.443319	0.949015	0.915204	0.92313	0.898425	0.298512	0.201226	0.42479	2.61426	3.0831	19.7388	3.07104	6.67232	7.0095	6.33882
ACATCACTGGCGTTCG-1	0.940175	0.88839	0.884866	0.790129	0.951317	0	0.881524	0.933003	0.873981	0.869956	0.764356	0.945886	0	0.866471	1.05729	1.39978	1.42002	1.95915	0.985336	3.04678	1.45102
ACATCGAATGCGAACC-1	0.912747	0.920067	0.859217	0.876955	0.467879	0.133271	0.761174	0.9114	0.917747	0.862847	0.873099	0.443446	0.102749	0.758163	2.66653	2.35046	11.2917	2.84762	5.19088	7.18271	4.06846
ACATCGCCACAAGAGG-1	0.988743	0.968225	0.946517	0.918739	0.831706	0.954971	0.810902	0.988762	0.967875	0.950103	0.917915	0.831899	0.95543	0.818327	2.03173	2.39802	27.3799	3.64911	5.39362	5.76196	6.13972
ACATCGGCTTACAAGG-1	0.966443	0.876789	0.856409	0.817875	0.328626	0.820271	0.758997	0.966309	0.877157	0.856826	0.817376	0.329087	0.820212	0.765362	3.65396	7.3243	18.6809	7.96727	12.1397	14.9977	9.95567
ACATCGTAGACAGGTT-1	0.963164	0.923935	0.924273	0.872213	0.937066	0.669697	0.891319	0.959319	0.9159	0.916317	0.85885	0.930417	0.629354	0.87991	0.882839	1.26199	1.26229	1.6431	1.14791	2.48438	1.5127
ACATCGTCGGTCTACC-1	0.880733	0.839698	0.759943	0.641779	0.343243	0	0.612936	0.877341	0.835208	0.76476	0.631994	0.300548	0	0.597423	2.94027	3.4364	18.8284	5.21028	5.38198	5.72726	4.54995
ACATCTACCTGTTCTA-1	0.976329	0.892275	0.854193	0.757527	0.392182	0	0.876794	0.976027	0.890989	0.855008	0.753958	0.384711	0	0.876168	1.93943	4.15082	12.9438	5.81631	8.2615	8.87728	4.7689
ACATCTATCCGAACCA-1	0.978735	0.883642	0.867313	0.84043	0.345692	0.13754	0.524565	0.978494	0.882221	0.868651	0.838458	0.335624	0.115993	0.525029	1.94912	4.39879	17.1773	5.11314	8.86401	9.72697	8.28618
ACATCTCGACAACCAC-1	0.566864	0.493255	0.245623	0.477664	0.351052	0	0.349029	0.543678	0.466905	0.235367	0.45568	0.295673	0	0.299233	4.18868	4.57268	12.5398	5.08654	4.62348	4.9189	4.68741
ACATCTCGCATAGAAT-1	0.95452	0.92935	0.939006	0.900451	0.932377	0	0.915092	0.949374	0.9214	0.931956	0.888453	0.925151	0	0.90463	0.945798	1.18273	1.08565	1.36147	1.18351	2.95136	1.24461
ACATCTGACCTTGTCT-1	0.900623	0.824749	0.732426	0.746471	0.763707	0	0.822905	0.889141	0.802568	0.707024	0.718007	0.730963	0	0.801694	1.38654	1.76627	2.50642	2.24641	1.97543	2.98634	1.82062
ACATGGATGCGTAAGC-1	0.943862	0.91817	0.843005	0.693079	0.352189	0.102959	0.465792	0.94264	0.916406	0.847366	0.685351	0.321386	0.0664518	0.446287	2.29666	2.78709	19.14	5.00358	6.13486	7.25517	5.81687
ACATGTTCCACTGATA-1	0.913895	0.859994	0.793711	0.690564	0.378037	0	0.562365	0.911359	0.855067	0.798419	0.678647	0.336387	0	0.54223	2.45605	2.86989	14.3928	4.09776	5.04862	5.45244	4.53621
ACATGTTCCAGGACGT-1	0.995449	0.95894	0.964952	0.954907	0.822545	0.0428221	0.817503	0.995465	0.959177	0.965176	0.95497	0.841717	0.0288925	0.825404	3.02858	8.20025	17.7614	7.52214	16.3747	19.3946	15.4986
ACATGTTGCTTGATCT-1	0.978258	0.915735	0.927845	0.884157	0.209511	0.196116	0.315133	0.978181	0.915112	0.929003	0.883306	0.193195	0.185126	0.307057	3.18409	4.79554	22.313	5.6182	11.6495	12.194	11.3543
ACATTCCTGAGTTCCG-1	0.944176	0.935729	0.669064	0.911654	0.894654	0.103468	0.642359	0.942567	0.933703	0.660449	0.909526	0.895517	0.0663883	0.629921	1.9633	2.05088	5.13471	2.7385	3.06744	6.85489	4.48256
ACATTGAAGGCGGTGC-1	0.863997	0.890259	0.885075	0.822204	0.774051	0	0.737679	0.848002	0.877543	0.871797	0.807097	0.744407	0	0.705449	1.60778	1.45384	1.48979	2.14204	1.98345	3.09881	2.19139
ACATTGAATACGCATA-1	0.91955	0.898902	0.907944	0.851373	0.827532	0.432934	0.871245	0.90709	0.882475	0.89236	0.828445	0.798206	0.376856	0.850621	1.09592	1.20283	1.1278	1.49262	1.54085	3.69196	1.366
ACATTGATCGTAATCC-1	0.890437	0.877505	0.870685	0.881358	0.696005	0	0.849523	0.875687	0.862937	0.856204	0.865991	0.647051	0	0.829984	1.35929	1.51995	1.606	1.43849	2.1238	2.93949	1.61826
ACATTGCAGTTCGGCA-1	0.894286	0.822399	0.581664	0.833461	0.639463	0	0.604042	0.887931	0.810597	0.580375	0.826078	0.604455	0	0.564824	1.9335	2.39281	9.18753	2.7893	2.91123	3.77468	3.03716
ACATTGGTTCACAGTG-1	0.752223	0.734418	0.437558	0.729666	0.528788	0.353252	0.48325	0.730249	0.712176	0.423956	0.711056	0.475147	0.30454	0.432075	2.49216	2.63075	7.51918	2.90178	3.20979	4.29734	3.45813
ACATTGGTTCTGCCGT-1	0.865092	0.833128	0.618126	0.836327	0.485581	0.52709	0.436142	0.858267	0.824074	0.622679	0.831469	0.442853	0.506731	0.389727	2.36741	2.54799	16.3077	3.34422	3.93449	4.81987	4.10094
ACATTGTACATTCTTG-1	0.932722	0.888312	0.760621	0.880643	0.476066	0.428975	0.608835	0.929873	0.883885	0.76777	0.878886	0.440085	0.420323	0.586702	1.82011	2.42268	17.4135	3.59261	4.32988	9.53014	3.91486
ACCAAGCACTTGCGCA-1	0.841039	0.802788	0.493175	0.797623	0.486016	0	0.436452	0.833325	0.793136	0.487764	0.789952	0.448737	0	0.394684	2.62343	2.911	10.1697	3.34335	4.17077	4.76926	4.32941
ACCAAGGCTTCGCTAG-1	0.854764	0.821661	0.807811	0.774333	0.769732	0	0.769433	0.835162	0.79668	0.780357	0.745176	0.73535	0	0.737396	1.56398	1.70784	1.76019	1.9861	1.89792	2.96289	1.94743
ACCAAGTGATGGTGAG-1	0.957946	0.935839	0.591627	0.928533	0.901194	0	0.588515	0.957511	0.933791	0.587382	0.926956	0.89832	0	0.571296	2.35882	2.03725	9.09688	2.55297	2.64559	5.76942	4.67277
ACCAAGTGGCTGTATG-1	0.988858	0.970381	0.947865	0.896401	0.726276	0.114799	0.841617	0.988822	0.970107	0.949932	0.895629	0.724017	0.0932787	0.850218	2.10752	2.54292	26.9195	4.9376	8.19468	10.7486	7.59039
ACCAATGAGCCTCATC-1	0.978007	0.969835	0.929618	0.890434	0.467023	0.127261	0.727562	0.978531	0.969157	0.934936	0.88876	0.452511	0.0872021	0.729776	3.15619	1.65644	20.522	3.33924	6.07026	7.15068	5.10911
ACCACGGAAGTTAATT-1	0.981678	0.960302	0.947758	0.933629	0.280621	0.0595534	0.676285	0.981497	0.96026	0.949625	0.932962	0.265923	0.0468035	0.683668	1.93303	4.47413	20.5704	3.65379	9.74221	12.1617	8.33441
ACCACGGATCCGGATA-1	0.899108	0.781354	0.668942	0.717675	0.840061	0	0.762773	0.885222	0.748507	0.634994	0.688724	0.818768	0	0.728422	1.29153	1.83545	2.69605	2.48644	1.65018	2.89188	1.93884
ACCAGTATGAAGTTCC-1	0.995212	0.976704	0.970057	0.935943	0.934984	0	0.886897	0.995206	0.976617	0.970977	0.935964	0.935618	0	0.893078	1.95981	3.53021	29.282	6.38211	23.1508	14.7982	10.5583
ACCATAACTCCTCGTA-1	0.926	0.807317	0.839523	0.728272	0.412823	0.156523	0.761016	0.922895	0.798939	0.846268	0.715874	0.370185	0.12568	0.750724	1.91796	3.02543	13.6264	3.54627	4.62243	6.93173	3.34379
ACCATCCGTTCGAGTG-1	0.91645	0.917664	0.616446	0.914986	0.431007	0.160119	0.403883	0.914717	0.915729	0.612728	0.913947	0.412766	0.122035	0.379486	2.86963	2.67832	9.17823	3.60094	6.07898	6.97455	6.11993
ACCATTAGATCGTGGC-1	0.771274	0.804861	0.514325	0.767546	0.558869	0.454699	0.592844	0.753426	0.790218	0.502736	0.75634	0.515867	0.411374	0.556033	2.53563	2.37484	6.82558	3.20672	3.30153	3.87663	3.22615
ACCGAAGCCGAATTAA-1	0.994017	0.970909	0.972336	0.886738	0.875781	0.111673	0.881421	0.99399	0.970915	0.973144	0.887378	0.883878	0.0938099	0.890549	1.63368	4.57454	25.6229	8.74148	11.0887	14.8919	11.1608
ACCGAGAACGTGTTGG-1	0.947079	0.874231	0.639584	0.880176	0.471723	0	0.631709	0.946807	0.87352	0.639041	0.8797	0.484512	0	0.635369	4.55074	6.55775	20.9921	6.75021	12.2074	13.1663	11.1293
ACCGAGGTGATACCGA-1	0.854547	0.846265	0.642028	0.818209	0.411957	0.313941	0.390793	0.848	0.839333	0.644797	0.812407	0.364328	0.288945	0.346081	2.5988	2.66955	14.1744	3.44615	4.39981	6.30664	4.52436
ACCGCAGGTCGAGTTG-1	0.85723	0.795907	0.68996	0.753201	0.435526	0	0.449815	0.849314	0.784913	0.694045	0.74474	0.385428	0	0.405983	2.33667	2.82765	12.4968	3.89902	4.07557	4.52234	4.0909
ACCGGACGCCAAGCGT-1	0.951874	0.906488	0.807051	0.917392	0.883971	0	0.693646	0.949558	0.902265	0.797225	0.914374	0.878299	0	0.674386	1.44832	2.08298	2.82207	2.15423	2.23207	4.5447	3.27489
ACCGGCACCATACTGC-1	0.992909	0.944258	0.926542	0.923671	0.706069	0.0391314	0.915059	0.992873	0.943965	0.926908	0.92326	0.704921	0.0225409	0.916516	1.66012	4.61489	15.0414	5.34408	12.4156	14.3903	8.03014
ACCGGCACGTACGAAC-1	0.562102	0.492042	0.182062	0.414272	0.362841	0	0.305651	0.535103	0.458273	0.173547	0.389682	0.300112	0	0.245682	3.91467	4.10572	16.6854	5.44395	4.21579	4.49213	4.46632
ACCGGCTATCGTGCGG-1	0.991669	0.94032	0.958157	0.914942	0.327034	0	0.78251	0.991673	0.940096	0.958885	0.914667	0.331699	0	0.789995	3.03826	5.43323	25.1891	6.58476	14.5139	15.1045	11.9961
ACCGTACACGACCGTC-1	0.842069	0.80082	0.557684	0.797258	0.417093	0	0.446329	0.836819	0.795783	0.556606	0.793117	0.376277	0	0.41001	3.14221	4.03872	12.9356	4.46978	4.6794	5.14862	4.61156
ACCGTACTATCGGAGG-1	0.701039	0.657978	0.328846	0.627377	0.473918	0.203424	0.453916	0.679805	0.636792	0.322048	0.610481	0.420669	0.144306	0.402624	3.01978	3.4245	13.3316	4.20207	3.64547	4.83887	3.75031
ACCGTAGGCGGAGGTT-1	0.861242	0.894352	0.841344	0.780283	0.768997	0.414458	0.725243	0.844807	0.881345	0.823424	0.761993	0.737213	0.378181	0.692399	1.61883	1.38882	1.76906	2.41103	1.9693	4.74202	2.26858
ACCGTCGAGTATACTC-1	0.985528	0.898903	0.796387	0.865178	0.318502	0	0.568699	0.985452	0.898306	0.796154	0.864393	0.318785	0	0.576078	2.31704	5.8228	14.9667	6.824	12.5375	13.0691	11.5799
ACCTAATGTTACCAAT-1	0.488771	0.425908	0.173774	0.421648	0.321598	0.1492	0.257508	0.463435	0.397342	0.168743	0.395543	0.271786	0.105434	0.207756	4.8522	5.12095	22.4472	5.28266	5.2023	6.13464	5.44696
ACCTAATTGTCGCTGA-1	0.953462	0.914436	0.493319	0.911905	0.376683	0	0.298128	0.952909	0.913394	0.488654	0.910918	0.370748	0	0.279689	2.81644	3.77413	10.6567	3.98787	8.71262	9.29477	8.87256
ACCTATAACGAACTAC-1	0.61478	0.585298	0.324033	0.541914	0.431333	0.240233	0.393858	0.582179	0.548379	0.310265	0.513507	0.364762	0.175508	0.330984	3.17752	3.24369	9.47691	3.97268	3.55804	4.44156	3.74644
ACCTATGCTACCGGAT-1	0.933842	0.888485	0.466751	0.880469	0.39703	0.161544	0.303444	0.932888	0.886661	0.460556	0.878607	0.385303	0.13334	0.27882	3.0525	3.72396	9.81819	3.94882	7.37426	8.20833	7.59118
ACCTCCACAGAACTCA-1	0.900103	0.893052	0.884941	0.845364	0.450216	0	0.807779	0.899758	0.890199	0.885915	0.841197	0.422717	0	0.804186	2.91409	2.72298	6.14386	3.21726	5.16001	5.76843	3.63671
ACCTCCACAGCTACGT-1	0.911737	0.917963	0.91106	0.82275	0.870719	0	0.897675	0.901228	0.906787	0.899936	0.802244	0.852993	0	0.88339	1.28929	1.17042	1.26648	1.85726	1.46518	2.80482	1.29288
ACCTCCGATTATAAGA-1	0.692788	0.770452	0.372042	0.734123	0.448462	0	0.509912	0.675713	0.758667	0.352829	0.720322	0.405784	0	0.475932	3.46156	3.07071	6.69715	3.30123	4.27835	4.78669	4.12189
ACCTCCTAGAGGCATG-1	0.921415	0.866727	0.717112	0.86544	0.559564	0	0.639614	0.916045	0.857817	0.718712	0.8581	0.51784	0	0.608706	1.56863	2.04264	7.8897	2.28684	3.34282	4.03282	3.10201
ACCTGAGCAGGACCGC-1	0.932404	0.935577	0.867903	0.920198	0.858137	0	0.903201	0.923231	0.926151	0.852136	0.908599	0.837062	0	0.889377	1.06405	1.0049	1.57795	1.12154	1.48167	2.82794	1.24471
ACCTGCACTAGATGGC-1	0.955394	0.938054	0.934348	0.842241	0.93149	0	0.9227	0.950451	0.930874	0.9269	0.825258	0.924428	0	0.913577	0.945997	1.09233	1.13565	1.80463	1.21158	3.05609	1.21026
ACCTGCCACTGCGGTT-1	0.900564	0.925105	0.882807	0.904235	0.80756	0	0.855692	0.885455	0.912538	0.866897	0.89049	0.775621	0	0.83264	1.22859	1.02136	1.40326	1.23678	1.64454	2.67521	1.44762
ACCTGCTTATAGTTCG-1	0.929008	0.891439	0.817116	0.889401	0.841569	0.742461	0.685995	0.925797	0.885138	0.807181	0.883415	0.833992	0.732077	0.664534	1.71827	1.9912	2.58811	2.07564	2.46753	3.67932	3.19124
ACCTGCTTCCACATTG-1	0.953771	0.950638	0.723429	0.940074	0.891823	0.270531	0.942332	0.948958	0.945341	0.715077	0.933668	0.879726	0.26628	0.936143	0.990574	1.00944	4.03888	1.11423	1.46663	16.6691	1.0911
ACCTGCTTGAGCCTGG-1	0.895582	0.858085	0.611298	0.836388	0.553038	0.268017	0.592937	0.889258	0.849546	0.607144	0.830717	0.51628	0.217469	0.561198	1.91442	2.22754	7.85771	3.11568	3.58353	4.8018	3.46817
ACCTGCTTGCTACGAC-1	0.991315	0.958273	0.955204	0.901129	0.329616	0.0573677	0.875299	0.991278	0.958122	0.955717	0.901224	0.336314	0.0412741	0.882343	2.01878	4.80561	19.4222	8.0025	14.7539	15.5696	11.2948
ACCTGTAACCGAATAA-1	0.914453	0.829942	0.820208	0.819833	0.587009	0	0.700274	0.909852	0.820272	0.816203	0.809404	0.557678	0	0.682182	1.82945	2.51873	3.9063	2.57833	3.65109	4.49727	3.23903
ACCTGTGGCGCTGCAA-1	0.990057	0.905647	0.888162	0.855694	0.688291	0	0.917108	0.990303	0.905424	0.888054	0.855276	0.687658	0	0.919261	6.28501	8.45599	13.3829	9.99606	17.7522	18.8776	12.1852
ACCTGTGGTCACCTCG-1	0.942047	0.937535	0.605619	0.929641	0.718146	0.837739	0.584826	0.940662	0.936462	0.601227	0.92966	0.72284	0.841888	0.575017	2.2287	2.68679	8.72895	4.21837	4.9291	17.5087	5.33585
ACCTTCGGTGCTACGA-1	0.94961	0.937103	0.939145	0.906656	0.913997	0.253486	0.892507	0.944181	0.929861	0.932085	0.895624	0.903438	0.182505	0.880017	1.01803	1.10425	1.08242	1.32934	1.25422	4.20428	1.4378
ACGAACATAGGATCGG-1	0.873067	0.960826	0.844276	0.944932	0.706326	0.15769	0.864679	0.863094	0.958159	0.847936	0.940951	0.680574	0.112467	0.854266	1.87145	1.1089	5.38256	1.27308	2.73258	5.86899	1.94225
ACGAACGCACGAGCAC-1	0.803137	0.723149	0.495246	0.725344	0.474158	0.230919	0.526678	0.790833	0.708585	0.495721	0.712621	0.426051	0.178477	0.48807	2.59915	3.33116	15.1336	3.54109	3.82421	4.9556	3.71033
ACGAAGATCGAATTGA-1	0.98742	0.908314	0.876412	0.897882	0.30932	0	0.528385	0.98739	0.907977	0.876422	0.897522	0.316463	0	0.542653	3.01379	7.07855	16.1568	7.62668	16.2846	16.8387	15.5161
ACGAAGCCACCTGAGG-1	0.871517	0.874447	0.856031	0.76504	0.826368	0	0.817317	0.854231	0.855961	0.836517	0.735915	0.799272	0	0.791003	1.47505	1.39948	1.55641	2.07651	1.6039	2.72278	1.70522
ACGAAGCTCATCCTCG-1	0.963911	0.935291	0.936253	0.901668	0.944373	0	0.918526	0.959959	0.928154	0.929182	0.890594	0.938635	0	0.909169	0.855263	1.14173	1.13022	1.39402	1.09122	3.11117	1.25769
ACGAAGTTCCAGCACC-1	0.737293	0.718316	0.673277	0.570538	0.293214	0.154207	0.260537	0.731353	0.711502	0.676399	0.558862	0.259872	0.123897	0.226704	4.89541	4.94796	32.057	5.85581	6.79165	7.58218	6.91194
ACGACAAGCACTTCAC-1	0.941685	0.941612	0.813921	0.828953	0.466822	0	0.721583	0.939427	0.939074	0.821591	0.820824	0.42962	0	0.709406	1.76975	1.6722	15.6193	2.75863	4.36346	4.93205	3.48925
ACGACTGAAGACTTAC-1	0.990711	0.920409	0.892038	0.843642	0.548316	0.104217	0.838537	0.990708	0.920221	0.892487	0.84286	0.561978	0.0914913	0.844946	2.47604	6.1603	19.5422	7.68959	12.6147	14.2368	10.3231
ACGAGGACAACTCACC-1	0.866854	0.828174	0.736316	0.773589	0.796622	0.397564	0.830249	0.849829	0.808349	0.713837	0.751392	0.768591	0.347302	0.807414	1.53416	1.82916	2.62455	2.27163	1.83251	4.12147	1.69255
ACGAGGCTAGGTGGCT-1	0.924786	0.92604	0.919227	0.830581	0.901362	0	0.900676	0.91665	0.916857	0.909607	0.811109	0.890492	0	0.887807	1.24182	1.1577	1.23299	1.81695	1.4119	2.93888	1.31602
ACGAGGCTTAATCACG-1	0.512792	0.483962	0.271291	0.424518	0.373137	0.218654	0.31731	0.493659	0.46281	0.268422	0.407143	0.341927	0.182383	0.281542	5.37677	5.47981	23.5222	6.30088	5.8118	6.45277	5.98063
ACGAGTGCGTGCGTTC-1	0.930943	0.893841	0.828183	0.900392	0.350589	0.113626	0.786636	0.929567	0.892369	0.829452	0.899265	0.326045	0.0902328	0.782731	2.65283	3.92661	11.6797	4.11689	6.75	8.48216	4.5928
ACGATGACTATTAGAT-1	0.737992	0.737625	0.426193	0.74449	0.552896	0	0.540201	0.715601	0.714964	0.410502	0.724401	0.505463	0	0.494649	2.60704	2.60114	7.13936	2.65317	3.20882	3.85095	3.29333
ACGATGCGAAGGAGCA-1	0.667815	0.618403	0.442538	0.618587	0.392118	0	0.415583	0.649414	0.596525	0.444144	0.602941	0.335261	0	0.367793	3.5646	3.7664	21.0463	4.43483	4.19232	4.54135	4.19622
ACGATGCTCCAATACA-1	0.961617	0.958988	0.594564	0.962521	0.585839	0.0851042	0.6602	0.961225	0.958197	0.592797	0.96235	0.588971	0.0618282	0.658625	2.29778	2.08225	13.2194	2.95118	6.26432	8.77673	5.82731
ACGATGTCGCACAATC-1	0.870236	0.866994	0.663915	0.826469	0.790347	0	0.849757	0.854004	0.850423	0.646506	0.808585	0.75847	0	0.830283	1.52854	1.55036	3.73661	1.93614	1.79642	2.93114	1.61834
ACGATGTCGTTGCCAA-1	0.736341	0.724665	0.425602	0.696735	0.540669	0	0.487241	0.710387	0.696078	0.416504	0.673419	0.481696	0	0.447096	2.4376	2.44726	9.14652	2.9226	2.98293	3.53578	3.76688
ACGATGTTACCTCATT-1	0.940677	0.896985	0.788765	0.889344	0.549454	0.184331	0.835694	0.938785	0.894273	0.79822	0.887181	0.510098	0.179092	0.824832	1.86008	2.64573	12.8263	2.95838	3.51554	22.1584	2.3114
ACGCAACGAAGAGTAT-1	0.918339	0.948893	0.787322	0.956019	0.894679	0	0.679259	0.915997	0.946944	0.777161	0.954235	0.889961	0	0.661872	2.09325	1.60983	3.05847	1.50236	2.19664	4.83449	3.566
ACGCAACGTGTAATTG-1	0.801726	0.723499	0.400548	0.71432	0.526797	0.281251	0.495424	0.787913	0.711138	0.395186	0.704256	0.482031	0.224238	0.449852	2.47838	3.63453	12.237	4.15637	3.5043	4.48535	3.63716
ACGCAAGCTCCGCTTA-1	0.849912	0.878679	0.806867	0.86448	0.766358	0.350142	0.643752	0.832868	0.865591	0.787156	0.852389	0.73602	0.309446	0.609351	1.71573	1.579	2.04516	1.82431	2.03208	4.95597	2.85565
ACGCAAGGCATAAGTC-1	0.946145	0.926497	0.928956	0.84362	0.886685	0	0.894207	0.940362	0.918034	0.920862	0.8278	0.873821	0	0.881959	1.05424	1.19335	1.17867	1.84806	1.49095	3.13972	1.42821
ACGCAAGGCGTCCAAT-1	0.376844	0.346226	0.341523	0.349639	0.308649	0.164353	0.315706	0.346948	0.316991	0.314316	0.320357	0.268093	0.130529	0.279838	5.80415	5.98332	6.09671	5.96257	5.94203	6.86266	5.97087
ACGCAATAGTATACGA-1	0.85888	0.905595	0.81635	0.9096	0.674927	0.233128	0.819535	0.842856	0.894571	0.817783	0.902815	0.631548	0.178296	0.797866	1.66406	1.34565	4.12666	1.59832	2.37692	4.97513	1.8392
ACGCACATTGTAAGTA-1	0.89282	0.829492	0.598394	0.801932	0.338849	0.134373	0.301307	0.890315	0.82653	0.598109	0.797722	0.308294	0.103562	0.267261	3.05867	4.48853	16.1663	4.36526	6.34562	7.47595	6.45015
ACGCATCGTCGAGCAG-1	0.879399	0.874498	0.857737	0.75801	0.812545	0	0.795307	0.862113	0.854183	0.837936	0.728587	0.78453	0	0.766315	1.39027	1.34323	1.53097	2.13372	1.70292	2.59827	1.82482
ACGCCGGCATAGTCAG-1	0.991834	0.972529	0.968913	0.930087	0.194709	0	0.228954	0.991837	0.972438	0.969428	0.930553	0.18953	0	0.224036	3.01802	4.07617	25.7474	8.91313	17.0841	17.3757	16.9644
ACGCCGGCATCACTGG-1	0.995831	0.939167	0.974124	0.94749	0.931271	0.052546	0.777089	0.995833	0.939194	0.974557	0.947763	0.93265	0.038484	0.788745	2.58265	7.90815	25.7343	8.48832	10.9748	18.6911	15.5764
ACGCCTCCGATGTTCC-1	0.994334	0.969565	0.966878	0.96637	0.930438	0.0328041	0.903897	0.994322	0.969472	0.967242	0.966265	0.930458	0.0225711	0.905366	2.22521	4.48239	19.475	4.62101	11.8954	18.112	10.8409
ACGCGGAAGAGTTCCG-1	0.939917	0.931723	0.582726	0.931141	0.36266	0	0.33699	0.93906	0.930851	0.578765	0.930529	0.348804	0	0.317662	2.92278	3.29189	9.64671	3.84637	7.7884	8.30717	7.83772
ACGCGTAGACTCAACT-1	0.960975	0.946681	0.945525	0.880244	0.941709	0	0.933462	0.956824	0.940596	0.939374	0.866808	0.935661	0	0.925752	0.901245	1.02038	1.03631	1.54093	1.11419	3.12747	1.13214
ACGCGTCGGTGAGGTT-1	0.996519	0.937469	0.933773	0.925437	0.930227	0	0.916234	0.996514	0.937459	0.933799	0.925369	0.930266	0	0.919153	2.03794	9.58063	15.9439	9.79815	10.4404	22.8268	16.0385
ACGCGTTCCAGCCTTC-1	0.947988	0.931884	0.933767	0.887252	0.920435	0	0.883375	0.942313	0.92386	0.925945	0.87366	0.911022	0	0.869592	1.02774	1.1377	1.12055	1.44885	1.22742	2.95212	1.48711
ACGCGTTCGCGATCAT-1	0.957145	0.937692	0.936707	0.911342	0.923437	0.0875341	0.922103	0.952568	0.930921	0.92976	0.901422	0.914847	0.071875	0.913381	0.942574	1.12753	1.13133	1.32751	1.23218	16.2294	1.24395
ACGCTCAGTGCACCGT-1	0.883929	0.930905	0.843756	0.931727	0.62359	0	0.844765	0.87454	0.925576	0.849677	0.926356	0.590214	0	0.831911	1.76449	1.38939	6.11063	1.36921	3.0625	3.77002	2.0208
ACGCTCAGTGCTATTC-1	0.883604	0.871151	0.432266	0.865915	0.373067	0.143663	0.336044	0.880427	0.868394	0.430329	0.864404	0.342829	0.1138	0.302934	2.9657	3.51537	18.2625	4.64157	5.88072	7.3019	5.99816
ACGCTGCGATTAACGA-1	0.972055	0.779991	0.628107	0.721586	0.485169	0	0.691938	0.971786	0.778307	0.627117	0.719697	0.493569	0	0.691561	2.41866	7.65221	16.3618	9.19324	9.36291	10.2653	7.93483
ACGGCCGGAACGCTAG-1	0.955092	0.941256	0.938815	0.897935	0.92542	0	0.894696	0.950181	0.93453	0.931855	0.886125	0.916712	0	0.882559	0.95477	1.06968	1.09496	1.40317	1.19448	3.06155	1.42792
ACGGCCGTCAACGTAT-1	0.871592	0.844167	0.77241	0.771178	0.399968	0	0.395933	0.865145	0.837042	0.780291	0.762727	0.348401	0	0.348606	2.32215	2.67013	16.253	3.60681	4.33761	4.725	4.39921
ACGGCCGTGACATTAA-1	0.937	0.676518	0.617413	0.631338	0.807769	0	0.693973	0.9359	0.671901	0.616893	0.624677	0.805198	0	0.687932	2.69624	6.8282	16.1797	6.44656	4.72779	7.59849	5.54453
ACGGCCTGGCTAAGTT-1	0.947932	0.925506	0.92828	0.919513	0.915499	0	0.932085	0.942227	0.917059	0.920236	0.910487	0.906693	0	0.924213	1.02718	1.20953	1.1928	1.26362	1.33932	3.11161	1.14356
ACGGCTATGGCATACC-1	0.995026	0.976766	0.973519	0.937769	0.926625	0	0.852977	0.995004	0.976826	0.974267	0.938534	0.926384	0	0.859959	1.49938	4.33591	21.8313	7.41328	5.99712	14.6333	10.8861
ACGGCTTAACGATAGT-1	0.923336	0.925255	0.599609	0.895082	0.710977	0.157112	0.650114	0.918046	0.920369	0.59394	0.891499	0.689262	0.125087	0.620108	1.54245	1.56095	7.22784	2.42908	2.85414	7.22486	3.05217
ACGGCTTACGTATGCC-1	0.865609	0.850834	0.420068	0.84113	0.513946	0.152438	0.48946	0.858859	0.844941	0.410991	0.837019	0.477619	0.151016	0.451027	2.34386	2.81114	9.51621	3.48484	3.95171	42.398	4.03697
ACGGCTTATTGGTATG-1	0.971614	0.899918	0.89491	0.667921	0.264961	0.299388	0.525594	0.971545	0.898735	0.896419	0.66344	0.242707	0.282829	0.523673	3.19172	4.06342	15.3667	7.0803	8.74282	8.7679	7.95637
ACGGCTTCAGGTACCG-1	0.911594	0.891007	0.892322	0.905533	0.819431	0	0.876771	0.901134	0.876243	0.878796	0.89381	0.794656	0	0.860104	1.29432	1.35189	1.39062	1.30966	1.73013	2.86629	1.43846
ACGGCTTCCATCGGAA-1	0.926786	0.912282	0.664536	0.900436	0.532968	0	0.616384	0.924482	0.909505	0.663549	0.898972	0.514916	0	0.601738	2.19141	2.39167	10.3814	3.46371	4.80932	5.61473	4.47719
ACGGCTTCGATTAAGC-1	0.939729	0.918709	0.496152	0.914577	0.430628	0.116115	0.251619	0.938801	0.917407	0.491769	0.913618	0.424013	0.091073	0.22273	2.8182	3.21282	11.2666	3.90349	7.40777	8.74193	7.84081
ACGGCTTGTTCAATCG-1	0.961706	0.941979	0.694472	0.939051	0.870808	0	0.679843	0.961236	0.941254	0.69072	0.938379	0.879319	0	0.688641	2.51312	3.06373	7.0971	3.34357	6.16316	9.08221	7.43729
ACGGTCGGACAGGCGA-1	0.884071	0.760712	0.710394	0.661112	0.587948	0	0.677152	0.872911	0.735841	0.678623	0.626592	0.535987	0	0.64176	1.6283	2.2689	2.45654	2.71992	2.8206	3.48378	2.59065
ACGGTGATAATGTTAC-1	0.939064	0.927697	0.923795	0.872272	0.891666	0	0.875179	0.932195	0.919164	0.914785	0.857413	0.877812	0	0.860525	1.09741	1.17076	1.20094	1.56647	1.38301	3.02184	1.54205
ACGGTGTACGGTGCCA-1	0.969194	0.945436	0.960208	0.857778	0.956883	0	0.942565	0.965927	0.939534	0.955823	0.843256	0.952835	0	0.936161	0.80173	1.0575	0.895455	1.75423	1.00097	3.15324	1.07012
ACGGTTACATCCGAAG-1	0.988514	0.963484	0.955292	0.887098	0.62891	0.918212	0.86595	0.988424	0.963118	0.957503	0.886123	0.638229	0.920966	0.868948	1.7011	2.7103	24.2735	4.87233	8.57599	40.9126	6.44295
ACGGTTCACCTTCCGG-1	0.915134	0.865232	0.618141	0.886294	0.606985	0.212345	0.650534	0.911096	0.859908	0.619352	0.884193	0.57756	0.17622	0.626198	1.93464	2.66265	11.1748	3.08042	3.43101	6.0589	3.31888
ACGGTTCGCAAGTAAC-1	0.896874	0.891226	0.878177	0.733082	0.792037	0	0.813846	0.880235	0.872715	0.857588	0.699531	0.753998	0	0.7842	1.21848	1.22359	1.29852	2.20402	1.64629	2.66542	1.64647
ACGGTTCGTACAGTTG-1	0.974035	0.968821	0.645463	0.965361	0.692988	0	0.655053	0.973824	0.968566	0.64363	0.96508	0.70916	0	0.65887	2.455	2.6812	12.025	2.92335	8.47713	10.142	8.347
ACGGTTCGTCCGACCG-1	0.971318	0.948295	0.66821	0.943589	0.955217	0	0.633224	0.971048	0.947912	0.664517	0.942996	0.955225	0	0.637866	2.44615	3.42706	7.77511	3.29375	3.62971	9.87714	8.273
ACGTGAAGGTCGCCTC-1	0.961881	0.954644	0.953591	0.944982	0.838059	0	0.914827	0.964347	0.954322	0.95432	0.944571	0.836918	0	0.917722	5.68287	3.49556	11.6993	3.78876	6.82033	11.1802	6.60268
ACGTGCAATTATTCGG-1	0.967652	0.941593	0.940749	0.906404	0.950282	0.663645	0.929574	0.964208	0.935358	0.934324	0.896088	0.944957	0.633745	0.921659	0.820116	1.10069	1.10073	1.37326	1.01404	2.8932	1.18072
ACGTTAATACAATGAC-1	0.878502	0.914038	0.788992	0.936405	0.530201	0	0.647459	0.872516	0.909682	0.788329	0.93348	0.495143	0	0.624368	2.22967	1.87536	5.94263	1.70187	3.86416	4.55141	3.47046
ACGTTAGGCTCAAGCC-1	0.947586	0.937048	0.936427	0.890983	0.914151	0.149795	0.879722	0.941716	0.929819	0.929178	0.878035	0.903826	0.141928	0.866051	1.0205	1.10618	1.11523	1.4338	1.265	20.4158	1.53708
ACGTTAGTACTGGACA-1	0.925556	0.913642	0.901513	0.894709	0.865074	0	0.906871	0.917509	0.904025	0.892508	0.882862	0.849872	0	0.896281	1.23553	1.31292	1.53553	1.44304	1.63257	3.1686	1.35091
ACGTTCACGACTAGGT-1	0.992185	0.940948	0.937822	0.916837	0.329831	0	0.587082	0.992215	0.940735	0.938256	0.916812	0.337311	0	0.604195	3.88022	5.60968	20.6534	7.53995	15.3361	15.934	14.4373
ACGTTCCATTACCTCA-1	0.924258	0.867145	0.860142	0.748971	0.288877	0.209459	0.554477	0.922723	0.86425	0.864156	0.743008	0.254835	0.177218	0.545068	2.74706	3.53706	21.3393	4.70125	6.79315	7.1856	6.00983
ACGTTCGTCCGCCTAT-1	0.969772	0.870303	0.815617	0.871126	0.314589	0.0557299	0.498455	0.969518	0.869208	0.815868	0.869552	0.300568	0.0337038	0.495272	2.50244	5.56985	12.9548	4.6272	8.8912	10.1953	8.29391
ACGTTCTATGCACGAC-1	0.99815	0.971065	0.973634	0.942609	0.904358	0	0.928734	0.998147	0.971233	0.973763	0.942944	0.904343	0	0.933787	1.49747	9.93414	20.5572	12.6148	18.5793	24.6287	18.5303
ACGTTCTGCCATAATC-1	0.76445	0.717452	0.519207	0.680277	0.49763	0.213955	0.524267	0.745316	0.693387	0.520639	0.66231	0.437575	0.145489	0.478398	2.5063	2.69188	12.7425	3.50781	3.26019	4.44638	3.33788
ACTAATAGTCAACATA-1	0.872947	0.911446	0.729489	0.906379	0.774981	0	0.903038	0.858636	0.901828	0.723542	0.896146	0.748137	0	0.892418	1.5845	1.34456	4.29475	1.37853	2.05868	3.17511	1.40164
ACTAATCGGCCACCGA-1	0.819394	0.775495	0.508777	0.776833	0.453813	0	0.439462	0.810307	0.765673	0.510523	0.768812	0.40852	0	0.395512	2.74641	3.28043	17.7546	3.61444	4.11387	4.61624	4.19041
ACTAATTCTATGCGCA-1	0.795406	0.72802	0.593713	0.704244	0.640147	0	0.810331	0.790686	0.719976	0.578076	0.694049	0.633019	0	0.808684	3.80324	4.19257	4.82746	4.26332	4.76678	5.98836	3.84281
ACTACAATGACCGTAA-1	0.920699	0.914144	0.906978	0.839293	0.872117	0	0.861525	0.911291	0.902832	0.895433	0.820812	0.8546	0	0.844192	1.22384	1.21519	1.29972	1.77163	1.45727	2.84262	1.58053
ACTACCTTGGTTGACC-1	0.859138	0.885033	0.832086	0.832872	0.696854	0.167505	0.845542	0.840008	0.871175	0.818616	0.820764	0.655972	0.146344	0.826003	1.53537	1.46339	2.12555	2.20698	2.2591	11.0794	1.65904
ACTACGTCTAATGGCC-1	0.869023	0.940102	0.862544	0.932415	0.436777	0.800234	0.825854	0.862669	0.937177	0.8668	0.928996	0.397072	0.801583	0.816593	2.33275	1.59516	7.24428	1.67375	4.28677	6.89826	2.61848
ACTAGATCTGAAGCGG-1	0.973773	0.933526	0.897642	0.92487	0.952424	0	0.677551	0.973464	0.932755	0.898799	0.923932	0.952029	0	0.678969	2.11786	3.36816	5.07378	3.49303	3.3432	9.16907	7.2878
ACTATCAAGGACGGAA-1	0.905494	0.876166	0.818285	0.882929	0.698869	0	0.822411	0.895013	0.862148	0.802849	0.871686	0.659673	0	0.801661	1.37755	1.56395	2.16371	1.63636	2.32433	3.24224	1.85025
ACTATGAGGTTCTGTC-1	0.82777	0.738536	0.544102	0.706519	0.399864	0.223268	0.39853	0.820445	0.731915	0.543223	0.700596	0.356819	0.178326	0.358132	2.91173	4.65557	13.7461	5.51844	4.73962	5.54647	4.77579
ACTATTACCAGGTGCT-1	0.983531	0.891869	0.876292	0.86198	0.570382	0.0833644	0.882372	0.9834	0.890849	0.876606	0.860708	0.567554	0.0578252	0.88759	2.01278	4.81235	12.0974	5.50009	11.6378	10.8483	6.98509
ACTATTAGACAGGCTG-1	0.970292	0.896309	0.814501	0.814127	0.325447	0.605408	0.703982	0.970059	0.895037	0.815672	0.811821	0.312055	0.600215	0.708078	2.69313	4.13952	19.0471	5.51518	8.83765	7.82773	7.34423
ACTATTAGCCTAATCG-1	0.882464	0.942493	0.886187	0.93467	0.528206	0.149895	0.73694	0.876793	0.939617	0.892388	0.93153	0.494348	0.107462	0.722143	2.23126	1.55469	8.38354	1.67894	3.9545	5.9814	3.15975
ACTATTGCGAGCTAGA-1	0.958197	0.929476	0.929298	0.895866	0.935642	0	0.905658	0.953693	0.921625	0.921432	0.884172	0.928682	0	0.894897	0.927323	1.18682	1.18863	1.43646	1.14889	3.11539	1.35757
ACTCAGCGGTAGATTG-1	0.680793	0.752219	0.512295	0.717811	0.495347	0	0.664664	0.661199	0.738105	0.486665	0.702899	0.456069	0	0.643518	3.38003	3.05411	4.42381	3.35709	3.99806	4.60206	3.4384
ACTCAGCTCGAGTGTC-1	0.882346	0.824131	0.92377	0.874224	0.665297	0.640203	0.807505	0.875117	0.812553	0.92245	0.86685	0.640115	0.61393	0.794862	2.00302	2.3898	2.43777	2.08931	3.14989	3.29182	2.49608
ACTCAGCTTCTGAGAC-1	0.915575	0.911147	0.906603	0.834019	0.862919	0.382151	0.842288	0.90552	0.899967	0.895037	0.814158	0.843832	0.344322	0.822195	1.26084	1.26158	1.30296	1.76546	1.49837	4.99644	1.6714
ACTCAGGCCTGCAACT-1	0.934142	0.929821	0.75025	0.916996	0.479745	0	0.736224	0.932827	0.928672	0.751515	0.916007	0.467021	0	0.730393	2.59598	2.93414	13.8833	3.59852	6.01379	6.76288	4.6945
ACTCAGTAGATACAAT-1	0.938987	0.935189	0.933792	0.86972	0.875621	0	0.885409	0.93037	0.925212	0.923359	0.85119	0.855981	0	0.868264	0.993574	0.985843	0.986286	1.44843	1.35061	2.70876	1.3276
ACTCAGTGAGCCTCCA-1	0.996495	0.957743	0.9541	0.930011	0.531524	0.924203	0.974421	0.996501	0.957783	0.954244	0.929884	0.530897	0.924119	0.976314	3.1384	7.92571	18.1559	8.26976	27.3886	9.08345	12.4805
ACTCCAGGCCGAAGAC-1	0.989394	0.956026	0.961879	0.79827	0.231414	0.383703	0.286086	0.989352	0.95584	0.962564	0.797939	0.226535	0.380356	0.283006	2.31341	4.54841	24.2708	10.056	14.9623	14.2793	14.7838
ACTCCTATGTTCCTAC-1	0.877255	0.849363	0.67236	0.826019	0.428661	0	0.407026	0.872721	0.842888	0.675684	0.81894	0.389473	0	0.367437	2.62684	2.71317	15.4382	2.9843	4.64464	5.14044	4.73109
ACTCCTGACCACTGAG-1	0.90645	0.901797	0.875869	0.841285	0.871813	0.570418	0.87236	0.895238	0.890438	0.862679	0.824066	0.85554	0.518	0.856806	1.32313	1.37799	1.61153	1.80644	1.50873	2.81282	1.53387
ACTCCTGCGGCAACCA-1	0.941251	0.915734	0.919086	0.879037	0.924993	0.18156	0.905836	0.934464	0.906205	0.909859	0.864343	0.916487	0.144834	0.894103	1.0647	1.2888	1.25807	1.49707	1.21381	7.45102	1.30519
ACTCCTTGTCCAGACC-1	0.990221	0.957032	0.966944	0.926023	0.26635	0.0670816	0.665614	0.990172	0.957171	0.967798	0.926052	0.262637	0.0553706	0.671507	1.97647	5.3785	22.0454	6.36206	13.4748	14.6468	11.6825
ACTCGAACGTTCGTTA-1	0.863247	0.884982	0.724625	0.820756	0.813115	0.474011	0.81103	0.846069	0.869679	0.699341	0.799963	0.784425	0.414422	0.784877	1.56842	1.40064	2.59433	1.86481	1.67822	3.24747	1.76355
ACTCGACGTACACGCC-1	0.907301	0.894531	0.892314	0.85413	0.854578	0	0.828695	0.895848	0.881867	0.87901	0.835937	0.835894	0	0.807343	1.29984	1.40488	1.4013	1.62424	1.59959	2.87065	1.76092
ACTCGAGTCCAAGTTG-1	0.934928	0.852515	0.909868	0.882276	0.565058	0.323753	0.780728	0.933331	0.849969	0.908728	0.880204	0.546112	0.287089	0.775468	2.18697	3.27082	3.45083	2.96852	4.75567	5.58474	3.77639
ACTCGATAAGACCAGG-1	0.941404	0.923907	0.9215	0.857072	0.906807	0.524384	0.902053	0.934731	0.915041	0.912262	0.840602	0.895799	0.466097	0.890228	1.07116	1.20816	1.22152	1.66468	1.32879	2.95193	1.3487
ACTCGATTGATATCCA-1	0.975853	0.958689	0.651893	0.957227	0.867339	0	0.681361	0.975544	0.958325	0.649318	0.956779	0.868991	0	0.686917	1.95522	2.79223	9.95554	2.86415	5.40047	8.89145	7.18033
ACTCGTATTGTCAGAA-1	0.922087	0.904653	0.762059	0.834125	0.484054	0.23972	0.681166	0.918582	0.900023	0.769027	0.828032	0.445364	0.188556	0.662884	1.90321	2.02968	14.8677	3.07279	4.12363	5.06853	3.4649
ACTCGTTCCTGATACA-1	0.929268	0.658945	0.620187	0.657661	0.287666	0.139972	0.294488	0.927833	0.655001	0.620738	0.654271	0.254668	0.112015	0.264476	2.66924	7.88844	19.4209	8.53811	6.91871	7.88057	6.9286
ACTCTAAGCTTGCGCC-1	0.888556	0.792127	0.753457	0.699611	0.430536	0.225443	0.595042	0.88338	0.780988	0.758446	0.688185	0.3831	0.170624	0.56879	2.24145	2.87423	12.0187	4.07858	4.23382	5.03358	3.77193
ACTCTACTTCCGCATT-1	0.971683	0.926529	0.715188	0.932058	0.456955	0	0.631633	0.971387	0.925794	0.714707	0.931466	0.456184	0	0.635228	2.32943	3.84602	13.8096	3.922	8.15761	8.94943	7.44928
ACTCTGACCTTACTGA-1	0.951649	0.932593	0.868077	0.930912	0.342051	0	0.679872	0.951265	0.931337	0.870234	0.930212	0.31371	0	0.67564	2.48258	2.62296	11.6396	3.45267	6.51259	6.92768	5.31191
ACTCTTGCGGAGAACC-1	0.948352	0.804688	0.842231	0.83298	0.637524	0	0.744682	0.947612	0.802704	0.842013	0.829942	0.631024	0	0.744256	2.61995	6.24653	8.23036	4.34094	6.42673	7.84124	5.68463
ACTGACGGCCATGTCT-1	0.936624	0.767986	0.71476	0.727549	0.330569	0.368143	0.466354	0.935001	0.762289	0.716903	0.722246	0.295231	0.367369	0.445031	2.25412	4.40049	17.0582	5.38239	6.06285	26.7305	5.68258
ACTGACGGCGAATAGT-1	0.946745	0.909004	0.475775	0.89485	0.441359	0.876771	0.347125	0.945861	0.907324	0.47033	0.893155	0.431353	0.875676	0.323306	2.55522	3.16887	10.5353	3.64648	6.78184	5.06864	6.99605
ACTGACGTGATATTGG-1	0.753931	0.737784	0.434942	0.714285	0.539164	0.278943	0.494672	0.736079	0.714407	0.420464	0.694566	0.485919	0.215165	0.440735	2.69958	2.54822	7.3313	2.98209	3.14378	4.23044	3.33479
ACTGACTCTGCTGGCC-1	0.925432	0.91675	0.915296	0.838721	0.878907	0.382784	0.895855	0.916908	0.906442	0.904894	0.820129	0.863665	0.348474	0.882487	1.20669	1.22941	1.24479	1.76884	1.47187	5.25254	1.35319
ACTGACTGTCATCTAC-1	0.93332	0.904038	0.544868	0.901202	0.356791	0.114621	0.255604	0.932338	0.902596	0.539405	0.899738	0.343118	0.0968884	0.229091	3.03201	3.60434	8.8145	3.681	7.91219	9.76838	8.15311
ACTGAGACCTTAGCAC-1	0.91992	0.909101	0.508182	0.906134	0.425667	0	0.391432	0.918337	0.907421	0.505064	0.904816	0.412657	0	0.370512	2.87618	3.16568	13.1974	3.67325	6.69491	7.32367	6.74278
ACTGAGCAAGAACACG-1	0.93988	0.86514	0.852446	0.79859	0.9	0	0.893324	0.932512	0.847277	0.834274	0.77471	0.888788	0	0.879593	1.04998	1.51861	1.64224	1.95373	1.41069	2.9078	1.36819
ACTGAGCGATTACTAA-1	0.931161	0.918836	0.921189	0.891415	0.863769	0	0.881684	0.921046	0.906516	0.908994	0.875459	0.842814	0	0.864813	1.03682	1.10983	1.08464	1.30221	1.42967	2.75296	1.37782
ACTGAGCGCAACTCAT-1	0.863442	0.900158	0.830614	0.802496	0.75799	0	0.755267	0.843617	0.886141	0.808018	0.783005	0.719109	0	0.719617	1.46995	1.27399	1.69666	2.11083	1.88921	2.89185	1.96459
ACTGAGGATAGGCGCT-1	0.940887	0.928444	0.92633	0.907141	0.908358	0.183885	0.91737	0.934109	0.919844	0.917631	0.895665	0.897519	0.138727	0.906976	1.0725	1.1556	1.18201	1.29996	1.31761	6.32188	1.21643
ACTGATACAGAACGTC-1	0.894003	0.874372	0.725735	0.832806	0.704072	0	0.755676	0.882515	0.861196	0.705013	0.822149	0.666591	0	0.727517	1.47468	1.62732	2.82128	2.36301	2.33541	3.28868	2.18521
ACTGATACCTTCACTA-1	0.984349	0.904712	0.883763	0.861309	0.626619	0	0.918109	0.98427	0.904252	0.884063	0.860639	0.647955	0	0.921574	2.44487	6.30652	15.6822	7.61568	11.6029	13.0683	8.1358
ACTGATACTCCATTAC-1	0.920842	0.923138	0.912989	0.827052	0.888823	0.329531	0.884286	0.91138	0.913341	0.902194	0.807358	0.875275	0.304379	0.869093	1.21874	1.16642	1.25644	1.84459	1.43205	7.02016	1.41215
ACTGATGTCCACTCGC-1	0.953771	0.942143	0.925396	0.921334	0.935805	0	0.938176	0.948713	0.935678	0.917695	0.912215	0.929336	0	0.930571	0.966823	1.07281	1.26142	1.23186	1.18046	2.92737	1.06299
ACTGCAACTTCAGTCA-1	0.855979	0.797507	0.882807	0.850316	0.604734	0	0.731234	0.847301	0.78482	0.877805	0.841898	0.574483	0	0.713268	2.24939	2.62365	2.39541	2.3254	3.4465	4.32375	2.95725
ACTGCAAGGCTTCTCG-1	0.941889	0.839368	0.829349	0.819434	0.905057	0.170001	0.879353	0.936442	0.822534	0.811942	0.800519	0.895063	0.102363	0.866735	1.16499	1.84179	1.92049	1.95305	1.41397	4.73492	1.5977
ACTGCCGTTGGTGAGC-1	0.935124	0.889863	0.857234	0.853409	0.700654	0	0.874393	0.931101	0.883308	0.853757	0.844476	0.68538	0	0.86643	1.49094	1.9814	3.21008	2.26002	3.53562	4.09754	2.02611
ACTGGTAAGGCCTCAG-1	0.965917	0.894568	0.859576	0.857519	0.310655	0	0.667147	0.965961	0.894159	0.859738	0.856775	0.310375	0	0.678649	4.40666	6.37971	15.6061	7.03913	12.6175	13.1299	11.2308
ACTGGTGATTCCGATC-1	0.886526	0.911115	0.945194	0.934556	0.782122	0	0.896133	0.874943	0.902118	0.940891	0.927952	0.758544	0	0.88533	1.56598	1.39108	1.2242	1.19528	2.11866	3.34324	1.48686
ACTGGTTCTGAACGAT-1	0.864314	0.855205	0.782421	0.859691	0.549131	0.268957	0.759641	0.857615	0.847878	0.780288	0.853754	0.515285	0.217319	0.745817	2.33625	2.39751	5.36822	2.63667	3.77356	4.8266	2.96346
ACTGTACAATTCTACT-1	0.94946	0.91859	0.923682	0.873641	0.907568	0.234362	0.885058	0.944109	0.909512	0.915186	0.859278	0.897094	0.175637	0.872333	1.02775	1.27396	1.23444	1.5737	1.34777	4.76876	1.51868
ACTGTACATCCGATAC-1	0.837174	0.825314	0.566372	0.763074	0.713035	0.420479	0.662854	0.815778	0.802848	0.538055	0.741649	0.66906	0.359153	0.619831	1.67604	1.75154	3.90381	2.411	2.11151	3.49825	2.44136
ACTGTAGACAAGGAAT-1	0.89932	0.916909	0.756516	0.91693	0.774256	0	0.846648	0.888465	0.907934	0.753084	0.909606	0.747566	0	0.829108	1.43858	1.30585	4.33991	1.43316	2.07535	3.23807	1.73273
ACTGTAGAGTGCCGGC-1	0.957745	0.803536	0.80345	0.752036	0.854696	0	0.859427	0.954573	0.786895	0.786941	0.730734	0.843245	0	0.848088	1.10008	2.25711	2.26389	2.52046	1.98639	3.78954	1.94349
ACTGTAGCAGCTTCTG-1	0.847224	0.875837	0.796927	0.923816	0.683363	0	0.83084	0.83215	0.863637	0.798894	0.916815	0.649449	0	0.813737	1.84877	1.67001	5.06874	1.34555	2.57934	3.46019	1.92777
ACTGTATGATCCTCAT-1	0.68361	0.59054	0.440975	0.514711	0.392562	0	0.387877	0.665956	0.568168	0.441362	0.494158	0.337321	0	0.340806	3.47582	3.98678	18.8084	4.91102	4.25133	4.60883	4.37439
ACTGTATTCTAGTCCA-1	0.958518	0.939641	0.938236	0.884043	0.928545	0.170653	0.896317	0.954199	0.933341	0.931747	0.871694	0.920917	0.118775	0.885193	0.938007	1.13018	1.13989	1.55259	1.21751	5.58995	1.46339
ACTTAAGCCAGTAGGA-1	0.94073	0.929804	0.927688	0.831929	0.92877	0	0.893764	0.932376	0.919434	0.916858	0.810098	0.918472	0	0.87823	0.979669	1.04459	1.05423	1.71262	1.06201	2.81593	1.29062
ACTTGAAGCGAGCGGT-1	0.989378	0.960201	0.942105	0.90759	0.491282	0	0.749479	0.989327	0.959872	0.943588	0.906822	0.500771	0	0.755165	1.96507	3.10572	21.2704	4.69928	10.0406	11.0004	8.53004
ACTTGAATGTATTGGA-1	0.965404	0.947916	0.946707	0.905126	0.946746	0	0.943284	0.961794	0.942338	0.941017	0.894884	0.941334	0	0.937108	0.855775	1.03777	1.05117	1.39574	1.07469	3.23821	1.07523
ACTTGAATTAACTTAG-1	0.869375	0.850544	0.519765	0.837304	0.51003	0	0.490049	0.862757	0.84483	0.515409	0.831845	0.475383	0	0.453246	2.33341	2.85817	10.2457	3.17713	4.06702	4.7212	4.13088
ACTTGAATTAGCCGGT-1	0.950299	0.933241	0.932562	0.86964	0.917475	0.332412	0.917591	0.944749	0.925299	0.924526	0.854453	0.90759	0.263037	0.907508	0.994947	1.12106	1.1259	1.58221	1.2426	3.79579	1.22979
ACTTGACTGAGCACGA-1	0.942417	0.908594	0.819853	0.876856	0.914759	0.250965	0.655664	0.938917	0.903096	0.807726	0.871741	0.909279	0.195998	0.626298	1.41846	1.79671	2.39025	2.46578	1.68027	4.69326	3.03263
ACTTGAGCACGAACAT-1	0.950122	0.918504	0.927998	0.906512	0.922799	0	0.917099	0.944642	0.908537	0.919598	0.895171	0.914607	0	0.906426	1.00193	1.22402	1.17489	1.31602	1.26778	2.89772	1.20608
ACTTGAGCCGTTCTTA-1	0.84839	0.783464	0.561898	0.742692	0.593584	0.37046	0.601656	0.837036	0.768204	0.561925	0.730729	0.550708	0.315429	0.575182	2.08627	2.56738	10.4211	3.44288	3.03049	3.97707	3.58769
AGAACAGGAGCATGGA-1	0.952424	0.903234	0.706763	0.905589	0.715127	0	0.638006	0.951895	0.902074	0.705578	0.904404	0.720132	0	0.644411	2.90047	4.01239	11.7032	3.90668	7.21972	9.20056	7.70144
AGAACATACTGGTCGT-1	0.925833	0.88704	0.843787	0.8318	0.873902	0	0.894894	0.91625	0.873876	0.828392	0.81586	0.858102	0	0.881263	1.13863	1.4728	1.87361	1.98061	1.5051	2.96718	1.35326
AGAACTTCGATGCGTA-1	0.915277	0.901785	0.64406	0.90115	0.454532	0	0.499451	0.912118	0.898098	0.641665	0.897942	0.423242	0	0.471929	2.17317	2.3324	9.21906	2.51042	4.81117	5.39174	4.67115
AGAAGCAATGAGGAAC-1	0.82931	0.861618	0.875964	0.907798	0.585848	0	0.779615	0.814491	0.850359	0.872044	0.900999	0.54033	0	0.759488	2.07206	1.9019	2.63538	1.63967	3.00107	3.69572	2.31462
AGAAGCAGCCTAAGCT-1	0.992964	0.948324	0.942403	0.945	0.488462	0	0.858876	0.99294	0.948397	0.943092	0.944783	0.506758	0	0.865741	2.00564	9.80723	27.6108	5.29476	14.4575	15.5017	11.5753
AGAAGCTTGCCTCCGC-1	0.86493	0.903332	0.76917	0.898977	0.613821	0.257913	0.794752	0.854251	0.897066	0.766283	0.894634	0.575819	0.21609	0.777682	1.9251	1.78421	4.80623	2.17146	3.02986	5.35033	2.32794
AGAAGGATGGTATGAA-1	0.970479	0.92358	0.917828	0.866366	0.253612	0.0648207	0.751904	0.970154	0.922694	0.920021	0.864762	0.23238	0.0499179	0.756203	2.32593	3.65467	22.776	4.75798	9.21077	11.2663	7.19701
AGAAGGCGTAGAATAG-1	0.927333	0.904023	0.780787	0.85074	0.480822	0.275494	0.620569	0.92485	0.901303	0.788362	0.843495	0.443002	0.240498	0.597909	2.0889	2.233	15.7256	2.5335	4.19474	5.61178	3.75889
AGAAGTTAACCAGAGC-1	0.828993	0.770063	0.589188	0.742541	0.505939	0.251829	0.580052	0.816425	0.757865	0.585967	0.733165	0.45467	0.19627	0.542173	2.24349	3.0391	8.45827	3.86151	3.4533	4.66561	3.28398
AGAAGTTGAGCGCAAG-1	0.973465	0.961059	0.902677	0.894332	0.458492	0	0.716641	0.973195	0.959955	0.909977	0.891014	0.432934	0	0.712327	1.87154	1.68077	20.7173	2.63897	5.24936	5.89642	4.34294
AGAATTCTGTTGACAA-1	0.951831	0.939004	0.936432	0.878605	0.925983	0	0.907467	0.94643	0.931741	0.928961	0.864325	0.917553	0	0.896462	0.977811	1.0709	1.09976	1.51925	1.20388	3.0242	1.31977
AGACAAGACGTATCGC-1	0.969903	0.935963	0.89891	0.930455	0.353884	0.365183	0.496067	0.969672	0.934732	0.901943	0.929458	0.330312	0.347024	0.484023	2.10307	2.6063	15.0861	3.1244	6.85401	7.08769	6.42178
AGACATCTTAGCACCT-1	0.772029	0.72525	0.452197	0.677443	0.485556	0.236935	0.485999	0.755019	0.707256	0.45209	0.663178	0.430907	0.183767	0.436278	2.57468	2.99007	15.012	3.96587	3.5085	4.84301	3.5619
AGACCGAACCGATGTC-1	0.920193	0.896261	0.847345	0.875293	0.368981	0.212419	0.7354	0.917742	0.893045	0.85316	0.872032	0.332803	0.169718	0.727908	2.31664	2.62915	18.6508	3.13304	5.50017	6.08054	4.12187
AGACCGAAGACTACTC-1	0.919582	0.902297	0.902703	0.841587	0.881786	0	0.873752	0.909976	0.890769	0.891179	0.82311	0.867143	0	0.857333	1.22897	1.3626	1.35739	1.74604	1.46622	2.89121	1.48169
AGACCGACCGCAGACA-1	0.989081	0.94343	0.924796	0.905291	0.740476	0	0.833029	0.989028	0.943259	0.925465	0.904882	0.739158	0	0.839594	2.03823	4.81245	17.3269	5.86086	8.91183	12.7132	9.36264
AGACCGCCGGCCAATG-1	0.965936	0.951292	0.598584	0.950718	0.745525	0	0.541981	0.965445	0.951015	0.594742	0.949984	0.75939	0	0.537107	2.18932	2.96813	9.41521	2.58635	6.48714	8.25624	7.12073
AGACCGGACTGTCCAT-1	0.720846	0.667819	0.419368	0.637787	0.422614	0.268856	0.361806	0.705854	0.650132	0.403796	0.623315	0.373568	0.213607	0.310825	3.32314	3.63672	7.00093	4.36759	4.2397	4.80967	4.46386
AGACCGGAGCAACGCT-1	0.921202	0.898555	0.903278	0.822674	0.894924	0	0.871874	0.909493	0.883147	0.888215	0.797429	0.879043	0	0.852582	1.10377	1.24047	1.19853	1.6879	1.26514	2.76286	1.39933
AGACCGGTATCCGTGG-1	0.681576	0.634094	0.331666	0.605074	0.403224	0.185515	0.340783	0.665602	0.615201	0.317844	0.588677	0.351161	0.131241	0.286855	3.65334	3.86652	8.92414	4.4687	4.28792	5.24468	4.51311
AGACCGTCATTAGTTA-1	0.968483	0.94942	0.690875	0.935998	0.703236	0	0.721721	0.967978	0.948616	0.690681	0.935258	0.707267	0	0.726371	1.9974	2.53344	14.6575	3.31871	6.22946	7.95656	6.13891
AGACCTATCCTTATAG-1	0.821751	0.818709	0.444262	0.815255	0.471339	0	0.413389	0.814179	0.80945	0.439554	0.807895	0.426184	0	0.365276	2.96953	2.73187	11.817	3.12154	3.96304	4.49345	4.17422
AGACCTCAGCGAGGTG-1	0.916319	0.852948	0.495858	0.848602	0.362513	0	0.32145	0.915621	0.850483	0.490337	0.846061	0.346	0	0.298158	4.28749	4.22596	9.88004	4.28506	7.43689	7.94205	7.52085
AGACCTGATAACAGTG-1	0.966616	0.927574	0.928124	0.879469	0.941822	0	0.917083	0.963071	0.919798	0.920313	0.866358	0.935862	0	0.907832	0.834079	1.22249	1.21113	1.56762	1.11941	3.16624	1.28539
AGACCTTCGCGTGAAC-1	0.775996	0.706303	0.338244	0.684658	0.56489	0.253229	0.411083	0.765313	0.686903	0.33404	0.669216	0.52531	0.212997	0.360374	3.16044	3.07972	15.4408	3.71092	3.36772	5.44109	3.94683
AGACGAGTATACGGAA-1	0.992238	0.942941	0.934568	0.927709	0.708183	0.715228	0.879894	0.992196	0.942529	0.935743	0.92719	0.724867	0.716007	0.885136	1.6614	3.99425	20.0701	4.43439	9.69579	33.4395	7.75963
AGACGCGTGATGCATC-1	0.818353	0.561609	0.402428	0.548857	0.389153	0.261684	0.460062	0.811071	0.54596	0.396338	0.537593	0.346071	0.224977	0.429629	3.0748	5.04639	12.0507	6.22884	4.84858	5.6992	4.7367
AGACGCTTGGCCTCAC-1	0.875709	0.774403	0.604425	0.718178	0.417085	0.200129	0.475232	0.870588	0.764307	0.608284	0.707368	0.372939	0.147001	0.440241	2.50668	3.2483	19.1842	3.91354	4.50922	5.3279	4.37711
AGACGGCCTTACGGAG-1	0.944431	0.892101	0.829249	0.88492	0.915963	0.757556	0.664125	0.940879	0.885161	0.817961	0.878018	0.91046	0.755017	0.637217	1.35932	1.89	2.32931	2.01762	1.65463	5.3789	3.07854
AGACGTGGCGTTGAGT-1	0.968626	0.954487	0.634892	0.961543	0.639066	0.370041	0.566334	0.968287	0.953799	0.632933	0.961052	0.648341	0.370267	0.560321	2.38968	2.47322	11.8071	2.46676	6.94656	44.6855	6.98321
AGACTACGTGCTCCAT-1	0.73971	0.611087	0.45642	0.583366	0.391112	0	0.463369	0.730722	0.594995	0.445137	0.571107	0.353994	0	0.435694	3.95267	4.50936	7.55103	5.4118	5.17381	5.62132	5.00132
AGACTCAGACAGATAA-1	0.850263	0.815774	0.528773	0.805245	0.493624	0.269429	0.458205	0.841885	0.811325	0.523239	0.804158	0.450466	0.225873	0.413841	2.37834	3.83534	9.05822	5.24534	3.84594	5.10862	3.98795
AGACTCATGACCTGGC-1	0.977779	0.977506	0.669146	0.977672	0.874855	0	0.749765	0.977479	0.977213	0.666468	0.97748	0.874569	0	0.755016	1.8248	1.86717	9.2546	2.20276	4.80846	8.70412	6.59286
AGACTCATTGCGGACA-1	0.935325	0.890298	0.72559	0.879655	0.795287	0	0.617859	0.930881	0.882759	0.706663	0.872532	0.782652	0	0.582422	1.4188	1.84772	2.91735	2.07988	2.43477	3.86688	3.06823
AGACTCCTGTATGGCG-1	0.960952	0.93544	0.809987	0.919284	0.467501	0	0.758415	0.96036	0.93451	0.80964	0.918034	0.462785	0	0.761264	2.27942	2.96252	9.41869	3.236	7.31349	8.10365	5.94853
AGACTCCTTATCATAC-1	0.922794	0.908425	0.90309	0.829209	0.872771	0	0.870791	0.913931	0.896368	0.890915	0.808425	0.855191	0	0.853837	1.22459	1.25561	1.31949	1.77948	1.44803	2.82952	1.49402
AGACTCGACTCCTAAT-1	0.95418	0.936582	0.891131	0.883158	0.92263	0.490573	0.924054	0.949132	0.929484	0.880492	0.870514	0.913702	0.448509	0.914956	0.96124	1.12308	1.56665	1.54909	1.22338	3.73986	1.19158
AGACTGGAACCGTTGG-1	0.995994	0.980829	0.969129	0.953289	0.950566	0	0.957369	0.995989	0.980914	0.969229	0.953278	0.950796	0	0.958262	2.35067	7.44756	16.2788	8.49461	30.5312	23.1033	12.8865
AGACTGGTAAGGAGGT-1	0.711104	0.643776	0.378793	0.633439	0.394427	0.183268	0.314754	0.699145	0.631914	0.367299	0.621516	0.353625	0.136267	0.26813	3.83617	4.7087	8.81616	4.8349	4.91969	5.77971	5.167
AGATAACCAATACGCC-1	0.861688	0.66736	0.678695	0.541655	0.30893	0.163105	0.356187	0.858464	0.663196	0.679282	0.53025	0.273269	0.126469	0.327178	3.48492	7.48888	14.8955	6.1548	6.34367	6.99224	6.23731
AGATAAGCCACTCATA-1	0.92474	0.852505	0.615476	0.848624	0.772997	0.441853	0.657539	0.91851	0.840247	0.590324	0.837748	0.754229	0.393593	0.626456	1.40366	1.9614	3.56431	2.12869	2.37303	3.75041	2.88152
AGATACAAGGATGGTG-1	0.974487	0.952044	0.873539	0.908425	0.269644	0	0.341462	0.974349	0.951715	0.874197	0.908309	0.261691	0	0.336661	3.05791	3.7449	19.4344	5.89957	11.7314	12.1306	11.5045
AGATACTAATCAGGCG-1	0.921257	0.893637	0.807823	0.879491	0.600238	0.152625	0.626285	0.916053	0.886404	0.800283	0.872502	0.565445	0.108164	0.595463	1.59429	1.82954	3.19829	2.09954	3.25979	5.88544	3.19884
AGATAGGTGAATTGCC-1	0.820508	0.779365	0.749723	0.765709	0.722145	0.207833	0.742001	0.804881	0.759458	0.727181	0.744375	0.694603	0.164594	0.717648	2.11963	2.31633	2.46822	2.37832	2.5173	5.72231	2.46323
AGATAGGTGACCGCGT-1	0.954273	0.927923	0.898891	0.899409	0.497042	0	0.884228	0.95369	0.925874	0.901148	0.896567	0.478201	0	0.8818	2.07506	2.2742	7.85078	2.70592	5.2702	6.02333	3.00974
AGATCAACTCGCTATG-1	0.91858	0.838362	0.678423	0.807401	0.523133	0.347192	0.733843	0.914209	0.83014	0.686475	0.80475	0.474479	0.322275	0.712975	1.78749	2.5949	14.2356	4.29757	3.40119	6.27787	2.72968
AGATCAAGCATCTACT-1	0.965334	0.923448	0.879616	0.921384	0.461334	0.084524	0.90884	0.964932	0.922611	0.881725	0.920775	0.452278	0.0625181	0.908606	2.33204	3.74383	16.5993	4.30559	7.42301	9.34208	4.0083
AGATCAGTCGATAGAA-1	0.89219	0.836265	0.478294	0.802542	0.638067	0	0.544016	0.884886	0.825625	0.473625	0.795681	0.605335	0	0.501443	1.84429	2.3199	10.2148	3.37955	2.99251	3.86632	3.33666
AGATCATTCACGCTGT-1	0.994989	0.916141	0.916548	0.894034	0.963131	0	0.909732	0.995001	0.916355	0.916502	0.89388	0.963502	0	0.912299	3.19456	10.5185	13.0131	9.96374	30.2205	20.2438	13.7179
AGATCTAACGAGCTCA-1	0.644191	0.665436	0.312392	0.642286	0.446036	0	0.477063	0.616463	0.639882	0.301632	0.616609	0.389636	0	0.431141	3.21276	3.13448	11.0383	3.2991	3.76107	4.19157	3.75393
AGATCTAACGTAATGT-1	0.865458	0.695826	0.572243	0.652408	0.770467	0	0.785892	0.859892	0.680174	0.547379	0.634208	0.759412	0	0.776497	2.54412	3.56704	4.0807	3.79403	3.17114	4.94964	3.11995
AGATCTCCGCCTTATT-1	0.953576	0.937772	0.587226	0.932841	0.360442	0.0940786	0.333035	0.952996	0.936996	0.585802	0.932041	0.35126	0.0692371	0.316594	2.744	3.1796	15.5328	3.37794	8.55527	9.58656	8.58077
AGATGAGGCGCCTCCA-1	0.953078	0.935799	0.934803	0.875931	0.931556	0.207547	0.914717	0.947898	0.928102	0.92728	0.861378	0.924395	0.160305	0.904664	0.971815	1.09532	1.12319	1.53793	1.20283	5.8171	1.27212
AGATGCACGTAGGTGC-1	0.962376	0.895411	0.818257	0.844199	0.399513	0	0.700744	0.961623	0.893308	0.819509	0.84169	0.381248	0	0.70148	1.95923	3.25868	12.1055	4.44828	6.64331	7.21034	5.55228
AGATGCGGCTAGTGAC-1	0.992571	0.951784	0.950384	0.952822	0.733064	0	0.881078	0.992506	0.951654	0.951602	0.952437	0.738187	0	0.886665	1.31788	4.82625	15.8039	3.41206	8.41176	10.7583	7.16116
AGATGCTCCGTCATCT-1	0.900171	0.863825	0.65048	0.852956	0.568134	0.547192	0.690577	0.893817	0.855822	0.653062	0.847303	0.527435	0.524675	0.665324	1.82701	2.21879	10.277	2.79217	3.30658	4.43156	2.91156
AGATTGAGTTAGGAAC-1	0.975006	0.907366	0.906871	0.70576	0.28871	0.197007	0.739845	0.974821	0.906186	0.909409	0.701596	0.268867	0.174451	0.747064	2.46844	3.83896	23.1381	6.52375	8.59923	9.00804	6.95542
AGATTGCGCCTCGCTC-1	0.989641	0.970238	0.944179	0.885812	0.560115	0.125901	0.880618	0.989575	0.970049	0.945988	0.885384	0.568466	0.102983	0.887566	1.73748	2.75883	20.4326	5.30476	8.97806	10.3501	6.84016
AGCAATAACAATTCCA-1	0.820375	0.914098	0.828076	0.930545	0.63893	0	0.886673	0.805362	0.907327	0.832125	0.925434	0.604151	0	0.877588	2.16824	1.53512	5.76813	1.42371	2.92927	3.78564	1.75083
AGCACGATACCTAAGC-1	0.95178	0.940902	0.937622	0.881901	0.932985	0	0.917979	0.946455	0.93403	0.930478	0.867819	0.925816	0	0.908078	0.984991	1.06556	1.10241	1.48937	1.17837	3.01435	1.23422
AGCACGCTCGATCTAA-1	0.989234	0.941159	0.886979	0.925191	0.302884	0.820107	0.720545	0.98919	0.940854	0.887257	0.924831	0.302986	0.819825	0.733016	2.21457	4.76023	16.6762	5.47293	13.4093	13.4703	11.6828
AGCACGGAGGCAGTCA-1	0.921212	0.875519	0.857657	0.832243	0.702558	0	0.526777	0.916728	0.870629	0.850625	0.827999	0.686259	0	0.489818	1.71129	2.56609	2.46299	3.56829	3.18408	4.37246	3.75636
AGCACGTGCACTGTAA-1	0.913147	0.894077	0.718957	0.879625	0.561365	0.186969	0.518248	0.909658	0.890561	0.710647	0.877682	0.540616	0.177274	0.489606	2.11345	2.57214	4.46635	3.60506	4.2953	14.3767	4.38819
AGCACTCATACAGAAC-1	0.947856	0.902408	0.74594	0.872292	0.371207	0.352686	0.564417	0.946942	0.900748	0.745157	0.87082	0.3541	0.331647	0.556059	2.46248	3.41581	10.4131	4.72212	7.20881	7.2504	6.8301
AGCACTGCATCCTAGC-1	0.944761	0.935225	0.930631	0.886155	0.917906	0.164704	0.919353	0.938435	0.927173	0.922355	0.871623	0.907972	0.152434	0.908801	1.03552	1.0831	1.14142	1.41982	1.23457	15.5594	1.18144
AGCAGGTAAGTATCTG-1	0.988606	0.908594	0.896822	0.861833	0.832811	0	0.89234	0.988537	0.907972	0.897421	0.860853	0.842842	0	0.895648	1.93565	5.19463	17.4291	6.27952	9.36398	12.3657	7.90938
AGCAGGTATGCCATTG-1	0.96677	0.808325	0.803778	0.723738	0.968252	0.392216	0.774001	0.965318	0.800503	0.795514	0.709908	0.966863	0.355322	0.764152	1.25991	2.9871	3.00615	3.41832	1.23098	4.76308	3.18663
AGCAGGTGCAATGGTT-1	0.672289	0.589939	0.395751	0.500846	0.429499	0.219143	0.395725	0.64925	0.563821	0.391821	0.482165	0.372232	0.159367	0.342231	3.19806	3.70909	13.8085	5.41166	3.86508	4.77422	4.04913
AGCATAATTCCAGATA-1	0.880028	0.942309	0.848984	0.918955	0.680237	0	0.833442	0.870197	0.937809	0.853305	0.912527	0.651872	0	0.819419	1.78388	1.26307	5.33444	1.48532	2.82142	3.75607	2.07868
AGCATCCTGACAGCCG-1	0.944991	0.916314	0.920874	0.872006	0.924945	0.140772	0.909027	0.938698	0.906703	0.911916	0.85723	0.916453	0.104086	0.897856	1.03564	1.27592	1.2486	1.57507	1.21627	7.90236	1.29034
AGCATGAGCGAATATT-1	0.971227	0.911174	0.86128	0.882575	0.329302	0	0.563951	0.971021	0.909544	0.863337	0.880607	0.305454	0	0.559306	2.14276	3.14299	14.3627	3.77543	7.20653	7.62476	6.48994
AGCATGCACCGCGTCA-1	0.909823	0.914444	0.641228	0.90519	0.481728	0.308783	0.6007	0.906003	0.911543	0.640893	0.903719	0.448496	0.281093	0.57845	2.102	2.28539	10.8231	3.14824	4.41043	5.99219	4.02023
AGCATTAGACGGATTG-1	0.957634	0.947667	0.946268	0.907382	0.939637	0.157335	0.938017	0.953052	0.941732	0.940242	0.896738	0.933566	0.114745	0.930756	0.931953	1.01387	1.03249	1.34064	1.1497	6.70529	1.08726
AGCCAGATACTCGAAC-1	0.924785	0.92059	0.912048	0.848971	0.885882	0.873706	0.875435	0.916064	0.910999	0.9015	0.831701	0.871876	0.861113	0.860109	1.20383	1.21414	1.28187	1.7174	1.44494	1.67329	1.50801
AGCCAGATCAAGATTC-1	0.81732	0.914271	0.753622	0.927302	0.672734	0	0.76911	0.80043	0.90696	0.751442	0.922896	0.639022	0	0.746925	2.08728	1.47754	5.04441	1.58714	2.69076	3.61356	2.3143
AGCCGATGTTCTACTC-1	0.748509	0.662356	0.581187	0.634839	0.429385	0	0.364992	0.736107	0.645152	0.585828	0.621011	0.384993	0	0.317277	3.28349	3.75423	22.0317	4.49449	4.38219	4.85194	4.60699
AGCCGGCCTATTCCAG-1	0.942212	0.921044	0.7689	0.931392	0.494859	0	0.790196	0.940065	0.918075	0.770287	0.929318	0.468553	0	0.78159	1.79704	2.08914	9.49019	2.16239	4.68198	5.3634	3.28701
AGCCGTAGACTCTGAA-1	0.960724	0.939797	0.916415	0.901486	0.799327	0	0.851094	0.960817	0.939447	0.916749	0.900784	0.807495	0	0.856174	4.39736	4.38792	12.1218	5.28071	9.30191	12.1473	8.5339
AGCCGTAGTGGAGTGC-1	0.900306	0.893972	0.888963	0.773064	0.822611	0.618702	0.793172	0.883772	0.876151	0.870019	0.744976	0.790489	0.583913	0.76201	1.18433	1.21422	1.23449	2.04755	1.52176	3.11253	1.78245
AGCCGTATCTTCGTCT-1	0.921031	0.865342	0.780508	0.846858	0.78263	0.250793	0.798662	0.911612	0.848955	0.751679	0.828602	0.759848	0.187442	0.773767	1.21752	1.57615	1.95271	1.69585	2.14498	4.47997	1.9144
AGCCGTTGCATCCTAG-1	0.930635	0.913189	0.91196	0.878966	0.88347	0	0.902296	0.92324	0.903699	0.902243	0.865813	0.870261	0	0.89141	1.20019	1.32737	1.33096	1.57158	1.51332	3.17243	1.39618
AGCCTACGGTGACCAA-1	0.850312	0.838119	0.812117	0.757324	0.740702	0	0.724671	0.828968	0.814324	0.78485	0.725625	0.696845	0	0.690156	1.54885	1.59012	1.72221	2.0519	1.91488	2.8421	2.2287
AGCCTCCGAACTACCA-1	0.991976	0.968985	0.958209	0.884441	0.853118	0	0.863411	0.991993	0.968744	0.95989	0.883579	0.85783	0	0.872516	2.32908	2.83631	25.4319	5.44136	7.77247	11.2953	8.11495
AGCCTCTGTTCCGATG-1	0.943779	0.869813	0.868873	0.773624	0.847874	0	0.850226	0.938756	0.856175	0.855255	0.749993	0.831216	0	0.8343	1.17146	1.65823	1.6703	2.18969	1.76163	3.31802	1.76761
AGCGACATCCTTCTAA-1	0.950083	0.930207	0.908161	0.868978	0.223208	0	0.469396	0.949943	0.930157	0.910224	0.867755	0.199284	0	0.466913	4.55569	6.12279	23.8321	5.33297	9.50026	9.74611	8.808
AGCGACATTCGATCTG-1	0.855185	0.759646	0.710344	0.555189	0.3343	0	0.347363	0.850916	0.753176	0.712473	0.543306	0.296015	0	0.312333	3.18809	4.28231	15.879	5.84784	5.78939	6.14216	5.77421
AGCGACCGTTCTATAC-1	0.994961	0.939555	0.977582	0.929513	0.961337	0.0564678	0.956455	0.995259	0.940446	0.977781	0.930845	0.961476	0.0462135	0.961184	7.78048	12.3106	19.5952	13.2937	17.7659	21.7274	15.2502
AGCGACTATGTATCTT-1	0.945872	0.936484	0.727229	0.934388	0.494429	0.160365	0.654395	0.944297	0.934751	0.730026	0.933559	0.470817	0.12504	0.639689	1.9563	2.18395	13.8669	2.83087	4.84343	6.52759	4.19533
AGCGAGAACAGATTCT-1	0.976516	0.962785	0.707955	0.959166	0.806236	0	0.749715	0.976268	0.962414	0.706383	0.958746	0.808862	0	0.754751	2.11936	2.72488	10.5672	2.83277	6.86113	9.83716	7.5147
AGCGAGGAACTGGTCC-1	0.948732	0.910888	0.489555	0.899842	0.392355	0.394532	0.273625	0.948513	0.910697	0.485661	0.899282	0.396651	0.38583	0.259989	3.99857	5.30262	11.6247	5.26623	10.4669	10.2339	10.7131
AGCGCAGATGAGGTGC-1	0.8687	0.701936	0.508295	0.665449	0.470382	0	0.771381	0.868846	0.697699	0.496743	0.659082	0.463816	0	0.776326	4.55869	5.85145	6.87519	5.98596	7.14495	7.94849	5.8265
AGCGCATCGTGGTCGA-1	0.845461	0.853331	0.877696	0.825263	0.542955	0	0.738142	0.837471	0.844928	0.874921	0.814496	0.505184	0	0.721489	2.39649	2.299	3.07361	2.46176	3.6418	4.33649	2.9518
AGCGCTAGGTACGCAA-1	0.841039	0.808862	0.694834	0.78969	0.459764	0	0.455385	0.833195	0.799196	0.701279	0.781267	0.417088	0	0.413622	2.5771	2.82165	17.4314	3.31738	4.17218	4.69816	4.20062
AGCGGAATGTCGCTGT-1	0.973787	0.95176	0.832335	0.890198	0.584526	0	0.757339	0.973436	0.951414	0.833399	0.888713	0.586989	0	0.760302	1.99346	3.04813	15.2005	4.0386	7.50028	8.76377	6.47697
AGCGGATCGCGGACAG-1	0.914093	0.919188	0.930801	0.904545	0.893099	0	0.862777	0.91735	0.918308	0.931463	0.904515	0.891652	0	0.865799	4.31386	3.36473	6.67216	3.91244	3.718	7.79451	4.85379
AGCGGCGAATAATCTT-1	0.855645	0.839149	0.39051	0.809638	0.413717	0.139074	0.331453	0.851887	0.834331	0.382388	0.804768	0.374835	0.0982281	0.290365	3.37792	3.33789	10.6157	3.92791	4.81839	6.25891	5.15524
AGCGGTACGCCGAGAA-1	0.964044	0.92883	0.932515	0.871668	0.943739	0.0394917	0.911237	0.960762	0.92222	0.926245	0.859317	0.938638	0.0288376	0.90291	0.927438	1.2948	1.26066	1.71333	1.1634	24.2292	1.43988
AGCGGTACGGCGCATC-1	0.928257	0.89449	0.890012	0.841901	0.899509	0	0.896192	0.919176	0.880382	0.875181	0.822544	0.888093	0	0.882432	1.13006	1.3393	1.36306	1.70287	1.40519	2.98763	1.33295
AGCGGTGAGTGACATG-1	0.92022	0.911309	0.706374	0.906909	0.654933	0	0.663162	0.915376	0.906043	0.696244	0.902494	0.631827	0	0.637597	1.6697	1.77889	4.26253	2.0289	3.23608	4.22447	3.16191
AGCGGTGCACCAAGCC-1	0.882921	0.824868	0.817981	0.701562	0.703664	0	0.808154	0.868079	0.800049	0.792905	0.668331	0.658039	0	0.781649	1.44262	1.68852	1.73806	2.44746	2.13529	2.98555	1.78236
AGCGGTGCAGGCATCT-1	0.983725	0.903888	0.903531	0.87627	0.293708	0	0.351431	0.983665	0.90361	0.904429	0.875659	0.287999	0	0.344702	2.54115	5.86048	20.9191	6.27946	11.6834	12.1445	11.4378
AGCGGTTAATCGAAGT-1	0.882178	0.921519	0.745042	0.905511	0.657978	0	0.778747	0.870563	0.91538	0.753142	0.899052	0.617727	0	0.755287	1.62273	1.47195	8.21759	1.71574	2.5986	3.4321	2.16256
AGCGGTTAGACTCGCC-1	0.955121	0.934968	0.495183	0.932997	0.341944	0	0.244463	0.954604	0.934209	0.491339	0.932215	0.332694	0	0.223371	2.80795	3.35942	11.8444	3.41007	8.96604	9.47027	9.21233
AGCGTGCCTGTATGCC-1	0.953735	0.807923	0.803971	0.742704	0.892454	0	0.840361	0.95011	0.790192	0.786356	0.71951	0.883202	0	0.825848	1.12866	2.14173	2.1855	2.50002	1.64461	3.61874	1.96443
AGCGTGCGCCTGATCG-1	0.950729	0.921597	0.685068	0.915408	0.702713	0.915526	0.482387	0.950365	0.920461	0.680724	0.91443	0.71582	0.916905	0.471229	3.43339	3.31329	6.80566	3.84686	6.84322	11.2515	7.40577
AGCGTGCTTCGCTCAT-1	0.993675	0.984378	0.967544	0.966339	0.698506	0.0666961	0.891714	0.993644	0.984328	0.968283	0.966211	0.716412	0.0511227	0.893218	1.62286	2.85673	21.011	4.0005	12.4191	14.6637	8.80068
AGCGTGGCACCGACAA-1	0.990617	0.892805	0.886628	0.85327	0.342535	0.0746113	0.846503	0.990583	0.892508	0.886933	0.852775	0.350142	0.0592005	0.847599	2.28655	8.80614	23.1626	8.92596	15.8165	16.5589	10.9268
AGCGTGTATGTACGGT-1	0.858141	0.835227	0.807768	0.921567	0.676871	0	0.823444	0.847761	0.823045	0.810579	0.916092	0.649386	0	0.810487	2.04446	2.19278	6.17057	1.5498	2.92817	3.97487	2.27067
AGCGTTACAGTCCTGG-1	0.902801	0.910334	0.899929	0.827485	0.849281	0	0.838681	0.891635	0.899503	0.887956	0.808638	0.830685	0	0.818853	1.37403	1.28992	1.36855	1.87434	1.65691	3.05047	1.71705
AGCGTTATACCTGTTG-1	0.995014	0.968403	0.96135	0.947099	0.803182	0	0.943623	0.995008	0.9684	0.961586	0.947129	0.805465	0	0.946263	2.33124	6.0801	19.0685	7.84559	14.5261	19.3905	12.4411
AGCGTTATAGCGCACT-1	0.990633	0.958681	0.928981	0.939087	0.241759	0	0.196	0.990616	0.958774	0.929321	0.938946	0.238868	0	0.185914	2.54988	5.85455	17.6552	5.9979	15.1213	15.5027	15.2093
AGCGTTGGCTCACGAT-1	0.969171	0.819508	0.828177	0.698397	0.973438	0.33208	0.828488	0.967814	0.8125	0.821614	0.682415	0.972328	0.29092	0.822517	1.2094	2.91686	2.85959	3.51417	1.15108	4.95656	2.88514
AGCTATAAGTCCAGCA-1	0.959001	0.940639	0.939215	0.90058	0.935791	0.741898	0.928262	0.954508	0.9339	0.932316	0.888981	0.928511	0.708914	0.91981	0.911335	1.07946	1.0924	1.37966	1.12332	2.13722	1.16678
AGCTATAGAATAGTCT-1	0.956417	0.931254	0.898995	0.941384	0.251407	0.0936741	0.277847	0.955822	0.931258	0.901806	0.940703	0.224821	0.0684162	0.254644	2.54245	5.59064	23.918	3.19528	8.38036	9.25148	8.32067
AGCTCAACATCGTCCG-1	0.898828	0.875791	0.539524	0.864933	0.44195	0	0.414767	0.895981	0.872738	0.532983	0.862815	0.412235	0	0.381414	2.72286	3.22227	8.50185	4.0214	5.04985	5.61774	5.12138
AGCTCACTATGCAGTT-1	0.955472	0.895141	0.882432	0.884126	0.325496	0	0.87591	0.954967	0.895187	0.88505	0.88368	0.304501	0	0.875317	2.60223	6.93119	18.6538	6.20206	7.64612	8.0744	4.38774
AGCTCATTAACGAATG-1	0.951277	0.940209	0.833008	0.936446	0.433571	0	0.706976	0.950896	0.939066	0.834119	0.934784	0.411448	0	0.701814	2.31193	2.3418	9.15482	2.23463	5.76411	6.36899	4.70783
AGCTCGACAGGCGATA-1	0.938785	0.929643	0.758065	0.921326	0.554304	0	0.710879	0.935582	0.925726	0.764479	0.91744	0.519321	0	0.691838	1.5696	1.63334	11.7575	1.83005	3.64972	4.37832	3.09017
AGCTGACGTAACGCTG-1	0.993492	0.91893	0.93034	0.887499	0.717348	0	0.873599	0.993464	0.918882	0.931138	0.887095	0.718161	0	0.880019	1.7235	6.33687	22.8249	6.80228	10.4396	13.5896	9.6981
AGCTGATCGGATTGTT-1	0.84751	0.871226	0.854382	0.810718	0.765909	0.362696	0.762308	0.828971	0.856112	0.836664	0.791961	0.734499	0.310792	0.731018	1.67739	1.56616	1.63852	2.05766	1.99564	4.23145	2.02553
AGCTGTACGCTGACTC-1	0.955911	0.934908	0.939731	0.894971	0.934364	0.782929	0.882743	0.951005	0.927702	0.932952	0.882724	0.927008	0.760765	0.869416	0.938281	1.14347	1.09237	1.41949	1.14206	2.17597	1.5179
AGCTGTTCCGGTGATT-1	0.991495	0.859754	0.884319	0.843383	0.784538	0.0556244	0.790798	0.991574	0.85914	0.884654	0.842481	0.783392	0.0368324	0.794823	3.91058	8.04412	16.5871	7.39602	9.03478	13.5921	9.93978
AGCTGTTGAAGGCCTT-1	0.989002	0.91177	0.896374	0.869882	0.881481	0	0.931736	0.988994	0.911359	0.896543	0.869248	0.88869	0	0.933287	2.82324	6.1609	15.5161	7.34384	10.8566	14.8875	8.41704
AGCTTCGCTGCGGTCA-1	0.92404	0.895548	0.753444	0.884231	0.548722	0	0.717521	0.919793	0.888895	0.7597	0.877607	0.506645	0	0.695676	1.69535	1.85052	10.117	2.07101	3.41852	4.08843	2.84774
AGCTTGAGTCAGGCCG-1	0.956814	0.857072	0.821296	0.867614	0.312783	0.694279	0.548207	0.956212	0.854672	0.821964	0.865902	0.290129	0.696834	0.543282	2.44936	4.16754	12.0413	4.56557	7.64362	35.4539	6.90664
AGCTTGGATGCAAGCC-1	0.939085	0.934608	0.930527	0.831676	0.912782	0	0.879042	0.932345	0.926514	0.922242	0.812212	0.902114	0	0.864138	1.10518	1.09032	1.14274	1.80706	1.26625	2.90067	1.48656
AGGAATTACGGTGACG-1	0.997646	0.871895	0.911189	0.890352	0.953643	0	0.923208	0.997694	0.871584	0.911255	0.890074	0.954141	0	0.925432	4.97531	10.3101	16.9796	9.05054	36.4706	19.1882	12.3712
AGGACCAGTAACCTAA-1	0.96152	0.9455	0.947412	0.909937	0.944098	0.892206	0.938782	0.957286	0.939692	0.94171	0.899546	0.937798	0.882584	0.931583	0.880998	1.06394	1.03712	1.3203	1.05108	1.62089	1.07898
AGGACCGCAATAGTTA-1	0.966252	0.947531	0.946394	0.888261	0.94676	0.689253	0.933839	0.962606	0.941839	0.94059	0.875914	0.940906	0.657105	0.926349	0.832052	1.0357	1.04777	1.49872	1.03685	2.57786	1.14069
AGGACCGTAGATGCTA-1	0.963611	0.941498	0.866091	0.858723	0.460516	0.712486	0.7464	0.962528	0.939627	0.874084	0.85366	0.431126	0.705703	0.74114	1.58623	1.94395	21.159	2.85647	4.92393	5.05611	3.89283
AGGACCTGTACCATTC-1	0.860847	0.91969	0.703862	0.909602	0.609279	0	0.702666	0.853715	0.915218	0.702283	0.90705	0.582944	0	0.683236	2.32534	1.74636	7.27221	2.46777	3.54913	4.44559	3.16463
AGGACGAAGCCTCCTT-1	0.950004	0.935266	0.936124	0.880636	0.918513	0	0.898354	0.944639	0.927929	0.928874	0.866976	0.908917	0	0.886492	1.01614	1.12804	1.11979	1.52501	1.24371	3.0752	1.39476
AGGACGTATCGCCGTA-1	0.756743	0.725422	0.367919	0.714589	0.444358	0	0.38244	0.744836	0.713845	0.359664	0.704506	0.396834	0	0.331294	3.22932	3.70096	11.1884	4.13855	4.10722	4.58341	4.31756
AGGACGTCGGCACGAA-1	0.995099	0.951475	0.981497	0.973793	0.762098	0.949648	0.949938	0.995102	0.951433	0.981635	0.97377	0.761805	0.950945	0.951112	4.30973	9.01971	23.0218	6.72636	19.7636	16.2724	16.0191
AGGACTAGGACCGCAG-1	0.972299	0.881416	0.9017	0.790117	0.239925	0	0.63736	0.971993	0.879911	0.904005	0.787291	0.215239	0	0.638268	2.22746	4.35676	23.003	5.65605	8.94364	9.21273	7.55823
AGGACTGAAGTGCCTT-1	0.503577	0.369103	0.140034	0.362088	0.285281	0	0.252059	0.483167	0.344096	0.131608	0.338258	0.232908	0	0.203758	5.1052	5.82023	16.6273	5.98701	5.45444	5.66565	5.62174
AGGACTGGATGAAGAC-1	0.98704	0.918925	0.89286	0.831399	0.558829	0.460853	0.88067	0.986958	0.918394	0.894575	0.829332	0.564025	0.454393	0.883227	1.87749	4.13636	19.04	5.28916	8.27251	9.55087	5.75694
AGGAGCAGAACATCTT-1	0.86722	0.8861	0.686625	0.871512	0.670883	0.569584	0.683883	0.853986	0.875187	0.674496	0.862291	0.631845	0.522589	0.648152	1.71506	1.61466	4.13031	1.96368	2.54657	2.97862	2.52806
AGGAGCAGCGTTAATA-1	0.8921	0.938855	0.783924	0.938398	0.521331	0.105713	0.788259	0.887614	0.936255	0.790983	0.936407	0.486616	0.0768197	0.777711	2.20978	1.73203	13.6021	1.95404	3.98529	7.83141	2.92659
AGGAGCATAATCCACT-1	0.892577	0.700018	0.627121	0.655632	0.669599	0.265588	0.570242	0.884329	0.669749	0.588491	0.629135	0.635411	0.20578	0.524898	1.73677	2.60336	2.87235	3.10688	2.70964	4.41651	3.06257
AGGAGCATCACTCAGC-1	0.960084	0.932169	0.932414	0.898739	0.929427	0.395507	0.897336	0.956114	0.925274	0.925495	0.888263	0.922149	0.349751	0.886689	0.939411	1.21265	1.20667	1.47028	1.2291	4.20674	1.47889
AGGAGCATCTTAACTC-1	0.815816	0.770147	0.667848	0.731745	0.601257	0	0.674593	0.804507	0.755039	0.643939	0.714746	0.571657	0	0.651335	2.51647	2.75396	3.21281	3.01196	3.46351	4.31442	3.18709
AGGAGCCGCTGAGTAG-1	0.95073	0.850758	0.782614	0.818068	0.503816	0	0.793451	0.949132	0.846866	0.78696	0.812617	0.47653	0	0.785497	1.77001	3.43047	12.7916	3.55334	4.53221	5.22529	3.24955
AGGAGCCTCGAACGTT-1	0.993443	0.854112	0.85554	0.843754	0.400751	0	0.936368	0.993423	0.853572	0.855582	0.843187	0.39957	0	0.937766	2.07307	8.88906	18.5294	9.30122	26.0847	16.5974	9.42459
AGGAGCCTTCGCCTTA-1	0.830377	0.883862	0.738274	0.891242	0.687522	0	0.689617	0.811714	0.871519	0.720915	0.882684	0.648494	0	0.656747	1.85812	1.55816	2.93508	1.72946	2.41964	3.33109	2.54904
AGGAGCGAATGCGTTA-1	0.943061	0.896286	0.890468	0.812258	0.87843	0.51048	0.898851	0.937716	0.8847	0.878364	0.791485	0.864116	0.460297	0.887213	1.15171	1.4368	1.48378	1.9414	1.52099	3.24931	1.40072
AGGAGCTATGAACACT-1	0.865405	0.879351	0.830201	0.76319	0.787309	0.337212	0.82655	0.84911	0.86388	0.811209	0.741249	0.757203	0.274313	0.804826	1.57914	1.4573	1.8405	2.38263	1.86195	3.96962	1.7654
AGGAGTACAGTGCATA-1	0.947028	0.9273	0.92602	0.897098	0.935894	0	0.925194	0.940903	0.919211	0.917812	0.884934	0.92899	0	0.916013	1.0115	1.206	1.21821	1.39629	1.1486	2.97533	1.17012
AGGATAACCGGTCGGA-1	0.921918	0.911068	0.62583	0.907684	0.593648	0	0.659578	0.917747	0.906667	0.625978	0.905045	0.56424	0	0.635324	1.75561	1.9443	10.1883	2.4649	3.51625	4.34297	3.26941
AGGATACCTCCGAGCG-1	0.908617	0.907739	0.892353	0.821978	0.842901	0.319351	0.807412	0.897071	0.895948	0.878772	0.802136	0.822168	0.259212	0.782606	1.27734	1.27685	1.38741	1.89182	1.64203	4.23871	1.83847
AGGATAGAGTTAATCA-1	0.89758	0.890087	0.754909	0.89721	0.818076	0	0.923338	0.885421	0.883033	0.752646	0.888183	0.796524	0	0.914116	1.39038	1.84001	4.23124	1.58949	1.85524	2.96938	1.19551
AGGATAGATAATTGGA-1	0.93165	0.950536	0.886806	0.943298	0.417488	0	0.761766	0.930944	0.949656	0.892346	0.941479	0.385903	0	0.755514	2.4153	2.00997	13.8599	1.91066	5.23385	5.75558	3.87952
AGGATATCGCGAATAC-1	0.698746	0.670929	0.376113	0.656256	0.415036	0	0.406796	0.683203	0.654568	0.375279	0.643108	0.366638	0	0.361602	3.51814	3.73366	20.6058	4.34531	4.33776	4.76479	4.40731
AGGATCCGTAAGTAAT-1	0.948009	0.844585	0.833586	0.747838	0.847797	0	0.862089	0.94328	0.829387	0.817585	0.72357	0.832697	0	0.848667	1.11688	1.87231	1.9504	2.39948	1.84343	3.47597	1.7673
AGGATGAGTGCGTGCG-1	0.981314	0.893046	0.869119	0.828622	0.683329	0	0.883361	0.981465	0.892248	0.869106	0.827115	0.69683	0	0.888479	3.11389	5.16715	10.7174	6.27612	9.25637	11.0092	7.27702
AGGATGCTCGACAGTC-1	0.936298	0.848077	0.847482	0.750841	0.952373	0	0.875384	0.929529	0.83022	0.829547	0.722463	0.947641	0	0.861019	1.15168	1.70617	1.70919	2.21009	1.02697	3.21964	1.55666
AGGATTCCTTGCTGCG-1	0.995441	0.948568	0.944914	0.924911	0.941472	0	0.875041	0.995429	0.948456	0.945154	0.924942	0.941296	0	0.880083	1.79864	6.37025	19.3567	8.60513	6.25374	18.5459	13.734
AGGATTCTACGCCTAG-1	0.675115	0.658982	0.301206	0.658806	0.359032	0	0.291145	0.661064	0.645106	0.293899	0.644418	0.305524	0	0.236574	3.95928	4.1784	13.7101	4.10663	4.63321	4.94963	4.88168
AGGCAACTAGCGTACC-1	0.941195	0.894048	0.825489	0.82837	0.381986	0.129838	0.636429	0.939571	0.89122	0.829392	0.824151	0.351201	0.0946998	0.627331	2.09269	2.85483	15.4939	3.78693	5.72401	6.97808	4.89659
AGGCAATGTCAGCTGG-1	0.961325	0.930807	0.516008	0.945258	0.594136	0.173608	0.411583	0.961254	0.931081	0.512417	0.94486	0.610328	0.152312	0.405707	4.18108	4.54347	11.6731	3.53833	8.70088	9.93964	9.15012
AGGCATTAAGTCTGGC-1	0.950602	0.84304	0.801196	0.862076	0.88919	0.493499	0.579026	0.947353	0.831427	0.786079	0.852127	0.881301	0.452244	0.539867	1.26552	2.13998	2.37852	2.027	1.82317	3.69862	3.24773
AGGCATTACTATAGTA-1	0.884956	0.874177	0.528091	0.856711	0.466272	0	0.465145	0.88031	0.869318	0.523058	0.853503	0.428335	0	0.429176	2.43676	2.6059	9.65777	3.52636	4.32862	4.89086	4.36748
AGGCCTGTCTAGTGGC-1	0.944663	0.926948	0.926592	0.897553	0.902115	0.839628	0.923987	0.938474	0.918214	0.91809	0.885602	0.889677	0.824675	0.914236	1.04884	1.17046	1.19033	1.40218	1.31795	1.94676	1.15644
AGGCGATTCCACTTCT-1	0.831881	0.861042	0.817027	0.919204	0.742884	0	0.877225	0.812972	0.845018	0.814351	0.911397	0.711058	0	0.863463	1.82371	1.64003	3.45868	1.35559	2.16776	3.15848	1.56083
AGGCTGCAGCTCAGGC-1	0.9817	0.957231	0.925461	0.947078	0.485912	0.152109	0.850734	0.982036	0.957231	0.93136	0.945989	0.473357	0.114339	0.852151	2.6699	3.31332	26.3367	2.29212	6.07772	7.14411	4.21852
AGGCTGCGCAGCAACT-1	0.992788	0.92963	0.924854	0.901537	0.829384	0.945464	0.862476	0.992765	0.930202	0.925126	0.901577	0.843473	0.945214	0.868232	2.00593	7.59399	15.2548	7.68592	11.9771	4.8953	10.8636
AGGCTTAACCGATTGT-1	0.767129	0.780114	0.423339	0.725569	0.522659	0	0.488798	0.753018	0.767306	0.425149	0.71579	0.485594	0	0.448342	2.88114	2.83862	22.6082	4.04251	3.8325	4.48929	3.94328
AGGTACAGCTATGATA-1	0.93542	0.928921	0.925932	0.855945	0.895772	0	0.73583	0.928081	0.919572	0.916555	0.83738	0.88236	0	0.709733	1.12555	1.10592	1.14844	1.58879	1.35239	2.92926	2.44573
AGGTACCAGACGCCAG-1	0.944519	0.924587	0.92668	0.893	0.903162	0	0.861596	0.938331	0.915986	0.918195	0.880402	0.891425	0	0.846001	1.052	1.21417	1.18929	1.4254	1.33862	3.05886	1.65427
AGGTACGGAAGTCAAC-1	0.957688	0.879045	0.79617	0.890295	0.49201	0	0.552913	0.956253	0.874343	0.800242	0.887291	0.459868	0	0.526753	1.60229	2.54418	10.8266	2.85096	4.38231	5.02554	4.19354
AGGTACGTGATATCTG-1	0.988767	0.961267	0.954274	0.961586	0.422227	0	0.911867	0.988682	0.961394	0.9562	0.961312	0.42206	0	0.915319	1.72103	5.65385	24.9004	3.27844	9.85912	10.6441	6.37714
AGGTACTCTGCCACCG-1	0.90768	0.881378	0.89139	0.826484	0.829019	0	0.855768	0.892894	0.861348	0.872353	0.798924	0.800192	0	0.83256	1.15728	1.2816	1.20692	1.59293	1.53973	2.60566	1.44374
AGGTCACCTCCGCCTC-1	0.877401	0.862387	0.467784	0.845633	0.467013	0.188861	0.375488	0.873069	0.857999	0.463297	0.841705	0.436777	0.14483	0.335057	2.68072	2.99039	11.9003	3.53486	4.72566	5.83804	4.98393
AGGTCTCACGCCAATA-1	0.908832	0.912336	0.899828	0.798454	0.841264	0.627568	0.828824	0.897805	0.901136	0.887363	0.776856	0.820352	0.582054	0.806712	1.30014	1.24433	1.3455	2.04669	1.65311	2.61547	1.7306
AGGTCTTCCATCGCCG-1	0.996706	0.955178	0.954069	0.931378	0.854296	0.0923837	0.975001	0.9967	0.955091	0.954193	0.93142	0.854037	0.0883832	0.976225	1.96761	6.68154	18.0316	9.85047	12.851	23.1125	11.99
AGGTGAAGTGACGACT-1	0.964094	0.802185	0.703255	0.74757	0.433425	0	0.644536	0.963579	0.798772	0.704063	0.743161	0.422449	0	0.642238	2.25035	4.83102	17.8346	5.42551	7.08315	7.77245	6.23585
AGGTGAATCCACAACC-1	0.905767	0.85888	0.844389	0.797698	0.792568	0	0.837951	0.894893	0.841836	0.825523	0.776282	0.766256	0	0.818195	1.35057	1.62362	1.70212	2.05661	1.93401	3.16992	1.73339
AGGTGAGCAATGTCTT-1	0.955214	0.954695	0.67736	0.949639	0.477996	0.170335	0.570379	0.95434	0.953803	0.675477	0.948742	0.470659	0.148142	0.560609	2.163	2.16624	10.1871	2.40074	6.50346	8.19719	6.04359
AGGTGATTGGCGGTAT-1	0.972214	0.942974	0.882449	0.955552	0.310132	0.140982	0.872693	0.972077	0.942603	0.883263	0.955294	0.307862	0.125195	0.873631	3.32999	4.19432	22.908	3.84566	12.0212	12.5883	7.57982
AGGTGGACTTGCCACC-1	0.827362	0.907856	0.840424	0.893956	0.508671	0.144692	0.787191	0.822149	0.90426	0.842562	0.889994	0.480723	0.109477	0.778185	3.11012	2.21687	7.83948	2.42678	4.53916	6.59257	3.25705
AGGTGGCACTTGTCAG-1	0.94746	0.923828	0.798322	0.875289	0.465244	0.232053	0.603603	0.945671	0.921506	0.801877	0.872784	0.436108	0.183014	0.587163	1.78618	2.27119	11.8435	3.49948	4.83272	5.54697	4.39218
AGGTTACATTCCACGC-1	0.877452	0.882134	0.819821	0.853452	0.542532	0	0.796898	0.870652	0.874938	0.81542	0.844692	0.504008	0	0.783862	2.11555	2.02768	3.73896	2.28109	3.61326	4.30125	2.60872
AGGTTCCACGCCGAAG-1	0.884402	0.867538	0.466902	0.853177	0.460096	0.177861	0.41689	0.879704	0.863498	0.459329	0.849555	0.427061	0.175865	0.379065	2.43793	2.99949	9.36535	3.48518	4.64468	35.4644	4.76956
AGGTTGAGTAGGAGAT-1	0.95681	0.941286	0.619234	0.942161	0.457291	0.195355	0.41777	0.956023	0.940231	0.616794	0.94134	0.448846	0.164587	0.399435	2.19338	2.56524	11.0749	2.86385	6.75081	7.5752	6.78893
AGTAAGCTCGGCCAAT-1	0.941016	0.879536	0.840308	0.615337	0.30663	0.108713	0.637482	0.939955	0.878408	0.842644	0.606748	0.276765	0.0756674	0.633269	2.58532	4.87823	15.1187	5.97476	6.92378	7.82121	5.83002
AGTACATATGTAGGAA-1	0.95685	0.93844	0.937243	0.900067	0.924751	0	0.916245	0.952214	0.931653	0.930203	0.888697	0.916306	0	0.906603	0.943421	1.1138	1.11567	1.39884	1.22146	3.10294	1.27378
AGTACCGTTGTACGCC-1	0.950941	0.945152	0.734715	0.943495	0.610363	0	0.519459	0.950034	0.944219	0.731172	0.942774	0.61573	0	0.508294	2.32493	2.56183	6.40939	2.95294	6.25719	7.42041	6.40649
AGTAGACAGATAACGG-1	0.881949	0.867642	0.809096	0.805694	0.840423	0.255432	0.858447	0.867339	0.853466	0.791476	0.788158	0.819289	0.19629	0.839724	1.46654	1.65852	2.13735	2.17834	1.65304	4.7698	1.55777
AGTAGACAGTAAGGAG-1	0.969965	0.959083	0.627832	0.957582	0.913414	0.673683	0.660158	0.969231	0.958006	0.61973	0.956526	0.911387	0.665347	0.653643	1.57559	1.78647	5.94161	1.86944	2.6706	5.11868	4.91264
AGTAGAGCATGGACGT-1	0.969679	0.909518	0.807686	0.870515	0.600533	0.61607	0.730002	0.969336	0.908473	0.807383	0.868896	0.604795	0.617766	0.738214	2.31393	3.92988	10.6972	4.58359	7.87126	47.7624	7.27115
AGTATTACGGTATTCG-1	0.962082	0.936621	0.828053	0.917991	0.425777	0.178052	0.667924	0.961314	0.935564	0.82999	0.916324	0.40868	0.166882	0.66587	1.94303	2.61385	13.0115	2.86947	6.35171	11.5336	5.4806
AGTATTCAGCTGAATG-1	0.813804	0.800497	0.570198	0.735681	0.542699	0.212495	0.612686	0.799317	0.782381	0.572766	0.714874	0.487725	0.147822	0.574109	2.272	2.19954	11.3919	2.69202	3.07035	4.55577	2.96186
AGTATTCGTCGGTATC-1	0.913861	0.875517	0.800052	0.869982	0.833566	0	0.717152	0.90599	0.863992	0.780252	0.859262	0.818229	0	0.687635	1.43561	1.71634	2.12032	1.84861	1.97336	3.53211	2.47513
AGTCACTTATTCAAGG-1	0.93592	0.899391	0.510138	0.901351	0.407439	0	0.364232	0.93474	0.897597	0.505634	0.899856	0.394072	0	0.342401	2.66451	3.38851	10.8544	3.64062	6.96949	7.56465	7.04503
AGTCCGTGATCACTAC-1	0.917586	0.725356	0.611055	0.71528	0.27446	0	0.412078	0.916117	0.721721	0.611104	0.712215	0.243858	0	0.394879	3.0685	6.53817	19.0321	7.415	7.40419	7.69984	7.02597
AGTCGCAGGAACGAGT-1	0.897353	0.926492	0.762148	0.883552	0.799966	0.243478	0.84282	0.885118	0.918218	0.747438	0.874108	0.77368	0.252476	0.822997	1.38848	1.20615	2.86359	1.75529	1.85908	63.5231	1.67591
AGTCGCCACTCGGCGA-1	0.95468	0.933782	0.594767	0.933658	0.797161	0	0.59279	0.953358	0.931663	0.585933	0.931722	0.801122	0	0.578489	1.78905	2.06784	6.26981	2.16404	3.9713	5.77733	4.71998
AGTCGGACCGTGCTTA-1	0.936512	0.929345	0.595177	0.922951	0.451196	0.286151	0.399539	0.935394	0.927918	0.59071	0.921919	0.440195	0.284278	0.379046	2.7106	2.67288	8.8736	3.37971	6.53641	27.7857	6.63452
AGTCGGTCTAATCTGT-1	0.911928	0.863125	0.764985	0.865148	0.691532	0	0.61883	0.903551	0.849179	0.741059	0.853562	0.653624	0	0.574793	1.42434	1.72128	2.25618	1.84978	2.41821	3.34535	2.73364
AGTCGGTTATACATAG-1	0.859296	0.902947	0.892096	0.852468	0.785746	0.697081	0.816452	0.841763	0.89036	0.879129	0.838065	0.755285	0.668286	0.793621	1.59403	1.30031	1.4193	1.82779	1.86065	2.67063	1.82214
AGTCGGTTGGTTGGCG-1	0.934957	0.933443	0.929734	0.866651	0.897886	0	0.885903	0.927552	0.925434	0.921202	0.851059	0.885465	0	0.871462	1.12866	1.11393	1.13994	1.59876	1.37335	2.93012	1.42557
AGTCGTTGCCGCCAAC-1	0.933318	0.858047	0.854527	0.852401	0.872403	0	0.89208	0.927303	0.844855	0.84087	0.838178	0.860113	0	0.881808	1.26953	1.82812	1.84264	1.83657	1.7083	3.49322	1.57872
AGTCGTTGCCTTACCT-1	0.936657	0.838573	0.83898	0.796346	0.944775	0.0451585	0.877703	0.930063	0.81989	0.820351	0.772502	0.938836	0.0283416	0.863942	1.15913	1.77184	1.76983	1.9804	1.06691	17.0269	1.55872
AGTCTAGGATTGTCAC-1	0.957309	0.941058	0.945627	0.897547	0.929286	0.347621	0.925733	0.952842	0.934722	0.939667	0.886076	0.921322	0.271277	0.917361	0.949558	1.10221	1.04919	1.42663	1.1821	3.5317	1.21101
AGTCTGTTACAATAGT-1	0.950892	0.895232	0.819132	0.882064	0.359066	0	0.631112	0.95061	0.89392	0.818578	0.879798	0.338098	0	0.628505	2.72307	3.60349	8.0507	3.53701	6.99227	7.47201	6.06527
AGTGAGCGCCTGTCCT-1	0.99729	0.966687	0.986517	0.981495	0.891523	0	0.944059	0.997287	0.966904	0.986656	0.981599	0.891381	0	0.946733	2.02078	9.56658	16.0386	7.49112	12.8043	22.7165	15.2694
AGTGAGGTCTGTGCTC-1	0.921493	0.864244	0.742996	0.821594	0.408778	0.403998	0.809206	0.919317	0.860789	0.746576	0.818774	0.379682	0.383488	0.80425	2.38957	3.31206	18.0119	4.75499	5.50652	6.04754	3.66556
AGTGAGTATTCTAAGT-1	0.996065	0.945099	0.951955	0.916231	0.620226	0.0418566	0.394007	0.996082	0.944968	0.952234	0.916121	0.650167	0.0300182	0.404291	4.01893	6.79047	26.6932	9.25336	19.2176	20.9354	19.832
AGTGCAATAACTAACA-1	0.88803	0.852298	0.695616	0.725314	0.459101	0.206999	0.535507	0.883573	0.844748	0.703267	0.713723	0.412359	0.15731	0.500603	2.42112	2.46475	17.9802	3.70528	4.00691	5.23315	3.82008
AGTGCAGCTTCATCGG-1	0.995148	0.962465	0.981375	0.889266	0.92324	0	0.940029	0.995145	0.962762	0.981831	0.88966	0.923558	0	0.941914	2.24268	6.72662	17.9622	9.33713	19.5448	16.3489	9.55965
AGTGCCAGATGCTCTG-1	0.964382	0.929832	0.806095	0.80666	0.344975	0.54341	0.687411	0.963859	0.928795	0.807499	0.803549	0.328792	0.538395	0.691239	2.21841	3.10126	17.3777	4.96557	7.8965	9.28847	6.66519
AGTGCGCAACATGCGT-1	0.927434	0.875359	0.824846	0.87802	0.556506	0.363939	0.763304	0.924765	0.869457	0.825639	0.872003	0.527984	0.319445	0.751442	1.89182	2.32713	6.15549	2.28074	3.95204	4.61511	3.10599
AGTGCTAACTCCTGGA-1	0.979575	0.974037	0.952536	0.96033	0.333336	0	0.645662	0.979338	0.973679	0.955296	0.959807	0.316761	0	0.645942	1.87888	1.95283	18.6329	2.47083	8.15696	8.62599	7.00096
AGTGCTTCGCGGACGC-1	0.958603	0.864817	0.881557	0.783955	0.920412	0	0.849475	0.956007	0.855286	0.873194	0.767324	0.915036	0	0.838491	1.18485	2.02036	1.89398	2.47796	1.5862	3.98991	2.10923
AGTGGTATGTCCAAGT-1	0.968666	0.919073	0.629676	0.938199	0.943331	0.213049	0.650464	0.967956	0.917169	0.624428	0.937238	0.943305	0.185062	0.646133	1.68149	2.65515	7.44363	2.80332	3.79467	7.12962	5.32176
AGTGTCATGGTTGTGG-1	0.944763	0.781966	0.723185	0.732301	0.33138	0.143835	0.53681	0.943742	0.779461	0.724373	0.727047	0.301142	0.105552	0.52472	2.46604	6.1827	15.3006	5.28297	6.49188	7.18106	5.87279
AGTGTCTAGGCTAATA-1	0.947597	0.889626	0.82003	0.812265	0.337648	0.389645	0.744498	0.946792	0.88796	0.821792	0.809179	0.317868	0.372031	0.742809	2.63169	3.85465	17.017	4.82039	7.5599	7.3803	5.72437
AGTGTCTGAACTGTGG-1	0.930528	0.918329	0.914826	0.87407	0.886516	0	0.886578	0.922432	0.907366	0.904304	0.857876	0.871799	0	0.871521	1.15117	1.176	1.24559	1.49006	1.40873	2.75267	1.39353
AGTGTCTTAAGCTTGT-1	0.849579	0.886574	0.853024	0.809775	0.767001	0	0.738385	0.830241	0.871315	0.834365	0.790061	0.7325	0	0.702605	1.62509	1.38401	1.61543	2.02201	1.91372	2.96234	2.08744
AGTGTTCGAGGATGAA-1	0.74721	0.68694	0.666776	0.625851	0.477553	0.219878	0.372907	0.734347	0.670789	0.650028	0.615136	0.43579	0.171801	0.327808	3.23193	3.57415	3.73209	5.31838	4.04726	5.24648	4.4921
AGTTAAGACTGGCTCC-1	0.929076	0.910618	0.543629	0.905874	0.424745	0.173912	0.486515	0.927045	0.90857	0.543726	0.904826	0.396038	0.158005	0.462483	2.25764	2.82175	17.5029	3.6789	5.32338	9.74765	5.12743
AGTTACCTCACCAGCA-1	0.956846	0.910807	0.911244	0.778819	0.256728	0.107429	0.274002	0.956618	0.909641	0.914329	0.775166	0.228697	0.0796922	0.248728	3.4237	3.72095	22.5292	5.25152	8.06582	8.81212	8.03264
AGTTAGAAGGACGAAT-1	0.928071	0.906611	0.888648	0.887257	0.849412	0	0.888355	0.919773	0.895412	0.87759	0.874815	0.830589	0	0.874611	1.17967	1.32076	1.57316	1.50774	1.64689	3.04562	1.42741
AGTTATCCTGAACGAA-1	0.967222	0.911374	0.861125	0.898781	0.381776	0.306612	0.867007	0.966591	0.910567	0.864725	0.896744	0.360751	0.296151	0.866538	1.86291	4.15748	20.2677	3.20516	6.72952	9.78829	4.10276
AGTTCGGCACATACGG-1	0.998459	0.907437	0.967674	0.952651	0.817609	0.405929	0.623671	0.998461	0.907371	0.967705	0.95264	0.839244	0.40563	0.634527	3.83291	15.0843	20.2058	12.1997	30.6314	50.9756	31.1953
AGTTCGTCTAGTGCAG-1	0.960511	0.911404	0.461726	0.908638	0.347711	0.255628	0.252442	0.960387	0.91075	0.457785	0.907948	0.349032	0.244805	0.23899	4.47413	4.90996	12.1714	4.94386	11.268	11.6488	11.4594
AGTTCGTGCAGACCTT-1	0.752149	0.723887	0.485508	0.705326	0.399509	0.104003	0.415573	0.740292	0.710511	0.482518	0.69353	0.348516	0.069115	0.37083	3.29609	3.45921	12.4492	3.92689	4.36761	6.96268	4.37075
AGTTGGCACCAGTTAC-1	0.925447	0.87851	0.799015	0.837741	0.426956	0.141289	0.702379	0.922998	0.874519	0.801728	0.833413	0.39645	0.104774	0.693181	2.16696	2.76527	11.4559	3.54468	5.17929	6.63325	4.17449
AGTTGTACTTAATGGA-1	0.977448	0.96577	0.615716	0.965099	0.893137	0.936666	0.558937	0.977207	0.965378	0.611856	0.964822	0.902583	0.93817	0.553579	2.05196	2.45672	8.8186	2.91933	6.31912	14.0994	7.95699
AGTTGTCCACAGACCA-1	0.963781	0.942421	0.638677	0.959593	0.920181	0.207405	0.624733	0.962982	0.941206	0.635455	0.959014	0.919925	0.171758	0.616906	1.8318	2.32364	9.18132	2.31828	4.38942	6.83516	5.38774
AGTTGTGAACCTGATG-1	0.940695	0.894944	0.835845	0.847709	0.892315	0.217037	0.904713	0.935275	0.884556	0.822321	0.832422	0.883997	0.163781	0.895342	1.19023	1.5305	2.08084	1.83105	1.73612	5.06175	1.46089
ATAACCTAGAACCTGC-1	0.981942	0.932126	0.862289	0.881719	0.461002	0.491819	0.849782	0.981824	0.93187	0.86258	0.880918	0.469969	0.486866	0.856919	2.35492	4.98156	15.6527	5.88588	11.3653	10.7748	8.90517
ATAACGAAGAGCACGC-1	0.940929	0.893974	0.884049	0.847964	0.926324	0.665421	0.8769	0.936339	0.884908	0.874076	0.834562	0.921177	0.634537	0.866235	1.28028	1.6432	1.71426	1.9439	1.50331	2.82948	1.76126
ATAACGCCTGTAGGCA-1	0.802746	0.839363	0.856411	0.828979	0.533868	0	0.768802	0.786549	0.828381	0.858145	0.815087	0.48291	0	0.749336	2.29063	2.14897	4.45862	2.14374	3.24381	3.83212	2.45675
ATAACGGCAAGACTCC-1	0.99481	0.852171	0.885104	0.863227	0.467919	0.969879	0.50568	0.99481	0.851824	0.885156	0.862849	0.487427	0.97045	0.518947	2.87204	11.2746	19.0462	9.82065	18.0131	39.3268	17.7417
ATAACGGCGTTACACT-1	0.902685	0.8942	0.85725	0.834423	0.810192	0.428394	0.861516	0.890571	0.881251	0.841773	0.815066	0.783334	0.367172	0.843521	1.32649	1.39392	1.71344	1.78187	1.75295	3.46514	1.55196
ATAAGACCAATCGCGG-1	0.895794	0.888953	0.708225	0.8665	0.650934	0.316736	0.600513	0.887981	0.88057	0.696483	0.859723	0.618578	0.258143	0.561355	1.72883	1.77918	3.94199	2.35035	2.91291	4.18373	3.07573
ATAAGGAGCCGTGATG-1	0.730515	0.669551	0.391544	0.682897	0.437022	0	0.473008	0.71784	0.653119	0.366707	0.667296	0.398815	0	0.440231	3.50657	3.81302	5.57186	3.74871	4.61562	5.1316	4.53451
ATAAGGCGGACAAGTT-1	0.881064	0.907055	0.877576	0.81283	0.812244	0	0.816983	0.866172	0.894574	0.861763	0.79272	0.785542	0	0.792168	1.46321	1.2531	1.46356	1.97364	1.73785	2.89835	1.75089
ATAATCGTAGTTATTC-1	0.949974	0.928077	0.930449	0.883532	0.908962	0	0.912946	0.944517	0.920198	0.922631	0.870182	0.898109	0	0.902655	1.00896	1.20748	1.17346	1.50511	1.30768	3.099	1.28341
ATAATTAGTTCTACGG-1	0.980895	0.938901	0.924358	0.923989	0.418764	0.159641	0.801598	0.980703	0.938388	0.925833	0.923044	0.415362	0.129304	0.810039	1.90465	3.45278	13.6938	3.51824	8.47511	9.14053	6.76249
ATAATTATCGACCACG-1	0.951408	0.933918	0.930674	0.876232	0.908984	0.202872	0.912591	0.946021	0.926634	0.922901	0.862305	0.898267	0.139225	0.902438	0.986994	1.1541	1.17288	1.5646	1.31468	4.77429	1.29608
ATAATTCTCCGGTCGG-1	0.890646	0.847825	0.769884	0.766535	0.650116	0	0.800401	0.878439	0.83008	0.753673	0.746162	0.602205	0	0.776369	1.47723	1.71369	2.66892	2.42354	2.46507	3.23167	1.93968
ATACAAGGTCAGTAGA-1	0.830992	0.804525	0.532811	0.776173	0.475406	0.364144	0.451855	0.822168	0.794958	0.530941	0.768692	0.431122	0.359947	0.407055	2.61005	2.89654	11.6436	3.7501	3.96187	14.9716	4.05551
ATACAATTGCGGTATT-1	0.631887	0.593293	0.224999	0.594335	0.356741	0.159735	0.325536	0.617637	0.579031	0.21803	0.579312	0.308936	0.113623	0.278684	4.4465	4.90367	16.4054	4.76665	4.93891	5.89822	5.06806
ATACAGATAGATTGAC-1	0.996339	0.992497	0.988263	0.994096	0.71671	0	0.853495	0.99636	0.992549	0.988469	0.994081	0.742132	0	0.866147	3.20095	4.56819	15.589	2.18698	18.0893	20.1554	16.5813
ATACATCAAGGATTGC-1	0.959452	0.949657	0.598377	0.939995	0.744985	0	0.619909	0.958425	0.948422	0.591352	0.938641	0.750543	0	0.60694	1.81247	2.00621	6.99526	2.33027	4.57081	6.14047	4.84974
ATACATCACGCCTTCT-1	0.919284	0.90988	0.494848	0.906293	0.44577	0.154281	0.440444	0.916916	0.907608	0.48956	0.904573	0.422421	0.114673	0.413961	2.38185	2.71033	10.5016	3.18894	5.44226	6.55642	5.43167
ATACATCACTGTCCGG-1	0.953032	0.921383	0.919918	0.836212	0.921658	0.480887	0.917688	0.947816	0.91232	0.91087	0.818389	0.912647	0.447495	0.90802	0.96959	1.23337	1.25627	1.82828	1.23245	4.32824	1.25153
ATACATGCATGATCTG-1	0.907877	0.835775	0.826259	0.807129	0.801256	0.171815	0.85719	0.89802	0.818293	0.807494	0.785812	0.777182	0.101705	0.840716	1.38078	1.84805	1.88814	1.96873	1.92402	4.67491	1.66302
ATACATGCTGGTGCAG-1	0.867162	0.911263	0.820422	0.932648	0.65646	0	0.874845	0.854495	0.908527	0.82599	0.928438	0.619921	0	0.862761	1.74931	2.12471	5.68016	1.49902	2.69739	3.48724	1.68999
ATACCATAGCCAATCG-1	0.976506	0.955436	0.915798	0.889072	0.408724	0.0985098	0.727226	0.97602	0.95447	0.919973	0.887768	0.388295	0.0666045	0.727138	1.52333	2.04929	16.5311	3.48321	6.33159	7.72271	5.1368
ATACGACATCTAGACC-1	0.958619	0.843625	0.8569	0.849617	0.465475	0	0.832129	0.95752	0.83867	0.852921	0.845691	0.439523	0	0.830147	1.78605	3.19125	3.258	3.18246	5.10249	5.75057	3.4976
ATACGCTGAGATCAGA-1	0.95541	0.937623	0.722369	0.938169	0.62628	0	0.651393	0.954259	0.936246	0.721561	0.93716	0.624047	0	0.645554	1.88254	2.4034	9.67861	2.70641	5.12161	6.26725	4.94476
ATACGGCACGTTACGA-1	0.950531	0.941853	0.939459	0.893482	0.926214	0	0.904355	0.945133	0.935118	0.932477	0.881268	0.918145	0	0.893367	1.0032	1.05845	1.08213	1.43925	1.22416	3.08372	1.3626
ATACGGCGACTGGTCT-1	0.951917	0.92909	0.553434	0.919441	0.522237	0.456586	0.343689	0.951298	0.92789	0.548322	0.918463	0.524209	0.443003	0.322067	2.59906	2.92177	9.05424	3.65269	6.98332	7.07922	7.41007
ATACGGTCCTTGTCTT-1	0.851701	0.847299	0.490332	0.844474	0.45033	0.276643	0.287001	0.84698	0.842541	0.486219	0.840549	0.42102	0.232501	0.241249	3.10204	3.18178	11.7708	3.56761	4.96915	5.50924	5.43396
ATACTAGCCACTTCGC-1	0.564483	0.454622	0.232139	0.414487	0.334277	0.146269	0.319816	0.542195	0.425061	0.226152	0.393292	0.276955	0.0984748	0.26826	4.27354	4.68349	17.9111	5.82159	4.69311	5.78145	4.80803
ATACTAGCCATTAGTT-1	0.963885	0.96146	0.6575	0.96353	0.846896	0	0.663983	0.963076	0.960614	0.655802	0.963173	0.845873	0	0.657849	1.81515	1.89409	10.8025	2.43292	3.98159	6.73437	5.20832
ATACTATCAACTTGTA-1	0.911412	0.886679	0.69457	0.895835	0.487218	0	0.493277	0.907959	0.882334	0.693386	0.891969	0.458481	0	0.464436	2.17512	2.4673	8.84947	2.41266	4.62386	5.2791	4.6042
ATACTATGAATGTCTT-1	0.856693	0.864192	0.591136	0.847236	0.670917	0	0.660372	0.841673	0.850385	0.578225	0.834024	0.63042	0	0.623873	1.74313	1.71134	5.28634	1.96212	2.50408	3.37443	2.65448
ATACTATGACTTCTTA-1	0.857669	0.847506	0.627243	0.835144	0.420088	0	0.40571	0.852841	0.842752	0.629962	0.830644	0.388551	0	0.372728	2.95098	3.17638	19.9491	3.53187	5.18649	5.70835	5.23231
ATACTCGTCCAACTGC-1	0.922017	0.930353	0.917831	0.89151	0.878096	0	0.897733	0.91299	0.921011	0.907652	0.877411	0.86365	0	0.884198	1.22697	1.08543	1.2222	1.37427	1.52001	2.87006	1.32325
ATACTGACTTCGGCAC-1	0.916544	0.883119	0.894955	0.815673	0.826222	0.438556	0.817699	0.904026	0.864941	0.878032	0.788708	0.798012	0.39389	0.791161	1.13141	1.31791	1.23119	1.70051	1.57855	4.12395	1.69491
ATACTGGACCACAGCC-1	0.957859	0.921325	0.924215	0.874285	0.934284	0	0.905621	0.953326	0.912625	0.915891	0.860559	0.927697	0	0.895092	0.931766	1.25724	1.23778	1.59866	1.20188	3.1326	1.37146
ATACTGGAGGATAACG-1	0.986214	0.897652	0.883368	0.772118	0.555544	0.0691676	0.664002	0.986112	0.897022	0.88376	0.770146	0.567397	0.0672651	0.67334	1.94194	5.36297	13.7466	7.30987	10.2265	40.9074	9.63702
ATACTGTCCACTACCG-1	0.967581	0.950961	0.933929	0.934792	0.524136	0.143201	0.889772	0.968156	0.950262	0.936376	0.933926	0.519376	0.125725	0.893257	3.06633	2.64055	16.178	3.09657	7.35546	9.55989	5.05737
ATAGAACGTTCGATCT-1	0.95664	0.89343	0.828604	0.891163	0.865012	0	0.646327	0.954081	0.886695	0.81845	0.884501	0.857681	0	0.618479	1.24121	1.89482	2.4033	1.94273	2.18272	4.18664	3.19478
ATAGAAGGAGCAGTAG-1	0.936852	0.890808	0.784647	0.888693	0.513947	0	0.700692	0.933461	0.884153	0.783512	0.882907	0.471359	0	0.680639	1.57492	1.95144	5.52024	2.12498	3.68019	4.28455	3.11094
ATAGAATTCTAGGCCG-1	0.84866	0.907618	0.714376	0.879217	0.710264	0	0.702488	0.835578	0.900447	0.702677	0.873479	0.682626	0	0.673641	1.95766	1.60166	3.85789	2.2813	2.61166	3.70098	2.63699
ATAGACATGGCTATGG-1	0.984924	0.968756	0.76737	0.936059	0.59331	0.713118	0.594532	0.984808	0.968532	0.766866	0.935507	0.604853	0.710263	0.598661	1.96835	2.88181	12.9533	3.86703	9.60247	7.71685	9.42155
ATAGATGCCTAAGCAC-1	0.96378	0.902794	0.904286	0.673122	0.307919	0.442149	0.623715	0.963274	0.901204	0.906715	0.667066	0.28397	0.427397	0.623764	2.2905	3.47563	15.358	6.03734	7.58277	7.14648	6.57163
ATAGATTGAGTTCGAG-1	0.965675	0.958001	0.711316	0.952373	0.868978	0.30654	0.739017	0.965176	0.957474	0.709791	0.952049	0.867636	0.284729	0.738648	2.18683	2.53095	10.2619	3.43193	5.08407	7.97597	6.11938
ATAGCACCTGCTGTCT-1	0.912124	0.865001	0.819672	0.79378	0.378524	0.162654	0.411933	0.909233	0.860485	0.825224	0.786491	0.341149	0.121848	0.379494	2.35123	2.88899	17.5612	3.49553	5.30513	6.29685	5.22987
ATAGCCGGCGACCGTC-1	0.801171	0.817818	0.627321	0.817374	0.643691	0	0.73168	0.781021	0.799496	0.629432	0.805629	0.60094	0	0.702941	2.08745	2.00415	8.78094	2.47178	2.65077	3.46307	2.37729
ATAGCTATTCGCACTC-1	0.940195	0.897399	0.801604	0.869141	0.490398	0.194303	0.616486	0.938173	0.89256	0.810241	0.863949	0.455104	0.140468	0.594016	1.90329	2.1377	17.6596	2.62289	4.2259	5.28264	3.82159
ATAGCTGCGGATAAGA-1	0.94583	0.93839	0.937793	0.904256	0.918976	0.215373	0.924314	0.939865	0.931488	0.93067	0.892711	0.910502	0.168415	0.91513	1.04509	1.10648	1.10107	1.3346	1.30891	5.81621	1.18317
ATAGCTGTGAATCGGC-1	0.953377	0.932982	0.935874	0.908228	0.931686	0	0.922618	0.94825	0.925598	0.928694	0.897642	0.924303	0	0.913703	0.97037	1.16242	1.12867	1.33223	1.18408	3.11692	1.22396
ATAGCTTCACAACCGT-1	0.881476	0.871999	0.841462	0.927223	0.482108	0.284691	0.696411	0.87828	0.868374	0.846374	0.924448	0.450513	0.254389	0.683204	2.6262	2.70396	10.9837	1.97436	4.53548	5.94423	3.76067
ATAGCTTCGTGGAACG-1	0.956566	0.942565	0.900251	0.911386	0.458745	0.240152	0.88774	0.955975	0.941276	0.901518	0.90936	0.442452	0.210902	0.887015	2.21321	2.28344	7.71675	2.81654	6.06986	6.92391	3.53519
ATAGGCCGGTAATTCT-1	0.952491	0.941551	0.692089	0.913806	0.458922	0	0.604986	0.951924	0.94083	0.691365	0.91285	0.460742	0	0.607486	2.8385	3.09898	14.0391	3.96784	8.39921	9.19346	7.77254
ATAGTACTATGGTTCT-1	0.872595	0.848352	0.454914	0.828052	0.386161	0	0.316459	0.869327	0.844453	0.445836	0.823686	0.359638	0	0.282049	3.19493	3.48198	8.36004	3.72864	5.99817	6.49045	6.18173
ATAGTCCGCCGTTGGC-1	0.941859	0.916648	0.569459	0.910189	0.509186	0	0.485296	0.940817	0.915045	0.564951	0.908799	0.503039	0	0.468633	2.56991	2.97528	9.46629	3.42422	6.16606	6.9961	6.11932
ATAGTCGCTAAGGTAT-1	0.928009	0.912933	0.912241	0.852543	0.838515	0	0.881462	0.917243	0.899433	0.898175	0.830779	0.811744	0	0.863008	1.05247	1.13909	1.12722	1.51559	1.50769	2.69876	1.32671
ATAGTGACGAATAGAT-1	0.876154	0.892424	0.873582	0.802688	0.827418	0.526149	0.837782	0.860645	0.879094	0.858015	0.782503	0.80284	0.513734	0.816235	1.49425	1.39909	1.52148	2.07571	1.664	6.01813	1.66462
ATAGTGAGTGAGGATT-1	0.914578	0.902185	0.677644	0.885085	0.459406	0.27125	0.557227	0.911722	0.898711	0.675397	0.881534	0.430392	0.225109	0.535832	2.27334	2.38668	8.5699	2.77193	4.90062	5.46385	4.57331
ATAGTGTCAGATGTAG-1	0.897552	0.829438	0.854814	0.793718	0.858067	0	0.822145	0.88358	0.804338	0.833607	0.763695	0.838326	0	0.796883	1.30685	1.63674	1.5148	1.80643	1.52559	2.91898	1.69331
ATAGTTAAGCCTGCCG-1	0.916525	0.863043	0.88217	0.799177	0.836587	0	0.813932	0.904041	0.841394	0.862904	0.769265	0.809809	0	0.785851	1.13316	1.41665	1.2957	1.761	1.5244	2.71791	1.68508
ATAGTTAAGGCACGAG-1	0.994419	0.950955	0.966551	0.91355	0.876312	0	0.890029	0.994418	0.950775	0.967124	0.913398	0.875866	0	0.897745	2.56997	5.18106	25.7652	7.63709	8.3011	16.7014	12.4575
ATAGTTCATCGGATCT-1	0.95971	0.933839	0.935016	0.882108	0.937187	0	0.909964	0.955399	0.926541	0.927933	0.869236	0.930502	0	0.899833	0.913182	1.15409	1.15005	1.54771	1.14299	3.17534	1.33454
ATAGTTCCTAGGCCGG-1	0.896789	0.903478	0.809583	0.854623	0.736971	0	0.649156	0.887054	0.894898	0.798691	0.847055	0.708552	0	0.609569	1.54827	1.53785	2.66321	2.39929	2.34834	3.46853	2.67187
ATAGTTCGCAGCCGTG-1	0.991076	0.953661	0.939387	0.917108	0.630345	0.138332	0.85998	0.991018	0.953441	0.94087	0.916552	0.647721	0.134035	0.863284	1.65839	4.30266	25.4691	4.82058	10.1083	19.3576	7.70161
ATAGTTCGGTTCCAGA-1	0.947794	0.924159	0.850798	0.90266	0.479799	0	0.51358	0.945559	0.921393	0.856954	0.898241	0.442852	0	0.480587	1.59498	2.07585	10.5861	2.11751	4.24999	4.84151	4.15433
ATCAAGGAGCTTACAT-1	0.871058	0.921396	0.860479	0.928525	0.561826	0	0.828114	0.864508	0.916961	0.859518	0.924805	0.525665	0	0.817316	2.19419	1.69947	3.99512	1.70115	3.54691	4.28678	2.41439
ATCAATCTGCAGGACC-1	0.845109	0.891464	0.798078	0.914793	0.733919	0	0.891841	0.827227	0.878057	0.796587	0.905827	0.701043	0	0.879072	1.73003	1.40773	3.86142	1.33895	2.20241	3.10689	1.43147
ATCAATGGTTGTACCT-1	0.952772	0.943311	0.929063	0.845524	0.92873	0.27362	0.937452	0.947599	0.936602	0.921075	0.829025	0.921026	0.234459	0.929773	0.978417	1.03517	1.18455	1.79266	1.20971	5.88123	1.06971
ATCAATGTCAACTCGG-1	0.912877	0.902582	0.898939	0.818885	0.865745	0	0.872296	0.902156	0.890484	0.886265	0.798061	0.848614	0	0.855466	1.26234	1.32948	1.34812	1.88097	1.54175	2.87058	1.48159
ATCACGTTCAATGATA-1	0.80039	0.780466	0.328864	0.759192	0.477859	0.128171	0.405176	0.790953	0.76797	0.32004	0.751295	0.431561	0.120814	0.354318	2.98236	2.85669	11.7973	3.92903	3.86124	21.242	4.11473
ATCAGATACCAGCTGT-1	0.917804	0.90129	0.71778	0.882593	0.428469	0.268866	0.540009	0.915403	0.898823	0.71831	0.881104	0.402739	0.227239	0.525049	2.4088	2.84882	11.6566	4.0892	5.49564	5.9443	5.43978
ATCAGTAAGCTCGCCG-1	0.899772	0.846128	0.79157	0.652928	0.39562	0.215607	0.414593	0.897094	0.839912	0.797834	0.64012	0.353336	0.165136	0.376468	2.7659	2.82057	16.7329	4.41671	4.82524	5.47544	4.79564
ATCATTCACCAGATTG-1	0.970336	0.943193	0.870668	0.966298	0.49978	0.73954	0.791133	0.969803	0.942847	0.873336	0.965781	0.492479	0.742825	0.793262	1.83251	3.62553	16.1004	2.10627	6.6297	31.7431	5.21517
ATCATTCCAACTTCGC-1	0.928159	0.928832	0.916531	0.832585	0.892592	0	0.856123	0.919684	0.919646	0.906575	0.813928	0.87898	0	0.838926	1.16753	1.11646	1.25291	1.83488	1.38345	2.85628	1.64563
ATCATTCGGACAACAG-1	0.991694	0.955634	0.948348	0.917697	0.207044	0	0.271021	0.991685	0.955513	0.948895	0.91783	0.20185	0	0.267642	2.90675	5.64438	25.7666	8.14531	16.1737	16.4854	15.9592
ATCATTGTCCATGCCA-1	0.982214	0.907431	0.877364	0.705826	0.265772	0.869232	0.718407	0.982106	0.906848	0.878015	0.703684	0.259271	0.869403	0.730459	2.42491	5.44349	21.7152	9.15447	12.5055	14.72	10.7512
ATCCAACGCCACATCG-1	0.913436	0.906631	0.898017	0.81307	0.856968	0	0.863777	0.902272	0.892775	0.884275	0.787554	0.837051	0	0.844775	1.23254	1.20214	1.31205	1.76662	1.53102	2.77255	1.49295
ATCCACATCACTGCCG-1	0.97319	0.907237	0.906052	0.887191	0.785615	0	0.882231	0.974338	0.90711	0.906137	0.886638	0.785019	0	0.890717	6.33326	6.70689	12.0176	6.60579	12.3876	13.8286	10.0849
ATCCACATGTTGGACC-1	0.842533	0.891125	0.902699	0.877935	0.619226	0	0.709704	0.833835	0.885681	0.905996	0.872288	0.593313	0	0.691277	2.44157	2.09309	5.19464	2.23907	3.54246	4.48652	3.16399
ATCCACGACACGAATG-1	0.928902	0.791738	0.788913	0.690112	0.945501	0	0.865161	0.922743	0.770538	0.767376	0.65918	0.940584	0	0.852327	1.33564	2.13926	2.15198	2.62357	1.14772	3.50152	1.76276
ATCCACTCGTACTCGG-1	0.959225	0.916426	0.887858	0.883461	0.464722	0.227536	0.84305	0.958485	0.914411	0.890223	0.880615	0.447049	0.193212	0.843674	2.01033	2.6564	10.0808	3.12768	5.85869	6.66659	4.04856
ATCCGAACAGGCTCGA-1	0.989186	0.894753	0.900705	0.866275	0.917863	0	0.74415	0.989289	0.894094	0.900801	0.865396	0.920077	0	0.755527	3.03335	5.78285	11.4304	6.40398	7.49799	12.7699	10.4324
ATCCGAGTACAGGAAT-1	0.956692	0.927505	0.942976	0.91154	0.933051	0.147603	0.939401	0.951959	0.919841	0.936754	0.901799	0.925732	0.151231	0.932234	0.937877	1.23229	1.07706	1.336	1.16609	72.0009	1.07064
ATCCGAGTACCACGTG-1	0.955337	0.886138	0.869001	0.723749	0.323292	0.772692	0.676226	0.954432	0.883739	0.872333	0.7173	0.294664	0.778148	0.675005	2.12128	3.32775	17.4696	4.97378	6.79261	57.0372	5.61543
ATCCGATGACCTCGGA-1	0.9093	0.855796	0.832746	0.700938	0.309058	0.253927	0.309253	0.907226	0.852143	0.836707	0.692426	0.272044	0.214048	0.274652	2.84952	3.42091	17.9434	4.70298	6.22923	6.40417	6.25472
ATCCGATGTCTGTCAC-1	0.968873	0.85555	0.84997	0.777922	0.392092	0	0.832587	0.96827	0.853993	0.851023	0.77336	0.373516	0	0.834656	1.81056	4.1138	10.3735	4.65071	6.74827	7.30306	4.72511
ATCCGATTATCTACGT-1	0.88186	0.78107	0.638296	0.7362	0.449439	0.225781	0.508902	0.87615	0.772501	0.641474	0.726987	0.40543	0.171329	0.474957	2.26424	3.42443	14.4003	3.99079	4.2096	5.05175	4.08604
ATCCGGATCGCCGTAT-1	0.93406	0.894229	0.891162	0.54421	0.893808	0.72672	0.876318	0.923806	0.877503	0.874041	0.507778	0.877349	0.703692	0.857711	0.990253	1.24491	1.26579	3.66782	1.25855	2.68252	1.37662
ATCCGGATGACGTAAC-1	0.988178	0.931875	0.867287	0.946199	0.583777	0.754171	0.823123	0.988077	0.931344	0.868032	0.945743	0.583305	0.755742	0.82911	1.67152	4.20153	17.1282	3.57808	9.25638	44.7031	7.8722
ATCCGGCGTAGTCTGA-1	0.916956	0.774207	0.810899	0.735297	0.772856	0	0.789971	0.907965	0.747087	0.78904	0.703478	0.759503	0	0.765153	1.30524	2.071	1.91875	2.23892	2.87701	3.27138	2.00813
ATCCGGTACCGTCCTT-1	0.974806	0.846429	0.843825	0.701442	0.238289	0.0804081	0.398378	0.974877	0.845642	0.844182	0.700861	0.226578	0.0631126	0.397729	3.71795	6.94987	17.8344	9.35793	11.9688	12.6788	11.4958
ATCCGGTATCACAAGT-1	0.972162	0.951213	0.638369	0.937247	0.956073	0.924317	0.528269	0.971898	0.950364	0.632833	0.936609	0.956141	0.927991	0.519971	2.04145	2.37659	6.95542	3.39663	2.77844	18.8171	6.54516
ATCCGTAGCTTCAGTA-1	0.889711	0.879257	0.611573	0.849668	0.65389	0.593413	0.680795	0.883144	0.86885	0.608832	0.838539	0.617815	0.559816	0.648951	1.98075	1.74694	7.64905	2.09107	2.76777	3.26437	2.69296
ATCCGTGGAACTTCAA-1	0.849261	0.841939	0.834285	0.853511	0.53001	0	0.795419	0.841429	0.832174	0.83213	0.845533	0.489141	0	0.782552	2.34338	2.32494	4.12173	2.38326	3.62402	4.27364	2.61645
ATCCGTTATCGAAGGC-1	0.882931	0.877999	0.889908	0.910446	0.472758	0	0.762387	0.880587	0.875246	0.891202	0.906843	0.438899	0	0.753523	2.64064	2.6677	5.31264	2.14006	4.49878	5.10352	3.40519
ATCCTCGTTCCAGGCC-1	0.990827	0.917852	0.890376	0.835342	0.698885	0.0821688	0.911248	0.990804	0.917526	0.890496	0.834527	0.69766	0.0667484	0.916647	2.32568	6.1367	14.7605	8.13625	10.8438	14.8236	9.99148
ATCGAACATGCTAAGC-1	0.95869	0.872904	0.823368	0.885254	0.484888	0	0.631656	0.958529	0.871551	0.831411	0.880035	0.449196	0	0.611822	2.2082	3.95094	15.3775	2.29043	4.27108	4.88156	3.81355
ATCGAATCTAGCAGAC-1	0.82027	0.922796	0.777831	0.905042	0.722735	0	0.819084	0.799241	0.914603	0.772392	0.89874	0.688124	0	0.798351	1.85335	1.26912	3.6512	1.71326	2.24262	3.14822	1.87615
ATCGACCGGAGTATCG-1	0.84514	0.852206	0.490788	0.831873	0.571676	0.606875	0.496282	0.83622	0.84065	0.485807	0.822937	0.527791	0.581714	0.44333	2.39313	2.02494	9.73376	2.59279	3.17107	3.62476	3.40067
ATCGATGTCAGATAGA-1	0.937195	0.925232	0.922863	0.86384	0.899248	0.266361	0.911476	0.930119	0.915985	0.913539	0.846794	0.886364	0.224842	0.900135	1.1144	1.16581	1.1966	1.56457	1.33318	5.79241	1.24862
ATCGCAATGCACTAAC-1	0.978466	0.977052	0.894583	0.953293	0.621112	0.399575	0.835916	0.978309	0.976901	0.895385	0.953201	0.630187	0.392867	0.839791	2.43074	2.64238	17.8096	5.20094	9.93622	10.9063	8.0246
ATCGCAGTAACTTATT-1	0.996748	0.905221	0.963396	0.913939	0.934611	0.610719	0.957223	0.996747	0.905236	0.963523	0.914024	0.934559	0.61061	0.957783	2.71331	12.4717	21.8399	12.5044	11.9076	46.8554	12.9406
ATCGCAGTCTATGGCA-1	0.920005	0.904123	0.496377	0.893983	0.569671	0.17906	0.487638	0.917288	0.901227	0.486212	0.891122	0.556851	0.135635	0.461871	2.20867	2.49136	7.36895	2.84508	4.73059	6.06185	4.92747
ATCGCATCACGCATCT-1	0.886519	0.804643	0.580946	0.783382	0.540515	0	0.601814	0.881494	0.795828	0.575077	0.77757	0.514396	0	0.579446	2.31459	3.01115	7.97964	4.09857	4.18726	4.94348	3.96206
ATCGGCTCTATGCCTC-1	0.902822	0.844206	0.772459	0.838299	0.90047	0	0.892215	0.891528	0.826188	0.742757	0.818069	0.890709	0	0.87925	1.36627	1.73376	1.99273	1.70776	1.49522	3.08941	1.41725
ATCGTAACTACCTCTT-1	0.962869	0.952621	0.661966	0.944406	0.658719	0	0.643377	0.961874	0.951347	0.660439	0.9433	0.65705	0	0.635442	1.6865	1.90258	10.5024	2.37383	4.96505	6.24629	4.92676
ATCGTAATCCACATGC-1	0.950263	0.923648	0.93088	0.853487	0.92403	0	0.886395	0.94499	0.914716	0.92311	0.837046	0.915413	0	0.873488	1.01899	1.20749	1.16982	1.70456	1.22142	3.10205	1.49243
ATCGTACAACTGGCTA-1	0.927519	0.875051	0.893221	0.797461	0.849164	0.408031	0.86165	0.918965	0.862142	0.881367	0.779785	0.831165	0.37851	0.844899	1.17184	1.63624	1.46254	2.26108	1.68233	5.40505	1.60113
ATCGTACACCTATGCC-1	0.992922	0.971714	0.969888	0.888966	0.503282	0.73979	0.877749	0.992899	0.971643	0.97033	0.889164	0.500889	0.739248	0.88185	2.10135	4.49589	22.6905	9.79426	15.1888	12.4757	12.5643
ATCGTACCGCGTACGC-1	0.974018	0.90158	0.874027	0.8367	0.222726	0	0.644647	0.973789	0.900633	0.87507	0.835184	0.202277	0	0.652142	2.42405	4.54649	18.3326	5.85156	10.2005	10.4619	8.80884
ATCGTAGCATGTAGAT-1	0.522243	0.447231	0.166384	0.429489	0.358165	0.196671	0.28852	0.494841	0.415569	0.157431	0.40053	0.304481	0.144433	0.238471	4.31456	4.63249	16.1073	4.90005	4.63337	5.36191	4.96953
ATCGTATTACTCGGAG-1	0.977845	0.951434	0.906895	0.930582	0.380103	0	0.802494	0.977534	0.950479	0.910531	0.929297	0.358985	0	0.804159	1.75699	2.24509	17.2004	2.76446	6.73085	7.26028	4.92575
ATCGTATTGGAATCCT-1	0.913098	0.908884	0.883052	0.943825	0.818023	0.147973	0.905838	0.903919	0.898951	0.876971	0.937876	0.798319	0.103941	0.895543	1.34883	1.36236	2.09635	1.08325	1.93065	6.47868	1.38318
ATCGTCACCATGTCAC-1	0.976389	0.90253	0.915326	0.68105	0.318795	0.313459	0.747597	0.976139	0.901099	0.917791	0.675832	0.299303	0.302868	0.751613	2.08732	3.65687	17.4205	6.3295	7.97624	9.51885	6.30972
ATCGTCAGTTAGTCCA-1	0.970582	0.968455	0.584162	0.968581	0.667414	0.532832	0.532875	0.970175	0.968062	0.581573	0.968235	0.679952	0.52326	0.529329	2.06494	2.20789	12.0122	2.37777	6.96342	7.11911	7.31088
ATCGTCCTAGTACGAA-1	0.88972	0.905965	0.921102	0.881962	0.413309	0.3216	0.677174	0.890513	0.905173	0.925679	0.880185	0.387791	0.291951	0.671312	3.48469	3.08673	13.9578	3.29376	5.84052	6.21149	4.90301
ATCGTCTTAACGAAGG-1	0.866684	0.837372	0.427994	0.802034	0.583732	0	0.529273	0.85753	0.827564	0.41575	0.792704	0.547284	0	0.490893	2.04173	2.39265	8.06935	2.98427	3.32413	4.08547	3.59711
ATCTACAGGAGTGCAC-1	0.86432	0.902664	0.859063	0.843723	0.768061	0.0993575	0.691048	0.851293	0.894171	0.845786	0.834695	0.744278	0.0970119	0.658658	1.76431	1.55758	1.81147	2.39318	2.24843	44.3486	2.57444
ATCTACCATATTCCAG-1	0.957142	0.802696	0.791115	0.813867	0.286924	0	0.568427	0.95657	0.801537	0.794202	0.813223	0.258835	0	0.56339	2.53835	7.65591	27.7641	8.29824	7.46673	7.79402	6.59946
ATCTACGACAGCTCTT-1	0.84572	0.854682	0.837997	0.768595	0.773863	0	0.769296	0.826164	0.836103	0.817448	0.744862	0.740676	0	0.738325	1.65617	1.60121	1.69663	2.24331	1.89168	2.96652	1.97549
ATCTACTCACATCTCC-1	0.909898	0.868765	0.790603	0.846649	0.816287	0	0.665484	0.903257	0.860572	0.774233	0.838811	0.805597	0	0.635414	1.621	2.11699	2.41249	2.51953	2.3525	3.89937	2.91209
ATCTCCTTGCGATACA-1	0.946705	0.900668	0.578809	0.891459	0.621911	0.8583	0.530756	0.945756	0.898808	0.573656	0.889796	0.62597	0.855228	0.520237	2.46791	3.28964	8.57968	3.79462	5.95206	3.66512	6.14204
ATCTGAAGTATGCACG-1	0.979082	0.853312	0.816074	0.804141	0.703662	0	0.869532	0.978838	0.852016	0.81688	0.802124	0.704759	0	0.869215	1.90552	5.80452	16.0027	6.21506	7.15002	9.24482	5.17924
ATCTGACCGGAGTCCT-1	0.704385	0.569596	0.277096	0.537655	0.414784	0.262449	0.352803	0.688765	0.551471	0.269551	0.524111	0.3689	0.209227	0.305136	3.48139	4.61663	14.2112	5.8325	4.45331	4.99603	4.68689
ATCTGAGGAACGGTTG-1	0.900367	0.840475	0.783331	0.848463	0.606316	0.472439	0.646525	0.893333	0.828586	0.778831	0.836895	0.568855	0.467344	0.61435	1.72689	2.13851	4.20633	2.07384	3.11337	10.1899	2.98666
ATCTGATACTTCATTA-1	0.819805	0.757695	0.667552	0.593291	0.630135	0	0.636813	0.798164	0.726161	0.626156	0.551185	0.575571	0	0.589167	1.83772	2.07274	2.46043	2.94699	2.46846	3.17297	2.52447
ATCTGCCGTCTACAGC-1	0.943813	0.906908	0.909184	0.820432	0.897421	0.154634	0.860212	0.937745	0.895519	0.898402	0.799376	0.885182	0.132157	0.843604	1.07412	1.30691	1.30849	1.8506	1.38752	10.8186	1.62294
ATCTGGATCCTCAGAC-1	0.944809	0.907364	0.82832	0.894791	0.406609	0	0.625832	0.943182	0.904357	0.834248	0.892414	0.371418	0	0.611266	1.96454	2.42758	16.9705	3.07076	5.11945	5.60253	4.41892
ATCTGTACGCGTCTCC-1	0.978903	0.953779	0.907582	0.943458	0.286162	0.348509	0.84214	0.978838	0.953543	0.908492	0.943106	0.282056	0.343868	0.844584	3.07495	4.25983	24.4031	4.27617	12.4458	13.6717	8.77459
ATCTTAAGCTCCTTGA-1	0.99539	0.961798	0.954652	0.947899	0.855626	0	0.951703	0.995377	0.961888	0.954829	0.947861	0.85982	0	0.953626	1.81653	7.02281	15.8142	7.06806	13.8444	18.6602	11.1265
ATCTTAGACGCCTACT-1	0.799067	0.762643	0.526707	0.70832	0.463425	0	0.472572	0.78866	0.748863	0.526558	0.695767	0.41808	0	0.431309	2.85696	2.95998	13.7469	3.77719	4.02576	4.54291	4.03725
ATCTTAGATAGGTTCA-1	0.911163	0.850167	0.870133	0.750181	0.773814	0.218358	0.821674	0.899144	0.82854	0.851255	0.716816	0.739202	0.156206	0.796331	1.22107	1.54408	1.43418	2.05929	1.85694	4.85255	1.69458
ATCTTATCAGCAATAC-1	0.966485	0.844421	0.827486	0.868154	0.425988	0	0.813723	0.965719	0.84228	0.831707	0.864548	0.398014	0	0.811917	1.66114	4.64947	15.3611	3.14789	5.46437	6.03934	3.8381
ATCTTCGGACATACTA-1	0.565935	0.52073	0.245103	0.483371	0.402057	0.213651	0.362529	0.535554	0.487078	0.239888	0.455254	0.343229	0.15672	0.306411	3.71133	3.89213	18.658	4.47425	4.03446	4.91942	4.22052
ATCTTGGCTTCGTCCT-1	0.99281	0.9597	0.952444	0.915789	0.859222	0.0608186	0.889342	0.992779	0.959421	0.953768	0.915333	0.866664	0.0429279	0.895061	1.71033	3.40374	22.9382	5.12362	8.48858	12.3987	7.98485
ATGAACAATCGATGCG-1	0.941003	0.847452	0.709172	0.725847	0.848505	0.18884	0.785145	0.937317	0.836595	0.691811	0.707105	0.837733	0.14593	0.769102	1.41681	2.14908	3.2181	2.92898	2.14297	5.73839	2.50516
ATGAAGCTGAATCCAG-1	0.901848	0.869746	0.344978	0.8762	0.352061	0	0.260592	0.900248	0.868308	0.340968	0.874499	0.33411	0	0.231755	3.47235	4.87417	16.3459	4.28288	7.43056	7.90856	7.65835
ATGACACTAATCGCAC-1	0.900207	0.818745	0.836298	0.740846	0.847936	0.474057	0.796253	0.887883	0.794741	0.814982	0.707022	0.834954	0.424859	0.769345	1.34869	1.77074	1.69247	2.12567	1.97301	3.54073	1.87787
ATGACCAGACGGCCGG-1	0.939976	0.929287	0.847888	0.928637	0.861494	0	0.929805	0.933401	0.92172	0.839435	0.920968	0.845092	0	0.922093	1.10279	1.20984	2.34662	1.21306	1.61912	3.1527	1.19097
ATGACCTCACGCACTG-1	0.950122	0.941772	0.936152	0.884753	0.926712	0	0.902032	0.944517	0.934769	0.92881	0.870696	0.919259	0	0.890105	0.99354	1.04202	1.11334	1.45701	1.25841	2.94293	1.34449
ATGACCTCACTTAACC-1	0.893856	0.8663	0.633369	0.855183	0.448867	0	0.611525	0.889736	0.860798	0.636629	0.851501	0.408799	0	0.589247	2.38627	2.60203	15.9469	3.38654	4.39787	4.92124	3.89821
ATGACGAGATCATTAA-1	0.942591	0.850634	0.522331	0.851259	0.6199	0.0295248	0.340912	0.942393	0.850917	0.520043	0.851257	0.645924	0.0144198	0.345882	5.77967	10.6706	14.7334	10.2956	15.6335	17.4425	16.4508
ATGAGCATGGCATTCT-1	0.838849	0.745201	0.711923	0.638376	0.48685	0	0.476635	0.826993	0.725675	0.710009	0.612237	0.432127	0	0.424433	2.17544	2.6787	6.367	3.28042	3.49131	3.98915	3.56081
ATGAGCTACATGGAAG-1	0.950172	0.937028	0.933978	0.904138	0.92035	0.10377	0.916401	0.944461	0.929728	0.926438	0.893045	0.910957	0.104702	0.906413	0.984784	1.10146	1.13555	1.36021	1.22911	66.4356	1.25177
ATGAGCTATTCGAAGA-1	0.920006	0.8923	0.588144	0.900908	0.431505	0	0.431294	0.918039	0.889254	0.585263	0.89866	0.408066	0	0.405416	2.52121	2.80307	10.8137	2.99348	5.62445	6.20771	5.6013
ATGAGGAACGACCAGC-1	0.940133	0.913169	0.910253	0.876609	0.94703	0	0.884362	0.932543	0.901519	0.898191	0.859955	0.940599	0	0.868989	1.03154	1.21285	1.23223	1.44212	0.989425	2.97367	1.40464
ATGAGTACGCTTCCTA-1	0.960417	0.938336	0.935939	0.914344	0.912255	0	0.924149	0.956361	0.931688	0.929014	0.905292	0.902685	0	0.915816	0.922957	1.12585	1.14617	1.33879	1.33624	3.23253	1.23861
ATGAGTATCAGATCTG-1	0.941451	0.966225	0.941799	0.942699	0.557544	0.160904	0.701986	0.942601	0.965612	0.94463	0.941549	0.549736	0.13312	0.701786	3.25617	1.94731	11.4471	2.41452	6.14053	7.76346	5.53723
ATGAGTCTAGATACTC-1	0.978966	0.894489	0.884112	0.912594	0.455581	0.145682	0.791984	0.978785	0.895211	0.889397	0.910345	0.434519	0.122377	0.791911	1.7957	6.39064	19.0888	2.64065	5.71493	8.03609	4.32385
ATGATAATGCACGCAC-1	0.944833	0.9561	0.93856	0.935396	0.590568	0	0.731752	0.947546	0.956893	0.939703	0.934663	0.584574	0	0.733528	4.51338	3.69172	10.0492	3.29039	7.57237	8.88509	6.69734
ATGATAATTCCTTGCG-1	0.938953	0.92667	0.922725	0.853802	0.892941	0.655268	0.878986	0.931813	0.917274	0.913118	0.836477	0.878728	0.627867	0.863702	1.08029	1.1367	1.18299	1.66433	1.35167	3.12814	1.46996
ATGATATCTAGTCTTA-1	0.966197	0.922826	0.854864	0.890159	0.278568	0	0.545356	0.965973	0.922284	0.854978	0.889326	0.270409	0	0.542501	3.1534	4.7063	13.3966	5.40456	11.3219	11.7346	10.072
ATGATTGATTCCGAAT-1	0.91647	0.847916	0.742632	0.873663	0.768985	0	0.890992	0.908285	0.838664	0.740263	0.864331	0.744265	0	0.879947	1.36838	2.29949	4.91408	1.9208	2.19432	3.37688	1.54091
ATGCATCCTGACTCAC-1	0.971316	0.936369	0.71417	0.921339	0.928524	0	0.62675	0.970489	0.934003	0.703978	0.918554	0.928773	0	0.610048	1.4217	1.88478	4.07496	2.14514	3.69223	5.35164	4.20084
ATGCATGCCTGCGATG-1	0.973607	0.949349	0.906951	0.945189	0.346258	0.0995543	0.822703	0.973361	0.948847	0.908246	0.944967	0.339894	0.0734669	0.826841	2.37837	3.21315	17.4843	4.63523	9.6512	10.392	7.1326
ATGCATGGTTCCGCCT-1	0.812471	0.784755	0.550599	0.763824	0.422696	0	0.435467	0.803547	0.773881	0.549212	0.754982	0.371206	0	0.390342	2.87539	2.99191	11.6467	3.64716	4.13843	4.5608	4.15827
ATGCATGGTTGCTGTA-1	0.888397	0.891217	0.878473	0.782342	0.820923	0	0.811275	0.874878	0.877831	0.863896	0.760216	0.796058	0	0.786517	1.43787	1.40939	1.50729	2.18392	1.71805	2.97522	1.80447
ATGCATGTATGTGAGT-1	0.951101	0.954481	0.611065	0.952541	0.459714	0	0.44574	0.95011	0.953592	0.608374	0.951879	0.449427	0	0.428449	2.21685	2.16964	10.7972	2.58659	6.43818	7.14311	6.41567
ATGCATGTCACTCGTG-1	0.937153	0.923738	0.924498	0.904382	0.894488	0	0.922279	0.929823	0.91437	0.915691	0.89301	0.880909	0	0.912549	1.09758	1.18089	1.2031	1.34199	1.36054	2.98459	1.18202
ATGCCAGCTGCCATCT-1	0.981044	0.900884	0.903378	0.839657	0.367207	0	0.874273	0.981061	0.900792	0.904032	0.838397	0.36745	0	0.880709	2.91332	5.77629	15.0722	6.32081	10.7964	11.4218	7.86958
ATGCCGTCGATAAGAC-1	0.627027	0.503124	0.231381	0.478471	0.320741	0.15138	0.289932	0.610119	0.480466	0.221733	0.462021	0.268468	0.105217	0.240565	4.21727	4.84593	13.034	5.86532	5.0757	5.96863	5.22161
ATGCCGTTGTGAAGCG-1	0.954534	0.935556	0.846589	0.878001	0.489741	0.628073	0.786777	0.953069	0.933011	0.854113	0.872611	0.456985	0.619273	0.777734	1.69827	1.8206	14.446	2.40659	4.38558	5.8194	3.16314
ATGCTACTGAATAGTA-1	0.930384	0.883145	0.86318	0.879265	0.437817	0	0.63952	0.928565	0.87968	0.866787	0.874802	0.404432	0	0.625681	2.14498	2.67457	9.31818	2.60461	4.87829	5.42172	4.23826
ATGCTCATGCCTGCCT-1	0.90003	0.953561	0.928177	0.937738	0.790048	0	0.644393	0.898498	0.952645	0.933629	0.936153	0.785099	0	0.62971	2.59061	1.80891	9.01227	2.01092	3.44968	5.29973	4.11335
ATGCTCCAACCTGGCC-1	0.933353	0.91875	0.718434	0.930284	0.487079	0.218107	0.606237	0.931119	0.915749	0.717138	0.928072	0.460489	0.177975	0.588098	1.99663	2.137	8.24581	2.13087	4.73753	5.85715	4.31357
ATGCTCCGTTCTACTG-1	0.953479	0.93562	0.6638	0.920112	0.61639	0	0.587832	0.951825	0.933	0.666026	0.918968	0.60033	0	0.566666	1.6463	1.815	13.6338	2.93411	4.09193	5.102	4.1551
ATGCTCGCCTCCAATT-1	0.934935	0.924297	0.920885	0.828702	0.896987	0.694042	0.894886	0.927435	0.915207	0.911495	0.808571	0.883616	0.674041	0.881705	1.12238	1.18948	1.2224	1.80955	1.33963	3.20576	1.37468
ATGCTGAATGCAATAG-1	0.763313	0.768422	0.403598	0.733186	0.474588	0.181459	0.436455	0.750209	0.753341	0.394109	0.722464	0.423075	0.126366	0.384005	3.00773	2.75766	9.66397	3.76116	3.69867	5.11059	3.84569
ATGCTGACAGTTACAT-1	0.885859	0.897655	0.861867	0.840314	0.771405	0	0.864458	0.869193	0.882322	0.845034	0.821967	0.732407	0	0.845538	1.33872	1.25337	1.59947	1.76783	1.78038	2.76743	1.48883
ATGCTGCCTACTGCAT-1	0.840552	0.885394	0.841825	0.907745	0.654687	0	0.865147	0.824482	0.873963	0.845513	0.899242	0.615986	0	0.851635	1.87044	1.59301	4.58407	1.47869	2.64583	3.42691	1.72445
ATGCTGGCTTACTACA-1	0.75716	0.72548	0.614531	0.680465	0.434702	0	0.450713	0.747934	0.711052	0.597617	0.668868	0.391395	0	0.41133	3.65528	3.35574	4.28255	4.29762	4.38101	4.86459	4.3604
ATGCTTACTCTAGGAA-1	0.98729	0.933408	0.958994	0.933393	0.217764	0.166313	0.645864	0.987274	0.933008	0.960142	0.933178	0.206022	0.149632	0.656122	2.9434	4.72016	25.7306	5.24774	12.7124	12.853	11.1956
ATGCTTGGACGAACTT-1	0.941029	0.927788	0.632549	0.925095	0.651147	0	0.676003	0.938999	0.925461	0.628758	0.923752	0.642459	0	0.663444	1.88367	2.15163	8.27516	2.72488	4.13417	5.25042	3.94996
ATGGAGCGCACTCGGT-1	0.97213	0.87897	0.895304	0.741396	0.961621	0	0.834009	0.970613	0.871611	0.889655	0.722874	0.959298	0	0.823089	1.0387	2.03343	1.94388	2.81446	1.15964	4.19177	2.32247
ATGGAGCGGACCGATT-1	0.980459	0.948004	0.952391	0.785169	0.360208	0	0.707216	0.980278	0.94848	0.954552	0.782212	0.347368	0	0.71503	2.00772	3.64007	14.4084	5.48953	8.14756	8.68215	6.91905
ATGGAGGCCACGGCTT-1	0.853777	0.84692	0.631797	0.82741	0.521559	0.151628	0.484017	0.846957	0.837657	0.624782	0.821708	0.477996	0.107011	0.438196	2.57012	2.31645	6.26939	3.25774	3.59042	5.85014	3.72989
ATGGAGGCCGCTATCC-1	0.868657	0.901238	0.847783	0.841896	0.75485	0.579273	0.87381	0.852464	0.888995	0.837099	0.827489	0.721317	0.525416	0.859308	1.54709	1.33824	2.13297	1.95345	2.02292	2.72328	1.56632
ATGGAGTAATCGGACC-1	0.914658	0.886808	0.631666	0.88011	0.382829	0.317092	0.487463	0.912772	0.885294	0.630619	0.878836	0.360446	0.303186	0.472704	2.81248	4.09825	13.1679	4.59571	6.43658	8.27569	6.11086
ATGGAGTCTTCGCAGT-1	0.996393	0.975359	0.983434	0.982491	0.850157	0.0759785	0.981342	0.996429	0.975325	0.983852	0.982493	0.849715	0.0626648	0.982019	4.58374	5.45743	25.7312	5.63617	10.1091	19.1085	8.64682
ATGGCATTATGGCTCG-1	0.963154	0.944807	0.842826	0.82228	0.394585	0.113191	0.598908	0.962505	0.943604	0.845807	0.817756	0.370141	0.0763392	0.591655	2.0466	2.24698	14.3453	3.79983	6.13557	7.24914	5.49231
ATGGTAACGGACCGGA-1	0.938189	0.823408	0.838832	0.677104	0.272253	0	0.306063	0.937353	0.821684	0.840783	0.672236	0.249367	0	0.286031	3.04538	5.28715	21.3844	6.54254	8.46154	8.79026	8.36901
ATGTAAGAGCCACCTC-1	0.949371	0.918457	0.773877	0.914003	0.407345	0	0.600807	0.947774	0.915963	0.778744	0.912186	0.37413	0	0.585424	1.82005	2.31923	18.2047	2.85528	5.24248	5.73817	4.62967
ATGTAATTGTCGTTCG-1	0.996496	0.928466	0.929672	0.899683	0.950418	0	0.894113	0.996491	0.928374	0.929737	0.899855	0.950593	0	0.895271	2.16427	10.0398	22.3881	14.1705	31.6407	25.4577	16.9778
ATGTACAGTGCCTATG-1	0.950797	0.890408	0.636437	0.842868	0.895825	0	0.541777	0.949018	0.886528	0.627406	0.837929	0.895528	0	0.518343	1.67949	2.53174	5.56509	3.21771	2.78072	5.4013	4.54646
ATGTACATCGTGGTTA-1	0.956811	0.944764	0.943799	0.905083	0.923885	0.69791	0.928403	0.952181	0.938562	0.937491	0.894252	0.915097	0.664903	0.920024	0.944748	1.04611	1.05546	1.36142	1.21281	2.47736	1.16944
ATGTACATGAACTCCG-1	0.917734	0.910916	0.444561	0.91259	0.487707	0.189084	0.502778	0.914751	0.907741	0.437612	0.9101	0.462083	0.144253	0.476275	2.17016	2.27039	10.2641	2.51394	4.78892	5.87084	4.71798
ATGTACCAGTTACTCG-1	0.883881	0.911019	0.872735	0.860218	0.823388	0	0.874917	0.868156	0.89742	0.85812	0.843404	0.799234	0	0.855982	1.39844	1.15947	1.57217	1.61793	1.71983	2.65199	1.38087
ATGTACCATTATTGTC-1	0.91888	0.900353	0.8726	0.876642	0.453495	0	0.831883	0.920299	0.89833	0.872841	0.873997	0.440363	0	0.831603	3.57892	3.14031	7.2669	3.43267	6.39715	7.09878	4.42252
ATGTACCGATCCAGAA-1	0.925758	0.807531	0.713424	0.816831	0.671518	0.194035	0.702817	0.921789	0.793378	0.700069	0.803455	0.644061	0.147132	0.678806	1.71008	2.38165	3.63034	2.32762	2.98149	5.43296	2.86433
ATGTACCTTCACATTA-1	0.852051	0.886954	0.75547	0.896103	0.756876	0.288471	0.827795	0.834938	0.874338	0.749422	0.886442	0.725827	0.254617	0.806857	1.6894	1.50108	3.85094	1.56506	2.07745	6.25301	1.78338
ATGTACGGTGGCGTAT-1	0.94822	0.865969	0.808779	0.853989	0.475657	0	0.74962	0.946131	0.866216	0.817838	0.84677	0.432763	0	0.734713	1.62883	4.61026	14.636	2.48989	4.00528	4.54945	3.01472
ATGTACTACCGACTTC-1	0.982256	0.959141	0.922536	0.855451	0.369984	0	0.708524	0.982044	0.958654	0.924594	0.85368	0.36032	0	0.716034	1.73418	2.6336	18.871	4.88958	8.65341	9.24038	7.38122
ATGTACTCGTGGCTGT-1	0.833797	0.88187	0.727002	0.853526	0.736276	0.447939	0.799789	0.812581	0.866838	0.714603	0.842442	0.6986	0.389388	0.773905	1.71366	1.4468	3.45358	2.02577	2.05994	3.419	1.8702
ATGTACTCTGCAGCAC-1	0.886461	0.863287	0.839011	0.792812	0.715213	0.295975	0.768598	0.887906	0.861822	0.838822	0.78847	0.711517	0.275954	0.767759	3.85112	3.80499	7.46148	4.30351	5.04891	7.27609	4.78587
ATGTACTGGTCGAAGC-1	0.94638	0.873461	0.808069	0.884225	0.470466	0.334474	0.670878	0.944533	0.873909	0.818568	0.87845	0.418935	0.307364	0.645255	1.7156	4.09014	12.7669	2.21178	3.68583	6.01998	3.08199
ATGTAGAAGCGAATAG-1	0.599442	0.570129	0.312052	0.524316	0.455069	0.199135	0.344763	0.573019	0.539205	0.292176	0.498075	0.405501	0.13705	0.293315	3.64166	3.67504	7.46903	4.26624	3.93254	4.86976	4.40172
ATGTAGCCGACCAAGG-1	0.902227	0.950107	0.868401	0.939229	0.55309	0.266	0.789713	0.897421	0.947322	0.877108	0.936741	0.517977	0.215022	0.778914	1.97389	1.37431	10.2097	1.74857	3.66975	4.82587	2.78261
ATGTAGGTAACCGTAC-1	0.995235	0.882814	0.883299	0.816695	0.957674	0.13906	0.656651	0.995241	0.882708	0.883289	0.816563	0.959688	0.133803	0.664906	3.25206	11.6443	19.6607	14.0893	13.9622	22.2489	19.6491
ATGTAGGTGGTCTAAC-1	0.914946	0.888888	0.911086	0.870338	0.511722	0	0.79874	0.912897	0.885476	0.914603	0.864863	0.482699	0	0.792064	2.2822	2.50646	6.70414	2.53628	4.42572	5.15022	3.2313
ATGTAGTCCAGAACAT-1	0.835054	0.879978	0.666683	0.844118	0.683387	0	0.716127	0.815708	0.866423	0.664223	0.832978	0.640809	0	0.680422	1.78026	1.54051	5.99519	2.16631	2.36034	3.2331	2.27703
ATGTATCCATAAGTTG-1	0.9589	0.939687	0.93902	0.905103	0.927593	0.644137	0.900862	0.954481	0.933069	0.932343	0.894581	0.919448	0.59793	0.889826	0.920349	1.10456	1.11172	1.37899	1.19675	2.50592	1.40695
ATGTATCGGAATACGG-1	0.981811	0.916375	0.902596	0.871642	0.370086	0	0.6602	0.981954	0.91551	0.905559	0.869912	0.359088	0	0.664687	3.18556	4.03964	27.0102	4.39478	8.23767	8.80072	7.19114
ATGTATGTTATTGAAG-1	0.73198	0.64015	0.381273	0.619644	0.387781	0	0.38511	0.720902	0.624683	0.377779	0.605421	0.346624	0	0.34618	3.70522	4.22831	16.1287	4.59687	4.97168	5.3935	5.00839
ATGTCATACTTAGACC-1	0.969857	0.802867	0.804162	0.70905	0.970594	0.951213	0.789411	0.968724	0.79664	0.797905	0.696414	0.969497	0.949329	0.781856	1.28846	3.26176	3.24918	3.72824	1.27599	1.61999	3.31311
ATGTCATCAGGTTATG-1	0.799783	0.772153	0.537879	0.753965	0.476297	0.398671	0.498742	0.788773	0.762673	0.541998	0.748925	0.435165	0.403007	0.461619	2.7895	3.38939	21.6276	4.8701	4.08545	39.5544	4.03951
ATGTCGGACTGAAGTA-1	0.89194	0.829078	0.630835	0.818565	0.646879	0.345037	0.716203	0.883261	0.818946	0.63909	0.805902	0.60439	0.293516	0.68555	1.70748	2.47706	12.1262	2.37057	2.6346	4.25886	2.43563
ATGTCGGATAAGCCGA-1	0.909077	0.896583	0.5652	0.885726	0.467037	0.26548	0.436395	0.906235	0.893158	0.554112	0.88304	0.441875	0.239294	0.405907	2.41779	2.54081	5.96945	3.15321	5.03947	6.55075	5.10843
ATGTCGGCTGTCGTAA-1	0.96307	0.937531	0.941633	0.884731	0.942247	0.78232	0.89893	0.959082	0.930491	0.934997	0.871848	0.93569	0.753721	0.887218	0.870295	1.11125	1.0698	1.51582	1.0648	1.93925	1.39578
ATGTCTAACTGGCGAA-1	0.803425	0.741918	0.440892	0.696882	0.654709	0.414029	0.418504	0.783429	0.713389	0.410778	0.667641	0.613134	0.359666	0.35916	2.06949	2.30449	4.87873	2.62608	2.59765	3.71539	3.55187
ATGTGAATCCATACGA-1	0.837422	0.811806	0.662138	0.795738	0.485388	0.0532587	0.440717	0.828507	0.803473	0.646414	0.790165	0.440799	0.0458857	0.393619	2.50107	2.99162	3.91368	3.8866	3.86132	26.4729	4.02247
ATGTGAATTGCTGACC-1	0.956746	0.921352	0.922209	0.886276	0.932848	0.907964	0.904277	0.952062	0.912677	0.913635	0.873542	0.925362	0.897244	0.893462	0.941163	1.2584	1.25202	1.50296	1.15716	1.32859	1.37335
ATGTGATCCGTCTAAC-1	0.758123	0.722226	0.462586	0.703172	0.510035	0	0.522288	0.738858	0.704209	0.459692	0.69157	0.455497	0	0.477646	2.56884	3.02613	11.7374	4.03463	3.32293	3.85753	3.40969
ATGTGCGTCTGAACAG-1	0.988681	0.97132	0.955082	0.859781	0.313273	0.160207	0.785022	0.988634	0.971207	0.955964	0.859413	0.313631	0.149218	0.796122	2.28415	3.53095	21.7828	7.57347	12.9251	13.6394	10.7608
ATGTGCTAACATCGAA-1	0.901396	0.88117	0.861089	0.698553	0.823138	0	0.79466	0.888033	0.864695	0.843309	0.670724	0.797167	0	0.767186	1.28688	1.39839	1.56858	2.71646	1.66236	2.76208	1.86947
ATGTGCTTGTGCTACC-1	0.914234	0.918602	0.913165	0.815762	0.86572	0	0.861396	0.904115	0.908191	0.902229	0.796126	0.848689	0	0.843525	1.27612	1.19837	1.24649	1.96448	1.54509	2.92942	1.55809
ATGTTAAGATTACTGA-1	0.960202	0.948357	0.812388	0.911185	0.421865	0.178931	0.762752	0.959214	0.947015	0.817712	0.908568	0.391686	0.145477	0.755536	1.8073	1.95271	18.3033	2.49151	5.29831	6.62312	3.86512
ATGTTACCTCGTCTGT-1	0.70816	0.749554	0.325928	0.675998	0.578959	0.467456	0.379451	0.68377	0.732	0.308182	0.658846	0.537555	0.444178	0.337672	2.78402	2.76533	8.11821	3.62634	3.19625	5.2093	4.43681
ATGTTACGCCATTCCT-1	0.902212	0.909279	0.883524	0.912548	0.785424	0	0.869984	0.887522	0.896863	0.87044	0.899261	0.74876	0	0.849363	1.22473	1.22923	1.51631	1.1523	1.7156	2.66517	1.37848
ATGTTAGAATAGTACT-1	0.828275	0.821563	0.684623	0.817525	0.346254	0	0.371863	0.823083	0.816701	0.688677	0.815246	0.307103	0	0.337995	3.42244	3.67108	23.3585	5.2303	5.57738	5.94453	5.53855
ATGTTCGCAGAAGTCT-1	0.845559	0.59985	0.624001	0.482321	0.351308	0.151606	0.514494	0.840563	0.597298	0.624673	0.468377	0.31131	0.109712	0.492748	3.14411	10.641	15.0432	6.30212	5.45755	6.36463	5.00592
ATGTTCTGCCTTATCT-1	0.851175	0.829328	0.680526	0.743521	0.44099	0.163417	0.436216	0.843566	0.819099	0.686564	0.729554	0.389248	0.111546	0.387246	2.47511	2.4684	14.9444	3.15166	3.96938	5.37792	4.01669
ATTAAGAACAGCTCCG-1	0.994783	0.935582	0.972882	0.867637	0.674258	0.97727	0.665434	0.994784	0.935657	0.973271	0.867719	0.699559	0.977904	0.677459	2.86984	8.35608	23.8004	10.8958	16.858	40.8032	16.4684
ATTAAGAATAACGCTT-1	0.927316	0.894816	0.896889	0.615686	0.842554	0.758451	0.865703	0.915791	0.878266	0.880185	0.580812	0.816476	0.727772	0.845465	1.03068	1.24414	1.21624	3.12732	1.48877	2.08428	1.43326
ATTAAGCGTCCTGCCG-1	0.874799	0.852547	0.501076	0.827992	0.520612	0.242391	0.524148	0.868617	0.846506	0.497075	0.825065	0.48882	0.218139	0.491588	2.31201	2.74193	11.0629	4.22458	4.08616	7.18342	4.06666
ATTAAGTGGCCTAAGG-1	0.942863	0.930575	0.921655	0.875304	0.904081	0.641797	0.896705	0.936377	0.922128	0.912278	0.860624	0.892351	0.595338	0.884138	1.05921	1.13156	1.21104	1.53961	1.32701	2.4988	1.3803
ATTACAAGCAAGTGTC-1	0.846167	0.893969	0.672006	0.841619	0.722579	0	0.784431	0.827438	0.8801	0.669324	0.83087	0.680483	0	0.754299	1.68541	1.35403	5.37324	2.19426	2.06393	2.9267	1.87656
ATTACATGTTATTGAC-1	0.542369	0.489055	0.28457	0.400083	0.375117	0	0.337362	0.515104	0.460823	0.284111	0.388754	0.323052	0	0.287221	4.16487	4.48985	29.9445	8.7109	4.54611	4.89361	4.71589
ATTACATTGAAGTATG-1	0.954785	0.955856	0.652564	0.956377	0.730471	0.391286	0.653005	0.953395	0.954388	0.648667	0.955287	0.730059	0.39252	0.640483	1.72368	1.65689	7.89722	1.87947	4.15854	32.6412	4.33644
ATTACCTTCGCAGAAG-1	0.90366	0.867122	0.726535	0.796264	0.484131	0	0.482615	0.89934	0.860747	0.732116	0.789133	0.447761	0	0.446207	2.11884	2.41377	15.0763	3.49071	4.22926	4.82894	4.23772
ATTACTCAGTTAACGA-1	0.870758	0.896274	0.796196	0.882867	0.484477	0.225865	0.771507	0.862861	0.891897	0.808642	0.880508	0.436082	0.197201	0.756173	2.10953	2.25876	17.8581	3.05434	3.71798	6.87223	2.71044
ATTACTCCGTGAAGCG-1	0.938948	0.866742	0.521257	0.866017	0.451202	0	0.40032	0.938175	0.865077	0.518203	0.864438	0.44946	0	0.3883	3.12729	4.65112	12.9046	4.80637	7.89686	8.65147	7.97751
ATTACTGAGTGCCTCC-1	0.697176	0.675332	0.445069	0.631239	0.435856	0.176757	0.357301	0.680773	0.655308	0.43135	0.618258	0.382039	0.125923	0.304478	3.43354	3.35474	7.25552	4.75685	3.93653	5.33609	4.28999
ATTACTGATATTCGCC-1	0.890592	0.867319	0.734406	0.766923	0.676042	0	0.789654	0.878941	0.852893	0.715363	0.752601	0.634529	0	0.76549	1.51	1.64947	2.8472	2.8627	2.44143	3.31303	2.03515
ATTACTGTACGCGGTG-1	0.909597	0.874266	0.420038	0.856936	0.488362	0.251003	0.439474	0.906699	0.870369	0.412238	0.853703	0.465976	0.204987	0.409085	2.41288	2.89305	10.1054	3.60269	4.98711	5.67015	5.09815
ATTACTGTCGCATATT-1	0.917037	0.865087	0.710566	0.85387	0.484488	0	0.601919	0.913959	0.859299	0.71616	0.849338	0.450809	0	0.579281	2.1559	2.56121	17.1818	3.12546	4.35837	4.97375	3.97448
ATTACTTAACCACTTC-1	0.995669	0.93581	0.931105	0.912739	0.821693	0	0.857455	0.995657	0.935707	0.931189	0.912557	0.821151	0	0.865563	1.7792	7.53577	15.4134	8.39478	10.8999	19.1196	15.0416
ATTACTTGAGCAAGAT-1	0.89264	0.885023	0.855983	0.7544	0.841832	0.154849	0.737535	0.877975	0.866513	0.836685	0.723579	0.818442	0.104975	0.705738	1.33913	1.28809	1.56641	2.11603	1.56995	6.56271	2.22597
ATTAGACCAAGTATAC-1	0.906053	0.925706	0.858709	0.902254	0.518708	0	0.858952	0.900755	0.922416	0.862845	0.898654	0.478709	0	0.850993	1.87295	1.87106	6.65124	2.32923	3.75773	4.39514	2.28077
ATTAGATAAGACGGCG-1	0.979788	0.969399	0.915294	0.957459	0.498969	0	0.699874	0.97957	0.969097	0.918951	0.956806	0.496025	0	0.704296	1.90361	2.42514	26.293	2.37152	7.27856	8.17935	6.44368
ATTAGATTCGTACTCA-1	0.768418	0.729519	0.586698	0.705184	0.478671	0	0.495906	0.759466	0.717073	0.564628	0.691478	0.447312	0	0.467637	3.39375	3.54654	4.19287	3.68894	4.5549	5.17762	4.55096
ATTAGCAGGATGTATT-1	0.943206	0.930606	0.927397	0.837068	0.904584	0	0.910838	0.936898	0.92255	0.918966	0.81923	0.893269	0	0.900004	1.06644	1.1554	1.1816	1.81958	1.34174	3.05307	1.28295
ATTAGCATTCCGATCG-1	0.928231	0.87533	0.852936	0.847217	0.429846	0	0.791673	0.928952	0.873213	0.853051	0.84431	0.414757	0	0.793105	3.59925	3.86532	8.38581	4.05787	6.92711	7.63316	5.26729
ATTAGCCTCACTTCTA-1	0.970135	0.967384	0.699212	0.968953	0.900406	0.29944	0.635482	0.969511	0.967035	0.694917	0.96841	0.898279	0.291841	0.626924	1.70895	2.05181	6.62313	1.89669	3.083	12.2394	5.51539
ATTAGCCTCAGTAGAT-1	0.994699	0.913247	0.898814	0.867998	0.891914	0.142415	0.890288	0.994705	0.913246	0.898768	0.867606	0.8992	0.132763	0.896638	2.63108	8.70822	13.5495	9.18602	13.4923	17.8198	13.3292
ATTAGTCGTGTTATGC-1	0.962754	0.935534	0.93444	0.889667	0.946912	0	0.92731	0.95867	0.928276	0.927107	0.877202	0.941238	0	0.918892	0.868486	1.12885	1.14182	1.47449	1.04908	3.1124	1.1836
ATTAGTGCTTGGTCAT-1	0.918413	0.87985	0.824658	0.83569	0.813652	0	0.780672	0.909419	0.865131	0.802679	0.815572	0.790918	0	0.753254	1.28216	1.48732	1.78031	1.73872	1.8541	3.12945	1.9923
ATTAGTTCACAGACTC-1	0.996594	0.891644	0.907456	0.900533	0.978294	0.0523299	0.792861	0.996618	0.891248	0.907839	0.900397	0.978436	0.0337449	0.803546	2.68498	7.73493	20.451	7.61057	8.00809	15.5107	12.4005
ATTAGTTGGACGTGAT-1	0.929123	0.849713	0.819944	0.864452	0.394911	0	0.684857	0.928993	0.847446	0.820487	0.86245	0.383737	0	0.687157	3.69637	4.50188	12.4163	4.31651	7.80409	8.42274	6.6668
ATTATCACAACTCGGC-1	0.97401	0.906588	0.78482	0.891385	0.603597	0.635593	0.722576	0.973613	0.905114	0.784462	0.890127	0.604992	0.628661	0.723938	1.85768	3.46971	10.4903	4.35752	6.9016	6.35664	6.20883
ATTATCAGTTCGATGC-1	0.947669	0.918756	0.682185	0.886887	0.343979	0	0.407028	0.947179	0.917792	0.682226	0.885332	0.331168	0	0.396029	3.32366	3.62883	17.8315	4.09127	8.35835	8.85167	8.1413
ATTATCCAGGTGAAGT-1	0.906166	0.8798	0.858687	0.802104	0.735163	0.535172	0.669134	0.898353	0.869842	0.846362	0.78921	0.710855	0.490961	0.637666	1.56118	1.77321	1.88262	2.55519	2.50844	3.29778	2.78593
ATTATCCATTGTGACA-1	0.77868	0.716135	0.429644	0.733862	0.529779	0	0.529867	0.762312	0.703953	0.424801	0.722898	0.484273	0	0.487086	2.55624	3.76385	11.7019	3.71335	3.45433	4.07284	3.48993
ATTATCGAAGCCTAAG-1	0.886019	0.868247	0.85523	0.841991	0.797172	0	0.82016	0.869662	0.848749	0.833509	0.81932	0.765056	0	0.794146	1.34775	1.43014	1.49066	1.58702	1.72818	2.8262	1.68711
ATTATCGAGTGCAGAT-1	0.915928	0.911625	0.556682	0.90795	0.44035	0	0.390083	0.913626	0.909054	0.5519	0.905335	0.41645	0	0.359069	2.48521	2.50193	9.50174	2.58165	5.46806	6.06297	5.59215
ATTATCTTATTGAGAC-1	0.895524	0.890077	0.805414	0.924439	0.783101	0	0.838176	0.884759	0.87854	0.797626	0.91678	0.758415	0	0.820335	1.49597	1.52245	3.05066	1.28143	2.07253	3.31439	1.81177
ATTATGATACTGCGCA-1	0.900697	0.787144	0.837977	0.799238	0.73275	0	0.887942	0.891012	0.774572	0.827762	0.784858	0.715472	0	0.876245	1.49505	2.77733	2.33853	2.46734	3.0041	3.33444	1.54146
ATTATGTTAAGGTAGT-1	0.893715	0.8607	0.390861	0.851511	0.366322	0.416214	0.296405	0.891922	0.857976	0.383479	0.848715	0.34077	0.394567	0.267243	3.58181	3.81733	10.6313	4.01783	6.3764	6.23905	6.65093
ATTCAAGATTAGTTGC-1	0.967599	0.918353	0.899817	0.743782	0.330652	0.117597	0.596261	0.967105	0.916826	0.903519	0.738391	0.305999	0.0891971	0.593018	2.0716	2.98347	20.4386	5.03705	7.10397	8.16733	6.27407
ATTCACATCGTCACAG-1	0.93231	0.930191	0.933407	0.92495	0.89179	0.830742	0.907933	0.924654	0.921712	0.925909	0.915429	0.878249	0.815672	0.896496	1.15501	1.13594	1.14785	1.1548	1.39536	2.0429	1.29131
ATTCACATCTTATTCT-1	0.92022	0.891654	0.809714	0.701534	0.392019	0.132816	0.802568	0.917248	0.888172	0.815385	0.689928	0.350057	0.0874144	0.794403	2.10816	2.64211	14.709	3.99672	4.88081	6.08447	3.16958
ATTCACCTGACCAGTT-1	0.94433	0.928945	0.550699	0.928955	0.503046	0	0.54142	0.943409	0.927718	0.547337	0.927982	0.501273	0	0.533337	2.61649	2.89362	11.496	3.23992	6.88021	7.73492	6.61868
ATTCACGCTGCCTAGG-1	0.971291	0.874562	0.857329	0.587546	0.287819	0	0.621976	0.970997	0.873142	0.859606	0.579081	0.262516	0	0.620494	2.316	4.2249	18.5347	6.6062	7.80543	8.14868	6.69303
ATTCACGCTGTTATCG-1	0.973936	0.949752	0.844875	0.944538	0.95306	0.771515	0.557729	0.973372	0.948855	0.841508	0.943292	0.953495	0.767478	0.54401	1.56625	2.27949	3.73675	2.24718	4.17182	4.53733	5.66135
ATTCACGTCGCAGGCT-1	0.961272	0.909548	0.842823	0.674391	0.32785	0.0991945	0.617465	0.961143	0.908159	0.846501	0.667714	0.300035	0.0620617	0.609671	3.04111	3.45684	21.4679	5.69506	6.79436	7.65778	5.77071
ATTCACTCACGTGCAC-1	0.979972	0.953664	0.899558	0.923971	0.304078	0.111414	0.736569	0.979719	0.953183	0.901547	0.922968	0.28559	0.082422	0.739601	1.79382	2.99314	17.8659	3.41561	8.48638	9.15901	6.73655
ATTCAGCTCCTACTAA-1	0.958458	0.927209	0.637616	0.913207	0.893131	0.69308	0.446648	0.957707	0.925573	0.631357	0.911736	0.896243	0.685664	0.426837	2.15815	2.57486	6.58857	3.22457	3.9247	5.01886	6.14491
ATTCAGTCACCGCCAT-1	0.855771	0.759746	0.634141	0.65571	0.679506	0	0.760455	0.846004	0.742225	0.605827	0.631947	0.654789	0	0.743052	2.13878	2.68611	3.24185	3.2755	3.0387	4.13098	2.68473
ATTCATAGCGAAGCGT-1	0.985176	0.911215	0.927019	0.912454	0.190542	0	0.447135	0.985116	0.910745	0.927863	0.912023	0.178234	0	0.451826	2.67175	5.81268	27.1989	5.90977	13.8565	14.106	13.0774
ATTCATAGTTCTAACT-1	0.930883	0.934852	0.915013	0.90106	0.880638	0.832485	0.904145	0.923388	0.927544	0.906012	0.890108	0.866457	0.815483	0.892882	1.18907	1.1366	1.33301	1.40931	1.50021	1.91028	1.3507
ATTCCATTGTGAACGC-1	0.861626	0.939211	0.843058	0.911156	0.694945	0.316622	0.864552	0.848777	0.934499	0.84642	0.903127	0.663161	0.257621	0.851839	1.80822	1.30069	4.70877	1.46537	2.57332	4.14697	1.78205
ATTCCGCAACGCCGCT-1	0.790912	0.803688	0.502162	0.786812	0.5564	0	0.599702	0.771493	0.787082	0.491924	0.774819	0.503744	0	0.558361	2.23397	2.24467	7.34158	2.85106	3.03266	3.64714	2.9769
ATTCCGCTCCATCAGC-1	0.710708	0.659473	0.356215	0.634376	0.392226	0.169865	0.236822	0.695351	0.645531	0.344987	0.622833	0.33438	0.109571	0.201767	3.38825	4.19725	9.72773	5.00137	4.15361	5.0873	5.91625
ATTCCGGACCGGTCTT-1	0.932982	0.841668	0.799104	0.776241	0.768735	0.232424	0.822495	0.929473	0.833727	0.790561	0.763171	0.757244	0.182544	0.814053	1.64196	2.51717	3.1503	2.87202	3.12612	5.09392	2.67319
ATTCCGGTTACATACC-1	0.949385	0.931455	0.646955	0.930986	0.468685	0.764789	0.456164	0.948637	0.930553	0.643608	0.930128	0.467473	0.761136	0.445461	2.63777	3.24982	8.83473	3.3541	7.58044	5.55478	7.50711
ATTCCTCAATTCCATA-1	0.9739	0.946104	0.930902	0.922772	0.378901	0	0.664679	0.973868	0.945516	0.932647	0.921916	0.373678	0	0.674359	2.76564	3.16107	18.1292	3.75534	9.12997	9.74512	8.12146
ATTCCTGCCTTAACAG-1	0.772551	0.739951	0.479399	0.723511	0.468014	0.263295	0.425174	0.758571	0.7266	0.467407	0.713033	0.420458	0.210346	0.376733	2.81924	3.26553	7.24173	3.937	3.89794	4.78198	4.06939
ATTCCTTCGAAGGTGC-1	0.948903	0.926535	0.929543	0.908053	0.911572	0	0.907665	0.943306	0.918476	0.921606	0.897276	0.901127	0	0.89677	1.01784	1.21999	1.18036	1.32425	1.29401	3.0416	1.32295
ATTCGCTCGCGGAGGC-1	0.965333	0.95276	0.631141	0.950894	0.794203	0.491656	0.653065	0.964904	0.952192	0.628953	0.95068	0.802909	0.482461	0.657506	2.34109	2.81978	11.4421	3.87429	6.34632	7.746	7.05433
ATTCGGAAGCTATTAC-1	0.951873	0.94164	0.492252	0.937082	0.662523	0.274945	0.48929	0.95075	0.940187	0.488926	0.935748	0.664333	0.275827	0.469839	2.05531	2.18611	13.1211	2.46202	5.14187	60.4421	5.61227
ATTCGTGCCGACATGT-1	0.967885	0.937364	0.903615	0.904526	0.400925	0	0.892255	0.968273	0.936455	0.905066	0.903211	0.388811	0	0.892845	2.97636	2.96073	12.4357	3.75016	7.83619	8.49588	4.62572
ATTCGTTAGAATTCGG-1	0.963602	0.945765	0.922214	0.91917	0.441651	0	0.776078	0.963352	0.944843	0.925001	0.91793	0.427714	0	0.779171	2.31386	2.48569	12.7451	3.07016	6.63108	7.32654	5.23825
ATTCTACGTGGCAGAT-1	0.964663	0.799263	0.84375	0.796028	0.42216	0	0.702838	0.9649	0.798292	0.846058	0.792714	0.409318	0	0.700765	3.78562	8.00024	16.158	5.05908	6.9054	7.54531	5.69492
ATTCTACTGGTCGTTC-1	0.930725	0.892379	0.801505	0.731786	0.312356	0.490487	0.613948	0.929527	0.890332	0.80379	0.726897	0.284451	0.477518	0.609381	2.85626	3.39638	17.8085	5.4746	7.03185	6.60916	6.05208
ATTCTAGGACATCAGT-1	0.963402	0.926515	0.856907	0.903954	0.455197	0.390083	0.833775	0.962376	0.926224	0.863615	0.901621	0.426687	0.368928	0.830868	1.63722	3.54722	18.4774	2.84338	5.05103	6.04132	3.3848
ATTCTGAGTACTGTAG-1	0.960779	0.9318	0.869184	0.932593	0.42812	0.247506	0.734596	0.960676	0.931392	0.87843	0.930472	0.390202	0.210542	0.725934	2.31801	3.06759	20.5513	2.10172	4.72367	5.76504	3.67481
ATTCTTGAGGCGACGC-1	0.98091	0.919868	0.906927	0.894477	0.487981	0.0751611	0.822066	0.980664	0.918772	0.907996	0.893164	0.4889	0.0465212	0.824305	1.73368	3.44568	11.0747	4.03996	7.87357	9.24749	5.85953
ATTCTTGGAGTGATAG-1	0.920265	0.850784	0.795162	0.868193	0.321966	0	0.675433	0.91875	0.850625	0.798018	0.868668	0.296145	0	0.671312	2.92698	7.69353	22.2483	8.44301	7.08682	7.48024	5.74618
ATTGACCTTCGGCGTC-1	0.873458	0.707479	0.634731	0.84961	0.614096	0.303318	0.757656	0.863156	0.708341	0.6423	0.836254	0.550064	0.224667	0.726055	1.82151	5.41083	8.52977	1.92366	2.36742	3.72335	2.04982
ATTGACGAGCAGCGAC-1	0.962148	0.944009	0.943423	0.895949	0.9433	0.865686	0.922657	0.957943	0.937644	0.937017	0.884198	0.937358	0.854903	0.913601	0.87037	1.04765	1.05497	1.43254	1.09384	1.90062	1.21489
ATTGACGCATCTCAAC-1	0.854888	0.915661	0.844515	0.91335	0.593716	0.499798	0.829017	0.845958	0.910791	0.845813	0.908677	0.561251	0.464846	0.818797	2.23141	1.74402	5.21447	1.84158	3.4346	3.94987	2.42643
ATTGACGCCACCTTCT-1	0.937763	0.922813	0.918327	0.835626	0.899929	0	0.887016	0.930601	0.913314	0.908336	0.816209	0.888098	0	0.872755	1.09875	1.18756	1.22495	1.76694	1.37745	2.93113	1.42036
ATTGACTTATGTGGTA-1	0.931382	0.924131	0.921636	0.849852	0.891325	0.652694	0.898231	0.923551	0.914722	0.912153	0.831613	0.877272	0.618355	0.885201	1.15827	1.17296	1.20548	1.66602	1.37773	2.8062	1.3391
ATTGATAACACTAAGA-1	0.888219	0.887049	0.444004	0.879039	0.457718	0	0.423192	0.884088	0.883119	0.440817	0.87656	0.426163	0	0.387963	2.50466	2.59302	14.252	3.40086	4.75463	5.33751	4.8597
ATTGCAATTATGGTTG-1	0.846974	0.885829	0.753778	0.829837	0.776624	0	0.790017	0.827039	0.870656	0.730183	0.813053	0.744756	0	0.760543	1.63123	1.39597	2.39823	1.95568	1.89162	2.83843	1.84719
ATTGCACGACCACTTG-1	0.91931	0.898157	0.545027	0.897867	0.331954	0.707897	0.292416	0.918233	0.896676	0.542327	0.89651	0.310467	0.703241	0.265704	3.27911	3.77504	12.9615	3.9505	7.39283	6.10482	7.48686
ATTGCACGCATAACAG-1	0.946794	0.930582	0.928092	0.867137	0.90868	0.192802	0.902499	0.940843	0.922407	0.919719	0.851718	0.897764	0.156045	0.890766	1.02885	1.14803	1.17438	1.59887	1.3079	7.05924	1.34738
ATTGCAGTTCTTCATT-1	0.983493	0.942219	0.931104	0.945674	0.232046	0.557471	0.544186	0.983464	0.941975	0.93169	0.94546	0.226683	0.558865	0.554213	3.25217	5.24153	22.575	5.25596	14.5652	13.0565	13.5089
ATTGCATATTGTTATC-1	0.874406	0.845244	0.488928	0.829135	0.525474	0.146467	0.555232	0.868073	0.837015	0.487832	0.82425	0.487532	0.0951751	0.521414	2.28894	2.47596	13.7554	3.463	3.77489	5.50471	3.69797
ATTGCATCACTGACTG-1	0.997054	0.979926	0.980155	0.943768	0.923706	0	0.965076	0.99705	0.979967	0.980418	0.943754	0.923653	0	0.966842	1.85794	5.88637	20.6204	8.1538	11.9806	20.4036	12.0377
ATTGCCTGATGTGCGG-1	0.931225	0.925791	0.926129	0.894637	0.896719	0	0.900145	0.920893	0.913937	0.914049	0.878497	0.879768	0	0.883943	1.02679	1.03886	1.02592	1.26146	1.21125	2.58024	1.19705
ATTGCCTTACGCAGTT-1	0.963007	0.92537	0.92719	0.826628	0.962672	0.156148	0.92021	0.960421	0.920617	0.922473	0.813459	0.960302	0.109411	0.915147	1.0643	1.54607	1.52163	2.22467	1.11838	5.72996	1.59793
ATTGCCTTGTCTAAGT-1	0.872098	0.911724	0.88184	0.885738	0.782293	0	0.863275	0.855733	0.89975	0.871846	0.874611	0.752404	0	0.844295	1.50286	1.21582	1.72514	1.60352	1.89921	2.87559	1.49779
ATTGCGTAGTTAGGAG-1	0.998291	0.906694	0.903576	0.868621	0.967838	0	0.966547	0.998292	0.906608	0.903498	0.868402	0.967997	0	0.967465	2.15007	11.7774	14.7952	12.5755	26.1919	25.2685	14.2931
ATTGGCCTAGGAATCG-1	0.881646	0.915459	0.814636	0.885116	0.745854	0	0.818795	0.864745	0.903745	0.799205	0.874993	0.704647	0	0.791837	1.37655	1.17869	2.1995	1.67178	1.92254	2.8569	1.67477
ATTGGCCTTCCGTGCA-1	0.935448	0.917465	0.735987	0.921482	0.62373	0	0.697585	0.931104	0.9138	0.740441	0.919776	0.59115	0	0.673498	1.43166	1.95344	9.14088	2.32593	3.16609	4.04894	2.90806
ATTGGCGAATTGCACT-1	0.997162	0.932813	0.924063	0.891709	0.965265	0	0.939951	0.997157	0.932681	0.924074	0.891485	0.965592	0	0.940858	1.72254	7.93216	14.8155	10.2429	28.8869	20.8479	11.7848
ATTGGCTAACAGACAA-1	0.919674	0.931569	0.751735	0.888914	0.830026	0.46924	0.854638	0.910799	0.924033	0.736406	0.878727	0.810241	0.425483	0.838442	1.27075	1.17462	2.94841	1.62945	1.80759	3.78761	1.70307
ATTGTTAAGTAGACTA-1	0.820361	0.674627	0.606505	0.502166	0.352735	0	0.584534	0.814127	0.664117	0.606879	0.486788	0.310204	0	0.565977	3.27799	4.56035	14.6107	5.76751	5.28156	5.64211	4.57786
ATTGTTATACTTCACG-1	0.992939	0.974824	0.977008	0.964514	0.332635	0.0565879	0.682402	0.992964	0.974753	0.977824	0.964447	0.338666	0.0453342	0.69462	3.34537	3.78964	26.1402	4.67095	14.4918	15.7559	12.9881
ATTGTTATCGTAATAC-1	0.946938	0.922709	0.926599	0.899043	0.90676	0	0.916258	0.941116	0.914444	0.91859	0.887754	0.896303	0	0.906658	1.03599	1.26528	1.22162	1.41695	1.35997	3.16756	1.27665
CAACAGCCGCCTTGAG-1	0.918683	0.861206	0.882613	0.837593	0.870034	0	0.857626	0.906264	0.839232	0.863336	0.812387	0.850022	0	0.834965	1.10821	1.42513	1.29046	1.55509	1.39602	2.69762	1.44003
CAACCGTACTGATCTT-1	0.915301	0.913563	0.896542	0.829692	0.8466	0.28462	0.823013	0.906336	0.904299	0.885335	0.813307	0.829865	0.233271	0.803174	1.33043	1.3367	1.45572	1.97207	1.76717	4.74926	1.87711
CAACCGTATTACTGTA-1	0.990223	0.93515	0.91399	0.876174	0.450332	0.144157	0.883177	0.990208	0.934996	0.91446	0.875459	0.460852	0.126628	0.889534	2.33509	5.45665	16.8037	6.54324	12.5116	13.3234	9.45066
CAACCGTTAACAGACC-1	0.995746	0.873652	0.902516	0.86602	0.905896	0	0.841254	0.995789	0.873231	0.90267	0.865835	0.905516	0	0.853635	3.73147	8.7437	16.5429	9.0267	6.84334	16.1433	12.8959
CAACCGTTAATGTCAT-1	0.812814	0.739108	0.615392	0.591093	0.354385	0	0.392063	0.807154	0.731413	0.616652	0.581183	0.317873	0	0.36087	3.57814	4.27044	17.8055	5.90413	5.65904	6.0518	5.57229
CAACCGTTCCACTCAC-1	0.983766	0.880313	0.890121	0.831131	0.486048	0	0.701882	0.983748	0.879778	0.890853	0.829769	0.493901	0	0.711952	2.42662	5.58114	14.6916	6.14611	9.69964	10.635	8.72124
CAACGCTTGCTCCTAC-1	0.939493	0.920181	0.818447	0.798927	0.411803	0	0.522153	0.937588	0.917238	0.824518	0.791306	0.374039	0	0.49717	1.9921	2.11733	15.8757	3.3219	4.90479	5.38216	4.59904
CAACGGCACTCAGTCC-1	0.688152	0.64194	0.469072	0.593236	0.407947	0.171164	0.426048	0.672103	0.623553	0.467387	0.578514	0.350569	0.111195	0.376791	3.57181	3.83156	13.7751	4.92762	4.03877	5.05705	4.05217
CAACTGACAAGACAAG-1	0.960716	0.936842	0.93665	0.895162	0.934703	0	0.924156	0.956292	0.929694	0.92953	0.882937	0.92706	0	0.915132	0.881241	1.11509	1.12036	1.41738	1.11657	3.0377	1.19452
CAACTGCAGTGCAATA-1	0.826854	0.820351	0.537857	0.805234	0.45911	0.275801	0.423947	0.818806	0.811655	0.53616	0.799195	0.414221	0.268483	0.377308	2.79431	2.79009	11.8231	3.61123	4.08328	14.6127	4.20819
CAACTGCTGGAGTTAT-1	0.948481	0.908634	0.697984	0.891917	0.353563	0	0.533735	0.948217	0.907846	0.697667	0.890834	0.34328	0	0.534134	4.02342	4.15253	15.6899	4.39081	8.675	9.20743	8.08923
CAACTTGGACATAGAT-1	0.875541	0.851745	0.613104	0.841304	0.538556	0.570931	0.528184	0.871305	0.84306	0.608517	0.835877	0.500979	0.546032	0.492625	2.722	2.31652	7.66086	3.08842	3.67087	3.95707	3.77346
CAACTTGGTACGATGT-1	0.92296	0.757847	0.791777	0.639993	0.278217	0	0.555985	0.92257	0.755793	0.792694	0.633744	0.254286	0	0.551487	4.81321	7.65447	15.873	6.60631	8.1803	8.51384	7.27181
CAAGACCACTATCGAA-1	0.959607	0.848823	0.879796	0.702333	0.297241	0	0.574354	0.95907	0.846272	0.882706	0.696853	0.272843	0	0.573725	2.47754	4.28252	21.2777	5.80441	7.73592	8.09873	6.91535
CAAGATAAGTGCAATG-1	0.953569	0.94148	0.939767	0.880324	0.925035	0	0.926611	0.948521	0.934748	0.932897	0.866633	0.916481	0	0.918009	0.973351	1.06511	1.08473	1.52691	1.20985	3.11894	1.18298
CAAGATTACCGATCAT-1	0.878159	0.858889	0.564746	0.837012	0.478701	0.183638	0.519831	0.872076	0.851993	0.565894	0.832545	0.438466	0.135258	0.485628	2.26499	2.46123	14.3813	3.46814	4.10458	5.46152	4.00329
CAAGATTAGATGAGTT-1	0.962335	0.940617	0.94055	0.899635	0.948181	0	0.927214	0.958285	0.934232	0.934096	0.8884	0.942765	0	0.919119	0.880977	1.10625	1.10202	1.41207	1.04688	3.1585	1.20602
CAAGCATGCCTGACTT-1	0.905588	0.894071	0.877908	0.857058	0.833411	0.309471	0.86979	0.892648	0.879642	0.862675	0.838989	0.807742	0.256595	0.85231	1.25306	1.3312	1.48726	1.60089	1.57972	4.75049	1.48617
CAAGCCGCCATAGAGG-1	0.951257	0.915235	0.791339	0.919051	0.883123	0.151651	0.658088	0.948593	0.910556	0.777744	0.914263	0.877257	0.149827	0.632882	1.35799	1.77368	2.628	1.70317	2.10288	38.4468	3.23169
CAAGCCTCCACTATCT-1	0.905981	0.906249	0.890217	0.872866	0.824986	0	0.840553	0.895115	0.89561	0.877532	0.859113	0.802609	0	0.82091	1.34749	1.3569	1.45625	1.6158	1.75977	3.06356	1.70562
CAAGGCAAGCATCTCG-1	0.949524	0.936652	0.717664	0.876336	0.396982	0	0.493244	0.948748	0.935845	0.718115	0.874848	0.385278	0	0.484773	2.58279	3.16861	16.1459	4.56899	7.43447	8.02698	7.08909
CAAGGTCAGCGATGTC-1	0.939897	0.891287	0.883832	0.777543	0.872648	0	0.811704	0.934041	0.878801	0.87071	0.752325	0.856795	0	0.791594	1.16245	1.4531	1.51373	2.09143	1.51761	3.06216	1.97917
CAAGGTCTCAATACAG-1	0.945567	0.913356	0.59233	0.8866	0.557442	0.200308	0.42402	0.944937	0.911422	0.584054	0.884198	0.556134	0.169202	0.402883	2.54004	2.81975	6.40544	3.30664	5.95698	7.1568	6.26213
CAAGTACTCCGCATCG-1	0.992327	0.939477	0.971483	0.916329	0.820248	0	0.748623	0.992287	0.939243	0.972378	0.915932	0.828619	0	0.755492	1.72521	5.13004	22.0089	5.75458	10.5668	13.7621	11.0197
CAAGTACTTCAATAGT-1	0.963298	0.942344	0.946598	0.902386	0.950434	0.502578	0.922815	0.959433	0.93623	0.94094	0.891717	0.945296	0.47162	0.914513	0.877789	1.09671	1.0559	1.40769	1.0276	4.27905	1.26079
CAAGTAGCCTCGATCC-1	0.899471	0.901365	0.890888	0.780374	0.848968	0.430078	0.83287	0.887331	0.88892	0.87759	0.756694	0.828867	0.388217	0.811843	1.36646	1.32697	1.41762	2.13162	1.60495	4.2585	1.72946
CAAGTATCGGCAACCA-1	0.772106	0.700743	0.394647	0.681031	0.557107	0.182592	0.420354	0.756763	0.68048	0.378137	0.665621	0.515118	0.129643	0.362447	2.68856	3.07288	7.34933	3.76345	3.34951	5.18404	3.75542
CAAGTCCGCTACCGTT-1	0.957917	0.933749	0.934761	0.881148	0.940527	0.740627	0.924381	0.953543	0.926855	0.928011	0.868646	0.934457	0.721309	0.916378	0.945488	1.1857	1.17965	1.58047	1.13332	2.76282	1.2573
CAAGTCGCAGTCACTC-1	0.928858	0.915838	0.909463	0.845847	0.873605	0	0.877061	0.920618	0.905469	0.898411	0.827966	0.857564	0	0.86173	1.17158	1.23893	1.29042	1.72427	1.49823	2.98168	1.48921
CAAGTCTTGGCGATAG-1	0.961796	0.942207	0.940769	0.907429	0.939602	0	0.925858	0.957692	0.935647	0.934061	0.896807	0.933507	0	0.917331	0.887689	1.06496	1.07926	1.34122	1.14835	3.08978	1.19907
CAAGTGAATTGGATGC-1	0.84337	0.799779	0.446255	0.791381	0.40475	0.420273	0.290484	0.839877	0.794695	0.43678	0.78829	0.373976	0.392403	0.249411	3.80344	4.03304	8.46106	5.29915	5.42339	5.41838	5.75943
CAAGTGGATCATCCAG-1	0.953929	0.919649	0.858413	0.853482	0.456987	0.820121	0.589927	0.952105	0.916407	0.864647	0.847486	0.421869	0.830071	0.568904	1.55525	2.03621	12.3152	2.71393	4.57968	26.792	4.17733
CAAGTGTTCGCCACGC-1	0.886013	0.787548	0.658611	0.695961	0.68527	0	0.601733	0.874871	0.761483	0.620165	0.67357	0.642605	0	0.550191	1.60164	1.98635	2.59902	3.01828	2.3443	3.21882	2.66419
CAAGTGTTGACGGCCA-1	0.969756	0.950239	0.911063	0.9036	0.448343	0	0.880262	0.969398	0.950212	0.915148	0.902365	0.435243	0	0.878739	2.20824	3.9183	22.3547	3.88734	6.77834	7.51673	3.83593
CAATAACTACATTAAC-1	0.986404	0.952617	0.83122	0.987124	0.411898	0.682198	0.692737	0.986313	0.952351	0.831508	0.987028	0.416233	0.682441	0.7076	2.01541	4.0838	16.4059	1.85741	10.8418	26.5056	9.77833
CAATAACTCAAGGCAA-1	0.909389	0.88394	0.887796	0.700021	0.818256	0.684279	0.83751	0.894424	0.864362	0.868515	0.662802	0.78677	0.650202	0.811797	1.13083	1.26814	1.23712	2.35719	1.5691	2.59033	1.54349
CAATAACTCAGATGAG-1	0.960452	0.944352	0.8495	0.938177	0.357352	0	0.505818	0.959838	0.943278	0.852179	0.937019	0.335178	0	0.494861	2.18665	2.4254	16.6507	2.59424	6.89505	7.36665	6.43459
CAATAAGAACCGACTT-1	0.84317	0.848137	0.460399	0.840781	0.426081	0.17753	0.323711	0.838202	0.841775	0.456545	0.836359	0.385541	0.129509	0.276715	3.20784	2.74981	12.6538	3.44079	4.60133	5.65088	4.94713
CAATAAGCGGCCAGAT-1	0.911825	0.88708	0.876669	0.886416	0.388105	0.648977	0.435444	0.910633	0.883781	0.881164	0.882994	0.355998	0.636315	0.408301	2.77377	2.81106	13.495	2.79228	5.55919	4.59247	5.42884
CAATAAGGTAACTCGT-1	0.979269	0.87074	0.878091	0.710268	0.349875	0	0.839269	0.979236	0.870535	0.878393	0.707879	0.349462	0	0.843112	2.96992	6.60428	13.8924	8.40813	11.2454	11.8372	8.23268
CAATAAGGTAGCGATG-1	0.928721	0.848823	0.820853	0.721868	0.868771	0	0.833818	0.920497	0.829596	0.798112	0.692795	0.852401	0	0.812865	1.17398	1.642	1.78804	2.42928	1.54111	3.09885	1.72672
CAATAATCGTAGGATA-1	0.822565	0.757758	0.720026	0.729446	0.600635	0.384565	0.535839	0.80694	0.737492	0.69983	0.710211	0.555133	0.336864	0.488751	2.09695	2.50528	2.89337	2.86507	2.89949	4.13996	3.21362
CAATCCATGCCGATGC-1	0.83434	0.94592	0.839243	0.934029	0.593651	0	0.845498	0.820409	0.942933	0.849454	0.930022	0.552225	0	0.832657	2.0757	1.42513	8.3849	1.51592	3.05035	3.7644	2.01288
CAATCCGAGGTGCTAG-1	0.910498	0.911143	0.873049	0.795942	0.863469	0.783295	0.844418	0.899806	0.899974	0.858513	0.774572	0.844535	0.758884	0.825016	1.29638	1.26205	1.57513	2.08606	1.49827	2.07626	1.67623
CAATCGTCGGAGCATG-1	0.804498	0.757973	0.650053	0.722836	0.504615	0.24199	0.453207	0.790929	0.741546	0.632724	0.709768	0.453994	0.180634	0.40368	2.45712	2.76066	3.89355	3.54642	3.48713	4.54983	3.73935
CAATCGTGAAGTGATA-1	0.914869	0.916484	0.774885	0.890444	0.826234	0.151261	0.880025	0.904376	0.906136	0.761633	0.879556	0.803329	0.129127	0.864533	1.24604	1.23119	2.81596	1.55882	1.72761	11.1302	1.44853
CAATCTATGAGGTCAG-1	0.941812	0.934002	0.931843	0.868412	0.902988	0.687104	0.8558	0.935408	0.926134	0.923835	0.853168	0.891042	0.649664	0.839314	1.08393	1.11326	1.13883	1.59278	1.33034	2.41996	1.67758
CAATCTGAGTCGACTC-1	0.971285	0.957956	0.551589	0.958757	0.60502	0	0.363013	0.971092	0.957728	0.549127	0.958455	0.626917	0	0.358393	2.90841	3.69348	12.9768	3.37291	10.5422	11.8465	11.1532
CAATCTTATTAGAATG-1	0.88253	0.928231	0.74984	0.902231	0.74353	0.403821	0.860389	0.869951	0.92046	0.748061	0.895351	0.712927	0.384243	0.844484	1.55862	1.2125	4.74074	1.71284	2.20469	6.77752	1.65642
CAATGCAGATCATAGA-1	0.960942	0.935902	0.933927	0.869407	0.938194	0	0.910047	0.956645	0.928798	0.926595	0.855071	0.931997	0	0.899994	0.887964	1.13371	1.15033	1.62541	1.16527	3.12393	1.33793
CAATGCATTGACGGCA-1	0.667099	0.623991	0.380641	0.618213	0.455354	0.227256	0.382094	0.648201	0.60368	0.373377	0.600044	0.406071	0.171855	0.329011	3.52325	3.83062	11.5564	4.11196	3.94126	4.905	4.19998
CAATGCGGATGCTGGT-1	0.957141	0.890283	0.816047	0.885192	0.933855	0.273227	0.510091	0.956175	0.888648	0.810789	0.88185	0.932316	0.250071	0.490288	1.8903	3.07034	3.59415	2.8534	2.41234	6.90051	5.27636
CAATGGCTGAGCGATT-1	0.946004	0.84651	0.859482	0.823606	0.756271	0.103185	0.80835	0.943102	0.83867	0.852152	0.813457	0.743825	0.0727509	0.798104	1.45553	2.44935	2.38087	2.553	3.16798	7.70533	2.69251
CAATTACAGGTGTCAT-1	0.859895	0.886905	0.743163	0.892764	0.73767	0.619085	0.895936	0.844471	0.874457	0.745289	0.881086	0.705145	0.63641	0.884505	1.68164	1.51098	5.65342	1.47814	2.19933	19.3657	1.45065
CAATTGAACCGGCTCG-1	0.946907	0.881211	0.790139	0.772096	0.397781	0	0.608675	0.946035	0.878372	0.793221	0.76715	0.373438	0	0.601971	2.5312	3.19081	17.4428	4.63668	6.09197	6.62672	5.42369
CAATTGTTGACGTGAG-1	0.876808	0.851941	0.420937	0.836427	0.512883	0.125948	0.438856	0.873376	0.843776	0.413285	0.829893	0.475714	0.0746027	0.394217	2.9494	2.38835	10.3241	2.92994	3.91966	5.64391	4.15041
CACCAGGCACGCTATC-1	0.967598	0.833187	0.874272	0.819578	0.365437	0.875366	0.651263	0.966979	0.829637	0.87839	0.814989	0.337114	0.882936	0.645722	1.79427	3.81643	16.917	3.82963	6.20503	53.1101	5.25161
CACCATAAGCTGGCTG-1	0.9775	0.958328	0.74011	0.961743	0.534096	0.163828	0.742804	0.977141	0.957696	0.740422	0.96129	0.534363	0.137445	0.743661	1.69243	2.36334	14.4104	2.5299	7.02136	8.31073	5.88924
CACCATTCTTACGAGC-1	0.883321	0.879366	0.860386	0.785269	0.813625	0.638405	0.825418	0.86814	0.862636	0.842255	0.761169	0.785365	0.590233	0.800879	1.4247	1.40748	1.5599	2.07374	1.686	2.4814	1.68325
CACCGACAAGGCGTAT-1	0.850482	0.876303	0.85488	0.885897	0.628918	0	0.80086	0.835538	0.864237	0.847389	0.874842	0.584788	0	0.780214	1.8206	1.67079	2.40365	1.60977	2.7062	3.46074	2.07299
CACCGAGTCTTGGACA-1	0.96167	0.944563	0.743831	0.947686	0.908331	0	0.680772	0.960252	0.942449	0.732385	0.945785	0.906361	0	0.665778	1.44321	1.71441	3.47193	1.72798	2.35121	5.07071	3.75216
CACCTACATGATTGAT-1	0.934272	0.927421	0.925425	0.837924	0.861445	0	0.88338	0.924773	0.916092	0.913854	0.817378	0.839087	0	0.866223	1.02098	1.03694	1.05387	1.70413	1.41231	2.6989	1.34966
CACCTACCGCTACCTT-1	0.955503	0.928101	0.932914	0.876913	0.934544	0.547897	0.905096	0.950532	0.919969	0.925201	0.86254	0.926818	0.493565	0.893906	0.941016	1.19055	1.14144	1.53581	1.11412	2.90486	1.34238
CACCTAGAATACTTCT-1	0.936938	0.906085	0.520341	0.898919	0.462242	0.16391	0.382095	0.935479	0.903885	0.51373	0.896978	0.448686	0.123222	0.356182	2.3629	2.86706	8.66792	3.28004	6.06327	6.93499	6.24241
CACCTAGACGAGCCGG-1	0.817167	0.807248	0.499269	0.784536	0.51313	0.610484	0.535745	0.806464	0.794944	0.493344	0.775209	0.466631	0.616339	0.494563	2.57292	2.53529	9.32243	3.24737	3.55647	16.0002	3.52113
CACCTATTACTCAGAT-1	0.98528	0.915441	0.907802	0.848049	0.361947	0	0.477405	0.98522	0.914688	0.909027	0.846842	0.359263	0	0.479717	2.37435	4.36183	18.984	5.90503	10.1199	10.715	9.73467
CACCTCGAGCGATGCT-1	0.945216	0.65853	0.584614	0.683819	0.335904	0.515621	0.534988	0.945014	0.656859	0.583757	0.682254	0.343142	0.513522	0.532381	5.36166	12.0114	20.7947	11.5339	15.1844	15.0069	13.3936
CACCTCGAGGACTCTA-1	0.948695	0.929383	0.927439	0.855453	0.918024	0	0.903455	0.942918	0.920754	0.918806	0.838566	0.90827	0	0.891506	1.0069	1.13934	1.16909	1.66481	1.24261	2.95064	1.32455
CACCTTAGCTATTGTC-1	0.878149	0.871143	0.556488	0.851355	0.484997	0.507961	0.49472	0.873162	0.865464	0.557568	0.848813	0.448383	0.475656	0.459491	2.4929	2.47126	15.141	3.88644	4.20583	4.17748	4.18465
CACCTTGCGAGTTATG-1	0.986814	0.978423	0.903939	0.895922	0.254712	0.0604027	0.687137	0.986755	0.978487	0.904371	0.895573	0.250363	0.0414499	0.693013	2.41293	4.05876	18.5734	6.80525	13.6799	14.2779	11.6875
CACGAACGGTCTTCAG-1	0.870332	0.659258	0.767051	0.762322	0.697217	0.272553	0.656354	0.852347	0.623197	0.731705	0.731131	0.643264	0.23471	0.606996	1.46117	2.71096	1.88067	2.03177	2.0124	6.2783	2.34177
CACGACCTCCGTCATA-1	0.662437	0.602695	0.299073	0.576037	0.466013	0.218488	0.405345	0.633584	0.570902	0.29049	0.550988	0.398159	0.157292	0.338243	2.93142	3.27482	12.7792	3.95421	3.27811	4.63987	3.53429
CACGAGGCCATCCACT-1	0.930542	0.923207	0.679429	0.920439	0.478332	0.147546	0.501845	0.929042	0.921026	0.676166	0.918883	0.459501	0.103672	0.481359	2.55601	2.35867	7.91677	2.85675	5.37047	6.45531	5.25753
CACGAGGTATAGGTAT-1	0.779333	0.729082	0.459795	0.694842	0.500167	0.210874	0.477178	0.764348	0.712301	0.456281	0.681467	0.451514	0.151025	0.431935	2.64201	3.04789	11.8872	3.86113	3.58876	4.77951	3.74506
CACGATAAGGCCTAAG-1	0.845773	0.919674	0.803854	0.932031	0.730145	0	0.885649	0.829531	0.911661	0.806427	0.925373	0.701014	0	0.873538	1.80083	1.33081	4.82305	1.2344	2.35761	3.32021	1.54738
CACGATACAATAGCCA-1	0.886336	0.888419	0.847668	0.802303	0.82474	0.348274	0.852248	0.872064	0.874369	0.83072	0.782539	0.801443	0.325102	0.832371	1.42917	1.41416	1.75065	2.09964	1.72906	7.06935	1.57895
CACGATCATACAATTA-1	0.981522	0.976364	0.939771	0.740425	0.268709	0	0.604206	0.981353	0.976208	0.941472	0.73754	0.253541	0	0.611679	2.0243	2.62218	20.3867	6.94701	9.96564	10.3282	8.89762
CACGATCTTCGCCGAC-1	0.884541	0.883199	0.758796	0.862215	0.743948	0	0.742635	0.871015	0.870598	0.745845	0.855351	0.710484	0	0.710555	1.48663	1.5489	3.07665	2.30861	2.1295	3.18288	2.16645
CACGCCACAATCGCAC-1	0.980596	0.903092	0.840335	0.815687	0.591789	0.551589	0.829363	0.980479	0.902287	0.840862	0.814083	0.601642	0.547995	0.835627	2.37482	4.79694	16.8212	6.53881	9.56812	10.6264	7.87774
CACGCCACTCCTTCAT-1	0.918186	0.889015	0.870844	0.83321	0.818157	0	0.872256	0.906883	0.872631	0.852459	0.810858	0.790659	0	0.853629	1.16113	1.3145	1.43983	1.68085	1.66635	2.84535	1.41737
CACGCTTATCAATCTT-1	0.721627	0.656226	0.375119	0.633393	0.403268	0.179189	0.401491	0.706989	0.639782	0.361931	0.619344	0.351185	0.125055	0.353782	3.34705	3.88086	8.44758	4.49351	4.28703	5.28126	4.34022
CACGGATTCTCATCAC-1	0.941678	0.845725	0.716782	0.85096	0.28767	0	0.336142	0.940961	0.843512	0.716448	0.848951	0.266813	0	0.31855	3.04891	4.68569	14.1342	4.73473	8.40409	8.76606	8.26093
CACGGCTGCGCTTGGC-1	0.961554	0.850637	0.833592	0.808369	0.290891	0.0512142	0.386259	0.96139	0.8495	0.834021	0.806842	0.284468	0.0345218	0.38419	3.66942	6.2727	18.4025	6.98715	11.3873	12.5416	11.0829
CACGGCTTACTCCGTT-1	0.829735	0.764152	0.663266	0.680702	0.427467	0	0.50735	0.821536	0.754467	0.666433	0.670283	0.382249	0	0.473777	2.7271	3.46305	13.8735	4.55026	4.36241	4.82481	4.16423
CACGGTCTCCTTACGA-1	0.944978	0.925961	0.927934	0.861028	0.91678	0	0.914888	0.938583	0.917327	0.919505	0.844298	0.907648	0	0.904117	1.02843	1.19169	1.17414	1.60988	1.29856	2.94166	1.23123
CACGGTCTTGGTTAAT-1	0.668432	0.622025	0.380919	0.607387	0.452856	0.210876	0.472628	0.64586	0.596054	0.379151	0.58681	0.39853	0.150107	0.428721	3.24491	3.45148	16.9242	3.98237	3.77829	4.7782	3.83321
CACGGTGCCGGACCAC-1	0.899304	0.926185	0.872085	0.855606	0.841918	0	0.86775	0.887426	0.917208	0.859137	0.841968	0.822453	0	0.850661	1.38304	1.1675	1.67247	1.83436	1.69929	2.93924	1.52037
CACGTACACTCGCACC-1	0.948531	0.860447	0.830868	0.788437	0.74012	0	0.859505	0.950775	0.859131	0.830901	0.78697	0.740343	0	0.860846	5.56106	5.48247	12.9167	7.88028	19.9041	10.7596	6.71229
CACGTACGTAGCTCAT-1	0.913621	0.915778	0.697278	0.882294	0.754791	0	0.590959	0.907992	0.910583	0.683238	0.87927	0.741805	0	0.555593	1.68109	1.70279	3.73501	2.84403	2.80619	4.12579	3.32914
CACGTAGGTAGGCTGA-1	0.958233	0.942009	0.672838	0.937478	0.789557	0	0.506556	0.95764	0.941114	0.668466	0.936723	0.801765	0	0.496501	2.44258	2.76349	7.06483	3.23061	6.15244	8.1947	7.1182
CACGTCAAGTGCGATC-1	0.959223	0.943494	0.583305	0.942738	0.61908	0	0.495399	0.95874	0.942902	0.579249	0.942047	0.631633	0	0.491692	2.64006	3.13666	9.41641	3.09858	7.59707	8.86772	7.89032
CACGTCCAATTCGACT-1	0.823819	0.791208	0.558012	0.72232	0.512026	0	0.480696	0.813307	0.780904	0.560778	0.718566	0.471437	0	0.437539	2.50971	2.98452	15.7859	5.84757	3.7841	4.40333	3.89102
CACGTCCACGACCTAT-1	0.994928	0.947582	0.967131	0.933048	0.649263	0	0.649372	0.994914	0.947475	0.967552	0.932925	0.677565	0	0.663504	1.94287	6.57336	27.1107	7.47578	17.1942	18.8456	16.8169
CACGTCCATCTACTGA-1	0.904866	0.894318	0.56936	0.88869	0.411581	0	0.338254	0.902222	0.892374	0.566493	0.887828	0.384315	0	0.302854	2.65249	3.39821	11.3259	4.47383	5.59132	6.12121	5.79098
CACGTTGCACATACCG-1	0.933218	0.68481	0.632457	0.601472	0.280679	0.134615	0.428534	0.9322	0.680373	0.632587	0.596808	0.247054	0.0987385	0.410407	2.9764	6.81986	17.1545	8.51939	6.9709	7.57134	6.57537
CACTACAATATTGCGG-1	0.960941	0.939912	0.94098	0.91813	0.941955	0	0.914373	0.956799	0.933375	0.934516	0.908884	0.935775	0	0.904722	0.902805	1.10694	1.09366	1.27026	1.09875	3.13882	1.30025
CACTACCATACGCAGA-1	0.87819	0.910242	0.777068	0.90136	0.619027	0	0.835575	0.869567	0.903999	0.780016	0.895505	0.586563	0	0.823557	1.92294	1.66329	7.05742	1.87858	3.18286	4.0147	2.2065
CACTACCTTCGCTTCA-1	0.9072	0.869357	0.875531	0.794256	0.838782	0.217901	0.800221	0.893733	0.848583	0.855751	0.763222	0.813298	0.173622	0.770351	1.21024	1.38284	1.3502	1.77206	1.53919	6.20753	1.75275
CACTACTGCGGAATTG-1	0.971809	0.881327	0.623632	0.937062	0.874781	0	0.761397	0.971828	0.880534	0.621893	0.936644	0.87397	0	0.767412	4.95486	5.96093	12.9871	4.37002	6.23857	12.5024	9.7469
CACTACTGGCTGAACC-1	0.997742	0.883547	0.949365	0.923774	0.897492	0.571818	0.686933	0.997752	0.883472	0.949446	0.923796	0.899988	0.571542	0.709565	4.92522	14.3954	24.5113	13.0375	20.3392	37.836	25.5333
CACTAGTCGACATCTA-1	0.85897	0.784526	0.744488	0.69417	0.458579	0	0.585858	0.850673	0.770974	0.74748	0.677315	0.408895	0	0.554236	2.25701	2.71896	9.01841	3.42208	3.89689	4.38256	3.55197
CACTCAAGACCATGCA-1	0.979813	0.886355	0.875777	0.876793	0.505082	0.163296	0.732534	0.979585	0.884948	0.876639	0.875222	0.509556	0.140766	0.740527	1.89037	4.30208	12.8575	4.43319	8.27507	9.39085	7.23317
CACTCAAGGCGGCACT-1	0.943821	0.904877	0.885363	0.879331	0.295357	0	0.558819	0.942726	0.905763	0.889775	0.877361	0.261025	0	0.549727	2.42432	7.11565	20.6093	3.88315	6.66516	6.97571	5.90013
CACTCAATAAGCCGAA-1	0.989553	0.98055	0.959032	0.91739	0.83925	0.190278	0.808066	0.989641	0.980353	0.961939	0.916845	0.840477	0.168563	0.817529	2.55704	1.93734	27.7761	4.15439	6.02326	9.42331	6.96205
CACTCAATGGTTCGGA-1	0.737121	0.537788	0.430124	0.453724	0.347569	0	0.397721	0.726883	0.517993	0.428004	0.43453	0.301291	0	0.361699	3.76061	4.80541	16.722	5.6736	5.11793	5.45201	5.0399
CACTCAGAGCAACCGG-1	0.926461	0.929562	0.938428	0.929268	0.876536	0	0.914996	0.917998	0.92133	0.931564	0.921217	0.862139	0	0.904653	1.19428	1.16053	1.10863	1.17712	1.53815	3.03715	1.25185
CACTCAGTACTCCGCT-1	0.944432	0.880276	0.900915	0.868241	0.911148	0	0.911922	0.938218	0.867734	0.890115	0.853462	0.900454	0	0.901327	1.05166	1.59238	1.42182	1.61843	1.28633	3.01385	1.28106
CACTCAGTGGTCCTTC-1	0.987829	0.8901	0.874959	0.832063	0.836337	0.0730003	0.899341	0.987882	0.890007	0.874498	0.831081	0.835237	0.0527697	0.902295	2.78702	6.50505	8.07557	7.13513	7.00447	12.5994	7.70215
CACTCATCACGTTACG-1	0.878072	0.864506	0.728366	0.821788	0.529457	0.241668	0.745643	0.869605	0.855745	0.738234	0.816557	0.480383	0.16845	0.726199	1.93794	2.11379	13.5571	3.39709	3.33961	4.26592	2.68514
CACTCGGCGTATCGGC-1	0.869104	0.901349	0.84047	0.883562	0.635358	0.438503	0.844827	0.857658	0.893166	0.838796	0.876302	0.597092	0.391213	0.831033	1.80901	1.59933	3.67773	1.99498	2.83671	3.80376	1.95703
CACTGGATCGATACGA-1	0.993992	0.957105	0.948218	0.955573	0.817109	0	0.943907	0.993965	0.956923	0.949259	0.955414	0.821072	0	0.948046	1.593	4.43123	23.1458	4.77738	9.30278	12.8463	7.77522
CACTGGCCAGCCAGAT-1	0.970127	0.918398	0.812798	0.901443	0.553821	0	0.758818	0.969521	0.916733	0.814109	0.900042	0.549985	0	0.759185	1.73315	2.85737	12.0686	3.72905	6.06074	7.0481	5.04216
CACTGGCGGTAACACC-1	0.953151	0.937932	0.934875	0.873211	0.922725	0	0.92059	0.947886	0.930218	0.92712	0.857753	0.913447	0	0.910514	0.962573	1.06004	1.10703	1.5288	1.20163	2.93522	1.18791
CACTGGTGAGACGCTT-1	0.923982	0.90436	0.772495	0.875214	0.45958	0.210047	0.616689	0.921144	0.900767	0.775071	0.871367	0.428634	0.166292	0.598371	2.05646	2.30011	10.9594	2.89442	4.77599	5.74987	4.22578
CACTGGTGAGTTATCG-1	0.9228	0.872538	0.604822	0.840127	0.543788	0.263905	0.48827	0.919721	0.867299	0.595359	0.834926	0.522204	0.220699	0.457552	2.00788	2.54672	5.95456	3.19458	4.41635	5.40247	4.54715
CACTGGTGGCGTCGTT-1	0.949322	0.792114	0.789383	0.739038	0.859104	0.207436	0.819136	0.945588	0.774887	0.77215	0.717196	0.84853	0.173909	0.80444	1.21533	2.34686	2.37207	2.61722	1.99272	6.61805	2.20503
CACTTGACATTCAGAA-1	0.882157	0.826469	0.687819	0.78132	0.477336	0	0.634956	0.876911	0.8186	0.688839	0.774705	0.437836	0	0.612539	2.35272	2.82938	10.0314	3.88802	4.14885	4.71999	3.64856
CAGAACGTATCGACTT-1	0.958634	0.911364	0.526352	0.90883	0.356612	0	0.212575	0.958524	0.910652	0.521992	0.908057	0.356868	0	0.19374	4.55727	4.68005	10.2411	4.66183	10.5975	11.175	10.9213
CAGAAGATTAGAATGG-1	0.970501	0.878555	0.887684	0.809394	0.877627	0	0.886662	0.971859	0.878654	0.887249	0.80808	0.878369	0	0.892346	4.67505	6.00984	7.14935	6.65222	6.27001	10.7587	7.11502
CAGAAGTCGCGGTTAT-1	0.840188	0.908081	0.69661	0.889974	0.596625	0	0.778348	0.827757	0.901186	0.701124	0.883603	0.556707	0	0.760026	2.10699	1.62456	9.62418	2.00847	3.10559	3.86908	2.42984
CAGAATTCTTGAACCA-1	0.920641	0.906643	0.782754	0.90254	0.447982	0.465418	0.540486	0.91745	0.902916	0.788854	0.900721	0.411215	0.433334	0.513845	2.0195	2.20538	15.5705	3.07539	4.57681	4.58252	4.30595
CAGACAGTCGGATCTG-1	0.924303	0.859095	0.652724	0.804906	0.49401	0.475035	0.67066	0.922268	0.856054	0.653404	0.801159	0.472938	0.450143	0.659648	2.40666	3.6552	13.7253	4.56516	5.0674	5.11564	4.3644
CAGACGAATGAGGAAC-1	0.838348	0.855064	0.577142	0.842624	0.552599	0	0.586917	0.826156	0.844389	0.5703	0.836181	0.50787	0	0.549673	2.15597	2.06	7.19583	2.81558	3.29607	3.95456	3.24052
CAGACGATACAGATCG-1	0.96661	0.80932	0.810717	0.699822	0.964328	0.957212	0.791189	0.96508	0.799948	0.801597	0.682165	0.962597	0.956073	0.780804	1.23451	2.79459	2.7938	3.3372	1.24143	1.72127	2.90704
CAGACGCACTACTGAC-1	0.956007	0.930359	0.859544	0.875525	0.437484	0	0.855416	0.954888	0.929386	0.868119	0.869235	0.391224	0	0.848788	1.75743	2.55062	11.8991	2.25629	4.15832	4.60108	2.46572
CAGACGCAGTAGGTCT-1	0.920109	0.901169	0.650839	0.894857	0.513656	0.217948	0.481279	0.917714	0.898382	0.643852	0.892702	0.496523	0.167199	0.456839	2.34339	2.68643	6.07512	3.216	5.06462	5.84381	5.11646
CAGAGCAATGGCTTCT-1	0.945795	0.929931	0.929607	0.887064	0.907971	0	0.918995	0.93982	0.921805	0.921444	0.873842	0.896919	0	0.90924	1.04539	1.16161	1.16433	1.46844	1.31031	3.03487	1.22776
CAGAGCTTGTACTCGC-1	0.965074	0.895934	0.88849	0.779503	0.352885	0.857282	0.545996	0.964934	0.894341	0.890601	0.775463	0.333985	0.859841	0.541041	2.49593	3.62168	14.2578	4.96602	7.40322	18.7569	6.79133
CAGAGGCACTTAAGTC-1	0.966957	0.955145	0.747251	0.944085	0.391512	0.395432	0.63672	0.966374	0.954419	0.748056	0.943303	0.375926	0.377885	0.635189	1.95237	2.37497	15.1448	2.83993	7.08508	7.09494	6.20691
CAGAGGCGAATTGCCA-1	0.880662	0.80884	0.738712	0.704852	0.675854	0	0.72916	0.866763	0.785453	0.706482	0.671387	0.630798	0	0.695357	1.51544	1.8817	2.19239	2.40862	2.35525	3.1937	2.22276
CAGAGTCAATCCGCTG-1	0.911903	0.874912	0.814441	0.84323	0.894517	0	0.59901	0.905277	0.866428	0.802664	0.835968	0.886508	0	0.561812	1.58879	1.98556	2.4989	2.66118	1.73161	3.87057	3.14145
CAGAGTCATGTACAGG-1	0.962946	0.869285	0.878928	0.868258	0.387311	0.0790771	0.925188	0.962715	0.86933	0.879933	0.867514	0.387458	0.0542738	0.925168	3.41494	10.9908	19.2556	6.82666	10.2249	11.1372	4.95038
CAGATACAGCACTCGT-1	0.961364	0.945192	0.944587	0.880622	0.941854	0	0.932748	0.957291	0.939141	0.938303	0.866963	0.935716	0	0.924765	0.899309	1.05042	1.04358	1.52614	1.10374	3.01956	1.12605
CAGATTATCATAACGC-1	0.974757	0.940883	0.912546	0.87949	0.391164	0	0.861695	0.974481	0.940618	0.914124	0.878167	0.385412	0	0.867093	2.16246	3.77671	17.4892	4.67513	9.01903	9.67855	6.47961
CAGATTCCGTATGCGA-1	0.994581	0.96345	0.968074	0.913426	0.611841	0.96873	0.766998	0.994564	0.963334	0.968527	0.913366	0.636854	0.969018	0.781574	1.86966	4.76876	23	8.25578	15.9064	16.1446	14.7553
CAGATTCGAACAGGTG-1	0.877624	0.909117	0.835611	0.864204	0.815849	0.414429	0.81149	0.862651	0.897895	0.819934	0.850071	0.791163	0.365849	0.790297	1.49877	1.28623	1.9519	1.70211	1.76648	4.02937	1.93561
CAGATTGCCTGTAAGT-1	0.988132	0.957812	0.949868	0.901833	0.439115	0	0.68713	0.988062	0.957706	0.951022	0.901225	0.445536	0	0.691613	1.97509	3.86031	17.4458	5.21887	10.5071	11.3239	9.18427
CAGCACGCTAATCAGA-1	0.889288	0.907413	0.895313	0.799037	0.845609	0.474515	0.842876	0.874578	0.893689	0.880952	0.774332	0.822479	0.414465	0.819934	1.37664	1.19825	1.31943	1.92687	1.54016	3.25725	1.57195
CAGCATAGACTAGGCA-1	0.914352	0.817487	0.677301	0.697075	0.7316	0.726581	0.631911	0.908246	0.7999	0.656189	0.66984	0.704799	0.703315	0.602744	1.60576	2.04818	3.27443	2.7114	2.4379	2.64078	3.17082
CAGCATCCTCGCCACT-1	0.868369	0.852616	0.644959	0.763639	0.785423	0.365992	0.776533	0.849771	0.832844	0.618373	0.739865	0.749956	0.319927	0.745141	1.45847	1.58006	3.27662	2.29602	1.74968	4.62649	1.90523
CAGCCAACGATAGCTT-1	0.884032	0.886001	0.86823	0.814875	0.778876	0	0.809697	0.870686	0.87362	0.853441	0.798223	0.750464	0	0.787434	1.4998	1.52568	1.61619	2.1271	1.98795	3.1686	1.90798
CAGCCACGGCTCTACG-1	0.899379	0.91011	0.882953	0.898093	0.583404	0	0.808491	0.898202	0.908053	0.883135	0.894872	0.565694	0	0.803819	2.67189	2.44164	5.01694	2.58233	4.43394	5.39659	3.37036
CAGCCAGTCCTGTCGG-1	0.930161	0.908282	0.637272	0.900107	0.720642	0.912499	0.547485	0.92886	0.906619	0.631798	0.898542	0.731218	0.912982	0.539572	2.76599	3.20993	7.02389	3.60359	5.92382	6.69034	6.42447
CAGCCATGTCTGCCGT-1	0.881819	0.872202	0.813834	0.833622	0.784831	0.661197	0.73193	0.868228	0.857806	0.791155	0.817414	0.756456	0.665839	0.698055	1.51384	1.58892	1.85401	1.94157	1.93756	7.73116	2.19263
CAGCCTCGTGGCTCAC-1	0.870605	0.898943	0.852451	0.875722	0.751441	0	0.729613	0.857811	0.889159	0.838275	0.865666	0.724731	0	0.701331	1.69959	1.5148	1.83593	1.82516	2.28159	3.44847	2.40258
CAGCCTGGTTGAACTA-1	0.952513	0.938315	0.937281	0.897597	0.93154	0.689003	0.906705	0.947182	0.931282	0.930165	0.885357	0.923544	0.664157	0.895438	0.970141	1.09854	1.11017	1.38575	1.14489	2.94973	1.31638
CAGCGATAACTGAACC-1	0.92914	0.879663	0.834474	0.859161	0.580545	0.208534	0.761476	0.926531	0.872442	0.824574	0.850564	0.549904	0.152069	0.747279	1.9669	2.06514	2.42512	2.21931	3.58908	4.94384	2.85689
CAGCGATAATGCGATT-1	0.945819	0.922005	0.92162	0.830072	0.912738	0.189834	0.912104	0.939526	0.912129	0.912139	0.811463	0.902376	0.146904	0.901092	1.02062	1.17861	1.20625	1.86247	1.28364	6.52014	1.2572
CAGCTCACGCACTAGA-1	0.797235	0.545468	0.507424	0.578322	0.269856	0	0.248575	0.792966	0.542991	0.507482	0.572438	0.223182	0	0.205854	4.45773	12.7063	20.4776	8.10509	6.01276	6.22659	6.13415
CAGCTCCTCGGATTCT-1	0.94543	0.937502	0.691166	0.929129	0.750403	0.783186	0.64917	0.944511	0.936347	0.687464	0.9288	0.757657	0.779237	0.646825	2.56525	2.6269	7.34615	4.13455	5.37784	4.93133	5.71066
CAGCTCCTTAGGTAAG-1	0.94143	0.860756	0.855744	0.792355	0.901003	0	0.885416	0.935481	0.845914	0.840113	0.768888	0.88987	0	0.87299	1.12759	1.70039	1.71795	2.02361	1.40036	3.20651	1.53051
CAGCTGCCATAACCAG-1	0.791283	0.749088	0.568144	0.736313	0.502538	0	0.591678	0.777023	0.734004	0.571151	0.725309	0.455886	0	0.559294	2.57353	2.97482	14.5667	3.66814	3.63859	4.20847	3.42321
CAGCTGGATGCGGCTA-1	0.926715	0.926437	0.906906	0.849466	0.866052	0.666922	0.821356	0.91856	0.918472	0.896731	0.834501	0.850267	0.632188	0.801774	1.20981	1.22748	1.37483	1.82813	1.5952	2.65888	1.90199
CAGCTGGCGATAAGTG-1	0.95789	0.943639	0.945	0.899257	0.935336	0	0.925947	0.953432	0.937391	0.938795	0.887661	0.928508	0	0.917359	0.938022	1.06309	1.04179	1.39716	1.16434	3.09119	1.19384
CAGCTTCACTACCGTG-1	0.946096	0.868958	0.895031	0.863257	0.921914	0	0.914489	0.940073	0.855547	0.883785	0.847607	0.91284	0	0.903912	1.03597	1.68475	1.47543	1.63398	1.2256	2.98493	1.24659
CAGCTTCTCCGCTCTT-1	0.894086	0.901407	0.880611	0.850368	0.780726	0	0.84345	0.877337	0.88363	0.861005	0.827276	0.738814	0	0.816912	1.24695	1.13635	1.30189	1.49905	1.6564	2.58723	1.47008
CAGCTTGGTTCGGTCG-1	0.513718	0.449712	0.171881	0.393711	0.367473	0	0.271592	0.484321	0.415208	0.163694	0.367016	0.310056	0	0.212783	4.20116	4.41373	17.2734	5.36927	4.38523	4.69498	4.74485
CAGGACAGAAGGCTGG-1	0.587403	0.461822	0.206104	0.446019	0.363423	0.169761	0.348184	0.562676	0.435233	0.196052	0.421745	0.303151	0.117102	0.294069	3.86026	4.78151	14.0908	5.15534	4.30467	5.35262	4.42875
CAGGACATGGTAATGC-1	0.953995	0.936188	0.747448	0.926359	0.608711	0.160679	0.606501	0.953207	0.935107	0.745973	0.925405	0.613345	0.12934	0.607032	2.33769	2.76778	8.89779	3.38377	6.5389	7.93966	6.48446
CAGGAGCGTATCGCAT-1	0.875681	0.935315	0.81941	0.946166	0.536838	0	0.676535	0.871323	0.932076	0.822165	0.94342	0.50175	0	0.655949	2.34146	1.63181	7.11805	1.48938	3.81012	4.51199	3.33407
CAGGCCAACAGCGAGT-1	0.877805	0.873848	0.83357	0.866478	0.636455	0.386434	0.772219	0.863925	0.859445	0.82183	0.856656	0.585995	0.332943	0.744767	1.5511	1.57305	2.25402	1.97515	2.50422	3.94149	2.07036
CAGGCCAACGGTCGTA-1	0.937075	0.876232	0.698765	0.905919	0.561393	0	0.729642	0.934371	0.872765	0.706976	0.904127	0.523422	0	0.710234	1.73248	2.87345	15.387	2.70311	3.47232	4.19509	2.87356
CAGGCCGTATCTGTTA-1	0.969809	0.919822	0.86963	0.872185	0.455883	0.362924	0.759469	0.969168	0.917552	0.874937	0.868304	0.432271	0.351874	0.756779	1.68259	2.39515	16.1358	2.94959	5.36089	9.02285	4.18727
CAGGCGAGGTCTTGGA-1	0.864792	0.793192	0.597049	0.794052	0.392376	0	0.467013	0.859978	0.787126	0.598896	0.789947	0.35501	0	0.438492	2.81121	3.8182	18.333	4.60662	5.14321	5.59129	4.9443
CAGTAATATCACTACG-1	0.898646	0.927738	0.768668	0.92624	0.822444	0.288066	0.91004	0.887434	0.920031	0.764872	0.918483	0.801007	0.220824	0.899583	1.42661	1.22492	4.01841	1.24561	1.81917	4.08605	1.31524
CAGTACAGTTGTGGAA-1	0.865451	0.838241	0.551732	0.826565	0.498729	0	0.538484	0.859553	0.831396	0.547017	0.821549	0.468456	0	0.510843	2.53607	2.82387	9.40012	3.52779	4.38673	5.04398	4.25101
CAGTAGATTGACGGAT-1	0.880617	0.822953	0.75035	0.81619	0.386642	0.104905	0.455491	0.877886	0.818751	0.748133	0.810832	0.357465	0.0776321	0.432407	3.27285	3.69219	7.16229	3.62109	5.78356	7.8258	5.58142
CAGTAGCACTACATTG-1	0.903677	0.915218	0.875174	0.893031	0.493375	0.298775	0.673183	0.900403	0.911403	0.877569	0.888157	0.4596	0.249847	0.657086	2.24376	1.98646	6.26772	2.21915	4.29242	4.93448	3.68841
CAGTATACTGCAGCAA-1	0.894623	0.828359	0.841354	0.878527	0.483744	0.754398	0.762348	0.892759	0.824033	0.841853	0.875002	0.45848	0.763764	0.755613	2.82685	3.38922	6.96485	2.84392	5.03951	70.9927	3.85249
CAGTATCTTACACTAA-1	0.536524	0.438761	0.210716	0.412245	0.344252	0	0.301399	0.510369	0.407196	0.201112	0.386742	0.29048	0	0.249	4.31395	4.73208	13.8931	5.32215	4.76337	5.05643	4.93948
CAGTATGCGTGGCGCT-1	0.963678	0.910612	0.716286	0.906232	0.524474	0.712232	0.646477	0.963331	0.909491	0.715263	0.90517	0.529672	0.708126	0.649471	2.75628	3.80316	11.8796	4.09494	8.19426	6.47244	7.56577
CAGTCAGCCGATCCGG-1	0.847127	0.82077	0.579361	0.774552	0.595109	0.249619	0.582414	0.833249	0.802796	0.576609	0.757218	0.543898	0.191029	0.535372	1.91667	1.99065	8.02317	2.52237	2.78922	4.57444	2.9119
CAGTCTGGACAATCTA-1	0.905761	0.867139	0.867349	0.829558	0.882483	0	0.853285	0.89381	0.850388	0.851461	0.807708	0.867258	0	0.83409	1.29592	1.54457	1.57941	1.73741	1.43432	2.75215	1.59629
CAGTCTGGTAATCTAC-1	0.924047	0.904944	0.545354	0.899375	0.438001	0.271797	0.353711	0.922705	0.90254	0.540891	0.897464	0.417036	0.240728	0.321816	2.93079	2.77608	10.1186	3.28248	5.73892	6.40375	5.95105
CAGTCTGTGGCGCTGC-1	0.919864	0.914158	0.90137	0.804673	0.877594	0.357293	0.846474	0.909805	0.901175	0.888699	0.779771	0.860556	0.301459	0.825575	1.19778	1.14386	1.31779	1.86863	1.41837	4.25331	1.60559
CAGTGAAGATACATAA-1	0.77444	0.727651	0.542403	0.667329	0.529053	0.344089	0.485649	0.759296	0.709477	0.546736	0.653487	0.4868	0.323286	0.44029	2.69067	2.96215	17.8916	4.14164	3.57475	6.9541	3.7314
CAGTGCCTTGCGGTCT-1	0.819348	0.874319	0.875319	0.874849	0.508214	0	0.748319	0.819944	0.873406	0.874678	0.872782	0.501374	0	0.749445	4.82647	4.0199	5.83515	3.74943	6.53598	7.42702	5.42755
CAGTTGCAACCGAGAT-1	0.931709	0.875669	0.872568	0.774274	0.935299	0.616256	0.863263	0.923327	0.858726	0.855141	0.74537	0.927067	0.571865	0.844911	1.11805	1.44174	1.45761	1.99427	1.07074	2.72621	1.52115
CAGTTGCACGGACAGG-1	0.954083	0.943292	0.944263	0.903281	0.935625	0.754996	0.919683	0.949041	0.936786	0.937785	0.891659	0.928404	0.737889	0.91008	0.96334	1.05024	1.0351	1.34328	1.13056	2.76274	1.22684
CAGTTGCGACTTCTCG-1	0.657494	0.61948	0.288158	0.584157	0.427223	0.183329	0.392759	0.638763	0.595019	0.280702	0.565719	0.370512	0.126009	0.337945	3.63609	3.56379	14.1106	4.473	3.90251	5.04225	4.06139
CAGTTGCTCACGTGTC-1	0.981367	0.935447	0.930984	0.939093	0.578263	0	0.68036	0.981214	0.935255	0.932187	0.938792	0.589128	0	0.684899	2.13313	5.68201	18.5815	4.82419	9.78171	11.089	9.03113
CATAAGTCTTCGAGTT-1	0.947689	0.911023	0.875987	0.855696	0.386847	0.845783	0.719221	0.946832	0.909124	0.877496	0.852179	0.362212	0.851338	0.718247	2.33666	2.85815	9.05203	3.49028	6.20458	29.2925	5.01324
CATACAATGAGTAGCT-1	0.827125	0.777652	0.490642	0.773978	0.448184	0.697562	0.409484	0.821036	0.773171	0.484197	0.770401	0.415974	0.693954	0.373518	3.18794	4.75906	9.61799	5.29077	4.82027	6.97212	4.94093
CATACCTACCGAAGGA-1	0.854811	0.918751	0.813421	0.906344	0.679527	0	0.877963	0.836567	0.909206	0.809632	0.897839	0.642912	0	0.862961	1.61362	1.24337	3.27517	1.49899	2.50165	3.04847	1.49332
CATACCTCGATTGTTC-1	0.933036	0.846038	0.819541	0.78669	0.250041	0.0690516	0.306276	0.932584	0.845468	0.820009	0.784733	0.23488	0.0435661	0.294599	4.18079	6.3626	17.3443	6.78221	10.507	11.1163	10.3411
CATAGAACATTGAACA-1	0.994375	0.980443	0.969674	0.895286	0.891567	0	0.924237	0.994388	0.980325	0.971024	0.894959	0.89224	0	0.929214	2.21698	2.53911	27.3052	6.26621	7.1677	12.6304	8.0714
CATAGACGAGGTATTA-1	0.861556	0.865998	0.883984	0.925718	0.686784	0	0.765203	0.844466	0.849394	0.874823	0.917079	0.642983	0	0.734546	1.59121	1.56359	1.77743	1.19431	2.29112	3.12612	2.02914
CATAGCTTGACAACGG-1	0.908867	0.897613	0.837483	0.837247	0.831432	0.20554	0.896893	0.89775	0.885832	0.825406	0.822929	0.809263	0.153357	0.883816	1.29595	1.4109	2.14965	2.01066	1.70326	5.55544	1.35417
CATATCAGACTATCCA-1	0.95361	0.876643	0.838441	0.808815	0.907203	0.215903	0.846553	0.95069	0.867306	0.827048	0.793795	0.901243	0.16296	0.834946	1.25189	1.87691	2.21467	2.30194	1.75509	4.98124	2.08846
CATATCCGTTCACCTC-1	0.942407	0.928935	0.92797	0.874864	0.904131	0.304575	0.892161	0.93592	0.920982	0.919788	0.86052	0.892911	0.231163	0.87967	1.06681	1.18863	1.18846	1.56007	1.35281	3.82434	1.44138
CATATTCATCCGCATT-1	0.945091	0.559125	0.640594	0.56814	0.249764	0	0.399706	0.94455	0.556478	0.640364	0.562274	0.220432	0	0.384846	3.29508	12.6722	17.4893	8.04	8.0356	8.29821	7.62764
CATATTCTTGTCGTAA-1	0.841913	0.823649	0.777649	0.794988	0.684076	0	0.699205	0.821016	0.798613	0.753325	0.774317	0.633453	0	0.655997	1.64657	1.69352	2.12997	2.12673	2.1815	2.98613	2.19886
CATCAACATAACCGAT-1	0.924418	0.88352	0.874414	0.75993	0.872999	0.457939	0.873753	0.916414	0.869917	0.860172	0.734028	0.859881	0.424962	0.859533	1.25689	1.49329	1.57036	2.22109	1.64872	4.56094	1.57927
CATCAGAAGGCTTCGG-1	0.907345	0.897188	0.877838	0.803979	0.848509	0.582641	0.818145	0.894679	0.882421	0.861106	0.778487	0.82676	0.554539	0.793212	1.24151	1.2797	1.42433	1.84758	1.55368	3.77825	1.73702
CATCAGATACTAATCG-1	0.858719	0.782234	0.728124	0.786164	0.683046	0.480376	0.682072	0.842999	0.755695	0.692751	0.761119	0.638344	0.481804	0.640915	1.67989	2.00782	2.1918	2.02135	2.31249	11.6375	2.37228
CATCAGGTAGGACCGT-1	0.954155	0.928102	0.926946	0.874644	0.929234	0.408101	0.911446	0.948992	0.919739	0.918426	0.859766	0.920902	0.371	0.900759	0.952018	1.17526	1.1833	1.53775	1.15951	4.76201	1.28263
CATCAGGTGCCTGATA-1	0.996672	0.928139	0.973666	0.951097	0.617651	0.686175	0.553767	0.996667	0.928061	0.97394	0.951194	0.643945	0.686076	0.572996	1.98969	9.04126	25.5904	9.00331	19.875	35.4321	20.0159
CATCAGTAATCAGACA-1	0.948072	0.771248	0.80852	0.590256	0.271475	0.099289	0.591706	0.94833	0.768661	0.809449	0.582566	0.246617	0.0695271	0.592005	5.42076	6.43086	15.0205	6.8872	8.19613	8.89552	7.20523
CATCCGAAGCGTATGG-1	0.966729	0.946171	0.90048	0.875021	0.422782	0.232443	0.900429	0.966128	0.946828	0.90681	0.871243	0.394564	0.206382	0.897909	1.87425	4.04599	18.305	2.92275	5.46412	6.89436	2.73395
CATCCGCCTAAGGAAC-1	0.949786	0.930172	0.72847	0.925047	0.652624	0.772235	0.736452	0.948148	0.928793	0.72603	0.923998	0.647391	0.774496	0.731856	1.78302	2.6159	7.20955	3.00643	4.46487	11.4156	4.03607
CATCCGGTACCAACGA-1	0.918527	0.882467	0.891732	0.860885	0.857083	0.51458	0.825911	0.907064	0.864761	0.875401	0.839861	0.835798	0.445964	0.800863	1.14934	1.3421	1.28774	1.45812	1.48626	2.79983	1.66391
CATCCGTGCGGTCTAC-1	0.567358	0.511776	0.188268	0.485027	0.402901	0	0.320147	0.538909	0.47736	0.181443	0.456311	0.347064	0	0.263193	3.81238	3.96521	18.822	4.42226	4.13919	4.50936	4.45947
CATCCGTGGTCGTAAG-1	0.906303	0.916521	0.663311	0.879287	0.748982	0	0.563202	0.902009	0.911973	0.648526	0.875582	0.739059	0	0.531804	1.98295	1.79887	4.02155	2.80486	3.10469	4.48786	3.73432
CATCCTGGTACCTGCT-1	0.913154	0.906235	0.772851	0.841089	0.859197	0.281342	0.881822	0.902678	0.893873	0.751069	0.822388	0.839217	0.209459	0.865611	1.2717	1.26956	2.29933	1.74278	1.50537	4.06803	1.39998
CATCCTTCGACTAAGT-1	0.964536	0.941671	0.941374	0.905133	0.943135	0	0.931694	0.960789	0.935359	0.934974	0.89466	0.937381	0	0.924096	0.861648	1.09305	1.09152	1.38142	1.1131	3.18196	1.16829
CATCGCGGTCGGTGCG-1	0.807373	0.791704	0.589964	0.738452	0.442448	0.516367	0.55362	0.797931	0.78318	0.593149	0.727604	0.397959	0.520289	0.524146	2.87374	3.26334	16.9366	3.63262	4.25393	23.7581	3.96002
CATCGGATACGCACAG-1	0.786478	0.895411	0.859542	0.90847	0.544254	0.0909417	0.840664	0.769878	0.891248	0.86506	0.904186	0.503376	0.078363	0.829074	2.45226	2.2941	6.15617	2.01108	3.40857	16.6376	2.16516
CATCGGATCCTACCTG-1	0.919698	0.753622	0.787492	0.679509	0.880522	0	0.770663	0.912075	0.727338	0.765999	0.644838	0.875793	0	0.746417	1.36235	2.28342	2.15217	2.58836	2.36011	3.46978	2.2111
CATCGGCCTGCATATC-1	0.700925	0.693789	0.556749	0.727123	0.495269	0.438225	0.529491	0.676134	0.669021	0.555485	0.709479	0.441382	0.393176	0.486157	2.83968	2.89273	10.3057	2.99898	3.45704	3.91996	3.43954
CATCGGTAGCGTCCGA-1	0.881927	0.937664	0.914564	0.942266	0.463045	0	0.747018	0.883036	0.937519	0.917089	0.94071	0.442928	0	0.744839	3.50909	2.60696	8.35657	2.09833	5.58333	6.26112	4.46849
CATCTTACTTGCACTC-1	0.995152	0.895232	0.893056	0.876381	0.966268	0	0.812552	0.995164	0.895129	0.892991	0.876099	0.969014	0	0.823489	2.93565	9.6411	14.2448	9.70207	11.8274	19.0819	15.7364
CATGATAGGCCATGAG-1	0.966401	0.922072	0.747933	0.891808	0.666537	0.244541	0.781981	0.965879	0.920684	0.747072	0.889854	0.669595	0.220526	0.782765	2.09574	2.98676	10.1503	3.49745	6.20789	7.74964	5.36639
CATGATGCATGTGCTA-1	0.856935	0.846425	0.560878	0.834684	0.511485	0.203131	0.470002	0.851507	0.838927	0.561017	0.829524	0.474281	0.155485	0.42873	2.80572	2.56921	12.9023	3.30063	3.9324	5.3543	4.06555
CATGCACGCCGACGGA-1	0.9482	0.846204	0.821929	0.613666	0.289456	0	0.750465	0.947966	0.843333	0.823484	0.604863	0.260182	0	0.74704	3.63803	4.10248	14.2601	6.03729	7.28453	7.6102	5.26042
CATGCAGAAGTCAGGA-1	0.984281	0.910951	0.878893	0.812349	0.479712	0	0.598293	0.984112	0.909925	0.87986	0.810088	0.479917	0	0.601815	1.71623	3.9561	14.3024	5.63095	8.64705	9.57075	8.16138
CATGCAGGTAGTTGTA-1	0.879416	0.880388	0.873994	0.899355	0.730974	0	0.822075	0.860948	0.861293	0.85747	0.885603	0.684235	0	0.795115	1.34752	1.31896	1.47743	1.29553	1.9157	2.74666	1.6445
CATGCATATGACGTCG-1	0.975343	0.946676	0.914089	0.861494	0.495054	0	0.874882	0.975214	0.945568	0.920145	0.857962	0.480369	0	0.873696	2.11056	2.28832	23.1569	3.34326	5.75692	6.5527	3.53526
CATGCATATTCTGCCT-1	0.988285	0.806979	0.852283	0.830667	0.270779	0.128108	0.484956	0.988234	0.805682	0.853144	0.82946	0.262552	0.109114	0.490267	2.23486	7.49422	26.5049	6.94774	12.0533	12.4821	11.3851
CATGCGGCCGGAATTC-1	0.950192	0.922934	0.863451	0.906998	0.510617	0.140035	0.758151	0.949338	0.921235	0.864778	0.905112	0.500345	0.108201	0.757307	2.30454	2.67094	9.58253	3.06073	6.03519	7.46713	4.88884
CATGCTCATCTGAACG-1	0.977066	0.951926	0.764737	0.925257	0.58431	0	0.719102	0.976805	0.951333	0.764606	0.924499	0.588883	0	0.71808	2.01834	2.80984	13.3113	3.85946	7.87683	9.14539	6.80154
CATGGCTACTGTACGT-1	0.927846	0.887278	0.520291	0.872148	0.410513	0	0.32734	0.92648	0.88509	0.514247	0.870207	0.395411	0	0.300392	2.78693	3.44151	9.00749	4.14433	6.71392	7.30478	6.90528
CATGGTGAGGCAGCAT-1	0.981269	0.956605	0.943776	0.925872	0.63314	0	0.837842	0.981003	0.956992	0.94645	0.924731	0.637552	0	0.842649	1.58917	2.96014	12.9895	3.04037	6.40422	7.72174	5.14934
CATGTCCACCTGCGTC-1	0.91785	0.854419	0.573271	0.85072	0.585174	0.313341	0.707365	0.912615	0.84562	0.563566	0.844128	0.550796	0.259899	0.6867	1.65765	2.2602	6.42361	2.66449	3.39514	4.42842	3.00085
CATGTTACCGAAGGCG-1	0.976313	0.911919	0.930135	0.666629	0.264649	0.0236312	0.488618	0.976176	0.910901	0.932225	0.662103	0.244227	0.0207094	0.486596	2.61984	3.9074	19.6138	7.1258	9.06447	35.9509	8.41621
CATGTTATTGATGCAG-1	0.930774	0.90279	0.903588	0.846113	0.886317	0.711741	0.881112	0.922938	0.8915	0.892434	0.828657	0.872456	0.677868	0.866932	1.16729	1.36717	1.36395	1.73905	1.44652	2.34173	1.49376
CATGTTGAGCCGGAAC-1	0.963308	0.950199	0.939987	0.885225	0.269128	0	0.806659	0.962873	0.949756	0.942752	0.883255	0.24054	0	0.806965	2.03824	2.39667	8.88907	3.29469	6.68219	6.60852	4.36971
CATTAACTAATCGCGT-1	0.918527	0.834862	0.719731	0.891014	0.614296	0.269766	0.705587	0.91198	0.828253	0.723509	0.88556	0.569413	0.207298	0.680158	1.48095	2.84246	7.48331	2.09949	2.80631	4.30505	2.72144
CATTAACTATTGTTCC-1	0.983166	0.978857	0.965695	0.969407	0.291577	0.169779	0.408195	0.983077	0.978717	0.966852	0.969248	0.286439	0.156275	0.408921	2.50062	2.53362	21.2093	3.27797	11.8983	12.4183	11.5279
CATTAGGATAGTGAAT-1	0.992633	0.974922	0.961032	0.962186	0.889814	0.116543	0.77989	0.992819	0.974981	0.963544	0.961829	0.888967	0.103284	0.788978	3.16383	3.90445	28.7135	2.81664	4.89454	11.3889	7.67921
CATTAGGCAATGGTTA-1	0.833293	0.834565	0.467123	0.811835	0.529969	0.353699	0.553348	0.821858	0.824001	0.457771	0.805826	0.486175	0.303003	0.514475	2.28922	2.34834	8.42686	3.44927	3.51177	4.27638	3.47001
CATTCTCCAGTCACCA-1	0.940326	0.926547	0.76783	0.876103	0.412051	0.198378	0.503409	0.938553	0.924224	0.772889	0.872503	0.379632	0.167394	0.479846	2.03444	2.18934	19.2661	2.96513	5.23049	6.63626	4.96087
CATTCTGTGCATGCTC-1	0.945299	0.854878	0.848519	0.747104	0.93608	0.358921	0.857579	0.942178	0.845411	0.838591	0.728749	0.932459	0.320881	0.848711	1.42429	2.1697	2.2124	2.7612	1.54505	4.78621	2.17221
CATTGCAGCGAAGACC-1	0.949743	0.942516	0.941282	0.910778	0.922165	0.236425	0.93651	0.944198	0.935563	0.93441	0.900029	0.914002	0.168673	0.928847	1.00604	1.0323	1.05909	1.2884	1.28168	4.42629	1.08598
CATTGCGTGCCACCTT-1	0.930615	0.94156	0.631856	0.918502	0.848458	0	0.595963	0.928554	0.939229	0.62254	0.916779	0.84815	0	0.574523	2.0153	1.74545	5.57939	2.68702	3.05144	5.10707	4.1131
CATTGCTATGTTAGCT-1	0.940463	0.936254	0.558827	0.935157	0.491146	0.12845	0.575357	0.939013	0.934707	0.555052	0.933901	0.479565	0.0898792	0.565437	2.2387	2.31777	10.5938	2.60886	5.80971	7.03734	5.47743
CATTGTCGGTCGCTAG-1	0.910355	0.915852	0.923982	0.9171	0.855159	0	0.918376	0.899877	0.905438	0.916063	0.907797	0.838128	0	0.908919	1.30993	1.2364	1.26964	1.28315	1.66094	2.97359	1.25495
CCAACAGGAACACGGT-1	0.900533	0.904821	0.88029	0.863117	0.78893	0.265603	0.685601	0.890737	0.895523	0.868378	0.851767	0.766364	0.215628	0.653591	1.49166	1.46388	1.62949	1.89387	2.10704	4.8982	2.61449
CCAACTGGAGATTCAT-1	0.926294	0.91808	0.927644	0.886982	0.839755	0	0.902923	0.915836	0.905735	0.916692	0.871721	0.815073	0	0.888505	1.08947	1.11862	1.04933	1.37977	1.55023	2.78533	1.22531
CCAACTTGCCACCGTA-1	0.883624	0.878104	0.52721	0.866596	0.478254	0.236797	0.503579	0.878083	0.872483	0.521426	0.864128	0.441229	0.188681	0.470694	2.26746	2.35254	9.15553	3.58705	4.2561	5.22985	4.20756
CCAACTTGCGTTAACC-1	0.907392	0.908355	0.884546	0.899427	0.85528	0.323303	0.872296	0.896384	0.897418	0.871789	0.887374	0.837251	0.266006	0.855939	1.32167	1.31242	1.52644	1.37226	1.61722	4.31215	1.50003
CCAAGCCTGTATTAAT-1	0.749791	0.583303	0.425308	0.531819	0.368348	0	0.344615	0.739928	0.568045	0.423864	0.51412	0.326348	0	0.30291	3.66564	4.86521	18.5471	5.08663	5.1371	5.52449	5.23252
CCAAGCTGGCCATTGC-1	0.994135	0.969495	0.965881	0.924473	0.774076	0.0605266	0.718787	0.994137	0.96949	0.966708	0.925097	0.792781	0.0415333	0.735623	2.34851	4.37926	22.794	7.33596	11.8451	14.3723	12.0948
CCAATACCAACACGCC-1	0.996913	0.967464	0.976842	0.914504	0.617259	0.0379636	0.629837	0.996908	0.967492	0.977	0.915204	0.64686	0.0279375	0.652144	1.96475	8.54503	23.9879	15.1849	23.4134	25.1431	23.1914
CCAATATTAGTGCGTT-1	0.847681	0.8682	0.861538	0.826173	0.772633	0	0.742291	0.829624	0.852946	0.845362	0.808969	0.742345	0	0.710554	1.69554	1.59416	1.62705	1.97065	1.97929	3.09731	2.16988
CCAATCTAACGTGACG-1	0.944419	0.862061	0.793924	0.861882	0.737706	0	0.643316	0.939903	0.850216	0.775493	0.850695	0.712823	0	0.608415	1.21593	1.87236	2.24979	1.92025	2.4911	3.6877	2.86923
CCAATCTTGCCTATGG-1	0.825682	0.805348	0.547304	0.791077	0.425802	0	0.451721	0.818632	0.796723	0.545947	0.783488	0.381808	0	0.412391	2.99757	3.02941	12.4587	3.46639	4.43494	4.90115	4.38057
CCAATTATGACACTGG-1	0.95583	0.665919	0.519155	0.631238	0.230412	0	0.263651	0.955404	0.662709	0.517512	0.627514	0.209592	0	0.24635	3.0295	8.38022	17.6924	8.59189	9.88916	10.1607	9.81445
CCACAACCAGCAGGTG-1	0.93424	0.890418	0.902967	0.852704	0.884632	0	0.902795	0.92577	0.876335	0.889788	0.834597	0.877014	0	0.88942	1.07362	1.38738	1.27442	1.64149	1.86539	2.93735	1.26883
CCACAGGAAGATGTGC-1	0.921371	0.899938	0.905469	0.857175	0.860582	0	0.892069	0.909114	0.883786	0.889761	0.83533	0.837816	0	0.874266	1.08065	1.2005	1.15205	1.46961	1.40989	2.61902	1.23495
CCACATGGCGACGTCT-1	0.992032	0.968579	0.955908	0.956798	0.811485	0.0867072	0.911269	0.992022	0.968348	0.957352	0.956494	0.817687	0.0682574	0.917182	1.88893	2.92603	23.5724	3.48309	8.61656	12.021	7.59576
CCACGAACGCTGCCGC-1	0.977231	0.936914	0.91212	0.875159	0.402149	0.0855882	0.840801	0.977244	0.936267	0.913565	0.873833	0.400835	0.061425	0.847069	2.72606	3.5142	17.4966	4.85681	9.26599	10.3265	6.95511
CCACGATCCTAATCCG-1	0.979079	0.935757	0.916873	0.920375	0.91705	0.714694	0.699381	0.978761	0.934771	0.916276	0.919363	0.91659	0.709873	0.700725	1.6707	2.91167	3.68433	3.56398	4.81682	5.80532	6.36146
CCACGCCTGGAGAAGT-1	0.26071	0.21968	0.180412	0.0372569	0.0874068	0	0.06962	0.257476	0.21696	0.175696	0.0343996	0.0763355	0	0.0580752	22.5665	23.6375	22.9919	26.9852	23.2737	23.3627	23.333
CCACGGCTGGCAACCT-1	0.89902	0.916655	0.864595	0.820712	0.830508	0.580513	0.794686	0.886988	0.906861	0.848907	0.803569	0.809869	0.540359	0.769599	1.37739	1.25906	1.61504	2.03512	1.76782	3.12112	1.94283
CCACGGTACACCAACC-1	0.881975	0.846254	0.53302	0.825905	0.528057	0.220678	0.427292	0.876644	0.839116	0.516277	0.819355	0.498636	0.19756	0.389068	2.32125	2.63446	5.23788	3.10849	4.1433	7.60497	4.4961
CCACGTCGGTCGCTTC-1	0.954847	0.89219	0.861114	0.878815	0.291197	0.120556	0.652091	0.954472	0.891139	0.863257	0.877099	0.266087	0.0893093	0.651112	2.7371	4.66993	17.1525	4.1717	7.75495	8.4174	6.49669
CCACGTGCCACCTCAA-1	0.980617	0.977047	0.703057	0.974269	0.692916	0.492444	0.69006	0.980396	0.976912	0.701778	0.973987	0.704607	0.491987	0.690033	1.85446	2.32447	11.5996	2.17974	7.7033	26.8726	7.29474
CCACGTGGACTGCGGT-1	0.811815	0.706112	0.697174	0.715891	0.604913	0.624334	0.575694	0.792511	0.682164	0.67435	0.697354	0.551933	0.592495	0.523447	2.01258	2.80725	2.96562	3.08695	2.67318	3.11272	2.82523
CCACTAATCACCGGTA-1	0.932594	0.921605	0.917746	0.834729	0.89332	0	0.891592	0.924653	0.911353	0.907283	0.814238	0.880244	0	0.877212	1.1316	1.16477	1.20813	1.73358	1.39967	2.87915	1.3609
CCACTCCAGCACCTAC-1	0.941547	0.939597	0.936603	0.922652	0.906707	0	0.912646	0.935089	0.932644	0.929324	0.913832	0.895975	0	0.902556	1.08437	1.0818	1.10961	1.22958	1.34494	3.08584	1.299
CCAGAACCGTGCATCC-1	0.778877	0.777049	0.52861	0.743294	0.556662	0.23906	0.484536	0.763248	0.760629	0.512684	0.730619	0.508899	0.199801	0.433779	2.58926	2.54956	5.64098	3.34061	3.16968	5.7186	3.47215
CCAGACAATATCGTTA-1	0.923811	0.893067	0.746229	0.747457	0.409005	0.496016	0.653226	0.921805	0.890548	0.751082	0.741295	0.374192	0.495721	0.64151	2.43539	3.04122	18.6755	4.64553	5.11374	18.0417	4.33052
CCAGACAGAACCTAAG-1	0.99492	0.958523	0.967496	0.908867	0.787367	0.0983913	0.934031	0.994922	0.95841	0.967977	0.908831	0.805976	0.0837252	0.935909	2.74268	5.34921	25.6191	8.66095	15.109	17.6571	10.7255
CCAGACATCGGCACGC-1	0.962308	0.931707	0.933855	0.869896	0.938438	0.0206003	0.911672	0.958271	0.924073	0.926544	0.855338	0.93211	0.0168574	0.901679	0.882906	1.16566	1.15303	1.6081	1.14993	69.1334	1.3184
CCAGACCAGCGGCAAG-1	0.616811	0.511193	0.250911	0.478908	0.348413	0	0.324407	0.595553	0.484121	0.247495	0.461352	0.288226	0	0.277431	3.84745	4.34541	22.1389	5.76788	4.43673	4.70362	4.74066
CCAGATAGACGAGGTG-1	0.958458	0.894272	0.849294	0.845638	0.474683	0	0.807721	0.957769	0.892284	0.85141	0.84295	0.465951	0	0.807367	2.25596	3.38775	14.9788	4.24761	6.75837	7.55478	4.94522
CCAGATGATATGTAGG-1	0.969756	0.950095	0.812201	0.965397	0.360227	0	0.659258	0.969351	0.949569	0.813258	0.965054	0.346503	0	0.662124	2.14075	3.06533	15.2017	2.60333	7.89941	8.41864	6.82955
CCAGATTGTAGCCTAC-1	0.966287	0.935895	0.760717	0.901553	0.2935	0.169328	0.487374	0.965967	0.935285	0.760636	0.900587	0.282249	0.145679	0.486837	2.68026	3.6852	15.5086	4.50583	9.99086	10.3198	9.35959
CCAGCACTCGACTGAC-1	0.97709	0.955081	0.906761	0.699407	0.292732	0	0.571817	0.976935	0.954633	0.908361	0.695747	0.278429	0	0.57652	2.5272	3.01757	19.4158	7.14692	9.50982	9.9198	8.62873
CCAGCAGGTCTTGTTC-1	0.909538	0.85593	0.705299	0.858043	0.59675	0.262939	0.744271	0.901492	0.847523	0.713316	0.84928	0.542098	0.192983	0.715983	1.48996	2.26498	8.65967	2.19845	2.67525	4.12677	2.27222
CCAGCATCTACCGCTT-1	0.208925	0.0702674	0.091847	0.0494463	0.126716	0.049577	0.0901444	0.20115	0.0595911	0.0786233	0.0402579	0.112803	0.0369039	0.0752193	16.8389	17.5429	17.245	17.9187	17.0731	17.516	17.2033
CCAGCGGATTCCGCTG-1	0.913567	0.896227	0.540748	0.88466	0.521125	0.270198	0.467587	0.910391	0.893038	0.533375	0.882915	0.4987	0.226974	0.436455	2.2	2.64224	7.98902	3.64998	4.60558	5.44197	4.73138
CCAGGTCCACATCCAT-1	0.96245	0.847445	0.841536	0.733717	0.971017	0.387611	0.822261	0.960702	0.841389	0.835092	0.719428	0.969679	0.350792	0.81397	1.29931	2.65061	2.68796	3.26167	1.14633	4.74318	2.77491
CCAGGTTACGAGACTG-1	0.937486	0.935162	0.544736	0.934179	0.568471	0	0.501359	0.935939	0.933408	0.541585	0.933107	0.562546	0	0.482097	2.27591	2.2206	11.7358	2.79829	5.32112	6.26891	5.43812
CCAGTGTCACAGCGCC-1	0.886817	0.855542	0.787293	0.911716	0.672007	0	0.761722	0.877341	0.84319	0.788375	0.904631	0.639872	0	0.739918	1.71511	1.92139	5.45304	1.54197	2.75994	3.71065	2.40683
CCAGTTGTGATGCAAG-1	0.932883	0.915587	0.908389	0.814395	0.908737	0.775441	0.907276	0.925016	0.904889	0.897836	0.793043	0.897967	0.752733	0.8949	1.12639	1.22571	1.32927	1.90799	1.31375	2.23123	1.25663
CCATACGGAGCCAAGG-1	0.87169	0.888096	0.810093	0.866572	0.677024	0	0.803146	0.857495	0.875931	0.801646	0.857934	0.63571	0	0.780379	1.60917	1.51239	2.89846	2.08541	2.42799	3.28298	1.96008
CCATAGGACCGCCAAC-1	0.97541	0.947106	0.944129	0.884105	0.220461	0	0.309579	0.975287	0.946551	0.946279	0.882928	0.197034	0	0.294814	2.84554	3.19161	23.0963	4.7342	9.66866	9.91252	9.43671
CCATAGTATTGTCTGC-1	0.995135	0.93939	0.906769	0.901454	0.794501	0.0795266	0.888341	0.995159	0.939186	0.906891	0.901122	0.793735	0.0645712	0.890605	3.60406	6.01257	16.9795	7.66041	10.5719	17.3705	11.5236
CCATCTGTGGCATCGT-1	0.960056	0.941084	0.717809	0.943096	0.654434	0	0.603295	0.959512	0.940191	0.715659	0.94268	0.663252	0	0.603413	2.43919	2.80961	8.72626	3.68871	6.87749	8.29801	6.95826
CCATGAGGCTATGCCA-1	0.909321	0.856178	0.764802	0.815432	0.503741	0	0.607339	0.905365	0.848659	0.771858	0.804432	0.461242	0	0.578075	2.08316	2.33076	12.259	2.56736	3.78384	4.37987	3.47986
CCATGGTTCCAATGTC-1	0.974277	0.948907	0.94549	0.917844	0.737512	0	0.914909	0.974643	0.949306	0.946954	0.916697	0.746599	0	0.91698	2.79509	3.54324	10.4864	3.4455	6.71048	8.59774	4.64945
CCATTATCGTTACCTT-1	0.954895	0.933013	0.93261	0.908309	0.921846	0	0.910089	0.950036	0.92569	0.925113	0.898001	0.91313	0	0.899813	0.963439	1.16645	1.16061	1.3473	1.24846	3.09976	1.32418
CCATTGGCAATTCTCA-1	0.905153	0.890884	0.564191	0.838108	0.672918	0.359953	0.663628	0.898709	0.884125	0.559237	0.831298	0.647369	0.303568	0.635745	1.72777	1.93514	8.25929	2.83305	3.01049	4.06997	3.02698
CCGAAGCCAGGTTCAG-1	0.86568	0.927178	0.890313	0.922112	0.553024	0	0.684243	0.860218	0.924679	0.890624	0.918029	0.520811	0	0.665224	2.40769	1.86126	4.07238	1.7693	3.80536	4.56099	3.34892
CCGACAACGTCATCGG-1	0.889116	0.866916	0.536282	0.850884	0.497257	0	0.528594	0.885121	0.863258	0.533261	0.849188	0.466435	0	0.499847	2.5292	3.14723	11.2258	4.38978	4.38049	5.03447	4.27426
CCGACAAGACTGTACT-1	0.952228	0.899569	0.879937	0.805706	0.331005	0.148341	0.505104	0.951127	0.897582	0.883804	0.800766	0.298839	0.11394	0.489881	2.05813	3.06964	15.7977	3.97912	6.32542	7.18015	5.82767
CCGACAGACTGTGCCT-1	0.983241	0.88939	0.858358	0.862994	0.374803	0.373306	0.883925	0.983347	0.888928	0.858408	0.862336	0.381786	0.368263	0.891385	4.203	7.06462	16.3621	7.56611	14.1631	13.8435	10.8734
CCGAGGATGACTCGTC-1	0.957958	0.952004	0.576771	0.938779	0.643213	0.258354	0.473716	0.956975	0.95107	0.572818	0.937901	0.645285	0.220429	0.453492	1.91796	2.23416	9.89844	2.84118	5.27058	6.35892	5.70595
CCGAGTAATACACGAG-1	0.904416	0.883852	0.778779	0.802186	0.75894	0.262497	0.767514	0.893603	0.868363	0.763208	0.785752	0.722688	0.2171	0.740263	1.37326	1.40554	2.60207	2.28429	1.93656	5.50699	2.10837
CCGATGGAACATCAGC-1	0.793665	0.739272	0.613885	0.692415	0.381254	0.153252	0.404869	0.785391	0.727993	0.616845	0.680385	0.334013	0.108288	0.364243	3.27173	3.55268	17.4111	4.0433	4.71698	5.90991	4.6968
CCGATGGATCCGGCAG-1	0.919748	0.806958	0.697741	0.794008	0.405795	0	0.449195	0.917325	0.800594	0.697179	0.787081	0.373458	0	0.421291	2.32206	3.46472	10.1807	3.57065	5.3137	5.81015	5.19257
CCGATTAGCGAGTGTA-1	0.65682	0.627627	0.210824	0.5958	0.387506	0.169796	0.304915	0.641482	0.610219	0.203656	0.581846	0.338951	0.116724	0.2525	4.00934	4.09628	16.9028	4.95668	4.59176	5.48603	4.87226
CCGATTCCATAAGAGT-1	0.922155	0.890414	0.787863	0.827961	0.377275	0.132706	0.468802	0.919728	0.886518	0.792137	0.823367	0.337045	0.0887868	0.440039	2.27049	2.53023	14.3182	3.65271	5.14002	6.25136	4.90284
CCGATTCCTCACTACA-1	0.992414	0.940638	0.962662	0.851476	0.487232	0.0678974	0.622075	0.992397	0.940433	0.963485	0.851114	0.504673	0.0498296	0.638236	2.32056	5.45973	26.9234	8.52513	13.8574	15.0226	13.249
CCGCAAGGAAGGAGGC-1	0.96342	0.95041	0.94943	0.905055	0.941265	0.109006	0.925758	0.959671	0.945262	0.944155	0.895015	0.935162	0.0675854	0.917901	0.887169	1.02701	1.03493	1.40967	1.1172	7.14598	1.24621
CCGCAAGGTACCGTTG-1	0.693054	0.699628	0.405224	0.686227	0.503585	0.400894	0.505965	0.664848	0.673057	0.399765	0.665884	0.44436	0.36479	0.456034	2.72899	2.73488	11.5926	3.22608	3.23967	4.64669	3.35023
CCGCAAGTAGCGGACT-1	0.914492	0.87656	0.807572	0.859718	0.425844	0.315202	0.561923	0.911109	0.871792	0.815246	0.857168	0.387539	0.282104	0.538695	2.12069	2.57659	19.5389	3.81723	4.72345	5.53123	4.32721
CCGCAATCCGTGGTTG-1	0.775556	0.653563	0.542149	0.57788	0.412784	0.19374	0.369059	0.765142	0.644292	0.54552	0.565001	0.365238	0.143079	0.320935	3.18266	5.26842	20.8634	5.44979	4.39573	5.36986	4.56527
CCGCACAACGTGGTCA-1	0.947156	0.841797	0.833005	0.805755	0.905154	0	0.877672	0.942539	0.825961	0.816626	0.786468	0.895728	0	0.865417	1.14735	1.86705	1.93468	2.07566	1.45042	3.41092	1.64154
CCGCAGTGATCACTGT-1	0.927808	0.924627	0.943086	0.93725	0.86531	0.83721	0.896636	0.920165	0.916618	0.937329	0.930559	0.850637	0.823102	0.8853	1.22813	1.25293	1.11333	1.1415	1.65696	2.02711	1.44768
CCGCATAGTACAGGTT-1	0.950604	0.938601	0.938623	0.871131	0.926244	0.212672	0.923061	0.945324	0.931197	0.931571	0.856306	0.917643	0.153578	0.91339	1.00911	1.06887	1.09173	1.58369	1.18948	5.04854	1.17437
CCGCATGTAGTTAGAC-1	0.929533	0.916168	0.906304	0.862939	0.875062	0.266597	0.881443	0.921363	0.906717	0.89552	0.847355	0.85932	0.229253	0.867278	1.16512	1.28737	1.34822	1.64009	1.49457	6.16365	1.49081
CCGCCACTGCGTTGGC-1	0.955193	0.94276	0.942761	0.896537	0.923881	0.231153	0.921955	0.950494	0.936622	0.936576	0.885254	0.915478	0.188598	0.913315	0.971717	1.08726	1.08356	1.45086	1.23794	5.84545	1.25197
CCGCCATACTTCACCA-1	0.934615	0.898769	0.887177	0.788475	0.829917	0.131592	0.819508	0.9274	0.887391	0.874508	0.767281	0.80917	0.125606	0.798676	1.14711	1.41584	1.49532	2.15815	1.77693	25.0374	1.86922
CCGCGACCGTAGCTAT-1	0.906377	0.917509	0.766404	0.893741	0.829196	0.323303	0.914633	0.895619	0.907475	0.756854	0.882477	0.807135	0.260849	0.904433	1.34824	1.23346	3.2797	1.4911	1.73112	4.05747	1.26478
CCGCGAGGTGCGATGG-1	0.928611	0.856243	0.457657	0.854631	0.558205	0.0228794	0.348126	0.928614	0.854778	0.451792	0.852461	0.565032	0.0202799	0.330199	5.65321	4.71491	10.1911	4.45461	7.49545	43.244	8.02255
CCGCGGCCACAATCGG-1	0.935529	0.884745	0.881245	0.835032	0.919596	0	0.896364	0.930357	0.874886	0.871067	0.820442	0.914353	0	0.887576	1.31768	1.71381	1.73828	2.02378	1.62122	3.67701	1.63078
CCGCGTAAGATTCCTT-1	0.957739	0.961951	0.643297	0.960415	0.609416	0	0.500808	0.956825	0.961228	0.639501	0.959759	0.611102	0	0.484593	1.99808	1.9532	8.42347	2.17782	5.63063	6.73718	5.85562
CCGCGTATCGTTGCAG-1	0.89858	0.900118	0.891961	0.773882	0.785017	0	0.826456	0.883022	0.884855	0.875613	0.75434	0.748876	0	0.800357	1.2353	1.22788	1.28233	2.40134	1.73725	2.78118	1.62948
CCGCGTCGTTGGTCTG-1	0.99676	0.972129	0.968501	0.959224	0.777498	0.838398	0.896648	0.996753	0.972067	0.968742	0.959182	0.798636	0.838223	0.905218	1.66381	4.96452	21.1821	6.75278	17.9707	12.2699	16.0206
CCGCGTTACCTTGGCG-1	0.98867	0.967662	0.894775	0.945406	0.496093	0.147252	0.817418	0.988566	0.967378	0.895851	0.944877	0.498367	0.126818	0.822398	1.57992	2.72558	16.5403	3.36984	9.26534	10.4368	7.33704
CCGCTCAATCTGGAAC-1	0.95221	0.930866	0.929074	0.852553	0.925335	0.185378	0.911285	0.946941	0.922687	0.920851	0.835861	0.916826	0.15261	0.900723	0.981475	1.14328	1.16863	1.70357	1.20847	7.74424	1.29137
CCGCTCATACAAGTCA-1	0.87479	0.848455	0.339001	0.839951	0.330309	0.167482	0.219455	0.872231	0.846058	0.334177	0.837027	0.304245	0.135481	0.184028	3.54409	4.42475	15.0455	4.22512	6.90876	7.56821	7.228
CCGCTCGCTAGTCTAA-1	0.906464	0.891546	0.376909	0.882821	0.369497	0.288467	0.330949	0.904524	0.889386	0.37489	0.881008	0.347484	0.259569	0.304084	3.03385	3.33307	21.4693	3.9275	6.66889	6.92693	6.771
CCGCTCTGGATATCGG-1	0.913232	0.861054	0.688924	0.858383	0.467133	0	0.499653	0.909971	0.855578	0.690342	0.854344	0.436748	0	0.471543	2.18949	2.71371	12.1997	3.20535	4.72143	5.32672	4.61592
CCGCTGTCACCTGCAA-1	0.898666	0.868413	0.747799	0.869727	0.662914	0	0.492093	0.888641	0.855141	0.725842	0.858901	0.621827	0	0.463851	1.50165	1.69759	2.51254	1.84596	2.55098	3.40639	4.556
CCGCTGTTGCCATACG-1	0.878548	0.851444	0.768214	0.626152	0.312943	0.702656	0.327306	0.876833	0.847399	0.772476	0.6165	0.272688	0.70613	0.291421	4.06163	3.34881	20.8956	5.45105	5.9225	21.9766	5.91464
CCGGAGAAGCTAACCA-1	0.92632	0.871455	0.783904	0.846984	0.503512	0.363019	0.797409	0.922682	0.864878	0.78269	0.839541	0.467282	0.319543	0.787115	1.77091	2.30398	5.93423	2.56898	4.06097	4.62769	2.86998
CCGGATCACTATGGCC-1	0.840049	0.876145	0.804038	0.757005	0.777954	0	0.754336	0.820019	0.862297	0.78471	0.738934	0.746672	0	0.721893	1.69545	1.57195	2.10074	2.67538	1.90338	2.9851	2.05324
CCGGATCTCCGAAGCG-1	0.918366	0.894582	0.84722	0.875894	0.82969	0	0.873019	0.906166	0.878637	0.826807	0.858058	0.80208	0	0.853606	1.12076	1.26686	1.61375	1.40645	1.5637	2.73753	1.38388
CCGGCAATGAAGTGAA-1	0.90762	0.914113	0.88713	0.888145	0.860953	0.37534	0.877823	0.896458	0.903012	0.87428	0.874775	0.842014	0.327333	0.862422	1.31019	1.2251	1.48865	1.44903	1.52354	4.37943	1.47794
CCGGCATAGGCAAGTG-1	0.881005	0.837949	0.721902	0.804174	0.544287	0.393819	0.601045	0.872813	0.827245	0.722678	0.790497	0.501006	0.374236	0.566315	1.92608	2.25736	7.43451	2.45489	3.4133	6.63581	3.25946
CCGGCGAACCGTGCAC-1	0.974955	0.937539	0.895619	0.857352	0.393636	0	0.59582	0.974568	0.936336	0.900208	0.855006	0.375027	0	0.590924	1.80543	2.57093	26.1487	3.95939	6.79468	7.36257	6.11099
CCGGCGCAGCATGCGA-1	0.92572	0.93108	0.668792	0.905683	0.503998	0.182658	0.619781	0.922867	0.928614	0.6725	0.905083	0.474215	0.134622	0.601145	2.00519	1.9987	15.7555	3.59303	4.36377	5.60125	4.07368
CCGGCGCTAAGGATGA-1	0.914292	0.897085	0.885728	0.798782	0.816962	0.602866	0.80647	0.904367	0.885031	0.872494	0.778567	0.793336	0.550027	0.783123	1.28519	1.40125	1.48387	2.10505	1.7982	2.61513	1.89724
CCGGCGTCCTCATTGT-1	0.846103	0.933662	0.916932	0.912775	0.47027	0	0.825187	0.8458	0.932571	0.919849	0.911055	0.450679	0	0.825068	3.95782	2.57033	10.1693	2.84003	5.81263	6.57556	4.16772
CCGGCGTCTTAATAAG-1	0.797466	0.801026	0.549825	0.746122	0.495462	0	0.472479	0.783438	0.785223	0.550279	0.728987	0.439865	0	0.419143	2.50073	2.34116	11.5243	2.83469	3.40284	3.9107	3.52631
CCGGTGAAGCGGAGTG-1	0.869862	0.883315	0.729107	0.862554	0.727635	0.617634	0.722063	0.855995	0.870532	0.713556	0.849534	0.693684	0.576951	0.692254	1.64474	1.53997	3.1984	1.78404	2.24915	2.82088	2.39679
CCGGTGGCAAGCCGTA-1	0.809099	0.873162	0.792165	0.819328	0.725722	0	0.703849	0.785905	0.85884	0.771864	0.806083	0.68923	0	0.668593	1.87825	1.58148	2.16948	2.3066	2.17342	3.09841	2.35989
CCGTACTGGACGCAGA-1	0.625982	0.577128	0.570471	0.443298	0.159082	0	0.165528	0.623869	0.575659	0.570103	0.448647	0.140756	0	0.14904	11.5397	16.0549	28.3409	12.3935	13.1817	13.3516	13.1814
CCGTATAATCTGGCCG-1	0.774978	0.73089	0.503221	0.666579	0.494797	0.266292	0.567131	0.757244	0.710975	0.505883	0.653922	0.4399	0.209722	0.537708	2.4994	2.79896	15.6311	4.36205	3.42961	4.54174	3.68825
CCGTCTTATGGACGAG-1	0.6453	0.575841	0.384492	0.572978	0.408081	0	0.367592	0.621523	0.552793	0.380097	0.553984	0.348478	0	0.311362	3.38974	4.05875	13.805	4.5237	3.95802	4.31666	4.15831
CCGTGAAGGATAACAG-1	0.935722	0.923675	0.586833	0.91668	0.527994	0	0.565341	0.934497	0.922281	0.583555	0.915979	0.52421	0	0.557347	2.62206	2.91999	10.5807	4.06084	6.21483	7.10789	5.99531
CCGTGCACATCTGGCA-1	0.98094	0.959409	0.942408	0.956995	0.337304	0	0.905945	0.980745	0.95892	0.94496	0.956674	0.324755	0	0.905927	1.89727	2.61191	22.3671	3.29902	8.72295	9.2198	4.6067
CCGTGCTGGCAATATG-1	0.876322	0.768387	0.375275	0.666589	0.396499	0.118434	0.301142	0.874494	0.762254	0.366169	0.657903	0.372464	0.0995483	0.26597	4.08544	4.24447	9.70262	5.14003	6.0679	9.18874	6.31288
CCGTGGCGTCGGTGCT-1	0.897537	0.91325	0.904484	0.857813	0.854201	0.545827	0.855756	0.88542	0.903154	0.893022	0.842102	0.8358	0.500635	0.837037	1.39339	1.29137	1.33631	1.69476	1.61335	3.20577	1.5848
CCTAACGCGATTGCAT-1	0.94654	0.943172	0.607937	0.933135	0.573	0	0.510701	0.944954	0.941472	0.604187	0.932278	0.564643	0	0.489266	1.92706	1.97842	9.2034	2.96613	5.01368	5.94764	5.11569
CCTAACTTATGTTGGA-1	0.975203	0.951873	0.706886	0.960697	0.895509	0.775111	0.656267	0.974641	0.951912	0.702456	0.959736	0.894177	0.76913	0.647173	1.48592	2.47446	6.36928	1.81461	3.93587	4.18276	5.01093
CCTAAGCATGCCTTGT-1	0.961059	0.907683	0.741743	0.860304	0.401444	0	0.59096	0.960518	0.90634	0.741839	0.85839	0.392911	0	0.590017	2.38507	3.59354	14.5208	4.54713	7.9321	8.56273	7.22035
CCTAATAGCGGACAGA-1	0.902971	0.908596	0.861213	0.895274	0.430071	0.209711	0.831825	0.899507	0.9062	0.869362	0.892901	0.387252	0.192068	0.824531	2.22799	2.62299	13.821	2.96557	4.43354	9.23043	2.78355
CCTAATCAGGCCATTA-1	0.962163	0.949792	0.948769	0.896295	0.939603	0.676926	0.925997	0.958253	0.944356	0.943184	0.88469	0.933121	0.642613	0.917689	0.899106	1.01401	1.02099	1.43563	1.11658	2.59547	1.21093
CCTAATCCACAAGGAT-1	0.962965	0.937991	0.888007	0.919817	0.43143	0.129787	0.742758	0.963711	0.938739	0.897766	0.916412	0.391056	0.0982773	0.732037	2.69998	3.48333	17.6541	1.98505	4.54461	7.08386	3.44658
CCTAATCGGCAGTCAC-1	0.990777	0.938733	0.927885	0.902635	0.921519	0	0.910129	0.990768	0.938637	0.927938	0.902504	0.921452	0	0.912116	3.09672	7.22179	14.0449	8.96773	11.0435	18.552	11.9395
CCTACACCGACATTAC-1	0.937778	0.902551	0.790671	0.868975	0.390856	0	0.586131	0.936062	0.899939	0.793544	0.865649	0.359553	0	0.572812	2.15375	2.73347	13.5694	3.25733	5.575	6.05317	4.97338
CCTACCACTCCAGTTA-1	0.960956	0.946338	0.620038	0.945313	0.53342	0.291495	0.518931	0.960516	0.94559	0.617184	0.944631	0.539771	0.286546	0.511986	2.64086	2.79503	10.3744	2.98256	7.66872	15.3809	7.51365
CCTACCATCGCAGTAT-1	0.906448	0.831936	0.711798	0.862952	0.595864	0.451585	0.609681	0.90016	0.820002	0.708214	0.854201	0.560471	0.401373	0.575974	1.72526	2.26186	5.86677	2.1369	3.27738	3.75077	3.23496
CCTACCATGTGATCAC-1	0.888672	0.891325	0.552625	0.88712	0.464018	0	0.385986	0.885201	0.88773	0.547665	0.884268	0.435905	0	0.34831	2.6192	2.60585	9.35537	3.02627	4.88971	5.50136	5.09878
CCTACGAGCTGGCCGG-1	0.917989	0.887437	0.586533	0.882553	0.437831	0.804231	0.536005	0.916408	0.885765	0.583473	0.881437	0.425438	0.801268	0.524444	2.94497	3.9254	10.9478	4.79383	6.63225	5.15114	6.20972
CCTACGGTAAGACTCG-1	0.921855	0.909511	0.908026	0.855532	0.885197	0	0.884396	0.91286	0.898851	0.897257	0.838463	0.87163	0	0.87056	1.23111	1.31083	1.32522	1.65416	1.47437	3.01998	1.47093
CCTAGCCTAGTACCGG-1	0.890146	0.858808	0.672202	0.846206	0.561353	0.248728	0.51183	0.882865	0.851239	0.676474	0.840828	0.521205	0.203297	0.466605	1.88085	2.36193	11.1669	2.97559	3.37919	5.13677	3.54251
CCTAGCCTTCATCGGC-1	0.953788	0.923303	0.627524	0.924537	0.875917	0.482263	0.740537	0.952286	0.920866	0.620807	0.922429	0.873065	0.456582	0.73284	1.71384	2.23157	6.65461	2.35875	2.94358	5.00019	3.94814
CCTAGTCAGTCCTTAT-1	0.868249	0.837868	0.887006	0.909712	0.562772	0.469295	0.812007	0.859726	0.82823	0.890166	0.904402	0.525159	0.430674	0.799859	2.08534	2.34365	4.92878	1.78003	3.46923	3.99302	2.47371
CCTAGTGAATGTCTGC-1	0.959264	0.946444	0.815226	0.879682	0.347175	0	0.505379	0.958632	0.94558	0.817257	0.877885	0.32871	0	0.49809	2.29815	2.59705	18.7844	4.04699	7.51172	7.98445	7.01856
CCTATCTATCAATCGC-1	0.869667	0.791171	0.573687	0.793159	0.477068	0	0.569291	0.865013	0.78469	0.571599	0.786416	0.445603	0	0.546353	2.75237	3.74433	11.2543	3.63387	4.55765	5.17468	4.26564
CCTATGATGGTCAATG-1	0.901678	0.891414	0.867129	0.853348	0.774221	0.426366	0.829669	0.886901	0.874076	0.847255	0.833131	0.735626	0.368547	0.802502	1.22688	1.25656	1.42929	1.55816	1.76514	3.64155	1.57439
CCTATGCCAGCAATCC-1	0.946588	0.906949	0.822999	0.875961	0.396804	0.152278	0.809337	0.945025	0.904177	0.826143	0.873385	0.365329	0.11117	0.80381	1.93694	2.53743	12.3624	3.49198	5.48471	6.46762	3.58659
CCTATGCCGTCGGCAC-1	0.905028	0.897167	0.556591	0.898105	0.408065	0	0.389456	0.902935	0.894848	0.553085	0.895753	0.387393	0	0.364162	2.968	3.0537	11.0402	3.00612	6.18672	6.74398	6.21171
CCTATGCCTTCTTGTT-1	0.912644	0.87703	0.802598	0.822922	0.385071	0	0.444109	0.910222	0.873235	0.804089	0.817963	0.351421	0	0.416863	2.49784	2.86539	9.89831	3.60677	5.47783	5.93414	5.31694
CCTATGTCGAATAGAA-1	0.901128	0.80939	0.807826	0.802096	0.795388	0	0.758996	0.887498	0.781045	0.782706	0.780978	0.770016	0	0.723366	1.2778	1.72171	1.82369	2.03651	1.92815	2.904	1.93942
CCTATGTCTTACCGGC-1	0.857196	0.793658	0.697218	0.6949	0.349975	0.153121	0.532255	0.852309	0.787625	0.700785	0.684364	0.303958	0.10707	0.508299	2.93818	3.82641	16.6057	4.27564	5.1084	6.01426	4.61368
CCTCACAATACAACTG-1	0.955174	0.938591	0.935928	0.878442	0.933229	0	0.929751	0.95023	0.931381	0.928602	0.864349	0.925632	0	0.921132	0.95025	1.08144	1.11809	1.53057	1.14397	3.02258	1.13386
CCTCACATGTACCTGG-1	0.907345	0.872502	0.870994	0.747192	0.780423	0.304576	0.743296	0.893592	0.852287	0.850697	0.716245	0.743478	0.247505	0.710752	1.19743	1.36629	1.37854	2.16471	1.75332	4.54709	2.14486
CCTCACATGTCTTACT-1	0.984681	0.967908	0.955833	0.966124	0.456363	0	0.897551	0.984547	0.967605	0.957701	0.96594	0.45754	0	0.899604	1.86483	2.62009	20.8286	3.34669	9.39176	10.2662	6.00195
CCTCACCTAGTGGCAA-1	0.913931	0.916295	0.706829	0.868005	0.579194	0.613879	0.700051	0.910223	0.912525	0.707645	0.863218	0.55676	0.592411	0.684192	2.0416	1.97141	9.73272	2.75332	4.04249	3.89517	3.5101
CCTCACGTTACTCGCA-1	0.835356	0.850368	0.625473	0.795218	0.723922	0.612337	0.755135	0.814646	0.832261	0.616626	0.778196	0.684983	0.568903	0.729879	1.72119	1.66616	5.31363	2.32628	2.14553	2.77454	2.29338
CCTCACTTCCTTCCGA-1	0.802969	0.731839	0.397479	0.692468	0.54493	0	0.5254	0.787356	0.71147	0.388933	0.676064	0.492127	0	0.475066	2.31675	2.75693	10.1197	3.53551	3.11128	3.70684	3.23186
CCTCATGATTATCTGA-1	0.796612	0.835279	0.743328	0.657869	0.768728	0.168186	0.73514	0.763065	0.805787	0.704618	0.621017	0.725192	0.172357	0.69021	1.69501	1.47688	1.98149	2.70014	1.71967	44.0432	1.91173
CCTCCGAAGCTGTACC-1	0.938379	0.929016	0.864727	0.920481	0.501894	0	0.76302	0.939232	0.928645	0.865619	0.91882	0.493024	0	0.762447	3.19896	3.08082	9.01623	2.79064	6.29152	7.14065	5.03475
CCTCGATAGAATAGGA-1	0.919709	0.898163	0.633522	0.889269	0.509931	0	0.538704	0.918064	0.896279	0.628944	0.887867	0.503683	0	0.526979	2.80164	3.35231	7.89036	4.14602	6.16015	6.99352	5.9599
CCTCGCTTGAAGGTCA-1	0.952723	0.819846	0.81265	0.741041	0.874393	0.508636	0.867965	0.94888	0.803181	0.795465	0.717008	0.863085	0.47307	0.855968	1.12171	2.07	2.11744	2.4771	1.74696	3.83243	1.78533
CCTCGGATCTTGCGGT-1	0.855756	0.831462	0.678134	0.778345	0.446555	0.312274	0.526653	0.849807	0.826489	0.679854	0.772335	0.403061	0.265529	0.495192	2.70316	3.43145	11.1653	4.11883	4.25967	4.83543	4.07196
CCTCGGCGCCGATTGA-1	0.857356	0.876691	0.772099	0.796595	0.716595	0.21018	0.719306	0.836217	0.857612	0.748561	0.775863	0.668434	0.165095	0.67444	1.48691	1.35863	2.22555	2.11218	1.99073	6.19226	2.0235
CCTCTACCACGTATCG-1	0.779834	0.758068	0.629979	0.730665	0.459167	0	0.491821	0.767756	0.747879	0.636323	0.719711	0.415916	0	0.454382	2.93019	3.46977	21.3251	3.72823	4.15255	4.67445	4.0843
CCTCTACCGTGATTGG-1	0.982383	0.981546	0.958881	0.956923	0.686225	0	0.950293	0.982319	0.981492	0.959344	0.956834	0.688811	0	0.952281	3.11104	3.42274	21.6664	5.46884	13.6106	16.631	9.63566
CCTCTAGCTGGTCCGC-1	0.715922	0.666697	0.531767	0.631728	0.427881	0	0.402427	0.699583	0.644224	0.52091	0.618845	0.371979	0	0.348348	3.23244	3.28404	6.76084	4.77279	3.92641	4.33307	4.0459
CCTCTATGTTGCTTAT-1	0.876642	0.878816	0.648739	0.871045	0.43763	0	0.416239	0.87269	0.874608	0.642099	0.867554	0.4076	0	0.383103	2.81942	2.69236	6.29442	3.13549	5.07515	5.63313	5.12922
CCTGAAGCAATGCACG-1	0.935244	0.925224	0.920645	0.871148	0.888562	0	0.896234	0.927577	0.916236	0.911234	0.856156	0.874283	0	0.883283	1.10677	1.18147	1.2246	1.57533	1.40119	2.91681	1.36839
CCTGAAGCGTATAGCA-1	0.938766	0.918993	0.714199	0.913506	0.41737	0.604658	0.536668	0.937816	0.917033	0.713373	0.912419	0.396443	0.592505	0.523268	2.51025	2.62059	10.3314	3.59006	6.05078	5.29573	5.65053
CCTGAAGTGCATGCAT-1	0.957009	0.932475	0.59902	0.926614	0.569963	0.301513	0.530565	0.955735	0.93065	0.596497	0.924894	0.559989	0.270928	0.51171	1.72774	2.22063	10.7835	2.5294	5.00046	6.03014	5.05838
CCTGCTCGCCGTCCAG-1	0.994598	0.967458	0.95607	0.879802	0.250346	0.0588975	0.761276	0.99459	0.967393	0.956284	0.879747	0.256558	0.0480888	0.769393	2.46688	5.61841	22.88	11.5363	20.7914	21.3465	17.8841
CCTGGATCTAGAGCCA-1	0.863783	0.844722	0.679657	0.81491	0.467499	0.637654	0.543442	0.855579	0.834383	0.687566	0.803902	0.414542	0.637587	0.504116	2.19005	2.23854	15.8022	2.56818	3.70179	9.32362	3.53212
CCTGGATTGCGTAACA-1	0.966746	0.758397	0.795262	0.80005	0.481968	0	0.84702	0.966697	0.759746	0.799097	0.796731	0.465756	0	0.844322	2.60388	12.6434	18.6668	4.97675	5.6702	6.40632	3.63578
CCTGGCATACCTGTCA-1	0.914182	0.918065	0.814715	0.890874	0.496115	0	0.773143	0.909145	0.91398	0.821436	0.886484	0.451639	0	0.758181	1.75638	1.85929	9.56475	2.36942	3.74512	4.30142	2.7302
CCTGGCTTATGGTCTG-1	0.988938	0.953895	0.939829	0.846813	0.491588	0	0.566055	0.989054	0.953713	0.940723	0.846592	0.507683	0	0.57512	4.90641	4.43951	23.868	8.02955	12.4836	13.4931	12.0345
CCTGTCATCCGGTATG-1	0.993549	0.970035	0.975195	0.915044	0.892853	0	0.903579	0.993528	0.969954	0.975938	0.914888	0.892599	0	0.90762	1.9407	4.1139	22.8654	6.85032	7.45401	14.931	10.0004
CCTGTCCTCAGTTGTA-1	0.988929	0.963025	0.959045	0.91251	0.590809	0.0513486	0.686958	0.988848	0.96324	0.96074	0.912369	0.60544	0.0341871	0.699362	1.74261	4.04462	23.5695	5.26092	9.74462	11.899	9.23874
CCTGTCGAGTGACAGA-1	0.943816	0.956405	0.835853	0.959927	0.56021	0	0.855819	0.942332	0.955154	0.838596	0.959465	0.542593	0	0.851161	2.01262	1.76848	10.2459	2.25517	4.81531	5.76883	3.01874
CCTGTCTGATAGGTGA-1	0.988038	0.912952	0.916272	0.906434	0.831825	0.214166	0.846834	0.98795	0.912329	0.91713	0.905717	0.838058	0.204682	0.855369	1.81362	4.95149	17.7174	4.9671	8.53278	12.2781	8.60866
CCTGTCTGCATAGGTC-1	0.989457	0.955075	0.948762	0.944105	0.428645	0.822538	0.840783	0.989395	0.954807	0.949805	0.943762	0.438725	0.823584	0.847066	1.90527	3.889	23.8359	4.28396	12.1478	38.8933	9.47562
CCTGTCTTACAATCCT-1	0.962454	0.949042	0.94696	0.900395	0.942488	0	0.942094	0.95846	0.943418	0.941051	0.889414	0.936382	0	0.935324	0.883852	1.01289	1.02888	1.41695	1.0952	3.1004	1.05185
CCTTAGATCTGTAATA-1	0.944731	0.928676	0.925888	0.849634	0.900674	0	0.890818	0.938791	0.920599	0.917448	0.833019	0.8893	0	0.878365	1.06754	1.18422	1.20406	1.73871	1.39051	3.13459	1.46049
CCTTAGCGTTCGCAGG-1	0.951114	0.923783	0.924283	0.893679	0.928612	0	0.90702	0.945729	0.915549	0.916056	0.881684	0.920812	0	0.896537	0.992644	1.25065	1.24323	1.44827	1.20404	3.15121	1.3548
CCTTAGTCTGTCACTG-1	0.858173	0.870011	0.606102	0.839067	0.607927	0	0.613549	0.847082	0.861023	0.59541	0.833113	0.569885	0	0.57699	1.98343	2.00552	5.60245	2.94866	3.07045	3.86163	3.068
CCTTAGTGGATCCACG-1	0.852741	0.883811	0.706051	0.880386	0.746632	0	0.645077	0.838003	0.872678	0.680344	0.869458	0.720018	0	0.60552	1.80558	1.62786	2.70481	1.69042	2.31401	3.45675	2.69366
CCTTAGTTATACCAGA-1	0.943493	0.934646	0.918462	0.894507	0.902826	0.242289	0.906281	0.93746	0.927145	0.909271	0.882195	0.891045	0.209778	0.895103	1.08284	1.12676	1.26895	1.42085	1.34149	6.98381	1.32655
CCTTATAGGCGAATAC-1	0.868293	0.899282	0.872905	0.844483	0.785077	0.327486	0.724746	0.854619	0.889572	0.860661	0.832599	0.760952	0.293364	0.695187	1.67566	1.5136	1.70081	2.1011	2.07932	5.64255	2.38875
CCTTATGAGGCGTTCC-1	0.876169	0.89785	0.697838	0.850773	0.817814	0.366612	0.864795	0.86164	0.88507	0.683113	0.835647	0.792695	0.339994	0.84611	1.53908	1.35696	3.55962	1.80683	1.73415	6.31878	1.49232
CCTTCACCGACGGACA-1	0.967023	0.951944	0.950828	0.911697	0.948071	0	0.937662	0.963591	0.946784	0.945496	0.901975	0.942671	0	0.930798	0.836618	0.995593	1.00258	1.33457	1.05025	3.20309	1.12124
CCTTCATAGTACTTCA-1	0.85288	0.898495	0.689434	0.833037	0.753275	0.482323	0.756023	0.836819	0.888285	0.669801	0.82159	0.723176	0.445032	0.72776	1.73106	1.49047	3.28904	2.28784	2.15477	4.00721	2.17794
CCTTCCAACCTTCAGA-1	0.839648	0.915094	0.684678	0.92682	0.604436	0	0.60575	0.831781	0.910765	0.678547	0.923669	0.580474	0	0.579094	2.55281	1.8662	5.74679	1.88402	3.69077	4.58702	3.64979
CCTTCCACTGCCTAAG-1	0.927489	0.857907	0.767168	0.857869	0.523849	0.285889	0.804476	0.922328	0.849271	0.770192	0.85021	0.475288	0.23202	0.789565	1.47649	2.23144	7.11501	2.36529	3.36553	4.5204	2.357
CCTTCCGCTCCGGCAT-1	0.921092	0.923528	0.703361	0.901249	0.467385	0.142191	0.58218	0.918178	0.920121	0.708103	0.898347	0.430546	0.0987988	0.557899	2.107	1.89518	15.4572	2.61528	4.37089	6.0108	4.02648
CCTTGTCTTACGGTTC-1	0.91302	0.878629	0.359984	0.872663	0.388359	0	0.269184	0.911704	0.876181	0.352996	0.870066	0.366469	0	0.233536	3.39538	3.50639	11.6453	3.57132	6.37612	6.8947	6.68012
CCTTGTGATGGTCTAG-1	0.923365	0.901164	0.784718	0.784969	0.392365	0.158008	0.704791	0.921521	0.899457	0.789277	0.77923	0.358473	0.115755	0.695461	2.55194	3.32613	17.3417	4.07746	5.36885	6.32122	4.22283
CGAACCAGAAGTCTGG-1	0.953251	0.927799	0.811407	0.865615	0.348977	0	0.734577	0.952333	0.926608	0.813762	0.863582	0.323588	0	0.734149	2.20301	2.98268	16.2198	4.25581	6.71013	7.15368	5.25629
CGAACGTGAAGTCCAA-1	0.941146	0.90479	0.448605	0.897592	0.408822	0.12129	0.290822	0.940712	0.90378	0.444225	0.896507	0.410446	0.091637	0.27456	3.67976	4.26617	11.9641	4.42438	9.33685	10.0579	9.583
CGAACTACAGATGTAA-1	0.96145	0.916823	0.840438	0.943865	0.438549	0.356468	0.772169	0.960277	0.915916	0.846757	0.943337	0.410111	0.333602	0.767556	1.61581	3.42002	19.6678	2.81679	5.21214	6.15776	3.89059
CGAAGACCGCCAGGCG-1	0.902206	0.814047	0.719261	0.821903	0.446897	0.298609	0.793906	0.897565	0.807845	0.722139	0.81456	0.404079	0.29611	0.783175	2.07863	3.41321	11.1143	3.00406	4.27769	21.4612	2.90623
CGAAGAGCAGATGATT-1	0.900054	0.860674	0.718198	0.769939	0.50176	0.226644	0.502137	0.894688	0.852941	0.726657	0.760242	0.457097	0.181224	0.460315	1.98167	2.30239	15.8031	3.39967	3.71767	5.28121	3.75378
CGAAGAGCTCGTTCTA-1	0.87651	0.870552	0.851928	0.828279	0.818834	0.327596	0.852781	0.861524	0.855502	0.834856	0.809334	0.793792	0.276605	0.832999	1.51281	1.58	1.697	1.86647	1.72743	4.61656	1.57665
CGAAGATCCGAAGGCA-1	0.926146	0.893584	0.471429	0.882567	0.389451	0.0794255	0.285076	0.924929	0.892168	0.46493	0.881629	0.375683	0.0536198	0.258547	2.99701	4.02944	9.48822	5.19063	7.24512	8.76849	7.50862
CGAAGTCGTTGGCTCG-1	0.940123	0.924196	0.918597	0.834568	0.904279	0.343944	0.905294	0.933276	0.915033	0.909084	0.814906	0.892218	0.292494	0.893267	1.08084	1.18632	1.24849	1.76691	1.30816	4.43328	1.29658
CGAATCCTGATAGGTG-1	0.940342	0.910472	0.820713	0.79321	0.82004	0	0.885492	0.934978	0.901402	0.810122	0.776945	0.800871	0	0.873847	1.20322	1.3957	2.53607	2.39363	1.93812	3.34832	1.57578
CGAATGGACCGTCTTG-1	0.819906	0.819201	0.547109	0.794826	0.500214	0.206671	0.490668	0.809553	0.807153	0.540057	0.784971	0.451026	0.150856	0.449835	2.57715	2.40882	7.7872	3.01026	3.56955	4.92936	3.76957
CGAATTAAGTGGACTA-1	0.879933	0.88857	0.779472	0.86077	0.709589	0	0.775619	0.863327	0.873057	0.760214	0.845452	0.66313	0	0.746068	1.4075	1.35268	2.36347	1.68041	2.08199	2.94443	1.96377
CGAATTACTGCTCCGG-1	0.682951	0.580478	0.343099	0.557649	0.432866	0	0.414753	0.661744	0.560472	0.334418	0.540974	0.374385	0	0.36128	3.19059	4.33354	11.5431	5.07151	3.79687	4.19731	3.92749
CGACAAGCACTCAGCC-1	0.944913	0.91676	0.921731	0.89472	0.918935	0	0.917788	0.938636	0.90739	0.912793	0.882088	0.909799	0	0.907885	1.0382	1.28351	1.23641	1.40201	1.26594	3.04202	1.23675
CGACAAGTACTCCTTA-1	0.920705	0.876923	0.77989	0.834578	0.855241	0.358628	0.851323	0.910687	0.859537	0.747188	0.810631	0.836409	0.305418	0.83105	1.18951	1.41208	1.85225	1.62158	1.58599	4.24833	1.57448
CGACAATCATACGCAC-1	0.874572	0.899962	0.711511	0.844653	0.74824	0	0.767008	0.858801	0.887666	0.694384	0.832854	0.712299	0	0.735604	1.49916	1.35203	3.24576	2.09534	2.02639	3.04037	1.98743
CGACAATTATTCTGTC-1	0.991546	0.978743	0.962651	0.92007	0.764899	0	0.935559	0.99152	0.978614	0.963945	0.920214	0.780802	0	0.93828	2.06567	2.65307	25.8695	6.03979	10.2754	12.5382	7.2211
CGACAATTCGTCATGT-1	0.901123	0.880151	0.893087	0.857564	0.795271	0	0.858716	0.886518	0.861445	0.87673	0.837378	0.762559	0	0.837487	1.2396	1.33348	1.26974	1.5155	1.72659	2.7815	1.4708
CGACATTGTATGGAGG-1	0.938761	0.922009	0.914599	0.830086	0.896335	0.77243	0.887215	0.931512	0.912263	0.904103	0.809776	0.883036	0.75175	0.873412	1.07623	1.18514	1.24961	1.78571	1.35039	2.35782	1.43892
CGACCAGAACTGTCAT-1	0.955989	0.941724	0.939752	0.88694	0.937374	0	0.929041	0.951227	0.935252	0.932968	0.873745	0.931024	0	0.920824	0.94955	1.08037	1.09159	1.47123	1.16634	3.04757	1.16963
CGACCAGAAGGATCCG-1	0.993564	0.987311	0.983986	0.981907	0.851299	0.85488	0.933516	0.993552	0.98736	0.984168	0.981903	0.851338	0.854925	0.936512	2.66033	6.23194	21.1999	5.6263	14.1331	27.8691	16.2068
CGACCAGATTCAGTGA-1	0.964501	0.924267	0.506984	0.923272	0.474321	0.674424	0.280872	0.964102	0.923338	0.502016	0.922368	0.479478	0.670297	0.26154	2.52834	3.5383	9.9925	3.62999	8.44333	6.96853	8.91047
CGACCAGCCTTGATTA-1	0.981957	0.942775	0.930433	0.663366	0.341236	0.168703	0.718222	0.981839	0.942485	0.932003	0.659208	0.332889	0.143099	0.726863	2.15543	3.83555	18.4333	7.58756	9.6009	10.0448	8.13977
CGACCTATACTGACGT-1	0.912227	0.921287	0.914891	0.865081	0.884439	0.359853	0.83408	0.902381	0.910146	0.903386	0.846312	0.868556	0.302941	0.814611	1.31966	1.12683	1.19601	1.48656	1.38328	4.11027	1.78379
CGACCTATCTCGCAAG-1	0.944342	0.878485	0.826598	0.766013	0.430716	0	0.84488	0.942947	0.876353	0.827156	0.7591	0.40768	0	0.843864	2.13379	3.26216	8.40524	4.07515	5.74128	6.33901	3.77701
CGACCTGCATCTGCAT-1	0.888404	0.876633	0.83386	0.90225	0.67448	0.319932	0.758443	0.884274	0.870874	0.840445	0.899292	0.658759	0.280239	0.747099	2.34521	2.34928	11.9557	2.56353	3.64105	5.06448	3.21571
CGACCTTGGCGTTCTA-1	0.952985	0.925893	0.85153	0.914987	0.411208	0.17491	0.679679	0.951657	0.92391	0.855658	0.912818	0.382907	0.131984	0.672767	1.84948	2.3569	14.1418	2.61624	5.55886	6.36737	4.63265
CGACGCAACATGGCGA-1	0.634131	0.533503	0.274775	0.511472	0.406347	0	0.371787	0.610702	0.510202	0.264665	0.49269	0.34916	0	0.315942	3.52038	4.43381	12.2728	5.23288	4.05908	4.42747	4.20702
CGACGCAGCCTTAGTC-1	0.863948	0.790544	0.704724	0.732032	0.624542	0.2521	0.590026	0.852318	0.770174	0.678093	0.71625	0.580238	0.188593	0.544385	1.85903	2.18226	2.6724	3.14168	2.75316	4.37253	2.91163
CGACGCCAAGGTGCAA-1	0.96721	0.9469	0.946043	0.907003	0.951101	0.0510656	0.940831	0.963569	0.94102	0.940066	0.896533	0.946088	0.0444542	0.934112	0.810067	1.03231	1.04044	1.35591	1.0258	35.7615	1.07735
CGACGCCAGAGGAACT-1	0.875018	0.788199	0.802986	0.803565	0.659206	0	0.796383	0.86182	0.764737	0.786063	0.781751	0.616084	0	0.773482	1.61778	2.06163	2.24262	1.98335	2.48421	3.21779	2.00838
CGACGCCGGAGTTGAG-1	0.949863	0.869067	0.802338	0.831015	0.39586	0	0.692847	0.948658	0.865798	0.803734	0.827772	0.371459	0	0.68973	2.0664	3.28303	11.4809	4.25255	6.07392	6.59826	5.02442
CGACGCTCCGCACGTG-1	0.83777	0.819397	0.501476	0.78877	0.528361	0.373211	0.55603	0.827454	0.809485	0.496308	0.782415	0.48145	0.323233	0.515679	2.33	2.64428	9.56172	3.73805	3.4189	4.1594	3.37749
CGACTAAGCGGCAGAC-1	0.978113	0.854076	0.847885	0.845629	0.421453	0	0.819077	0.979258	0.853553	0.847632	0.84505	0.437751	0	0.831158	8.20222	8.92326	13.0463	9.06701	15.9915	16.848	13.6961
CGACTAATCGGCTCCT-1	0.938358	0.810718	0.793223	0.774947	0.767685	0	0.843336	0.933047	0.791646	0.774007	0.75318	0.742906	0	0.827559	1.24721	2.03967	2.20545	2.26087	2.21465	3.44944	1.85689
CGACTAATGTTAGGCT-1	0.945738	0.868487	0.851788	0.871099	0.426286	0	0.737134	0.94569	0.865302	0.852599	0.865941	0.3878	0	0.727145	2.8536	3.31473	6.15673	2.5901	4.71042	5.20722	3.60582
CGACTAGGAGATAAGC-1	0.948555	0.932753	0.627754	0.922257	0.486168	0	0.395317	0.947692	0.931548	0.621987	0.921199	0.481743	0	0.375621	2.45419	2.74479	7.01969	3.39113	6.688	7.47656	6.8722
CGACTAGGTCCTTAAC-1	0.901771	0.894478	0.553108	0.884747	0.517804	0.386801	0.481103	0.898055	0.89073	0.551392	0.882501	0.490105	0.34624	0.450183	2.32363	2.48427	12.075	3.30409	4.32017	4.7377	4.47874
CGACTATCAAGCCGAC-1	0.889898	0.908541	0.809147	0.901943	0.578206	0	0.845377	0.881233	0.901429	0.815666	0.894701	0.537572	0	0.832948	1.7404	1.59412	7.40634	1.68866	3.16812	3.81481	2.04322
CGACTATTGGTACTAT-1	0.902634	0.892761	0.890048	0.86924	0.819576	0	0.863815	0.888503	0.876429	0.872928	0.849784	0.790905	0	0.843626	1.23981	1.27393	1.27802	1.421	1.62356	2.76567	1.45254
CGACTGAACGAATGCT-1	0.943794	0.931844	0.700764	0.862798	0.446068	0.167998	0.582559	0.942372	0.92975	0.703983	0.858757	0.419917	0.127085	0.567511	2.13375	2.13848	18.2612	3.0971	5.27479	6.33817	4.82924
CGACTTAGCGCTATCT-1	0.924625	0.890388	0.892764	0.849529	0.818485	0	0.864075	0.91373	0.873389	0.876072	0.827387	0.789607	0	0.8432	1.09283	1.27815	1.26233	1.53182	1.62774	2.76644	1.42914
CGACTTCACTCGGCAT-1	0.992409	0.965841	0.9554	0.935745	0.89892	0.634237	0.852684	0.99255	0.965551	0.957458	0.935415	0.898255	0.632899	0.860653	3.34762	2.84704	30.9196	4.29804	5.12389	14.4838	7.83632
CGACTTCGCAAGCGGT-1	0.937623	0.928267	0.9229	0.844094	0.911787	0.874184	0.887217	0.930531	0.9198	0.913982	0.826364	0.901577	0.862407	0.873886	1.10593	1.16594	1.21998	1.74872	1.30454	1.71857	1.46102
CGAGATGCGGTATGCG-1	0.861095	0.833206	0.519307	0.826912	0.413468	0	0.39095	0.856257	0.827872	0.518918	0.823675	0.376794	0	0.353064	2.87297	3.28514	16.2363	4.28819	4.94585	5.43059	5.0245
CGAGCCTGCAAGGTTA-1	0.841861	0.929946	0.850739	0.934537	0.581944	0.465504	0.786065	0.829442	0.924747	0.857066	0.930778	0.540859	0.414118	0.76855	2.09159	1.42485	6.44996	1.55083	3.16275	3.57805	2.39529
CGAGCGAGCCACGCTA-1	0.965906	0.937993	0.938225	0.89857	0.947738	0	0.909178	0.962357	0.931395	0.931695	0.887689	0.94254	0	0.899627	0.850432	1.13555	1.13674	1.44711	1.07524	3.23402	1.38167
CGAGCGTATGCCAGCG-1	0.873462	0.845604	0.80763	0.786285	0.709084	0	0.782841	0.855965	0.823422	0.78008	0.756238	0.662167	0	0.752005	1.44518	1.57404	1.75777	1.86541	2.08085	2.94783	1.87321
CGAGCGTGCATTGTGG-1	0.961654	0.94309	0.75915	0.953632	0.508583	0.0735925	0.689079	0.960965	0.942285	0.760427	0.953066	0.504977	0.0494849	0.688311	2.08026	2.84553	15.9776	2.71693	6.63132	8.82566	5.80025
CGAGCGTGGACTGGAA-1	0.857779	0.910328	0.822141	0.897042	0.687673	0.766038	0.864094	0.852274	0.90624	0.82754	0.892244	0.671907	0.776862	0.858952	2.60691	2.02892	10.8117	2.15299	3.57054	30.0428	2.56164
CGAGCTATGTCCTCGC-1	0.985525	0.967794	0.917262	0.958124	0.418097	0.883936	0.894603	0.985373	0.96756	0.918765	0.957694	0.413043	0.88588	0.896988	1.67358	2.93263	17.3245	2.87156	11.7061	25.3925	5.83694
CGAGCTTAGAATACCT-1	0.738658	0.753541	0.409525	0.737821	0.568226	0	0.581049	0.715019	0.731812	0.400436	0.720484	0.520687	0	0.538986	2.53693	2.48451	9.61983	2.91735	3.08768	3.7523	3.10207
CGAGGAACGCTGTCCA-1	0.862287	0.876822	0.841707	0.810968	0.800172	0.372851	0.807078	0.844862	0.86159	0.822971	0.791134	0.772227	0.355315	0.780573	1.56724	1.49794	1.73352	2.00617	1.80514	7.65645	1.78727
CGAGGAAGACTTAGAT-1	0.98441	0.958454	0.943505	0.873983	0.312555	0.289781	0.689761	0.984299	0.958198	0.944713	0.873107	0.3066	0.284603	0.702133	2.07667	3.48438	18.7278	5.74762	10.8342	14.0291	9.47665
CGAGGAAGGCAGAAGG-1	0.890059	0.883932	0.839427	0.783202	0.808135	0.44166	0.793124	0.873558	0.867298	0.816695	0.759653	0.777241	0.393001	0.762559	1.29812	1.36162	1.6107	2.12047	1.66462	3.89833	1.79321
CGAGGACGTAATAGGC-1	0.917881	0.887914	0.897017	0.809375	0.822443	0	0.864345	0.905787	0.870189	0.880587	0.784359	0.793698	0	0.843108	1.1315	1.28144	1.22377	1.8188	1.59723	2.73003	1.41579
CGAGGAGCATGCTATG-1	0.96707	0.929145	0.893795	0.811138	0.322937	0	0.461549	0.966506	0.928253	0.896653	0.807881	0.299186	0	0.449882	1.97797	3.09216	17.1291	4.62029	7.32907	7.73691	6.93111
CGAGGAGCGTTCGTTA-1	0.900674	0.886462	0.580681	0.877868	0.502921	0.651059	0.458096	0.896635	0.882325	0.57612	0.875261	0.472078	0.632279	0.423805	2.25519	2.54573	8.80084	3.30406	4.32087	3.78481	4.4941
CGAGGAGTCTAAGGAT-1	0.956293	0.914348	0.864085	0.792308	0.397361	0	0.777921	0.955527	0.912681	0.866163	0.788472	0.379609	0	0.776309	2.2284	2.99887	13.3686	4.78555	6.82378	7.40204	5.02431
CGAGGATTCGATCATA-1	0.890225	0.865968	0.63477	0.816788	0.444724	0	0.618632	0.885994	0.860666	0.635037	0.811644	0.40854	0	0.599504	2.43225	2.65432	12.0943	3.68212	4.63702	5.17436	4.09075
CGAGGCATCCAAGTCC-1	0.950033	0.934929	0.934658	0.865269	0.930585	0	0.922988	0.944466	0.92733	0.927242	0.849658	0.923172	0	0.913457	0.998504	1.11619	1.13301	1.61295	1.19978	2.97062	1.18277
CGAGTCAACAATCTGG-1	0.947062	0.886308	0.88358	0.864212	0.932271	0	0.917658	0.942134	0.874833	0.871802	0.850333	0.925584	0	0.909277	1.11538	1.57517	1.59228	1.71201	1.22772	3.34016	1.33562
CGAGTCACTCATAGAT-1	0.908773	0.904542	0.680674	0.885027	0.504436	0	0.550671	0.904607	0.899514	0.685957	0.879517	0.464701	0	0.516873	2.04632	1.94346	14.3985	2.24414	3.8882	4.50099	3.7585
CGAGTCATCCGCACCA-1	0.97256	0.951918	0.894188	0.851529	0.370453	0	0.777212	0.972132	0.951123	0.896822	0.849041	0.354145	0	0.781993	1.88375	2.43161	17.0451	4.24613	7.40661	7.93652	5.77043
CGAGTCCATGTCAACA-1	0.967503	0.932387	0.821696	0.92756	0.343474	0.0786708	0.477983	0.967075	0.931443	0.823217	0.926536	0.328925	0.0533798	0.472922	2.2373	3.13478	18.2701	3.2259	8.14502	9.32517	7.73749
CGAGTCCGTTGGAACT-1	0.960037	0.942546	0.942222	0.90519	0.93621	0.755434	0.933773	0.955696	0.936014	0.935636	0.894268	0.928851	0.724338	0.925733	0.90278	1.06143	1.06325	1.35579	1.11116	2.08255	1.10628
CGAGTCTTGTACTGCC-1	0.873169	0.870087	0.752179	0.866496	0.710401	0	0.857293	0.855899	0.858027	0.745139	0.855357	0.665117	0	0.838872	1.45585	1.75106	3.66779	1.85632	2.09334	2.95025	1.58003
CGAGTGCGGCTCGTGG-1	0.922503	0.904024	0.661334	0.900122	0.521303	0.21819	0.579193	0.919657	0.900767	0.660558	0.89805	0.499098	0.173305	0.560029	2.09209	2.41935	10.3537	3.06221	4.62315	5.67258	4.41343
CGATAACTCCTTATGC-1	0.857616	0.768919	0.599586	0.788199	0.707272	0	0.722937	0.845478	0.754325	0.599378	0.775236	0.661973	0	0.687871	1.9061	2.7905	7.34246	2.69109	2.12606	3.00544	2.22105
CGATAAGAATTCCAGT-1	0.962105	0.880428	0.827055	0.876601	0.483445	0	0.803407	0.961286	0.877774	0.8275	0.87395	0.471994	0	0.800905	1.89262	3.31222	9.14685	3.42601	6.15806	6.93311	4.41818
CGATAAGGATAGGCAA-1	0.946284	0.922594	0.694048	0.935792	0.538764	0	0.644378	0.944377	0.921901	0.695794	0.933933	0.518988	0	0.629654	1.7703	2.44023	12.9901	2.03956	4.65062	5.46326	4.21762
CGATAAGGTGCCTGAC-1	0.900843	0.885382	0.596142	0.872158	0.486996	0	0.596951	0.898092	0.880898	0.595251	0.869099	0.457482	0	0.576201	2.70374	2.46793	12.002	3.28213	4.56775	5.21424	4.1887
CGATGACCAGATCTGT-1	0.961691	0.938803	0.867906	0.902782	0.423835	0.237361	0.728476	0.961328	0.936875	0.877618	0.89819	0.379139	0.190385	0.71594	1.98136	1.98057	15.9643	2.07899	4.38633	5.26075	3.37917
CGATGACCTCATCCTC-1	0.975529	0.968298	0.906801	0.937839	0.421738	0.077045	0.672021	0.975192	0.967676	0.911858	0.936603	0.405763	0.0518032	0.673538	1.85429	1.81251	26.5828	2.51923	6.56573	8.54725	5.71375
CGATGAGGCCAACGTA-1	0.802971	0.778883	0.627916	0.75393	0.385867	0.603315	0.400881	0.796302	0.770096	0.629022	0.744227	0.338837	0.582488	0.359179	3.48261	3.40191	13.2132	3.60235	4.68085	4.08184	4.67962
CGATGATCAGCTATAA-1	0.920397	0.930691	0.700202	0.91884	0.554728	0.23756	0.685799	0.918322	0.927948	0.70005	0.917778	0.531	0.209235	0.671018	2.17685	1.90809	9.36824	3.00922	4.26168	6.53385	3.73674
CGATGATCCTGCAGCC-1	0.813963	0.768504	0.601744	0.763125	0.463712	0.208281	0.464798	0.804203	0.757988	0.60124	0.755171	0.420292	0.173791	0.424697	2.73642	3.26769	11.0356	3.85422	4.10344	6.17794	4.14419
CGATGCACCAGGCCTC-1	0.986345	0.938983	0.924116	0.756597	0.359038	0.401197	0.618702	0.986251	0.93864	0.924893	0.754521	0.358493	0.393434	0.629728	2.00073	4.3436	15.8127	7.65774	11.0839	10.7197	10.1593
CGATGCCGACCGTGAC-1	0.926443	0.893133	0.895015	0.806848	0.882554	0	0.841325	0.915734	0.876038	0.877887	0.778197	0.865608	0	0.816554	1.07673	1.24492	1.22355	1.73119	1.36664	2.6856	1.53331
CGATGTCCGACTACAG-1	0.918057	0.878543	0.798856	0.869679	0.830684	0	0.697976	0.909273	0.865627	0.77572	0.857178	0.81192	0	0.66095	1.30164	1.59006	1.98243	1.72707	1.8352	3.26651	2.37378
CGATTAACTAATCTTA-1	0.981605	0.899696	0.888316	0.883288	0.713888	0	0.81339	0.981623	0.899339	0.888352	0.882709	0.736287	0	0.818941	3.72698	6.83406	13.4357	6.87534	12.6674	14.5931	11.044
CGATTGGAACAGGCCA-1	0.899274	0.654718	0.56507	0.695507	0.455303	0.546539	0.486934	0.894929	0.643829	0.561506	0.686314	0.417443	0.524533	0.453582	2.20254	4.80512	9.92599	4.61235	4.44932	4.45521	4.37249
CGCAACCATGCACCGA-1	0.987655	0.977546	0.960241	0.973815	0.786893	0	0.944247	0.987638	0.978017	0.962718	0.973631	0.784484	0	0.945654	2.27548	5.92554	26.3197	2.66952	6.19209	9.88934	4.77059
CGCAAGTAGAGCTTGA-1	0.985875	0.889174	0.890364	0.820503	0.46685	0	0.659745	0.986093	0.888639	0.890367	0.819588	0.481243	0	0.670647	3.9332	6.44621	11.7303	7.96153	12.488	13.4211	11.5206
CGCAATGTATCCAATG-1	0.946938	0.933029	0.930623	0.888922	0.914588	0.15475	0.914742	0.940919	0.925346	0.922646	0.875838	0.904158	0.124195	0.904362	1.02097	1.14152	1.16068	1.45278	1.25306	8.73251	1.25358
CGCACGCAGCCGTTAT-1	0.827248	0.938006	0.879049	0.92085	0.608824	0	0.792448	0.813368	0.934501	0.882161	0.918543	0.571321	0	0.775167	2.16345	1.51753	4.43611	2.13015	3.06713	3.83807	2.34109
CGCACGCAGGTAAGTC-1	0.834092	0.770612	0.55012	0.778038	0.671177	0	0.747369	0.815795	0.755967	0.542636	0.76648	0.628824	0	0.720413	1.8324	2.78926	6.97705	2.99071	2.45024	3.29803	2.29089
CGCACGCATAATGGTG-1	0.938456	0.854673	0.835919	0.82873	0.897452	0	0.898994	0.932656	0.839628	0.819425	0.810736	0.886636	0	0.88846	1.19592	1.76109	1.89557	1.89999	1.46851	3.32902	1.46384
CGCACGGCTGTCAGGT-1	0.927672	0.913192	0.80609	0.889515	0.779915	0.642093	0.588997	0.924762	0.90922	0.797025	0.886367	0.775232	0.621913	0.563056	1.86739	1.99184	2.94704	2.79086	3.20187	3.68699	3.86106
CGCACGTATGAAGGCC-1	0.738774	0.646281	0.215124	0.596155	0.341969	0	0.334585	0.729199	0.63257	0.207673	0.584278	0.299229	0	0.293993	3.88123	4.42444	15.5941	5.3218	5.39484	5.73811	5.44491
CGCACGTGACTGTTGG-1	0.937103	0.901236	0.565171	0.897178	0.506107	0.118783	0.476251	0.935717	0.898748	0.558881	0.895247	0.495719	0.0966895	0.457857	2.36867	2.83878	8.04047	3.34208	5.75398	8.49369	5.78454
CGCACTAACTACCGGT-1	0.995804	0.913523	0.909627	0.88062	0.952477	0	0.923825	0.995797	0.913327	0.909664	0.880255	0.953021	0	0.925967	1.97902	8.11464	15.5239	8.86445	36.9934	18.6542	11.8703
CGCACTCACCAGCACG-1	0.909044	0.909126	0.904151	0.878367	0.470481	0	0.800419	0.910338	0.908082	0.904829	0.875595	0.455172	0	0.798631	3.46325	3.11131	6.359	3.26253	5.96358	6.6923	4.35747
CGCACTGTGAGCCTGT-1	0.987413	0.89834	0.874743	0.749337	0.720047	0	0.844945	0.987335	0.897709	0.874997	0.747288	0.718873	0	0.847517	1.99923	5.5074	13.8753	7.94326	8.78324	11.9913	8.06887
CGCACTTAAGGCATGC-1	0.512547	0.358858	0.196313	0.324726	0.282473	0.148848	0.261162	0.490393	0.32092	0.184075	0.291602	0.226883	0.0999451	0.209514	4.8524	5.21183	11.6152	5.56214	5.29883	5.97004	5.41307
CGCAGACACTGGCGTA-1	0.764435	0.751084	0.587126	0.72126	0.599108	0	0.484277	0.741497	0.721479	0.554977	0.692403	0.543255	0	0.420343	2.30474	2.18659	3.41718	2.43812	2.65201	3.30579	3.09257
CGCAGAGCAGTCCGAG-1	0.827924	0.85815	0.84628	0.900957	0.597785	0	0.809834	0.815119	0.848606	0.84311	0.893968	0.561436	0	0.795517	2.23986	2.08973	3.44772	1.73556	3.2136	3.99346	2.34398
CGCAGATAGATGTTCT-1	0.993496	0.959358	0.972072	0.969272	0.875005	0	0.944899	0.993476	0.959231	0.972485	0.969181	0.874606	0	0.94585	2.07443	5.11645	23.197	4.54955	8.84456	18.1192	9.76851
CGCAGATATGGACAGT-1	0.956547	0.943966	0.940301	0.925574	0.922078	0.272404	0.939748	0.952028	0.937836	0.933933	0.917348	0.913705	0.215334	0.933024	0.960594	1.06607	1.11303	1.22324	1.2673	4.56527	1.09617
CGCAGATTCGACCGAA-1	0.92767	0.9172	0.538871	0.901812	0.408269	0	0.445158	0.926204	0.915622	0.535193	0.900174	0.389129	0	0.425818	2.69959	2.97873	11.3082	3.4597	6.3394	6.90641	6.19247
CGCATCCTGTTGTAGC-1	0.839036	0.860427	0.828952	0.825036	0.772741	0.342101	0.790809	0.818289	0.842754	0.80799	0.805824	0.739291	0.274159	0.762713	1.6796	1.57675	1.77223	1.88774	1.88726	3.79884	1.87977
CGCATCTTGACTTAGT-1	0.976284	0.906367	0.85286	0.794306	0.381135	0.275146	0.753495	0.976034	0.905189	0.853631	0.791886	0.372704	0.259857	0.761715	2.12859	3.88668	13.5603	5.94874	8.58738	9.14673	7.09696
CGCATGAGGAGCGTCT-1	0.975697	0.936224	0.861497	0.760704	0.513807	0	0.633505	0.975436	0.935588	0.862689	0.75776	0.518011	0	0.640616	2.1384	3.52449	17.5434	6.31741	8.65664	9.67494	8.15871
CGCCAACCTGGCGAAT-1	0.895279	0.854411	0.868959	0.846263	0.700427	0.261295	0.862611	0.885702	0.840561	0.859408	0.832645	0.669118	0.217493	0.849622	1.58247	1.83708	1.96894	1.94403	2.54559	5.29011	1.78887
CGCCACAATAGCTCAA-1	0.964987	0.951251	0.950266	0.895821	0.94905	0	0.942423	0.961218	0.945937	0.944764	0.884194	0.943804	0	0.935827	0.848999	0.996072	0.999405	1.44059	1.04517	3.13938	1.05856
CGCCATGAGGCGATGA-1	0.99803	0.933111	0.921559	0.912705	0.979625	0.87705	0.908225	0.99803	0.933131	0.921513	0.912665	0.97965	0.877052	0.909335	3.26451	16.8849	16.2303	16.6982	19.3062	35.4067	26.3612
CGCCGATTGTCCTTCG-1	0.977601	0.948125	0.923435	0.890825	0.351316	0.299083	0.824487	0.977535	0.947159	0.927387	0.889009	0.328058	0.27701	0.827809	2.32817	2.38191	19.3946	3.51446	6.96025	7.32901	4.95809
CGCCGGACTAGGTACA-1	0.968406	0.911883	0.921362	0.909035	0.960383	0.487421	0.803589	0.969664	0.911653	0.921582	0.909229	0.962793	0.486658	0.811783	5.05113	5.36072	9.68145	5.77706	50.7575	10.2505	8.6284
CGCCGGTATCTAGCAC-1	0.909838	0.866362	0.645082	0.887381	0.494324	0.417417	0.651414	0.906557	0.862954	0.648091	0.884484	0.463463	0.383867	0.633285	2.26885	3.25661	15.6333	2.9668	4.40421	4.78562	3.83796
CGCCTATTGCCTCGCC-1	0.8891	0.8791	0.866282	0.789005	0.846212	0.364901	0.787655	0.874913	0.864204	0.850425	0.766519	0.823405	0.314061	0.761613	1.40106	1.48816	1.59292	2.10947	1.54343	4.39633	1.98155
CGCCTCGAGCCACTCG-1	0.86506	0.863833	0.653611	0.843944	0.496988	0.284364	0.593412	0.855285	0.854901	0.653617	0.838744	0.444024	0.234888	0.557118	2.00432	2.10354	8.535	3.03622	3.47013	4.7059	3.23913
CGCCTCGGAACTGTGC-1	0.96508	0.938004	0.946286	0.877573	0.219984	0.125584	0.616951	0.965819	0.938975	0.947636	0.878905	0.20481	0.105293	0.623117	5.00269	5.90926	24.4581	7.23596	11.6322	11.954	10.2243
CGCCTCGGCTACTCGC-1	0.884608	0.936218	0.916492	0.933884	0.496204	0	0.897694	0.885681	0.935458	0.919507	0.932397	0.480903	0	0.899262	3.83073	2.70363	11.6352	2.45279	5.98724	6.85435	3.7277
CGCCTCGTACGAAGGC-1	0.863451	0.826368	0.375858	0.816088	0.429222	0	0.324447	0.859011	0.822408	0.370799	0.812109	0.399101	0	0.283667	2.94543	3.96441	14.0034	4.18696	5.16492	5.70784	5.46281
CGCCTCTAATTCGCGG-1	0.949319	0.9313	0.646027	0.946061	0.801871	0.152449	0.640392	0.948779	0.929932	0.642599	0.94511	0.804284	0.121541	0.634811	2.53144	2.65357	8.78887	2.49465	4.85144	7.55864	5.63758
CGCCTCTACTCGGAAC-1	0.927825	0.91228	0.495573	0.901754	0.463248	0.735819	0.357011	0.926237	0.910488	0.489939	0.900217	0.451641	0.72919	0.329964	2.58929	2.96103	10.015	3.56348	6.21954	4.69382	6.46485
CGCCTCTGACTATTGT-1	0.942585	0.928983	0.531164	0.930265	0.459914	0.0896206	0.331176	0.941758	0.928139	0.527187	0.929122	0.455921	0.0625723	0.308998	2.84566	3.18966	10.9998	2.94145	7.23443	8.7107	7.52802
CGCCTTAAGGTACGCT-1	0.859625	0.82454	0.708044	0.78552	0.542443	0.549807	0.675409	0.849943	0.808536	0.715839	0.773117	0.486649	0.549811	0.642786	2.09151	2.0554	10.1653	2.82288	3.04928	10.3426	2.70128
CGCCTTACGAGTAGCG-1	0.844999	0.916075	0.816069	0.905528	0.53546	0.358699	0.767316	0.838584	0.912161	0.818831	0.901183	0.504946	0.32452	0.755872	2.67735	1.94267	8.08078	2.07366	4.09	5.07661	3.13622
CGCCTTAGCGGCCTCC-1	0.976627	0.937513	0.944171	0.934066	0.242555	0.100377	0.584728	0.976613	0.937594	0.94586	0.933428	0.22333	0.0750353	0.58991	2.78664	6.64354	19.2488	3.70859	9.92571	10.4413	8.85262
CGCCTTAGGATCGGCA-1	0.85577	0.837688	0.373159	0.799183	0.497726	0	0.322137	0.850091	0.829819	0.370478	0.793647	0.461761	0	0.269579	2.76676	2.65075	17.0427	3.87634	4.11233	4.73473	4.64894
CGCCTTATCTTGGCGA-1	0.908921	0.870646	0.814559	0.7666	0.384883	0.199799	0.630815	0.905794	0.866251	0.820233	0.758015	0.345961	0.158691	0.615374	2.33772	2.77992	16.6489	3.63864	5.13427	5.9958	4.34109
CGCCTTGACGTGAATC-1	0.960117	0.935294	0.934344	0.891588	0.935578	0	0.91448	0.955743	0.927962	0.926884	0.878968	0.928272	0	0.904412	0.898508	1.12807	1.13493	1.44227	1.12512	3.05292	1.27439
CGCCTTGTGAAGTCTA-1	0.967985	0.946873	0.921325	0.882565	0.240701	0.55049	0.406444	0.967894	0.94665	0.924276	0.881049	0.215018	0.547222	0.396511	3.35021	4.20401	27.6692	4.29518	8.76152	11.5319	8.31535
CGCTACTCAGCCATAG-1	0.92849	0.885221	0.89518	0.77124	0.82084	0	0.842291	0.918445	0.867933	0.879045	0.740885	0.792627	0	0.818595	1.0778	1.32458	1.25475	1.97926	1.62562	2.80102	1.55423
CGCTAGACTTCATCAC-1	0.964145	0.919069	0.813302	0.907482	0.470591	0	0.824381	0.963663	0.918059	0.815538	0.906566	0.455279	0	0.822785	2.23971	3.51111	14.2254	4.05219	6.09601	6.85034	4.23552
CGCTAGCCGCATGCAT-1	0.813186	0.75601	0.658498	0.705643	0.431677	0.130628	0.405968	0.803444	0.742469	0.665151	0.692764	0.379866	0.0915578	0.355126	2.74572	3.04929	17.8663	3.76663	4.04783	6.39321	4.16033
CGCTATAGCGATCGCC-1	0.845816	0.841743	0.823424	0.834249	0.724003	0	0.805176	0.826236	0.821046	0.800022	0.812636	0.683575	0	0.779425	1.65597	1.65882	1.74348	1.69931	2.10967	3.05712	1.8327
CGCTATGGTTGGTTAA-1	0.871512	0.874472	0.855085	0.818986	0.809636	0.767366	0.823459	0.854596	0.856545	0.837883	0.797336	0.781085	0.734843	0.803796	1.48731	1.41742	1.6572	1.84675	1.7103	1.94768	1.88562
CGCTATTATGATACGT-1	0.99196	0.893623	0.904417	0.888468	0.922364	0	0.872614	0.991913	0.893051	0.904938	0.887787	0.92273	0	0.876222	1.6612	6.31319	17.6133	6.05522	13.749	13.1003	8.81005
CGCTCGCAATTGGCGA-1	0.917604	0.909203	0.641732	0.902649	0.467063	0.656768	0.559918	0.913821	0.905923	0.64581	0.90158	0.427087	0.649661	0.531103	1.93759	2.2822	16.1829	3.29949	4.22569	5.92787	3.95915
CGCTCGGCCGGTTGTC-1	0.888846	0.805985	0.709971	0.821182	0.703374	0.577449	0.758315	0.874925	0.780448	0.679534	0.798738	0.659433	0.526997	0.726693	1.41455	1.83276	2.47794	1.7923	2.182	2.81482	2.04939
CGCTCGGTACTGCGAA-1	0.986931	0.964182	0.952009	0.852528	0.382301	0.20304	0.471033	0.986844	0.963946	0.953594	0.852146	0.382953	0.189199	0.474575	1.9679	3.17333	23.2354	6.51228	10.5119	11.2202	10.2045
CGCTCGTTATAGATCT-1	0.839705	0.863038	0.758341	0.803251	0.742044	0.350806	0.837492	0.814795	0.842601	0.735883	0.783044	0.698286	0.298648	0.812279	1.54473	1.45423	2.40549	2.06633	1.88649	4.49132	1.55647
CGCTGACGGCACATGA-1	0.924823	0.89329	0.907597	0.816423	0.868981	0	0.85541	0.913139	0.876238	0.89217	0.79089	0.848587	0	0.833625	1.05766	1.24476	1.1366	1.73966	1.39549	2.6611	1.48772
CGCTGCAATCGCTGTT-1	0.892455	0.884044	0.596244	0.867784	0.450094	0.236463	0.389518	0.888913	0.880433	0.589335	0.865911	0.420873	0.191309	0.353985	2.59743	2.77306	7.15883	4.08478	4.9819	5.68446	5.16247
CGCTGCGAGTCCACAT-1	0.880093	0.677858	0.633601	0.670148	0.642843	0.160905	0.77946	0.876791	0.668849	0.621262	0.661587	0.634964	0.120355	0.775933	2.99241	4.87363	4.86296	5.10662	5.78104	6.62574	4.18185
CGCTGCGGTTGAGTAG-1	0.986328	0.936057	0.912385	0.88258	0.524264	0.0984447	0.566923	0.986331	0.935429	0.915528	0.882879	0.520776	0.0678333	0.565744	2.13146	3.57186	22.9633	4.62031	7.30464	8.73539	7.14794
CGCTGCTTCGCATACT-1	0.866047	0.778423	0.536459	0.761018	0.472098	0	0.578851	0.860764	0.771033	0.528604	0.756209	0.438748	0	0.555582	2.65731	3.72132	7.82993	4.91887	4.50664	5.10478	4.16544
CGCTGTGACATAGGCA-1	0.991497	0.973154	0.965998	0.934468	0.337756	0	0.252232	0.991533	0.973058	0.966968	0.934157	0.342865	0	0.244509	3.49652	3.80105	26.6577	5.17821	13.4773	14.0679	13.6496
CGCTTAGAATTCTTAC-1	0.925692	0.900469	0.400993	0.895285	0.373568	0.0576309	0.264926	0.924592	0.899393	0.39585	0.894066	0.357747	0.0553495	0.235579	3.1934	4.26731	12.6026	4.24969	7.29042	46.7511	7.55386
CGCTTAGGCTGAGTCC-1	0.936495	0.935695	0.932525	0.8908	0.922694	0	0.912315	0.927524	0.92581	0.922032	0.875393	0.911713	0	0.898942	1.01361	0.982582	1.00144	1.3307	1.11585	2.70962	1.1514
CGCTTATGGTTAGGAT-1	0.911569	0.860978	0.779821	0.849444	0.735415	0.646601	0.653783	0.902623	0.844502	0.752559	0.833601	0.699456	0.647778	0.61314	1.38884	1.62122	2.00475	1.77964	2.13104	7.09182	2.56839
CGCTTGCGTACGGCAC-1	0.959799	0.943745	0.942093	0.907967	0.931643	0.472207	0.930657	0.955467	0.93747	0.935639	0.897571	0.923991	0.415408	0.922671	0.909319	1.05885	1.07468	1.34671	1.16531	3.29746	1.15905
CGCTTGCTTGGTCTGG-1	0.894045	0.890721	0.87266	0.843252	0.851391	0	0.875087	0.880518	0.877028	0.857982	0.824998	0.830195	0	0.857794	1.37048	1.40359	1.57368	1.74056	1.54371	2.77009	1.43456
CGCTTGGCTTGGATCT-1	0.94676	0.919242	0.932422	0.846357	0.262189	0.22465	0.443639	0.948344	0.919567	0.934921	0.846157	0.240635	0.201806	0.436678	4.41382	4.49879	23.0783	5.57928	8.94665	9.0903	8.41741
CGGAACCGATTGAGTC-1	0.950512	0.898602	0.878114	0.86744	0.245328	0	0.29199	0.949881	0.899709	0.881717	0.866785	0.21351	0	0.266575	2.79653	9.96984	27.5368	6.39302	7.78995	8.03239	7.68733
CGGACTGTGAGTATAG-1	0.977485	0.930068	0.893523	0.850614	0.461068	0	0.857244	0.977102	0.928591	0.897723	0.84731	0.447366	0	0.858346	1.62996	2.58819	18.5014	3.69582	6.23439	6.94932	4.18647
CGGAGCCATCTGGATA-1	0.841441	0.890628	0.829422	0.892198	0.605385	0	0.858585	0.828135	0.881631	0.827211	0.883506	0.564043	0	0.846725	2.02407	1.69869	3.81031	1.70067	2.97479	3.72558	1.9151
CGGAGCCGCAATAGCC-1	0.544317	0.415413	0.210965	0.383969	0.325391	0	0.274932	0.520463	0.380231	0.198653	0.351273	0.27279	0	0.224111	4.4535	4.86321	11.4767	5.12204	5.01023	5.28051	5.22168
CGGAGCGGTAAGACGC-1	0.979144	0.972716	0.613269	0.972144	0.882368	0.258995	0.66503	0.978866	0.972825	0.610784	0.971775	0.8822	0.25597	0.668688	1.77905	2.68956	11.3407	2.06308	4.74165	22.5139	7.09713
CGGAGCGTAGAATCTT-1	0.994557	0.972786	0.965333	0.956514	0.912964	0.0545255	0.791719	0.994718	0.972616	0.966736	0.956339	0.914186	0.0337305	0.803054	4.2642	2.96231	28.3322	4.08521	6.96643	12.8301	9.88071
CGGAGCGTCTGACAGT-1	0.821915	0.90356	0.890101	0.860541	0.457333	0.557994	0.665647	0.822357	0.902289	0.892396	0.857776	0.441366	0.561096	0.661463	4.62012	3.34283	11.9173	3.72896	6.40735	52.8081	5.58156
CGGAGCTCACTTGCAT-1	0.788959	0.719892	0.501103	0.713028	0.536442	0.366628	0.551633	0.775103	0.70703	0.497878	0.703819	0.497188	0.316802	0.515737	2.63706	3.59648	11.1175	4.35793	3.62457	4.27864	3.60671
CGGAGCTCCGATACCT-1	0.862402	0.898287	0.689206	0.857242	0.697565	0.49539	0.771242	0.846632	0.88864	0.690211	0.852361	0.657467	0.460314	0.744054	1.63857	1.53436	6.36849	2.61269	2.31002	4.05041	2.08233
CGGAGCTCTTCCAACG-1	0.694641	0.597754	0.426097	0.547784	0.409524	0	0.424447	0.677019	0.573435	0.424888	0.528548	0.359573	0	0.380386	3.40352	3.83972	17.0426	4.71735	4.3194	4.72946	4.32414
CGGAGGCTAGTCGGCA-1	0.957857	0.944025	0.944168	0.916357	0.940126	0.283334	0.929725	0.953407	0.937596	0.937794	0.906438	0.933908	0.219736	0.921379	0.939084	1.04269	1.04425	1.25624	1.12848	4.27299	1.1507
CGGAGGTATCCTGCTA-1	0.989215	0.965171	0.954945	0.933961	0.72628	0.271381	0.868389	0.989151	0.965079	0.956523	0.933634	0.738691	0.255096	0.875197	1.74383	3.28125	18.1895	4.19833	8.47757	10.0452	7.1553
CGGAGTAAGTGCACAT-1	0.901907	0.857465	0.647086	0.848059	0.428774	0	0.457177	0.898406	0.853312	0.648552	0.845002	0.395525	0	0.426722	2.38607	3.18097	14.5823	3.89388	4.97745	5.50436	4.89684
CGGAGTCTTACGTGAA-1	0.873329	0.86984	0.555035	0.836711	0.554978	0.267444	0.536301	0.865172	0.861447	0.545806	0.832492	0.512985	0.211575	0.493246	2.04643	2.07303	6.85004	3.39404	3.36804	4.57533	3.44148
CGGAGTGGTCAAGTAT-1	0.911307	0.789608	0.720145	0.816964	0.677208	0.47327	0.761733	0.903565	0.769248	0.704206	0.799898	0.642681	0.431019	0.738239	1.48496	2.20068	3.26427	2.07948	2.63949	3.7686	2.32621
CGGATGTTGAACCACG-1	0.887369	0.881918	0.865923	0.873746	0.436135	0.116015	0.738149	0.891086	0.880798	0.86663	0.871661	0.426257	0.0849129	0.740713	4.7428	4.07909	9.87862	3.9072	7.20332	8.30042	5.92352
CGGATTCCAGACGGTT-1	0.957978	0.9269	0.642133	0.921457	0.351373	0.612137	0.221136	0.957562	0.926168	0.638614	0.920677	0.346923	0.607506	0.199763	2.92767	3.8415	8.57383	3.99711	9.65872	8.13694	9.95777
CGGATTGCGTCTACCT-1	0.831552	0.839209	0.777658	0.649962	0.789348	0	0.73122	0.804827	0.81457	0.74824	0.626397	0.752513	0	0.691404	1.56966	1.5558	1.95572	3.40947	1.69644	2.76273	2.04129
CGGATTGTGCAGGAGC-1	0.948815	0.953064	0.698017	0.928428	0.660593	0	0.676587	0.947478	0.951746	0.697511	0.927227	0.656884	0	0.666549	2.00515	1.85468	10.3608	2.8376	4.64053	5.8835	4.42022
CGGCAACCACTAGCAT-1	0.961524	0.953122	0.662918	0.948668	0.851115	0.920763	0.630955	0.961154	0.952658	0.659326	0.948182	0.861101	0.921464	0.639062	2.77451	3.02952	7.99743	3.30653	6.84093	10.2467	8.13297
CGGCAACCTAAGTCCA-1	0.98655	0.939406	0.942813	0.561114	0.567541	0.261085	0.557521	0.986504	0.939053	0.94403	0.556865	0.583429	0.251921	0.566583	2.51648	4.37465	22.7553	9.96271	10.7854	12.0277	10.7121
CGGCAAGATGCGTCGG-1	0.93264	0.937223	0.709778	0.923803	0.68893	0	0.70122	0.929613	0.934273	0.710277	0.921212	0.669743	0	0.681105	1.76873	1.67271	8.23746	2.10866	3.21993	4.38522	3.12818
CGGCAATCAACGTGGA-1	0.936694	0.932638	0.662889	0.919661	0.78521	0.2193	0.65848	0.933177	0.928414	0.659523	0.91709	0.773539	0.160072	0.632128	1.55176	1.51124	6.98037	2.17223	2.66194	4.75435	3.14238
CGGCAATCGATAGCGA-1	0.959648	0.914584	0.824413	0.899079	0.481124	0.15133	0.756641	0.958086	0.912294	0.831256	0.895121	0.449296	0.123884	0.749884	1.47158	2.5392	15.6264	2.31271	4.54556	7.41554	3.55673
CGGCACTCCGGTTCGC-1	0.961312	0.93249	0.697212	0.929209	0.901529	0	0.528295	0.960436	0.930907	0.691385	0.92788	0.901726	0	0.51227	1.86864	2.42715	5.69761	2.7683	3.38276	6.6048	5.61616
CGGCACTCTAGCGGAA-1	0.950716	0.935346	0.933735	0.874431	0.920905	0	0.894722	0.945109	0.927618	0.925892	0.859747	0.911819	0	0.882039	0.982699	1.10083	1.11942	1.54987	1.23988	2.99736	1.39975
CGGCATGGCCGCTTGT-1	0.991849	0.851768	0.8833	0.839334	0.241744	0	0.160168	0.991869	0.851341	0.88327	0.83896	0.24533	0	0.152107	4.73859	10.1698	16.5015	10.9871	18.9062	19.317	19.0734
CGGCATTATCGCGTGG-1	0.939161	0.899113	0.646857	0.889622	0.820404	0.356258	0.468074	0.938045	0.896794	0.639201	0.887248	0.825969	0.331254	0.451197	2.59741	3.00035	5.76907	3.23789	4.66509	6.47056	6.0884
CGGCCTAACGATAATG-1	0.662509	0.538177	0.327987	0.561276	0.430273	0.225746	0.381654	0.640228	0.520295	0.319879	0.543537	0.378356	0.1735	0.328425	3.36921	5.05228	12.3361	4.80521	4.05617	5.03001	4.23559
CGGCCTGCGATCGATG-1	0.80556	0.753188	0.44722	0.728523	0.553504	0.31894	0.456835	0.792515	0.736501	0.442193	0.715412	0.506459	0.256684	0.400473	2.48918	2.79392	10.8273	3.47538	3.21579	4.09117	3.53226
CGGCCTGTCTGTCTGT-1	0.954429	0.940305	0.937802	0.880439	0.928312	0	0.932381	0.949382	0.933264	0.93059	0.866553	0.920297	0	0.924217	0.95632	1.06392	1.09452	1.51641	1.19479	3.0396	1.12044
CGGCGTAGCGCTAGGA-1	0.940441	0.923039	0.594341	0.923775	0.510531	0.103954	0.475837	0.939201	0.921409	0.589195	0.922684	0.506082	0.0670931	0.459149	2.41741	2.72652	8.25164	3.26027	6.25566	7.57159	6.23735
CGGCGTTGGTTGCAGC-1	0.959647	0.825425	0.753446	0.675135	0.910797	0.90453	0.798343	0.957582	0.814407	0.738094	0.654482	0.907851	0.900194	0.785294	1.28692	2.4226	2.90404	3.30391	2.29527	2.09677	2.58011
CGGCTCGTGGAGTACT-1	0.880416	0.865285	0.570709	0.863267	0.458322	0.281712	0.442913	0.87634	0.861066	0.571489	0.861512	0.420427	0.23561	0.404129	2.69943	2.98406	14.6331	4.02737	4.40948	5.10365	4.46493
CGGCTGTACATGATGT-1	0.802778	0.889791	0.908597	0.89443	0.594879	0.13701	0.804009	0.790461	0.883433	0.912142	0.888938	0.564912	0.0986911	0.792267	2.60007	2.0031	4.88761	2.00904	3.52209	6.4492	2.61457
CGGCTTACGTGCACGA-1	0.956216	0.942346	0.941559	0.895778	0.924611	0.268961	0.921609	0.951487	0.935895	0.935048	0.884039	0.915839	0.216168	0.912359	0.948128	1.07057	1.08008	1.43522	1.20275	4.85978	1.2189
CGGCTTATTCGCTAAT-1	0.896512	0.89345	0.885507	0.803954	0.831136	0.204788	0.83707	0.884006	0.879826	0.870998	0.781688	0.807646	0.14745	0.815716	1.38668	1.3712	1.42724	1.96628	1.66448	5.20174	1.67695
CGGCTTCCTACTGGTT-1	0.976425	0.938166	0.93677	0.932886	0.782034	0.142531	0.863013	0.977529	0.937864	0.937413	0.932628	0.786993	0.129832	0.868302	5.65596	4.78844	16.6901	5.16182	9.88059	13.1943	9.12725
CGGCTTCGATCTCCAA-1	0.827468	0.802811	0.591165	0.807551	0.429858	0.267988	0.401314	0.81967	0.796158	0.593247	0.803156	0.38869	0.224445	0.358361	2.8334	3.49162	16.2661	4.13376	4.53154	5.28329	4.62613
CGGCTTCTACGATATG-1	0.867929	0.880842	0.831047	0.8188	0.765424	0	0.767898	0.851233	0.866369	0.81298	0.801385	0.732668	0	0.736911	1.53494	1.48336	1.87409	2.04244	1.97031	3.04162	1.9908
CGGCTTGTGCCGGCCT-1	0.929864	0.891902	0.684952	0.883014	0.344162	0.62232	0.304835	0.928693	0.889972	0.683994	0.881009	0.323051	0.614139	0.278212	2.92234	3.51175	12.1816	3.72668	7.21742	6.03982	7.30779
CGGTAGAACGTGACTT-1	0.982507	0.988159	0.969924	0.9865	0.602789	0	0.90758	0.982887	0.988073	0.971754	0.986435	0.617431	0	0.911153	3.47939	1.80036	24.8425	2.21874	9.67554	11.0233	6.74147
CGGTAGATTCCTATGC-1	0.98451	0.903714	0.878831	0.924262	0.634565	0.755884	0.709615	0.984317	0.902522	0.880884	0.923786	0.642213	0.757254	0.70546	1.57678	3.97114	18.8412	4.58484	7.32224	22.0745	6.25318
CGGTAGGTCTGGCAGA-1	0.843502	0.863512	0.899141	0.917015	0.52024	0	0.748807	0.835573	0.856454	0.899037	0.912782	0.48514	0	0.73489	2.51298	2.34436	3.70256	1.84628	3.94185	4.59746	3.07802
CGGTAGTGAGGCCGTT-1	0.843039	0.798338	0.721484	0.739261	0.783006	0	0.833317	0.829879	0.780843	0.697356	0.718401	0.763916	0	0.81922	2.02049	2.26067	2.6552	2.65439	2.3334	3.74439	2.07419
CGGTATAGGATGAGCG-1	0.917816	0.875519	0.772706	0.839702	0.849184	0.157099	0.806687	0.907075	0.857819	0.738544	0.81641	0.829418	0.101247	0.781417	1.19266	1.41561	1.87239	1.59274	1.6136	5.72102	1.82903
CGGTCAACGGCGGATT-1	0.966492	0.944878	0.949551	0.910786	0.950138	0.136688	0.930642	0.962886	0.939022	0.944078	0.900912	0.944784	0.120736	0.92289	0.830651	1.07179	1.01556	1.33826	1.01441	14.0589	1.17466
CGGTCATGGAGGACTC-1	0.987105	0.953752	0.90034	0.947909	0.345512	0.0841443	0.751266	0.987011	0.95343	0.901296	0.94753	0.344626	0.0599049	0.761912	1.89396	3.63104	20.7623	3.79078	11.2374	11.9535	9.49551
CGGTCCATGCGACTCC-1	0.862729	0.891573	0.725839	0.902322	0.784514	0	0.876374	0.847044	0.878611	0.719159	0.892226	0.756005	0	0.861484	1.63638	1.42537	4.18136	1.44577	1.93163	3.09688	1.51711
CGGTCCATTACAACTA-1	0.967332	0.932541	0.772952	0.918143	0.444544	0.600127	0.690126	0.966742	0.931226	0.773283	0.916731	0.432229	0.590178	0.691202	1.90362	2.65734	11.6406	3.11015	6.62007	5.88626	5.69992
CGGTCCGGTTCTTAGC-1	0.880616	0.873589	0.415964	0.863676	0.357244	0.18702	0.358571	0.877596	0.871023	0.411544	0.862536	0.326061	0.15294	0.327869	3.1114	3.57368	13.6985	5.11611	6.02436	6.82368	6.02674
CGGTCTAGATCGAATG-1	0.93645	0.916523	0.914796	0.833062	0.892845	0.591061	0.873859	0.926878	0.90388	0.9018	0.809835	0.876561	0.547048	0.855642	0.985409	1.12666	1.13471	1.65541	1.27457	2.95006	1.4146
CGGTCTGCGGACTCTG-1	0.949755	0.900242	0.878535	0.887168	0.928936	0	0.54615	0.947684	0.896012	0.873435	0.882968	0.926882	0	0.519752	1.59393	2.21773	2.45701	2.50956	2.23379	5.09252	4.26606
CGGTCTGCGTATCTGG-1	0.744056	0.552089	0.473088	0.481123	0.371905	0	0.487383	0.731388	0.53823	0.472033	0.464917	0.31873	0	0.453568	3.30887	5.56829	15.5522	5.97374	4.52585	4.86286	4.28355
CGGTCTGCTTGAATGA-1	0.963807	0.930055	0.779585	0.907832	0.405241	0.224447	0.718499	0.963658	0.928672	0.781242	0.906573	0.385911	0.192314	0.717512	2.81727	2.68682	14.5986	3.65828	6.44192	7.05424	5.23888
CGGTCTTGCTATTCTA-1	0.957198	0.936717	0.93661	0.899128	0.926237	0.678145	0.906761	0.952359	0.929671	0.929498	0.887309	0.917326	0.644634	0.895808	0.918191	1.12464	1.12171	1.38738	1.16993	2.62419	1.33222
CGGTGAACGGTTAGAT-1	0.929475	0.88158	0.743224	0.811635	0.316822	0	0.328849	0.928242	0.879826	0.744752	0.808678	0.292394	0	0.304933	2.8658	4.03613	19.0609	4.94305	7.33468	7.72631	7.29749
CGGTGAACTCACATTG-1	0.992851	0.940545	0.940381	0.970023	0.415209	0	0.896799	0.992918	0.940475	0.941008	0.969894	0.427348	0	0.90209	3.07267	5.9249	22.2403	3.70592	13.9549	14.7724	10.2544
CGGTGAACTCCACCAG-1	0.889142	0.84876	0.802393	0.550309	0.304668	0	0.600516	0.887494	0.846255	0.806383	0.538948	0.26809	0	0.589778	3.85367	4.31896	21.0456	6.05334	6.32741	6.6421	5.38283
CGGTTAGGCCTGGACG-1	0.964793	0.940152	0.943506	0.938234	0.928559	0.0833867	0.928568	0.965988	0.939556	0.944598	0.937641	0.931265	0.0722306	0.930795	4.32355	3.48505	12.6674	3.60735	38.1132	12.4732	5.44143
CGGTTATCTGTCTTAA-1	0.968984	0.901486	0.884033	0.798468	0.325779	0.14965	0.705836	0.968692	0.900674	0.885637	0.795872	0.312853	0.124315	0.712562	2.48659	4.39303	18.4545	5.66547	8.93556	9.50654	7.51757
CGGTTGATTGAGCGCC-1	0.940237	0.920274	0.872363	0.902547	0.880213	0	0.910004	0.933784	0.910123	0.861287	0.891225	0.865129	0	0.898185	1.10637	1.18844	1.78281	1.37025	1.46424	2.92251	1.24526
CGTAACATAAGTCATC-1	0.852747	0.941758	0.866431	0.943498	0.523836	0.797466	0.791173	0.845479	0.938888	0.875582	0.94085	0.488297	0.813699	0.7803	2.45369	1.56767	12.3809	1.58932	3.91527	61.0058	2.85693
CGTAACATCGTTACGG-1	0.821155	0.77017	0.430602	0.765901	0.510353	0.291927	0.423871	0.810317	0.759455	0.425513	0.75541	0.466579	0.236711	0.391899	2.50362	3.22998	11.7103	3.32662	3.67795	4.52564	4.68327
CGTAACATTCGCGATA-1	0.992072	0.926205	0.956138	0.795548	0.629882	0	0.68199	0.992074	0.926256	0.957009	0.795917	0.651698	0	0.692502	2.77735	6.64211	26.6247	9.91635	12.886	14.4208	12.2966
CGTAACATTGGCTGAG-1	0.893534	0.89188	0.547707	0.886432	0.494853	0.230925	0.550692	0.888216	0.886465	0.542627	0.882092	0.457805	0.184639	0.520029	2.11818	2.13258	9.07168	2.48843	4.09711	5.2826	3.93314
CGTAACCTGACATCGA-1	0.98292	0.953775	0.926512	0.948246	0.411754	0	0.832647	0.982668	0.953445	0.929718	0.947786	0.399197	0	0.837143	1.52932	3.30071	20.8048	3.29429	7.51483	8.18711	5.52393
CGTAAGCCGACCGCTT-1	0.918362	0.900957	0.556373	0.896404	0.438481	0.202571	0.403644	0.916709	0.899764	0.551725	0.89613	0.41592	0.159116	0.375043	2.86128	3.81471	9.64902	4.874	5.60632	6.30479	5.67958
CGTACAGACGAGGACC-1	0.962081	0.917135	0.846595	0.918231	0.93585	0.414693	0.552288	0.960713	0.914192	0.841541	0.915205	0.937618	0.381013	0.528972	1.47559	2.17547	2.9519	2.14112	4.68199	4.94101	4.45532
CGTACAGGCCGCACTG-1	0.756037	0.722311	0.475607	0.674289	0.58927	0	0.558989	0.731938	0.701511	0.457165	0.657934	0.540138	0	0.508481	2.34825	2.83101	5.93287	3.76493	2.8845	3.5691	3.00937
CGTACATCACTGGATG-1	0.955301	0.95352	0.694818	0.942928	0.438135	0.423565	0.527476	0.954386	0.952651	0.695612	0.942352	0.424263	0.407404	0.51778	2.11053	2.25079	16.1596	3.16085	6.47707	6.722	6.16568
CGTACATCGATGTCTT-1	0.83606	0.954154	0.943151	0.961029	0.392687	0.0841715	0.880267	0.831584	0.952541	0.946071	0.959851	0.358051	0.0556575	0.877571	3.1194	1.63534	5.60833	1.62725	5.05135	7.8254	2.76739
CGTAGCCAAGTCCGTC-1	0.920429	0.924327	0.901065	0.851113	0.878831	0	0.882102	0.910691	0.913947	0.889218	0.832724	0.861473	0	0.866411	1.20926	1.12033	1.3623	1.64943	1.39073	2.83449	1.41776
CGTAGCCTTGAGCAAG-1	0.77622	0.817568	0.637495	0.69712	0.759132	0.567472	0.682321	0.741656	0.78884	0.615484	0.671662	0.715017	0.51849	0.651996	1.82921	1.63766	3.62939	2.84465	1.77661	2.96368	2.7516
CGTAGTACAAGGTACT-1	0.8666	0.889476	0.748273	0.85627	0.717442	0.439098	0.763207	0.84821	0.874929	0.729823	0.844042	0.672545	0.38621	0.731526	1.4857	1.37866	2.74241	1.91379	2.05966	3.67351	2.00374
CGTAGTACGCATAATG-1	0.952988	0.903435	0.746714	0.863434	0.389095	0.58304	0.279665	0.95211	0.901659	0.746726	0.860948	0.371938	0.583523	0.261055	2.26516	3.26996	12.1275	3.90928	6.92062	22.2135	7.81294
CGTAGTCCGAGCATGA-1	0.976553	0.884644	0.866476	0.839248	0.312629	0.190858	0.349973	0.976239	0.882969	0.868456	0.83706	0.292958	0.166146	0.332502	1.88652	4.0135	18.2315	4.77398	8.14392	8.63638	8.02716
CGTAGTGACTCAAGGA-1	0.661244	0.618436	0.355455	0.571619	0.467702	0	0.453702	0.633874	0.58966	0.3444	0.548939	0.410058	0	0.399967	3.04952	3.31402	9.96002	4.16484	3.55266	4.00875	3.65311
CGTAGTTCGTTGGTAG-1	0.919374	0.912182	0.609953	0.905757	0.48245	0.154867	0.505223	0.916462	0.909265	0.606735	0.902597	0.455939	0.11642	0.478997	2.15021	2.29608	9.40356	2.41115	4.79152	6.34158	4.70286
CGTCAAGGCGGAATGT-1	0.9959	0.927585	0.936104	0.925813	0.937612	0.0660332	0.908538	0.995896	0.927285	0.936434	0.925571	0.937917	0.0481308	0.913025	1.95934	5.92209	17.4104	6.37363	16.6116	15.9306	10.8159
CGTCAGAACGTTGCCG-1	0.853593	0.797093	0.623167	0.786044	0.464208	0.262749	0.495489	0.846845	0.790843	0.62573	0.778684	0.42167	0.208682	0.458276	2.57877	3.7051	13.9321	3.61366	4.13681	4.8617	4.06818
CGTCCAATCTGCGTCC-1	0.994366	0.957743	0.961509	0.954795	0.481667	0.0372993	0.822555	0.994366	0.957683	0.961668	0.954778	0.507833	0.0252024	0.829696	3.1807	7.02428	20.0833	7.95019	21.0373	22.2451	17.9922
CGTCCACCATTCGGTG-1	0.912682	0.917415	0.766121	0.876212	0.841391	0.183812	0.868095	0.902675	0.907499	0.747737	0.862248	0.820613	0.184167	0.851532	1.30396	1.2414	2.55794	1.56427	1.65703	32.3648	1.53798
CGTCCATAATCCGCTT-1	0.855501	0.837028	0.696365	0.809555	0.456142	0.260608	0.516098	0.848875	0.833831	0.702237	0.809535	0.417921	0.234745	0.485108	2.57388	3.97922	18.6181	6.32854	4.41499	6.66958	4.24905
CGTCCATCCTAGCATC-1	0.933739	0.914209	0.916958	0.838114	0.856317	0	0.875589	0.924225	0.901168	0.903956	0.814934	0.833606	0	0.856679	1.02778	1.14032	1.10782	1.60883	1.45148	2.74866	1.37327
CGTCCATCGGTACCTA-1	0.926493	0.883541	0.888951	0.893908	0.42945	0	0.784872	0.927887	0.881195	0.889684	0.891883	0.414267	0	0.786302	3.54097	3.43567	7.83103	3.36608	6.58397	7.23397	5.03294
CGTCCATCGTCCAATA-1	0.991496	0.972069	0.953614	0.931123	0.528048	0.14978	0.694781	0.991476	0.97188	0.955095	0.9307	0.542525	0.135767	0.706379	2.0661	2.88459	25.4275	4.53819	10.6765	12.0466	9.82659
CGTCCATGTAGCGTCT-1	0.558887	0.496519	0.268223	0.451158	0.389741	0	0.30082	0.531269	0.466673	0.251211	0.426744	0.334102	0	0.247225	3.93802	4.28191	8.79283	5.08863	4.26154	4.61336	4.66249
CGTCGGATCGCAGAAC-1	0.944275	0.91988	0.92089	0.8617	0.922993	0.0299437	0.898226	0.937806	0.910596	0.911659	0.845234	0.913773	0.0265579	0.885473	1.03513	1.24339	1.2317	1.61529	1.20123	68.7228	1.353
CGTCGGCAGACGGTAT-1	0.930646	0.882206	0.814183	0.87118	0.852929	0.742822	0.686949	0.924471	0.871939	0.796341	0.86078	0.840449	0.742938	0.653728	1.30333	1.71439	2.07026	1.85818	1.89965	5.77861	2.59683
CGTCGGCGGTAGATCA-1	0.966208	0.944914	0.943251	0.901542	0.946404	0	0.927615	0.962613	0.939017	0.937204	0.890777	0.940651	0	0.919622	0.838415	1.06745	1.08567	1.41353	1.05163	3.19406	1.20668
CGTCGGTTAGCGGTGA-1	0.920624	0.892769	0.794085	0.73455	0.830668	0.327372	0.843012	0.912683	0.88124	0.778121	0.71336	0.81341	0.296693	0.825664	1.32129	1.48799	2.40745	2.69913	1.91354	6.0703	1.78067
CGTCTTGCAACTTCTG-1	0.913341	0.822437	0.713006	0.808055	0.354861	0	0.337524	0.911089	0.818717	0.715481	0.805939	0.322273	0	0.303558	2.61657	4.17542	17.9977	5.73887	5.94711	6.35995	5.99892
CGTGAATGGTCCTGCG-1	0.938609	0.924454	0.912997	0.910582	0.902974	0.63948	0.910616	0.931657	0.915507	0.903606	0.89931	0.890856	0.625032	0.899754	1.09894	1.19552	1.33758	1.2643	1.32264	4.29995	1.2854
CGTGAGCAATGGACAT-1	0.898314	0.885761	0.872339	0.780541	0.775443	0	0.771989	0.882801	0.867727	0.851961	0.753101	0.736777	0	0.73598	1.23964	1.29556	1.36359	1.99559	1.75962	2.76823	1.82974
CGTGAGCTGTTATCGT-1	0.978103	0.854634	0.841725	0.787595	0.769897	0.0744235	0.726432	0.977923	0.853182	0.842364	0.785374	0.769763	0.0488113	0.733028	2.31718	5.43897	16.5665	6.45258	7.34385	10.7687	8.2903
CGTGAGGAACATAGGT-1	0.946254	0.897714	0.825347	0.787901	0.371819	0	0.531517	0.945799	0.895818	0.826034	0.782649	0.346493	0	0.520052	2.55985	3.16797	9.52651	4.21516	6.34686	6.82669	5.86782
CGTGAGGCCTACAAGT-1	0.885204	0.896841	0.749545	0.901171	0.743719	0.361496	0.777786	0.873707	0.886549	0.736783	0.892881	0.713956	0.320852	0.754046	1.58838	1.5083	3.23335	1.60048	2.24528	4.77053	2.15128
CGTGCGGATTCATGTA-1	0.883667	0.939611	0.668673	0.948027	0.795458	0.354867	0.644977	0.87783	0.936345	0.662045	0.946215	0.786647	0.3572	0.620283	2.14402	1.53122	5.82006	1.71878	2.81157	30.7827	3.39077
CGTGGCTACATCCATT-1	0.976451	0.846191	0.851095	0.790839	0.264926	0	0.567007	0.976271	0.844814	0.851621	0.788895	0.2503	0	0.572993	2.486	5.88729	15.1458	6.74085	10.1845	10.5428	9.23994
CGTGGCTCCTTGTCTT-1	0.954164	0.931094	0.615466	0.919511	0.45123	0.120875	0.540516	0.953522	0.930138	0.61456	0.91915	0.442191	0.0936583	0.533535	2.42642	3.16243	14.8749	4.64601	6.81075	8.22131	6.46949
CGTGTAGTATTCTTGG-1	0.524657	0.475249	0.278954	0.369746	0.384704	0	0.432797	0.500946	0.448318	0.268511	0.349136	0.345348	0	0.400529	4.71538	4.90515	11.1754	6.31083	5.10882	5.53452	4.99947
CGTGTTAACCTGAAGC-1	0.936378	0.928529	0.604956	0.9267	0.456879	0	0.438038	0.934874	0.926791	0.603382	0.925401	0.440646	0	0.415798	2.33753	2.45446	12.6066	2.88978	5.9015	6.57053	5.91039
CGTGTTACCATATGTA-1	0.856452	0.834158	0.458556	0.785247	0.589739	0.394295	0.533118	0.845484	0.821664	0.445778	0.773991	0.548059	0.335696	0.48665	2.01241	2.1765	7.4	2.95875	3.09764	3.78356	3.3069
CGTGTTAGATGGTATC-1	0.965832	0.936925	0.940072	0.88045	0.944682	0	0.914765	0.962349	0.930374	0.933828	0.86786	0.938938	0	0.905859	0.859513	1.1579	1.12708	1.58435	1.08454	3.26991	1.34237
CGTGTTGGACGTCTGG-1	0.947776	0.926496	0.924189	0.858096	0.911305	0	0.817882	0.942115	0.918289	0.915785	0.842195	0.901239	0	0.798903	1.03368	1.20988	1.2327	1.67827	1.31922	3.1359	1.96672
CGTTAACGAGAAGGAC-1	0.88552	0.907286	0.761885	0.887547	0.588174	0	0.805336	0.87458	0.898589	0.765329	0.880318	0.538959	0	0.789873	1.62284	1.47152	6.24561	1.92793	2.85168	3.48693	2.30511
CGTTACAGTGCACTCA-1	0.932745	0.859508	0.812671	0.864018	0.828205	0	0.622629	0.927181	0.847316	0.79596	0.852922	0.813306	0	0.585299	1.32734	1.88115	2.14755	1.89886	2.07374	3.67673	2.93714
CGTTACGTGCAGATGG-1	0.803976	0.768599	0.59114	0.692211	0.388826	0	0.425041	0.797156	0.759253	0.592939	0.681042	0.34434	0	0.387371	3.42071	3.45476	16.5033	4.19603	4.77937	5.18583	4.71053
CGTTCCTGTCACCGTG-1	0.950229	0.939042	0.938468	0.876492	0.924543	0.492885	0.90952	0.9449	0.932277	0.931587	0.862775	0.916214	0.431128	0.899365	1.0148	1.10476	1.10609	1.57206	1.23217	3.06138	1.33913
CGTTGGTCGTCACTGT-1	0.948819	0.935674	0.835975	0.806253	0.3795	0.309236	0.604271	0.947617	0.933666	0.840508	0.800217	0.343161	0.279398	0.590616	2.10037	2.05898	14.1305	3.58146	5.36181	5.95917	4.68714
CGTTGGTGGCGTCTGC-1	0.920254	0.899848	0.896785	0.826846	0.88991	0.517519	0.882732	0.910879	0.886735	0.88444	0.805428	0.875936	0.485542	0.866623	1.23052	1.31726	1.392	1.78041	1.40074	4.15844	1.395
CGTTGTGAGCAAGTGG-1	0.853384	0.826231	0.583813	0.811936	0.54449	0.411795	0.516791	0.845003	0.817719	0.573645	0.806086	0.510589	0.360878	0.478766	2.33613	2.73019	6.12917	3.53092	3.76823	4.13338	3.84346
CTAACAAGGTGATCAA-1	0.943283	0.922969	0.821469	0.925023	0.76006	0	0.880013	0.938366	0.916617	0.818911	0.918267	0.738183	0	0.868883	1.19241	1.42256	3.7348	1.34795	2.39832	3.54655	1.68494
CTAACAGTATACCGGC-1	0.95952	0.917255	0.824142	0.771398	0.387186	0.188302	0.629184	0.958751	0.915419	0.827349	0.76669	0.364445	0.159275	0.621365	2.0825	2.7621	17.8838	4.76114	6.39566	7.33652	5.50205
CTAACCTCACCGAAGA-1	0.959154	0.940505	0.852166	0.9011	0.924878	0.241701	0.93541	0.954791	0.933459	0.839215	0.889625	0.916212	0.176333	0.927319	0.918199	1.06061	1.91862	1.38092	1.20622	4.51442	1.07735
CTAACGTGAATGATGT-1	0.808268	0.773187	0.478584	0.74559	0.539341	0	0.457239	0.797348	0.760324	0.472117	0.736154	0.495574	0	0.406939	2.67291	2.91401	9.47134	3.80995	3.43594	4.08	3.72338
CTAACGTTAGGCAATG-1	0.787968	0.751312	0.554076	0.729004	0.463987	0	0.379294	0.77708	0.738742	0.553451	0.717613	0.420385	0	0.330064	2.94821	3.21577	12.4298	3.6799	4.09318	4.62066	4.38247
CTAAGACCTTGGTTAA-1	0.830747	0.901794	0.84583	0.851708	0.570845	0.461764	0.713751	0.817511	0.894499	0.844037	0.84044	0.52768	0.409967	0.689087	2.16974	1.68673	3.7402	2.05354	3.1999	3.59782	2.72861
CTAAGAGGCTATGTTC-1	0.867005	0.898505	0.745582	0.893835	0.728812	0.501177	0.765773	0.852657	0.888093	0.735593	0.885659	0.695427	0.471689	0.744378	1.65432	1.47711	3.58775	1.72378	2.25305	4.39017	2.3707
CTAAGCCTAGGCTCAT-1	0.900255	0.887282	0.820375	0.873023	0.56027	0	0.744552	0.893578	0.87952	0.819547	0.865733	0.518543	0	0.724706	1.77271	1.87169	4.61459	2.16685	3.33143	4.01833	2.68767
CTAAGCGTGCCTGCAA-1	0.877176	0.842378	0.618619	0.801753	0.438909	0.614595	0.518243	0.872218	0.835579	0.622013	0.79398	0.3962	0.60452	0.486212	2.51889	2.76138	16.5931	3.24885	4.36812	5.64492	4.15996
CTAAGCTCCACGATCA-1	0.931692	0.892273	0.789584	0.774234	0.486092	0	0.534493	0.929157	0.888114	0.79534	0.764943	0.452261	0	0.505377	1.95517	2.41014	13.3055	3.38057	4.33989	4.95876	4.19107
CTAAGCTTACAGTACG-1	0.785853	0.747346	0.496647	0.720347	0.524668	0.386515	0.487412	0.767695	0.725154	0.498366	0.707508	0.465532	0.348522	0.428927	2.34118	2.50425	13.291	3.61747	3.09146	4.66079	3.2595
CTAAGTCAAGATCATG-1	0.926569	0.901705	0.901392	0.862281	0.865765	0	0.877784	0.915108	0.886	0.885232	0.840991	0.84387	0	0.858875	1.04346	1.19489	1.18355	1.43546	1.38374	2.64753	1.35164
CTAAGTGGCCGATTAG-1	0.96156	0.929473	0.696101	0.927771	0.526552	0	0.578557	0.960641	0.92786	0.693849	0.926382	0.518087	0	0.568175	1.81523	2.51248	8.76796	2.76615	5.74531	6.60838	5.48817
CTAATCACTCCGAGAC-1	0.983024	0.883426	0.871241	0.833123	0.281573	0	0.395791	0.982898	0.883422	0.871663	0.832051	0.272846	0	0.393026	2.14089	6.25851	14.9066	6.6578	11.057	11.4717	10.6977
CTAATCTGGCCGTGTT-1	0.990803	0.974522	0.954897	0.927215	0.824892	0.49997	0.694083	0.990982	0.974231	0.957901	0.928511	0.831226	0.493624	0.703153	2.90474	2.126	28.9687	4.72671	6.60977	8.9532	7.59431
CTAATGACATCATTCT-1	0.988248	0.968521	0.960226	0.82533	0.239481	0.944677	0.377791	0.988202	0.968383	0.961279	0.82451	0.231105	0.945592	0.377965	2.30557	3.77284	25.8344	7.95632	13.0897	23.6476	12.6713
CTAATGAGCGAGGCTA-1	0.947851	0.911669	0.549553	0.910731	0.574429	0.0934146	0.58337	0.947075	0.910687	0.545368	0.909777	0.582377	0.0762969	0.583518	2.66703	4.00358	10.1557	4.09716	7.27219	10.0652	7.11728
CTAATTACGCAATGGA-1	0.887057	0.892194	0.812982	0.812816	0.462197	0.301066	0.678514	0.881492	0.886415	0.821501	0.80321	0.417273	0.256578	0.658218	2.1572	2.06198	13.6576	2.76948	4.04924	4.90036	3.35495
CTAATTATGTTGCCGC-1	0.709765	0.623852	0.395327	0.574796	0.427145	0.188175	0.371285	0.691503	0.60201	0.386251	0.560705	0.373254	0.13185	0.316174	3.15743	3.70791	10.0574	5.29169	4.00666	5.081	4.21655
CTACAACCGCTGTCTA-1	0.998211	0.983785	0.98325	0.958831	0.960493	0.0709242	0.95105	0.998225	0.983817	0.98352	0.959259	0.960735	0.0653883	0.955654	3.44368	5.72187	24.2705	10.3908	25.3551	22.3695	15.3023
CTACAGAACCAGTTGA-1	0.99382	0.91668	0.961967	0.724348	0.575119	0.967528	0.696346	0.993808	0.916625	0.962409	0.7238	0.59822	0.96816	0.710929	2.35194	8.17279	23.5656	12.7468	16.1169	33.378	15.2807
CTACAGAATTAATGAC-1	0.92993	0.930166	0.803517	0.87971	0.446388	0.144655	0.611564	0.927576	0.928442	0.808995	0.875299	0.411354	0.104616	0.592578	2.07761	2.36677	14.029	2.60849	4.68283	6.25195	4.1568
CTACAGATCGGTCGCC-1	0.973018	0.960681	0.602934	0.955043	0.875813	0.604155	0.63725	0.972799	0.96021	0.599364	0.954672	0.886455	0.599148	0.640452	2.36672	2.5774	9.55862	3.25818	6.35587	7.48038	7.63278
CTACAGATGGTCATAC-1	0.985619	0.961549	0.89683	0.941949	0.498428	0.159669	0.776243	0.985515	0.961368	0.89803	0.941395	0.503915	0.135877	0.78516	1.97539	3.26746	17.8201	3.49843	9.34086	10.2913	7.94446
CTACAGCGTCTACACT-1	0.899073	0.864177	0.819075	0.843829	0.770747	0	0.751105	0.885512	0.844852	0.791899	0.823322	0.733957	0	0.716634	1.30556	1.47713	1.6684	1.6411	1.83584	2.87254	2.02291
CTACAGGTAGAATTCC-1	0.740681	0.682061	0.380469	0.644913	0.469139	0.21495	0.431718	0.7242	0.663223	0.366576	0.630758	0.420579	0.162178	0.384156	2.96448	3.37539	8.23264	4.36543	3.85031	5.03706	4.02672
CTACAGGTCGCTAAGC-1	0.922432	0.909176	0.418559	0.907804	0.384994	0.149919	0.351858	0.921463	0.907728	0.413377	0.906676	0.371954	0.142473	0.331452	3.29547	3.40313	12.0568	3.90285	7.41275	15.0789	7.46183
CTACATCTACTGGCTT-1	0.949249	0.923741	0.59182	0.898679	0.725668	0	0.511374	0.94771	0.920939	0.582345	0.896116	0.725088	0	0.485665	1.85492	2.0749	6.13879	2.85479	3.97806	5.36831	4.63933
CTACATGGTGACCGAA-1	0.85621	0.82458	0.684742	0.806295	0.558193	0.641716	0.703757	0.84494	0.810791	0.681534	0.79848	0.511102	0.633195	0.67738	1.99252	2.19781	6.2644	3.15031	3.17795	5.54183	2.73037
CTACCAGACCTCTTAG-1	0.890769	0.88035	0.769155	0.83917	0.77117	0	0.671741	0.880236	0.868678	0.745071	0.825219	0.747184	0	0.639766	1.57838	1.6445	2.22637	2.00821	2.21201	3.46698	2.72318
CTACCAGGAGACATCT-1	0.886277	0.881845	0.835744	0.758725	0.788741	0.46639	0.871987	0.867808	0.867249	0.819574	0.743602	0.752368	0.416566	0.853303	1.27593	1.46837	1.91167	2.78836	1.69695	3.68641	1.41998
CTACCATCGATGAGAA-1	0.989408	0.96902	0.892242	0.877014	0.251387	0	0.640821	0.989374	0.968972	0.89246	0.876918	0.252625	0	0.639888	2.5752	4.94782	21.0667	9.34673	16.6688	17.0866	13.5986
CTACCTGTAATAAGCA-1	0.765383	0.768799	0.489888	0.769437	0.475648	0	0.53945	0.752498	0.755846	0.464589	0.756458	0.434222	0	0.506929	3.00484	2.97255	4.64695	2.96608	4.07966	4.63748	3.91445
CTACCTGTGCGATGTA-1	0.793421	0.909056	0.858695	0.918666	0.545804	0	0.890321	0.782571	0.904436	0.86236	0.914651	0.513956	0	0.884991	2.86278	1.94141	7.05389	1.85979	3.90432	4.65532	2.15564
CTACGAATCAGCCTGG-1	0.925355	0.919592	0.898041	0.861589	0.850813	0.32149	0.90305	0.916277	0.909121	0.888357	0.846474	0.831871	0.264945	0.890545	1.17425	1.18154	1.52984	1.68168	1.62821	4.37066	1.30306
CTACGAATTGGCTGGT-1	0.786495	0.75894	0.38503	0.748092	0.433718	0	0.420848	0.780062	0.749975	0.375026	0.740606	0.395719	0	0.382049	3.84454	3.66837	9.55752	4.21126	4.65463	5.16462	4.69826
CTACGAGCCGGACGGT-1	0.963436	0.935234	0.936324	0.905084	0.941231	0	0.925235	0.959463	0.927828	0.929079	0.894168	0.934448	0	0.916443	0.863854	1.12376	1.1168	1.35689	1.06591	3.06697	1.19213
CTACGAGCCTGGAGAC-1	0.961996	0.950986	0.588614	0.940541	0.677584	0.280786	0.460937	0.96131	0.950188	0.583083	0.939487	0.687959	0.253701	0.445835	2.06073	2.40702	7.99736	2.6143	6.02743	7.20912	6.60658
CTACGCCGCATGAATG-1	0.887349	0.856165	0.846931	0.840919	0.818522	0.264762	0.850287	0.873843	0.840116	0.83034	0.821997	0.793892	0.201595	0.83136	1.45074	1.69478	1.77245	1.73025	1.75002	4.41735	1.63392
CTACGCTACATCTGTT-1	0.985893	0.890043	0.925368	0.660639	0.487576	0	0.777204	0.985788	0.889144	0.926447	0.656704	0.490912	0	0.783137	1.92913	4.94235	14.5958	7.81419	9.35228	10.329	7.77083
CTACGCTTAGAAGTGC-1	0.955018	0.850916	0.909596	0.783353	0.285163	0.1259	0.315171	0.955079	0.848557	0.912605	0.779842	0.260828	0.100762	0.293598	3.09676	4.38717	21.8837	5.23383	7.99532	8.8402	7.91481
CTACTCGGCGTCTAAT-1	0.939863	0.927804	0.925435	0.853858	0.922954	0	0.911086	0.933121	0.919568	0.917166	0.836695	0.914817	0	0.899414	1.08764	1.18523	1.21862	1.67337	1.26324	2.78022	1.23928
CTACTGCTCCGACAGT-1	0.79935	0.783886	0.404958	0.747577	0.451389	0.171741	0.493538	0.790031	0.773011	0.393299	0.739824	0.406255	0.122827	0.455884	3.00829	3.00449	8.56667	4.16118	4.14332	5.5004	4.05416
CTACTTATGAACATAA-1	0.959878	0.931917	0.932913	0.874162	0.931615	0.673569	0.916637	0.955776	0.92482	0.925922	0.86095	0.924426	0.6378	0.907731	0.930024	1.20112	1.19243	1.62768	1.19924	2.57377	1.31493
CTAGACCTATCGTGCC-1	0.933068	0.93617	0.905181	0.924422	0.34796	0	0.895559	0.932991	0.934343	0.907388	0.922612	0.31717	0	0.89491	2.60892	2.13933	7.60507	2.54351	5.80361	6.04886	3.08077
CTAGACGATTGAGCTA-1	0.70428	0.686015	0.392879	0.679053	0.508356	0.293471	0.528148	0.679522	0.660809	0.389847	0.657511	0.455498	0.24	0.48275	2.80375	2.92729	14.1867	3.19521	3.38803	4.49021	3.39079
CTAGATACAGACCGAG-1	0.943952	0.873791	0.80509	0.891149	0.538788	0.198238	0.823098	0.942239	0.874757	0.81576	0.89026	0.493343	0.154672	0.810084	1.78339	4.08298	11.6719	3.16557	3.37443	5.63012	2.27894
CTAGCACGATCACTGT-1	0.719504	0.686616	0.585381	0.689063	0.378531	0	0.335288	0.705927	0.672547	0.591358	0.679208	0.324347	0	0.283759	3.488	3.81997	25.2148	4.56309	4.42136	4.76352	4.62429
CTAGCACGCCAAGCTT-1	0.910215	0.922856	0.870767	0.826686	0.868697	0.381556	0.894662	0.89942	0.912547	0.857079	0.808321	0.851521	0.32143	0.880238	1.29513	1.14455	1.64637	1.91162	1.50807	3.8315	1.32289
CTAGCATAGAGCGAGC-1	0.978453	0.782546	0.716707	0.693899	0.824348	0.0857505	0.907808	0.978238	0.781048	0.716477	0.692163	0.822438	0.0596877	0.906884	2.08656	8.03269	16.4394	10.5944	5.73491	10.3782	4.28872
CTAGCATCGACTTGTT-1	0.929916	0.902532	0.885506	0.895054	0.904415	0	0.911347	0.92022	0.890661	0.87236	0.881533	0.890802	0	0.897981	1.07472	1.34127	1.49256	1.35849	1.23928	2.733	1.16341
CTAGCCGAAGATGGAC-1	0.955372	0.936063	0.935092	0.898241	0.935115	0.308854	0.927144	0.950401	0.928709	0.927613	0.88593	0.92809	0.250734	0.91819	0.943151	1.11404	1.12157	1.37409	1.15255	4.37042	1.15431
CTAGCCGATTCAATGC-1	0.896877	0.973725	0.948018	0.952019	0.45751	0	0.872576	0.897607	0.973193	0.951945	0.951287	0.439866	0	0.874877	3.80437	1.62796	15.0631	2.36222	6.34553	7.13595	4.24838
CTAGCGCCTAGCTTAA-1	0.958212	0.929558	0.928352	0.895489	0.93506	0	0.909853	0.953703	0.921691	0.920383	0.883858	0.928235	0	0.899662	0.926569	1.18419	1.19658	1.44475	1.16919	3.14178	1.33232
CTAGGACGCAAGCATT-1	0.932687	0.919075	0.719605	0.913738	0.596792	0.361685	0.744123	0.929667	0.91549	0.720571	0.911645	0.57122	0.331338	0.730055	1.73701	1.95456	8.90189	2.56497	3.75426	5.30401	3.135
CTAGGCCAGGAGTACG-1	0.995156	0.957644	0.941804	0.921492	0.959063	0.0815079	0.966193	0.99525	0.957774	0.941787	0.921292	0.959458	0.0709397	0.967678	4.7311	7.92989	10.8196	7.783	29.8171	19.6821	11.0374
CTAGTCAGGCGACAGT-1	0.958926	0.938867	0.937447	0.886795	0.934232	0	0.922016	0.954476	0.931932	0.930399	0.873678	0.926615	0	0.912761	0.916656	1.09598	1.1121	1.47732	1.12611	3.02643	1.21271
CTAGTTATGTCCAAGG-1	0.950892	0.936685	0.935495	0.878832	0.914591	0.266314	0.908297	0.945457	0.929333	0.928087	0.864907	0.904278	0.218643	0.897343	0.993177	1.10337	1.11933	1.53375	1.25918	5.2338	1.31105
CTAGTTCTACATGACG-1	0.751175	0.710374	0.585776	0.682402	0.421632	0	0.298487	0.7419	0.696517	0.569885	0.671911	0.377304	0	0.248492	3.73393	3.57345	4.74864	4.49992	4.45966	4.91767	4.90735
CTATAACCAGCAGTAT-1	0.801812	0.748637	0.586765	0.759295	0.425338	0.237094	0.41884	0.792294	0.740619	0.58896	0.751162	0.380949	0.184951	0.376882	2.95009	4.06985	16.0144	3.86539	4.42035	5.13454	4.47654
CTATAACTACGCCTGG-1	0.931078	0.877597	0.867426	0.836473	0.917467	0.4341	0.855956	0.925747	0.867036	0.85592	0.821998	0.9121	0.396291	0.843425	1.38598	1.759	1.82627	2.01256	1.64455	4.2811	1.90162
CTATAACTCCTGGAGG-1	0.8891	0.871985	0.882535	0.906553	0.692899	0.521501	0.869252	0.875361	0.85589	0.874258	0.89543	0.649652	0.468258	0.853059	1.42086	1.51799	1.86868	1.32575	2.25785	3.09278	1.54264
CTATACCGACTCGCAT-1	0.896015	0.783155	0.71547	0.80311	0.738677	0.542395	0.761759	0.882993	0.753702	0.684868	0.776934	0.700305	0.493104	0.730273	1.3672	1.91073	2.42764	1.83554	2.04446	3.07781	2.02354
CTATAGATCCACAAGC-1	0.981432	0.970697	0.962877	0.923115	0.734086	0.109162	0.868493	0.982143	0.970484	0.964171	0.923225	0.751063	0.0904683	0.875221	4.39068	2.84842	21.2669	5.5772	9.84931	12.0433	8.31511
CTATAGGTTGATGCCT-1	0.770333	0.675364	0.613164	0.569204	0.553316	0	0.578769	0.755414	0.652889	0.585961	0.541311	0.517104	0	0.550401	2.7693	3.21878	3.49005	3.7864	3.61846	4.34295	3.69084
CTATCCATAATCGATA-1	0.928348	0.724034	0.713509	0.735873	0.323871	0	0.514801	0.926511	0.721684	0.715061	0.730676	0.287757	0	0.498165	2.396	7.80627	15.3063	5.26767	6.09306	6.43981	5.55181
CTATCCATTAGCTCGA-1	0.952786	0.922999	0.772475	0.919283	0.592844	0	0.643715	0.951138	0.920284	0.772991	0.916652	0.577822	0	0.630761	1.67369	2.12266	8.612	2.26229	4.48494	5.47464	4.26947
CTATCCATTGAGCCAC-1	0.911202	0.885162	0.482376	0.881009	0.388496	0	0.315093	0.909069	0.882862	0.473675	0.879239	0.364422	0	0.287324	2.75457	3.42574	8.04922	4.0022	6.17762	6.68623	6.49231
CTATCCGCTGCAATTG-1	0.959516	0.940269	0.943101	0.871499	0.936648	0.842314	0.892792	0.955068	0.933301	0.936638	0.85679	0.929543	0.823918	0.88053	0.904488	1.06958	1.05668	1.58281	1.12152	1.73811	1.44626
CTATCCGTACGTTGGC-1	0.939441	0.841598	0.833106	0.754273	0.862612	0.170391	0.816732	0.934012	0.826027	0.816807	0.731215	0.848798	0.132279	0.798456	1.21356	1.88362	1.93866	2.3936	1.73941	6.73728	2.01416
CTATCGAATGGTCTGT-1	0.888437	0.868383	0.638617	0.844697	0.567866	0	0.650952	0.883418	0.860856	0.635501	0.840625	0.535419	0	0.626253	2.28058	2.20716	7.86803	3.38047	3.62414	4.38754	3.33127
CTATCGAGATGCCTAC-1	0.87253	0.937918	0.837288	0.911296	0.524375	0.205154	0.742668	0.866542	0.93467	0.844637	0.90816	0.488121	0.152549	0.728592	2.30176	1.5809	10.8747	2.26546	3.87867	5.15047	3.09617
CTATCGATCACGATTA-1	0.868712	0.858765	0.813022	0.791292	0.781072	0	0.860879	0.85036	0.841137	0.795782	0.772049	0.748646	0	0.840902	1.46477	1.60029	2.10993	2.23651	1.84265	2.74658	1.48948
CTATCGCAGTCAATGG-1	0.997572	0.955124	0.953275	0.953034	0.970142	0.0241663	0.928505	0.997572	0.955016	0.953505	0.952949	0.970618	0.0159524	0.930174	1.87439	6.1198	22.0914	6.71226	39.3664	21.0444	12.7451
CTATCGGATATCGGAG-1	0.96391	0.919381	0.880699	0.861856	0.352015	0.3965	0.696735	0.963161	0.917633	0.884266	0.859039	0.325395	0.377202	0.695248	1.88469	2.75608	16.4352	3.71867	6.53791	6.58028	5.3343
CTATCGGCCGTCTGAC-1	0.730716	0.561267	0.517359	0.535368	0.367595	0	0.42636	0.719712	0.55744	0.51802	0.522436	0.325017	0	0.393181	3.75173	10.126	19.0312	5.90608	5.11205	5.49551	4.98681
CTATCGGCTTAACTAG-1	0.910946	0.906499	0.771321	0.894846	0.780041	0	0.853798	0.901013	0.896013	0.757901	0.88477	0.753028	0	0.836847	1.33248	1.36208	2.882	1.55302	2.0151	3.18955	1.67965
CTATCGTATCAGCGTG-1	0.959578	0.938351	0.938864	0.906661	0.941694	0	0.928338	0.955176	0.931683	0.932173	0.896034	0.935262	0	0.920124	0.907509	1.12442	1.11368	1.3515	1.08355	3.1131	1.18057
CTATCGTTACAACCTT-1	0.96169	0.881771	0.868145	0.868613	0.520248	0.147507	0.827449	0.960881	0.880072	0.869691	0.865581	0.512141	0.108234	0.828847	1.91872	4.06558	9.91888	3.42128	6.02432	7.15367	4.45449
CTATGCAACAGAGTCG-1	0.847281	0.793679	0.733031	0.691149	0.370385	0	0.532794	0.84107	0.789847	0.738554	0.681484	0.31925	0	0.504129	2.79656	4.63775	15.7272	4.56149	4.62613	4.96864	4.21573
CTATGCCACGAGGCTG-1	0.952622	0.939022	0.936428	0.873074	0.91793	0.453924	0.92177	0.947402	0.931782	0.928873	0.858334	0.908291	0.408774	0.912166	0.977193	1.07235	1.09442	1.56321	1.2503	3.88619	1.19628
CTATGCCATGCGGACA-1	0.707055	0.398493	0.203087	0.356782	0.319381	0.199891	0.291477	0.698416	0.374966	0.193581	0.339611	0.277663	0.160227	0.250151	4.36225	5.83262	13.1585	7.03831	5.73627	6.31123	5.84452
CTATGCCATTGGAGAA-1	0.992815	0.958027	0.948558	0.940016	0.941614	0	0.874794	0.993327	0.95803	0.948575	0.939915	0.941973	0	0.876316	8.34988	7.2933	11.7141	7.60211	32.6641	20.3185	13.6739
CTATGCCGTACAGCGT-1	0.965022	0.942539	0.781497	0.894677	0.547444	0	0.697806	0.96423	0.941252	0.783446	0.892923	0.536313	0	0.69338	1.77042	2.28597	12.0229	3.52585	5.20877	6.09543	4.59293
CTATGTAGCGCAGATA-1	0.841377	0.928988	0.852633	0.910668	0.577685	0.525884	0.890395	0.832414	0.925007	0.856037	0.905582	0.54586	0.489924	0.884794	2.41534	1.63582	6.39598	1.82307	3.60572	3.80082	2.06976
CTATGTAGGCCGAACG-1	0.914529	0.877766	0.639496	0.861414	0.463904	0	0.61908	0.911583	0.873682	0.64159	0.85828	0.434736	0	0.602694	2.26518	2.75087	16.0036	3.52817	4.83556	5.44359	4.31024
CTATGTCACTTGAACC-1	0.875469	0.926694	0.865435	0.937384	0.663455	0	0.908802	0.861955	0.919068	0.864463	0.930847	0.621028	0	0.899191	1.59825	1.24658	3.077	1.1514	2.49218	3.3016	1.384
CTATGTCGTTCCGCTA-1	0.961924	0.95166	0.931275	0.913135	0.929716	0.369128	0.938599	0.957848	0.94615	0.923991	0.903563	0.922483	0.315447	0.931629	0.887597	0.972147	1.1984	1.32358	1.2283	4.08779	1.09766
CTATGTGCCTTCAGGT-1	0.940089	0.928822	0.93107	0.906986	0.901979	0	0.910166	0.933402	0.920925	0.923037	0.896192	0.890161	0	0.898983	1.09284	1.19479	1.15	1.33889	1.35056	2.96534	1.27412
CTATGTGCGGTTGACT-1	0.935894	0.911186	0.705995	0.913447	0.405862	0.159491	0.569816	0.935386	0.909364	0.706443	0.911692	0.388458	0.126085	0.56286	3.59412	2.9756	14.6789	2.95332	6.6376	7.49572	6.08493
CTATTAAGCCAGCACT-1	0.855201	0.881229	0.787281	0.889849	0.667495	0.602183	0.745061	0.838869	0.868099	0.7731	0.880099	0.623242	0.563621	0.714271	1.69604	1.54775	2.62822	1.64877	2.43627	3.00295	2.19462
CTATTACCGTCATATT-1	0.925067	0.914397	0.898305	0.858419	0.81986	0	0.881732	0.914529	0.901598	0.883131	0.838329	0.791164	0	0.86369	1.1029	1.14731	1.25162	1.51003	1.6216	2.78164	1.33709
CTATTAGACTAAGTGG-1	0.980228	0.906887	0.865247	0.860326	0.365515	0	0.5385	0.980345	0.906192	0.865398	0.859368	0.367825	0	0.538484	3.39847	5.0175	13.3159	6.40311	11.2794	11.9041	10.4313
CTATTAGCGGCTTCGT-1	0.905863	0.885323	0.816378	0.888515	0.921044	0.549244	0.632473	0.900263	0.877962	0.804489	0.881731	0.915981	0.521197	0.603348	1.80445	1.94722	2.43455	1.97149	1.62022	3.92324	3.2379
CTATTAGCTTCCATTC-1	0.929931	0.850262	0.843858	0.748095	0.838882	0.152147	0.840007	0.92368	0.835969	0.829223	0.724932	0.823139	0.0967163	0.824485	1.30804	1.8579	1.911	2.44695	1.9106	5.36217	1.90864
CTATTAGTACTGGCTC-1	0.918117	0.891986	0.771563	0.884236	0.450581	0	0.616986	0.915273	0.88793	0.77423	0.88096	0.418296	0	0.599771	2.18444	2.44593	11.2196	2.90576	4.81714	5.39147	4.26929
CTATTATGAGATACGA-1	0.931571	0.919795	0.919069	0.831831	0.8876	0.179933	0.80561	0.92385	0.910082	0.909225	0.812526	0.872952	0.140391	0.783656	1.16259	1.21885	1.22191	1.80943	1.39699	6.92695	1.96062
CTATTATGGCACCTCG-1	0.950801	0.935695	0.933445	0.871941	0.918474	0.271525	0.900281	0.94536	0.92826	0.925838	0.857417	0.908789	0.217421	0.888376	0.994391	1.11444	1.13977	1.58701	1.23942	4.80629	1.36768
CTATTCCGGCCGTCGG-1	0.849685	0.823816	0.544001	0.811047	0.512003	0.249922	0.490311	0.842269	0.817553	0.541987	0.80729	0.470475	0.211939	0.447722	2.53319	3.21009	10.928	4.11352	3.74801	5.58965	3.83195
CTATTCGTCTTACATA-1	0.654579	0.612585	0.339067	0.603922	0.429488	0.181203	0.355028	0.634555	0.591187	0.332362	0.58565	0.378438	0.126596	0.30013	3.56708	3.85343	13.2057	4.24772	4.09694	5.20592	4.35199
CTATTCTGCAACGCAC-1	0.961726	0.950543	0.949283	0.894689	0.940647	0.205766	0.928478	0.957776	0.944975	0.943546	0.882674	0.934328	0.177038	0.920271	0.904526	0.98875	0.999128	1.43417	1.11126	8.11298	1.17885
CTATTCTGTAGGACCT-1	0.919383	0.918975	0.777552	0.877946	0.394264	0.157998	0.565219	0.916416	0.915983	0.781111	0.874337	0.35419	0.118309	0.543877	2.13239	2.13448	12.4978	2.92172	4.96195	6.23818	4.46446
CTCAACATCCAGATTG-1	0.818329	0.826299	0.888677	0.896333	0.497129	0.203539	0.86002	0.81102	0.81969	0.890475	0.891917	0.464421	0.151872	0.854851	2.94715	2.90971	5.531	2.239	4.32529	5.35963	2.65095
CTCAAGATACAACGGA-1	0.895901	0.836146	0.692933	0.788382	0.563485	0.362829	0.700189	0.888225	0.823965	0.69948	0.779914	0.515379	0.34829	0.67194	1.74147	2.17654	10.5882	3.30668	3.10514	8.52945	2.68416
CTCAATACAGTATTCT-1	0.847851	0.845527	0.496581	0.844486	0.438062	0	0.406194	0.84168	0.839947	0.495998	0.839543	0.402326	0	0.368146	2.80077	2.97766	16.3975	3.18652	4.7303	5.25887	4.83769
CTCAATACGTTAACCG-1	0.995024	0.88531	0.90328	0.873898	0.612349	0	0.818056	0.995004	0.884752	0.903612	0.873321	0.611175	0	0.828319	1.58583	6.8721	17.9621	7.31245	16.3697	14.6889	11.5765
CTCAATGACCATTAAG-1	0.98332	0.963771	0.832108	0.919728	0.427917	0.58687	0.697999	0.983165	0.963419	0.832209	0.919025	0.429662	0.583272	0.707995	1.90797	2.74533	12.6692	4.30565	9.51634	9.80094	8.42247
CTCAATTGGCGATTCC-1	0.871502	0.752101	0.634927	0.832023	0.659826	0	0.692208	0.859283	0.738007	0.633018	0.812557	0.610654	0	0.652464	1.72406	3.04898	6.56878	1.79936	2.37624	3.15784	2.33513
CTCACCAGGAATTGAC-1	0.941456	0.905586	0.52624	0.899124	0.45112	0.125926	0.272803	0.940893	0.904212	0.520358	0.897682	0.449926	0.103431	0.250596	3.46071	3.63104	8.81268	3.78422	7.8135	9.1678	8.28031
CTCACCGAGGATCCGC-1	0.960454	0.936559	0.935559	0.881966	0.94233	0	0.92272	0.956167	0.929521	0.928404	0.86887	0.936364	0	0.913857	0.899432	1.12741	1.13582	1.53781	1.10972	3.11371	1.22567
CTCACCGCTCTAATCA-1	0.718948	0.718716	0.513445	0.700263	0.49814	0.298726	0.584141	0.69455	0.696085	0.518281	0.681068	0.440472	0.238923	0.549529	2.67798	2.75482	17.1124	3.16663	3.32021	4.247	3.30343
CTCACCTGAGACTAAG-1	0.98148	0.940524	0.908728	0.929165	0.504245	0	0.933752	0.981423	0.940377	0.908872	0.928981	0.523849	0	0.935075	3.2489	5.83801	14.5843	6.28681	14.2293	15.3117	8.49944
CTCACCTGCCGACTAA-1	0.676018	0.643797	0.378119	0.635867	0.429795	0.223705	0.366899	0.657749	0.62536	0.37239	0.620822	0.375027	0.165782	0.311358	3.48438	3.80835	12.8191	4.33635	3.95192	4.83403	4.19886
CTCACCTGGCTTAGGT-1	0.950211	0.913162	0.453302	0.901648	0.40545	0	0.359432	0.949735	0.912138	0.449424	0.90048	0.403971	0	0.34619	3.23976	3.86425	12.8811	4.09928	8.82199	9.47874	8.86185
CTCACCTTAATAAGAT-1	0.933235	0.905979	0.814363	0.901307	0.473264	0.204609	0.85561	0.930585	0.904874	0.820225	0.901359	0.439091	0.153418	0.84965	1.85414	3.32425	13.0247	4.10472	4.45789	5.40331	2.66425
CTCACCTTATCTCCTT-1	0.957606	0.944153	0.944299	0.910253	0.939654	0	0.915466	0.952995	0.938079	0.938169	0.900097	0.933298	0	0.906015	0.929896	1.06737	1.06026	1.32886	1.12599	3.11934	1.29683
CTCACCTTCTGAAGTA-1	0.988591	0.952009	0.945748	0.929187	0.442821	0.145163	0.857509	0.988521	0.951557	0.948002	0.928434	0.440618	0.122475	0.861625	1.79533	3.11909	22.5505	3.66948	8.88145	9.86622	6.40668
CTCACGAGTAGATGAG-1	0.916786	0.894518	0.61303	0.877175	0.651291	0.634664	0.663922	0.912616	0.887565	0.614053	0.871527	0.6212	0.630939	0.633735	1.85795	1.84813	9.97295	2.35305	2.98281	7.15196	2.92129
CTCACGATCTCCGGAG-1	0.958427	0.924461	0.923755	0.873361	0.928802	0.665349	0.913132	0.953794	0.915912	0.91519	0.85913	0.920512	0.628442	0.903061	0.910749	1.21928	1.2292	1.58401	1.16858	2.59806	1.29321
CTCACGTATTCAAGCG-1	0.998448	0.949243	0.978034	0.965494	0.881593	0	0.947162	0.998452	0.949207	0.978131	0.965541	0.881441	0	0.949788	3.46119	10.1826	23.5207	10.6746	13.5918	28.7575	20.476
CTCACGTTCGGTCTGC-1	0.960363	0.941885	0.677163	0.939577	0.859602	0.487996	0.666222	0.959854	0.941136	0.673043	0.938756	0.867323	0.477666	0.669728	2.5023	3.00228	7.15973	3.00466	5.95567	7.65992	7.10412
CTCAGAAGACAACTCG-1	0.956627	0.933219	0.83542	0.864853	0.444412	0.153889	0.832202	0.955568	0.931822	0.837599	0.862273	0.424281	0.118113	0.831916	1.89939	2.55311	11.3568	3.80727	5.77966	6.91934	3.99203
CTCAGGATACGCGGCA-1	0.782482	0.745169	0.487775	0.664605	0.628054	0.264441	0.584405	0.757916	0.715174	0.473353	0.641041	0.572341	0.186148	0.528852	2.07054	2.20132	6.45265	3.25862	2.45836	3.91274	2.67782
CTCAGGCACGTCAGAC-1	0.960055	0.936508	0.936913	0.905062	0.937143	0	0.892534	0.955873	0.929825	0.930263	0.894813	0.930431	0	0.881342	0.918089	1.15468	1.15033	1.39621	1.14161	3.2406	1.50961
CTCAGGTCACTACAGC-1	0.897402	0.865793	0.844265	0.813735	0.851271	0	0.846539	0.884555	0.848041	0.824129	0.788974	0.831359	0	0.825813	1.35915	1.51611	1.65025	1.78211	1.58738	2.88249	1.60613
CTCAGGTCGTGCTCGC-1	0.914812	0.866628	0.807192	0.902751	0.700132	0	0.830898	0.90786	0.855378	0.799967	0.89489	0.671214	0	0.816309	1.50406	1.857	3.21394	1.61341	2.65757	3.72173	2.07256
CTCATAGCCAATGTCG-1	0.806691	0.789261	0.43663	0.752185	0.508294	0.714069	0.52111	0.793893	0.775404	0.43203	0.743268	0.458986	0.701237	0.477376	2.4958	2.614	11.661	3.80694	3.50082	3.69398	3.51369
CTCATATGTAACCGTG-1	0.868804	0.867822	0.836358	0.844521	0.780741	0	0.855103	0.851746	0.849679	0.813469	0.823765	0.748205	0	0.835032	1.51016	1.48166	1.63642	1.6253	1.85462	2.95549	1.54574
CTCATATGTCCGTGAC-1	0.932662	0.861934	0.855754	0.762144	0.818565	0	0.772035	0.926099	0.846553	0.839928	0.736068	0.796838	0	0.748893	1.23227	1.66018	1.70833	2.19442	1.84916	3.20338	2.22585
CTCATCCTGGCAAGTC-1	0.964891	0.932659	0.848721	0.715887	0.288358	0.169499	0.546044	0.964962	0.931649	0.851205	0.710932	0.264476	0.152259	0.54352	3.80372	3.0201	22.1224	5.83185	7.98728	9.32806	7.21932
CTCATCTATTCGATAC-1	0.915422	0.862845	0.753283	0.855025	0.525228	0	0.708257	0.91053	0.85338	0.761798	0.845118	0.475247	0	0.683633	1.76024	2.06132	11.0579	2.12916	3.3423	3.92525	2.77747
CTCCAAGTGAGCCAAT-1	0.940762	0.874792	0.873035	0.812774	0.903739	0	0.907065	0.933924	0.85926	0.858184	0.790617	0.89343	0	0.896217	1.07011	1.5072	1.55728	1.88111	1.41218	3.06903	1.33358
CTCCACATAACCTATT-1	0.88258	0.89353	0.869163	0.859231	0.829277	0.331763	0.85544	0.868575	0.881295	0.85441	0.844794	0.806931	0.304811	0.83683	1.48593	1.4393	1.61017	1.74523	1.71758	6.70735	1.5922
CTCCACGCTAGCTAGA-1	0.928503	0.88386	0.809038	0.878879	0.833938	0.0530041	0.57321	0.922401	0.873281	0.790788	0.869204	0.819176	0.0506749	0.527581	1.34854	1.67069	2.10224	1.81083	1.99515	64.1055	3.01653
CTCCAGAATATTACAT-1	0.960597	0.656933	0.666112	0.66895	0.225613	0	0.377422	0.960257	0.653276	0.666449	0.665372	0.201382	0	0.365769	2.8837	8.06746	22.9314	7.86911	9.38131	9.62958	8.9444
CTCCAGTGGTTCTAGG-1	0.939109	0.875727	0.875963	0.858169	0.84281	0	0.917958	0.93213	0.865165	0.867237	0.84685	0.826297	0	0.908091	1.08843	1.78246	1.92076	1.95976	1.82192	3.0722	1.23638
CTCCATGGCGACCAGT-1	0.855952	0.839123	0.677735	0.804469	0.480052	0	0.680236	0.848833	0.829322	0.679417	0.795609	0.432236	0	0.657727	2.47861	2.37107	9.76539	3.01849	3.78489	4.31378	3.17207
CTCCGCAGCCGCCTTC-1	0.878831	0.686161	0.686139	0.649538	0.392025	0.434451	0.700238	0.874506	0.675601	0.690923	0.639678	0.353962	0.412692	0.688035	2.65461	4.39117	22.1463	5.08865	5.10582	5.55286	3.96962
CTCCGGATCCTCGCTC-1	0.519377	0.418395	0.193378	0.411121	0.356698	0.0842866	0.306115	0.489541	0.394803	0.185527	0.388454	0.301582	0.0814764	0.252058	4.22039	5.46947	16.6767	5.65694	4.58259	44.7849	4.78724
CTCCGGCCTACAGCTT-1	0.913974	0.875772	0.753587	0.780062	0.447603	0.174047	0.528727	0.910699	0.871469	0.757525	0.77311	0.414065	0.123392	0.503444	2.1669	2.72572	13.8271	3.80128	4.75738	5.70317	4.517
CTCCGGTTCAGCGGAT-1	0.891585	0.86514	0.457725	0.859039	0.509319	0	0.448369	0.887281	0.861081	0.447806	0.855168	0.480821	0	0.41131	2.3834	3.04386	8.28709	3.24555	4.36888	5.05325	4.52764
CTCCTACATTGTATCT-1	0.980375	0.910907	0.866232	0.892495	0.37548	0.346847	0.687243	0.980238	0.910301	0.866634	0.891693	0.378345	0.341581	0.686486	2.37074	5.04489	15.8837	5.39148	11.2267	12.8298	9.16306
CTCCTACTTGAGTAAG-1	0.425915	0.339952	0.111566	0.310453	0.305996	0	0.214637	0.396756	0.311064	0.102117	0.285847	0.257324	0	0.16375	5.21485	5.77048	16.0043	6.34882	5.44316	5.70302	5.76323
CTCCTGTCGAAGCCAA-1	0.963285	0.947509	0.946487	0.903427	0.939589	0	0.93028	0.959367	0.941787	0.940686	0.893017	0.93281	0	0.922332	0.872837	1.03365	1.04634	1.40937	1.09433	3.13664	1.16731
CTCCTTATCTTAAGAC-1	0.967496	0.94612	0.645426	0.944498	0.553785	0.659436	0.505139	0.967295	0.945821	0.643585	0.944129	0.571108	0.656424	0.511401	3.2466	4.15733	11.8705	4.04167	10.7703	8.98456	10.8084
CTCCTTATGGAACCTT-1	0.938115	0.900738	0.519784	0.895124	0.327366	0	0.341984	0.937546	0.899473	0.514975	0.89403	0.314309	0	0.326464	3.66658	3.97601	9.91284	4.5143	8.68047	9.14257	8.60106
CTCGACAGCACTCGGA-1	0.899947	0.892304	0.800224	0.875458	0.798914	0.367653	0.819508	0.8868	0.877071	0.772855	0.858435	0.768326	0.366491	0.79438	1.31278	1.31945	1.82114	1.43932	1.75451	13.2943	1.71916
CTCGACTCCTAATGGA-1	0.991836	0.937725	0.958366	0.92126	0.356497	0.125865	0.700212	0.991806	0.937839	0.958892	0.921184	0.366406	0.116305	0.716322	2.08059	7.2426	22.98	7.38501	15.6244	16.4557	14.1772
CTCGATGCCGTGCGTC-1	0.941916	0.905898	0.762192	0.864272	0.482902	0	0.778454	0.940037	0.902594	0.764246	0.859863	0.456914	0	0.770084	1.90337	2.35653	11.068	2.93829	4.85234	5.51908	3.48895
CTCGATGCGGTGTTAA-1	0.787192	0.736771	0.503983	0.608174	0.600282	0	0.607221	0.764557	0.709422	0.495087	0.585256	0.547635	0	0.561211	2.11339	2.37053	7.53943	3.85953	2.71803	3.39578	2.7731
CTCGATGTTGAACGGC-1	0.661333	0.608112	0.372974	0.557377	0.472664	0.207023	0.39997	0.63977	0.580655	0.36958	0.535514	0.419005	0.145452	0.343936	3.36421	3.4727	14.999	4.37851	3.64139	4.74627	3.92047
CTCGATGTTGCTATGT-1	0.883194	0.867969	0.863006	0.867077	0.561334	0.126117	0.863641	0.877709	0.861924	0.869341	0.859991	0.530188	0.107218	0.857227	2.22284	2.36424	9.05411	2.29569	3.80557	10.362	2.38899
CTCGCATACTCAACTC-1	0.990559	0.917899	0.956099	0.803341	0.167339	0	0.247049	0.99053	0.917719	0.95658	0.802845	0.158089	0	0.243296	2.49665	7.39427	23.7219	10.6772	16.6769	16.9024	16.4524
CTCGCTAGCACCATCT-1	0.906029	0.835431	0.80601	0.849677	0.477192	0	0.735178	0.903407	0.829122	0.803629	0.843837	0.448642	0	0.725935	2.42819	2.98026	5.2415	2.84339	4.74253	5.38107	3.74403
CTCGCTGTTCATAGAT-1	0.894675	0.718047	0.5842	0.830287	0.694349	0.276939	0.674551	0.885976	0.706092	0.584762	0.820028	0.647885	0.213452	0.636156	1.65398	3.63312	7.94737	2.39506	2.18796	4.32581	2.48423
CTCGGAATTCTTGATA-1	0.955632	0.938326	0.483593	0.938495	0.414359	0.865396	0.27546	0.955146	0.937628	0.48059	0.937923	0.414432	0.8641	0.264267	2.86118	3.32233	14.0128	3.65396	8.92563	5.03155	10.0762
CTCGGACTAACGTGGC-1	0.965313	0.937137	0.944072	0.874256	0.946309	0	0.924783	0.961765	0.930422	0.938074	0.861169	0.940939	0	0.916777	0.864746	1.14137	1.07462	1.63349	1.08713	3.23077	1.25057
CTCGGAGCGAATCATG-1	0.994672	0.918077	0.905528	0.891749	0.712497	0	0.893594	0.99465	0.917724	0.905877	0.891374	0.71093	0	0.896537	1.62814	6.1808	18.5364	7.92659	10.4371	14.8626	9.7471
CTCGGAGTCTTAAGGA-1	0.851754	0.853387	0.86761	0.91583	0.631638	0.157926	0.78394	0.841052	0.843048	0.873526	0.91033	0.599354	0.105778	0.767491	2.10267	2.10406	6.25004	1.63986	3.10731	5.38045	2.48849
CTCGGATCGGAATACG-1	0.823441	0.804644	0.496	0.753422	0.603317	0	0.543058	0.807396	0.782333	0.476774	0.738501	0.547796	0	0.485211	2.0625	1.96231	5.57817	2.96959	2.63076	3.29274	2.89003
CTCGGATTGAATGAGT-1	0.957997	0.943329	0.944291	0.901515	0.934657	0	0.92567	0.953535	0.93692	0.937938	0.890218	0.928107	0	0.9169	0.933199	1.05654	1.04359	1.38519	1.19484	2.95313	1.18774
CTCGGTCTCCAACTGC-1	0.934684	0.905702	0.481451	0.894825	0.463285	0.197634	0.432676	0.93292	0.90339	0.474121	0.892661	0.444472	0.161985	0.40728	2.22831	2.80892	9.03581	3.23305	5.58306	6.58365	5.63387
CTCGTCGCGATTAATT-1	0.990682	0.93117	0.889095	0.92322	0.657273	0	0.908248	0.990631	0.930711	0.889538	0.922642	0.6544	0	0.909969	1.81568	4.56139	14.5355	4.53243	8.98018	11.771	6.76785
CTCGTTCACGACTGCA-1	0.91075	0.850201	0.825834	0.834465	0.601725	0	0.829374	0.903458	0.837785	0.820779	0.828445	0.561256	0	0.814605	1.53877	1.98109	3.29137	2.98211	3.00742	3.72233	2.07967
CTCGTTCTGTCACGTT-1	0.789293	0.76992	0.428629	0.753959	0.431774	0.151919	0.463856	0.77949	0.757949	0.42741	0.74629	0.37982	0.119056	0.429807	3.08594	3.05037	16.1874	4.07204	4.04096	6.8848	4.27863
CTGAAGCGGTTGCCAA-1	0.954505	0.938338	0.937232	0.885136	0.934106	0	0.922776	0.949503	0.931394	0.930161	0.872177	0.926706	0	0.913666	0.958675	1.10427	1.11399	1.50618	1.14296	3.05232	1.20991
CTGAAGCGTGGTGAAG-1	0.948882	0.935566	0.934636	0.884996	0.927137	0.433855	0.923765	0.943181	0.928185	0.927114	0.870645	0.919509	0.38382	0.914268	1.00746	1.11962	1.12551	1.44159	1.23692	3.85319	1.1741
CTGAAGGAGCCTCACT-1	0.995679	0.99093	0.977852	0.975828	0.853721	0	0.965474	0.995673	0.990916	0.97838	0.975738	0.853297	0	0.967276	1.99845	2.65188	20.4121	3.59571	10.0898	16.1937	8.81704
CTGAAGGATCTGTACG-1	0.904898	0.901006	0.739542	0.924603	0.774835	0.380421	0.870492	0.894484	0.88975	0.736875	0.917496	0.746747	0.309128	0.855945	1.38824	1.39352	4.68508	1.32423	2.02874	3.46789	1.60205
CTGAAGGTGCTCGAGG-1	0.935991	0.901902	0.765539	0.8936	0.852335	0	0.666425	0.930127	0.892927	0.743281	0.886919	0.838668	0	0.628511	1.23512	1.52993	2.32648	1.89045	1.83987	3.45546	2.59789
CTGAAGTGCTGAACTG-1	0.959969	0.837311	0.778108	0.700156	0.325538	0.432094	0.504875	0.959644	0.83473	0.780579	0.694388	0.300376	0.432178	0.495558	2.8372	4.57439	21.3613	5.64508	7.13324	31.3171	6.61117
CTGAAGTTGCAGACAT-1	0.96612	0.948973	0.947803	0.89532	0.946686	0.631339	0.907255	0.962501	0.943441	0.942149	0.883859	0.94091	0.589842	0.8971	0.837998	1.02148	1.03361	1.45662	1.04456	2.69971	1.37099
CTGAAGTTGGATCGGC-1	0.857035	0.826428	0.605472	0.773094	0.478665	0.452777	0.603636	0.849293	0.817588	0.610784	0.764306	0.43465	0.45848	0.58461	2.36024	2.67685	18.4269	3.51537	3.94375	35.5235	4.16626
CTGAATTCGCGTAAGG-1	0.931209	0.819893	0.700874	0.844527	0.59833	0.266011	0.734887	0.927225	0.815994	0.706656	0.842525	0.559552	0.208052	0.713466	1.58483	3.70626	10.5294	3.71545	3.12803	4.49312	2.68057
CTGACCGCCAATTAGG-1	0.923944	0.915021	0.42116	0.906494	0.422394	0.056514	0.304998	0.922565	0.913179	0.417271	0.90446	0.405738	0.0312296	0.273707	2.92466	2.83127	14.4248	2.96466	6.35475	8.62276	6.64837
CTGACGTATCCGCCAC-1	0.980198	0.886952	0.849329	0.825735	0.302134	0.0312757	0.678238	0.980272	0.886573	0.849196	0.825374	0.308915	0.0206528	0.695156	4.99395	8.06963	15.3031	10.349	16.4751	17.6686	15.0043
CTGACTCCGAATCTGC-1	0.951526	0.932526	0.874846	0.740121	0.31266	0.115541	0.438258	0.950572	0.931661	0.878887	0.734093	0.281999	0.0813561	0.419935	2.24113	3.19564	20.4212	4.82139	6.74475	7.62116	6.39704
CTGACTCGAATTCGTG-1	0.97285	0.963237	0.64412	0.967532	0.591049	0.294607	0.565586	0.972564	0.963096	0.641833	0.967186	0.604758	0.278585	0.564558	2.28301	3.02143	10.808	2.48173	8.27982	9.13467	8.12841
CTGACTGGTATGATAA-1	0.919158	0.920625	0.898837	0.901362	0.864126	0	0.913687	0.909948	0.911123	0.889236	0.890532	0.847821	0	0.903208	1.25793	1.2186	1.52926	1.41355	1.59261	3.0391	1.26268
CTGACTGGTCTACCTT-1	0.964367	0.951443	0.949571	0.892508	0.945944	0	0.937443	0.960586	0.94594	0.9439	0.880378	0.940622	0	0.93028	0.862156	0.97671	0.998828	1.45607	1.09832	3.13225	1.10361
CTGACTGTGGCCGGTT-1	0.961626	0.948152	0.679372	0.946041	0.841388	0	0.68532	0.961183	0.947445	0.676948	0.945596	0.842492	0	0.690268	2.58853	2.77748	9.41871	3.51799	5.48545	8.67648	6.95807
CTGAGGTTCAGGCCAA-1	0.986996	0.926984	0.924822	0.929652	0.339273	0.0826868	0.937456	0.987019	0.926971	0.925598	0.929309	0.341673	0.066253	0.941122	2.92497	5.95118	21.1945	5.14835	12.6313	13.5035	8.02764
CTGATCCAACGCACAA-1	0.866159	0.908535	0.865005	0.886209	0.738656	0.270906	0.77724	0.85363	0.900125	0.85295	0.877415	0.711376	0.241681	0.755403	1.77172	1.47566	1.81506	1.78371	2.38119	6.7613	2.24439
CTGATGCCAATGCTTC-1	0.928196	0.86641	0.862195	0.816878	0.900698	0	0.855272	0.922308	0.854964	0.850407	0.800865	0.892353	0	0.842778	1.3771	1.8445	1.87437	2.14156	1.60297	3.68959	1.91417
CTGATTAACAGCGGCC-1	0.965662	0.808392	0.826346	0.678188	0.962225	0.379813	0.826856	0.964088	0.799204	0.818531	0.659203	0.960404	0.343107	0.819314	1.25209	2.82785	2.72981	3.46305	1.28202	4.77441	2.73818
CTGATTAACGCAAGAA-1	0.952085	0.931521	0.929811	0.871081	0.924014	0	0.924155	0.946646	0.92331	0.921482	0.85616	0.916063	0	0.914784	0.969783	1.13139	1.15088	1.57833	1.26714	2.97989	1.17465
CTGATTACAATGTCCA-1	0.934612	0.927904	0.915869	0.805646	0.902697	0	0.920534	0.927265	0.918121	0.905478	0.781016	0.890544	0	0.909558	1.13664	1.09876	1.23849	1.8621	1.32548	2.84799	1.14443
CTGATTGCTTCTAGAA-1	0.993309	0.949188	0.943085	0.928537	0.944244	0	0.899569	0.993376	0.949044	0.943363	0.928236	0.944024	0	0.901172	3.24339	5.38262	14.7722	5.81742	5.32167	15.5169	9.54976
CTGCATTGAGCACGGA-1	0.876126	0.893376	0.842	0.907634	0.483542	0	0.715373	0.870777	0.88849	0.844826	0.903846	0.448852	0	0.701193	2.4078	2.20557	7.48491	2.16672	4.29797	4.88667	3.44827
CTGCATTGAGGAGCCG-1	0.941933	0.929121	0.92388	0.872358	0.912084	0	0.910045	0.935395	0.920483	0.914698	0.857172	0.902022	0	0.898845	1.07162	1.14273	1.18977	1.55084	1.30986	2.96306	1.27492
CTGCCACGTGTTAATA-1	0.872652	0.890729	0.841375	0.894095	0.704437	0	0.800816	0.857719	0.878137	0.826819	0.882041	0.664544	0	0.776294	1.56107	1.45497	1.94851	1.4406	2.2671	3.19089	1.91699
CTGCCGATTGCGATGT-1	0.976752	0.904264	0.820015	0.836105	0.600683	0.0869105	0.877508	0.976541	0.903263	0.820433	0.834481	0.605807	0.0651021	0.882852	2.26764	4.30224	14.6918	5.78263	8.43992	10.383	6.45756
CTGCCGCTTCGGCTGC-1	0.950875	0.941067	0.941904	0.898988	0.92306	0	0.933744	0.945778	0.934396	0.935255	0.887157	0.914127	0	0.925759	1.02231	1.07687	1.06385	1.38819	1.2163	3.07155	1.11006
CTGCCGTGAAGTCGCA-1	0.903531	0.863832	0.711333	0.858987	0.710823	0.69241	0.688348	0.892892	0.847767	0.680637	0.844211	0.66974	0.667986	0.649137	1.39408	1.6068	2.45352	1.72634	2.1931	2.93158	2.36707
CTGCCTAGTGAATAAG-1	0.860607	0.909909	0.834243	0.880795	0.787294	0.718943	0.883488	0.844267	0.900507	0.82862	0.871991	0.759782	0.694121	0.872055	1.63048	1.38254	2.77127	1.8425	1.92913	2.66018	1.61825
CTGCCTATACATCCAT-1	0.829328	0.866172	0.824587	0.772041	0.788055	0.233582	0.840806	0.806497	0.847241	0.80548	0.751595	0.755432	0.18384	0.817599	1.70268	1.46979	1.89953	2.37426	1.78422	5.56783	1.58193
CTGCCTCCAACACCAG-1	0.617243	0.614701	0.393107	0.605735	0.462781	0.309155	0.492393	0.586732	0.585508	0.391856	0.580438	0.408992	0.259094	0.447303	3.3072	3.36228	16.9315	3.61953	3.71681	4.5589	3.69109
CTGCCTGACACGGATT-1	0.894113	0.825797	0.539964	0.739078	0.696265	0.386551	0.627847	0.885901	0.809481	0.527998	0.725584	0.662147	0.327339	0.586659	1.71821	2.01713	6.22807	3.29248	2.48001	3.7352	2.76013
CTGCCTGTGAGCCAGG-1	0.807902	0.67452	0.693078	0.681426	0.931058	0.186298	0.730703	0.810423	0.668823	0.692426	0.67578	0.935119	0.163357	0.72662	5.7719	6.23476	13.5311	6.16084	34.3162	8.64639	5.8516
CTGCGGAAGCAGGCAC-1	0.883321	0.789531	0.777032	0.793439	0.525265	0	0.690334	0.884476	0.786441	0.777728	0.790566	0.513092	0	0.682831	3.54995	5.40364	10.4082	5.47394	5.49464	6.34847	4.71891
CTGCGGCATGTAAGTA-1	0.937468	0.843558	0.840752	0.761656	0.956661	0	0.883583	0.931417	0.827487	0.824366	0.736282	0.952787	0	0.872004	1.19107	1.83756	1.85274	2.23776	1.02798	3.41425	1.60482
CTGCTCATTAGAGTGC-1	0.979386	0.970334	0.594313	0.969207	0.909267	0.834101	0.643262	0.979187	0.97016	0.591297	0.968923	0.914331	0.832831	0.648186	2.07691	2.79263	10.6088	2.59626	6.34225	6.63651	8.50304
CTGGAACAATAGACAG-1	0.933963	0.914982	0.695425	0.917093	0.419265	0.164921	0.56193	0.932157	0.912693	0.695304	0.915485	0.394363	0.142868	0.548442	2.22869	2.54694	11.648	2.94107	5.67963	8.05688	5.45344
CTGGAAGGCAACCGGA-1	0.916695	0.896291	0.901176	0.853215	0.822059	0	0.878894	0.904325	0.879258	0.885138	0.834213	0.791828	0	0.859329	1.13622	1.21259	1.18983	1.60609	1.56573	2.65534	1.31977
CTGGAAGTCTAAGCTC-1	0.794299	0.66772	0.572086	0.591395	0.352763	0.18897	0.326533	0.787909	0.656068	0.571074	0.576424	0.31109	0.144848	0.285189	3.69564	4.44176	13.5623	4.83732	5.3347	6.0251	5.43946
CTGGAATAGGAATTAG-1	0.94441	0.913694	0.520824	0.906979	0.456638	0.0340126	0.349404	0.943536	0.912314	0.515255	0.905451	0.452898	0.0295631	0.329278	2.68043	3.30174	9.27721	3.39555	7.30806	27.3837	7.54022
CTGGAATAGTGCAAGT-1	0.985383	0.963265	0.932657	0.870733	0.456518	0.923173	0.872872	0.985277	0.963134	0.933805	0.869962	0.463624	0.923727	0.876022	2.0092	3.57376	19.4435	5.99551	10.5858	12.7165	7.4389
CTGGAATGGATAGTTC-1	0.908701	0.906046	0.898447	0.886614	0.840028	0	0.886675	0.895046	0.891777	0.884334	0.871677	0.817421	0	0.870564	1.18526	1.19418	1.29201	1.3986	1.61031	2.70098	1.35116
CTGGAATGGATCAGCA-1	0.998167	0.982942	0.980967	0.964885	0.94668	0.0732418	0.9617	0.998211	0.982902	0.981324	0.965087	0.947028	0.0630107	0.964402	5.35875	3.82721	28.0112	8.43859	32.4065	20.6919	13.1581
CTGGAATGTCCGGCCT-1	0.995062	0.909998	0.913989	0.894279	0.713172	0	0.742339	0.995043	0.909915	0.914197	0.893875	0.711827	0	0.751607	1.58833	7.48666	15.8798	7.22699	11.146	15.5641	12.8739
CTGGCACTTCTGCGTC-1	0.910999	0.91135	0.891305	0.884872	0.717342	0	0.858433	0.9154	0.910528	0.891757	0.883451	0.730395	0	0.863087	5.57804	4.09313	10.0724	4.35292	7.5595	9.33129	6.17124
CTGGCCTTACCACTTA-1	0.975675	0.855399	0.847176	0.854671	0.481907	0	0.780881	0.97514	0.852804	0.849649	0.850882	0.46677	0	0.778932	1.50331	4.06123	11.9716	3.39104	5.77935	6.52361	4.4071
CTGGCCTTGCATTCGG-1	0.970412	0.949345	0.894522	0.854813	0.30157	0.121506	0.676364	0.970067	0.948645	0.896569	0.852697	0.28126	0.0944373	0.679162	2.20175	2.72216	16.974	4.50164	8.20251	8.94392	6.87348
CTGGCGCACTTACTGA-1	0.901159	0.869129	0.803022	0.878058	0.5176	0.667992	0.686123	0.896842	0.862052	0.809584	0.873186	0.480138	0.647084	0.66645	2.06427	2.25686	11.1497	2.52448	3.88144	3.40047	3.30905
CTGGCGGACAACGCAC-1	0.961719	0.930972	0.930782	0.906864	0.939627	0.571871	0.919797	0.957555	0.923518	0.923311	0.896472	0.933073	0.516115	0.910899	0.883494	1.19038	1.1923	1.36228	1.11055	2.74291	1.26737
CTGGCTGGACGCTTGG-1	0.850348	0.887053	0.866697	0.804833	0.798205	0.485294	0.739574	0.832785	0.873518	0.850756	0.785456	0.772199	0.426021	0.709212	1.68809	1.45312	1.58003	2.08594	1.8855	3.15753	2.23349
CTGGTACTCGAAGTGG-1	0.956074	0.843988	0.848974	0.809825	0.906104	0	0.863209	0.953106	0.831391	0.836838	0.794102	0.898831	0	0.852364	1.17858	2.05155	2.02214	2.24484	1.61826	3.82463	1.93395
CTGGTGAGGTCTCGTC-1	0.806264	0.766368	0.42551	0.743011	0.552363	0.0730869	0.482101	0.793129	0.752389	0.411933	0.731259	0.508679	0.0673873	0.430967	2.47053	2.88285	7.69761	3.46593	3.33168	31.7324	3.55398
CTGGTGATCCTGAAGG-1	0.926426	0.889368	0.899418	0.618691	0.867392	0.653401	0.876164	0.914394	0.872183	0.882714	0.586981	0.844963	0.624985	0.85667	1.02395	1.28509	1.1894	3.25298	1.35484	3.09674	1.35187
CTGGTGATCGCCGTAG-1	0.987263	0.950179	0.893493	0.906888	0.636176	0	0.868488	0.987148	0.949695	0.894788	0.906001	0.641488	0	0.869519	1.68271	3.21724	19.042	4.4412	8.65855	10.3129	6.20787
CTGGTGCACCATACCA-1	0.955956	0.934487	0.940482	0.939063	0.912609	0	0.932483	0.95129	0.927458	0.934537	0.932467	0.903358	0	0.925071	0.959054	1.16294	1.14542	1.11704	1.35138	3.19852	1.16844
CTGGTGCACGATCAAG-1	0.98601	0.972656	0.948075	0.937447	0.646507	0.0965571	0.82509	0.986026	0.972183	0.952054	0.936397	0.648782	0.0757552	0.829491	1.93104	1.79315	17.1086	2.67665	5.99568	9.05052	4.95813
CTGGTGCGAGAAGCTT-1	0.948893	0.934748	0.503865	0.93279	0.506678	0.0862029	0.36656	0.948156	0.933727	0.499889	0.931979	0.509005	0.0565884	0.348343	2.68215	2.91283	11.6839	3.35161	7.31957	8.73674	7.62836
CTGGTGCGTTCACGAG-1	0.980992	0.922143	0.905988	0.897028	0.682575	0.340754	0.838624	0.980877	0.921599	0.906739	0.89623	0.689173	0.333337	0.849094	2.44002	4.66338	16.8873	5.18181	9.66086	11.4713	8.77473
CTGGTGCTACAGTATT-1	0.945883	0.837959	0.783411	0.785693	0.771541	0.24259	0.823803	0.943801	0.833499	0.77666	0.776295	0.763928	0.20444	0.817589	1.70496	3.01714	3.80461	3.21807	3.77576	5.72625	3.05214
CTGGTGCTTATGACCA-1	0.891244	0.857736	0.453068	0.851509	0.41025	0	0.381125	0.888941	0.853449	0.444685	0.848365	0.381254	0	0.349377	3.23671	3.12185	8.94822	3.79542	5.48129	6.00015	5.57454
CTGGTGGCCAATAAGT-1	0.957599	0.923456	0.633774	0.918312	0.861159	0.107411	0.559039	0.957142	0.922418	0.629442	0.917401	0.869256	0.0823755	0.558026	2.81004	3.38377	7.936	3.85052	5.94829	9.24445	7.54025
CTGGTGGCTTAGACTC-1	0.927827	0.837324	0.749337	0.794981	0.54635	0.249555	0.658637	0.923433	0.826626	0.756981	0.784901	0.50669	0.214871	0.632604	1.58617	2.30552	12.419	2.97088	3.53121	5.91136	3.17423
CTGGTTGCGTTAATTG-1	0.960753	0.949298	0.937587	0.921464	0.423978	0	0.838546	0.960681	0.948881	0.937872	0.919996	0.409717	0	0.839089	2.56517	2.71928	5.16412	2.92817	6.87107	7.52916	4.70034
CTGGTTGGACATCACC-1	0.834906	0.785288	0.520317	0.770152	0.544392	0.303492	0.624728	0.825002	0.775054	0.505325	0.762248	0.50401	0.265176	0.594567	2.41549	3.08975	5.88041	3.7386	3.51682	5.17881	3.27303
CTGGTTGGCTTGTTAC-1	0.83247	0.891945	0.708512	0.867575	0.640219	0.539904	0.696428	0.814555	0.881307	0.697476	0.860418	0.594282	0.514455	0.661068	1.87093	1.55309	3.97461	2.23765	2.59385	4.33821	2.44265
CTGTATCTTCGCCATA-1	0.900003	0.88643	0.767869	0.86705	0.615475	0.58793	0.801947	0.895017	0.880114	0.763229	0.859574	0.589527	0.592165	0.790761	2.00564	2.07588	4.68827	2.23808	3.53788	17.0951	2.69982
CTGTATGGCTCAACAT-1	0.909406	0.876209	0.47449	0.853116	0.486274	0.749093	0.431957	0.9066	0.87154	0.465091	0.849868	0.459357	0.743976	0.39799	2.4587	2.61242	8.15885	3.66555	4.71865	5.05364	4.86663
CTGTCACTATGTGCAT-1	0.877917	0.907709	0.801609	0.894254	0.715444	0	0.822592	0.866097	0.898957	0.792962	0.886323	0.684418	0	0.805474	1.66651	1.46128	3.03952	1.74399	2.43744	3.47642	2.01084
CTGTCACTCGGCCTTA-1	0.98501	0.948729	0.94869	0.903558	0.281299	0.58894	0.773001	0.984987	0.948405	0.950242	0.902816	0.27319	0.586472	0.775599	2.90353	4.03908	27.462	5.03385	11.3261	11.82	8.67156
CTGTCAGATCGATGCG-1	0.893358	0.821464	0.774373	0.811109	0.738034	0.201205	0.749214	0.881336	0.800757	0.746589	0.789299	0.704435	0.182102	0.71925	1.45229	1.85741	2.04316	1.91372	2.17295	10.5996	2.17579
CTGTCAGGCTTCCTAA-1	0.955413	0.909945	0.863152	0.893463	0.423413	0	0.784102	0.954605	0.909276	0.864251	0.891227	0.406727	0	0.783946	2.19937	3.37739	9.64046	3.22389	6.53511	7.16872	4.90983
CTGTCAGGTGGATCGT-1	0.988556	0.874839	0.84253	0.823096	0.794747	0	0.792483	0.988942	0.874469	0.842283	0.822352	0.794077	0	0.791936	5.26758	8.0457	13.0849	8.9698	11.3014	15.4248	10.0467
CTGTCTATCCACATCT-1	0.955603	0.933879	0.932816	0.877242	0.921816	0	0.918515	0.95078	0.926601	0.925381	0.863584	0.912895	0	0.909217	0.952025	1.15493	1.16132	1.56594	1.23577	3.15469	1.26158
CTGTGCAACATTGAGG-1	0.273344	0.242073	0.0695015	0.241121	0.214812	0	0.219318	0.262462	0.229445	0.0641808	0.228417	0.201479	0	0.205112	12.126	12.2297	18.1388	12.2323	12.3216	12.6041	12.2973
CTGTGCAGATGATAAT-1	0.894571	0.914515	0.758169	0.90327	0.787232	0	0.836392	0.882039	0.90456	0.74372	0.894277	0.759289	0	0.81718	1.40889	1.28052	2.93193	1.5084	1.91841	3.04441	1.7649
CTGTGCGTGAGCCGTC-1	0.928617	0.937708	0.89287	0.916373	0.87942	0	0.907018	0.918719	0.928934	0.87991	0.905025	0.861616	0	0.89377	1.083	1.00463	1.41155	1.18364	1.36931	2.81845	1.22115
CTGTTATGGCCAGCGG-1	0.947973	0.931335	0.928756	0.877247	0.922836	0.898329	0.905634	0.942236	0.923317	0.920458	0.863113	0.914243	0.886235	0.894241	1.02405	1.14627	1.16898	1.54268	1.24187	1.38314	1.32357
CTGTTCCAGAAGCTGA-1	0.975825	0.881254	0.780584	0.923954	0.530258	0.471832	0.679698	0.975515	0.880472	0.781415	0.923436	0.532207	0.459746	0.682937	1.91391	5.67165	15.3938	4.3949	7.31666	7.32622	6.6236
CTGTTCGTATGCACCA-1	0.812575	0.906794	0.835975	0.915031	0.516498	0	0.840226	0.800827	0.900866	0.841001	0.913082	0.469658	0	0.829106	2.44807	1.75457	6.91672	2.42494	3.51453	4.1033	2.22504
CTGTTCTGCTCAGGAC-1	0.991715	0.915014	0.898231	0.860874	0.447529	0.861198	0.243848	0.991839	0.914982	0.898405	0.860344	0.463014	0.862068	0.238433	3.97633	7.5349	16.9141	8.30392	14.8828	53.3331	15.3913
CTGTTGCTACTCACAG-1	0.918158	0.891256	0.765931	0.842259	0.509117	0.13417	0.783367	0.912845	0.88427	0.774586	0.834167	0.461855	0.112792	0.767832	1.63962	1.89868	12.1943	2.55114	3.55496	9.89364	2.56516
CTGTTGGATCAACGCA-1	0.893807	0.878979	0.879185	0.828778	0.835023	0	0.808004	0.880735	0.864671	0.864373	0.808729	0.812443	0	0.783723	1.39365	1.51594	1.48951	1.81266	1.6555	2.87885	1.85142
CTTACGAACTCCGTCC-1	0.864669	0.86947	0.779328	0.88127	0.679326	0	0.810609	0.848045	0.85346	0.768334	0.86903	0.633274	0	0.787294	1.57702	1.54983	2.99882	1.59571	2.30516	3.1355	1.86302
CTTACGCAGAGGCTCG-1	0.9647	0.944805	0.943418	0.89826	0.946506	0.685291	0.922126	0.961084	0.939042	0.937521	0.887578	0.941242	0.66212	0.913917	0.871743	1.08105	1.09533	1.46405	1.09298	3.06566	1.27882
CTTACGCCATGCACAG-1	0.948703	0.940345	0.887482	0.874318	0.919378	0.422163	0.921303	0.942876	0.93314	0.875763	0.859912	0.909541	0.363039	0.911521	1.00323	1.05236	1.54758	1.56498	1.21781	3.55626	1.1932
CTTACGCTACGTAAGC-1	0.930973	0.912136	0.913775	0.892307	0.905866	0	0.895577	0.920514	0.898391	0.899878	0.875692	0.892104	0	0.879001	1.02491	1.14018	1.11473	1.27012	1.21633	2.66247	1.23499
CTTACGGTAAGCCGAA-1	0.987435	0.889734	0.870587	0.821402	0.704601	0	0.872675	0.987332	0.888712	0.871257	0.819715	0.714291	0	0.878722	1.744	4.90813	15.7115	6.17377	8.79648	10.7515	7.29387
CTTACGTCATCCTTAT-1	0.958704	0.93665	0.622468	0.925209	0.819851	0.876012	0.529815	0.958094	0.935744	0.617633	0.92463	0.833624	0.874341	0.522499	2.36195	2.99997	7.77842	4.15833	5.92287	4.32666	6.98301
CTTAGCAACTAGGACC-1	0.980745	0.966961	0.956236	0.955479	0.251053	0	0.756439	0.98059	0.966692	0.958006	0.955048	0.233638	0	0.754996	2.18651	2.85774	19.9435	3.04939	10.0116	10.3343	7.16429
CTTAGCACGACAGAAC-1	0.948332	0.929619	0.927138	0.85136	0.917972	0.711788	0.917374	0.942656	0.920968	0.918547	0.833368	0.907648	0.676053	0.906767	1.02042	1.13468	1.17642	1.66154	1.21196	2.2884	1.2055
CTTAGCGTAGCGTGCG-1	0.93699	0.940604	0.930461	0.931045	0.874481	0	0.904798	0.930195	0.93379	0.922955	0.923312	0.86004	0	0.893645	1.13823	1.07437	1.19528	1.16952	1.55983	3.12507	1.34773
CTTAGCTACCATCTCA-1	0.919026	0.900282	0.907614	0.872696	0.807569	0	0.866201	0.907476	0.885088	0.893329	0.853699	0.776474	0	0.845914	1.13925	1.22832	1.17522	1.40031	1.66671	2.77945	1.42578
CTTAGCTACGCAAGGT-1	0.98389	0.936839	0.921424	0.928754	0.333041	0.191917	0.807533	0.983815	0.936539	0.922165	0.928372	0.336112	0.181333	0.820024	2.63295	5.02993	23.0269	5.15404	13.1763	13.686	10.9609
CTTAGCTATCCTTGCG-1	0.959848	0.943185	0.943978	0.912366	0.934213	0.147567	0.927471	0.955478	0.93691	0.937706	0.902384	0.926679	0.0913748	0.918965	0.904631	1.06924	1.05531	1.30958	1.13174	5.62287	1.17561
CTTAGCTTAGTTCTCG-1	0.971364	0.929056	0.882954	0.807072	0.49957	0	0.773893	0.970985	0.927849	0.886357	0.803453	0.49342	0	0.777029	2.07397	2.91225	21.2403	4.59062	6.8101	7.69329	5.5347
CTTAGCTTCGCTGACC-1	0.74147	0.727801	0.342299	0.729256	0.473451	0.326317	0.461501	0.725979	0.714506	0.338268	0.715779	0.430001	0.271818	0.420568	3.05918	3.42005	16.1079	3.37956	4.01358	4.49836	4.10487
CTTAGTAAGCGTGGCA-1	0.949935	0.93448	0.929982	0.890289	0.908856	0	0.914981	0.944245	0.92678	0.921784	0.87706	0.897431	0	0.904728	0.990895	1.11674	1.1564	1.42835	1.27921	2.99506	1.25728
CTTAGTAATGCAACGA-1	0.971571	0.961103	0.92746	0.938575	0.330041	0.867784	0.519879	0.971101	0.961598	0.932931	0.937864	0.298503	0.873719	0.507198	1.84383	3.88353	21.4497	3.0927	6.39706	31.7773	5.86083
CTTAGTCCTCATAAGT-1	0.95838	0.93297	0.932069	0.906042	0.928694	0	0.919927	0.95392	0.925846	0.924784	0.895599	0.920864	0	0.91101	0.927379	1.18138	1.18443	1.37081	1.20058	3.19202	1.26438
CTTAGTCTATCGAGAC-1	0.990707	0.897604	0.946949	0.889598	0.354038	0	0.739956	0.99066	0.897135	0.947758	0.889072	0.359426	0	0.752691	1.91823	6.40791	22.7828	6.58998	13.2401	13.8771	11.5336
CTTAGTCTCGACAACT-1	0.991172	0.924212	0.946257	0.798392	0.495419	0	0.580178	0.991162	0.923929	0.946825	0.797603	0.51435	0	0.593967	2.893	6.27115	24.4005	9.8355	14.8391	15.9152	14.3745
CTTAGTCTGTGCATCC-1	0.888953	0.947912	0.803644	0.949336	0.789018	0.194181	0.918113	0.878176	0.943126	0.804571	0.944644	0.76793	0.17066	0.910242	1.58632	1.1126	4.67477	1.09345	2.15988	9.08794	1.36787
CTTAGTCTTATTCGGA-1	0.669908	0.636946	0.341088	0.647995	0.369149	0	0.353333	0.653685	0.623533	0.339311	0.633809	0.317403	0	0.306022	3.78047	4.5306	21.0312	4.26539	4.61922	4.95984	4.73151
CTTAGTCTTCGATGTC-1	0.870331	0.873982	0.865506	0.891648	0.490155	0	0.817834	0.865311	0.869004	0.867793	0.887485	0.458988	0	0.80989	2.51412	2.47329	6.40253	2.31646	4.36195	4.90348	2.88376
CTTAGTGCGACCTATT-1	0.922264	0.894662	0.898573	0.646177	0.837517	0.72658	0.859297	0.909583	0.87766	0.881549	0.61147	0.809394	0.691545	0.837591	1.05318	1.2318	1.18812	2.88316	1.48413	2.21414	1.45299
CTTAGTGCGTTGACGC-1	0.957095	0.671704	0.723833	0.730863	0.214292	0.728054	0.522451	0.956845	0.669131	0.725111	0.72909	0.187993	0.727004	0.51954	3.14791	9.32113	28.4036	9.17569	9.28671	6.97636	8.33262
CTTAGTGGCTAAGACG-1	0.89423	0.904787	0.884152	0.839228	0.841416	0.246202	0.855563	0.881537	0.892113	0.869231	0.820145	0.820134	0.195718	0.835871	1.40685	1.27322	1.4254	1.74424	1.63721	5.31952	1.55172
CTTAGTGGTACACGAC-1	0.993165	0.901074	0.886031	0.851195	0.40741	0.743236	0.809276	0.993149	0.901002	0.886034	0.850941	0.424742	0.743027	0.814993	2.37016	9.76809	17.6986	11.1062	18.7821	23.5496	15.5967
CTTAGTTCACCGCCAG-1	0.891626	0.899399	0.888478	0.857175	0.807187	0	0.702199	0.878924	0.88825	0.875663	0.842943	0.782567	0	0.670685	1.43745	1.42064	1.47115	1.77969	1.8506	3.09743	2.49892
CTTAGTTGCTCGTTGT-1	0.932425	0.906075	0.894512	0.818308	0.882227	0.814528	0.850752	0.924311	0.894134	0.88158	0.797982	0.866959	0.796312	0.832151	1.12344	1.29064	1.39071	1.90586	1.43263	2.04795	1.64178
CTTAGTTGGAGCGACC-1	0.939131	0.901264	0.486081	0.898353	0.37239	0.0727762	0.243193	0.938482	0.900141	0.481722	0.897222	0.367217	0.0484341	0.220848	3.39918	4.19036	11.2147	4.29901	8.92496	10.0468	9.22063
CTTATTCACTAGCTGG-1	0.947502	0.931401	0.744302	0.899896	0.417195	0	0.64501	0.94637	0.929848	0.744846	0.897352	0.390716	0	0.634279	2.22393	2.37462	10.9379	2.84389	5.61438	6.16462	4.78237
CTTCAAGTAACAGCTT-1	0.839559	0.896872	0.926475	0.938412	0.482954	0	0.865677	0.834202	0.894508	0.929358	0.935736	0.446717	0	0.860703	2.80048	2.38106	5.04908	1.71074	4.26823	4.87438	2.56001
CTTCAAGTCGACCTTC-1	0.883831	0.870402	0.618545	0.869413	0.439917	0	0.48838	0.879021	0.865064	0.62045	0.86516	0.402851	0	0.457194	2.4211	2.55811	15.3196	2.88454	4.64099	5.16618	4.51086
CTTCAATCGTACTACG-1	0.840987	0.785485	0.541275	0.734178	0.465438	0	0.535719	0.832188	0.773909	0.543436	0.723723	0.420104	0	0.503757	2.46802	2.89695	16.3339	3.77874	4.00796	4.52817	3.90137
CTTCACAAGTTCCTCA-1	0.941624	0.917066	0.91883	0.862375	0.90777	0.188266	0.895182	0.935017	0.907692	0.909619	0.846596	0.897047	0.14109	0.882698	1.07194	1.27869	1.26269	1.63651	1.33104	5.9795	1.40352
CTTCATGCCTAGACGG-1	0.962869	0.947659	0.947454	0.895675	0.948337	0.170177	0.923879	0.959045	0.942158	0.941944	0.88453	0.943137	0.133528	0.915678	0.891891	1.04923	1.0523	1.47036	1.0632	7.14855	1.25129
CTTCATTGGATACCAC-1	0.888029	0.864875	0.813237	0.889748	0.645358	0.0945813	0.79715	0.88003	0.85498	0.813434	0.882483	0.614666	0.0734665	0.781726	1.83369	1.99577	5.04545	1.88888	3.04952	10.9363	2.40695
CTTCCAATTGAAGATT-1	0.952565	0.914527	0.702594	0.935488	0.757741	0.388182	0.724713	0.951608	0.91293	0.70215	0.934147	0.754577	0.385248	0.720693	2.19145	3.05551	11.6925	2.51849	4.71159	17.761	4.92559
CTTCCACGATCCTGTA-1	0.945559	0.922068	0.924901	0.886391	0.9146	0.191433	0.903747	0.939471	0.913625	0.916641	0.873359	0.90482	0.122494	0.892648	1.04075	1.26354	1.23173	1.48605	1.28945	4.63495	1.3646
CTTCCACGCCTTCCTG-1	0.878062	0.880374	0.713677	0.842601	0.739463	0	0.836185	0.86438	0.866496	0.706505	0.83294	0.705288	0	0.819463	1.55476	1.51753	4.32386	2.30656	2.13721	3.1477	1.88327
CTTCCACGTCACGCCA-1	0.832737	0.854041	0.715904	0.864116	0.531599	0	0.704592	0.823912	0.847952	0.717798	0.860145	0.496412	0	0.686495	2.55249	2.70813	9.45656	3.05063	3.84809	4.53795	3.2386
CTTCCGACGCACAACC-1	0.995045	0.946419	0.965636	0.883683	0.898192	0.0357341	0.797966	0.995037	0.946367	0.966022	0.883926	0.898641	0.0228302	0.808915	2.25237	7.08209	24.6657	10.7449	10.6925	18.9724	15.5007
CTTCCGAGACATTGAT-1	0.8606	0.925043	0.852802	0.915435	0.549461	0	0.793226	0.851385	0.920331	0.858221	0.910191	0.510883	0	0.779045	2.12302	1.59232	6.86215	1.70186	3.50225	4.15476	2.54325
CTTCCGTCGCTGCATC-1	0.942868	0.888555	0.80116	0.834419	0.458589	0.477853	0.703469	0.940981	0.884105	0.805499	0.828497	0.424998	0.446385	0.692065	1.8906	2.4101	12.0435	3.09867	4.65499	4.60134	3.80401
CTTCCTAGCCGATTGG-1	0.642352	0.594824	0.295566	0.461312	0.456513	0.362698	0.4961	0.617147	0.564227	0.287824	0.435435	0.405281	0.320209	0.454078	3.35133	3.49638	13.6085	4.87482	3.85202	4.54725	3.79332
CTTCCTGGTGTTGGAC-1	0.909888	0.896401	0.894157	0.840001	0.855063	0.14503	0.857359	0.899184	0.884455	0.881629	0.821967	0.837432	0.0932375	0.839138	1.30403	1.41759	1.41572	1.78173	1.63615	6.10615	1.58714
CTTCGAGTGATGGAAT-1	0.87947	0.883774	0.822667	0.844799	0.633799	0	0.832756	0.86965	0.875066	0.817966	0.835329	0.597662	0	0.81868	1.79162	1.82637	3.4227	2.33166	2.91997	3.75255	2.08218
CTTCGATAACATTGGT-1	0.963997	0.954163	0.891533	0.866438	0.386215	0.800734	0.686035	0.963164	0.953036	0.894836	0.863007	0.359395	0.805093	0.683761	1.77163	1.95379	12.0818	3.26495	6.00815	21.7796	5.01491
CTTCGATACTCCGACC-1	0.98079	0.906592	0.935643	0.804777	0.226666	0.69959	0.79235	0.980806	0.905729	0.937572	0.802851	0.207746	0.698454	0.801246	3.39789	4.52075	27.4727	6.35668	10.4254	12.651	8.14752
CTTCGATATGTAGGAG-1	0.93459	0.900788	0.871073	0.82081	0.325005	0.167142	0.651058	0.933085	0.898295	0.876838	0.816151	0.290464	0.143654	0.645033	2.38826	2.84941	25.3951	3.77224	6.20542	7.84984	5.16292
CTTCGATGGACGTACC-1	0.937979	0.896602	0.862419	0.851592	0.390315	0	0.753229	0.935606	0.893453	0.870347	0.846041	0.347788	0	0.744839	1.83362	2.46748	17.1601	2.86928	4.85178	5.26588	3.57892
CTTCGCACCTGGCGGA-1	0.994997	0.889401	0.922463	0.902503	0.727681	0	0.853002	0.994982	0.889203	0.922591	0.902237	0.752038	0	0.862758	1.81915	10.9118	16.8154	8.4667	16.1159	18.207	14.459
CTTCGCCGCAACATTA-1	0.979073	0.867075	0.876701	0.8267	0.874188	0.0663545	0.811662	0.978955	0.865852	0.876722	0.826121	0.874643	0.0405943	0.816169	2.48174	5.41109	10.3564	6.70225	6.28269	11.1301	7.79369
CTTCGGCTCACTACCT-1	0.844406	0.795326	0.621362	0.744268	0.450465	0	0.513464	0.835216	0.783405	0.624336	0.736676	0.397105	0	0.473397	2.36247	2.72728	12.6953	4.23312	3.82727	4.27934	3.71971
CTTCGTATTAATACGG-1	0.984548	0.937687	0.923137	0.937307	0.372034	0	0.816863	0.984418	0.937332	0.924804	0.936789	0.370544	0	0.823013	1.92586	4.60212	24.5749	3.9143	10.1597	10.7829	7.84222
CTTCGTCAAGACTCGT-1	0.946906	0.924659	0.713779	0.916092	0.513062	0.718082	0.687695	0.945776	0.923165	0.713611	0.914781	0.500837	0.717816	0.683038	2.25446	2.77918	11.1199	3.23707	5.54617	10.7981	4.83371
CTTCGTCACCAAGAGG-1	0.941027	0.9035	0.879119	0.868224	0.695914	0.725421	0.76358	0.943202	0.902787	0.879644	0.867236	0.707102	0.723775	0.769059	5.63481	4.8457	13.7441	5.5786	8.85121	9.71492	8.15995
CTTCTGAGCCAGGAAC-1	0.936571	0.926854	0.927208	0.862468	0.903474	0	0.897789	0.929531	0.918149	0.918538	0.84665	0.891529	0	0.885154	1.12725	1.17358	1.17028	1.63577	1.32451	2.94936	1.36362
CTTCTGAGGTCGCATA-1	0.936334	0.836504	0.823543	0.800955	0.847935	0	0.853756	0.930491	0.820282	0.806413	0.781262	0.832361	0	0.839088	1.2309	1.90569	1.99801	2.10498	1.81615	3.42599	1.79479
CTTCTGTACGGACATC-1	0.826275	0.770904	0.462551	0.732986	0.700477	0	0.583316	0.807413	0.741606	0.447927	0.709108	0.651817	0	0.525237	1.88981	2.01032	6.72371	2.58025	2.10781	2.95083	2.61325
CTTGAACCGAGTTAAT-1	0.868871	0.889508	0.697339	0.908814	0.606441	0	0.71227	0.860365	0.882321	0.693654	0.904028	0.5738	0	0.695275	2.07383	1.90514	6.18541	1.91466	3.31413	4.1661	3.21306
CTTGAACTTAGAGGAA-1	0.938971	0.92823	0.899219	0.803778	0.892156	0.284287	0.896325	0.932912	0.920761	0.888688	0.785164	0.880848	0.276427	0.885328	1.16256	1.23444	1.46022	2.12971	1.50413	13.5217	1.47182
CTTGAGCCTTGTTCCA-1	0.970127	0.956286	0.625041	0.950709	0.804411	0.10758	0.600286	0.96972	0.955755	0.623369	0.950141	0.810593	0.0822421	0.602275	2.1052	2.6388	13.0257	2.93978	6.17822	9.1314	7.28567
CTTGAGTCCAAGGCTG-1	0.920229	0.892733	0.898381	0.742782	0.827609	0	0.840637	0.908424	0.875751	0.881724	0.709291	0.798894	0	0.816334	1.11319	1.25286	1.20147	2.12491	1.55451	2.69069	1.55269
CTTGAGTCTAAGATCA-1	0.938634	0.881982	0.87351	0.790408	0.89268	0.840699	0.843686	0.933388	0.871172	0.861859	0.770678	0.886587	0.828102	0.829068	1.24839	1.68079	1.73615	2.21427	1.98692	2.08703	1.91826
CTTGATGCAATCACAA-1	0.851805	0.809007	0.73638	0.58407	0.384558	0	0.69473	0.845694	0.805282	0.743155	0.569017	0.337134	0	0.679425	2.73583	4.38339	19.6354	4.89375	4.67438	5.05958	3.63921
CTTGCCGGAAGACGCA-1	0.574639	0.527048	0.190566	0.491754	0.323029	0	0.254263	0.557039	0.50615	0.181449	0.473802	0.26909	0	0.201611	4.63627	4.75806	14.7856	5.46505	4.96611	5.22667	5.24465
CTTGCGTAACAGCAGT-1	0.884452	0.868191	0.621355	0.845866	0.621208	0	0.623035	0.877507	0.859084	0.618186	0.838283	0.586954	0	0.592904	2.02187	2.01979	7.72742	2.5723	3.11242	3.96824	3.21726
CTTGGACAGGTTAGAA-1	0.98984	0.870482	0.895176	0.867673	0.868208	0.0519989	0.844002	0.989999	0.870108	0.895397	0.867097	0.879196	0.0373533	0.848954	7.41619	9.48401	18.2071	7.82714	12.1829	16.0312	11.6164
CTTGGACATTACAGGA-1	0.992358	0.867067	0.888756	0.909715	0.313459	0	0.321938	0.99236	0.866555	0.88912	0.909417	0.320899	0	0.323197	3.1774	8.33831	25.6298	7.42185	16.0813	16.6422	15.9785
CTTGGACTTGTCTGTC-1	0.911686	0.923961	0.915387	0.843761	0.872441	0.803397	0.861426	0.901094	0.914661	0.905071	0.826772	0.855986	0.781612	0.843965	1.28529	1.18199	1.24869	1.79069	1.49431	1.99224	1.57423
CTTGGAGGCCACCTGC-1	0.923707	0.871861	0.893204	0.884696	0.85996	0	0.64948	0.927046	0.871157	0.894056	0.883748	0.858778	0	0.650596	6.65426	5.94647	17.7081	5.30348	5.79271	11.2754	9.20577
CTTGGTCGGAAGTAGC-1	0.954212	0.913945	0.846862	0.906101	0.480224	0.794429	0.696945	0.952815	0.911766	0.855487	0.901705	0.437875	0.805832	0.678568	1.69609	2.50655	12.1385	2.05075	3.99527	21.1922	3.28216
CTTGGTTAGAGTCATC-1	0.966863	0.912362	0.858243	0.799199	0.411023	0.337505	0.729326	0.966202	0.910566	0.8616	0.794746	0.393505	0.312089	0.731663	1.84172	2.95568	18.5166	4.33027	6.60316	6.80907	5.42227
CTTGTCAAGGCGTCAA-1	0.695659	0.664348	0.31284	0.656577	0.394767	0.209929	0.32619	0.681466	0.649377	0.300883	0.642917	0.345511	0.152362	0.274621	3.69998	3.96539	10.0088	4.24524	4.48932	5.14218	4.73452
CTTGTCAGTTCGGTAA-1	0.929474	0.921183	0.919532	0.888095	0.889078	0.740849	0.887252	0.919026	0.908941	0.906879	0.870917	0.871731	0.708097	0.869787	1.04623	1.08306	1.08847	1.29736	1.28099	2.16455	1.29699
GAACAAGGTCGAGCAA-1	0.994402	0.865152	0.894868	0.871939	0.981326	0.0493331	0.880126	0.994399	0.864601	0.895028	0.871346	0.98277	0.0299788	0.883907	2.08677	8.15993	13.7927	7.0316	40.9104	13.9764	9.23448
GAACAGATAACCTTAA-1	0.996881	0.966439	0.975683	0.950837	0.665238	0.887232	0.636441	0.996882	0.966365	0.975954	0.950828	0.693478	0.887001	0.658005	2.61359	5.54269	25.1671	8.13915	19.7335	10.5172	19.7128
GAACAGATCCGCTAGA-1	0.99249	0.874845	0.908534	0.894222	0.660042	0.0501744	0.741591	0.992547	0.87468	0.909136	0.893638	0.658614	0.0323959	0.745598	3.66608	11.1646	21.3558	6.21761	12.8435	14.2087	10.9126
GAACATTCGACACGTA-1	0.928326	0.874494	0.806096	0.871705	0.811775	0.0727815	0.670739	0.920139	0.85843	0.78001	0.8564	0.78622	0.0701546	0.62687	1.18289	1.48949	1.81688	1.55161	1.78515	50.1911	2.37356
GAACCGAACGAAGACT-1	0.950688	0.935586	0.795198	0.905674	0.546215	0.419434	0.648954	0.948695	0.932946	0.793304	0.902054	0.522115	0.400813	0.63266	1.59322	1.80896	5.63918	2.2598	4.30778	6.1714	3.93236
GAACCTTAGTTGATTA-1	0.995202	0.910318	0.899419	0.874429	0.868538	0	0.906644	0.995198	0.910253	0.899316	0.874134	0.868908	0	0.911654	2.42466	9.45631	12.7401	9.98104	12.1208	19.8187	14.4573
GAACGCCACGGTGGTT-1	0.931525	0.923877	0.806842	0.817725	0.431506	0	0.675903	0.929737	0.921745	0.809563	0.812809	0.4066	0	0.668449	2.32024	2.35919	12.7291	3.72609	5.5333	6.11308	4.65623
GAACGCCAGTGCATAC-1	0.987014	0.941559	0.922833	0.932004	0.417913	0.0696138	0.827383	0.986956	0.941274	0.923695	0.931581	0.427011	0.0491689	0.838148	2.27388	4.60635	21.0713	4.67353	11.9435	12.9532	9.775
GAACGCTTAGAACGTC-1	0.85128	0.87496	0.809203	0.858654	0.758787	0	0.767582	0.829306	0.8549	0.783954	0.840335	0.716377	0	0.73173	1.5201	1.34724	1.81079	1.57309	1.81231	2.77144	1.86542
GAACTAACTCTACGTG-1	0.976635	0.955553	0.690079	0.954011	0.867358	0.81402	0.621198	0.976403	0.955384	0.688093	0.953571	0.867708	0.812134	0.630367	2.17995	3.49769	10.0213	3.09679	5.93149	5.99644	8.68473
GAACTACAAGTAGGAG-1	0.961716	0.940488	0.939494	0.881719	0.93629	0.636676	0.915	0.957527	0.933757	0.932672	0.868293	0.929025	0.597939	0.905204	0.881251	1.08237	1.09287	1.52335	1.11575	2.74878	1.28262
GAACTACCTTATCATA-1	0.953691	0.851477	0.797674	0.642138	0.280202	0.680476	0.801338	0.953158	0.849982	0.798893	0.636577	0.258453	0.677606	0.80451	2.77964	5.47745	18.4283	6.90789	8.45632	8.59666	6.16738
GAACTATCGTCTCGTC-1	0.830686	0.874817	0.819416	0.866422	0.534171	0.184656	0.670883	0.821737	0.867974	0.819394	0.859012	0.498179	0.151127	0.64912	2.54677	2.19109	5.48157	2.25709	3.79329	6.51028	3.32569
GAACTCATAGTGAGTG-1	0.939632	0.876511	0.806375	0.82966	0.408087	0	0.785418	0.938101	0.873082	0.808857	0.825755	0.381292	0	0.779509	2.18338	3.02554	12.5846	3.90943	5.68272	6.21097	3.91785
GAACTCCTCATACATA-1	0.894184	0.746446	0.706925	0.720896	0.659827	0.379593	0.746191	0.889309	0.732465	0.688821	0.707258	0.639836	0.343019	0.733059	2.19427	3.12236	3.2255	3.46233	3.46478	4.75	3.09996
GAACTCCTGGAGGCTC-1	0.88014	0.862036	0.574981	0.847983	0.729558	0.129013	0.750827	0.870294	0.850549	0.557176	0.835848	0.706356	0.0955897	0.72834	1.78071	1.90041	4.75675	2.02895	2.59286	7.54844	2.47937
GAACTGTAACTCAGGC-1	0.964965	0.889805	0.824373	0.827177	0.348593	0.0944614	0.581305	0.964494	0.88823	0.824944	0.824759	0.334565	0.0665992	0.585036	2.29716	3.96077	12.8496	5.00713	8.17475	9.12482	7.46368
GAACTTGGTGAGGATA-1	0.844353	0.825155	0.605188	0.826048	0.444505	0.211565	0.414031	0.837826	0.818905	0.607821	0.822264	0.401686	0.162609	0.369602	2.78352	3.19723	15.5452	3.94644	4.30963	5.32603	4.41552
GAAGCGAACTGACATT-1	0.995284	0.979657	0.97104	0.967656	0.383222	0	0.803605	0.995273	0.979612	0.971363	0.967562	0.398778	0	0.816227	1.94299	4.08015	20.5838	4.72671	17.936	18.7061	15.5938
GAAGCGATTGCCGAAT-1	0.938285	0.930811	0.926658	0.877145	0.907714	0	0.901733	0.931198	0.922758	0.918063	0.863218	0.897127	0	0.889461	1.09526	1.15277	1.18316	1.55555	1.34039	2.98572	1.33058
GAAGCGGCTGATCAGT-1	0.933471	0.910554	0.380259	0.898614	0.350953	0	0.276545	0.932579	0.909215	0.375712	0.897416	0.33605	0	0.251744	3.10734	3.4832	13.932	4.17195	7.86202	8.3538	8.0366
GAAGCGTATCATCGTT-1	0.923483	0.917964	0.761746	0.928957	0.825431	0.840203	0.905855	0.915167	0.909244	0.758631	0.921019	0.805605	0.824068	0.895309	1.24957	1.30718	4.22954	1.18897	1.85039	1.8693	1.3672
GAAGCGTCCATAGTTG-1	0.990448	0.931951	0.917701	0.893271	0.721669	0	0.805194	0.990403	0.931805	0.918024	0.892839	0.720248	0	0.814044	1.99779	5.72892	14.6529	6.6158	10.473	13.7521	10.7225
GAAGCTGCCTCGTGAG-1	0.960991	0.947321	0.945809	0.888343	0.942408	0.435768	0.921709	0.956956	0.941197	0.939638	0.875277	0.936718	0.39728	0.912376	0.909668	1.00625	1.03009	1.46124	1.12844	4.42322	1.21307
GAAGCTGTTCTACATC-1	0.936457	0.922343	0.916855	0.844488	0.898461	0.386479	0.876701	0.929097	0.913001	0.907041	0.826361	0.886261	0.309605	0.862014	1.10677	1.20266	1.25524	1.72662	1.37602	3.32027	1.52222
GAAGCTTGACGCTTAA-1	0.897509	0.871941	0.840378	0.804235	0.741476	0	0.789119	0.883174	0.853244	0.81755	0.781535	0.699763	0	0.758026	1.29284	1.42057	1.59854	1.94723	1.949	2.89197	1.81523
[truncated: 1,907 more rows]

## Sheet: 3
	cosine_Redeconve	cosine_cell2location	cosine_DestVI	cosine_CARD	cosine_NovoSpaRc	cosine_CellTrek	cosine_Tangram	pearson_Redeconve	pearson_cell2location	pearson_DestVI	pearson_CARD	pearson_NovoSpaRc	pearson_CellTrek	pearson_Tangram	RMSE_normal_Redeconve	RMSE_normal_cell2location	RMSE_normal_DestVI	RMSE_normal_CARD	RMSE_normal_NovoSpaRc	RMSE_normal_CellTrek	RMSE_normal_Tangram
AACACGTGCATCGCAC-1	0.86289	0.774459	0.717089	0.521757	0.101165	0	0.14316	0.861959	0.771718	0.718473	0.514927	0.072446	0	0.118281	6.30112	6.13519	29.6665	8.09387	9.62056	9.38448	9.53455
AACACTTGGCAAGGAA-1	0.799292	0.572443	0.187317	0.682075	0.315882	0	0.337728	0.78514	0.529224	0.176571	0.654963	0.258545	0	0.280448	2.47557	3.09512	15.0862	2.84638	4.20734	3.64931	4.08295
AACAGGAAGAGCATAG-1	0.862435	0.847904	0.810677	0.494032	0.159515	0	0.222822	0.863055	0.845835	0.816206	0.473792	0.118182	0	0.186006	7.06796	4.64567	23.7621	5.41436	6.5576	6.1985	6.37371
AACAGGATTCATAGTT-1	0.750666	0.538509	0.207341	0.622582	0.205025	0	0.219086	0.742155	0.517809	0.204424	0.607258	0.165012	0	0.17905	3.90057	4.87493	27.6277	4.528	6.12126	5.78543	6.04495
AACAGGTTATTGCACC-1	0.87746	0.836976	0.795223	0.486547	0.0822058	0	0.150027	0.877734	0.835797	0.797318	0.476827	0.0535183	0	0.123342	9.3678	6.67251	27.5727	7.80164	9.32686	8.9012	9.04494
AACAGGTTCACCGAAG-1	0.820897	0.654275	0.55112	0.62942	0.514995	0	0.522249	0.810992	0.627079	0.558511	0.596935	0.478434	0	0.486016	2.62705	3.08812	19.5306	3.07566	3.7232	3.88361	3.68559
AACAGTCAGGCTCCGC-1	0.855455	0.73529	0.49969	0.729875	0.704832	0.363123	0.701254	0.845045	0.710151	0.495913	0.701983	0.679232	0.370899	0.674626	2.07404	2.47799	8.93179	2.40386	2.73897	27.2072	2.71787
AACAGTCCACGCGGTG-1	0.897725	0.783838	0.770525	0.560632	0.294262	0	0.365413	0.896474	0.773074	0.781542	0.534052	0.253258	0	0.32826	3.39435	3.04134	31.7408	4.07203	5.17941	4.89388	4.90402
AACATACTCATATGCG-1	0.71368	0.551159	0.387256	0.562078	0.136884	0.482041	0.157489	0.707493	0.537016	0.386542	0.546743	0.0973656	0.465507	0.119456	5.22143	5.51689	25.5924	5.30881	6.86934	5.89413	6.81293
AACATAGTCTATCTAC-1	0.693432	0.544757	0.330142	0.574194	0.2243	0.195665	0.230499	0.681563	0.519713	0.324837	0.551275	0.177022	0.152879	0.185817	4.05913	4.29391	15.1251	4.18194	5.40311	5.73697	5.45697
AACATCTAATGACCGG-1	0.73633	0.661621	0.664396	0.676808	0.60702	0	0.608867	0.704795	0.621365	0.624617	0.637788	0.564805	0	0.566495	2.24135	2.55125	2.5453	2.47412	2.90149	2.69645	2.88184
AACATCTTAAGGCTCA-1	0.82755	0.7206	0.681112	0.744266	0.731636	0	0.722186	0.813357	0.694409	0.654115	0.718193	0.708381	0	0.697658	2.14007	2.5654	2.88743	2.35481	2.6145	3.15217	2.63593
AACATGCGCAAGTGAG-1	0.742965	0.561549	0.23382	0.645314	0.198719	0	0.196019	0.731138	0.529945	0.213502	0.62316	0.140576	0	0.140247	3.42986	3.72372	8.38413	3.50219	4.98435	4.45316	5.06621
AACCAATCTGGTTGGC-1	0.700614	0.629134	0.624517	0.63369	0.0602573	0	0.125509	0.699833	0.62826	0.62448	0.630772	0.0395469	0	0.107507	15.1436	18.0092	29.1295	9.83996	12.94	12.6672	12.7019
AACCACTAACATGATT-1	0.917066	0.629814	0.615852	0.486134	0.425473	0	0.354071	0.915923	0.610536	0.620923	0.455642	0.393631	0	0.318072	3.02253	3.97197	23.7362	4.50476	4.82562	5.10774	5.09978
AACCACTGCCATAGCC-1	0.770267	0.641455	0.583681	0.679301	0.480529	0.39113	0.501583	0.746986	0.593097	0.533996	0.635304	0.424413	0.330892	0.445439	2.25533	2.46046	2.81647	2.30837	3.31938	3.78167	3.17831
AACCAGAATCAGACGT-1	0.707838	0.632095	0.55872	0.527404	0.173073	0	0.193155	0.703944	0.624063	0.561421	0.502358	0.123288	0	0.146194	6.48085	6.02108	20.4388	4.46384	5.65053	5.15776	5.63481
AACCATCGGAAGCGAC-1	0.716959	0.532339	0.141192	0.608	0.187764	0	0.175428	0.705247	0.502426	0.134436	0.585718	0.133423	0	0.124657	3.78188	4.08785	21.0543	3.87459	5.27049	4.7742	5.44619
AACCATGAATTGCCTT-1	0.829321	0.625303	0.364823	0.664567	0.287486	0	0.31311	0.824294	0.61033	0.354581	0.651906	0.249474	0	0.279826	3.4551	4.54422	9.50886	4.36397	5.7715	5.82274	5.78406
AACCGCCAGACTACTT-1	0.828516	0.679628	0.508721	0.615405	0.109143	0	0.145797	0.82565	0.673104	0.510124	0.607764	0.0763397	0	0.113951	4.56897	5.67334	38.8125	6.13018	8.10068	7.67015	7.94278
AACCGCGGTAACTACA-1	0.949297	0.940699	0.917687	0.79016	0.135305	0	0.251368	0.952021	0.941992	0.925006	0.785046	0.0965491	0	0.218741	7.8355	5.59912	30.5991	4.04608	6.91395	6.43284	6.50955
AACCGTGCTTATGTTG-1	0.937637	0.870978	0.861678	0.481929	0.224267	0	0.248997	0.939048	0.866197	0.871239	0.454692	0.182561	0	0.208866	4.49051	2.69351	28.8081	4.82473	5.79748	5.477	5.71716
AACCTAAGATACTGAG-1	0.626012	0.551055	0.459581	0.521436	0.212112	0.137303	0.216475	0.609924	0.522061	0.449624	0.490582	0.157143	0.0955937	0.164542	4.28106	3.91259	8.3265	4.03966	5.03578	6.12071	5.10654
AACCTACCTACCGGTT-1	0.839173	0.693553	0.620968	0.605613	0.423926	0	0.466652	0.834367	0.662441	0.630177	0.564661	0.3732	0	0.41822	2.99384	2.58384	13.0384	2.90455	3.77584	3.42465	3.58012
AACCTACTGTAACTCA-1	0.829022	0.716517	0.680602	0.745626	0.736603	0	0.72125	0.815168	0.690163	0.653673	0.720884	0.71369	0	0.696979	2.14517	2.59964	2.90183	2.40677	2.58883	3.09315	2.66346
AACCTGACAGTGCCGC-1	0.819364	0.700889	0.66122	0.729893	0.709215	0	0.70253	0.804287	0.672789	0.632511	0.702778	0.683882	0	0.676433	2.17714	2.65218	2.97646	2.43863	2.71599	3.14901	2.73768
AACCTTAGCGTCCGGT-1	0.721416	0.648199	0.637119	0.659233	0.585669	0	0.591983	0.690054	0.607515	0.596163	0.619114	0.541371	0	0.548339	2.37015	2.6336	2.70869	2.56814	2.98089	2.74442	2.95671
AACGAAGCGTGGAAGT-1	0.731331	0.634848	0.419275	0.599788	0.119104	0	0.160342	0.726866	0.627496	0.418987	0.592206	0.0877655	0	0.13062	5.73404	6.14671	30.4406	6.4106	8.27438	7.90632	8.11569
AACGAATTGACCGGTT-1	0.959351	0.950498	0.938369	0.408617	0.0666448	0	0.159716	0.959848	0.95024	0.939642	0.403163	0.0463611	0	0.143193	11.3952	4.14698	27.4108	11.4529	12.7355	12.4563	12.389
AACGACATTAAGATGG-1	0.864301	0.699505	0.574212	0.658922	0.529897	0	0.545385	0.856831	0.668713	0.59342	0.622663	0.490489	0	0.504792	2.24725	2.54407	35.0014	2.66892	3.50325	3.34637	3.33652
AACGAGCCTCTTCGGC-1	0.7715	0.578146	0.5932	0.691492	0.477979	0	0.496145	0.750323	0.533261	0.546836	0.658959	0.432175	0	0.450836	2.32238	2.96767	2.83884	2.5474	3.60596	3.3553	3.49968
AACGCACTGGTGCTCG-1	0.824251	0.71794	0.475712	0.748864	0.70404	0	0.704694	0.807318	0.685067	0.409656	0.71742	0.676846	0	0.675843	2.00836	2.33951	3.07286	2.13132	2.69396	2.81251	2.61201
AACGCATGCCTCAATA-1	0.963037	0.879593	0.937495	0.371287	0.216018	0	0.306853	0.964014	0.878026	0.943034	0.348037	0.187813	0	0.282123	5.12704	3.69149	27.5211	6.66662	7.35673	7.16618	6.97553
AACGCTTCGAGTAACT-1	0.979542	0.975227	0.971844	0.942178	0.0739447	0.0974388	0.375347	0.980396	0.975235	0.973416	0.942356	0.0525506	0.0809874	0.367216	12.3424	4.18901	24.5722	4.98346	11.9415	12.0965	10.8206
AACGGCACAGAATATT-1	0.866178	0.719539	0.539076	0.689777	0.641351	0	0.638162	0.858391	0.691947	0.551278	0.655922	0.609702	0	0.604991	2.14806	2.51149	16.698	2.51221	3.00345	3.12263	2.95813
AACGGTAATCGACCTG-1	0.688959	0.627909	0.517839	0.533122	0.158379	0	0.214619	0.682098	0.616288	0.521342	0.512451	0.115059	0	0.173591	5.44156	4.95705	34.4661	4.87739	6.21933	5.71874	5.99896
AACGTCGCGACAAGGT-1	0.816889	0.681948	0.657651	0.736706	0.621718	0	0.628486	0.796736	0.642111	0.6082	0.701926	0.58451	0	0.590585	1.93192	2.39795	2.32917	2.1269	2.95751	2.82477	2.8755
AACTAGCACTGTTCGA-1	0.85136	0.79472	0.706464	0.600883	0.159328	0	0.288476	0.851265	0.789669	0.714506	0.580783	0.112299	0	0.247351	5.45142	4.15683	30.3244	4.17774	5.82261	5.17724	5.32148
AACTAGCATCACGTAC-1	0.717993	0.545973	0.195048	0.594201	0.156448	0.123923	0.15275	0.709133	0.527271	0.19038	0.578435	0.114151	0.0844861	0.112402	4.31432	5.02257	21.8018	4.82259	6.41837	6.70359	6.50586
AACTAGCCTAATAGCA-1	0.823935	0.719643	0.543426	0.759205	0.67103	0	0.67319	0.807	0.686875	0.512843	0.729925	0.639749	0	0.640163	2.01019	2.33194	3.99927	2.11851	2.80305	2.77789	2.71024
AACTAGCCTTGCAATA-1	0.981383	0.977382	0.976903	0.842556	0.0318325	0	0.30163	0.981589	0.977328	0.977149	0.847953	0.0194561	0	0.300464	17.4123	4.35656	20.4863	16.0303	20.8021	20.5883	19.8092
AACTAGCGCTCCAGTT-1	0.726233	0.635762	0.626043	0.655278	0.578757	0	0.58847	0.692618	0.5911	0.582282	0.610315	0.534224	0	0.543953	2.25723	2.61117	2.70992	2.46217	3.03691	2.67565	2.96453
AACTAGGCCTGACACC-1	0.570354	0.505701	0.201797	0.544013	0.21986	0.189594	0.23714	0.543424	0.467638	0.182488	0.513615	0.164083	0.139004	0.183956	3.83383	3.84671	9.23584	3.85902	4.91569	5.2713	4.9038
AACTATCGTCATAGTC-1	0.981187	0.949792	0.97351	0.404769	0.0824012	0	0.138799	0.98165	0.950721	0.974402	0.403089	0.064368	0	0.123522	11.644	6.71577	21.7073	12.7999	13.9132	13.762	13.7221
AACTATCTAGCAGTAT-1	0.971659	0.955784	0.966995	0.82404	0.123738	0	0.232949	0.972482	0.955472	0.969232	0.826814	0.101685	0	0.214866	8.93371	3.26239	24.1512	6.92028	10.3611	10.1278	9.92181
AACTATGCTGCATTCG-1	0.73637	0.582733	0.551126	0.647103	0.486109	0	0.498315	0.707701	0.531528	0.522171	0.601846	0.432714	0	0.446418	2.3309	2.76647	4.01813	2.49241	3.33989	2.92332	3.30733
AACTATGTGCTTGTTA-1	0.664922	0.566335	0.329473	0.615106	0.263282	0	0.283695	0.64138	0.526595	0.298029	0.585604	0.20379	0	0.226989	3.19521	3.29163	5.6348	3.29658	4.46474	3.92175	4.43714
AACTATTGGCGGATTC-1	0.944645	0.875879	0.855945	0.495804	0.240044	0	0.289321	0.945887	0.871134	0.86654	0.46868	0.200352	0	0.251154	4.00554	2.60221	34.769	4.69949	5.74392	5.39021	5.51993
AACTCAACCTTGACCA-1	0.892863	0.879383	0.848166	0.470068	0.0974976	0.0749003	0.154639	0.893591	0.877514	0.85149	0.45664	0.0653048	0.0436527	0.124756	8.85433	3.97727	26.7167	7.03807	8.40593	8.56664	8.19009
AACTCAACTTGACAGC-1	0.752886	0.607	0.420531	0.620637	0.209652	0	0.243804	0.745609	0.588072	0.418165	0.602674	0.165654	0	0.202342	4.18074	4.25397	16.4853	4.20003	5.72822	5.33447	5.63016
AACTCACCGAACTTAT-1	0.747169	0.474433	0.160989	0.573799	0.136919	0	0.154828	0.741317	0.457953	0.156186	0.562321	0.102377	0	0.120781	4.77418	6.3129	21.508	5.88751	7.53964	7.17133	7.46323
AACTCACCTCGGTGTT-1	0.794408	0.462713	0.110775	0.581183	0.190815	0.142301	0.221981	0.788003	0.437542	0.104675	0.564521	0.152888	0.118506	0.18385	3.69522	5.28351	21.9722	4.8522	6.36974	7.97563	6.19029
AACTCACGGAGTACGT-1	0.9528	0.943998	0.927432	0.883304	0.127239	0.103775	0.230876	0.95517	0.946065	0.933207	0.880665	0.0898814	0.0688609	0.199325	8.26143	7.90868	25.6404	3.24798	7.30383	7.52536	6.95812
AACTCAGATCCATGCC-1	0.825981	0.72697	0.548736	0.75315	0.69275	0	0.70949	0.809637	0.696806	0.502529	0.723527	0.664057	0	0.681173	2.0235	2.35238	3.14798	2.14915	2.71511	2.94615	2.58267
AACTGCAATACGGATT-1	0.838555	0.741424	0.709483	0.767208	0.750537	0	0.742715	0.824774	0.71573	0.681951	0.741854	0.728838	0	0.71944	2.03104	2.40986	2.61751	2.18529	2.52378	2.96629	2.51651
[truncated: 3,851 more rows]

## Sheet: 5
	cosine_Redeconve	cosine_cell2location	cosine_DestVI	cosine_CARD	cosine_NovoSpaRc	cosine_CellTrek	cosine_Tangram	pearson_Redeconve	pearson_cell2location	pearson_DestVI	pearson_CARD	pearson_NovoSpaRc	pearson_CellTrek	pearson_Tangram	RMSE_normal_Redeconve	RMSE_normal_cell2location	RMSE_normal_DestVI	RMSE_normal_CARD	RMSE_normal_NovoSpaRc	RMSE_normal_CellTrek	RMSE_normal_Tangram
[truncated: 3,906 more rows]
