# Supplementary material for: Spatial transcriptomics deconvolution at single-cell resolution using Redeconve
Source: Nat Commun. 2023 Dec 1;14:7930. doi: 10.1038/s41467-023-43600-9 (PMC10692090; doi:10.1038/s41467-023-43600-9)
Supplement: Supplementary file 4 — Source Data [file 41467_2023_43600_MOESM4_ESM.zip › Source Data Figure 4a.csv]

	V1
X10x10	duct epthelium
X10x13	duct epthelium
X10x14	duct epthelium
X10x15	duct epthelium
X10x16	duct epthelium
X10x17	duct epthelium
X10x19	duct epthelium
X10x20	duct epthelium
X10x24	duct epthelium
X10x25	duct epthelium
X10x26	duct epthelium
X10x27	duct epthelium
X10x28	duct epthelium
X10x29	stroma
X10x30	duct epthelium
X10x31	stroma
X10x32	stroma
X10x33	stroma
X11x11	duct epthelium
X11x13	duct epthelium
X11x14	duct epthelium
X11x15	duct epthelium
X11x16	duct epthelium
X11x17	duct epthelium
X11x19	duct epthelium
X11x21	duct epthelium
X11x22	duct epthelium
X11x23	duct epthelium
X11x24	duct epthelium
X11x25	duct epthelium
X11x26	duct epthelium
X11x27	duct epthelium
X11x28	duct epthelium
X11x29	duct epthelium
X11x30	duct epthelium
X11x31	duct epthelium
X11x32	duct epthelium
X11x33	cancer
X11x34	cancer
X12x13	stroma
X12x14	stroma
X12x15	pancreatic
X12x16	pancreatic
X12x17	duct epthelium
X12x19	duct epthelium
X12x20	duct epthelium
X12x21	duct epthelium
X12x22	duct epthelium
X12x23	duct epthelium
X12x24	duct epthelium
X12x25	duct epthelium
X12x26	duct epthelium
X12x27	duct epthelium
X12x28	duct epthelium
X12x29	duct epthelium
X12x30	stroma
X12x31	stroma
X12x32	duct epthelium
X12x33	duct epthelium
X12x34	cancer
X13x13	pancreatic
X13x14	pancreatic
X13x15	pancreatic
X13x16	pancreatic
X13x17	pancreatic
X13x19	duct epthelium
X13x20	duct epthelium
X13x21	duct epthelium
X13x22	duct epthelium
X13x23	cancer
X13x24	duct epthelium
X13x25	stroma
X13x26	stroma
X13x27	stroma
X13x28	stroma
X13x29	stroma
X13x30	stroma
X13x31	cancer
X13x32	duct epthelium
X13x33	cancer
X13x34	duct epthelium
X14x13	pancreatic
X14x14	pancreatic
X14x15	pancreatic
X14x16	pancreatic
X14x17	pancreatic
X14x18	pancreatic
X14x19	duct epthelium
X14x20	stroma
X14x21	duct epthelium
X14x22	duct epthelium
X14x23	duct epthelium
X14x24	duct epthelium
X14x25	pancreatic
X14x26	stroma
X14x27	stroma
X14x28	cancer
X14x29	cancer
X14x30	cancer
X14x31	cancer
X14x32	stroma
X14x33	stroma
X14x34	stroma
X15x13	pancreatic
X15x14	pancreatic
X15x15	pancreatic
X15x16	pancreatic
X15x17	pancreatic
X15x18	pancreatic
X15x19	duct epthelium
X15x20	stroma
X15x21	stroma
X15x22	duct epthelium
X15x23	duct epthelium
X15x24	pancreatic
X15x25	pancreatic
X15x26	stroma
X15x27	stroma
X15x28	stroma
X15x29	cancer
X15x30	cancer
X15x31	stroma
X15x32	cancer
X15x33	cancer
X15x34	stroma
X16x13	pancreatic
X16x14	pancreatic
X16x15	pancreatic
X16x16	pancreatic
X16x17	pancreatic
X16x18	pancreatic
X16x19	stroma
X16x20	stroma
X16x21	stroma
X16x22	duct epthelium
X16x23	stroma
X16x24	stroma
X16x25	stroma
X16x26	stroma
X16x27	stroma
X16x28	stroma
X16x30	cancer
X16x31	cancer
X16x32	cancer
X16x33	cancer
X16x34	stroma
X17x13	pancreatic
X17x14	pancreatic
X17x15	pancreatic
X17x16	pancreatic
X17x17	pancreatic
X17x18	pancreatic
X17x19	pancreatic
X17x20	stroma
X17x21	stroma
X17x22	duct epthelium
X17x23	stroma
X17x24	stroma
X17x25	stroma
X17x26	duct epthelium
X17x28	stroma
X17x29	stroma
X17x30	stroma
X17x31	cancer
X17x32	cancer
X17x33	cancer
X17x34	cancer
X18x13	pancreatic
X18x14	pancreatic
X18x15	pancreatic
X18x16	pancreatic
X18x17	pancreatic
X18x18	pancreatic
X18x19	pancreatic
X18x20	stroma
X18x21	stroma
X18x22	stroma
X18x23	stroma
X18x24	stroma
X18x25	stroma
X18x26	stroma
X18x28	duct epthelium
X18x29	stroma
X18x30	cancer
X18x31	stroma
X18x32	cancer
X18x33	cancer
X18x34	cancer
X19x13	pancreatic
X19x14	pancreatic
X19x15	pancreatic
X19x17	pancreatic
X19x18	pancreatic
X19x19	pancreatic
X19x20	stroma
X19x21	stroma
X19x22	stroma
X19x23	stroma
X19x24	stroma
X19x25	stroma
X19x26	stroma
X19x27	stroma
X19x28	stroma
X19x29	stroma
X19x30	stroma
X19x31	cancer
X19x32	cancer
X19x33	cancer
X19x34	cancer
X20x13	pancreatic
X20x14	pancreatic
X20x15	pancreatic
X20x16	pancreatic
X20x17	pancreatic
X20x18	pancreatic
X20x19	stroma
X20x20	stroma
X20x21	stroma
X20x22	stroma
X20x23	stroma
X20x24	stroma
X20x25	stroma
X20x26	stroma
X20x27	stroma
X20x28	stroma
X20x29	cancer
X20x30	cancer
X20x31	cancer
X20x32	cancer
X20x33	cancer
X20x34	cancer
X21x14	pancreatic
X21x15	pancreatic
X21x16	pancreatic
X21x17	pancreatic
X21x18	pancreatic
X21x19	stroma
X21x20	stroma
X21x21	stroma
X21x22	stroma
X21x23	stroma
X21x24	stroma
X21x25	stroma
X21x26	stroma
X21x27	stroma
X21x28	cancer
X21x29	cancer
X21x30	cancer
X21x31	cancer
X21x32	cancer
X21x33	cancer
X22x14	pancreatic
X22x15	pancreatic
X22x16	pancreatic
X22x17	pancreatic
X22x18	stroma
X22x19	stroma
X22x20	stroma
X22x21	stroma
X22x23	stroma
X22x24	stroma
X22x25	stroma
X22x26	stroma
X22x27	stroma
X22x28	cancer
X22x29	cancer
X22x30	cancer
X22x31	cancer
X22x32	cancer
X22x33	cancer
X23x15	pancreatic
X23x16	stroma
X23x17	pancreatic
X23x18	stroma
X23x19	stroma
X23x20	stroma
X23x21	duct epthelium
X23x22	stroma
X23x23	stroma
X23x24	stroma
X23x25	stroma
X23x26	stroma
X23x27	cancer
X23x28	cancer
X23x29	cancer
X23x30	cancer
X23x31	cancer
X23x32	cancer
X24x16	stroma
X24x17	stroma
X24x18	stroma
X24x19	stroma
X24x20	stroma
X24x21	stroma
X24x22	stroma
X24x23	stroma
X24x24	stroma
X24x25	stroma
X24x26	stroma
X24x27	cancer
X24x28	cancer
X24x29	cancer
X24x30	cancer
X24x31	cancer
X24x32	cancer
X25x17	stroma
X25x18	stroma
X25x19	stroma
X25x20	stroma
X25x21	stroma
X25x22	cancer
X25x23	cancer
X25x24	stroma
X25x25	stroma
X25x26	cancer
X25x27	cancer
X25x28	cancer
X25x29	cancer
X25x30	cancer
X25x31	cancer
X25x32	cancer
X26x17	stroma
X26x18	stroma
X26x19	stroma
X26x20	stroma
X26x21	stroma
X26x22	cancer
X26x23	cancer
X26x24	cancer
X26x25	cancer
X26x26	cancer
X26x27	cancer
X26x28	cancer
X26x29	cancer
X26x30	cancer
X26x31	cancer
X27x18	stroma
X27x19	stroma
X27x20	stroma
X27x21	cancer
X27x22	cancer
X27x23	cancer
X27x25	cancer
X27x26	cancer
X27x27	cancer
X27x28	cancer
X28x18	stroma
X28x19	stroma
X28x20	stroma
X28x21	cancer
X28x22	cancer
X28x23	cancer
X28x25	cancer
X28x26	cancer
X29x19	cancer
X29x20	cancer
X29x21	cancer
X29x22	cancer
X29x23	cancer
X2x14	stroma
X2x15	stroma
X2x16	duct epthelium
X2x17	duct epthelium
X2x18	duct epthelium
X30x20	cancer
X30x21	cancer
X30x22	cancer
X3x13	stroma
X3x14	duct epthelium
X3x15	stroma
X3x16	duct epthelium
X3x17	duct epthelium
X3x18	duct epthelium
X4x10	stroma
X4x11	duct epthelium
X4x13	stroma
X4x14	stroma
X4x15	stroma
X4x16	duct epthelium
X4x17	duct epthelium
X4x8	pancreatic
X4x9	duct epthelium
X5x10	duct epthelium
X5x11	duct epthelium
X5x13	stroma
X5x14	stroma
X5x15	stroma
X5x16	duct epthelium
X5x17	stroma
X5x8	pancreatic
X5x9	duct epthelium
X6x10	duct epthelium
X6x11	duct epthelium
X6x13	stroma
X6x14	stroma
X6x15	duct epthelium
X6x16	duct epthelium
X6x31	duct epthelium
X6x32	duct epthelium
X6x33	duct epthelium
X6x9	duct epthelium
X7x10	duct epthelium
X7x11	duct epthelium
X7x13	duct epthelium
X7x14	duct epthelium
X7x31	duct epthelium
X7x32	duct epthelium
X7x33	duct epthelium
X8x10	duct epthelium
X8x11	duct epthelium
X8x13	duct epthelium
X8x14	stroma
X8x31	stroma
X8x32	duct epthelium
X8x33	cancer
X9x10	stroma
X9x11	duct epthelium
X9x13	duct epthelium
X9x16	duct epthelium
X9x17	duct epthelium
X9x18	duct epthelium
X9x26	duct epthelium
X9x27	duct epthelium
X9x29	duct epthelium
X9x30	stroma
X9x31	stroma
X9x32	stroma
X9x33	stroma
