# Supplementary material for: Spatial transcriptomics deconvolution at single-cell resolution using Redeconve
Source: Nat Commun. 2023 Dec 1;14:7930. doi: 10.1038/s41467-023-43600-9 (PMC10692090; doi:10.1038/s41467-023-43600-9)
Supplement: Supplementary file 4 — Source Data [file 41467_2023_43600_MOESM4_ESM.zip › Source Data Figure 5a.csv]

	Redeconve	cell2location	Tangram	NovoSpaRc	DestVI	CARD
X10x10	0	0.033769933	0.018229552	3.98E-05	0.00242675	2.48E-05
X10x13	0	0.000974941	0.001057321	0.000998534	0.001232219	9.09E-14
X10x14	0	0.001877684	0.002861105	0.001511684	0.00150623	1.82E-11
X10x15	0	0.000449133	0.001689405	0.002648807	0.002336008	4.28E-09
X10x16	0	0.000614615	0.001024153	0.00218961	0.001495244	9.61E-08
X10x17	0	0.000451557	0.000515914	0.001282823	0.002907087	0.000170532
X10x19	0.021066504	0.005684637	0.001506454	0.000179351	0.003209957	0.001236168
X10x20	0	0.000925729	0.00040395	0.000232361	0.000431067	3.04E-12
X10x24	0	0.003308018	0.00265234	8.62E-05	0.00406867	0.001146318
X10x25	0	0.001474766	0.009626251	0.001156561	0.001310125	2.09E-08
X10x26	0	0.001393751	0.001336327	0.000857002	0.002338296	3.79E-12
X10x27	0	0.000915332	0.004114182	0.001464691	0.001072296	2.72E-13
X10x28	0	0.000943586	0.001769729	0.000211427	0.001724428	4.58E-10
X10x29	0	0.001240638	0.000696489	0.003932107	0.004410468	2.93E-08
X10x30	0	0.000491956	0.00047633	0.002900011	0.002036988	2.93E-21
X10x31	0	0.00013201	0.000286537	0.003927913	0.000941006	3.81E-15
X10x32	0	3.85E-05	0.003000775	0.004740788	0.000764527	7.69E-12
X10x33	0	7.19E-05	0.002580544	0.004318345	0.001744862	7.16E-13
X11x11	0	0.01292976	0.006730729	0.000894554	0.003134527	2.00E-07
X11x13	0	0.00042232	0.000510529	0.002313913	0.001036635	6.01E-10
X11x14	0	0.000648006	0.004551406	0.00236495	0.00390516	2.25E-11
X11x15	0.035220649	0.000423863	0.000479442	0.003172417	0.000844711	1.22E-13
X11x16	0	0.000448539	0.000387248	0.002597754	0.002556707	3.14E-14
X11x17	0	0.000920774	0.000824535	0.00169198	0.000478562	1.70E-11
X11x19	0	0.002517353	0.001980347	0.000120541	0.004413928	8.61E-14
X11x21	0	0.002806018	0.008077895	0.000281769	0.003510335	9.18E-07
X11x22	0	0.003569053	0.006569891	0.000874979	0.003882533	9.71E-09
X11x23	0	0.003078673	0.003267896	0.000594477	0.003856645	3.68E-13
X11x24	0	0.001193761	0.001579308	0.001717997	0.003563803	0.000382924
X11x25	0	0.000530611	0.003346798	0.002476714	0.003508757	2.80E-11
X11x26	0	0.000498379	0.000877192	0.002911809	0.002817764	3.82E-05
X11x27	0	0.000758329	0.001008944	0.001943235	0.002207687	1.08E-10
X11x28	0	0.000765761	0.000914545	0.00124665	0.003438819	1.96E-14
X11x29	0	0.000579338	0.000956106	0.001298802	0.000496609	5.91E-17
X11x30	0	0.000343349	0.001529123	0.002248097	0.000424451	7.21E-20
X11x31	0	0.00083626	0.002163486	0.002360045	0.000745845	1.12E-14
X11x32	0	0.000162295	0.000756064	0.003501737	0.003043804	2.29E-11
X11x33	0	0.00236827	0.001357721	0.002875978	0.002829796	1.32E-07
X11x34	0	0.001535213	0.005378148	0.000164328	0.000971944	2.29E-09
X12x13	0	0.000147652	0.000900162	0.003639045	0.004392158	5.05E-24
X12x14	0	0.002661667	0.002445753	0.003407144	0.004986559	1.87E-06
X12x15	0	0.000694515	0.00042011	0.002178655	0.00607259	2.73E-12
X12x16	0	0.000324366	0.000223788	0.001766684	0.000288472	5.77E-15
X12x17	0	0.001901235	0.002904429	0.001375175	0.001440649	1.32E-10
X12x19	0	0.001243552	0.001460012	0.000621471	0.000274069	7.26E-08
X12x20	0	0.000831223	0.001581329	0.000761132	0.002136862	2.00E-14
X12x21	0	0.003931857	0.001765921	1.66E-05	0.001675026	4.61E-20
X12x22	0	0.000789297	0.001342704	0.001456934	0.001286061	4.72E-12
X12x23	0	0.001462017	0.009120209	0.000839207	0.00226886	2.16E-14
X12x24	0	0.000199442	0.000631523	0.002400399	0.002104767	2.21E-17
X12x25	0	0.000182066	3.96E-05	0.002637081	0.002882056	2.53E-05
X12x26	0	0.000354767	0.000392189	0.002825342	0.002297676	0.000872867
X12x27	0	0.000588742	0.000167703	0.002658812	0.002804362	2.27E-08
X12x28	0	0.000980542	0.000745878	0.001516372	0.003380736	5.00E-16
X12x29	0	0.000699061	0.000826226	0.002764416	0.013712455	3.71E-07
X12x30	0.071406646	0.000123219	0.000160673	0.004076451	0.001841144	0.068813614
X12x31	0	0.000137699	5.75E-05	0.003937275	0.000802792	2.78E-20
X12x32	0	0.001558135	0.000733601	0.003695427	0.004251555	1.63E-10
X12x33	0.049583411	0.001873873	3.00E-05	0.003735183	0.001023933	1.98E-10
X12x34	0	0.01136193	0.00415125	0.00075208	0.006921299	2.54E-06
X13x13	0	0.010404196	0.003885329	1.70E-05	0.004603789	0.000237162
X13x14	0	0.008841098	0.006407814	0.000836466	0.002355706	1.52E-06
X13x15	0.005543038	0.007218514	0.005525741	2.11E-05	0.001092242	5.24E-06
X13x16	0	0.004701584	0.005582445	1.48E-06	0.00185375	0.000209168
X13x17	0	0.004180396	0.003139061	1.04E-05	0.001587421	0.000463677
X13x19	0	0.000560756	0.000738055	0.00138255	0.001605284	5.05E-14
X13x20	0	0.000194844	0.000432186	0.002056814	0.002385038	2.17E-09
X13x21	0	0.000693516	0.000931502	0.001156676	0.00074247	3.93E-14
X13x22	0	0.000604594	0.001547866	0.0013282	0.002145207	1.39E-13
X13x23	0	0.003519214	0.002382733	0.001384225	0.002132447	5.29E-07
X13x24	0.061133307	0.000735036	0.000237897	0.002480364	0.000876077	9.11E-05
X13x25	0	0.000530619	0.000302856	0.002554633	0.000526179	8.56E-12
X13x26	0	7.15E-05	0.000385906	0.003525885	0.001166016	5.24E-19
X13x27	0.049632893	0.000559586	0.0005636	0.00348849	0.014802429	0.059777743
X13x28	0	9.39E-05	0.000810463	0.003467537	0.002021444	5.67E-12
X13x29	0	0.000112171	0.000752805	0.003467451	0.001759161	3.96E-16
X13x30	0	0.000153179	0.000839478	0.003131505	0.000999862	7.02E-18
X13x31	0	0.000153213	0.001262787	0.002019684	0.001788922	8.32E-10
X13x32	0	0.000165883	0.00066857	0.003572023	0.000791207	8.56E-12
X13x33	0.012826469	0.000282141	0.000648834	0.00356312	0.001898952	2.50E-11
X13x34	0.019828489	0.005363554	0.001429486	0.003635229	0.002513009	1.24E-05
X14x13	0	0.022698074	0.024886322	2.20E-08	0.002121496	2.71E-06
X14x14	0	0.016257748	0.008312978	1.56E-06	0.002419709	5.96E-06
X14x15	0	0.017253727	0.027612893	4.71E-09	0.00487284	6.35E-06
X14x16	0	0.013534662	0.007929816	1.64E-10	0.004297516	0.001990882
X14x17	0	0.01622719	0.002817066	1.12E-08	0.001865957	5.48E-07
X14x18	0	0.010536326	0.009216875	2.21E-06	0.004269024	2.11E-08
X14x19	0	0.001590805	0.000737507	0.002376054	0.001400247	0.000949686
X14x20	0	0.000127249	9.89E-05	0.002613576	0.000649199	1.37E-16
X14x21	0	0.000269116	0.003715114	0.002175655	0.000770153	2.18E-16
X14x22	0	0.001214794	0.002669787	0.001958037	0.002957041	5.77E-14
X14x23	0	0.003107002	0.001846014	0.001693362	0.009988796	7.26E-06
X14x24	0.019403379	0.001731438	0.005181089	0.002325108	0.003945434	0.000586627
X14x25	0	0.000934504	0.000456958	0.000952327	0.00315468	2.05E-11
X14x26	0	0.000249066	0.000269647	0.003163569	0.000748235	1.40E-10
X14x27	0	3.84E-05	0.000538559	0.003318386	0.0006711	5.96E-17
X14x28	0	0.000701494	0.000984504	0.001241067	0.001693998	4.78E-06
X14x29	0	0.000223264	0.000934978	0.001140291	0.000576794	4.59E-14
X14x30	0	0.000211315	0.002309439	0.002014213	0.001376856	4.08E-15
X14x31	0	0.000265735	0.002419974	0.001078646	0.000736396	5.62E-20
X14x32	0	6.25E-05	0.001162926	0.004045378	0.000452709	2.14E-15
X14x33	0	0.000496433	0.000374635	0.00401141	0.001751999	5.82E-13
X14x34	0	0.000142665	0.000353783	0.00438773	0.001935508	2.35E-10
X15x13	0	0.01818463	0.008597097	3.25E-06	0.004971947	1.06E-07
X15x14	0.005694519	0.013176082	0.009873488	1.67E-06	0.001995267	2.29E-06
X15x15	0	0.029607758	0.013733535	9.94E-09	0.001416091	1.13E-08
X15x16	0	0.026973925	0.007711148	8.13E-09	0.003056165	4.43E-07
X15x17	0	0.009882586	0.007973117	1.99E-08	0.003675562	3.19E-07
X15x18	0	0.003937559	0.005584378	3.45E-05	0.003923792	2.92E-09
X15x19	0	0.000262592	0.001373939	0.002405842	0.00159788	2.53E-11
X15x20	0	0.000259281	0.001815184	0.002382625	0.000580363	2.25E-14
X15x21	0	0.000210286	0.001297617	0.002775655	0.005358728	1.50E-10
X15x22	0	0.000267844	0.000530518	0.002139556	0.002803661	2.45E-16
X15x23	0	0.0009701	0.001400548	0.002445206	0.000855933	7.12E-09
X15x24	0	0.001070822	0.00152429	0.00194156	0.004354953	1.47E-05
X15x25	0	0.001100887	0.001778357	0.00173888	0.001525034	6.87E-06
X15x26	0	0.000272272	0.000570063	0.003062314	0.003803933	1.71E-06
X15x27	0	8.05E-05	0.001666846	0.002955048	0.001172668	2.64E-13
X15x28	0	0.000149602	0.000956481	0.002820445	0.000475932	1.43E-21
X15x29	0	0.000100148	0.000100959	0.002010885	0.000539255	2.10E-13
X15x30	0	0.00045503	0.000894994	0.001110409	0.000603017	4.00E-12
X15x31	0	0.000101292	0.001132858	0.003058787	0.000741378	6.97E-12
X15x32	0	0.001579695	0.000854633	0.000113548	0.000524827	4.43E-11
X15x33	0	0.000317244	0.001583126	0.00308797	0.002150034	2.53E-09
X15x34	0	4.35E-05	6.64E-05	0.004862835	0.001023488	6.20E-17
X16x13	0	0.020525479	0.009815608	8.22E-13	0.007322184	9.71E-08
X16x14	0	0.042749792	0.028322692	2.03E-13	0.002062828	7.60E-06
X16x15	0	0.009695649	0.006253756	1.56E-07	0.004806604	8.70E-10
X16x16	0	0.012184759	0.004126766	8.51E-08	0.002489669	0.006762427
X16x17	0	0.021100446	0.013087284	7.92E-13	0.004643202	1.74E-06
X16x18	0.007409044	0.010605153	0.011834874	7.24E-06	0.004858496	0.0003601
X16x19	0.066713116	0.000344658	0.001506671	0.003087775	0.000637696	2.99E-08
X16x20	0	0.00014208	0.001997564	0.002842557	0.000850612	1.90E-14
X16x21	0	3.51E-05	0.000229566	0.003023632	0.001507793	7.64E-09
X16x22	0	0.000460795	0.000507841	0.00229561	0.001888703	8.32E-16
X16x23	0	0.000154729	0.000422015	0.002825431	0.005582601	6.15E-16
X16x24	0	0.00024944	0.000782959	0.002676637	0.001552307	6.87E-10
X16x25	0	0.000286658	0.002481739	0.002816559	0.002391166	0.000544371
X16x26	0	0.000118511	0.000307715	0.003170946	0.000254278	2.37E-08
X16x27	0	0.000203448	0.00196263	0.002710421	0.001832151	3.21E-10
X16x28	0	0.000225813	0.000307797	0.003439472	0.001850267	2.19E-05
X16x30	0	0.000205899	0.000939996	0.002151023	0.002059116	1.13E-10
X16x31	0.025267329	0.002045501	0.002808221	0.002071288	0.000560913	2.80E-06
X16x32	0	0.000299144	0.004322807	0.002492212	0.001997802	1.30E-09
X16x33	0	0.001494495	0.002039699	0.002763486	0.003270893	3.25E-12
X16x34	0	8.58E-05	0.001440604	0.003920545	0.00048437	2.72E-08
X17x13	0.016561315	0.015996599	0.013616306	1.19E-08	0.003000266	0.001043008
X17x14	0	0.013347786	0.008426558	6.44E-08	0.00247947	0.000140022
X17x15	0	0.013550932	0.005523492	6.81E-08	0.002012799	1.13E-08
X17x16	0	0.004987239	0.000598815	3.22E-06	0.002140876	6.97E-10
X17x17	0	0.0065177	0.007171696	9.47E-07	0.00360175	2.02E-10
X17x18	0	0.011599373	0.016278031	7.52E-07	0.002203632	0.000140431
X17x19	0	0.000295904	0.000700528	0.002252082	0.00271848	8.75E-14
X17x20	0	5.51E-05	0.000625815	0.00288075	0.002288011	4.13E-11
X17x21	0	0.000182746	0.001250464	0.002724681	0.000418631	1.88E-20
X17x22	0	0.00037965	0.00028861	0.002428246	0.001625039	1.62E-08
X17x23	0	4.63E-05	0.00019204	0.003012157	0.002577227	5.14E-13
X17x24	0	0.00013292	0.001271582	0.003011731	0.0005719	3.41E-07
X17x25	0	8.48E-05	0.000336091	0.002785785	0.002444846	4.64E-14
X17x26	0	0.000385	0.002209808	0.002321946	0.001406272	5.00E-13
X17x28	0	0.000625164	0.00017771	0.003407352	0.007357401	0.016978163
X17x29	0	9.32E-05	0.000648726	0.003103457	0.002168706	1.17E-24
X17x30	0	0.000273981	0.00031983	0.002952009	0.001046807	1.04E-16
X17x31	0	0.000367679	0.002296481	0.002414342	0.000526603	2.53E-14
X17x32	0	0.000651327	0.004092589	0.001226419	0.003828956	1.11E-12
X17x33	0	0.00038777	0.001045776	0.002806614	0.001291699	1.01E-08
X17x34	0	0.001013781	0.002340118	0.000607915	0.001561144	7.50E-14
X18x13	0.012039127	0.012942337	0.011210131	1.47E-06	0.004561186	1.25E-05
X18x14	0	0.003509904	0.002651243	2.42E-05	0.003285826	3.38E-08
X18x15	0	0.003009944	0.001962123	1.13E-05	0.000916567	1.70E-06
X18x16	0	0.001269011	0.002255847	0.000468598	0.001205418	4.14E-10
X18x17	0	0.002337551	0.004037728	9.49E-05	0.001376492	6.30E-12
X18x18	0	0.000673103	0.000914619	0.001775539	0.002306123	3.00E-08
X18x19	0	0.000203948	0.000469769	0.002635512	0.00355229	3.14E-13
X18x20	0	0.00024368	0.000123807	0.002885413	0.002513066	1.73E-07
X18x21	0	4.16E-05	0.000145269	0.003223619	0.002360605	6.73E-20
X18x22	0	3.71E-05	0.000112639	0.003102149	0.00061579	2.13E-16
X18x23	0.01568503	0.000463222	0.000188726	0.003117384	0.003526427	8.17E-13
X18x24	0	0.000178981	0.00083241	0.002887621	0.002357957	4.95E-15
X18x25	0	0.000367685	0.00033534	0.003256267	0.00608999	0.085284924
X18x26	0	0.000120232	0.000447148	0.002586736	0.0055793	4.60E-14
X18x28	0	0.000271446	0.001642209	0.002609376	0.000828265	3.85E-14
X18x29	0	1.80E-05	0.000279964	0.00337631	0.00077136	1.48E-21
X18x30	0	0.0005268	0.002432104	0.00206416	0.001901735	1.17E-12
X18x31	0	0.000148274	0.000272868	0.002851139	0.00126245	9.71E-09
X18x32	0	0.004184017	0.005511805	0.000138497	0.000561932	2.06E-08
X18x33	0	0.002623428	0.002158723	0.000167618	0.001642941	3.37E-11
X18x34	0	0.004411312	0.003071431	0.000879908	0.000500014	1.59E-12
X19x13	0	0.003439093	0.004297722	0.000102478	0.002113823	1.44E-09
X19x14	0	0.001363208	0.003271857	0.000130659	0.001758898	2.27E-08
X19x15	0	0.001175165	0.000690393	0.000120785	0.000717504	7.26E-10
X19x17	0	0.000215957	0.00312538	0.001730823	0.0059226	1.52E-13
X19x18	0	0.000445689	0.00235238	0.002788234	0.004157429	0.001704753
X19x19	0	0.000343513	0.00083028	0.002981986	0.002500308	4.44E-18
X19x20	0	0.000131919	7.53E-05	0.002877245	0.002100962	1.84E-14
X19x21	0	8.33E-05	0.000806431	0.003205834	0.002616087	5.08E-05
X19x22	0	9.00E-05	0.000408642	0.003122562	0.003468335	0.000342035
X19x23	0	8.90E-05	1.34E-05	0.003367653	0.000962558	6.49E-11
X19x24	0	6.79E-05	0.000331831	0.003162044	0.004554434	3.66E-15
X19x25	0	3.16E-05	0.000364975	0.003128029	0.000266289	1.87E-19
X19x26	0	0.000249361	5.69E-05	0.003194852	0.00453668	3.37E-08
X19x27	0	4.07E-05	4.45E-05	0.003313789	0.001973597	1.61E-13
X19x28	0	0.000332453	0.000514894	0.00345833	0.002882226	2.49E-25
X19x29	0	4.82E-05	0.001894733	0.003452454	0.000630526	8.46E-18
X19x30	0	5.52E-05	0.000408691	0.003395144	0.000247016	6.78E-16
X19x31	0	0.000167189	0.000202465	0.002124553	0.001045942	1.73E-07
X19x32	0	0.000186596	0.001340818	0.002063873	0.001046013	1.77E-11
X19x33	0	0.000489702	0.001617247	0.00155627	0.000803374	3.51E-10
X19x34	0	0.001913016	0.001915118	0.001023798	0.001787144	6.49E-10
X20x13	0	0.002944398	0.004586743	0.000260111	0.001253135	1.01E-08
X20x14	0	0.000389032	0.00082613	0.001409483	0.003092633	3.49E-07
X20x15	0	0.000419167	0.001604224	0.001712574	0.001248957	2.93E-12
X20x16	0	0.000230611	0.000538573	0.001920355	0.002515904	1.60E-15
X20x17	0	0.00040802	0.002356719	0.002293929	0.005148109	3.19E-09
X20x18	0	0.00048769	0.001802172	0.002925098	0.002662161	0.000101315
X20x19	0	8.32E-05	0.000425059	0.00331241	0.003786384	1.23E-11
X20x20	0	7.56E-05	0.001493671	0.002891628	0.001168052	1.62E-09
X20x21	0	0.000175195	0.000158786	0.003223302	0.002614648	2.17E-07
X20x22	0	7.00E-05	0.000586733	0.002942055	0.001851995	6.39E-22
X20x23	0	0.000205589	0.001209373	0.003242433	0.006839123	0.018811117
X20x24	0	0.000301696	0.000643543	0.003144461	0.000406025	0.000282896
X20x25	0	6.49E-05	0.000218682	0.00312075	0.001409871	4.45E-14
X20x26	0	5.65E-05	0.00036703	0.003460404	0.000806788	3.81E-16
X20x27	0	1.49E-05	0.00025425	0.003534525	0.003593366	1.07E-16
X20x28	0	6.17E-05	2.79E-05	0.002975323	0.00126188	1.95E-17
X20x29	0	0.000199993	0.000988068	0.001641975	0.00179133	2.13E-13
X20x30	0	0.000690389	0.004216313	0.00141638	0.00245086	1.63E-10
X20x31	0	0.000303671	0.00097041	0.002449866	0.002496559	3.76E-12
X20x32	0	0.002605954	0.001302728	0.000496858	0.000677458	6.63E-11
X20x33	0	0.00034746	0.000190627	0.001539331	0.001068008	6.25E-17
X20x34	0	0.000496018	0.001110362	0.001721146	0.003002492	7.50E-09
X21x14	0.01915533	0.001178324	0.000773363	0.002385238	0.002646876	3.36E-06
X21x15	0	0.000368308	0.000495641	0.001900478	0.003558042	7.79E-14
X21x16	0	0.000164399	0.000116615	0.002616812	0.001759701	2.09E-12
X21x17	0	0.000274514	0.000394778	0.002943139	0.001826015	6.73E-17
X21x18	0	0.000525725	0.003272367	0.003008639	0.003184339	3.43E-14
X21x19	0	0.000280941	0.000397705	0.003471019	0.007985166	2.58E-07
X21x20	0	0.000213594	0.000517218	0.002975316	0.002469562	5.87E-14
X21x21	0	0.000224906	0.000723096	0.002662473	0.002419013	6.63E-12
X21x22	0	5.82E-05	0.003098103	0.003260856	0.002655536	1.74E-05
X21x23	0	0.000136141	0.001326215	0.002931544	0.002107632	1.37E-15
X21x24	0	2.75E-05	1.38E-05	0.003554754	0.003423169	1.79E-16
X21x25	0	0.000271678	0.000472915	0.003416617	0.005362794	0.001586604
X21x26	0	5.35E-05	2.70E-05	0.003478726	0.005800688	3.66E-17
X21x27	0	3.53E-05	0.000133855	0.003779714	0.005878248	0
X21x28	0	0.000135254	0.001216172	0.001996054	0.000783973	1.67E-20
X21x29	0	0.000284479	0.001756598	0.000557882	0.001516272	2.14E-13
X21x30	0	0.000536861	0.001116174	0.000772586	0.001829207	2.77E-09
X21x31	0	0.000318672	0.001193514	0.001569309	0.000347864	1.07E-13
X21x32	0	0.000716618	0.001167264	0.000749946	0.001167877	2.82E-09
X21x33	0	0.000829837	0.001710841	0.002696532	0.00053251	2.83E-12
X22x14	0	0.000209433	0.000362606	0.002633092	0.002050704	5.34E-06
X22x15	0	8.80E-05	0.001205302	0.003698154	0.000462193	1.62E-13
X22x16	0	0.000153974	0.001822693	0.0032762	0.003023718	3.63E-10
X22x17	0	0.000109968	0.000615832	0.003135776	0.003203063	1.20E-10
X22x18	0	5.49E-05	1.00E-05	0.003575474	0.002997783	1.38E-11
X22x19	0	8.00E-05	0.000176492	0.003750901	0.000995375	2.27E-10
X22x20	0	7.92E-05	4.39E-05	0.003355478	0.004819648	1.08E-09
X22x21	0	0.000246722	0.000787549	0.003124677	0.001318143	0.00635643
X22x23	0	8.33E-05	0.000424023	0.003530443	0.000458517	1.85E-11
X22x24	0.08420707	5.76E-05	0.000461686	0.003832464	0.000617658	3.06E-05
X22x25	0	0.000238937	0.000557273	0.00365784	0.011447888	0.026062271
X22x26	0	0.000132034	0.00206664	0.003691425	0.001241093	0.000230344
X22x27	0	6.78E-05	1.69E-05	0.003578327	0.000631821	6.11E-29
X22x28	0	0.000368041	0.000829983	0.002479414	0.001761216	2.00E-12
X22x29	0	0.000197539	0.006438593	0.00122828	0.0017871	2.29E-17
X22x30	0	0.00108509	0.001404201	0.001512773	0.00140378	3.33E-10
X22x31	0	0.000270615	0.000986278	0.001568287	0.001373533	3.90E-13
X22x32	0	0.001089028	0.000957198	0.000801567	0.000930212	6.35E-08
X22x33	0	0.000280509	0.000564764	0.002813929	0.002817843	5.19E-14
X23x15	0.087842528	0.000443886	0.000320518	0.003769102	0.004870733	0.025470175
X23x16	0	0.000161211	0.000990065	0.003892807	0.001751433	8.99E-11
X23x17	0	0.000205019	0.000994291	0.003605673	0.002522813	1.22E-16
X23x18	0	0.000207324	0.003263293	0.00384578	0.000908685	1.37E-07
X23x19	0	0.000122395	0.001241363	0.003292618	0.002516974	0.026726504
X23x20	0	0.000136716	0.000547546	0.003433323	0.001340185	1.83E-10
X23x21	0	0.000271653	0.000410136	0.002505071	0.002173573	3.70E-13
X23x22	0	9.53E-05	2.81E-05	0.003266397	0.003812163	4.40E-09
X23x23	0	4.76E-05	2.44E-05	0.00369557	0.000771735	0.000979005
X23x24	0	8.49E-05	0.000145275	0.003703627	0.006111168	1.89E-10
X23x25	0	0.000364783	0.000542287	0.003400077	0.000983947	1.11E-09
X23x26	0	5.02E-05	0.001461069	0.00361108	0.001552674	1.49E-29
X23x27	0	0.000297122	0.000570365	0.001346891	0.001538039	9.13E-10
X23x28	0	0.000254086	0.001606295	0.002633085	0.001474207	5.29E-12
X23x29	0	0.00191234	0.004762156	0.001356443	0.002869308	2.60E-07
X23x30	0	0.00055134	0.00050962	0.001510876	0.002398924	3.57E-10
X23x31	0	0.001049929	0.002090891	0.000978978	0.001511127	5.82E-11
X23x32	0	0.000783514	0.001024212	0.002444331	0.000732409	8.36E-15
X24x16	0	0.000171418	0.000461121	0.003722576	0.004567474	1.12E-16
X24x17	0	9.27E-05	0.000430631	0.003836426	0.000302369	3.65E-18
X24x18	0	0.000691555	0.00343145	0.003354976	0.001972225	1.28E-12
X24x19	0	0.000123292	0.001012476	0.003489117	0.002415385	1.56E-08
X24x20	0	4.91E-05	0.000943175	0.003817248	0.002608014	2.41E-07
X24x21	0	6.76E-05	0.002863447	0.003761512	0.003536711	5.48E-08
X24x22	0	2.51E-05	0.000313613	0.003567446	0.001226991	2.08E-25
X24x23	0	3.14E-05	0.000435432	0.003675826	0.001127392	1.09E-22
X24x24	0	4.99E-05	0.000813306	0.003704213	0.008109735	0.046459448
X24x25	0	5.00E-05	4.41E-05	0.004081838	0.001166812	2.81E-22
X24x26	0	6.57E-05	0.000435865	0.002886855	0.001257222	5.72E-17
X24x27	0	0.008341973	0.006248682	0.000579915	0.000590977	1.22E-05
X24x28	0	0.002799236	0.00531604	0.001140796	0.001952035	2.65E-05
X24x29	0	0.000340371	0.000585019	0.002901277	0.00021956	4.40E-08
X24x30	0	0.002072612	0.001783562	0.002487032	0.002931975	1.01E-07
X24x31	0	0.002821115	0.005049629	0.000949465	0.000479913	0.000238551
X24x32	0	0.001397971	0.003369969	0.000139939	0.001081358	4.34E-06
X25x17	0	0.000403826	8.42E-05	0.004277734	0.004660834	0.220532329
X25x18	0	0.000246159	0.00134727	0.004000842	0.004560684	0.027980752
X25x19	0	0.000226884	0.000877449	0.003817025	0.002241511	1.91E-07
X25x20	0	0.000272685	0.000462399	0.004057688	0.004086054	4.35E-06
X25x21	0	0.000133451	0.000329644	0.003737246	0.000703949	1.61E-14
X25x22	0	8.57E-05	0.00019478	0.002510155	0.00149071	1.84E-13
X25x23	0	0.000267343	0.001956005	0.002131869	0.00106889	2.33E-17
X25x24	0	0.000576035	0.002306017	0.003458866	0.001435086	5.38E-11
X25x25	0	0.000129665	0.005066167	0.00349911	0.000337506	2.13E-06
X25x26	0	0.000129763	0.001060485	0.002655877	0.002440652	3.84E-20
X25x27	0	0.001753688	0.003042958	0.001743972	0.000742992	4.53E-09
X25x28	0	0.001147836	0.002547431	0.001951666	0.0023919	4.35E-10
X25x29	0	0.000345733	0.001179767	0.002617355	0.000833882	2.23E-17
X25x30	0	0.00119838	0.002377307	0.002123499	0.000335773	1.28E-11
X25x31	0	0.000839712	0.001394512	0.000125628	0.001492835	3.80E-11
X25x32	0	0.008309795	0.008648578	1.70E-06	0.002253538	3.57E-10
X26x17	0	5.38E-05	0.000251145	0.004539024	0.006211788	0.000635849
X26x18	0.021993841	0.000146083	0.000713896	0.004083266	0.001915337	5.72E-16
X26x19	0	7.16E-05	0.002072825	0.004158339	0.003199739	0.015783268
X26x20	0	4.41E-05	2.56E-05	0.0040214	0.002070587	6.87E-11
X26x21	0	0.000215795	0.000380376	0.003981494	0.001451524	1.95E-11
X26x22	0	0.000165384	0.000382327	0.001645617	0.002125702	4.49E-16
X26x23	0	0.000481639	0.000297777	0.000277945	0.000460132	9.76E-12
X26x24	0	0.000476473	0.00086729	0.000618503	0.003303492	1.69E-11
X26x25	0.020591309	0.003218111	0.002434809	0.002925835	0.001013783	0.016441125
X26x26	0	0.000258014	0.000930956	0.002978295	0.000513882	6.83E-17
X26x27	0	0.002225205	0.00295975	0.000462374	0.001116765	1.20E-07
X26x28	0	0.001834471	0.004729766	0.001274858	0.000520485	3.10E-06
X26x29	0	0.001389063	0.003608434	0.002535697	0.004372823	2.65E-08
X26x30	0	0.001339896	0.002533508	0.001789057	0.001129272	5.53E-13
X26x31	0	0.00332522	0.004838533	0.001466738	0.003047607	4.57E-08
X27x18	0.139942982	3.81E-05	0.001086369	0.00502842	0.002175464	7.88E-26
X27x19	0	0.000143608	0.0004605	0.00462322	0.004546199	0.00340741
X27x20	0	0.000544597	0.000447563	0.003845032	0.00086826	3.23E-14
X27x21	0	0.000656234	0.001733366	0.000237847	0.001439873	8.85E-14
X27x22	0	0.001935472	0.005303134	4.56E-06	0.002417834	2.80E-12
X27x23	0	0.000721486	0.000453042	0.000459845	0.001872083	9.61E-16
X27x25	0	0.000490867	0.001411554	0.001993179	0.002875662	5.53E-11
X27x26	0	0.000549884	0.003859548	0.002151382	0.000458777	3.65E-06
X27x27	0	0.00025318	0.002171428	0.001175367	0.002230025	7.98E-16
X27x28	0	0.001156451	0.002679922	0.000161247	0.000884076	2.83E-15
X28x18	0	0.000256478	0.000333138	0.004206392	0.001986139	1.23E-05
X28x19	0	0.00020227	0.000348703	0.003743156	0.002780153	1.35E-06
X28x20	0	0.000256215	0.00105202	0.003851106	0.000528261	8.65E-09
X28x21	0	0.001475693	0.003790349	2.07E-05	0.001439796	7.69E-18
X28x22	0	0.00130169	0.004289244	1.04E-05	0.001004229	7.93E-16
X28x23	0	0.000167156	0.000679043	0.001921471	0.002663058	5.62E-16
X28x25	0	0.000410521	0.001937016	0.002131403	0.001719096	5.29E-11
X28x26	0	0.000662613	0.002638712	0.00037973	0.000898332	3.36E-11
X29x19	0	0.000303947	0.001742316	0.001228068	0.002189477	4.48E-08
X29x20	0	0.000466633	0.001174231	0.00256552	0.00237744	1.01E-14
X29x21	0	0.00028303	0.002475723	0.000894236	0.000479746	4.31E-14
X29x22	0	0.000365332	0.002100732	0.000508784	0.000702348	1.22E-17
X29x23	0	0.00022434	0.000750088	0.002028313	0.002713953	1.66E-11
X2x14	0	0.000439909	0.000204572	0.005740473	0.001079803	2.60E-10
X2x15	0.026220184	0.000242651	0.000560785	0.00629173	0.004351772	0.020574147
X2x16	0	0.001249067	0.003223711	0.00392687	0.005942346	0.001270794
X2x17	0	0.005387994	0.00327835	0.000178223	0.001842747	1.34E-05
X2x18	0.063965987	0.007447315	0.005566356	0.003666298	0.004783391	0.043367495
X30x20	0	0.000223662	0.000880553	0.003001125	0.002228884	3.38E-08
X30x21	0	0.000262812	0.001096935	0.002961998	0.001836902	5.19E-09
X30x22	0	0.000768092	0.000191101	0.000223792	0.000481896	1.86E-09
X3x13	0.019343029	0.00084907	0.001815391	0.00638932	0.002107687	8.12E-08
X3x14	0	0.001353462	0.000156825	0.005360318	0.002348444	2.67E-07
X3x15	0	2.23E-05	0.000187003	0.006416619	0.003926149	1.52E-11
X3x16	0	0.000612108	0.000172865	0.004610476	0.0026149	4.07E-09
X3x17	0	0.001881577	0.002048795	0.002810396	0.001945973	3.76E-12
X3x18	0	0.003973667	0.00139083	3.37E-07	0.00057678	1.62E-14
X4x10	0	0.000633953	0.000473938	0.005919598	0.001069423	1.46E-07
X4x11	0	0.003439007	0.00149367	0.004685577	0.001013136	4.11E-10
X4x13	0.162158678	0.000149084	0.000251737	0.006258129	0.003232245	9.60E-05
X4x14	0	0.000190593	5.32E-05	0.005963629	0.000630419	0.098660315
X4x15	0	6.49E-05	0.000853727	0.004701177	0.000506698	9.71E-22
X4x16	0	0.00103956	0.000572376	0.004736246	0.001452996	5.48E-11
X4x17	0	0.000889494	0.000460567	0.000813372	0.001325994	1.80E-07
X4x8	0	0.006790994	0.003488517	0.000934084	0.002608797	5.91E-06
X4x9	0	0.030116319	0.007303317	5.50E-05	0.002342363	4.73E-07
X5x10	0	0.01406316	0.006636097	0.001600314	0.004287367	0.015775838
X5x11	0	0.002531294	0.00115027	0.003739263	0.003294484	0.001157462
X5x13	0	0.000208576	1.59E-05	0.00549039	0.003609803	1.75E-09
X5x14	0	0.000928172	0.000573564	0.004642927	0.00631082	3.90E-06
X5x15	0	0.00013692	2.58E-05	0.004963764	0.001761344	1.69E-08
X5x16	0	0.00055032	0.000705697	0.003887046	0.002792865	2.79E-05
X5x17	0	2.74E-05	0.000248831	0.005333894	0.000462783	3.86E-21
X5x8	0	0.052684121	0.022639358	2.46E-07	0.00219079	3.99E-05
X5x9	0	0.020585639	0.012122961	0.000276908	0.002725494	3.04E-05
X6x10	0	0.00862567	0.00663927	0.000547807	0.003310807	3.90E-10
X6x11	0	0.008773618	0.00371637	0.003648475	0.000284887	0.006213921
X6x13	0	0.003315796	0.000958362	0.00453911	0.001460693	0.044419181
X6x14	0.287989733	0.00122107	0.001313994	0.005606927	0.000534058	0.018308151
X6x15	0.034955312	0.000931368	0.001579152	0.004034558	0.002660079	6.83E-06
X6x16	0	0.000642272	0.00222545	0.001564178	0.000377414	1.47E-11
X6x31	0	0.005021167	0.002881864	3.60E-07	0.000889177	8.80E-12
X6x32	0	0.009351847	0.009331542	0.000304696	0.002371498	5.24E-09
X6x33	0	0.002477077	0.000279975	0.000988782	0.00283618	1.19E-10
X6x9	0	0.01763118	0.014669429	0.001045697	0.001288399	6.92E-05
X7x10	0	0.004955037	0.000492685	0.002897755	0.0058935	1.83E-06
X7x11	0	0.008269151	0.004968434	0.001939963	0.002656326	1.45E-08
X7x13	0	0.001055721	0.001370152	0.003434918	0.003745006	3.10E-09
X7x14	0	0.001070701	0.003974599	0.003515087	0.001499077	1.21E-07
X7x31	0	0.001594898	0.004989146	0.001539565	0.00093139	2.21E-05
X7x32	0	0.004858001	0.006327882	0.003650913	0.002885123	2.79E-09
X7x33	0	0.005738804	0.011645828	0.002897234	0.005302889	1.26E-05
X8x10	0.03749477	0.00183377	0.001506799	0.003869989	0.002006541	0.061152907
X8x11	0.036675792	0.002290266	0.002612762	0.003216591	0.002895036	1.79E-09
X8x13	0	0.001641781	0.002963927	0.001953962	0.003864616	3.63E-13
X8x14	0	0.000738874	0.000642343	0.003152874	0.005908703	3.93E-05
X8x31	0	7.17E-05	0.000415753	0.004220827	0.003112114	1.85E-15
X8x32	0	0.005964074	0.009389251	0.003768537	0.001439404	3.35E-15
X8x33	0.004095911	0.002003102	0.001923842	0.003042279	0.002698789	3.89E-12
X9x10	0	0.000131874	0.000443947	0.001145352	0.002963363	2.95E-13
X9x11	0	0.004880907	0.006412577	0.001593277	0.002987178	1.57E-11
X9x13	0	0.002015544	0.002110067	0.000182795	0.002099229	9.33E-11
X9x16	0	0.000311587	0.000730846	0.00249688	0.002582632	1.25E-13
X9x17	0	0.000959816	0.000842523	0.001257682	0.001130171	3.54E-13
X9x18	0	0.002404584	0.001688647	0.001496473	0.004524145	1.59E-06
X9x26	0	0.001830245	0.002905908	0.000404969	0.002275008	1.07E-10
X9x27	0	0.000619699	0.000113109	0.00147875	0.003192212	1.73E-13
X9x29	0	0.001041754	0.00209902	0.002680215	0.001445001	1.61E-05
X9x30	0	0.000358112	0.000586881	0.004084138	0.002505318	2.15E-08
X9x31	0	8.28E-05	0.000635844	0.004403851	0.000660783	1.18E-22
X9x32	0	7.39E-05	0.000306509	0.005090864	0.00458473	8.80E-11
X9x33	0	1.57E-05	9.45E-06	0.005454596	0.000702095	4.81E-12
