# Supplementary material for: Spatial transcriptomics deconvolution at single-cell resolution using Redeconve
Source: Nat Commun. 2023 Dec 1;14:7930. doi: 10.1038/s41467-023-43600-9 (PMC10692090; doi:10.1038/s41467-023-43600-9)
Supplement: Supplementary file 4 — Source Data [file 41467_2023_43600_MOESM4_ESM.zip › Source Data Figure 5d corr.csv]

	Acinar.cells	Acinar.cells.1	Acinar.cells.10	Acinar.cells.11	Acinar.cells.12	Acinar.cells.2	Acinar.cells.3	Acinar.cells.4	Acinar.cells.5	Acinar.cells.6	Acinar.cells.7	Acinar.cells.8	Acinar.cells.9	Cancer.clone.A	Cancer.clone.A.1	Cancer.clone.A.100	Cancer.clone.A.102	Cancer.clone.A.103	Cancer.clone.A.109	Cancer.clone.A.11	Cancer.clone.A.110	Cancer.clone.A.111	Cancer.clone.A.112	Cancer.clone.A.113	Cancer.clone.A.114	Cancer.clone.A.115	Cancer.clone.A.116	Cancer.clone.A.117	Cancer.clone.A.118	Cancer.clone.A.12	Cancer.clone.A.121	Cancer.clone.A.124	Cancer.clone.A.125	Cancer.clone.A.13	Cancer.clone.A.15	Cancer.clone.A.18	Cancer.clone.A.25	Cancer.clone.A.26	Cancer.clone.A.27	Cancer.clone.A.28	Cancer.clone.A.29	Cancer.clone.A.3	Cancer.clone.A.34	Cancer.clone.A.35	Cancer.clone.A.36	Cancer.clone.A.37	Cancer.clone.A.39	Cancer.clone.A.4	Cancer.clone.A.42
Acinar.cells	0	-0.02885271603251	0.0443048894302056	0.174966449454206	-0.0331616720105448	-0.0881849249701659	-0.0267813145624244	-0.0271858204642091	-0.0244987182500547	-0.0602908332870431	0.0299618740634603	0.224170974948078	0.0649237339987925	0.000718537404810599	-0.0247025737545934	-0.0194068247330851	-0.00706119539733463	-0.121688257303911	0.0246917713568425	0.000777678330715954	-0.0329082264306683	-0.02526303600635	0.0314316459090282	-0.02370596730799	-0.0308504570016082	-0.0619141775220462	-0.0325428044312634	-0.11069154755806	0.06681258389206	-0.027203964879058	-0.00204571302012973	-0.0195362093228438	0.00411200140988637	0.017679018674611	0.0246917713568425	-0.00984846713105334	0.127677412126178	-0.097527994584522	-0.0347450643343205	0.234691056576039	-0.0620952505232893	-0.0193961073857604	-0.0297405671408453	-0.0139111483299519	0.0138554666004075	0.024404081899445	-0.0335055293694598	-0.0848294193308158	-0.0405635170932925
Acinar.cells.1	-0.02885271603251	0	-0.0221979906619217	-0.0232536001410426	0.0529744514267395	-0.0202421257500223	-0.00601770946565705	-0.00610860115763918	-0.0216757233927946	0.00638227842308031	-0.0175410657004075	0.0518553667900166	-0.0164867979454368	-0.00741090219583774	-0.00694779178237196	-0.00436067589671227	-0.0121173352241304	-0.000665410910878034	-0.00435826772954438	-0.00690061687485236	-0.00931997314006144	-0.00903301557331083	-0.00435826772954438	-0.00532668489925441	-0.0182616077535682	-0.0180855949066934	-0.0124698497505886	-0.0352024018081924	0.010732798174159	-0.0108774096542194	-0.0153992649656639	-0.00438974836321449	-0.00635595902260041	-0.0131216261896805	-0.00435826772954438	-0.00435826772954438	-0.014220746025052	-0.0326817169784873	-0.00424956615322586	-0.0301143973002518	-0.0155019802545289	-0.00435826772954438	-0.0108928623200121	-0.00931334864701248	-0.00435826772954438	-0.00460841467041888	-0.0101373163910264	-0.0235611724471529	-0.0114633455223957
Acinar.cells.10	0.0443048894302056	-0.0221979906619217	0	0.820355841995526	-0.0204164462541127	-0.0524342518558913	-0.0132736369583884	-0.0135922182329486	0.347074834113465	-0.042309436689132	0.636696767690306	0.0338343329635482	0.648576989726316	-0.0166669673287487	-0.0189303958670294	-0.0088415277758899	0.0245924801339786	-0.0719316160368496	-0.0119414842488779	-0.0168752030424643	-0.0140847570446401	0.0685491383766172	-0.0119414842488779	-0.0118217613337242	-0.0412297282045621	0.266414110314967	-0.0275962836256056	-0.073880294209381	-0.0123710224987305	0.248719358169489	0.170392331064267	-0.00930742476240675	-0.0168236301364297	-0.035352193546208	-0.0119414842488779	-0.0119414842488779	0.319716792837366	0.120694338146018	0.558941832977596	0.327585380348624	-0.0346357621654306	-0.0119414842488779	-0.0246614030916075	-0.0209670176893738	-0.0107802484338699	-0.0126268771480126	0.0570662163503017	-0.0402566613276368	-0.0201800406629966
Acinar.cells.11	0.174966449454206	-0.0232536001410426	0.820355841995526	0	-0.0215765671451907	-0.0499606681758772	-0.0162955581486881	-0.0177890332638822	0.174637973735722	-0.0400869415298413	0.644268058107812	0.0917634500998174	0.856675455683125	-0.0132530267996482	-0.00838934567845099	-0.0103526395315967	-0.0214938339995517	-0.0917268516340784	-0.011825857854612	-0.0132462013256265	-0.0224388617624162	-0.018158967852248	-0.0126918369055433	-0.0126445842853037	-0.0479963448865811	0.1528010828723	-0.0288313579563867	-0.0988534581190594	-0.00352274668146504	0.113488641302114	0.0774445102147759	-0.0127835125650067	-0.0121947246838239	-0.0319817740740769	-0.011825857854612	-0.0126918369055433	0.308112947042443	0.0907272482616122	0.510196473608083	0.307005624402066	-0.0401156008095502	-0.0103699051711733	-0.0314455778088828	-0.0135969395154892	-0.00934210488466935	-0.00906754524594276	0.00196823406360177	-0.0628957902104304	-0.0266981190501306
Acinar.cells.12	-0.0331616720105448	0.0529744514267395	-0.0204164462541127	-0.0215765671451907	0	-0.0185967125216409	-0.00552855042763767	-0.00561205384458464	-0.0210728048281083	0.216952597911484	-0.0156472688809532	0.0112531887398558	-0.0153799192582283	-0.00680849528176849	-0.00638302953121649	-0.00400621145489709	-0.0111323584525829	-0.030207277475349	-0.00400399903940879	-0.00633968931071737	-0.00856238437284415	-0.00829875260606863	-0.00400399903940879	-0.00489369688678525	-0.0167771840650531	-0.0166154787010084	-0.0114562182778405	-0.0133708564604206	-0.00414802391135558	-0.00999322219502645	-0.0141475113408339	-0.00403292071994728	0.0380322785518729	-0.0120550140375279	-0.00400399903940879	-0.00400399903940879	-0.013064790177527	-0.0184625803687751	-0.0107401369399223	-0.0276665008542714	-0.0142418772548782	-0.00400399903940879	-0.0081909216899438	-0.00855629836219712	-0.00400399903940879	-0.00423381239029195	-0.00931328858406232	0.0416752099475267	-0.0105315293388095
Acinar.cells.2	-0.0881849249701659	-0.0202421257500223	-0.0524342518558913	-0.0499606681758772	-0.0185967125216409	0	-0.0019864017971789	-0.0152455186118805	-0.061529329854868	0.00608556552306643	-0.045856751458266	-0.046636653137497	-0.04109991156738	-0.0184957315827009	0.0333102423844703	-0.0108831406451488	-0.0247375730216584	0.111399150947058	-0.0108771304708992	-0.0172221888913888	-0.0232602882889716	-0.022544115009391	-0.0108771304708992	-0.0132940540191678	-0.0138059556382613	-0.0379055134465265	-0.0175988192935733	0.0309468271747072	-0.0112683836424911	0.0167866197114566	-0.0181962866986852	0.00443600372309506	-0.0158628610830526	-0.0327482497433547	-0.0108771304708992	0.0496468477687105	-0.0270299233376178	0.151304688398269	-0.0291762984009378	-0.0708773676034194	-0.0265255491277299	-0.0108771304708992	-0.0265407791240887	-0.0232437552350914	-0.0108771304708992	-0.0112587785409314	-0.0253001696666089	0.0703735632585735	-0.0286096019376787
Acinar.cells.3	-0.0267813145624244	-0.00601770946565705	-0.0132736369583884	-0.0162955581486881	-0.00552855042763767	-0.0019864017971789	0	-0.00453228592651457	-0.0194183258488977	-0.0122500717345959	-0.0145395621979979	-0.0127064025567356	-0.012420798790493	-0.00549853016397494	-0.00515492468782621	-0.00323541011873798	-0.00899047531274911	-0.0262575043717494	-0.0032336233754424	-0.00511992319338942	-0.00691496825674559	-0.00670205965333084	-0.0032336233754424	-0.00395214196848935	-0.0135492276678633	-0.013418634668224	-0.00925202400219993	-0.0177779781421661	-0.00334993763725627	-0.00807051064892332	-0.0114255080797452	0.845418110214989	-0.0047158134709139	-0.00973561052322135	-0.0032336233754424	-0.0032336233754424	-0.00975123930332473	-0.0174460970185989	-0.00867371783123937	-0.0223434229125786	-0.0115017178446565	-0.0032336233754424	-0.00828961216389939	-0.00691005320404509	-0.0032336233754424	-0.00341922027896071	-0.0075213973258374	-0.0174812477584776	-0.00850524665814113
Acinar.cells.4	-0.0271858204642091	-0.00610860115763918	-0.0135922182329486	-0.0177890332638822	-0.00561205384458464	-0.0152455186118805	-0.00453228592651457	0	-0.0130392617671494	0.178868976051864	-0.0147591682485055	-0.0140738535498831	-0.0126084029651845	-0.00558158015382085	-0.00523278484867162	-0.00328427786511664	-0.00912626776294346	0.0297206618650353	-0.00328246413478851	-0.0051972546904518	-0.00701941217655348	-0.00680328779422612	-0.00328246413478851	0.772697045708457	-0.0137538756713622	0.20586719511979	0.00841068288781035	0.0252457677211956	-0.00340053521123728	-0.00819240792100445	-0.0115980793491044	-0.00330617402536316	-0.00478704128074581	-0.00988265752141637	-0.00328246413478851	-0.00328246413478851	0.0033755948155111	0.0867288773805417	-0.00880472596547319	-0.022680898745333	0.00652714121639574	-0.00328246413478851	-0.00841481875284364	-0.00701442288672694	-0.00328246413478851	-0.00347086430035921	-0.00763500077128732	0.0865221815221179	-0.00863371019794736
Acinar.cells.5	-0.0244987182500547	-0.0216757233927946	0.347074834113465	0.174637973735722	-0.0210728048281083	-0.061529329854868	-0.0194183258488977	-0.0130392617671494	0	-0.0486510868772152	0.308785018916924	-0.00626167716346329	0.227983214655364	0.00805814337917973	-0.00836967442653641	-0.0115134053536558	0.0655837698725697	-0.0914118469989496	-0.0140635342054999	-0.0189806180845467	-0.0267012603122059	0.10081442759629	-0.0140635342054999	-0.0091257912295177	-0.0480374442829965	0.197841442434306	-0.0366549795828121	-0.0753739547838905	0.00897589409613333	-0.0208600541948331	0.154630872716806	-0.0137106394076814	-0.00393626087370314	-0.0300945940288348	-0.0140635342054999	-0.0128192890143723	0.0810621085612007	-0.0219941425860949	0.0860523294867007	0.201295462380713	-0.0371239571123631	-0.00870969329000435	-0.0343239254115699	-0.00263674292877985	-0.0137462328197289	-0.0148707241896171	0.0225428167692211	-0.0574837925514062	-0.00238532773860415
Acinar.cells.6	-0.0602908332870431	0.00638227842308031	-0.042309436689132	-0.0400869415298413	0.216952597911484	0.00608556552306643	-0.0122500717345959	0.178868976051864	-0.0486510868772152	0	-0.0363972976730161	-0.0380394614028355	-0.0340785738778357	-0.0150861526358475	0.212032880361736	-0.00887689790457775	-0.00278272788686348	-0.0513257279624311	-0.00887199567047623	-0.014047380022637	-0.0189723914359488	-0.0183882404732708	-0.00887199567047623	-0.0108433736284294	0.0729750199069732	0.190474683279089	-0.020770004671424	0.0337465192472986	-0.00718039844604555	-0.0221428185111335	-0.0313478245445397	-0.00893607985780867	0.058181082085586	-0.0267113031985815	-0.00887199567047623	-0.00887199567047623	-0.0286205031772164	0.0254474892829814	-0.0229291202176937	-0.0342112233746025	-0.0237112483460134	-0.00887199567047623	-0.0227439607799039	0.194279861658089	-0.00887199567047623	0.00471677670451562	-0.0206362327219481	0.0803578003186849	0.0297966855083063
Acinar.cells.7	0.0299618740634603	-0.0175410657004075	0.636696767690306	0.644268058107812	-0.0156472688809532	-0.045856751458266	-0.0145395621979979	-0.0147591682485055	0.308785018916924	-0.0363972976730161	0	0.0828204203463468	0.455837721914382	-0.0170374661364043	-0.016772512226603	-0.0105359553809292	-0.00198422038511729	-0.0819999012117034	-0.0105301369384603	-0.0166727803708474	-0.0224391241554074	-0.000338551704385518	-0.00977270313837143	-0.0119274027657928	-0.0389387559164922	0.0126130659781323	-0.0280719589587089	-0.0959693664388121	-0.0109089086637322	0.0818812748786775	0.186066166629045	-0.0105145020341547	-0.0150838783576925	-0.0312405046088766	-0.0105301369384603	-0.0105301369384603	0.240333695105277	0.119184058409844	0.558077019565736	0.25812018559732	-0.0363235699348839	-0.00990315097965404	-0.0213728768125074	-0.0200562304157157	-0.0105301369384603	-0.0110464378388272	0.0250542984599467	-0.0562538656451732	-0.0250503812065602
Acinar.cells.8	0.224170974948078	0.0518553667900166	0.0338343329635482	0.0917634500998174	0.0112531887398558	-0.046636653137497	-0.0127064025567356	-0.0140738535498831	-0.00626167716346329	-0.0380394614028355	0.0828204203463468	0	-0.034713571669075	-0.0170742776431383	-0.015950201310877	-0.0100069270887901	-0.0272878338321476	-0.0437532221724149	-0.0100411894923083	-0.0158986106302049	-0.0214726634915484	-0.0208115303343396	-0.0100411894923083	-0.0122723650216923	-0.0230010200417752	-0.0394326181103566	0.0140671846008071	-0.0744322859678998	-0.0104023736525914	-0.0212191704599406	-0.0322084778975332	-0.0101137189989003	-0.00659380144533995	0.0416508406407788	-0.0100411894923083	-0.0100411894923083	0.4645605170671	-0.0248742939120234	0.033727218430622	-0.0288124951250068	0.00243465321706282	-0.0100411894923083	-0.0256470365013491	-0.0191813730362572	-0.00617902547984334	0.0572952317486964	-0.0233557737024158	-0.0496048571407515	-0.0258758238027926
Acinar.cells.9	0.0649237339987925	-0.0164867979454368	0.648576989726316	0.856675455683125	-0.0153799192582283	-0.04109991156738	-0.012420798790493	-0.0126084029651845	0.227983214655364	-0.0340785738778357	0.455837721914382	-0.034713571669075	0	-0.0100095084449132	-0.014328587695768	-0.00900061364090829	-0.0247062971222232	-0.0719410516963067	-0.00490757658703109	-0.0142431558422642	-0.019236806257622	-0.0181589346439456	-0.00270336915238413	-0.0109944957847467	-0.0366061732004639	0.141507908333708	-0.0254363970199265	-0.0780058933850961	-0.00817069735303569	0.041320878188033	0.0556823579613082	-0.00906062040242248	-0.0131189597289271	-0.0246038520107287	-0.00490757658703109	-0.00899564308524804	0.255970479410707	0.0856644294956095	0.328934188609416	0.321107417015103	-0.0316285936549722	-0.00899564308524804	-0.0218846089132011	-0.0189147886034183	-0.00899564308524804	-0.00871850420546127	0.00731316752956834	-0.0485940719978807	-0.0235049985479899
Cancer.clone.A	0.000718537404810599	-0.00741090219583774	-0.0166669673287487	-0.0132530267996482	-0.00680849528176849	-0.0184957315827009	-0.00549853016397494	-0.00558158015382085	0.00805814337917973	-0.0150861526358475	-0.0170374661364043	-0.0170742776431383	-0.0100095084449132	0	-0.00634836940972494	-0.00398445755652195	0.578677907508784	-0.0323365223788798	-0.00398225715454373	-0.00630526452846412	-0.00851589026198836	-0.00825369002690493	-0.00398225715454373	-0.00486712390481653	-0.016686083242922	-0.016525255945873	-0.0113940105259569	0.147545295065455	-0.00412549996531799	-0.00993895857401737	0.370177885025741	-0.00401102178912837	0.662134699559256	-0.0119895547992336	-0.00398225715454373	-0.00398225715454373	-0.0129938478118995	0.0704123274050174	-0.0106818175401212	0.0828855829756414	-0.0141645432564206	-0.00398225715454373	-0.0102087854753848	0.0713191237795533	-0.00398225715454373	-0.00421082260916964	-0.00926271703144286	0.0908208821152095	-0.0104743426871436
Cancer.clone.A.1	-0.0247025737545934	-0.00694779178237196	-0.0189303958670294	-0.00838934567845099	-0.00638302953121649	0.0333102423844703	-0.00515492468782621	-0.00523278484867162	-0.00836967442653641	0.212032880361736	-0.016772512226603	-0.015950201310877	-0.014328587695768	-0.00634836940972494	0	-0.0037354671181548	0.0659330547780635	-0.0302750535368882	-0.0037334042202271	-0.00591124588058234	-0.00798372867679384	0.00342114216737253	-0.0037334042202271	-0.00456297527292463	-0.0156433628418763	0.121842059780464	-0.0106819939878527	0.0850690534634988	-0.00386769572715594	0.00302323021483007	-0.0131914063978844	-0.00376037134062741	0.147024747012745	-0.0112403224475421	-0.0037334042202271	-0.0037334042202271	-0.0121818567649714	0.0232592323705188	-0.0100143062430014	-0.0143852669159496	-0.00906037259295305	-0.0037334042202271	-0.00957083415211077	0.735975724641257	-0.0037334042202271	-0.00394768652289679	-0.00868388592547343	0.120328432673191	-0.00981979658136044
Cancer.clone.A.100	-0.0194068247330851	-0.00436067589671227	-0.0088415277758899	-0.0103526395315967	-0.00400621145489709	-0.0108831406451488	-0.00323541011873798	-0.00328427786511664	-0.0115134053536558	-0.00887689790457775	-0.0105359553809292	-0.0100069270887901	-0.00900061364090829	-0.00398445755652195	-0.0037354671181548	0	-0.00651486237745962	0.0618864998028495	-0.00234321440621385	-0.00371010361830315	-0.00501086594090473	-0.00485658374758652	-0.00234321440621385	-0.00286388206687788	-0.00978301540773818	-0.00972368591379361	-0.00670439114624014	-0.0050419575076106	-0.00242750042913174	-0.0058482187386687	-0.00827938569905622	-0.00236013990939772	-0.0034172693536244	-0.00705481751664365	-0.00234321440621385	-0.00234321440621385	-0.00764575721842902	0.0228676308983458	-0.00628532708290847	-0.0161909487822527	0.124679219733294	-0.00234321440621385	0.11608613792191	-0.00500730429473946	-0.00234321440621385	-0.0024777054361141	-0.00545030899473545	-0.0126676198277588	-0.00616324605057999
Cancer.clone.A.102	-0.00706119539733463	-0.0121173352241304	0.0245924801339786	-0.0214938339995517	-0.0111323584525829	-0.0247375730216584	-0.00899047531274911	-0.00912626776294346	0.0655837698725697	-0.00278272788686348	-0.00198422038511729	-0.0272878338321476	-0.0247062971222232	0.578677907508784	0.0659330547780635	-0.00651486237745962	0	-0.0511170411797558	-0.00651126456875923	-0.0103095415307369	-0.0139240667748087	-0.0134953513417355	-0.00651126456875923	-0.00553256124177896	-0.0272828946988114	-0.0033559143211874	-0.0186299915235467	0.128690542413064	0.00352664618356849	-0.0146522687844469	0.400599687183465	-0.00655829672633614	0.642930884891362	-0.0174794416219228	-0.00651126456875923	-0.00651126456875923	-0.0212458356118303	0.0492921526129126	-0.0174077989668592	0.0899295480308429	-0.0231600032491513	-0.00651126456875923	-0.0166920669801779	0.196993564753063	-0.00651126456875923	-0.00688498482051392	0.00643166520517075	0.0831083350770867	-0.0171262713011949
Cancer.clone.A.103	-0.121688257303911	-0.000665410910878034	-0.0719316160368496	-0.0917268516340784	-0.030207277475349	0.111399150947058	-0.0262575043717494	0.0297206618650353	-0.0914118469989496	-0.0513257279624311	-0.0819999012117034	-0.0437532221724149	-0.0719410516963067	-0.0323365223788798	-0.0302750535368882	0.0618864998028495	-0.0511170411797558	0	-0.0190167429343103	-0.0224520920997546	0.0963394715877341	-0.0394144063052389	-0.0190167429343103	0.0448793819532929	0.182167709916796	0.0690581816339898	0.320422754497476	0.375015300428779	-0.0197007800529514	-0.0474621836063981	-0.0620157643243989	-0.0191541046465923	-0.0277334129829692	-0.0387953083470197	-0.0190167429343103	-0.0190167429343103	-0.0145502054295151	0.273691967546158	-0.0502295308363089	-0.0878580587402548	0.323966913675576	-0.0155362334817192	0.0955051637487334	-0.00464028554012041	-0.0190167429343103	-0.02010822706645	-0.0442328814600091	0.182026852740769	0.0899875015045837
Cancer.clone.A.109	0.0246917713568425	-0.00435826772954438	-0.0119414842488779	-0.011825857854612	-0.00400399903940879	-0.0108771304708992	-0.0032336233754424	-0.00328246413478851	-0.0140635342054999	-0.00887199567047623	-0.0105301369384603	-0.0100411894923083	-0.00490757658703109	-0.00398225715454373	-0.0037334042202271	-0.00234321440621385	-0.00651126456875923	-0.0190167429343103	0	-0.00370805472727463	-0.00500809870868491	-0.00485390171713846	-0.00234192037470726	-0.00286230049857757	-0.00981289675782821	-0.00971831604413964	-0.00670068867097678	-0.0230939298479629	-0.00242615985098011	0.113772795807481	-0.00827481343886466	-0.00235883653084447	-0.00341538217923763	-0.00705092151971073	1	-0.00234192037470726	-0.00764153487722705	-0.0194257309722098	-0.00628185603422725	-0.0161820073905515	-0.00833000762213067	-0.00234192037470726	-0.00600367122915206	-0.00500453902942558	-0.00234192037470726	-0.00247633713243268	-0.00544729908171121	-0.0126606241814674	-0.00615984242069824
Cancer.clone.A.11	0.000777678330715954	-0.00690061687485236	-0.0168752030424643	-0.0132462013256265	-0.00633968931071737	-0.0172221888913888	-0.00511992319338942	-0.0051972546904518	-0.0189806180845467	-0.014047380022637	-0.0166727803708474	-0.0158986106302049	-0.0142431558422642	-0.00630526452846412	-0.00591124588058234	-0.00371010361830315	-0.0103095415307369	-0.0224520920997546	-0.00370805472727463	0	-0.00792951984702653	-0.00768537367979965	-0.00370805472727463	-0.00453199306400746	-0.0155371457561494	-0.0153873923886611	-0.0106094641691295	-0.0237049728850449	-0.00384143440644315	-0.00925460132139416	-0.0131018378851301	-0.00373483874325114	-0.00540770906301828	0.00454347589195348	-0.00370805472727463	-0.00370805472727463	-0.0120991430072329	-0.0255034239527908	-0.00994630996653192	-0.0234769310482357	-0.0131892290084099	-0.00370805472727463	-0.009505849012925	-0.00792388366671583	-0.00370805472727463	-0.00392088207157363	-0.00862492308831928	-0.0200460646968862	-0.00975312100873285
Cancer.clone.A.110	-0.0329082264306683	-0.00931997314006144	-0.0140847570446401	-0.0224388617624162	-0.00856238437284415	-0.0232602882889716	-0.00691496825674559	-0.00701941217655348	-0.0267012603122059	-0.0189723914359488	-0.0224391241554074	-0.0214726634915484	-0.019236806257622	-0.00851589026198836	-0.00798372867679384	-0.00501086594090473	-0.0139240667748087	0.0963394715877341	-0.00500809870868491	-0.00792951984702653	0	0.0131287045608114	-0.00500809870868491	-0.00612090982494924	0.00352494998363569	-0.0148508141148402	0.0380721815976204	0.0930027613091235	-0.00518824130315509	-0.00696974864546472	-0.0176953422265549	-0.00504427320061965	-0.00730365185180282	-0.0150781005790241	-0.00500809870868491	-0.00500809870868491	-0.00967920481267904	0.0993768600230576	-0.0134334862247785	0.0224351468472821	-0.0151521957156968	-0.00500809870868491	0.0101914237121107	-0.0107019972675042	-0.00500809870868491	-0.00529554331955236	-0.0116488211091927	0.0103481287212708	0.0460716160710447
Cancer.clone.A.111	-0.02526303600635	-0.00903301557331083	0.0685491383766172	-0.018158967852248	-0.00829875260606863	-0.022544115009391	-0.00670205965333084	-0.00680328779422612	0.10081442759629	-0.0183882404732708	-0.000338551704385518	-0.0208115303343396	-0.0181589346439456	-0.00825369002690493	0.00342114216737253	-0.00485658374758652	-0.0134953513417355	-0.0394144063052389	-0.00485390171713846	-0.00768537367979965	0.0131287045608114	0	-0.00485390171713846	-0.00593244990524009	-0.0203383671525889	0.0034647258045236	-0.0138879547730695	-0.021262082814033	-0.00502849780629147	0.003902416295814	-0.0171505110052797	-0.000513083498511275	-0.00707877586425538	-0.0146138529907152	-0.00485390171713846	-0.00485390171713846	-0.00813921007305286	-0.0402620814699838	0.00143147905303774	0.0190884825244109	-0.0172649073544572	-0.00485390171713846	-0.0124433052477109	-0.0102296062098532	-0.00485390171713846	-0.00513249604433337	0.189527153922576	-0.0262406126690585	-0.0127669881632363
Cancer.clone.A.112	0.0314316459090282	-0.00435826772954438	-0.0119414842488779	-0.0126918369055433	-0.00400399903940879	-0.0108771304708992	-0.0032336233754424	-0.00328246413478851	-0.0140635342054999	-0.00887199567047623	-0.00977270313837143	-0.0100411894923083	-0.00270336915238413	-0.00398225715454373	-0.0037334042202271	-0.00234321440621385	-0.00651126456875923	-0.0190167429343103	-0.00234192037470726	-0.00370805472727463	-0.00500809870868491	-0.00485390171713846	0	-0.00286230049857757	-0.00981289675782821	0.0181993754238073	-0.00670068867097678	-0.021459198073668	-0.00242615985098011	-0.00584498908145714	-0.00827481343886466	-0.00235883653084447	-0.00341538217923763	-0.00705092151971073	-0.00234192037470726	-0.00234192037470726	-0.00764153487722705	-0.0194257309722097	-0.00628185603422725	-0.0161820073905515	-0.00833000762213067	-0.00234192037470726	-0.00600367122915206	-0.00500453902942558	-0.00234192037470726	-0.00247633713243268	-0.00544729908171121	-0.0126606241814674	-0.00615984242069824
Cancer.clone.A.113	-0.02370596730799	-0.00532668489925441	-0.0118217613337242	-0.0126445842853037	-0.00489369688678525	-0.0132940540191678	-0.00395214196848935	0.772697045708457	-0.0091257912295177	-0.0108433736284294	-0.0119274027657928	-0.0122723650216923	-0.0109944957847467	-0.00486712390481653	-0.00456297527292463	-0.00286388206687788	-0.00553256124177896	0.0448793819532929	-0.00286230049857757	-0.00453199306400746	-0.00612090982494924	-0.00593244990524009	-0.00286230049857757	0	-0.0119933451135941	-0.0118777483465689	0.013322386886343	0.0414200452265099	-0.00296525818131511	-0.00714375917418903	-0.0101134961237353	-0.00288297546373371	-0.00417428799887648	-0.0086176525894148	-0.00286230049857756	-0.00286230049857756	0.00768170454493508	0.113959344772857	-0.00767769897429101	-0.0197776868599775	0.0118145373975368	-0.00286230049857757	-0.00733770086211652	-0.00611655917672533	-0.00286230049857756	-0.0030265849707611	-0.00665770153668529	0.110520056125927	-0.00752857365363147
Cancer.clone.A.114	-0.0308504570016082	-0.0182616077535682	-0.0412297282045621	-0.0479963448865811	-0.0167771840650531	-0.0138059556382613	-0.0135492276678633	-0.0137538756713622	-0.0480374442829965	0.0729750199069732	-0.0389387559164922	-0.0230010200417752	-0.0366061732004639	-0.016686083242922	-0.0156433628418763	-0.00978301540773818	-0.0272828946988114	0.182167709916796	-0.00981289675782821	-0.0155371457561494	0.00352494998363569	-0.0203383671525889	-0.00981289675782821	-0.0119933451135941	0	0.0058323959155685	-0.00476161246487936	0.162378047647731	-0.010165869169925	-0.0244911291717771	-0.0339046868666146	-0.00988377726064397	-0.0143108164886155	-0.0295441150210409	-0.00981289675782821	-0.00981289675782821	-0.00497565948379524	-0.0329063346573204	-0.0256894104209161	-0.0659386652317913	0.15283056942703	0.00970610625912351	0.356546803248889	-0.0149059681145651	-0.00981289675782821	-0.00949445596276839	-0.0228247655535796	-0.0260180264678685	0.276615081197232
Cancer.clone.A.115	-0.0619141775220462	-0.0180855949066934	0.266414110314967	0.1528010828723	-0.0166154787010084	-0.0379055134465265	-0.013418634668224	0.20586719511979	0.197841442434306	0.190474683279089	0.0126130659781323	-0.0394326181103566	0.141507908333708	-0.016525255945873	0.121842059780464	-0.00972368591379361	-0.0033559143211874	0.0690581816339898	-0.00971831604413964	-0.0153873923886611	-0.0148508141148402	0.0034647258045236	0.0181993754238073	-0.0118777483465689	0.0058323959155685	0	-0.00405418472288664	0.107046888633544	-0.0100678863637175	0.0646815103340906	0.0130893507818066	-0.00950566137627515	0.0172986099335129	-0.029259356753126	-0.00971831604413964	-0.00971831604413964	-0.00201014031409059	0.0866238023869063	0.022584269549356	0.169663798698171	-0.0345672071502761	-0.00971831604413964	-0.0249135602816134	0.139982527775656	-0.00971831604413965	-0.0102761080798178	-0.0193213287540008	-0.00299801922413608	-0.0250926540498724
Cancer.clone.A.116	-0.0325428044312634	-0.0124698497505886	-0.0275962836256056	-0.0288313579563867	-0.0114562182778405	-0.0175988192935733	-0.00925202400219993	0.00841068288781035	-0.0366549795828121	-0.020770004671424	-0.0280719589587089	0.0140671846008071	-0.0254363970199265	-0.0113940105259569	-0.0106819939878527	-0.00670439114624014	-0.0186299915235467	0.320422754497476	-0.00670068867097678	-0.0106094641691295	0.0380721815976204	-0.0138879547730695	-0.00670068867097678	0.013322386886343	-0.00476161246487936	-0.00405418472288664	0	0.112681790169807	-0.00694171416031737	-0.0147049103654155	-0.0236758470796334	-0.006749089076477	-0.00977207121242723	0.104257856854937	-0.00670068867097678	-0.00670068867097678	-0.0105325741021381	0.0789501240951934	-0.0179736091866553	-0.0420382259638742	0.0804883815289589	-0.00670068867097678	-0.0154814662292947	-0.0143189573565774	-0.00670068867097678	-0.00708528110008221	-0.0155857797892924	-0.029071348864362	0.0267447113171043
Cancer.clone.A.117	-0.11069154755806	-0.0352024018081924	-0.073880294209381	-0.0988534581190594	-0.0133708564604206	0.0309468271747072	-0.0177779781421661	0.0252457677211956	-0.0753739547838905	0.0337465192472986	-0.0959693664388121	-0.0744322859678998	-0.0780058933850961	0.147545295065455	0.0850690534634988	-0.0050419575076106	0.128690542413064	0.375015300428779	-0.0230939298479629	-0.0237049728850449	0.0930027613091235	-0.021262082814033	-0.021459198073668	0.0414200452265099	0.162378047647731	0.107046888633544	0.112681790169807	0	-0.0237990132935875	-0.0487258954185213	0.0810991291739774	-0.0151319121159768	0.22135259844925	-0.0560797048387846	-0.0230939298479629	-0.0230939298479629	-0.00637169727153363	0.497762667980595	-0.0604485723679393	0.120621895884064	0.127560490933417	0.00675564387459597	0.161180073581335	0.217912950167058	-0.0230939298479629	-0.0240353906713644	0.0102310868858153	0.445064432845193	0.148289449835857
Cancer.clone.A.118	0.06681258389206	0.010732798174159	-0.0123710224987305	-0.00352274668146504	-0.00414802391135558	-0.0112683836424911	-0.00334993763725627	-0.00340053521123728	0.00897589409613333	-0.00718039844604555	-0.0109089086637322	-0.0104023736525914	-0.00817069735303569	-0.00412549996531799	-0.00386769572715594	-0.00242750042913174	0.00352664618356849	-0.0197007800529514	-0.00242615985098011	-0.00384143440644315	-0.00518824130315509	-0.00502849780629147	-0.00242615985098011	-0.00296525818131511	-0.010165869169925	-0.0100678863637175	-0.00694171416031737	-0.0237990132935875	0	-0.00605523483718828	0.0218695054697341	-0.00244368448559034	-0.00353823435182124	0.199741280833019	-0.00242615985098011	-0.00242615985098011	-0.0079164028458098	-0.0201244794954258	-0.00592921752729331	-0.0167640783449467	-0.00862964013185032	-0.00242615985098011	-0.00621962482241689	-0.00518455358132021	-0.00242615985098011	-0.00256541161394114	-0.0056432398261963	-0.0131160300790601	-0.00638141353176036
Cancer.clone.A.12	-0.027203964879058	-0.0108774096542194	0.248719358169489	0.113488641302114	-0.00999322219502645	0.0167866197114566	-0.00807051064892332	-0.00819240792100445	-0.0208600541948331	-0.0221428185111335	0.0818812748786775	-0.0212191704599406	0.041320878188033	-0.00993895857401737	0.00302323021483007	-0.0058482187386687	-0.0146522687844469	-0.0474621836063981	0.113772795807481	-0.00925460132139416	-0.00696974864546472	0.003902416295814	-0.00584498908145714	-0.00714375917418903	-0.0244911291717771	0.0646815103340906	-0.0147049103654155	-0.0487258954185213	-0.00605523483718828	0	-0.00756618845187314	-0.00588720859881992	-0.00852414615041838	-0.017597762819785	0.113772795807481	-0.00584498908145714	0.0279592929819752	-0.0451342772537515	0.351001650880335	0.254937699450414	-0.0207901191371182	-0.00584498908145714	-0.0149840247183633	-0.0123323636260447	-0.00584498908145714	-0.00618046781495941	0.127639587311342	-0.0315985167148817	-0.00783557369376555
Cancer.clone.A.121	-0.00204571302012973	-0.0153992649656639	0.170392331064267	0.0774445102147759	-0.0141475113408339	-0.0181962866986852	-0.0114255080797452	-0.0115980793491044	0.154630872716806	-0.0313478245445397	0.186066166629045	-0.0322084778975332	0.0556823579613082	0.370177885025741	-0.0131914063978844	-0.00827938569905622	0.400599687183465	-0.0620157643243989	-0.00827481343886466	-0.0131018378851301	-0.0176953422265549	-0.0171505110052797	-0.00827481343886466	-0.0101134961237353	-0.0339046868666146	0.0130893507818066	-0.0236758470796334	0.0810991291739774	0.0218695054697341	-0.00756618845187314	0	-0.00833458406029563	0.534745153849694	-0.0186178507403789	-0.00827481343886466	0.1580849595198	-0.0267198294533764	0.139722022599562	0.309577624714238	0.0378808007234328	-0.0289509718132548	-0.00827481343886466	-0.0212130437507819	0.0498624724715708	0.167351299258249	-0.00874975426317598	-0.0172246676646776	0.0472407267659359	-0.0217648505024232
Cancer.clone.A.124	-0.0195362093228438	-0.00438974836321449	-0.00930742476240675	-0.0127835125650067	-0.00403292071994728	0.00443600372309506	0.845418110214989	-0.00330617402536316	-0.0137106394076814	-0.00893607985780867	-0.0105145020341547	-0.0101137189989003	-0.00906062040242248	-0.00401102178912837	-0.00376037134062741	-0.00236013990939772	-0.00655829672633614	-0.0191541046465923	-0.00235883653084447	-0.00373483874325114	-0.00504427320061965	-0.000513083498511275	-0.00235883653084447	-0.00288297546373371	-0.00988377726064397	-0.00950566137627515	-0.006749089076477	-0.0151319121159768	-0.00244368448559034	-0.00588720859881992	-0.00833458406029563	0	-0.00344005216325425	-0.00710185172665832	-0.00235883653084447	-0.00235883653084447	-0.00769673120179349	-0.0195660468863434	-0.0063272311283825	-0.0162988932448223	-0.00839017692211282	-0.00235883653084447	-0.00604703693919311	-0.00504068780908983	-0.00235883653084447	-0.0024942242075156	-0.00548664600519652	-0.0127520743852238	-0.00620433618628246
Cancer.clone.A.125	0.00411200140988637	-0.00635595902260041	-0.0168236301364297	-0.0121947246838239	0.0380322785518729	-0.0158628610830526	-0.0047158134709139	-0.00478704128074581	-0.00393626087370314	0.058181082085586	-0.0150838783576925	-0.00659380144533995	-0.0131189597289271	0.662134699559256	0.147024747012745	-0.0034172693536244	0.642930884891362	-0.0277334129829692	-0.00341538217923763	-0.00540770906301828	-0.00730365185180282	-0.00707877586425538	-0.00341538217923763	-0.00417428799887648	-0.0143108164886155	0.0172986099335129	-0.00977207121242723	0.22135259844925	-0.00353823435182124	-0.00852414615041838	0.534745153849694	-0.00344005216325425	0	-0.0102828396583011	-0.00341538217923763	-0.00341538217923763	-0.0111441713918077	0.127808477304719	-0.00916125901783403	0.0455813191576554	-0.012148218143025	-0.00341538217923763	-0.00875556314702234	0.250051804255606	-0.00341538217923763	-0.00361141130297917	-0.00738434908624527	0.16361536362663	-0.00898331824505116
Cancer.clone.A.13	0.017679018674611	-0.0131216261896805	-0.035352193546208	-0.0319817740740769	-0.0120550140375279	-0.0327482497433547	-0.00973561052322135	-0.00988265752141637	-0.0300945940288348	-0.0267113031985815	-0.0312405046088766	0.0416508406407788	-0.0246038520107287	-0.0119895547992336	-0.0112403224475421	-0.00705481751664365	-0.0174794416219228	-0.0387953083470197	-0.00705092151971073	0.00454347589195348	-0.0150781005790241	-0.0146138529907152	-0.00705092151971073	-0.0086176525894148	-0.0295441150210409	-0.029259356753126	0.104257856854937	-0.0560797048387846	0.199741280833019	-0.017597762819785	-0.0186178507403789	-0.00710185172665832	-0.0102828396583011	0	-0.00705092151971073	-0.00705092151971073	-0.0230067013769395	-0.0464854433036192	-0.0189130571533604	-0.0487198733887012	-0.0250795162109546	-0.00705092151971073	-0.0180755140627648	0.0419122411941678	-0.00705092151971073	0.420355275055442	-0.0164004202424428	-0.0381178918199716	-0.0185457054608688
Cancer.clone.A.15	0.0246917713568425	-0.00435826772954438	-0.0119414842488779	-0.011825857854612	-0.00400399903940879	-0.0108771304708992	-0.0032336233754424	-0.00328246413478851	-0.0140635342054999	-0.00887199567047623	-0.0105301369384603	-0.0100411894923083	-0.00490757658703109	-0.00398225715454373	-0.0037334042202271	-0.00234321440621385	-0.00651126456875923	-0.0190167429343103	1	-0.00370805472727463	-0.00500809870868491	-0.00485390171713846	-0.00234192037470726	-0.00286230049857756	-0.00981289675782821	-0.00971831604413964	-0.00670068867097678	-0.0230939298479629	-0.00242615985098011	0.113772795807481	-0.00827481343886466	-0.00235883653084447	-0.00341538217923763	-0.00705092151971073	0	-0.00234192037470726	-0.00764153487722705	-0.0194257309722097	-0.00628185603422725	-0.0161820073905515	-0.00833000762213067	-0.00234192037470726	-0.00600367122915206	-0.00500453902942558	-0.00234192037470726	-0.00247633713243268	-0.00544729908171121	-0.0126606241814674	-0.00615984242069824
Cancer.clone.A.18	-0.00984846713105334	-0.00435826772954438	-0.0119414842488779	-0.0126918369055433	-0.00400399903940879	0.0496468477687105	-0.0032336233754424	-0.00328246413478851	-0.0128192890143723	-0.00887199567047623	-0.0105301369384603	-0.0100411894923083	-0.00899564308524804	-0.00398225715454373	-0.0037334042202271	-0.00234321440621385	-0.00651126456875923	-0.0190167429343103	-0.00234192037470726	-0.00370805472727463	-0.00500809870868491	-0.00485390171713846	-0.00234192037470726	-0.00286230049857756	-0.00981289675782821	-0.00971831604413964	-0.00670068867097678	-0.0230939298479629	-0.00242615985098011	-0.00584498908145714	0.1580849595198	-0.00235883653084447	-0.00341538217923763	-0.00705092151971073	-0.00234192037470726	0	-0.00764153487722705	-0.0194257309722098	-0.00628185603422725	-0.0161820073905515	-0.00833000762213067	-0.00234192037470726	-0.00600367122915206	-0.00500453902942558	-0.00234192037470726	-0.00247633713243268	-0.00544729908171121	-0.0126606241814674	-0.00615984242069824
Cancer.clone.A.25	0.127677412126178	-0.014220746025052	0.319716792837366	0.308112947042443	-0.013064790177527	-0.0270299233376178	-0.00975123930332473	0.0033755948155111	0.0810621085612007	-0.0286205031772164	0.240333695105277	0.4645605170671	0.255970479410707	-0.0129938478118995	-0.0121818567649714	-0.00764575721842902	-0.0212458356118303	-0.0145502054295151	-0.00764153487722705	-0.0120991430072329	-0.00967920481267904	-0.00813921007305286	-0.00764153487722705	0.00768170454493508	-0.00497565948379524	-0.00201014031409059	-0.0105325741021381	-0.00637169727153363	-0.0079164028458098	0.0279592929819752	-0.0267198294533764	-0.00769673120179349	-0.0111441713918077	-0.0230067013769395	-0.00764153487722705	-0.00764153487722705	0	0.0854216907054032	0.0488714367792052	0.0536316463141011	0.0330574838389494	-0.00764153487722705	0.0256194941676096	-0.0163294875226404	-0.00764153487722705	-0.00799889025533404	0.0695841832084703	-0.0312988899443167	0.00903530906988612
Cancer.clone.A.26	-0.097527994584522	-0.0326817169784873	0.120694338146018	0.0907272482616122	-0.0184625803687751	0.151304688398269	-0.0174460970185989	0.0867288773805417	-0.0219941425860949	0.0254474892829814	0.119184058409844	-0.0248742939120234	0.0856644294956095	0.0704123274050174	0.0232592323705188	0.0228676308983458	0.0492921526129126	0.273691967546158	-0.0194257309722098	-0.0255034239527908	0.0993768600230576	-0.0402620814699838	-0.0194257309722097	0.113959344772857	-0.0329063346573204	0.0866238023869063	0.0789501240951934	0.497762667980595	-0.0201244794954258	-0.0451342772537515	0.139722022599562	-0.0195660468863434	0.127808477304719	-0.0464854433036192	-0.0194257309722097	-0.0194257309722098	0.0854216907054032	0	0.142427906052241	0.1438213087566	0.298166010463603	-0.0194257309722098	-0.0334952561322029	0.0121913361576279	-0.0194257309722098	-0.0205406893635928	-0.04518418628973	0.440633286486864	0.0163998792173879
Cancer.clone.A.27	-0.0347450643343205	-0.00424956615322586	0.558941832977596	0.510196473608083	-0.0107401369399223	-0.0291762984009378	-0.00867371783123937	-0.00880472596547319	0.0860523294867007	-0.0229291202176937	0.558077019565736	0.033727218430622	0.328934188609416	-0.0106818175401212	-0.0100143062430014	-0.00628532708290847	-0.0174077989668592	-0.0502295308363089	-0.00628185603422725	-0.00994630996653192	-0.0134334862247785	0.00143147905303774	-0.00628185603422725	-0.00767769897429101	-0.0256894104209161	0.022584269549356	-0.0179736091866553	-0.0604485723679393	-0.00592921752729331	0.351001650880335	0.309577624714238	-0.0063272311283825	-0.00916125901783403	-0.0189130571533604	-0.00628185603422725	-0.00628185603422725	0.0488714367792052	0.142427906052241	0	0.233000058048561	-0.0223440169919447	-0.00628185603422725	-0.015586586844112	-0.0134239379101233	-0.00628185603422725	-0.00664240916393143	-0.00797789216059693	-0.0339602572616825	-0.0165228688807104
Cancer.clone.A.28	0.234691056576039	-0.0301143973002518	0.327585380348624	0.307005624402066	-0.0276665008542714	-0.0708773676034194	-0.0223434229125786	-0.022680898745333	0.201295462380713	-0.0342112233746025	0.25812018559732	-0.0288124951250068	0.321107417015103	0.0828855829756414	-0.0143852669159496	-0.0161909487822527	0.0899295480308429	-0.0878580587402548	-0.0161820073905515	-0.0234769310482357	0.0224351468472821	0.0190884825244109	-0.0161820073905515	-0.0197776868599775	-0.0659386652317913	0.169663798698171	-0.0420382259638742	0.120621895884064	-0.0167640783449467	0.254937699450414	0.0378808007234328	-0.0162988932448223	0.0455813191576554	-0.0487198733887012	-0.0161820073905515	-0.0161820073905515	0.0536316463141011	0.1438213087566	0.233000058048561	0	-0.0410808817642153	-0.0161820073905515	-0.0387236941450416	0.046898217278856	-0.0161820073905515	-0.0171107891674292	0.126622525036367	0.0982253510416478	0.103479218785145
Cancer.clone.A.29	-0.0620952505232893	-0.0155019802545289	-0.0346357621654306	-0.0401156008095502	-0.0142418772548782	-0.0265255491277299	-0.0115017178446565	0.00652714121639574	-0.0371239571123631	-0.0237112483460134	-0.0363235699348839	0.00243465321706282	-0.0316285936549722	-0.0141645432564206	-0.00906037259295305	0.124679219733294	-0.0231600032491513	0.323966913675576	-0.00833000762213067	-0.0131892290084099	-0.0151521957156968	-0.0172649073544572	-0.00833000762213067	0.0118145373975368	0.15283056942703	-0.0345672071502761	0.0804883815289589	0.127560490933417	-0.00862964013185032	-0.0207901191371182	-0.0289509718132548	-0.00839017692211282	-0.012148218143025	-0.0250795162109546	-0.00833000762213067	-0.00833000762213067	0.0330574838389494	0.298166010463603	-0.0223440169919447	-0.0410808817642153	0	-0.00833000762213067	0.158135890577291	-0.00443161855007664	-0.00833000762213067	-0.00880811636933127	-0.0193755703057803	-0.0270032676881688	0.161525871302068
Cancer.clone.A.3	-0.0193961073857604	-0.00435826772954438	-0.0119414842488779	-0.0103699051711733	-0.00400399903940879	-0.0108771304708992	-0.0032336233754424	-0.00328246413478851	-0.00870969329000435	-0.00887199567047623	-0.00990315097965404	-0.0100411894923083	-0.00899564308524804	-0.00398225715454373	-0.0037334042202271	-0.00234321440621385	-0.00651126456875923	-0.0155362334817192	-0.00234192037470726	-0.00370805472727463	-0.00500809870868491	-0.00485390171713846	-0.00234192037470726	-0.00286230049857757	0.00970610625912351	-0.00971831604413964	-0.00670068867097678	0.00675564387459597	-0.00242615985098011	-0.00584498908145714	-0.00827481343886466	-0.00235883653084447	-0.00341538217923763	-0.00705092151971073	-0.00234192037470726	-0.00234192037470726	-0.00764153487722705	-0.0194257309722098	-0.00628185603422725	-0.0161820073905515	-0.00833000762213067	0	-0.00600367122915206	-0.00500453902942558	-0.00234192037470726	-0.00247633713243268	-0.00544729908171121	-0.0126606241814674	-0.00615984242069824
Cancer.clone.A.34	-0.0297405671408453	-0.0108928623200121	-0.0246614030916075	-0.0314455778088828	-0.0081909216899438	-0.0265407791240887	-0.00828961216389939	-0.00841481875284364	-0.0343239254115699	-0.0227439607799039	-0.0213728768125074	-0.0256470365013491	-0.0218846089132011	-0.0102087854753848	-0.00957083415211077	0.11608613792191	-0.0166920669801779	0.0955051637487334	-0.00600367122915206	-0.009505849012925	0.0101914237121107	-0.0124433052477109	-0.00600367122915206	-0.00733770086211652	0.356546803248889	-0.0249135602816134	-0.0154814662292947	0.161180073581335	-0.00621962482241689	-0.0149840247183633	-0.0212130437507819	-0.00604703693919311	-0.00875556314702234	-0.0180755140627648	-0.00600367122915206	-0.00600367122915206	0.0256194941676096	-0.0334952561322029	-0.015586586844112	-0.0387236941450416	0.158135890577291	-0.00600367122915206	0	-0.0128294741830779	-0.00600367122915206	-0.00634825767614981	-0.0139645195142657	-0.0233581319784449	0.351114040480791
Cancer.clone.A.35	-0.0139111483299519	-0.00931334864701248	-0.0209670176893738	-0.0135969395154892	-0.00855629836219712	-0.0232437552350914	-0.00691005320404509	-0.00701442288672694	-0.00263674292877985	0.194279861658089	-0.0200562304157157	-0.0191813730362572	-0.0189147886034183	0.0713191237795533	0.735975724641257	-0.00500730429473946	0.196993564753063	-0.00464028554012041	-0.00500453902942558	-0.00792388366671583	-0.0107019972675042	-0.0102296062098532	-0.00500453902942558	-0.00611655917672533	-0.0149059681145651	0.139982527775656	-0.0143189573565774	0.217912950167058	-0.00518455358132021	-0.0123323636260447	0.0498624724715708	-0.00504068780908983	0.250051804255606	0.0419122411941678	-0.00500453902942558	-0.00500453902942558	-0.0163294875226404	0.0121913361576279	-0.0134239379101233	0.046898217278856	-0.00443161855007664	-0.00500453902942558	-0.0128294741830779	0	-0.00500453902942558	-0.0052917793291005	-0.00953973543431079	0.151783254150136	-0.0131632023626546
Cancer.clone.A.36	0.0138554666004075	-0.00435826772954438	-0.0107802484338699	-0.00934210488466935	-0.00400399903940879	-0.0108771304708992	-0.0032336233754424	-0.00328246413478851	-0.0137462328197289	-0.00887199567047623	-0.0105301369384603	-0.00617902547984334	-0.00899564308524804	-0.00398225715454373	-0.0037334042202271	-0.00234321440621385	-0.00651126456875923	-0.0190167429343103	-0.00234192037470726	-0.00370805472727463	-0.00500809870868491	-0.00485390171713846	-0.00234192037470726	-0.00286230049857756	-0.00981289675782821	-0.00971831604413965	-0.00670068867097678	-0.0230939298479629	-0.00242615985098011	-0.00584498908145714	0.167351299258249	-0.00235883653084447	-0.00341538217923763	-0.00705092151971073	-0.00234192037470726	-0.00234192037470726	-0.00764153487722705	-0.0194257309722098	-0.00628185603422725	-0.0161820073905515	-0.00833000762213067	-0.00234192037470726	-0.00600367122915206	-0.00500453902942558	0	-0.00247633713243268	-0.00544729908171121	-0.0126606241814674	-0.00615984242069824
Cancer.clone.A.37	0.024404081899445	-0.00460841467041888	-0.0126268771480126	-0.00906754524594276	-0.00423381239029195	-0.0112587785409314	-0.00341922027896071	-0.00347086430035921	-0.0148707241896171	0.00471677670451562	-0.0110464378388272	0.0572952317486964	-0.00871850420546127	-0.00421082260916964	-0.00394768652289679	-0.0024777054361141	-0.00688498482051392	-0.02010822706645	-0.00247633713243268	-0.00392088207157363	-0.00529554331955236	-0.00513249604433337	-0.00247633713243268	-0.0030265849707611	-0.00949445596276839	-0.0102761080798178	-0.00708528110008221	-0.0240353906713644	-0.00256541161394114	-0.00618046781495941	-0.00874975426317598	-0.0024942242075156	-0.00361141130297917	0.420355275055442	-0.00247633713243268	-0.00247633713243268	-0.00799889025533404	-0.0205406893635928	-0.00664240916393143	-0.0171107891674292	-0.00880811636933127	-0.00247633713243268	-0.00634825767614981	-0.0052917793291005	-0.00247633713243268	0	-0.00575995201766588	-0.0133872928042064	-0.00651339246246397
Cancer.clone.A.39	-0.0335055293694598	-0.0101373163910264	0.0570662163503017	0.00196823406360177	-0.00931328858406232	-0.0253001696666089	-0.0075213973258374	-0.00763500077128732	0.0225428167692211	-0.0206362327219481	0.0250542984599467	-0.0233557737024158	0.00731316752956834	-0.00926271703144286	-0.00868388592547343	-0.00545030899473545	0.00643166520517075	-0.0442328814600091	-0.00544729908171121	-0.00862492308831928	-0.0116488211091927	0.189527153922576	-0.00544729908171121	-0.00665770153668529	-0.0228247655535796	-0.0193213287540008	-0.0155857797892924	0.0102310868858153	-0.0056432398261963	0.127639587311342	-0.0172246676646776	-0.00548664600519652	-0.00738434908624527	-0.0164004202424428	-0.00544729908171121	-0.00544729908171121	0.0695841832084703	-0.04518418628973	-0.00797789216059693	0.126622525036367	-0.0193755703057803	-0.00544729908171121	-0.0139645195142657	-0.00953973543431079	-0.00544729908171121	-0.00575995201766588	0	-0.0287177890995574	0.036896963401465
Cancer.clone.A.4	-0.0848294193308158	-0.0235611724471529	-0.0402566613276368	-0.0628957902104304	0.0416752099475267	0.0703735632585735	-0.0174812477584776	0.0865221815221179	-0.0574837925514062	0.0803578003186849	-0.0562538656451732	-0.0496048571407515	-0.0485940719978807	0.0908208821152095	0.120328432673191	-0.0126676198277588	0.0831083350770867	0.182026852740769	-0.0126606241814674	-0.0200460646968862	0.0103481287212708	-0.0262406126690585	-0.0126606241814674	0.110520056125927	-0.0260180264678685	-0.00299801922413608	-0.029071348864362	0.445064432845193	-0.0131160300790601	-0.0315985167148817	0.0472407267659359	-0.0127520743852238	0.16361536362663	-0.0381178918199716	-0.0126606241814674	-0.0126606241814674	-0.0312988899443167	0.440633286486864	-0.0339602572616825	0.0982253510416478	-0.0270032676881688	-0.0126606241814674	-0.0233581319784449	0.151783254150136	-0.0126606241814674	-0.0133872928042064	-0.0287177890995574	0	0.00738709026831266
Cancer.clone.A.42	-0.0405635170932925	-0.0114633455223957	-0.0201800406629966	-0.0266981190501306	-0.0105315293388095	-0.0286096019376787	-0.00850524665814113	-0.00863371019794736	-0.00238532773860415	0.0297966855083063	-0.0250503812065602	-0.0258758238027926	-0.0235049985479899	-0.0104743426871436	-0.00981979658136044	-0.00616324605057999	-0.0171262713011949	0.0899875015045837	-0.00615984242069824	-0.00975312100873285	0.0460716160710447	-0.0127669881632363	-0.00615984242069824	-0.00752857365363147	0.276615081197232	-0.0250926540498724	0.0267447113171043	0.148289449835857	-0.00638141353176036	-0.00783557369376555	-0.0217648505024232	-0.00620433618628246	-0.00898331824505116	-0.0185457054608688	-0.00615984242069824	-0.00615984242069824	0.00903530906988612	0.0163998792173879	-0.0165228688807104	0.103479218785145	0.161525871302068	-0.00615984242069824	0.351114040480791	-0.0131632023626546	-0.00615984242069824	-0.00651339246246397	0.036896963401465	0.00738709026831266	0
Cancer.clone.A.47	-0.0264765591538375	-0.00672463282931923	-0.0108067193170305	-0.0195829968271142	-0.00617801040685168	-0.0167829773645053	-0.00498935156294937	-0.0050647109015878	-0.021106545048697	-0.0136891345483036	-0.0160480823766428	-0.00629649952520524	-0.0138799175649132	-0.00614446354791419	-0.00576049342133525	-0.00361548612889065	-0.010046620858705	0.03268507300912	-0.0036134894900214	-0.00572138016737905	-0.00772729604484727	-0.00748937625288354	-0.0036134894900214	-0.00441641521231733	0.0678076181120578	-0.00721511462468628	-0.010338894673781	0.0470744555585401	-0.00374346763336238	-0.00901858442466273	-0.0127677062449072	-0.00363959044250191	-0.00526979812907783	-0.0108792899543501	-0.0036134894900214	-0.0036134894900214	-0.011790582747692	-0.0216702301514409	-0.00969265266345578	0.0601410902986871	0.109954597436335	-0.0036134894900214	-0.00926342463321222	-0.00768803171127	-0.0036134894900214	-0.00382088917216656	-0.00840496465778737	0.109957485242581	-0.00950439053683171
Cancer.clone.A.5	-0.0225256567770889	-0.0107230618690719	-0.0279172344296232	-0.0266591314260469	-0.00985142081387767	0.0114920434191174	-0.00795599207480788	-0.00807615965438323	-0.0224318287163612	-0.00182587531495252	-0.0255447149452789	-0.02470529642665	-0.0218062155735424	-0.00979792718039164	0.137518558546531	-0.0057652339437528	-0.00927125458952628	-0.0404411162811901	-0.00576205011458791	0.0515462059047218	0.00302590040288386	0.0347749364672242	-0.00576205011458791	-0.00704239097705253	-0.0241436060331262	-0.0117651997180389	-0.0164863435757272	-0.0164795985181476	-0.00596931253441783	0.0343781614635714	0.0782152465228583	-0.00580367054731546	0.00508101029890445	-0.0127931142230899	-0.00576205011458791	0.588164062230824	-0.0188011972526852	-0.0327924599445735	-0.0154558496833473	0.000655122730946777	-0.0204951124265341	-0.00576205011458791	-0.0147714050688884	0.054434530457902	-0.00576205011458791	-0.0060927684868345	-0.0134025095972326	0.0217156479995918	-0.0151556479500139
Cancer.clone.A.51	-0.0364076824868143	-0.00830029144425686	0.0338625464457337	0.00596890709058065	-0.00762558911751202	-0.0207154214904343	-0.00615841387053555	-0.00625143076671733	0.0484123118248388	-0.0168966558107334	0.0800385790535134	0.00276065769371859	-0.00875286824408285	0.0650332087888443	-0.00711024311265591	-0.00446263600469298	-0.0124006593778063	-0.0362172584316634	-0.0044601715304318	-0.00706196517460192	-0.00953789015344333	-0.00924422302487597	-0.0044601715304318	-0.00545123196039157	-0.0186885955743917	-0.018508467244207	-0.0127614163006346	-0.0439822333611786	-0.00462060504382895	-0.0104991650485857	-0.0157593262854942	-0.00449238823550101	-0.00650457228430919	-0.0134284323946982	-0.0044601715304318	-0.0044601715304318	-0.000190343028653476	-0.0241910453559764	0.00444205646804201	0.223116892268691	-0.0158644432346045	-0.0044601715304318	-0.0114339512920817	-0.00953111076834493	-0.0044601715304318	-0.00471616733733229	-0.00607577268784656	-0.0241120732120263	0.51328194443433
Cancer.clone.A.53	-0.0193025047554112	-0.00453074498590694	-0.0123658814989313	0.00775334024136563	-0.00416245620901176	-0.0113075899417574	-0.00336159313831983	-0.00341236675739219	0.47710671804548	-0.00922310247865394	-0.0109284641724219	-0.0104385668270025	0.0828980603150925	-0.00413985389498485	-0.00388115267368535	-0.0024359464770578	-0.00676894608764742	-0.0197693253477374	-0.00243460123460737	-0.0038547999814652	-0.00520629284875834	-0.00504599355333988	-0.00243460123460737	-0.00297557525990836	-0.0102012394698388	-0.0101029157502097	-0.00696586659703104	-0.0240078658211489	-0.00252217446517129	-0.00508218149936966	-0.00860228692315119	-0.0024521868430086	-0.00355054499718734	-0.00732995981520218	-0.00243460123460737	-0.00243460123460737	0.108395190801191	-0.0201944989756555	-0.00653045877294917	0.237122412487495	-0.00865966540116172	-0.00243460123460737	-0.00624126488010825	-0.00520259229616349	-0.00243460123460737	-0.00257433749884784	0.00109251032479864	-0.0131616649293439	-0.00171067093939685
Cancer.clone.A.54	-0.0220865141063364	0.00839491407126899	-0.0294010545978904	-0.023776614584983	0.0644406406062062	-0.0272722202012345	-0.0081076612052107	-0.0082301196005794	-0.0208783560879676	0.120490583576682	-0.0240961779071592	-0.0238670121868569	-0.0225272792808379	0.0467170816927673	0.322744902004509	-0.00587513953573881	0.0932675545132834	-0.0473305019771968	-0.00587189501161644	-0.00929720253986273	-0.0125568017353645	-0.0121701837464497	-0.00587189501161643	-0.00717664366426025	-0.024603867895808	0.0399264933056592	-0.0168006311429019	0.00276519196360472	-0.00542518440176479	-0.014655136272364	-0.020747432866841	-0.00591430887585817	0.0644283653824842	-0.0176787696738253	-0.00587189501161643	-0.00587189501161643	-0.0191596140548934	-0.0322847354518653	-0.0115086961661721	-0.0350273833709301	-0.0208858211967305	-0.00587189501161644	-0.015052999889567	0.300951008223419	-0.00587189501161644	-0.00620891803669013	-0.0136580084660996	0.0163471481104801	-0.0154445677885024
Cancer.clone.A.56	0.0358572276921651	-0.00435826772954438	-0.0119414842488779	0.0105529009065063	-0.00400399903940879	-0.0108771304708992	-0.0032336233754424	-0.00328246413478851	-0.0140635342054999	-0.00887199567047623	-0.00881761704141836	-0.0100411894923083	-0.00899564308524804	-0.00398225715454373	-0.0037334042202271	-0.00234321440621385	0.0104154232787046	-0.0190167429343102	-0.00234192037470726	-0.00370805472727463	-0.00500809870868491	-0.00485390171713846	-0.00234192037470726	-0.00286230049857757	-0.00981289675782821	0.0168358532956385	-0.00670068867097678	-0.0230939298479629	-0.00242615985098011	0.0888195121042449	-0.00827481343886466	-0.00235883653084447	-0.00341538217923763	-0.00705092151971073	-0.00234192037470726	-0.00234192037470726	-0.00764153487722705	-0.0194257309722097	-0.00628185603422725	-0.0100394780235642	-0.00833000762213067	-0.00234192037470726	-0.00600367122915206	-0.00500453902942558	-0.00234192037470726	-0.00247633713243268	-0.00544729908171121	-0.0126606241814674	-0.00615984242069824
Cancer.clone.A.58	0.027330296425745	-0.00435826772954438	-0.0119414842488779	-0.0121187362824161	-0.00400399903940879	-0.0108771304708992	-0.0032336233754424	-0.00328246413478851	-0.00216889909356542	-0.00887199567047623	-0.0105301369384603	-0.0100411894923083	-0.00543599709225858	-0.00398225715454373	-0.0037334042202271	-0.00234321440621385	-0.00651126456875923	-0.0190167429343102	-0.00234192037470726	-0.00370805472727463	-0.00500809870868491	-0.00485390171713846	-0.00234192037470726	-0.00286230049857757	-0.00981289675782821	-0.00971831604413964	-0.00670068867097678	-0.0223460397695175	-0.00242615985098011	-0.00584498908145714	0.0151800323675094	-0.00235883653084447	-0.00341538217923763	-0.00705092151971073	-0.00234192037470726	-0.00234192037470726	-0.00764153487722705	-0.0194257309722098	-0.00628185603422725	-0.0161820073905515	-0.00833000762213067	-0.00234192037470726	-0.00600367122915206	-0.00500453902942558	-0.00234192037470726	-0.00247633713243268	-0.00544729908171121	-0.0126606241814674	-0.00615984242069824
Cancer.clone.A.60	-0.0193961073857604	-0.00435826772954438	-0.0118160780003924	-0.0126918369055433	-0.00400399903940879	-0.0108771304708992	-0.0032336233754424	-0.00328246413478851	-0.0073219637008026	-0.00887199567047623	-0.0105301369384603	-0.0100411894923083	-0.00899564308524804	-0.00398225715454373	-0.0037334042202271	-0.00234321440621385	-0.00651126456875923	-0.0190167429343102	-0.00234192037470726	-0.00370805472727463	-0.00500809870868491	-0.00485390171713846	-0.00234192037470726	-0.00286230049857756	-0.00981289675782821	-0.00971831604413964	-0.00670068867097678	-0.0230939298479629	-0.00242615985098011	-0.00584498908145714	-0.00827481343886466	-0.00235883653084447	-0.00341538217923763	-0.00705092151971073	-0.00234192037470726	-0.00234192037470726	-0.00764153487722705	-0.0194257309722098	-0.00628185603422725	-0.0161820073905515	-0.00833000762213067	-0.00234192037470726	-0.00600367122915206	-0.00500453902942558	-0.00234192037470726	-0.00247633713243268	-0.00544729908171121	-0.0126606241814674	-0.00615984242069824
Cancer.clone.A.63	-0.0672540526471408	-0.019249768621869	-0.0403313588090206	-0.0500947451665759	-0.0158031976073248	-0.0111967907366168	-0.0142823951281306	-0.0144981169183169	-0.0528603777986475	-0.0133659664003147	-0.0460439317880279	-0.0207337384602807	-0.0393370346286658	-0.0175889902995388	-0.0164898468545424	0.250708826423551	-0.0287592098885334	0.107492230586984	-0.0103438861817395	-0.0163778822153099	-0.0221199676936193	-0.0214389043460568	-0.0103438861817395	-0.0126423216156201	-0.0272446046984264	0.0249674504830421	-0.0144421818753625	0.0543159411068231	-0.0107159584195434	-0.0147460140360837	-0.0186372804717552	-0.0104186021266562	-0.00945472772758302	-0.0311427879717655	-0.0103438861817395	-0.0103438861817395	-0.0235060019774447	0.184808738243711	-0.0277459492346074	-0.0705162217576599	0.143456538075455	-0.0103438861817395	0.00527923494371567	-0.0221042451620168	-0.0103438861817395	-0.010937583413228	-0.00963070399703072	0.0607892861205832	-0.0272070346990846
Cancer.clone.A.64	0.0363005862542609	-0.00435826772954438	-0.0119414842488779	-0.0126918369055433	-0.00400399903940879	-0.0108771304708992	-0.0032336233754424	-0.00328246413478851	-0.0140635342054999	-0.00887199567047623	-0.00705143079073161	-0.0100411894923083	-0.00587058354011081	-0.00398225715454373	-0.0037334042202271	-0.00234321440621385	-0.00651126456875923	-0.0190167429343103	-0.00234192037470726	-0.00370805472727463	-0.00500809870868491	0.150892452875441	-0.00234192037470726	-0.00286230049857756	-0.00981289675782821	-0.00971831604413964	-0.00670068867097678	0.00279196350929886	-0.00242615985098011	-0.00584498908145714	-0.00827481343886466	-0.00235883653084447	-0.00341538217923763	-0.00705092151971073	-0.00234192037470726	-0.00234192037470726	-0.00764153487722705	-0.0194257309722098	-0.00628185603422725	-0.0161820073905515	-0.00833000762213067	-0.00234192037470726	-0.00600367122915206	-0.00500453902942558	-0.00234192037470726	-0.00247633713243268	-0.00544729908171121	-0.0126606241814674	-0.00615984242069824
Cancer.clone.A.67	0.0121368161408737	-0.00970594776476073	-0.0263741348870941	-0.0251416638934908	-0.00891698443930076	-0.0242235830225307	-0.00720134271701439	-0.00731011204657875	-0.0192701881724024	-0.0196474092243128	-0.020937405338267	-0.0223619260578555	-0.0197176221182823	0.371081332867343	-0.00772070578406695	-0.00521838446825388	0.164286900039168	-0.0422725104022569	-0.00239438437829004	-0.0082579106482667	-0.0107774535366335	-0.0100532005057774	-0.00521550263469331	0.00459122222765164	-0.0218535136579201	-0.0204187998305334	-0.0149225651713746	-0.0250547816771187	0.0043263996651984	-0.0125022914967547	-0.0176177468777393	-0.00525317524639068	-0.00760612314008545	0.00565892855757163	-0.00239438437829004	-0.00521550263469331	-0.0170178481368139	-0.0430984923246202	-0.013989816669737	-0.0198202895631881	-0.0183712699819833	-0.00521550263469331	-0.0133702936494538	-0.00660753895880043	-0.00521550263469331	-0.00551485139207859	-0.0121312419582919	-0.0281954585170553	-0.013718089957889
Cancer.clone.A.7	-0.0296927791174614	-0.00832277118767353	0.164589053282863	0.108389891762426	-0.00764624155940685	-0.0207715252264297	-0.00617509275037887	-0.0062683615649389	0.143201019196493	-0.0169424171541484	0.00718027224208443	-0.012684179746084	0.0417774251289983	0.317876415984572	-0.00712949983898608	-0.00447472219624676	-0.0113487134694312	-0.0363153459123581	-0.00447225104743091	-0.00708109114941963	-0.00956372169500133	0.0128854399380209	-0.00447225104743091	-0.0054659955740065	-0.0187392100421067	0.327988901181469	-0.0107718158459593	-0.0289962641189867	-0.00463311906415133	0.0792939450518817	-0.00579415286975033	-0.00450455500525125	-0.00652218866765771	-0.0134648007218525	-0.00447225104743091	-0.00447225104743091	-0.00910919108265409	-0.0304529004709447	-0.00639820668838656	0.139153033050304	-0.0159074090287284	-0.00447225104743091	-0.0114649179506636	-0.00955692394924191	-0.00447225104743091	-0.00472894016975213	0.212931315191032	-0.0241773761261095	-0.0114896661169639
Cancer.clone.A.78	0.0384690967952342	-0.00968580725616268	-0.0233703628669675	-0.0264799788932392	-0.00889848108382006	-0.005141873072888	-0.00718639943600518	-0.00729494306173614	-0.0276333046549557	-0.0197171090383486	-0.0226596024458042	-0.00377347072805891	-0.0126908863812366	-0.00885016195354703	-0.0082971115889304	-0.0052075559618784	-0.0144706240003012	-0.0201348709482047	-0.00520468010832051	-0.0082407749161935	0.0442062813220509	0.0224579771585583	-0.00520468010832051	-0.00636117206625554	0.128653540068373	-0.0215979700879575	-0.0148915998231754	0.0133335948365723	-0.00539189378613287	0.107149914908321	-0.0183899321985725	-0.00524227454675976	-0.00759033991188213	-0.0156699567480191	-0.00520468010832051	-0.00520468010832051	-0.0115774184640542	-0.0213314080355883	-0.0124895599321869	-0.0287624883610307	-0.0185125956634973	-0.00520468010832051	-0.0133425493713337	-0.0111220795630256	-0.00520468010832051	-0.00550340769646316	-0.0121060687975776	-0.0281369510030596	0.144240185061735
Cancer.clone.A.79	0.00262550006131919	-0.00550322258344963	-0.0150786160640946	-0.00231132092906059	-0.00505588442591815	-0.0137346472876824	-0.0040831243719774	-0.00414479602376792	-0.0104113789848623	-0.0112027461284799	-0.00977554334248131	-0.0126790973404806	-0.0110005071542686	-0.00502843075872257	-0.00471420199328779	-0.0029587972190705	0.00404398226761351	-0.0240126067681237	-0.00295716323422773	-0.00468219296797037	-0.00632376981499963	-0.00612906393210357	-0.00295716323422773	0.238990234395581	-0.0123908301182739	-0.0122714022281512	-0.00846101788763664	-0.0290647442929159	0.309329825304218	-0.00738051857049502	-0.000949964145638356	-0.00297852341176992	-0.00431263279501576	0.0557006241012277	-0.00295716323422773	-0.00295716323422773	-0.00964903257858604	-0.0245290395221905	-0.00793215427294385	-0.0204331615319423	-0.0105183731039877	-0.00295716323422773	-0.00758088789908518	-0.00631927497702605	-0.00295716323422773	-0.00312689244376988	-0.00687835194750909	-0.0159866803142229	-0.00777808662149846
Cancer.clone.A.83	-0.0675227275824414	-0.0122764998485673	-0.0372594760637359	-0.0499941725231234	-0.0180917287155295	0.174995012882524	-0.0146108518760626	-0.0148315346883343	-0.0585737732841758	-0.0400873569788138	-0.0442267791817685	-0.0382751277752183	-0.0402393153998651	-0.0179934898601073	-0.0168690690664438	-0.0105876147677101	-0.0287661020323815	0.488352582548494	-0.0105817677965355	-0.0167545295410697	-0.0226286675711838	-0.0219319415948906	-0.0105817677965355	-0.0129330610754183	0.0776996545993912	0.191240656709217	0.123251348412134	0.330432097205604	-0.0109623966970089	-0.0260930466173941	-0.0154705033136657	-0.0106582020076159	-0.0154321135540894	-0.0318589884946453	-0.0105817677965355	-0.0105817677965355	-0.0252167389702731	0.220786674683709	-0.0283840315850905	-0.0572611584443384	0.0104682732469726	-0.0105817677965355	-0.0150497814370682	-0.0192957659324356	0.00881557481728758	-0.0111891184706127	-0.0230842560808629	0.0176465354870216	-0.00664326854544832
Cancer.clone.A.88	-0.0259949356074538	-0.00696603381351443	0.162348812054553	0.030464250313634	-0.00639978872998626	-0.0173854529726683	-0.00516845939059767	-0.00524652398006204	0.141090198643297	-0.0141805473341932	0.0311961963910344	-0.0160493273639796	-0.00810912784292156	-0.00636503760533349	-0.00596728371259061	-0.00374527491171504	0.31331780265724	-0.0303953961812175	-0.00374320659746955	-0.00592676637037565	-0.00800469065028369	-0.00775823000956325	-0.00374320659746955	-0.0045749557610622	-0.0156844358505492	0.0665102148708989	-0.0107100404914172	-0.0340565853948562	0.053801420990966	-0.00934233372241903	0.264409825934106	-0.00377024452238813	-0.00545897343234836	0.000658411595903396	-0.00374320659746955	-0.00374320659746955	-0.0104258695895392	-0.0310491018914054	0.00601740938505445	0.049503054451665	-0.013314261161432	-0.00374320659746955	-0.00959596320895804	0.0150475941131103	-0.00374320659746955	-0.00395805151694772	0.0425507012254983	-0.0202360987486926	-0.0098455793107025
Cancer.clone.A.9	-0.0231127271274941	-0.0113824911051083	0.431474878005129	0.483595252416863	-0.010457247300798	-0.028407809826556	-0.00844525660017024	-0.00857281404806522	0.117202486055982	-0.0216630198499001	0.625830831993083	0.0394131639983738	0.353103361030909	-0.0104004640037538	-0.00975053460815072	-0.0061197748259672	-0.0170054745683688	-0.0496581789138051	-0.00611639520290879	-0.00968432931835301	-0.01307965516177	-0.0126769387630472	-0.00611639520290879	-0.00747547236356045	-0.0256283498382058	0.00260220279101049	-0.0175001936385094	-0.0602724776206891	-0.00633640350640852	-0.0152653623773812	0.318543831549893	-0.00616057514060723	-0.0089199562046598	-0.0184148970327976	-0.00611639520290879	-0.00611639520290879	0.0139855706397653	0.17892140922505	0.742031792561062	0.141157675260528	-0.0217319325604203	-0.00611639520290879	-0.0156797926617882	-0.0130703583447728	-0.00611639520290879	-0.00646745155009356	-0.0142267151061242	-0.033065761690996	-0.0160876650801342
Cancer.clone.A.94	-0.0397555575735641	-0.0162758698895977	0.0473640174399982	-0.00504838142835034	0.0159956468052607	0.0217955021818792	-0.0120759064372955	-0.012258301345951	0.102026179052903	-0.0317219726082742	-0.0216827255130786	-0.0271107961023983	-0.0270649522191961	0.0995000567098211	-0.0139423287196823	-0.00875069067933433	0.222832530946511	-0.0300449985222926	-0.00874585814270709	-0.0138476615090691	-0.0187026516118456	-0.018126805810826	-0.00874585814270709	-0.0106892080502474	-0.024188122659983	0.0301737292659187	0.0167362271664034	-0.00682517115678666	-0.00906044890226286	0.0266448109178487	0.158525858209707	-0.00880903121361664	-0.00110411550908258	-0.0173046558893259	-0.00874585814270709	-0.00874585814270709	-0.026467690583522	-0.055004685756579	-0.0171418617538286	0.107594759377304	-0.0255608346385339	-0.00874585814270709	-0.00610797107565463	-0.0186893580557658	0.0951086538830756	-0.00924783502790162	0.217855889871688	-0.026185090335853	-0.0128270969458202
Cancer.clone.A.95	0.0237784004775669	-0.0116406703871194	0.107150104295389	0.0323244259578732	-0.0106944400712558	-0.0290521598090686	-0.00863681311142041	-0.00876726383548918	0.0725350424234306	-0.0236965656276377	0.0128739857311002	0.0032425482309596	-0.0235009066664673	-0.0106363688073926	-0.00997169762080848	-0.0062585844288957	0.061350471342236	-0.042457430556178	-0.00625512814874644	0.00305556677633591	-0.0133763297602769	-0.0129644788909259	-0.00625512814874644	-0.00764503209083764	-0.0247891811379164	0.0654426173796874	-0.0127857769251021	-0.0585820855748932	0.193721847749396	0.139730302991005	0.186317739485469	-0.00630031018207482	-0.00912227991984858	0.238765836746318	-0.00625512814874644	-0.00625512814874644	-0.0203863310666878	-0.0514349927759416	0.0680901792624303	0.0190571426245526	-0.0222489482218092	-0.00625512814874644	-0.0160354439488501	-0.0133668220715545	-0.00625512814874644	-0.00661414720592366	-0.0145494074814186	-0.03381576400013	-0.0164525677873947
Cancer.clone.A.96	-0.119541956156761	-0.0277392812847847	-0.0704516045510566	-0.100096599402303	-0.0241242170286365	0.0631138940988843	-0.0304700258035262	0.00886624783918317	-0.0940909097902316	0.0327974559925876	-0.0939259820884778	-0.0788676794293526	-0.0786550536858638	0.0785915154192758	0.0797256058605001	0.0255974288327024	0.0593053391882873	0.469850643352045	-0.022067620734394	-0.0287405564842931	0.124225751531401	-0.0452973136893388	-0.022067620734394	0.0159241374152863	0.0881763289224976	0.0951003153192657	0.111469385283096	0.738329252207147	-0.0228613987096531	-0.0415541952280839	0.0256892661046644	-0.0222270195431457	0.153220085115198	-0.0482710925943961	-0.022067620734394	-0.022067620734394	-0.0345707714821019	0.760905069705743	-0.0591931382332841	0.14665239650326	0.240911471900664	-0.022067620734394	0.0974015976427214	0.130642251115744	-0.0204311590877612	-0.0233342129131321	-0.0021868033940155	0.593292489944304	0.109153902363583
Cancer.clone.A.97	0.0208964314192372	-0.005963863265439	-0.016340753635653	-0.0117030137992908	-0.0054790812010256	-0.0148842895559251	-0.00442489742709815	-0.00449173123093856	-0.0192445715213539	-0.0121404586302959	-0.0125474588940445	-0.0137403860594746	-0.0123096580279889	-0.00544932955736472	-0.00510879864793781	-0.00320645981097797	-0.00411844587852771	-0.026022553374913	-0.003204689055383	-0.00507411034533724	-0.0068530934242401	-0.00664208991766544	-0.003204689055383	0.124381046818745	-0.0134279897732844	-0.0132985653140749	-0.00916923729744326	-0.0315509312328088	-0.00331996254228647	-0.00799829607380235	-0.0113232731348437	-0.00322783716110748	-0.00467361657892452	-0.00964849670749626	-0.00320468905538299	-0.00320468905538299	0.00125409872355015	-0.0265822135166473	-0.00859610578472213	-0.0221434949448737	-0.0113988009781229	-0.003204689055383	-0.00821543707803744	-0.00684822235121548	-0.00320468905538299	-0.00338862524595334	-0.00745409619263416	-0.0173248263206803	-0.00842914208428759
Cancer.clone.A.98	-0.0193961073857604	-0.00435826772954438	-0.0119414842488779	-0.0126918369055433	-0.00400399903940879	-0.0108771304708992	-0.0032336233754424	-0.00328246413478851	-0.000279878688960916	-0.00887199567047623	-0.0105301369384603	-0.0100411894923083	-0.00899564308524804	-0.00398225715454373	0.164423427579728	-0.00234321440621385	-0.00651126456875923	-0.0190167429343102	-0.00234192037470726	-0.00370805472727463	-0.00500809870868491	0.061662511042752	-0.00234192037470726	-0.00286230049857756	-0.00981289675782821	-0.00971831604413964	-0.00670068867097678	-0.0230939298479629	-0.00242615985098011	0.0677172968020551	-0.00827481343886466	-0.00235883653084447	-0.00341538217923763	-0.00705092151971073	-0.00234192037470726	-0.00234192037470726	-0.00764153487722705	-0.0194257309722098	-0.00628185603422725	-0.0161820073905515	-0.00833000762213067	-0.00234192037470726	-0.00600367122915206	-0.00285144278087352	-0.00234192037470726	-0.00247633713243268	-0.00544729908171121	-0.0126606241814674	-0.00615984242069824
Cancer.clone.A.99	-0.0127032155208494	-0.00573185512387418	-0.0154745401364072	-0.0153747225552216	-0.00526593220844233	-0.0143052560998104	-0.00425275863333584	-0.00431699244687926	-0.0145240358064877	-0.0116681665740909	-0.0133536413632201	0.0638724278212162	-0.0116736191033267	-0.00523733797286527	-0.00491005450723866	-0.0030817210722382	-0.00715776224651716	-0.0239408251605096	-0.00308001920315126	-0.00487671566022789	-0.00658649216284934	-0.00638369718307102	-0.00308001920315126	-0.00376440659384516	-0.0129056097632823	-0.0124285276564108	-0.0088125326564642	-0.0246639647831853	0.133810704890453	-0.00768714376779261	-0.00671706737978505	-0.00310226679376485	-0.00449180203211113	0.019059176318648	-0.00308001920315126	-0.00308001920315126	0.00293864085933265	-0.0255481036314632	-0.00826169729159562	-0.0212820615281014	-0.0109553611282646	-0.00308001920315126	-0.0078958374823083	-0.00658181058588617	-0.00308001920315126	-0.00325679984842465	-0.00716411452676994	-0.016650850312396	-0.00810122886714622
Cancer.clone.B	-0.0193961073857604	-0.00435826772954438	-0.0119414842488779	-0.00332533949157761	-0.00400399903940879	-0.0108771304708992	-0.0032336233754424	-0.00328246413478851	-0.00314139510465057	-0.00887199567047623	-0.00584757167679268	-0.0100411894923083	-0.0036614481379096	-0.00398225715454373	-0.0037334042202271	-0.00234321440621385	-0.00651126456875923	-0.0190167429343102	-0.00234192037470726	-0.00370805472727463	-0.00500809870868491	-0.00485390171713846	-0.00234192037470726	-0.00286230049857756	-0.00981289675782821	-0.00971831604413964	-0.00670068867097678	-0.0230939298479629	-0.00242615985098011	-0.00584498908145714	-0.00827481343886466	-0.00235883653084447	-0.00341538217923763	-0.00705092151971073	-0.00234192037470726	-0.00234192037470726	-0.00764153487722705	-0.0194257309722098	-0.00628185603422725	-0.0158963828048684	-0.00833000762213067	-0.00234192037470726	-0.00600367122915206	-0.00500453902942558	-0.00234192037470726	-0.00247633713243268	-0.00544729908171121	-0.0126606241814674	-0.00615984242069824
Cancer.clone.B.1	-0.0218712569082738	-0.00644052178176924	-0.0154930384288669	-0.00464280683156547	-0.00591699377545843	-0.016073908274629	-0.00477855493878808	-0.00485073039792161	-0.0111955273920294	0.210541363771398	-0.0155611312855845	-0.0148385789155833	-0.0132935007270925	-0.00588486424791682	0.790638120315024	-0.00346273436123978	0.0658392557429717	-0.00418577334841413	-0.00346082207897038	-0.00547965584516793	-0.00740082317565826	-0.00717295532898929	-0.00346082207897038	-0.00422982474942744	-0.0145012145267295	0.121440530643446	-0.00990208358374347	0.10218296553866	-0.00358530873639673	-0.00863755552191915	-0.0122282795597452	-0.00348582028441034	0.145720697460814	-0.0104196475405585	-0.00346082207897038	-0.00346082207897038	-0.0112924388488807	0.0191827211880561	-0.0092831448476913	-0.0167276340643658	0.00230606353315495	-0.00346082207897038	-0.00887205140239914	0.727898433351748	-0.00346082207897038	-0.00365945926917711	-0.00804986076228051	0.0942260155626881	-0.00910283666463065
Cancer.clone.B.102	-0.0193961073857604	-0.00435826772954438	-0.00933216995016116	-0.0105791475660287	-0.00400399903940879	-0.0108771304708992	-0.0032336233754424	-0.00328246413478851	-0.0133191735453404	-0.00887199567047623	-0.0105301369384603	-0.0100411894923083	-0.00899564308524804	-0.00398225715454373	-0.0037334042202271	-0.00234321440621385	-0.00651126456875923	-0.0190167429343103	-0.00234192037470726	-0.00370805472727463	-0.00500809870868491	-0.00485390171713846	-0.00234192037470726	-0.00286230049857757	-0.00981289675782821	-0.00971831604413964	-0.00670068867097678	-0.0169817276498156	-0.00242615985098011	-0.00584498908145714	-0.00827481343886466	-0.00235883653084447	-0.00341538217923763	-0.00705092151971073	-0.00234192037470726	-0.00234192037470726	-0.00764153487722705	-0.0194257309722098	-0.00628185603422725	-0.0161820073905515	-0.00833000762213067	-0.00234192037470726	-0.00600367122915206	-0.00500453902942558	-0.00234192037470726	-0.00247633713243268	-0.00544729908171121	-0.00840409293939177	-0.00615984242069824
Cancer.clone.B.103	-0.0157530751579489	-0.0118603325747827	-0.0232337827302182	-0.0306461606654081	-0.0108962466703401	-0.0287630086250907	-0.00879979180589434	0.0661553794364441	-0.0354644419122154	0.0155565282510686	-0.0283995772130745	-0.0267216176410084	-0.0230688663732998	-0.0108370795880716	0.000576555956219542	-0.00637668538885829	-0.0177193711034262	0.297000465920334	-0.00637316388788983	0.00992414158273173	-0.0136287442484751	-0.00831753121675235	-0.00637316388788983	-0.00778929564422267	0.0355296639102965	0.0402659636921093	0.481758028858241	0.113253706724902	-0.00660240822681574	-0.0159062083157756	-0.0225185889141042	-0.00641919851681227	-0.00929441948716151	0.00885360782424082	-0.00637316388788983	-0.00637316388788983	-0.0199660135799924	0.0759014039184799	-0.017095072257213	-0.0390222310816706	0.0555781511856302	-0.00637316388788983	-0.00801972874517362	-0.0136190571474306	-0.00637316388788983	-0.00673895771910408	-0.0148239582220796	0.106539235113776	-0.0167630316105829
Cancer.clone.B.109	-0.0193961073857604	-0.00435826772954438	-0.0119414842488779	-0.0103699051711733	-0.00400399903940879	-0.0108771304708992	-0.0032336233754424	-0.00328246413478851	-0.00870969329000435	-0.00887199567047623	-0.00990315097965403	-0.0100411894923083	-0.00899564308524804	-0.00398225715454373	-0.0037334042202271	-0.00234321440621385	-0.00651126456875923	-0.0155362334817192	-0.00234192037470726	-0.00370805472727463	-0.00500809870868491	-0.00485390171713846	-0.00234192037470726	-0.00286230049857756	0.00970610625912351	-0.00971831604413964	-0.00670068867097678	0.00675564387459597	-0.00242615985098011	-0.00584498908145714	-0.00827481343886466	-0.00235883653084447	-0.00341538217923763	-0.00705092151971073	-0.00234192037470726	-0.00234192037470726	-0.00764153487722705	-0.0194257309722098	-0.00628185603422725	-0.0161820073905515	-0.00833000762213067	1	-0.00600367122915206	-0.00500453902942558	-0.00234192037470726	-0.00247633713243268	-0.00544729908171121	-0.0126606241814674	-0.00615984242069824
Cancer.clone.B.115	0.0314316459090282	-0.00435826772954438	-0.0119414842488779	-0.0126918369055433	-0.00400399903940879	-0.0108771304708992	-0.0032336233754424	-0.00328246413478851	-0.0140635342054999	-0.00887199567047623	-0.00977270313837143	-0.0100411894923083	-0.00270336915238413	-0.00398225715454373	-0.0037334042202271	-0.00234321440621385	-0.00651126456875923	-0.0190167429343103	-0.00234192037470726	-0.00370805472727463	-0.00500809870868491	-0.00485390171713846	1	-0.00286230049857756	-0.00981289675782821	0.0181993754238073	-0.00670068867097678	-0.021459198073668	-0.00242615985098011	-0.00584498908145714	-0.00827481343886466	-0.00235883653084447	-0.00341538217923763	-0.00705092151971073	-0.00234192037470726	-0.00234192037470726	-0.00764153487722705	-0.0194257309722097	-0.00628185603422725	-0.0161820073905515	-0.00833000762213067	-0.00234192037470726	-0.00600367122915206	-0.00500453902942558	-0.00234192037470726	-0.00247633713243268	-0.00544729908171121	-0.0126606241814674	-0.00615984242069824
Cancer.clone.B.116	0.0363005862542609	-0.00435826772954438	-0.0119414842488779	-0.0126918369055433	-0.00400399903940879	-0.0108771304708992	-0.0032336233754424	-0.00328246413478851	-0.0140635342054999	-0.00887199567047623	-0.00705143079073161	-0.0100411894923083	-0.00587058354011081	-0.00398225715454373	-0.0037334042202271	-0.00234321440621385	-0.00651126456875923	-0.0190167429343102	-0.00234192037470726	-0.00370805472727463	-0.00500809870868491	0.150892452875441	-0.00234192037470726	-0.00286230049857756	-0.00981289675782821	-0.00971831604413964	-0.00670068867097678	0.00279196350929886	-0.00242615985098011	-0.00584498908145714	-0.00827481343886466	-0.00235883653084447	-0.00341538217923763	-0.00705092151971073	-0.00234192037470726	-0.00234192037470726	-0.00764153487722705	-0.0194257309722097	-0.00628185603422725	-0.0161820073905515	-0.00833000762213067	-0.00234192037470726	-0.00600367122915206	-0.00500453902942558	-0.00234192037470726	-0.00247633713243268	-0.00544729908171121	-0.0126606241814674	-0.00615984242069824
Cancer.clone.B.118	-0.0145434550888236	-0.00873026472753473	-0.0233264781700338	-0.0218905314263471	-0.00802061134194889	0.245905120490688	-0.00647743320250495	-0.00657526857771487	-0.0118439208491208	-0.0177719396033746	-0.0180089088478611	-0.0201140104020999	-0.012606282738981	-0.00797705908166419	-0.00747856928488543	-0.0046938103276548	-0.0130430407042084	-0.00579980958170365	-0.00469121818822708	-0.00742779044386021	-0.0100319737615144	-0.00972309403224392	-0.00469121818822708	-0.00573361771993506	-0.0175662083389385	-0.0194672464006833	-0.0134224856260806	-0.00481787261704609	-0.00485996250913821	-0.00466936933254013	-0.016575693916767	-0.00472510378920771	-0.00684152338056711	-0.0141240546152912	-0.00469121818822708	-0.00469121818822708	-0.0153071418606622	0.043344452978542	-0.0125835009600933	-0.0324149907966317	-0.0166862561541591	0.102660228543975	-0.0120262550215245	-0.0100248431894138	-0.00469121818822708	-0.00496047513882807	-0.0109117580618131	-0.0244256381524668	-0.0123390893698529
Cancer.clone.B.126	-0.0193961073857604	-0.00435826772954438	-0.00933216995016115	-0.0105791475660287	-0.00400399903940879	-0.0108771304708992	-0.0032336233754424	-0.00328246413478851	-0.0133191735453404	-0.00887199567047623	-0.0105301369384603	-0.0100411894923083	-0.00899564308524804	-0.00398225715454373	-0.0037334042202271	-0.00234321440621385	-0.00651126456875923	-0.0190167429343103	-0.00234192037470726	-0.00370805472727463	-0.00500809870868491	-0.00485390171713846	-0.00234192037470726	-0.00286230049857756	-0.00981289675782821	-0.00971831604413964	-0.00670068867097678	-0.0169817276498156	-0.00242615985098011	-0.00584498908145714	-0.00827481343886466	-0.00235883653084447	-0.00341538217923763	-0.00705092151971073	-0.00234192037470726	-0.00234192037470726	-0.00764153487722705	-0.0194257309722098	-0.00628185603422725	-0.0161820073905515	-0.00833000762213067	-0.00234192037470726	-0.00600367122915206	-0.00500453902942558	-0.00234192037470726	-0.00247633713243268	-0.00544729908171121	-0.00840409293939177	-0.00615984242069824
Cancer.clone.B.127	-0.00126485857335845	-0.00435826772954438	-0.0119414842488779	-0.00969622776023273	-0.00400399903940879	-0.0108771304708992	-0.0032336233754424	-0.00328246413478851	-0.0120973834479175	-0.00887199567047623	-0.0105301369384603	0.031397311321174	-0.00899564308524804	-0.00398225715454373	-0.0037334042202271	-0.00234321440621385	-0.00651126456875923	-0.0190167429343103	-0.00234192037470726	-0.00370805472727463	-0.00500809870868491	-0.00485390171713846	-0.00234192037470726	-0.00286230049857757	-0.00981289675782821	-0.00971831604413965	-0.00670068867097678	-0.0230939298479629	-0.00242615985098011	-0.00584498908145714	-0.00827481343886466	-0.00235883653084447	-0.00341538217923763	0.0838697033384865	-0.00234192037470726	-0.00234192037470726	-0.00764153487722705	-0.0194257309722097	-0.00628185603422725	-0.0161820073905515	-0.00833000762213067	-0.00234192037470726	-0.00600367122915206	-0.00500453902942558	-0.00234192037470726	-0.00247633713243268	-0.00544729908171121	-0.0126606241814674	-0.00615984242069824
Cancer.clone.B.128	-0.052297392129486	-0.0154737426742575	-0.0359216474344316	-0.0388145643391468	-0.0142159350110102	0.0940089426558511	0.0444471319195699	0.439478535850969	-0.0453679106922071	0.207021539075196	-0.0345160412706422	-0.0272109681553249	-0.0315552715699435	-0.0141387418800388	-0.013255205918435	-0.00831942849829392	-0.0231178162227137	0.116837332391465	-0.00831483412461429	-0.0131652042124337	-0.0177809247881091	-0.0172334585202248	-0.00831483412461429	-0.0101624094984221	0.0644662865273782	0.251957347920979	0.180544305624012	0.0502901197552253	-0.00861392083973828	-0.0199352375498325	-0.0225545220795587	0.0576784696308317	-0.012126089596908	-0.025033832702103	-0.00831483412461429	-0.00831483412461429	-0.0204178016266292	0.00393000757543089	-0.0223033163225441	-0.0424492434862214	-0.0269283627357916	-0.00831483412461429	0.0225896353087623	-0.0143006147940487	-0.00831483412461429	-0.00879207197442592	-0.01934027680051	0.0467325144173378	-0.0218701150197178
Cancer.clone.B.130	-0.0340549847806923	-0.00777119498646575	-0.0194292584670806	-0.0136031776175218	-0.00713950110268242	-0.0193949309744269	-0.0057658499483655	-0.00585293754548411	0.00445951391616793	-0.0158195899272022	-0.0161234834448747	-0.00900547373649488	-0.0160400647188839	-0.00710073330842456	-0.00665700547995293	-0.00417816829432988	-0.00484248528672026	-0.0177860041433791	-0.00417586091631174	-0.00661180498637005	-0.0089299038039424	-0.00865495628763663	-0.00417586091631174	0.176105990404224	-0.0121130832940357	-0.0173286575322446	-0.0119479484596065	-0.040651580695825	-0.0043260677040307	-0.0104221568440715	-0.0147547587024368	-0.004206023989331	-0.00608994272844516	-0.0125724460644064	-0.00417586091631174	-0.00417586091631174	-0.0135355492341317	-0.034637877364971	-0.00839607807616963	-0.0150165378921645	-0.0148531750428033	-0.00417586091631174	-0.010705101809166	-0.00753017544396459	-0.00417586091631174	-0.00441553844384215	-0.00971303874395049	-0.022575065431979	-0.0109835695069044
Cancer.clone.B.131	-0.0353586569379219	-0.00794502166995163	-0.0187087221373283	-0.0147058272090014	-0.00729919800908927	0.00526741568010787	-0.00589482092075097	-0.00598385649989889	-0.0228924348032174	-0.0161734437239402	-0.0187925317607853	-0.00547039364707001	-0.0163988501126152	-0.00725956305384605	-0.0068059098873887	-0.00427162588211582	-0.0118698853094526	0.0409665703569226	-0.00426926689248978	-0.00675969834571025	-0.00912964857482907	-0.00884855101146164	-0.00426926689248978	-0.0052179078703569	-0.00495788718805114	-0.017716266268525	0.462206339724114	0.0194619705666489	-0.00442283351711822	-0.0106552804450273	-0.0150847942729438	-0.004300104655432	-0.00622616303290904	0.0224996937992335	-0.00426926689248978	-0.00426926689248978	-0.0139303420438577	-0.0225277345040851	-0.0114516788358639	-0.0237615255510164	-0.0118621682229162	0.307116738843106	-0.0109445543447293	-0.00912315936154331	-0.00426926689248978	-0.0045143055452769	-0.00993030073703794	-0.023080026221195	-0.0112292508292168
Cancer.clone.B.132	-0.0193961073857604	-0.00435826772954438	-0.0112684657966091	-0.0126918369055433	-0.00400399903940879	-0.0108771304708992	-0.0032336233754424	-0.00328246413478851	-0.0139483445583157	-0.00887199567047623	-0.0105301369384603	-0.0100411894923083	-0.00899564308524804	-0.00398225715454373	-0.0037334042202271	-0.00234321440621385	-0.00651126456875923	-0.0190167429343103	-0.00234192037470726	-0.00370805472727463	-0.00500809870868491	-0.00485390171713846	-0.00234192037470726	-0.00286230049857756	-0.00981289675782821	-0.00971831604413964	-0.00670068867097678	-0.0230939298479629	-0.00242615985098011	-0.00584498908145714	-0.00827481343886466	-0.00235883653084447	-0.00341538217923763	-0.00705092151971073	-0.00234192037470726	-0.00234192037470726	-0.00764153487722705	-0.0194257309722098	-0.00628185603422725	-0.0161820073905515	-0.00833000762213067	-0.00234192037470726	-0.00600367122915206	-0.00500453902942558	-0.00234192037470726	-0.00247633713243268	-0.00544729908171121	-0.0126606241814674	-0.00615984242069824
Cancer.clone.B.139	-0.0109082546409862	-0.00633432365536452	-0.0173558007106961	-0.0140510430029363	-0.00581942813183608	-0.0158088646957689	-0.0046997610772631	-0.00477074643118589	-0.0187125778469445	-0.0128945938003823	-0.0149902308857822	0.0218130907118306	-0.0127323090769134	-0.00578782838988371	-0.00542614454520777	-0.00340563713932807	-0.00946349782612834	-0.0265767815385495	-0.00340375638878871	-0.00538930149131003	-0.00727879058548331	-0.00705468006457211	-0.00340375638878871	-0.0041600789309006	-0.0142621031836562	-0.014124639198138	0.0366982254688698	-0.0335648095089774	-0.00352619037870939	-0.00849513038243107	-0.0120266467693595	-0.00342834239741121	-0.00496393004573793	0.133690280579638	-0.00340375638878871	-0.00340375638878871	-0.0111062371886852	-0.0282334346708157	-0.00913007454944947	-0.0235189939136597	-0.0121068662148815	-0.00340375638878871	-0.00872575964713047	0.00296928041409149	-0.00340375638878871	-0.00359911823917842	-0.00791712615478444	-0.0184010015494695	-0.00895273947817469
Cancer.clone.B.14	-0.0231430186519092	-0.00699263341322664	-0.0155778817193737	-0.0191204804865489	-0.00642422613913723	-0.0174518388246852	-0.0051881950040901	-0.00526655768094351	-0.0171545727588682	-0.014234695346231	-0.0164528891522266	-0.00960685733484107	-0.0139440075867283	-0.00638934231831473	-0.00599006961377532	-0.00375957613621822	-0.0104470145046882	-0.0305114601270953	-0.00375749992417428	-0.00594939755725475	-0.00803525633124615	-0.00778785458765951	-0.00375749992417428	-0.00459242509801966	-0.0157443264176215	-0.00819755912367889	-0.0107509364729183	-0.0347644657195577	-0.00389265815975148	-0.00918140159310392	-0.00862263989878321	-0.00378464109263131	-0.00547981836535146	-0.0113128684313119	-0.00375749992417428	-0.00375749992417428	-0.0116037766075715	-0.0307348610247897	-0.00942534275684534	0.0392164734788591	-0.0133651012846411	-0.00375749992417428	-0.00963260511840674	-0.00802954499507457	-0.00375749992417428	-0.00397316522279664	-0.00873993245352889	-0.0194184964443155	-0.00988317437205455
Cancer.clone.B.140	-0.010508842157713	-0.00681372638393815	-0.016879868348368	-0.0187406273606036	-0.00625986185087688	-0.0143951711606493	0.128674395372487	-0.00513181242352849	-0.0215987605638283	-0.00313290304937714	-0.0163957516080106	0.0175536736611515	-0.0140638103104449	-0.00622587053512147	-0.005836813251472	-0.00366338711011506	-0.0101797268864881	-0.0297308222231738	-0.00366136401810574	-0.00579718179244555	-0.00782967371954001	-0.00758860176737388	-0.00366136401810574	-0.00447492757127065	-0.0146699978547422	-0.015193638974613	-0.0104758729892812	-0.0313440393943031	-0.00379306422049543	-0.00913807016677206	-0.0129368634855419	0.15425315555256	-0.00533961681797288	-0.0110234278780649	-0.00366136401810574	-0.00366136401810574	-0.0118849202437619	-0.0303702351178108	-0.0098210690248233	-0.0252989897694076	-0.0130231542060981	-0.00366136401810574	-0.00938615422298535	-0.00782410850831555	-0.00366136401810574	-0.00121405261693583	-0.00851632065250336	-0.0175737610842058	-0.00963031264423969
Cancer.clone.B.142	-0.00500589911254575	-0.00435826772954438	-0.0119414842488779	-0.00505487681230126	-0.00400399903940879	-0.0108771304708992	-0.0032336233754424	-0.00328246413478851	-0.0104032028151884	-0.00887199567047623	-0.010394164758127	-0.0100411894923083	-0.00899564308524804	-0.00398225715454373	-0.0037334042202271	-0.00234321440621385	-0.00651126456875923	-0.0190167429343103	-0.00234192037470726	-0.00370805472727463	-0.00500809870868491	-0.00485390171713846	-0.00234192037470726	-0.00286230049857757	-0.00981289675782821	-0.00971831604413964	-0.00670068867097678	-0.0230939298479629	-0.00242615985098011	-0.00584498908145714	-0.00827481343886466	-0.00235883653084447	-0.00341538217923763	-0.00705092151971073	-0.00234192037470726	-0.00234192037470726	-0.00764153487722705	-0.0194257309722098	-0.00628185603422725	-0.0161820073905515	-0.00833000762213067	-0.00234192037470726	-0.00600367122915206	-0.00500453902942558	-0.00234192037470726	-0.00247633713243268	-0.00544729908171121	-0.00702905414893724	-0.00615984242069824
Cancer.clone.B.148	-0.00177874391253899	-0.00520166946622922	-0.0141064672297776	-0.00880777061352701	-0.00477884353109284	-0.0129820472173201	-0.00385938657767641	-0.00391767888608047	-0.00291951797422807	-0.0105888834388929	-0.012567904311314	-0.0119843369035574	-0.00501044835973213	-0.00475289420772425	-0.00445588383792953	-0.00279666775563264	-0.00777130919797712	-0.0215658098949809	-0.00279512330618761	-0.00442562877062804	-0.0059772542104823	-0.00579321737922609	-0.00279512330618761	-0.00341620616964256	-0.0117118654951909	-0.0115989817438892	-0.00799739020763916	-0.0275630129216377	-0.00289566460809277	-0.00697609764295899	-0.0098761359041578	-0.00281531303713699	-0.00407631891836555	-0.00841539929482305	-0.00279512330618761	-0.00279512330618761	-0.00912030676237346	-0.0231849528133257	0.00645354308200367	-0.0193135114612444	-0.00994201113615926	-0.00279512330618761	-0.00716548758724923	-0.00597300567045175	-0.00279512330618761	-0.00295555207922284	-0.00650144760834091	-0.0151106784426544	-0.00735188066105319
Cancer.clone.B.149	0.0322501576728735	-0.00448521124838283	-0.0122611106643388	-0.0123295770862677	-0.0041206237534076	-0.0111939492857417	-0.00332780931245914	-0.00337807265945678	-0.0107889012487733	-0.0091304108068147	-0.010830428547932	-0.00972449052183019	-0.00925765970706204	-0.00409824859139156	-0.0038421473031151	-0.00241146534915187	-0.00668439687831496	-0.0181421557212975	-0.00241013362631397	-0.00381605945400008	-0.00515396989242635	-0.00499528159609647	-0.00241013362631397	-0.00250329207482404	-0.00932175951217906	-0.0100013820034574	-0.0068958600214582	-0.0237664127451461	-0.00249682675073484	-0.0060152364199909	-0.008515834413446	-0.0024275425003195	-0.00351486221555378	0.39740038820068	-0.00241013362631397	-0.00241013362631397	-0.00785112087309166	-0.0199915453734006	-0.00606005102886515	-0.0166533416654289	-0.00857263624091333	-0.00241013362631397	-0.00617854051187449	-0.00515030653018122	-0.00241013362631397	-0.00254846554879645	-0.00560596288038293	-0.0130293909218381	-0.00633926051084286
Cancer.clone.B.150	-0.0302680665458251	-0.00685989405174495	-0.0139889921675527	-0.0193959746938312	-0.00630227670673741	-0.0171205550571294	-0.00508970883280265	-0.00516658397111731	-0.0163587021177104	-0.0139644817858331	-0.0164766792186077	-0.0158047876691437	-0.0141591022675803	-0.00626805507651298	-0.00587636166302541	-0.00368820906943914	-0.0102487015154617	0.0999191192935987	-0.0036861722695944	-0.00583646167369236	-0.00788272512708867	-0.0076400197471654	-0.0036861722695944	-0.00450524827361892	0.355944756492833	-0.0152965862955694	-0.000266140687596572	0.0118969746715199	-0.0038187648311502	-0.00919998685729978	-0.0130245196052931	-0.00371279822423169	-0.00537579638280673	-0.0110981191597058	-0.0036861722695944	-0.0036861722695944	-0.0120277419615916	-0.030576014282856	-0.00988761350088483	-0.0254704077703234	-0.00734790123231083	0.152518900671939	-0.0094497518530827	-0.00787712220774261	-0.0036861722695944	-0.0038977436493251	-0.00857402456379452	-0.0199277662372766	-0.00969556461503837
Cancer.clone.B.151	-0.0274479219936526	-0.00616749486321211	-0.0148458800717062	-0.017960539319104	-0.00566616028209023	-0.0153925023584477	-0.00457598220100364	-0.00464509799449666	0.0110458984113911	-0.012554985402382	-0.0148761180176197	-0.0142095411428121	-0.0127299619854599	-0.00563539279107246	-0.00528323471145546	-0.00331594195458923	-0.00921425512907528	-0.0269110737661463	-0.00331411073788456	-0.00524736200301454	-0.00708708711282002	-0.00686887905119989	-0.00331411073788456	-0.00405051380902478	-0.01388647832185	-0.0137526347624287	-0.00948231396572629	-0.0326808040596401	-0.00343332015075989	-0.00827139184016728	-0.0117098977266299	-0.00333804921816063	-0.00483319368003957	-0.00997793732563414	-0.00331411073788456	-0.00331411073788456	-0.0108137292215595	-0.0274898430798718	-0.00888961331124668	-0.00752029491965882	-0.0117880044109588	-0.00331411073788456	-0.00849594695966064	-0.00708204972069338	-0.00331411073788456	-0.00350432729047984	-0.00770861066590467	-0.0179163694040481	-0.0087169487616182
Cancer.clone.B.155	-0.104371485440353	-0.00130007702202203	-0.0605365682695441	-0.0832285091759405	-0.0291352534263471	0.0359765801559313	-0.0139843289567734	-0.0230604277960989	-0.0809785375453727	-0.0371655381322885	-0.075329022084454	-0.0607338894099472	-0.0662044836422949	-0.00639667064759366	0.00281360373468966	0.0460515314083387	-0.0224712052878014	0.64427920932676	-0.0174513353894384	-0.025512308835736	0.093867003163817	-0.0361699175292168	-0.0174513353894384	-0.0213290624760364	0.141649230361059	0.104867060133101	0.152036122039691	0.549220387174622	-0.0100080836781967	-0.0435552232730646	-0.0357590947917022	-0.00563498473674885	0.0123609771802911	-0.0039620895712315	-0.0174513353894384	-0.0174513353894384	-0.0276499427826164	0.333247310452508	-0.0463597862158533	0.00972362124030263	0.0976742505969375	-0.00393985782469864	0.011290269277128	0.0583456574614029	-0.0174513353894384	-0.0180207856463462	-0.0405917486641299	0.3587315302891	0.0411709436765614
Cancer.clone.B.157	-0.00911650260213666	0.126730460133346	-0.0336750382795097	-0.0370998909049973	-0.0145436980880594	-0.0314352728421394	-0.0117454678785013	-0.0119228718317315	-0.0393294062453086	-0.0322256886677546	-0.0355550393636848	-0.0272298918421881	-0.0300323799342638	-0.0144647251896569	-0.013560818393125	-0.00851124152232502	-0.0236508213731977	0.379100767744656	-0.00850654122061089	-0.0134687416047548	-0.0181908823896891	-0.017630793721069	-0.00850654122061089	-0.010396714354547	-0.027347374436953	-0.0344888964490579	0.241048774088437	0.0831657591259035	-0.00881252368912554	-0.0212307135171711	-0.0294836574946134	-0.00856798565784691	-0.0124056691276092	-0.0228352480062032	-0.00850654122061089	-0.00850654122061089	-0.0235525302100612	0.0520758826690344	-0.0204597264086048	-0.0579678422414185	-0.0219184104272491	-0.00850654122061089	-0.00412156572494393	-0.0181779525912729	-0.00850654122061089	-0.00899478228238273	-0.0197861868746774	0.145179044877873	-0.0223743531291866
Cancer.clone.B.16	0.0139347015518356	-0.00561641093710233	-0.0153887477554401	-0.0160510878758464	-0.00515987208510334	-0.0140171367001893	-0.0041671046432485	-0.00423004473596201	-0.0173985216939251	-0.0114331602851751	-0.0125043240357574	0.00722413877911023	-0.0101544495142664	-0.00513185376050122	-0.00481116204793127	-0.00301965272344823	-0.00839093415267753	-0.0245064896496135	0.349574244895171	-0.00477849467219776	-0.00645383489657403	-0.00625512437130755	-0.00301798513137781	-0.0036885884078455	-0.0126456803701419	-0.0125237961290251	-0.00863504113863285	-0.0228646484888938	-0.00312654283026981	0.0369218529539095	-0.0106635836952998	-0.00303978463756663	-0.00440133351510739	-0.00908637908394249	0.349574244895171	-0.00301798513137781	-0.00190978496193555	-0.0250335442115972	-0.00809530004243787	-0.0156419905293683	-0.0107347113161337	-0.00301798513137781	-0.00773680894489272	-0.0064492476103481	-0.00301798513137781	-0.00319120527182517	-0.00701982348004783	-0.0163154887528604	-0.00793806358152606
Cancer.clone.B.160	-0.0474819734332879	-0.0127063715564543	-0.031268671479126	-0.0270126534643481	-0.0116735140343783	0.287228804085995	-0.0094275117160603	0.19353139345356	-0.0332737190304102	0.184133286184017	-0.0284574500413336	-0.0292747239214175	-0.0261960201499239	-0.0116101263573064	-0.0108846046494714	-0.00683155664805894	-0.0189833557842671	0.126548752669359	-0.0068277839461166	-0.0108106991218146	-0.014600930216511	-0.0141513744780706	-0.00677584371674858	0.237077014560401	0.103732220926813	0.0448785441202397	0.0937090461646936	0.0853395889197909	-0.00707338108508719	-0.0170408537568611	-0.0241249185775807	-0.00687710238603925	-0.00995742291885837	-0.020556706059499	-0.0068277839461166	-0.0068277839461166	-0.00200609709429944	0.120166455199427	-0.0183145235190474	-0.047178055868342	0.133285214839556	0.105379934923966	-0.0175034858054431	-0.0145905521006867	-0.0068277839461166	-0.00721967112998441	-0.0158814029808561	0.0427993805356742	0.104774390316591
Cancer.clone.B.162	-0.0960872821515264	-0.0221450247692626	-0.0402914369586124	-0.0614125261317323	-0.00945165722899706	0.0676006719866566	-0.0176757006566875	-0.0179426750509857	-0.0592895763893404	0.0153073418037329	-0.0560855147041213	-0.0533436614798889	-0.048674413838139	-0.0217678984931376	-0.020407613307199	-0.0128085282699341	-0.0355920124427409	0.304427151710315	-0.0128014548074757	-0.0202690473713422	0.201304788795319	-0.0265325004824914	-0.0128014548074757	-0.0156459676740872	0.0456413283457108	0.00581615207872181	-0.00192260735187214	0.462283315958143	-0.0132619264187905	-0.0319500032471495	-0.04311338184783	-0.0128939222588227	-0.0186692344837872	-0.0383559417385307	-0.0128014548074757	-3.6708102303927e-05	-0.0134657861743909	0.528555513943034	-0.0343380146471807	0.068532962030333	0.134270703597055	-0.0128014548074757	0.0981757827267349	-0.0217364461006438	-0.0128014548074757	-0.013536206538565	-0.0297761417383999	0.388806864853847	0.0927235589196306
Cancer.clone.B.168	-0.0141542882612293	-0.00597137877507445	-0.0163613458400569	-0.00962044363756587	-0.00548598580056569	-0.014903046361136	-0.00443047357091116	-0.00449739159702066	-0.0133951270854996	-0.0121557577291775	-0.0139923871583911	-0.0137577013464336	-0.0123251703476718	-0.00545619666463601	-0.00511523662677054	-0.00321050051052665	-0.00892125712727792	-0.0242907916876541	-0.00320872752347027	-0.00508050461084844	-0.00686172951922923	-0.00665046011137277	-0.00320872752347027	-0.00392171420062757	-0.0035491337647951	-0.013315323829706	-0.0091807921383562	-0.0165084207229823	-0.00332414627510618	-0.00800837532420337	-0.0113375424372341	-0.00323190479985208	-0.00467950615232149	-0.00966065549899522	-0.00320872752347027	-0.00320872752347027	-0.0104698706014637	-0.0266157117497429	-0.00860693837979968	-0.0221713996170994	-0.011413165458791	0.504960298126625	-0.00822578996403958	-0.00685685230780159	-0.00320872752347027	-0.00339289550577544	-0.00746348965611009	-0.0124857974638257	-0.00843976427593309
Cancer.clone.B.17	-0.0307130649612199	-0.0240970092077422	-0.00232321870964084	-0.0271142435320543	-0.0221382456764562	-0.0295310734304884	-0.0178788126585679	-0.0181488548635701	-0.0402691518353731	-0.0459632591591223	-0.0460978388215975	-0.0235235476633502	0.0117508890542854	-0.0220180340620491	-0.00915621963343733	-0.0129443538393776	-0.0349121578147496	0.0937336657954704	-0.012948556705354	-0.0205019595974408	0.134434696223334	-0.0176947793225481	-0.012948556705354	-0.0158257559539049	0.0481305734411919	0.0902582477559506	0.114209152067842	0.13901022747413	-0.0134143196096478	0.0790541266756962	-0.0457517224738087	-0.0130420867029342	-0.0188837632124201	-0.0389847827915105	-0.012948556705354	-0.012948556705354	0.013667537166782	0.146459501533232	-0.0325390363118384	0.164123760300133	0.11482887957973	-0.012948556705354	0.00691391348223259	-0.02767026501265	-0.012948556705354	-0.0136917514904351	-0.025725626643493	0.0300155525966626	0.035585000986078
Cancer.clone.B.18	0.0112882923886819	-0.00435826772954438	-0.0119414842488779	-0.00931695746642526	-0.00400399903940879	-0.0108771304708992	-0.0032336233754424	-0.00328246413478851	-0.0140635342054999	-0.00887199567047623	-0.0105301369384603	-0.0100411894923083	-0.00899564308524804	-0.00398225715454373	0.114424481049991	-0.00234321440621385	-0.00651126456875923	-0.0190167429343103	-0.00234192037470726	-0.00370805472727463	-0.0050080987086849	-0.00485390171713846	-0.00234192037470726	-0.00286230049857756	-0.00981289675782821	-0.00971831604413964	-0.00670068867097678	-0.0230939298479629	-0.00242615985098011	-0.00584498908145714	-0.00827481343886466	-0.00235883653084447	-0.00341538217923763	-0.00705092151971073	-0.00234192037470726	-0.00234192037470726	-0.00764153487722705	-0.0194257309722098	-0.00628185603422725	0.000569862864725834	0.0274602654324365	-0.00234192037470726	-0.00600367122915206	-0.00500453902942558	-0.00234192037470726	-0.00247633713243268	-0.00544729908171121	-0.0126606241814674	-0.00615984242069824
Cancer.clone.B.2	-0.0252301726947667	-0.00671207951131963	-0.0177448740878421	-0.00751320542296329	-0.00616647750517355	-0.0167516474678129	-0.00498003760955278	-0.00505525626991684	-0.0102731622127007	0.207344339672001	-0.0161967596183774	-0.0154642317643131	-0.0138540070024449	-0.00613299327038207	0.74414213849577	-0.00360873686119811	0.0661892334904935	-0.0292872991156879	-0.00360674394958703	-0.00571069968764719	-0.00771287098893863	-0.00747539533762655	-0.00360674394958703	-0.00440817079719674	-0.0151126427659366	0.115608851691439	-0.0103195943735418	0.0800129920341318	-0.00373647945410924	-0.00900174883511271	-0.0127438719210585	-0.00363279617768884	0.139705805593523	-0.0108589808624081	-0.00360674394958703	-0.00360674394958703	-0.0117685724850667	0.00754456111187493	-0.00967455874602827	-0.0196629546136434	-0.0128288753604141	-0.00360674394958703	-0.00924613198421002	0.699289874573277	-0.00360674394958703	-0.00381375646499327	-0.00838927455294409	0.0899396308834537	-0.00948664806079926
Cancer.clone.B.20	0.0246917713568425	-0.00435826772954438	-0.0119414842488779	-0.011825857854612	-0.00400399903940879	-0.0108771304708992	-0.0032336233754424	-0.00328246413478851	-0.0140635342054999	-0.00887199567047623	-0.0105301369384603	-0.0100411894923083	-0.00490757658703109	-0.00398225715454373	-0.0037334042202271	-0.00234321440621385	-0.00651126456875923	-0.0190167429343102	1	-0.00370805472727463	-0.00500809870868491	-0.00485390171713846	-0.00234192037470726	-0.00286230049857756	-0.00981289675782821	-0.00971831604413964	-0.00670068867097678	-0.0230939298479629	-0.00242615985098011	0.113772795807481	-0.00827481343886466	-0.00235883653084447	-0.00341538217923763	-0.00705092151971073	1	-0.00234192037470726	-0.00764153487722705	-0.0194257309722097	-0.00628185603422725	-0.0161820073905515	-0.00833000762213067	-0.00234192037470726	-0.00600367122915206	-0.00500453902942558	-0.00234192037470726	-0.00247633713243268	-0.00544729908171121	-0.0126606241814674	-0.00615984242069824
Cancer.clone.B.28	-0.0404305504776486	-0.0116176614230174	-0.0231022699224779	-0.0280788515773953	-0.0106733014272167	0.0880339625478927	-0.00861974157548417	-0.00874993445048348	-0.033081506963568	-0.023649726965453	-0.0260680077124201	-0.0128247043101019	-0.0234219358425387	-0.0106153449470885	-0.00995198755042918	-0.0062462137028409	-0.0173568197021808	0.116079312973431	-0.00624276425437944	-0.00988441441251234	0.118836130215418	-0.0129388532852278	0.0292399202425349	-0.00762992091054593	0.00989219068669526	0.0130521924943252	-0.0168167130470036	0.010313804554966	-0.00646731808505762	-0.0155807555624174	-0.0220578419769119	-0.00628785698084247	-0.00910424880959262	-0.0187953618317135	-0.00624276425437944	-0.00624276425437944	-0.0203416921269072	0.0725708720617366	-0.0167452944707967	0.0291313284256924	0.00191633222069377	-0.00624276425437944	-0.00808877016106773	0.0147425204216976	-0.00624276425437944	-0.00660107367402516	-0.0145206491038242	0.0440086670736975	-0.0161599056271822
Cancer.clone.B.3	0.0127599028611827	-0.0121614488565835	-0.0307874511200565	-0.0282616455218139	-0.0111728862386043	-0.0202682170490674	-0.00902320548949087	0.357809998724195	-0.0305560508888841	0.169265856740302	-0.0281727762170294	-0.00299839953613831	-0.0234980687467389	-0.011112216991729	-0.010417809850794	-0.00653857998855857	-0.0181692396976557	-0.00881550650170064	-0.006534969081895	-0.010347073819597	0.0219798051262198	-0.0135444816957203	-0.006534969081895	-0.00798705432657383	0.000289969615380582	0.208420729498365	0.125316647356836	-0.0297465954776036	-0.00677003359513103	-0.0149210309730502	-0.0230903025420705	-0.00658217246187968	-0.00953039103516192	0.146452304082114	-0.006534969081895	-0.006534969081895	-0.0192252927008253	-0.0290921508424062	-0.0175290908281722	-0.0160213463269165	-0.0132391597806663	-0.006534969081895	0.0198060320242984	-0.0139648248418869	-0.006534969081895	0.0903783805685359	-0.0057615165732097	-0.0352392868461424	0.01208770328056
Cancer.clone.B.32	-0.0735031469115024	-0.0321925285093182	-0.0687398306320036	-0.0794950313385909	-0.00749022138214451	0.196832723319921	-0.0238852955261677	0.056837093517003	-0.0765869282249698	0.0596815854394665	-0.0747346265408829	-0.0557198106715157	-0.0630999584378786	0.064803721767223	0.0450992103640294	-0.017308252098448	0.0493740548537113	0.255163822540919	-0.0172986936801146	-0.0273897027281479	0.16362885697018	-0.0225759190612013	-0.0172986936801146	0.0768361189462508	0.109967989048747	0.0145799202278534	0.227958070116396	0.337002599806415	-0.0179209321266286	-0.034519424531223	0.0304039618986015	-0.0174236455813077	0.122901624649941	-0.00750621982419476	-0.0172986936801146	-0.0172986936801146	-0.0168988084166383	0.476970192476881	-0.0463208948257014	-0.0409690751379184	0.251925934388123	0.0831638351642809	-0.00363335338458489	0.0475773111284655	-0.0104331656804406	-0.01829156873363	-0.040236704550756	0.180046070073231	0.111994059933754
Cancer.clone.B.37	-0.0326857120321604	-0.0087956496442266	-0.0223170502157822	-0.0228888753265779	-0.00808068134220412	0.111152765534783	-0.00652594564096368	-0.00662451374972262	-0.00336590796308508	-0.0179050417287609	-0.0191829757952151	-0.0154608544847125	-0.0157271980098234	-0.00803680289926639	-0.00753457968605052	-0.00472896440451494	-0.0131407259584899	0.0614934889210357	-0.00472635285137804	-0.00748342053922774	-0.0101071077682282	-0.00979591469841231	-0.00472635285137804	-0.00577655938650086	0.0206497205353651	0.0418572434798737	-0.0135230127156763	0.170589107175416	-0.00489636097513013	-0.0117960803064757	-0.0166998368150275	-0.00476049223701084	-0.00689276265569162	-0.0142298360736083	-0.00472635285137803	-0.00472635285137804	-0.0154217839965637	-0.0365615943046011	-0.0100672499968089	0.0855805257290414	-0.0168112271032184	-0.00472635285137804	-0.0121163251061369	0.248655825029785	-0.00472635285137803	-0.00499762638954346	-0.0109934811726351	0.0691477901778334	-0.0124315024129485
Cancer.clone.B.38	-0.0765754016091956	-0.0305173478460893	-0.0818763664865542	-0.108635615072263	-0.0117120714488852	0.0309685417696951	-0.034614217995638	0.0211906457133706	-0.101761398195206	0.0568994666725955	-0.102377545515598	-0.055553437009757	-0.0920666518294601	0.0358763763513025	0.0370193174659385	0.0277602142352189	0.0155664604745533	0.330639242189158	-0.0242897898192296	-0.0408118868758128	0.096538939071819	-0.0533737358589869	-0.0257758303030664	-0.00820742167214326	0.00697866142000566	0.0564629640050504	0.0386722616250154	0.665888595937656	-0.0267029935271788	-0.0525646569706443	-0.0208013754700314	-0.0255224368661442	0.0900933357690584	-0.050261737071717	-0.0242897898192296	-0.0257758303030664	-0.023877616284142	0.688015380548407	-0.0667237141413638	0.117446887414573	0.222582517417545	-0.0194433123259255	0.0783485839473629	0.0721074023370496	-0.0241059810140206	-0.0272552587133734	-0.0390840293639447	0.6601555198359	0.0591330822661759
Cancer.clone.B.43	0.00356834960405003	-0.00794429921518087	-0.0213636847407236	-0.0198983014726096	0.0290161988185057	-0.0198269552092014	-0.00589428489433419	-0.00598331237732057	-0.0162368100533399	0.00650535143160477	-0.0165608110462535	-0.00909769941873431	-0.0155359456398385	0.560661606246324	-0.00680529101405244	-0.004271237455674	0.217949580372886	-0.0346639319434676	0.125634278328976	-0.00675908367447062	-0.00912881839985382	-0.00884774639718139	-0.00426887868055503	-0.00521743339683236	-0.0178870580812196	-0.0124523467362925	-0.0122140903343671	-0.0034912479544203	-0.00442243134110065	0.0129707730041638	-0.0150834225861138	-0.00429971363936532	-0.00193951490475673	-0.0128524986924554	0.125634278328976	-0.00426887868055503	-0.0139290753333959	-0.035409439918225	-0.0114506375145998	-0.0092955136314849	-0.0151840311613581	-0.00426887868055503	-0.0109435591371856	-0.00912232977664362	-0.00426887868055503	-0.0045138950515472	-0.00992939775735575	-0.0230779275138855	-0.0112282297337219
Cancer.clone.B.45	-0.0641903479313464	-0.014301007599922	-0.0252257295693413	-0.0372673658653642	0.00115021745847416	-0.0305614416460413	-0.0122439426313013	-0.0124288755644451	-0.0441485067651379	0.0765363955250168	-0.0381948598400364	-0.037279193236875	-0.0340615232756877	-0.01507860455043	-0.0134156769018379	-0.00887245650820296	-0.0246545563848189	0.0320716290834223	-0.0088675567268462	-0.0140403516684328	0.179334943884717	-0.0183790402475327	-0.0088675567268462	-0.0108379483412579	0.0469361825471471	-0.00893994366790105	-0.0253718006557971	0.352419836230189	-0.00918652501567314	-0.0221317397497328	-0.0313321402237571	-0.00893160885080691	-0.012882177472569	-0.0266979386779497	-0.0088675567268462	-0.0088675567268462	-0.0203250955243961	0.390547627509858	-0.023785913191158	0.154804748733899	0.117571188465331	-0.0088675567268462	0.196390673101822	-0.0127396039343511	-0.0088675567268462	-0.00937651861856633	-0.0206259077536782	0.387498094139723	0.0836552168954859
Cancer.clone.B.49	0.0364330985700149	-0.00435826772954438	-0.0119414842488779	-0.0126918369055433	-0.00400399903940879	-0.0108771304708992	-0.0032336233754424	-0.00328246413478851	-0.00907903813945565	-0.00887199567047623	-0.0105301369384603	-0.0100411894923083	-0.00160504521549379	-0.00398225715454373	-0.0037334042202271	-0.00234321440621385	-0.00651126456875923	-0.0190167429343103	-0.00234192037470726	-0.00370805472727463	-0.00500809870868491	-0.00485390171713846	-0.00234192037470726	-0.00286230049857756	0.100868886061173	-0.00971831604413964	-0.00670068867097678	-0.0230939298479629	-0.00242615985098011	-0.00584498908145714	-0.00827481343886466	-0.00235883653084447	-0.00341538217923763	-0.00705092151971073	-0.00234192037470726	-0.00234192037470726	-0.00764153487722705	-0.0194257309722098	-0.00425689876681601	-0.0161820073905515	-0.00833000762213067	-0.00234192037470726	-0.00600367122915206	-0.00500453902942558	-0.00234192037470726	-0.00247633713243268	-0.00544729908171121	-0.0126606241814674	-0.00615984242069824
Cancer.clone.B.50	-0.0447280279246012	-0.0141862408098517	-0.0281073735329386	-0.0361650101360097	0.00329705767822831	-0.00409730334957172	-0.0105255029610554	-0.0106844805219617	-0.0185891825568392	-0.0055725670058593	-0.0325188932496898	-0.0206141216868156	-0.0285529731919102	-0.0129623195422687	-0.0121522987102481	-0.00762720555470291	-0.018426517322145	0.233399675350985	-0.00762299345858876	-0.0077555899732962	-0.0163014524783081	-0.015799538463388	-0.00762299345858876	-0.0093168402362525	0.0368659430370758	0.147299295090724	0.0604298557091839	0.370461305362087	-0.00789719448758965	-0.0188105825322707	-0.0210978454084701	-0.00767805585480474	-0.0111171311766582	-0.0220686092749639	-0.00762299345858876	-0.00762299345858876	-0.0205072169579904	0.128433170693204	-0.0204475557640155	0.0643869313645863	0.013304466428264	-0.00762299345858876	-0.0188369575375347	0.214380971022159	-0.00762299345858876	-0.00806052245228637	-0.0177310576889497	0.173372002079598	-0.0200503992304989
Cancer.clone.B.51	-0.00744682133033233	-0.00666892363416525	-0.0172647509687375	-0.015746064879415	-0.00612682962179558	-0.0166439413479681	-0.00494801804081263	-0.00502275307650257	-0.0129206755403404	-0.0135757290007597	-0.0141315814103418	-0.0142893804074828	-0.0137649315045631	-0.00609356067669499	-0.00571277149207345	-0.00358553418542502	-0.00996339116033168	-0.00742407032554846	-0.00358355408740599	-0.00567398226590479	-0.00766328043919248	-0.00742733165746201	-0.00358355408740599	-0.00437982809400341	-0.0150154747640401	-0.0148707494750043	-0.010253243677559	0.000980076755509963	-0.0037124554466404	-0.00894387133734953	-0.0126619341296231	-0.00360943881052612	-0.00522614129013268	-0.0107891621358376	-0.00358355408740599	-0.00358355408740599	-0.0116929054630072	-0.00699516533486407	-0.0096123553606151	-0.0247613451563627	-0.0127463910322488	-0.00358355408740599	-0.00918668320452993	-0.00765783349774332	-0.00358355408740599	-0.00378923559851331	-0.00833533500985456	-0.0193730034652779	-0.00942565286286869
Cancer.clone.B.53	-0.0193961073857604	-0.00435826772954438	-0.0119414842488779	-0.0106105435112458	-0.00400399903940879	-0.0108771304708992	-0.0032336233754424	-0.00328246413478851	-0.0125960425690451	-0.00887199567047623	-0.00877777794941395	0.00425368329009609	-0.00899564308524804	-0.00398225715454373	-0.0037334042202271	-0.00234321440621385	-0.00651126456875923	-0.0190167429343103	-0.00234192037470726	-0.00370805472727463	-0.00500809870868491	-0.00485390171713846	-0.00234192037470726	-0.00286230049857756	-0.00981289675782821	0.0268829079658744	-0.00670068867097678	-0.0230939298479629	-0.00242615985098011	-0.00584498908145714	-0.00827481343886466	-0.00235883653084447	-0.00341538217923763	-0.00705092151971073	-0.00234192037470726	-0.00234192037470726	-0.00764153487722705	-0.0194257309722097	-0.00628185603422725	-0.0161820073905515	-0.00833000762213067	-0.00234192037470726	-0.00600367122915206	-0.00500453902942558	-0.00234192037470726	-0.00247633713243268	-0.00544729908171121	-0.0126606241814674	-0.00615984242069824
Cancer.clone.B.55	-0.0267407663556359	-0.0060085983621958	-0.0141455158129022	-0.0157283371903223	-0.00552017993464122	-0.0149959370072171	-0.00445808870022597	-0.00452542382620412	-0.0181412927932046	-0.0122315245329375	-0.0130277271589767	-0.00169023099943127	-0.0124019930998066	-0.00549020512311102	-0.00514711988228786	-0.00323051155118505	-0.00897686329787738	-0.00976474697670579	-0.00322872751310533	-0.00511217138180814	-0.0069044986600364	-0.00669191241055458	-0.00322872751310533	-0.00394615823421737	-0.0135287134812269	0.0177193286501088	-0.00923801598995023	-0.0115212259140834	-0.00334486566949578	-0.00805829150509008	-0.0114082093073791	-0.00325204925338568	-0.00470867350101628	-0.00972087033756737	-0.00322872751310533	-0.00322872751310533	-0.0105351292754951	0.00332661956801859	-0.00866058540252955	-0.0223095938885959	-0.0114843036870168	-0.00322872751310533	-0.00827706128976531	-0.00689959104896364	-0.00322872751310533	-0.00341404341392656	-0.00751000956615908	-0.0174547803030665	-0.00849236930294344
Cancer.clone.B.62	-0.0266243699737104	-0.00598244432081563	-0.0147490053356659	0.0051957045290289	-0.00549615186590809	-0.0149306631557497	-0.00443868366941616	-0.00450572570113755	-0.0182141142491749	-0.0121782835307114	-0.0100598985628471	-0.0137831957053206	-0.012242049457858	-0.00546630752781177	-0.00512471565782895	-0.00321644988027684	-0.00893778908455767	-0.0261036294297754	-0.00321467360770297	-0.00508991928010276	-0.00687444497150895	-0.00666278406088833	-0.00321467360770297	-0.00392898151852943	-0.0134698261150094	0.0113418796874735	-0.00919780503925797	-0.0192712431274049	-0.00333030624151312	-0.00802321562270067	-0.0113585520062394	-0.0032378938338325	-0.0046881777324247	-0.00967855763338337	-0.00321467360770297	-0.00321467360770297	0.0306006135330002	-0.00646812986091306	-0.00862288787386473	-0.0222124853773317	-0.0114343151646116	-0.00321467360770297	-0.00824103315301369	-0.00686955872213411	-0.00321467360770297	-0.00339918287119445	-0.00747732022846019	-0.0173788036744404	-0.00845540398012167
Cancer.clone.B.65	0.0328316351138466	-0.00435826772954438	-0.0119414842488779	-0.0119792073495685	-0.00400399903940879	-0.0108771304708992	-0.0032336233754424	-0.00328246413478851	-0.0105109213861159	-0.00887199567047623	-0.0105301369384603	-0.0100411894923083	-0.00899564308524804	-0.00398225715454373	-0.0037334042202271	-0.00234321440621385	-0.00651126456875923	-0.0190167429343102	-0.00234192037470726	-0.00370805472727463	-0.00500809870868491	-0.00485390171713846	-0.00234192037470726	-0.00286230049857756	-0.00981289675782821	-0.00971831604413964	-0.00670068867097678	-0.0230939298479629	-0.00242615985098011	-0.00584498908145714	-0.00827481343886466	-0.00235883653084447	-0.00341538217923763	0.397733842686012	-0.00234192037470726	-0.00234192037470726	-0.00764153487722705	-0.0194257309722098	-0.00628185603422725	-0.0161820073905515	-0.00833000762213067	-0.00234192037470726	-0.00600367122915206	-0.00500453902942558	-0.00234192037470726	-0.00247633713243268	-0.00544729908171121	-0.0126606241814674	-0.00615984242069824
Cancer.clone.B.66	-0.0434585433959104	-0.0115796841508612	-0.0230740755249825	-0.0299894726866694	-0.0106384111977335	0.042721101842626	-0.00859156428060449	-0.008721331564767	-0.030838879875937	-0.0235724177648588	-0.0271009074708041	-0.0186754596934785	-0.023259951207269	-0.0105806441730335	-0.00991945524242532	-0.0061645255848711	-0.017300081547952	0.374689538218911	-0.00622235712178509	-0.00985210299607656	-0.0133062502906332	-0.0128965571350208	-0.00622235712178509	-0.0076049792658896	0.0711556995224771	0.187804889380603	0.0043125308960711	0.111236007991883	-0.00644617690267211	-0.0155298232299239	-0.0219857365300896	-0.00626730244347509	-0.00907448769655699	-0.0187339211901275	-0.00622235712178509	-0.00622235712178509	-0.0203031492779196	0.0162077483091905	-0.0166905553471213	-0.0269924571229906	0.0307851458634409	-0.00622235712178509	-0.0159514332054266	0.0458783880561027	-0.00622235712178509	-0.00657949525455555	-0.0144731821805923	-0.0217680463041243	-0.0163663717048009
Cancer.clone.B.68	0.00416995763907946	-0.00435826772954438	-0.0119414842488779	-0.0126918369055433	-0.00400399903940879	-0.0108771304708992	-0.0032336233754424	-0.00328246413478851	-0.0140635342054999	-0.00887199567047623	-0.0105301369384603	0.029574493135129	-0.00899564308524804	-0.00398225715454373	-0.0037334042202271	-0.00234321440621385	-0.00651126456875923	-0.0190167429343103	-0.00234192037470726	-0.00370805472727463	-0.00500809870868491	-0.00485390171713846	-0.00234192037470726	-0.00286230049857757	-0.00981289675782821	-0.00971831604413965	-0.00670068867097678	-0.0230939298479629	-0.00242615985098011	-0.00584498908145714	-0.00827481343886466	-0.00235883653084447	-0.00341538217923763	-0.00705092151971073	-0.00234192037470726	-0.00234192037470726	-0.00764153487722705	-0.0194257309722098	-0.00628185603422725	-0.0161820073905515	-0.00833000762213067	-0.00234192037470726	-0.00600367122915206	-0.00500453902942558	-0.00234192037470726	-0.00247633713243268	-0.00544729908171121	-0.0126606241814674	-0.00615984242069824
Cancer.clone.B.69	-0.0200047867849425	-0.00514190195250413	-0.0140886115735533	-0.0115160501176353	-0.0047239343143137	-0.0128328826673082	-0.00381504197989886	-0.00387266450596377	-0.010744846392947	-0.0104672164932371	-0.0115881213945183	-0.0118466361086454	-0.0106130962149273	-0.00469828315032464	-0.00440468544861051	-0.00276453386485883	-0.00768201635994358	-0.0189972936557733	-0.00276300716123637	-0.0043747780139608	-0.00590857517860942	-0.00572665294227499	-0.00276300716123637	-0.00337695374300196	0.00770744303562986	-0.0114657087043246	-0.00790549968439405	0.00224501082633083	-0.00286239323717406	-0.00446957641486159	-0.0097626584731071	-0.00278296491089023	-0.00402948175416606	-0.008318705820522	-0.00276300716123637	-0.00276300716123637	-0.00901551385633895	-0.0229185562276752	-0.0074113592399978	-0.0190915979834978	-0.00982777679449393	0.987548934225691	-0.00708315567813845	-0.00590437545457463	-0.00276300716123637	-0.00292159259744358	-0.00642674556091418	-0.0140788829429275	-0.00726740708364359
Cancer.clone.B.70	0.00769882446206582	-0.00787394661429222	-0.0208701179393696	-0.0229299465826986	-0.00723390040181815	-0.0196513729672832	-0.0058420866750246	-0.00593032575430046	-0.0238528542721659	-0.0160287583523155	-0.0188102911022643	0.0144689703052314	-0.0136899250046701	-0.00719462001535611	-0.00674502516684872	-0.00423341251279603	-0.0113748281141262	-0.0222107686664088	-0.00423107462636215	-0.00669922702717638	-0.00904797601211462	-0.00876939310834058	0.279201014947	-0.0051712291943611	-0.0177286550523086	-0.00966349717229679	-0.0121059255989718	-0.0195284470737621	-0.00438326746538669	-0.0105599597924026	-0.014949847807459	-0.00426163651897845	-0.00617046464686408	-0.0127386803824396	-0.00423107462636215	-0.00423107462636215	-0.0138057231469871	-0.0204264401560587	-0.0113492337143193	-0.0292355289330986	0.0653261811450328	-0.00423107462636215	-0.0108466458881468	-0.00904154485042578	-0.00423107462636215	-0.0044739211975403	-0.00984146565175819	-0.0228735555259046	-0.0111287955175946
Cancer.clone.B.73	-0.0193961073857604	-0.00435826772954438	-0.00699027555012475	-0.0122142049324925	-0.00400399903940879	-0.0108771304708992	-0.0032336233754424	-0.00328246413478851	-0.0140635342054999	-0.00887199567047623	-0.0105301369384603	-0.0100411894923083	-0.00899564308524804	-0.00398225715454373	-0.0037334042202271	-0.00234321440621385	-0.00651126456875923	-0.0190167429343103	-0.00234192037470726	-0.00370805472727463	-0.00500809870868491	-0.00485390171713846	-0.00234192037470726	-0.00286230049857756	-0.00981289675782821	-0.00971831604413964	-0.00670068867097678	0.0205715498192016	-0.00242615985098011	-0.00584498908145714	-0.00827481343886466	-0.00235883653084447	-0.00341538217923763	-0.00705092151971073	-0.00234192037470726	-0.00234192037470726	-0.00764153487722705	0.0444903233604846	-0.00628185603422725	-0.0161820073905515	-0.00833000762213067	-0.00234192037470726	-0.00600367122915206	-0.00500453902942558	-0.00234192037470726	-0.00247633713243268	-0.00544729908171121	-0.0126606241814674	-0.00615984242069824
Cancer.clone.B.74	-0.03447042112927	-0.00774543680562389	-0.0135703416877337	-0.0222418137461197	-0.00711583671633722	-0.0193306450904252	-0.00574673862688461	-0.00583353756594232	-0.00465989541006435	-0.015767154766471	-0.0166932078937095	0.00888459079215645	-0.0146278049346728	-0.00707719742070242	-0.00663494035981162	-0.00416431945709179	-0.010589772755825	0.0130270578657323	-0.00416201972704288	-0.00658988968649318	-0.00890030499996399	-0.0086262688168392	-0.00416201972704288	-0.00508683013669652	0.0236875757022034	-0.017271220459151	-0.0119083461310525	-0.002875648641228	-0.0043117286436354	-0.0103876118608071	-0.00585071687801208	-0.00419208282240222	-0.0060697571782963	-0.0125307737939363	-0.00416201972704288	-0.00416201972704288	-0.0132632972181153	0.0175786401655324	-0.0105441399916521	-0.0287583791105825	-0.0112545222024138	-0.00416201972704288	-0.0106696189846053	-0.0088939788005512	-0.00416201972704288	-0.00440090282628928	-0.00968084418327784	-0.0225002387651759	-0.00819018776831526
Cancer.clone.B.75	0.0221825892053753	-0.00711878540229804	-0.0195051954189081	-0.0192146465834427	-0.00654012366411884	-0.0177666821820566	-0.00528179366439143	-0.00536157005864854	-0.0195259845003792	-0.014491499189023	-0.0171999036712568	-0.00325772053363732	-0.0130167880144462	-0.00650461051481261	-0.00609813465190883	-0.00382740151467324	-0.0106354859405183	-0.0310619081710647	-0.00382528784631441	-0.00605672884309116	-0.00818021796572393	-0.00792835292194567	-0.00382528784631441	-0.0046752756532455	-0.0160283650589745	-0.0158738771188737	-0.0109448908732553	-0.0377215767560384	-0.00396288443082967	-0.0095471929518241	-0.0135160629797949	-0.00385291866040052	-0.00557867811470304	0.648666661070365	-0.00382528784631441	-0.00382528784631441	-0.0124816671005299	-0.0317299483775387	-0.0102607705195912	-0.0264316570574198	-0.0136062170434065	-0.00382528784631441	-0.009806384040283	0.0420428746521867	-0.00382528784631441	-0.00404484389750266	-0.00889760693726157	-0.0206798370820679	-0.0100614737382155
Cancer.clone.B.76	0.0685985538668554	-0.00435826772954438	-0.0119414842488779	-0.0126619566981326	-0.00400399903940879	-0.0108771304708992	-0.0032336233754424	-0.00328246413478851	-0.00372830329352895	-0.00887199567047623	-0.0105301369384603	-0.0100411894923083	-0.00899564308524804	-0.00398225715454373	-0.0037334042202271	-0.00234321440621385	-0.00651126456875923	-0.0190167429343103	-0.00234192037470726	-0.00370805472727463	-0.00500809870868491	-0.00485390171713846	-0.00234192037470726	-0.00286230049857756	-0.00981289675782821	0.0273536940839547	-0.00670068867097678	-0.0230939298479629	-0.00242615985098011	-0.00584498908145714	-0.00827481343886466	-0.00235883653084447	-0.00341538217923763	-0.00705092151971073	-0.00234192037470726	-0.00234192037470726	-0.00764153487722705	-0.0194257309722097	-0.00628185603422725	0.000889998146844758	-0.00833000762213067	-0.00234192037470726	-0.00600367122915206	-0.00500453902942558	-0.00234192037470726	-0.00247633713243268	-0.00544729908171121	-0.0126606241814674	-0.00615984242069824
Cancer.clone.B.79	-0.00126485857335845	-0.00435826772954438	-0.0119414842488779	-0.00969622776023273	-0.00400399903940879	-0.0108771304708992	-0.0032336233754424	-0.00328246413478851	-0.0120973834479175	-0.00887199567047623	-0.0105301369384603	0.031397311321174	-0.00899564308524804	-0.00398225715454373	-0.0037334042202271	-0.00234321440621385	-0.00651126456875923	-0.0190167429343102	-0.00234192037470726	-0.00370805472727463	-0.00500809870868491	-0.00485390171713846	-0.00234192037470726	-0.00286230049857756	-0.00981289675782821	-0.00971831604413964	-0.00670068867097678	-0.0230939298479629	-0.00242615985098011	-0.00584498908145714	-0.00827481343886466	-0.00235883653084447	-0.00341538217923763	0.0838697033384865	-0.00234192037470726	-0.00234192037470726	-0.00764153487722705	-0.0194257309722098	-0.00628185603422725	-0.0161820073905515	-0.00833000762213067	-0.00234192037470726	-0.00600367122915206	-0.00500453902942558	-0.00234192037470726	-0.00247633713243268	-0.00544729908171121	-0.0126606241814674	-0.00615984242069824
Cancer.clone.B.81	-0.0153395777940025	-0.00655414197140966	-0.0127090993841554	-0.0188446428466852	-0.00602137816815962	-0.0163574754401956	-0.00486285561142754	-0.00493630435083742	-0.0168407604109927	-0.0133420713922299	-0.0152413059259178	-0.0151003530710803	-0.0135270765627676	-0.00598868182893162	-0.00561444656787674	-0.00352382204142	-0.00979190702483964	-0.00899173077749629	-0.00352187602370471	-0.00557632495947084	-0.00540912092183832	-0.00729949671373687	-0.00352187602370471	-0.00430444502189296	0.0333667389599411	-0.00993003471446219	-0.01007677076791	0.00277490495410222	-0.00364855880717546	-0.00878993458834947	-0.0124440042307629	-0.0035473152339171	-0.00513619196397697	-0.01060346530714	-0.00352187602370471	-0.00352187602370471	-0.00678811372486403	0.352100669041828	-0.00944691305060923	-0.0221777879326181	0.627493634916644	-0.00352187602370471	0.0812280372382222	-0.00752603128944191	-0.00352187602370471	-0.00372401746340949	-0.00819187203673629	0.0139213449137181	0.0528304453337755
Cancer.clone.B.85	-0.026135459487781	-0.0060389341321068	-0.0156447839310397	-0.0140226064464511	-0.00554804981348321	-0.0150716473921071	-0.00448059637088404	-0.00454827145349857	-0.00558755617852414	-0.0122932781552509	-0.0145908437295738	-0.013913344868878	-0.0124646073712948	-0.00551792366732705	-0.00517310628294926	-0.003246821520533	-0.00902218502569334	-0.0184132289944308	-0.00324502847533291	-0.00513798133704826	-0.00693935758554214	-0.00672569804622436	-0.00324502847533291	-0.0039660813079543	-0.0135970162557875	-0.0134659626501861	-0.00697162799010495	-0.00210584223709468	-0.00336175298151374	-0.00809897561513349	-0.0114658062362773	-0.00326846796070196	-0.00473244630580409	0.213456405357431	-0.00324502847533291	-0.00324502847533291	-0.0105883182620805	-0.0167067909786206	-0.00870431032974697	-0.0224222289269553	-0.0115422847956276	-0.00324502847533291	-0.0083188499086228	-0.0069344251972832	-0.00324502847533291	-0.00343127998545756	-0.00754792555063589	-0.0175429047153175	-0.00853524495307745
Cancer.clone.B.9	-0.103407520659587	0.0116213629255633	-0.063539032248969	-0.0865270474000681	-0.0173338361037041	0.059531820234252	-0.0248986602730861	0.0185503132116605	-0.0829518766522435	0.00162108434974796	-0.0767203017867708	-0.0642680182022063	-0.0685662772994163	-0.00423900058327414	-0.0287469357277339	0.0571815513439634	-0.0248112781590781	0.552452700838938	-0.0180326132719389	-0.0269867207536622	0.0819937195879003	-0.0373746833882426	-0.015827018711864	0.0066192462914151	0.129592726839959	0.0539858704493556	0.0736212743963861	0.565257889563574	-0.0186812509943247	-0.042631062821042	-0.0366488379800224	-0.018162866420152	0.0113974451241573	-0.0464303676017698	-0.0180326132719389	-0.0180326132719389	-0.0378674731781054	0.46290208793473	-0.0483698257714572	-0.0148126486720058	0.165814554633228	-0.0180326132719389	0.0948694458922643	0.043589129966825	-0.0180326132719389	-0.019067612341723	-0.0413799323893992	0.408404192672676	0.0620225210862718
Cancer.clone.B.91	-0.0193961073857604	-0.00435826772954438	-0.0119414842488779	-0.0126918369055433	-0.00400399903940879	-0.0108771304708992	-0.0032336233754424	-0.00328246413478851	-0.0063178591852263	-0.00887199567047623	-0.00951547134596861	-0.0100411894923083	-0.00899564308524804	-0.00398225715454373	-0.0037334042202271	-0.00234321440621385	-0.00651126456875923	-0.0190167429343103	-0.00234192037470726	-0.00370805472727463	-0.00500809870868491	-0.00485390171713846	-0.00234192037470726	-0.00286230049857756	-0.00981289675782821	-0.00971831604413964	-0.00670068867097678	-0.00773535097710132	-0.00242615985098011	-0.00584498908145714	-0.00827481343886466	-0.00235883653084447	-0.00341538217923763	-0.00705092151971073	-0.00234192037470726	-0.00234192037470726	-0.00764153487722705	-0.0194257309722097	-0.00628185603422725	-0.0161820073905515	-0.00833000762213067	-0.00234192037470726	-0.00600367122915206	-0.00500453902942558	-0.00234192037470726	-0.00247633713243268	-0.00544729908171121	-0.0126606241814674	-0.00615984242069824
Cancer.clone.B.92	0.00208516822634769	-0.00596399955559217	-0.0163411270653774	-0.0167279666093979	-0.00547920641261797	-0.0148846297015678	-0.00442499854778474	-0.0044918338789555	-0.0180112952323244	-0.012140736072097	-0.0144097921280911	-0.00748810456322894	-0.0092460481262313	-0.00544945408905283	-0.00510891539758805	-0.00320653308712119	-0.00891023255207014	-0.0260231480595373	-0.00320476229105974	-0.00507422630226741	-0.0068532500356698	-0.00664224170710326	-0.00320476229105974	-0.00391686788440426	-0.0134282966385999	-0.013298869221697	-0.00916944683892672	-0.0316025072109387	-0.00332003841226928	-0.00799847885616145	-0.0113235319017807	-0.00322791092578007	-0.00467372338350589	0.67702023986622	-0.00320476229105974	-0.00320476229105974	-0.0104569323042916	-0.0265828209909959	-0.00859630222862468	-0.0221440009826857	-0.0113990614710722	-0.00320476229105974	-0.00821562482264659	0.0849166503119761	-0.00320476229105974	-0.00338870268506173	-0.00745426653857717	-0.0173252222390856	-0.00842933471262508
Cancer.clone.B.95	0.000476738181778305	-0.00573396346879512	-0.0156610721593609	-0.0166980400664598	-0.00526786917320954	-0.0143105179938026	-0.00425432292305895	-0.00431858036368847	-0.0113201534091552	-0.0116724584689838	-0.0138539952736804	-0.0132107106091357	-0.0095660934289993	-0.00523926441983152	-0.00491186056971899	-0.00308285461989948	-0.00743959522726662	-0.0250194150629205	-0.00308115212481503	-0.00487850945969961	-0.00658891486841295	-0.00638604529467571	-0.00308115212481503	-0.00376579125332294	-0.0129103568261804	-0.0127859215250936	-0.00881577416520184	-0.021971024952686	-0.00319198195665499	-0.00768997132539293	-0.0108867744971017	-0.00310340789874687	-0.00449345424902793	-0.00927655869814802	-0.00308115212481503	-0.00308115212481503	-0.0100536003179695	-0.0255575009754936	-0.00826473618688287	-0.0212898896963576	-0.0109593908323469	-0.00308115212481503	-0.00789874180359568	-0.00658423156942806	-0.00308115212481503	-0.00325799779520986	-0.00716674969883015	-0.0166569749849369	-0.00810420873742667
Cancer.clone.B.96	-0.0193961073857604	-0.00435826772954438	-0.0119414842488779	-0.00536335074390772	-0.00400399903940879	-0.0108771304708992	-0.0032336233754424	-0.00328246413478851	-0.0140635342054999	-0.00887199567047623	-0.00830465640367301	-0.0100411894923083	-0.00899564308524804	-0.00398225715454373	-0.0037334042202271	-0.00234321440621385	-0.00651126456875923	-0.0190167429343103	-0.00234192037470726	-0.00370805472727463	-0.00500809870868491	-0.00485390171713846	-0.00234192037470726	-0.00286230049857756	-0.00981289675782821	0.0183612740891477	-0.00670068867097678	-0.0230939298479629	-0.00242615985098011	-0.00584498908145714	-0.00827481343886466	-0.00235883653084447	-0.00341538217923763	-0.00705092151971073	-0.00234192037470726	-0.00234192037470726	-0.00764153487722705	-0.0194257309722098	-0.00628185603422725	-0.0161820073905515	-0.00833000762213067	-0.00234192037470726	-0.00600367122915206	-0.00500453902942558	-0.00234192037470726	-0.00247633713243268	-0.00544729908171121	-0.0126606241814674	-0.00615984242069824
Ductal...APOL1.high.hypoxic.107	0.0314316459090282	-0.00435826772954438	-0.0119414842488779	-0.0126918369055433	-0.00400399903940879	-0.0108771304708992	-0.0032336233754424	-0.00328246413478851	-0.0140635342054999	-0.00887199567047623	-0.00977270313837143	-0.0100411894923083	-0.00270336915238413	-0.00398225715454373	-0.0037334042202271	-0.00234321440621385	-0.00651126456875923	-0.0190167429343103	-0.00234192037470726	-0.00370805472727463	-0.00500809870868491	-0.00485390171713846	1	-0.00286230049857756	-0.00981289675782821	0.0181993754238073	-0.00670068867097678	-0.021459198073668	-0.00242615985098011	-0.00584498908145714	-0.00827481343886466	-0.00235883653084447	-0.00341538217923763	-0.00705092151971073	-0.00234192037470726	-0.00234192037470726	-0.00764153487722705	-0.0194257309722098	-0.00628185603422725	-0.0161820073905515	-0.00833000762213067	-0.00234192037470726	-0.00600367122915206	-0.00500453902942558	-0.00234192037470726	-0.00247633713243268	-0.00544729908171121	-0.0126606241814674	-0.00615984242069824
Ductal...APOL1.high.hypoxic.110	0.0314316459090282	-0.00435826772954438	-0.0119414842488779	-0.0126918369055433	-0.00400399903940879	-0.0108771304708992	-0.0032336233754424	-0.00328246413478851	-0.0140635342054999	-0.00887199567047623	-0.00977270313837143	-0.0100411894923083	-0.00270336915238413	-0.00398225715454373	-0.0037334042202271	-0.00234321440621385	-0.00651126456875923	-0.0190167429343103	-0.00234192037470726	-0.00370805472727463	-0.00500809870868491	-0.00485390171713846	1	-0.00286230049857756	-0.00981289675782821	0.0181993754238073	-0.00670068867097678	-0.021459198073668	-0.00242615985098011	-0.00584498908145714	-0.00827481343886466	-0.00235883653084447	-0.00341538217923763	-0.00705092151971073	-0.00234192037470726	-0.00234192037470726	-0.00764153487722705	-0.0194257309722098	-0.00628185603422725	-0.0161820073905515	-0.00833000762213067	-0.00234192037470726	-0.00600367122915206	-0.00500453902942558	-0.00234192037470726	-0.00247633713243268	-0.00544729908171121	-0.0126606241814674	-0.00615984242069824
Ductal...APOL1.high.hypoxic.124	-0.0274536680207517	-0.00616878598436239	-0.0109035736350349	-0.01796429923017	-0.00566734645241438	-0.0153957246692549	-0.00457694015030625	-0.00464607041269867	-0.00392375432501883	-0.0125576136992114	-0.0148048052964798	0.0244681440105287	-0.0127326269123916	-0.00563657252044137	-0.00528434071903701	-0.00331663612343503	-0.00921618406780082	0.0377749410775176	-0.00331480452337818	-0.00524846050089991	-0.00708857074406224	-0.00687031700213758	-0.00331480452337818	-0.00405136175525973	0.10187398757899	-0.0137555137786269	-0.00948429902066128	-0.0326876455533527	-0.00343403889189558	-0.00827312339717446	-0.0117123491103697	-0.0033387480150047	-0.00483420547473451	-0.00998002613579176	-0.00331480452337818	-0.00331480452337818	-0.0104925947395525	-0.0274955978828518	0.00118626614870695	-0.0229043616831952	-0.0117904721457769	-0.00331480452337818	-0.00849772552568373	-0.00708353229739341	-0.00331480452337818	-0.00350506089645481	-0.00771022440867881	-0.0179201200684568	-0.00871877359279547
Ductal...APOL1.high.hypoxic.137	0.0304375675327642	-0.00597316793723774	-0.0163662480748707	-0.0167799468177022	-0.00548762952785087	-0.0149075116559484	-0.00443180104250142	-0.00449873911878774	-0.0162102461528469	-0.0121593998732475	-0.014431944120631	0.00636194359178853	-0.0123288632516514	-0.00545783146641222	-0.00511676926909213	-0.00321146245018164	-0.00892393014071458	-0.0260631531183582	-0.00320968893189763	-0.00508202684666073	-0.00686378545091486	-0.00665245274189379	-0.00320968893189763	-0.00392288923623113	-0.0134489397904454	-0.0133193134063993	-0.00918354291444021	-0.0316510893485405	-0.00332514226564115	-0.00801077481729521	-0.0113409394252192	-0.00323287315272351	-0.00468090823979006	0.339488571373012	-0.00320968893189763	-0.00320968893189763	-0.0104730076150481	-0.0266236864279882	-0.00860951721612392	-0.0221780426774036	-0.0114165851051694	-0.00320968893189763	-0.0082282545995486	-0.00685890677816271	-0.00320968893189763	-0.00339391209515816	-0.00746572588894707	-0.0173518560857352	-0.00844229302305807
Ductal...APOL1.high.hypoxic.151	0.00564514067600528	-0.00608473862267161	-0.0166719474181473	-0.0152763794865355	-0.00559013101353865	-0.0151859637790167	-0.00451458108237538	-0.00458276947124815	-0.0151568300871902	-0.0123865209909823	-0.0147015132863737	0.0197775934597704	-0.0125591497157289	-0.00555977636467867	-0.00521234358753722	-0.00327144821829945	-0.00909061706681898	-0.0265499775118019	-0.00326964157309642	-0.0051769522237191	-0.006991991665017	-0.00677671154727617	-0.00326964157309642	-0.00399616349296831	-0.0137001477669405	-0.0135681001376406	-0.0093550790554698	-0.0322422888209897	-0.00338725141871383	-0.00816040523897649	-0.0115527728105234	-0.00329325884376051	-0.0047683412646529	0.17141744425328	-0.00326964157309642	-0.00326964157309642	-0.010668629209894	-0.0271209808243216	-0.00877033133472074	-0.0225922984708283	-0.0116298314493007	-0.00326964157309642	-0.00838194724895042	-0.00698702186526681	-0.00326964157309642	-0.00345730577548622	-0.0076051755350048	-0.0176759652514873	-0.00859998362026096
Ductal...APOL1.high.hypoxic.165	-0.02302925476442	-0.00735475221514852	-0.020151735318192	-0.0144091688576529	-0.00675690954112701	-0.0183555954773041	-0.00545686960033943	-0.00553929034759073	-0.0213182068924503	-0.0146028296574519	-0.0169302296338989	-0.0169449114290648	-0.0146973892829874	-0.00672021923530004	-0.00630026989223782	-0.00395426862554653	-0.0109880210400719	-0.0320915191310769	-0.00395208489529402	0.758589048624187	-0.00845136814833388	-0.00819115451862555	-0.00395208489529401	-0.00483024729977634	-0.0165596582507807	-0.0129608183352618	-0.0113076818369392	-0.0281008332552068	-0.00409424240216785	-0.00986365433746768	-0.0139640807417292	-0.00398063158965575	-0.00576359489758854	-0.0118987138661516	-0.00395208489529401	-0.00395208489529401	-0.0128953976793197	-0.0299674187158143	-0.010600884904289	-0.0273077888020547	-0.0121869513820797	-0.00395208489529402	-0.0101314368487054	-0.00844536104630563	-0.00395208489529402	-0.00417891858426922	-0.00919253645575839	-0.021365312900028	-0.0103949820203754
Ductal...APOL1.high.hypoxic.166	0.00891674508663332	-0.0300502091275017	-0.0589457451129522	-0.072557664490574	-0.0276075303187325	0.108606345553707	-0.022295798400109	-0.0115332966880416	-0.0652791748824338	-0.0291788936755739	-0.068261100327702	-0.0640068654072539	-0.0600003836592786	0.0358681049857403	0.0591865866592565	-0.0161564381325105	0.0244010999046913	0.138759105946609	-0.0161475157991883	-0.0162259825591447	0.102764882590218	-0.0329164092892073	-0.0161475157991883	-0.00632349690900453	0.220570326093853	0.0295924365676004	0.0445627006957192	0.276995510067798	-0.0167283460821996	-0.0251921399186115	-0.0046197923583884	-0.0162641525138423	0.0829706714273383	-0.0482570649143311	-0.0161475157991883	-0.0161475157991883	-0.0164354117213507	0.141863594392827	-0.043221872680784	0.124536079539413	0.00837677871059918	-0.0161475157991883	0.151597630377951	0.068333957327049	-0.0161475157991883	-0.0161707718010402	0.0164430693803784	0.0794390104479099	0.117658742038157
Ductal...APOL1.high.hypoxic.167	0.0246917713568425	-0.00435826772954438	-0.0119414842488779	-0.011825857854612	-0.00400399903940879	-0.0108771304708992	-0.0032336233754424	-0.00328246413478851	-0.0140635342054999	-0.00887199567047623	-0.0105301369384603	-0.0100411894923083	-0.00490757658703109	-0.00398225715454373	-0.0037334042202271	-0.00234321440621385	-0.00651126456875923	-0.0190167429343102	1	-0.00370805472727463	-0.00500809870868491	-0.00485390171713846	-0.00234192037470726	-0.00286230049857756	-0.00981289675782821	-0.00971831604413964	-0.00670068867097678	-0.0230939298479629	-0.00242615985098011	0.113772795807481	-0.00827481343886466	-0.00235883653084447	-0.00341538217923763	-0.00705092151971073	1	-0.00234192037470726	-0.00764153487722705	-0.0194257309722097	-0.00628185603422725	-0.0161820073905515	-0.00833000762213067	-0.00234192037470726	-0.00600367122915206	-0.00500453902942558	-0.00234192037470726	-0.00247633713243268	-0.00544729908171121	-0.0126606241814674	-0.00615984242069824
Ductal...APOL1.high.hypoxic.168	-0.0234298316058465	-0.00563298460009272	-0.0147299754715524	-0.0125103968600866	-0.00517509853166677	-0.013209890410059	-0.00417940149773019	-0.00424252732255926	-0.0181768712980696	-0.0114668987967626	-0.00964439697955616	-0.0129780613048063	-0.0116267109116838	-0.00514699752681302	-0.00482535947387954	-0.00302856352202528	-0.00841569525302763	-0.00940663716042693	-0.00302689100899923	-0.00479259569884721	-0.00647287974314408	-0.00627358283605559	-0.00302689100899923	-0.00369947319207274	-0.0126829969495529	-0.0125607530359764	-0.00866052258280468	-0.00449686086922124	-0.00313576905459246	-0.00755454587160027	-0.0106950512364778	-0.00304875484411145	-0.00441432156373927	-0.00911319239700428	-0.00302689100899923	-0.00302689100899923	-0.00936313329921393	-0.0251074165706294	-0.00811918874577742	-0.0193466018527075	-0.0107663887502897	-0.00302689100899923	0.0637220897281297	-0.00646827892013517	-0.00302689100899923	-0.00320062231080268	-0.00704053852207613	-0.0163636346978672	-0.00796148829030714
Ductal...APOL1.high.hypoxic.183	-0.0193961073857604	0.412785687165421	-0.0119414842488779	-0.0126918369055433	-0.00400399903940879	-0.0108771304708992	-0.0032336233754424	-0.00328246413478851	-0.0140635342054999	0.046136595058391	-0.0105301369384603	-0.0100411894923083	-0.00899564308524804	-0.00398225715454373	-0.0037334042202271	-0.00234321440621385	-0.00651126456875923	-0.0190167429343102	-0.00234192037470726	-0.00370805472727463	-0.00500809870868491	-0.00485390171713846	-0.00234192037470726	-0.00286230049857756	-0.00981289675782821	-0.00971831604413964	-0.00670068867097678	-0.0196575122883287	0.0342123745082506	-0.00584498908145714	-0.00827481343886466	-0.00235883653084447	-0.00341538217923763	-0.00705092151971073	-0.00234192037470726	-0.00234192037470726	-0.00764153487722705	-0.0194257309722097	0.00954720265124043	-0.0161820073905515	-0.00833000762213067	-0.00234192037470726	-0.00600367122915206	-0.00500453902942558	-0.00234192037470726	-0.00247633713243268	-0.00544729908171121	-0.0126606241814674	-0.00615984242069824
Ductal...APOL1.high.hypoxic.186	-0.0422340583149121	-0.0118404973861125	-0.0270393091059168	-0.0305387550853558	-0.0108780238163737	0.100770236022552	-0.00878507505747031	-0.00891776513510208	-0.0340238771715175	-0.00119800019811384	-0.0267085921078264	-0.0245772983522031	-0.02443927152874	-0.0108189556849763	0.152714019285079	-0.00636602103716487	-0.0176897372742956	0.0249141556717119	-0.00636250542554526	-0.010074005322855	0.0197914021562594	-0.0131870307564224	-0.00636250542554526	-0.00777626884689326	0.0457926749407675	-0.000537605818897028	0.00692277285860567	0.0263638778637211	-0.00659136637684814	0.0300033898385812	-0.0224809288858646	-0.00640846306627667	-0.00927887552471819	-0.0191558717831562	-0.00636250542554526	-0.00636250542554526	-0.0207604441384681	0.0316095080995767	-0.0170664825038132	0.0614404291049944	0.000641973644857531	-0.00636250542554526	-0.0163107128582221	-0.0135962806724603	-0.00636250542554526	-0.00672768750412857	-0.0147991666737549	0.0952548967850431	-0.0167349971610779
Ductal...APOL1.high.hypoxic.190	0.00416995763907946	-0.00435826772954438	-0.0119414842488779	-0.0126918369055433	-0.00400399903940879	-0.0108771304708992	-0.0032336233754424	-0.00328246413478851	-0.0140635342054999	-0.00887199567047623	-0.0105301369384603	0.029574493135129	-0.00899564308524804	-0.00398225715454373	-0.0037334042202271	-0.00234321440621385	-0.00651126456875923	-0.0190167429343103	-0.00234192037470726	-0.00370805472727463	-0.00500809870868491	-0.00485390171713847	-0.00234192037470726	-0.00286230049857757	-0.00981289675782821	-0.00971831604413964	-0.00670068867097678	-0.0230939298479629	-0.00242615985098011	-0.00584498908145714	-0.00827481343886466	-0.00235883653084447	-0.00341538217923763	-0.00705092151971073	-0.00234192037470726	-0.00234192037470726	-0.00764153487722705	-0.0194257309722098	-0.00628185603422725	-0.0161820073905515	-0.00833000762213067	-0.00234192037470726	-0.00600367122915206	-0.00500453902942558	-0.00234192037470726	-0.00247633713243268	-0.00544729908171121	-0.0126606241814674	-0.00615984242069824
Ductal...APOL1.high.hypoxic.192	-0.0193961073857604	-0.00435826772954438	-0.0119414842488779	-0.00142700358744164	-0.00400399903940879	-0.0108771304708992	-0.0032336233754424	-0.00328246413478851	-0.0140635342054999	-0.00887199567047623	-0.00682723732851853	-0.0100411894923083	-0.00899564308524804	-0.00398225715454373	-0.0037334042202271	-0.00234321440621385	0.00301758263280297	-0.0190167429343103	-0.00234192037470726	-0.00370805472727463	-0.00500809870868491	-0.00485390171713846	-0.00234192037470726	0.252278924931173	-0.00981289675782821	-0.00971831604413964	-0.00670068867097678	-0.0229927987563221	-0.00242615985098011	-0.00584498908145714	-0.00827481343886466	-0.00235883653084447	-0.00341538217923763	-0.00705092151971073	-0.00234192037470726	-0.00234192037470726	-0.00764153487722705	-0.0194257309722098	-0.00628185603422725	-0.0161820073905515	-0.00833000762213067	-0.00234192037470726	-0.00600367122915206	-0.00500453902942558	-0.00234192037470726	-0.00247633713243268	-0.00544729908171121	-0.0126606241814674	-0.00615984242069824
Ductal...APOL1.high.hypoxic.193	0.304872474267919	-0.0181561333618347	0.186629208025517	0.216853476438257	-0.0166802833261838	-0.0451386671498093	-0.0134709707823792	-0.013674436791172	0.108751936659543	-0.0353815905675477	0.0618690302727877	0.223189233697582	0.205532482844039	-0.0165897086791809	-0.0155530107653956	-0.00976161078085917	-0.0267108711006384	-0.0691476364452046	-0.00975621996733736	0.00279181770362302	-0.0208632680887691	0.035881875324729	-0.00975621996733736	-0.0119240746091689	-0.0379910377390385	0.192168693095257	-0.0212386877015549	-0.0732662338244257	-0.01010715370075	0.0494717720783995	-0.0138606348811757	-0.00982669108243539	-0.0142281608602221	-0.028161271551905	-0.00975621996733736	-0.00975621996733736	0.287360523571792	0.0331945963712162	0.0148846954774888	0.392439956329087	-0.0344537551210027	-0.00975621996733736	-0.0250107295515988	-0.0208484387998478	-0.00975621996733736	-0.0103161875349065	-5.89823494963235e-05	-0.0381410442483579	-0.0256613240439398
Ductal...APOL1.high.hypoxic.195	-0.0679334321372912	-0.0200540498845969	-0.0448613207910969	-0.0498847865262265	-0.0184239247006003	0.10631106581608	0.0593845655994034	-0.0151038677723295	-0.0517588167027155	-0.00744640005725927	-0.0464104288558771	-0.0278058324908681	-0.0402757765720917	-0.0183238820068683	-0.0171788148681783	-0.0107644892864867	-0.0299608084167323	0.119789815129854	-0.0107760676797712	0.00417098256663377	0.0146415718787141	-0.0223346506481375	-0.0107760676797712	-0.0131705348421038	0.290156622552205	-0.0143286619371689	0.0147427074446884	0.116402578150435	-0.011163685596857	0.020250831179438	0.00142266965786008	0.0768548619151017	-0.0149665627003589	-0.0281017185240008	-0.0107760676797712	-0.0107760676797712	-0.0326151967394085	0.0743931928455646	-0.028905212367809	-0.072756618451838	-0.0278067445509042	-0.0107760676797712	-0.0261796705900265	-0.0230072136184938	-0.0107760676797712	-0.0113945703813098	-0.0204897127359994	-0.0173853910907954	0.0792113859389345
Ductal...APOL1.high.hypoxic.197	-0.0349311285032963	-0.0102618063379042	-0.0262276719926626	-0.0249526727792828	-0.00942765916858044	0.244394491879862	-0.00761376283140342	-0.00772876136864525	-0.0283891000813205	0.0181133709545236	-0.0234396656927414	-0.014137386916079	-0.0200450880082884	-0.00937646657882884	-0.00879052721552051	-0.00547395027483735	-0.01396140673485	0.0338662101258424	-0.00551419390349162	0.0271256191924605	-0.00791296296950249	-0.0114288066946504	-0.00551419390349162	-0.00673946054258584	0.0599631817833284	-0.0228823659683554	0.00528894627395569	0.0163371692859978	-0.00571254087186587	-0.01376238214887	-0.0194835513239094	-0.00555402402156468	-0.00804172498529128	-0.0166018233915603	-0.00551419390349162	-0.00551419390349162	-0.017856146046632	0.120519066703701	-0.0142461906617276	-0.0374245480075024	-0.0128129729568722	-0.00551419390349162	0.00565691806099737	-0.0117834914046955	-0.00551419390349162	-0.00583068633166364	-0.0128259968661924	0.143507142889843	-0.0132392750058889
Ductal...APOL1.high.hypoxic.198	-0.0250864633801331	-0.00600513273602206	-0.0123102787585743	-0.0150879585034463	-0.00551699601737598	-0.014987287683588	-0.0044555173736115	-0.0045228136621835	-0.00928523157782554	-0.012224469661067	-0.0145091751971267	-0.0124979557017182	-0.0123948399054504	-0.00548703849465178	-0.00514415113778071	-0.00322864826382393	-0.00897168564236973	0.0453008061629002	-0.00322686525473777	-0.00510922279482038	-0.00690051629845548	-0.00668805266400399	-0.00322686525473777	-0.00394388217773334	0.0148977928751788	-0.0133905903531476	-0.00746092599053602	-0.0318204669238843	-0.00334293642521732	-0.00805364366140471	-0.0114016293054572	-0.00325017354355596	-0.00470595764265047	-0.00971526355531256	-0.00322686525473777	-0.00322686525473777	-0.0105005327977519	-0.0267661603695397	-0.00776684805958765	-0.0222967262100051	-0.0114776797955457	-0.00322686525473777	-0.00827228726452376	0.0202097728778106	-0.00322686525473777	-0.00341207426946052	-0.0075056779593269	-0.0174447127731987	-0.00848747109281867
Ductal...APOL1.high.hypoxic.202	-0.0326092873707638	-0.00746460483548087	-0.0149226015624277	-0.0208564703624531	-0.00685783261735419	-0.0186297597457874	-0.00553837491919634	-0.00562202672560374	-0.0215255006486511	0.0237485718589865	-0.0152077040900042	-0.0102151165429754	-0.0149186702944771	-0.00682059429493632	-0.00639437247193286	-0.00401333067921023	-0.0111521411719552	-0.0202156423671942	-0.00401111433215658	0.0121832060219536	-0.0085776001286004	-0.00831349987589874	-0.00401111433215658	-0.00490239321403851	-0.0168069979024021	-0.0166450051803954	-0.0106350904412952	-0.0134456113416351	-0.00415539514300765	-0.0100109806162227	-0.0141726521272957	-0.00404008740786819	-0.00584968155061407	-0.00828613323065294	-0.00401111433215658	-0.00401111433215658	-0.0121098417714652	-0.031093692319989	-0.010759222663402	-0.0274219699990612	-0.0142671857339635	-0.00401111433215658	-0.00116609253434214	-0.00857150330282905	-0.00401111433215658	-0.00424133607206602	-0.00932983873156936	-0.0216844311432578	-0.000601855438049489
Ductal...APOL1.high.hypoxic.208	0.0314316459090282	-0.00435826772954438	-0.0119414842488779	-0.0126918369055433	-0.00400399903940879	-0.0108771304708992	-0.0032336233754424	-0.00328246413478851	-0.0140635342054999	-0.00887199567047623	-0.00977270313837144	-0.0100411894923083	-0.00270336915238413	-0.00398225715454373	-0.0037334042202271	-0.00234321440621385	-0.00651126456875923	-0.0190167429343103	-0.00234192037470726	-0.00370805472727463	-0.00500809870868491	-0.00485390171713846	1	-0.00286230049857756	-0.00981289675782821	0.0181993754238073	-0.00670068867097678	-0.021459198073668	-0.00242615985098011	-0.00584498908145714	-0.00827481343886466	-0.00235883653084447	-0.00341538217923763	-0.00705092151971073	-0.00234192037470726	-0.00234192037470726	-0.00764153487722705	-0.0194257309722098	-0.00628185603422725	-0.0161820073905515	-0.00833000762213067	-0.00234192037470726	-0.00600367122915206	-0.00500453902942558	-0.00234192037470726	-0.00247633713243268	-0.00544729908171121	-0.0126606241814674	-0.00615984242069824
Ductal...APOL1.high.hypoxic.26	-0.0200486533939828	-0.00450794178040499	0.280569417194414	0.129686067089676	-0.0041415065981592	-0.0112506789264662	-0.00334467426529002	-0.00339519234111874	-0.0145465119077839	-0.00917668267311635	0.12433386296937	-0.0103860295985241	-0.00930457645607749	-0.00411901804140911	-0.00386161886141435	-0.00242368637672532	-0.0067348780328025	-0.0196698264816697	-0.00242234790487005	-0.00383539880209632	-0.00518008961593398	-0.005020597105666	-0.00242234790487005	-0.00296059921196277	-0.0101498967081674	0.0704128717115268	-0.00693080744274067	-0.0238870344126972	-0.00250948038002194	0.689912453427508	-0.008558991677644	-0.00243984500503621	-0.0035326751308703	-0.00729306818247799	-0.00242234790487005	-0.00242234790487005	-0.00790396471193269	-0.0200928602139104	0.51648247616107	0.180541658750527	-0.00861608137020544	-0.00242234790487005	-0.00620985264081959	-0.00517640768819255	-0.00242234790487005	-0.00256138087754159	-0.00563437325209364	-0.0130954223685586	-0.00637138715016014
Ductal...APOL1.high.hypoxic.46	-0.0193961073857604	-0.00435826772954438	-0.0119414842488779	-0.0126918369055433	-0.00400399903940879	-0.0108771304708992	-0.0032336233754424	-0.00328246413478851	-0.00326025698197314	-0.00887199567047623	-0.0105301369384603	0.00900805993908911	-0.00899564308524804	-0.00398225715454373	-0.0037334042202271	-0.00234321440621385	-0.00651126456875923	-0.0190167429343102	-0.00234192037470726	-0.00370805472727463	-0.00500809870868491	-0.00485390171713846	-0.00234192037470726	-0.00286230049857756	-0.00981289675782821	-0.00971831604413964	-0.00670068867097678	-0.0230939298479629	-0.00242615985098011	-0.00584498908145714	0.0372499690002454	-0.00235883653084447	-0.00341538217923763	-0.00705092151971073	-0.00234192037470726	-0.00234192037470726	-0.00764153487722705	-0.0152909549408715	0.000111666405704766	-0.0161820073905515	-0.00833000762213067	-0.00234192037470726	-0.00600367122915206	-0.00500453902942558	-0.00234192037470726	-0.00247633713243268	-0.00544729908171121	-0.0126606241814674	-0.00615984242069824
Ductal...APOL1.high.hypoxic.47	-0.0254894707779509	-0.00885136632003609	-0.0261980051231973	-0.0204303775728512	-0.00985764398686135	-0.0194208372448862	-0.00796101789959739	-0.00808126138940425	-0.0162960576516038	0.172389869271443	-0.0242168875467036	-0.0228596793427484	-0.0201036229941337	0.200931981909151	0.585595020904037	-0.00576887585985822	0.243701925878608	-0.0236801840258512	-0.0057656900194586	0.0738840874675989	-0.0123296868044617	-0.0119500615768956	-0.0057656900194586	-0.0070468396772042	-0.0196912919484102	0.0796419113458934	-0.0164967580499313	0.136843871664404	-0.00597308336759987	-0.0143900687550124	0.156505207049452	-0.00580733674394218	0.40646534149701	-0.0173590136851957	-0.0057656900194586	-0.0057656900194586	-0.0187049737976145	0.061461732075838	-0.01483728793951	-0.00879204343764211	-0.0205080592524143	-0.0057656900194586	-0.014780736211136	0.584284693145414	-0.0057656900194586	-0.00609661730752335	-0.0134109760039789	0.105401769618461	-0.0141624724921004
Ductal...APOL1.high.hypoxic.48	0.0151848597551423	-0.00497129140798243	-0.0136211453102286	-0.0139063304160156	-0.00456719211792519	-0.0124070820355816	-0.00368845722671299	-0.00374416781228594	-0.0115502548930926	-0.0101199096946957	-0.0120112812097752	-0.0114535595669462	-0.0102609490637339	-0.00454239207072059	-0.00425853606852202	-0.00267280542810741	0.259699067542142	-0.0202790417103894	-0.00267132938117556	-0.00422962097556959	-0.00571252608279205	-0.00553664010543111	-0.00267132938117556	-0.00326490494817078	-0.0111931557138895	-0.011085271499679	-0.00764319176442023	0.00466956993168169	-0.00276741778386117	-0.00666713148515928	-0.00943872921629482	-0.00269062492401037	-0.00389578179594656	-0.0080426875411256	-0.00267132938117556	-0.00267132938117556	-0.00871637518306574	-0.022158108557966	-0.00716544711501724	-0.0129258605496342	-0.00950168688343877	-0.00267132938117556	-0.00684813349017342	0.138650997101172	-0.00267132938117556	-0.00282465288359359	-0.00621350334630602	-0.0144414377727096	-0.00702627135385833
Ductal...APOL1.high.hypoxic.7	-0.0156005777657004	-0.00435826772954438	-0.00937129806285392	-0.0115885674380016	-0.00400399903940879	0.0726447193669185	-0.0032336233754424	-0.00328246413478851	-0.0140635342054999	-0.00887199567047623	-0.0105301369384603	-0.0100411894923083	-0.00899564308524804	-0.00398225715454373	-0.0037334042202271	-0.00234321440621385	-0.00651126456875923	-0.0190167429343103	-0.00234192037470726	-0.00370805472727463	-0.00500809870868491	-0.00485390171713846	-0.00234192037470726	-0.00286230049857756	-0.00981289675782821	-0.00971831604413964	-0.00670068867097678	-0.0230939298479629	-0.00242615985098011	0.521403438811455	-0.00827481343886466	-0.00235883653084447	-0.00341538217923763	-0.00705092151971073	-0.00234192037470726	-0.00234192037470726	-0.00764153487722705	-0.0194257309722098	-0.00628185603422725	0.0154177476622753	-0.00833000762213067	-0.00234192037470726	-0.00600367122915206	-0.00500453902942558	-0.00234192037470726	-0.00247633713243268	-0.00544729908171121	-0.0126606241814674	-0.00615984242069824
Ductal...APOL1.high.hypoxic.70	-0.0209431518837139	-0.00640965856488735	-0.0165774023567993	-0.0169260055963369	-0.00588863932400735	-0.0159968815159239	-0.00475565592804716	-0.00482748551973015	-0.0122459924097097	-0.0130479508295045	-0.014469925551355	-0.0141456095513902	-0.013229797783455	-0.00585666376234155	-0.0054906783661193	-0.00344614081102497	-0.00957604839842141	-0.0276902019506469	-0.00344423769248243	-0.00266987114756964	-0.00736535815923344	-0.00713858226365328	-0.00344423769248243	-0.00420955527390397	-0.012354437643903	0.00892882530712314	-0.00985463243559384	-0.019591487101695	-0.0035681278052751	-0.00859616403867676	-0.00904421375542503	-0.00346911610560396	-8.70536529347653e-05	-0.00980047505784182	-0.00344423769248243	-0.00344423769248243	-0.0104796986579292	-0.0283788091358606	-0.00923865967669299	-0.02379870827228	-0.0109470562849212	-0.00344423769248243	-0.00882953620628652	-0.00736012297634228	-0.00344423769248243	-0.0036419230059795	0.0221440797054737	-0.0121765604004531	-0.00905921553706671
Ductal...APOL1.high.hypoxic.75	0.0314316459090282	-0.00435826772954438	-0.0119414842488779	-0.0126918369055433	-0.00400399903940879	-0.0108771304708992	-0.0032336233754424	-0.00328246413478851	-0.0140635342054999	-0.00887199567047623	-0.00977270313837144	-0.0100411894923083	-0.00270336915238413	-0.00398225715454373	-0.0037334042202271	-0.00234321440621385	-0.00651126456875923	-0.0190167429343103	-0.00234192037470726	-0.00370805472727463	-0.00500809870868491	-0.00485390171713846	1	-0.00286230049857757	-0.00981289675782821	0.0181993754238073	-0.00670068867097678	-0.021459198073668	-0.00242615985098011	-0.00584498908145714	-0.00827481343886466	-0.00235883653084447	-0.00341538217923763	-0.00705092151971073	-0.00234192037470726	-0.00234192037470726	-0.00764153487722705	-0.0194257309722098	-0.00628185603422725	-0.0161820073905515	-0.00833000762213067	-0.00234192037470726	-0.00600367122915206	-0.00500453902942558	-0.00234192037470726	-0.00247633713243268	-0.00544729908171121	-0.0126606241814674	-0.00615984242069824
Ductal...CRISP3.high.centroacinar.like.1	0.0184221389750758	-0.00490934600012601	-0.0134344465393205	-0.0142966477997887	-0.00451028204058609	-0.0122524820143943	-0.00364249673706983	-0.00369751313381698	-0.0149294768490776	-0.00999380927489306	-0.0118616131150377	-0.0113108410335601	-0.0101330912049638	-0.00448579101751885	-0.00420547203908044	-0.00263950059667083	-0.00733457709578162	-0.0214213023736705	-0.00263804294220921	-0.00417691724631546	-0.0056413444261463	-0.00546765009834071	-0.00263804294220921	-0.00322422218547815	-0.0110536819757812	-0.0109471420665213	-0.0075479528028877	-0.0260140264806862	-0.0027329340231516	-0.0065840548466791	-0.00932111673234129	-0.00265709805048233	-0.00384723791218187	-0.00794247061173844	-0.00263804294220921	-0.00263804294220921	-0.00860776368326961	-0.0218820046325864	-0.00707616115135383	-0.018228130575429	-0.00938328990747927	-0.00263804294220921	-0.00676280145322567	-0.0056373346456055	-0.00263804294220921	-0.00278945593765595	-0.00613607919885288	-0.0142614884035322	-0.00693871960743973
Ductal...CRISP3.high.centroacinar.like.10	-0.0193961073857604	-0.00435826772954438	-0.0119414842488779	-0.0126918369055433	-0.00400399903940879	-0.0108771304708992	-0.0032336233754424	-0.00328246413478851	-0.0131711479741842	-0.00887199567047623	-0.00619993811681786	-0.00213298419913358	-0.00899564308524804	-0.00398225715454373	-0.0037334042202271	-0.00234321440621385	-0.00651126456875923	-0.0190167429343103	-0.00234192037470726	-0.00370805472727463	-0.00500809870868491	-0.00485390171713846	-0.00234192037470726	-0.00286230049857756	0.0597088078705687	-0.00971831604413964	-0.00670068867097678	-0.0122375992584786	-0.00242615985098011	-0.00584498908145714	-0.00827481343886466	-0.00235883653084447	-0.00341538217923763	-0.00705092151971073	-0.00234192037470726	-0.00234192037470726	-0.00764153487722705	-0.0194257309722097	-0.00628185603422725	-0.0161820073905515	-0.00833000762213067	-0.00234192037470726	-0.00600367122915206	-0.00500453902942558	-0.00234192037470726	-0.00247633713243268	-0.00544729908171121	-0.0126606241814674	-0.00615984242069824
Ductal...CRISP3.high.centroacinar.like.100	-0.00254714127680428	-0.00435826772954438	-0.0119414842488779	-0.00986535638805164	-0.00400399903940879	-0.0108771304708992	-0.0032336233754424	-0.00328246413478851	-0.0135420274172809	-0.00887199567047623	-0.0105301369384603	-0.0100411894923083	-0.00899564308524804	-0.00398225715454373	-0.0037334042202271	-0.00234321440621385	-0.00651126456875923	-0.0190167429343102	-0.00234192037470726	-0.00370805472727463	-0.00500809870868491	-0.00485390171713846	-0.00234192037470726	-0.00286230049857756	-0.00981289675782821	-0.00971831604413964	-0.00670068867097678	-0.0230939298479629	-0.00242615985098011	-0.00584498908145714	-0.00827481343886466	-0.00235883653084447	-0.00341538217923763	-0.00705092151971073	-0.00234192037470726	-0.00234192037470726	-0.00764153487722705	-0.0194257309722098	-0.00628185603422725	-0.0161820073905515	-0.00833000762213067	-0.00234192037470726	-0.00600367122915206	-0.00500453902942558	-0.00234192037470726	-0.00247633713243268	-0.00544729908171121	-0.0126606241814674	-0.00615984242069824
Ductal...CRISP3.high.centroacinar.like.110	-0.0113256608631025	-0.00657724988713214	-0.0151951266631311	-0.0185924405025229	-0.00604260772038019	-0.016415146934886	-0.00488000056466927	-0.00495370826204613	-0.0195582447326342	-0.0133891114872782	-0.0158914840225326	-0.00897758539867006	-0.0135757131362176	-0.00600979610378184	-0.00563424140275899	-0.00353624596862654	-0.00982643031763364	-0.0286989873225133	-0.00353429308984331	-0.00559598538912994	-0.00755793785754598	-0.00732523252410127	-0.00353429308984331	-0.0043196211888469	-0.0148090659174838	-0.0146663300813588	-0.0101122984038195	-0.0348520460219252	-0.00366142251836642	-0.00882092523038313	-0.0124878780135203	-0.00355982199099134	0.00112667999922219	0.0356533454178465	-0.00353429308984331	-0.00353429308984331	-0.0115321700105864	-0.0293162088180808	-0.00948021999933927	-0.0244209655963937	-0.0125711739370809	-0.00353429308984331	-0.00906039930650313	-0.00755256579197784	-0.00353429308984331	-0.00373714721892423	-0.00822075409169635	-0.0191066942501223	-0.00929608399035293
Ductal...CRISP3.high.centroacinar.like.111	0.0179467650661361	-0.00435826772954438	-0.0119414842488779	-0.0126918369055433	-0.00400399903940879	-0.0108771304708992	-0.0032336233754424	-0.00328246413478851	-0.0103549512683831	-0.00887199567047623	-0.0105301369384603	-0.0100411894923083	-0.00899564308524804	-0.00398225715454373	-0.0037334042202271	-0.00234321440621385	0.263654124438864	-0.0190167429343103	-0.00234192037470726	-0.00370805472727463	-0.00500809870868491	-0.00485390171713846	-0.00234192037470726	-0.00286230049857756	-0.00981289675782821	-0.00971831604413964	-0.00670068867097678	0.00631066862335735	-0.00242615985098011	-0.00584498908145714	-0.00827481343886466	-0.00235883653084447	-0.00341538217923763	-0.00705092151971073	-0.00234192037470726	-0.00234192037470726	-0.00764153487722705	-0.0194257309722098	-0.00628185603422725	-0.0161820073905515	-0.00833000762213067	-0.00234192037470726	-0.00600367122915206	0.14099735709026	-0.00234192037470726	-0.00247633713243268	-0.00544729908171121	-0.0126606241814674	-0.00615984242069824
Ductal...CRISP3.high.centroacinar.like.112	-0.02288190896554	0.0214515982375465	-0.0310616365314953	-0.0214359061773623	-0.0109020938969122	-0.0295356700850174	-0.00436061736227092	-0.00893749770129684	-0.0242374788037995	0.0623980002844094	-0.0271499800135356	-0.0103421852817138	-0.0244933489277169	-0.010842895063955	-0.0101653179642255	-0.00638010729415975	-0.0177288798068073	-0.0190849020153557	-0.00637658390345672	-0.0100962963311814	-0.0136360578086325	-0.013216210035465	-0.00637658390345672	-0.00779347559515865	-0.0267185683117307	-0.0264610438190121	-0.0141886003745809	-0.0530887034591208	-0.00660595126121935	-0.0159147440259828	-0.0225306730101647	-0.00117420145761759	0.00017272175233748	-0.0191982584688619	-0.00637658390345672	-0.00637658390345672	-0.0164644135394946	-0.0510379823190069	-0.0171042459446099	-0.0120131675375955	-0.0224250283861558	-0.00637658390345672	-0.0163468039882622	0.180729494195371	-0.00637658390345672	-0.00674257402973243	-0.0148319131670291	-0.034472364319112	0.093307508977413
Ductal...CRISP3.high.centroacinar.like.113	0.0339818389543348	-0.00737042198837779	-0.0201946698880286	-0.0192407804025559	-0.00677130557203911	-0.018394703255541	-0.00546849581243708	-0.00555109216239818	-0.0223252251177742	-0.0150037482844833	-0.0171824168639786	0.0177002667364012	-0.0148076572357853	0.26002439594664	-0.00631369302297106	-0.00396269344950216	0.0910351352735198	-0.0321598921792308	-0.00396050506667172	-0.00627082359138828	-0.0084693743324292	-0.00820860630082542	-0.00396050506667172	-0.00484053845270911	-0.0165949396691009	-0.0164349908511058	-0.0113317735812903	-0.021478457780365	-0.00410296544926867	-0.00988466948823804	-0.0139938321150151	-0.00398911258160415	-0.00577587460768463	0.206547880057388	-0.00396050506667172	-0.00396050506667171	-0.0129228721545195	-0.0328515464360548	-0.0106234707722585	-0.0182540350003828	-0.0140871729667523	-0.00396050506667172	-0.0101530225273607	-0.00846335443188324	-0.00396050506667172	0.506041663423368	-0.0092121217466628	-0.0214108330750553	-0.0104171291989909
Ductal...CRISP3.high.centroacinar.like.116	0.0179467650661361	-0.00435826772954438	-0.0119414842488779	-0.0126918369055433	-0.00400399903940879	-0.0108771304708992	-0.0032336233754424	-0.00328246413478851	-0.0103549512683831	-0.00887199567047623	-0.0105301369384603	-0.0100411894923083	-0.00899564308524804	-0.00398225715454373	-0.0037334042202271	-0.00234321440621385	0.263654124438864	-0.0190167429343102	-0.00234192037470726	-0.00370805472727463	-0.00500809870868491	-0.00485390171713846	-0.00234192037470726	-0.00286230049857756	-0.00981289675782821	-0.00971831604413964	-0.00670068867097678	0.00631066862335735	-0.00242615985098011	-0.00584498908145714	-0.00827481343886466	-0.00235883653084447	-0.00341538217923763	-0.00705092151971073	-0.00234192037470726	-0.00234192037470726	-0.00764153487722705	-0.0194257309722097	-0.00628185603422725	-0.0161820073905515	-0.00833000762213067	-0.00234192037470726	-0.00600367122915206	0.14099735709026	-0.00234192037470726	-0.00247633713243268	-0.00544729908171121	-0.0126606241814674	-0.00615984242069824
Ductal...CRISP3.high.centroacinar.like.118	0.0255441141600237	-0.00435826772954438	-0.0119414842488779	-0.00833209288653547	-0.00400399903940879	-0.0108771304708992	-0.0032336233754424	-0.00328246413478851	-0.0140635342054999	-0.00887199567047623	-0.0105301369384603	0.0579806503247236	-0.00820091607429456	-0.00398225715454373	-0.0037334042202271	-0.00234321440621385	-0.00651126456875923	-0.0190167429343103	-0.00234192037470726	-0.00370805472727463	-0.00500809870868491	-0.00485390171713846	-0.00234192037470726	-0.00286230049857756	-0.00981289675782821	-0.00971831604413964	-0.00670068867097678	-0.0230939298479629	-0.00242615985098011	-0.00584498908145714	-0.00827481343886466	-0.00235883653084447	-0.00341538217923763	0.42144720407303	-0.00234192037470726	-0.00234192037470726	-0.00764153487722705	-0.0194257309722097	-0.00628185603422725	-0.0161820073905515	-0.00833000762213066	-0.00234192037470726	-0.00600367122915206	-0.00500453902942558	-0.00234192037470726	0.998258005409077	-0.00544729908171121	-0.0126606241814674	-0.00615984242069824
Ductal...CRISP3.high.centroacinar.like.119	0.0307456515606373	-0.00558957081941669	-0.0139142611293437	-0.0126733791814436	-0.00513521370886307	-0.0139501505763351	-0.0041471905770796	-0.00420982988704867	-0.0171784545974438	-0.0113785226578702	-0.0132576757043346	-0.0128780385376434	-0.0115371030903708	-0.00510732928029137	-0.00478817011286503	-0.0030052221849113	0.0700206126160157	-0.0243893762343695	-0.00300356256205251	0.153528666501511	-0.00642299283567648	-0.00622523192288374	-0.00300356256205251	-0.00367096111025826	-0.0125852482626714	-0.0124639464909309	-0.00859377536891322	0.0130530416769139	-0.00311160147742839	-0.00749632249254624	-0.0106126237772066	-0.00302525789115776	-0.0043803000987776	-0.0090429564272529	-0.00300356256205251	-0.00300356256205251	-0.00980043058753724	-0.0155811696725436	-0.00805661362716788	-0.00582597859465771	-0.0106834114881345	-0.00300356256205251	-0.00769983571324749	-0.00641842747151137	-0.00300356256205251	-0.00317595490535198	-0.00698627663127786	-0.0162375190951681	-0.00790012857942057
Ductal...CRISP3.high.centroacinar.like.120	0.00109864039386173	-0.00435826772954438	-0.0119414842488779	-0.00934324628414425	-0.00400399903940879	-0.0108771304708992	-0.0032336233754424	-0.00328246413478851	-0.0115253407827619	-0.00887199567047623	-0.00897708748505522	-0.0100411894923083	-0.00899564308524804	-0.00398225715454373	-0.0037334042202271	-0.00234321440621385	-0.00651126456875923	-0.0190167429343103	-0.00234192037470726	-0.00370805472727463	-0.00500809870868491	-0.00485390171713846	-0.00234192037470726	-0.00286230049857756	-0.00981289675782821	-0.00019267210221079	-0.00670068867097678	-0.0230939298479629	-0.00242615985098011	-0.00584498908145714	-0.00827481343886466	-0.00235883653084447	-0.00341538217923763	-0.00705092151971073	-0.00234192037470726	-0.00234192037470726	-0.00764153487722705	-0.0194257309722098	-0.00628185603422725	0.00409563580006799	-0.00833000762213067	-0.00234192037470726	-0.00600367122915206	-0.00500453902942558	-0.00234192037470726	-0.00247633713243268	-0.00544729908171121	-0.0126606241814674	-0.00615984242069824
Ductal...CRISP3.high.centroacinar.like.123	-0.00203428960076327	-0.0075070998537556	-0.018109317761923	-0.0207644991964258	0.00162470857837787	-0.0187358165295422	-0.00556990416268487	-0.00565403218787683	-0.0239607526592649	-0.00996053919161916	-0.0180886553385639	-0.000178015731975051	-0.0152949661647181	-0.00685942304549926	-0.00643077479744628	-0.00403617804545592	-0.00955481142599669	-0.0327562685360756	-0.0040339490810286	-0.0063871103907036	-0.00862643128339719	-0.00836082754252539	-0.0040339490810286	-0.00493030189692421	-0.0169026779415665	-0.0167397630161969	-0.0115419111590949	-0.0392163794623805	-0.0041790512636507	-0.0100679718185182	-0.014253335180776	-0.0040630870966679	-0.00487721496018436	0.095687624741892	-0.0040339490810286	-0.0040339490810286	-0.0131625152283374	-0.0331891486537891	-0.0108204735097335	-0.0133161630166723	-0.014348406954893	-0.0040339490810286	-0.0103413012240705	-0.00862029974919474	-0.0040339490810286	0.24757225237	-0.00938295228227118	-0.0218078777714477	-0.0106103055170536
Ductal...CRISP3.high.centroacinar.like.124	-0.0193961073857604	-0.00435826772954438	-0.0119414842488779	-0.0126918369055433	-0.00400399903940879	-0.0108771304708992	-0.0032336233754424	-0.00328246413478851	-0.0131711479741842	-0.00887199567047623	-0.00619993811681786	-0.00213298419913358	-0.00899564308524804	-0.00398225715454373	-0.0037334042202271	-0.00234321440621385	-0.00651126456875923	-0.0190167429343102	-0.00234192037470726	-0.00370805472727463	-0.00500809870868491	-0.00485390171713846	-0.00234192037470726	-0.00286230049857756	0.0597088078705687	-0.00971831604413964	-0.00670068867097678	-0.0122375992584786	-0.00242615985098011	-0.00584498908145714	-0.00827481343886466	-0.00235883653084447	-0.00341538217923763	-0.00705092151971073	-0.00234192037470726	-0.00234192037470726	-0.00764153487722705	-0.0194257309722097	-0.00628185603422725	-0.0161820073905515	-0.00833000762213067	-0.00234192037470726	-0.00600367122915206	-0.00500453902942558	-0.00234192037470726	-0.00247633713243268	-0.00544729908171121	-0.0126606241814674	-0.00615984242069824
Ductal...CRISP3.high.centroacinar.like.13	0.0112882923886819	-0.00435826772954438	-0.0119414842488779	-0.00931695746642526	-0.00400399903940879	-0.0108771304708992	-0.0032336233754424	-0.00328246413478851	-0.0140635342054999	-0.00887199567047623	-0.0105301369384603	-0.0100411894923083	-0.00899564308524804	-0.00398225715454373	0.114424481049991	-0.00234321440621385	-0.00651126456875923	-0.0190167429343103	-0.00234192037470726	-0.00370805472727463	-0.00500809870868491	-0.00485390171713846	-0.00234192037470726	-0.00286230049857756	-0.00981289675782821	-0.00971831604413964	-0.00670068867097678	-0.0230939298479629	-0.00242615985098011	-0.00584498908145714	-0.00827481343886466	-0.00235883653084447	-0.00341538217923763	-0.00705092151971073	-0.00234192037470726	-0.00234192037470726	-0.00764153487722705	-0.0194257309722098	-0.00628185603422725	0.000569862864725834	0.0274602654324365	-0.00234192037470726	-0.00600367122915206	-0.00500453902942558	-0.00234192037470726	-0.00247633713243268	-0.00544729908171121	-0.0126606241814674	-0.00615984242069824
Ductal...CRISP3.high.centroacinar.like.132	0.0694353315201858	-0.00649454425108529	-0.0176127401661612	-0.0188955844587988	-0.00596662494285589	-0.0162087346514318	-0.00481863699212209	-0.00489141785197602	-0.0197207929633269	-0.0124467316166186	-0.0155368393707377	-0.0140904015593478	-0.0134050053162338	-0.00582495037329749	-0.00556339362795141	-0.00349177943974712	-0.00945364833798393	-0.0283271326645924	-0.00348985111744032	-0.00552561866460844	-0.00746290055952058	-0.007233121379551	-0.00348985111744032	-0.00426530410738646	-0.0146228493015754	-0.0144819082973811	-0.00865306023707003	-0.0290960268029291	-0.00361538195682257	-0.00871000649622831	-0.0123308491775011	-0.00351505900539237	-0.00508948785937614	-0.0105070465291214	-0.00348985111744032	-0.00348985111744032	-0.0113871587259168	-0.028947572117577	-0.00936101096237635	-0.0200394948246797	-0.012329046315492	-0.00348985111744032	-0.00894646930531086	-0.00745759604499691	-0.00348985111744032	-0.0036901544570487	-0.00811738221019483	-0.0188664371019484	-0.00917919037184053
Ductal...CRISP3.high.centroacinar.like.134	0.0311188365350611	-0.00442752431993927	-0.0121312446157606	-0.0128935210159451	-0.00406762599824247	-0.0110499773487053	-0.00328500840809798	-0.00333462528875523	-0.0141143671576082	-0.00901297924658151	-0.00994010437359576	-0.00989632398788749	-0.00284688565282073	-0.00404553861628821	-0.00379273119665538	-0.00238045008112167	-0.00661473411472916	-0.0193189351945788	-0.00237913548635106	-0.00376697887864509	-0.00508768166743096	-0.0049310343542094	0.999872294257982	-0.00290778489410317	-0.00996883205449144	0.018042422708377	-0.00680716832744755	-0.02182632789278	-0.00246471359973052	-0.00593787094181945	-0.00767876972834314	-0.00239632045463322	-0.00346965551426614	-0.00716296667478159	-0.00237913548635106	-0.00237913548635106	-0.00776296538214826	-0.0196683440001004	-0.00627950435771129	-0.0164391532859303	-0.00846237854600976	-0.00237913548635106	-0.00609907468414505	-0.00508406542183296	-0.00237913548635106	-0.00251568824097013	-0.00553386130887847	-0.0128618122950694	-0.00625772756908768
Ductal...CRISP3.high.centroacinar.like.136	0.0487366180698907	-0.0160416814120118	-0.0414081151808573	-0.0433271679164246	-0.0147377079496013	-0.0400359667003045	-0.0119021499399038	-0.0120819204244107	-0.0420896892417019	-0.0326555725500155	-0.0374931472685269	-0.0336490047949617	-0.0327292010686181	-0.0146576815694096	-0.0119990337683244	-0.0086247796870544	-0.0159442827315718	-0.069995821867103	-0.00862001668430789	-0.0136484117737903	0.000449333530273992	-0.0178659847865043	-0.00862001668430789	-0.0105354043287341	-0.0361187915214425	-0.0333746181341218	-0.0246635405558537	-0.0746981142794197	-0.00893008089434326	-0.020317406610293	-0.0304574957683882	-0.00868228077736243	-0.012571158134271	-0.00823959174366825	-0.00862001668430789	-0.00862001668430789	-0.019348538786768	-0.067665481434013	-0.023121923532617	-0.0265831677689688	-0.0301327892137797	-0.00862001668430789	-0.0220979956113405	-0.0184204426405022	-0.00862001668430789	0.0300776036495272	-0.0185774759290665	-0.0466005560465065	-0.0226728222755069
Ductal...CRISP3.high.centroacinar.like.137	-0.0657662690656575	-0.0172911565281451	0.622053407999237	0.630322703076523	-0.0158856175034015	-0.0384117076400042	-0.0128291999040841	-0.0130229725833259	0.354630843503563	-0.0351990917894499	0.621273971374116	-0.0398377956597954	0.586364382378673	-0.0157993579255719	-0.0148120493647445	-0.00929655762131988	-0.00149883762969677	-0.0746482399054986	-0.00929142363168883	-0.010623345986804	-0.0198693205773581	0.0100560670359566	-0.00929142363168883	-0.0113559994527152	-0.0389320584148403	0.0646034051536144	-0.0265845661272261	-0.0872913007875254	0.00246861978334076	0.174526589089527	0.242052673592299	-0.00925138475406189	-0.0135503166692353	-0.0201187417857355	-0.00929142363168883	-0.00929142363168883	0.0230385179327923	0.0711914861433847	0.637310568308169	0.249606764248338	-0.0330487878701203	-0.00929142363168883	-0.0238191927180302	-0.0194441060815169	-0.00929142363168883	-0.0098247137694379	-0.0118818778493171	-0.0502302400978606	-0.0244387922208112
Ductal...CRISP3.high.centroacinar.like.144	0.187478565451536	-0.0187638331291278	0.00716104481110741	0.0126967038951923	-0.0147192907390198	-0.053835689749592	-0.019936100309496	-0.0202372158583601	-0.0767821974978936	-0.0512122670043249	0.0219116294548169	0.253427368777919	-0.0189368218821546	-0.00252083990862493	-0.0230173747492038	-0.014446505367232	-0.0220226438740874	-0.109311167138736	-0.0144385273379677	-0.0228610887580357	-0.0307785465632541	-0.02992552325673	-0.0144385273379677	-0.0176468015072274	-0.0355874474991793	-0.0546785160808965	-0.0386953543409156	-0.120568880800319	-0.0149578848678981	-0.0269823432574557	-0.037604818120073	-0.0145428196894405	-0.0204970479921954	0.00837768456418039	-0.0144385273379677	-0.0144385273379677	0.432279277025955	-0.0948963397924672	0.00536299027173277	-0.0424710709168797	-0.0513159632713076	-0.0144385273379677	-0.0364030799932711	-0.0272634294637475	-0.00422330023743383	0.0289504998925302	0.123592354212946	-0.0780559280896568	-0.0286736669392104
Ductal...CRISP3.high.centroacinar.like.145	-0.00251701884466998	-0.00518089785514769	-0.0135067225343805	-0.0150874417732679	-0.00475976037329287	-0.012930206546245	-0.00384397504921901	-0.00390203458136401	-0.0134610923280166	-0.0105465992895428	-0.0111206166276163	-0.0119364803477253	-0.0106935853550484	0.591117489701907	-0.00443809034168628	-0.00278549993819991	0.220198070699555	-0.0226061841066755	-0.00278396165614083	-0.00440795609069104	-0.00595338548898785	-0.00577008356438197	-0.00278396165614083	-0.0034025643751397	-0.0116650969881405	-0.0115526640108441	-0.00796545456079754	0.0118071763137916	-0.00288410147063231	-0.00694824028138554	-0.00983669793999622	-0.00280407076427444	-0.00406004112298345	-0.00838179442961915	-0.00278396165614083	-0.00278396165614083	-0.00908388701939628	-0.0230923693022225	-0.00746756658234874	0.00111666706029791	-0.00990231011516412	-0.00278396165614083	-0.00713687394266104	-0.00594915391447611	-0.00278396165614083	-0.00294374979560613	-0.00647548564707748	-0.0150503375967343	-0.00732252270072898
Ductal...CRISP3.high.centroacinar.like.149	0.165171022786095	-0.00948354282506794	0.109856083126615	0.0717088252835604	-0.00871265803712656	-0.00833875044621857	-0.0070363290334976	-0.00714260599067665	0.0399386595709793	-0.0193053653667061	0.0307949555997698	0.48229884145283	-0.0164565032159846	-0.00866534793389043	-0.00812384667554934	-0.00509880887284737	-0.0140798684338655	-0.0413802242547622	-0.00509599307446799	-0.00806868645664428	-0.0108975679153483	-0.0105620369513109	-0.00509599307446799	-0.00622833452209955	-0.0210979023784414	0.017419956435205	-0.0142201004391309	-0.0476627714142959	-0.00527929725180874	-0.0127186321965237	0.0416776378473996	-0.00513280244486881	-0.00743183419898807	-0.015342727968518	-0.00509599307446799	-0.00509599307446799	0.581954114896941	0.0200172887671397	0.0924065638003421	-0.0323055387413494	-0.0181260053121787	-0.00509599307446799	-0.0130639228111955	-0.0108898220922841	-0.00509599307446799	-0.00538848246644691	-6.65895921425243e-07	-0.0275493794938543	-0.0134037496128006
Ductal...CRISP3.high.centroacinar.like.157	0.0210674530071905	-0.00686814951678822	-0.0188184628304693	-0.0169470113079952	-0.00630986111323888	-0.0171411586032964	-0.00509583398765674	-0.00517280164052225	-0.0174644188844647	-0.0139812871898759	-0.0158136981790786	-0.0158238077693281	-0.0141761418855295	-0.00627559829936498	-0.00588343350669016	-0.00369264760461407	0.214605573883812	-0.0299682905916436	-0.00369060835360467	-0.00584348550014799	-0.00789221150708835	-0.00764921404600979	-0.00369060835360467	-0.00451067006575646	-0.0154640435851829	-0.0105269509813679	-0.0105595467083727	-0.00801563604405493	-0.00382336048223959	-0.00921105848163188	-0.0130401938220515	-0.00371726635095809	-0.00538226582661785	-0.011111475070756	-0.00369060835360467	-0.00369060835360467	-0.0120422166171131	-0.0306128106553904	-0.00989951264203805	-0.015308547428035	-0.0131271737706577	-0.00369060835360467	-0.00946112405438817	0.113635075751964	-0.00369060835360467	-0.00390243434661603	-0.00858434288059834	-0.0199517480912705	-0.00970723263704431
Ductal...CRISP3.high.centroacinar.like.164	-0.0193961073857604	-0.00435826772954438	-0.0119414842488779	-0.0126918369055433	-0.00400399903940879	-0.0108771304708992	-0.0032336233754424	-0.00328246413478851	-0.0131711479741842	-0.00887199567047623	-0.00619993811681786	-0.00213298419913358	-0.00899564308524804	-0.00398225715454373	-0.0037334042202271	-0.00234321440621385	-0.00651126456875923	-0.0190167429343103	-0.00234192037470726	-0.00370805472727463	-0.00500809870868491	-0.00485390171713846	-0.00234192037470726	-0.00286230049857756	0.0597088078705687	-0.00971831604413964	-0.00670068867097678	-0.0122375992584786	-0.00242615985098011	-0.00584498908145714	-0.00827481343886466	-0.00235883653084447	-0.00341538217923763	-0.00705092151971073	-0.00234192037470726	-0.00234192037470726	-0.00764153487722705	-0.0194257309722098	-0.00628185603422725	-0.0161820073905515	-0.00833000762213067	-0.00234192037470726	-0.00600367122915206	-0.00500453902942558	-0.00234192037470726	-0.00247633713243268	-0.00544729908171121	-0.0126606241814674	-0.00615984242069824
Ductal...CRISP3.high.centroacinar.like.165	0.0404931571019641	-0.00723375267190646	-0.0252721170643748	-0.0281337734061744	-0.00944454759965608	-0.0256567435378919	-0.00762740190198341	-0.0077426064442192	-0.0264611806468665	-0.020927074304725	-0.0231585693027268	-0.0236849437734319	-0.0212187311914757	0.114985297138973	-0.00880627430717319	-0.00552712420204633	0.153987815220917	-0.0445779942552183	-0.00552407186810739	-0.00874648046345335	-0.011812996499853	-0.00376516403480057	-0.00552407186810739	-0.00675153341378592	-0.0231464517367876	-0.0229233567650733	-0.0158054416298913	-0.00642424990156666	-0.00572277414940128	-0.0137870356750743	-0.0188125044465375	-0.00556397333668134	-0.00805613069467415	-0.016631563409211	-0.00552407186810739	-0.00552407186810739	-0.0180246896095808	-0.0458210002098897	-0.0137985120519249	0.0770354438328664	-0.0196486444473092	-0.0055240718681074	-0.0141613317431726	0.0526038344997159	-0.0055240718681074	-0.00584113125149742	-0.0128489729793694	-0.0298636104919949	-0.0145297050214216
Ductal...CRISP3.high.centroacinar.like.169	0.0595059417246051	-0.00822533038752994	-0.0225370856862834	-0.023799435367207	-0.00755672138892046	-0.0205283377120037	-0.00610279640040244	-0.00619497324839097	-0.0200757950116737	-0.0167440598226009	-0.0195461314807358	-0.0189506717309137	-0.0169774187856512	-0.00751568807078572	-0.00704602954366385	-0.00442233333424508	-0.0122886673426695	-0.0358901754633095	-0.00441989111698489	-0.00699818761021011	-0.00945175217507848	-0.00916073719414126	-0.00441989111698489	-0.00540200114591249	-0.0043456979577809	-0.0183413147686175	0.00740504247846477	-0.0370694526497108	-0.00457887573358373	-0.0110312099416426	-0.015617001674413	-0.00445181686862524	-0.00644582861063664	-0.0133071584021821	-0.00441989111698489	-0.0044198911169849	-0.0144218191569421	-0.0366620559316585	-0.0118557061050078	-0.0282862327652689	-0.0157211692981125	-0.0044198911169849	-0.0113306897286565	-0.00944503401552551	-0.00441989111698489	-0.0046735749910657	-0.0102806521873422	-0.0238943138116499	-0.0116254306044347
Ductal...CRISP3.high.centroacinar.like.171	-0.0193961073857604	-0.00435826772954438	-0.0119414842488779	-0.00805286189620904	-0.00400399903940879	-0.0108771304708992	-0.0032336233754424	-0.00328246413478851	-0.00633298396792827	-0.00887199567047623	-0.0105301369384603	-0.0100411894923083	-0.00899564308524804	-0.00398225715454373	-0.0037334042202271	-0.00234321440621385	-0.00651126456875923	-0.0190167429343103	-0.00234192037470726	-0.00370805472727463	-0.00500809870868491	-0.00485390171713846	-0.00234192037470726	-0.00286230049857756	-0.00981289675782821	-0.00680253395209932	-0.00670068867097678	-0.0203556114027181	-0.00242615985098011	-0.00584498908145714	-0.00827481343886466	-0.00235883653084447	-0.00341538217923763	-0.00705092151971073	-0.00234192037470726	-0.00234192037470726	-0.00764153487722705	-0.0194257309722097	-0.00628185603422725	-0.00746146903901003	-0.00833000762213067	-0.00234192037470726	-0.00600367122915206	-0.00500453902942558	-0.00234192037470726	-0.00247633713243268	-0.00544729908171121	-0.0126606241814674	-0.00615984242069824
Ductal...CRISP3.high.centroacinar.like.175	0.0411794586507716	-0.00935197364053099	-0.025624044426476	-0.0272341516300027	-0.0085917836619865	-0.0233401534189594	-0.00693871107677537	-0.00704351360895849	-0.0210114169921106	-0.0190375339006245	-0.0165506420883795	-0.0215463907403094	-0.0193028566011614	0.320218918810287	-0.00801114112846414	-0.00502807094949059	0.113479499405221	-0.0408061389723333	-0.00502529421586828	-0.00795674617051208	-0.0107463813650785	-0.0104155053634469	-0.00502529421586828	-0.00614192621360012	-0.0210565200467974	-0.020853568691762	-0.0143783419727935	0.00675991625639219	-0.00520605533714024	-0.0125421812543611	-0.0177560998917026	-0.00506159291436765	-0.00732872923249916	-0.0151298718403151	-0.00502529421586828	-0.00502529421586828	-0.0163972103550638	-0.0416837457617924	-0.0134796106369182	0.00864191564897484	-0.0178745356049368	-0.00502529421586828	-0.0128826815068825	-0.0107387430030806	-0.00502529421586828	-0.00531372577930167	-0.0116888178022917	-0.0271671753470112	-0.0132177937481176
Ductal...CRISP3.high.centroacinar.like.177	0.0529396546308893	-0.00435826772954438	-0.0119414842488779	-0.0126918369055433	-0.00400399903940879	-0.0108771304708992	-0.0032336233754424	-0.00328246413478851	-0.0118094430355624	-0.00887199567047623	-0.00847954331658108	-0.0100411894923083	-0.00899564308524804	-0.00398225715454373	-0.0037334042202271	-0.00234321440621385	-0.00651126456875923	-0.0190167429343103	-0.00234192037470726	-0.00370805472727463	-0.00500809870868491	-0.00485390171713846	-0.00234192037470726	-0.00286230049857756	0.477879130464232	-0.00971831604413964	-0.00670068867097678	-0.0230939298479629	-0.00242615985098011	-0.00584498908145714	-0.00827481343886466	-0.00235883653084447	-0.00341538217923763	-0.00705092151971073	-0.00234192037470726	-0.00234192037470726	-0.00764153487722705	-0.0194257309722098	-0.00628185603422725	-0.0161820073905515	-0.00833000762213067	-0.00234192037470726	-0.00600367122915206	-0.00500453902942558	-0.00234192037470726	-0.00247633713243268	-0.00544729908171121	-0.0126606241814674	-0.00615984242069824
Ductal...CRISP3.high.centroacinar.like.185	-0.0206139714007037	-0.00463191941282994	0.0223207541272777	0.0870342401988073	-0.00425540651251567	-0.011560095641327	0.0107411027717651	-0.00348856708475649	-0.0147643611673307	-0.00942906024291402	0.353969268867173	0.0796246695152922	0.0152718642728783	-0.0042322994743924	-0.0039678212897258	-0.00249034271643963	-0.00692010097352615	-0.0202107869989522	-0.00248896743386679	-0.00394088012507087	-0.00532255269057352	-0.00515867380959009	-0.00248896743386679	-0.00304202175438641	-0.0104290396573301	-0.0103285203062945	-0.00712141884355317	-0.0241856019130378	-0.00257849623055585	-0.00621199065184797	-0.00879438147987073	-0.00250694574012624	-0.00362983093282754	-0.00749364249563961	-0.00248896743386679	-0.00248896743386679	0.0505620165502649	0.0321028091771432	0.0603085536747224	-0.017198060977931	-0.00885304125591248	-0.00248896743386679	-0.00638063630787206	-0.00531876950227764	-0.00248896743386679	-0.00263182409806331	-0.00578933005722129	-0.0134555733066022	-0.00654661334708511
Ductal...CRISP3.high.centroacinar.like.19	0.0340828135632903	-0.00627128524768288	-0.0171424113818679	-0.0180060591445444	-0.00576151390089241	-0.0156515368243343	-0.00465298963473602	-0.00472326855117258	-0.017958009400773	-0.0127662683934244	-0.0151522339920935	-0.0144486680121611	-0.01210838117213	-0.00573022863567414	-0.00537214422400683	-0.00337174465860159	0.0843734199732528	-0.0273181520632603	-0.00336988262505961	-0.00533566782763691	-0.00720635295941277	-0.00698447275876173	-0.00336988262505961	-0.00411867833852451	-0.00507545819451167	-0.0129328904461661	-0.00964188815816635	-0.0228024284566254	-0.00349109816701478	-0.00841058789273639	-0.0119069590641934	-0.00339422395675698	-0.00491452962622173	-0.00925194199848553	-0.00336988262505961	-0.00336988262505961	-0.0109957092861338	-0.0275851570772934	-0.00830881975988076	-0.0232849357872904	-0.0119863801756886	-0.00336988262505961	-0.00863892196344154	0.0434589132754159	-0.00336988262505961	-0.00356330025841205	-0.00783833589186668	-0.0182178770518061	-0.00886364291920509
Ductal...CRISP3.high.centroacinar.like.191	0.0190920845841661	-0.00435826772954438	-0.0119414842488779	-0.0126918369055433	-0.00400399903940879	-0.0108771304708992	-0.0032336233754424	-0.00328246413478851	-0.0140635342054999	-0.00887199567047623	-0.0102670311859353	-0.0100411894923083	-0.00899564308524804	-0.00398225715454373	-0.0037334042202271	-0.00234321440621385	0.0768191855692176	-0.0190167429343102	-0.00234192037470726	-0.00370805472727463	-0.00500809870868491	-0.00485390171713846	-0.00234192037470726	-0.00286230049857756	-0.00981289675782821	-0.00971831604413964	-0.00670068867097678	0.0153993976298526	-0.00242615985098011	-0.00584498908145714	-0.00827481343886466	-0.00235883653084447	-0.00341538217923763	-0.00705092151971073	-0.00234192037470726	-0.00234192037470726	-0.00764153487722705	-0.0095024534368632	-0.00628185603422725	-0.00199899551705603	-0.00833000762213067	-0.00234192037470726	-0.00600367122915206	-0.00500453902942558	-0.00234192037470726	-0.00247633713243268	-0.00544729908171121	-0.0126606241814674	-0.00615984242069824
Ductal...CRISP3.high.centroacinar.like.198	-0.0193961073857604	-0.00435826772954438	-0.00432149211513336	-0.00918425771350717	-0.00400399903940879	-0.0108771304708992	-0.0032336233754424	-0.00328246413478851	0.0293718297203211	-0.00887199567047623	-0.0105301369384603	-0.0100411894923083	-0.00899564308524804	-0.00398225715454373	-0.0037334042202271	-0.00234321440621385	-0.00651126456875923	-0.0190167429343102	-0.00234192037470726	-0.00370805472727463	-0.00500809870868491	-0.00485390171713846	-0.00234192037470726	-0.00286230049857756	-0.00981289675782821	-0.00971831604413964	-0.00670068867097678	-0.0230939298479629	-0.00242615985098011	-0.00584498908145714	-0.00827481343886466	-0.00235883653084447	-0.00341538217923763	-0.00705092151971073	-0.00234192037470726	-0.00234192037470726	-0.00764153487722705	-0.0194257309722098	-0.00628185603422725	0.170456365535689	-0.00833000762213067	-0.00234192037470726	-0.00600367122915206	-0.00500453902942558	-0.00234192037470726	-0.00247633713243268	-0.00544729908171121	-0.0126606241814674	0.637032187491334
Ductal...CRISP3.high.centroacinar.like.219	0.0243169926414401	-0.0106506897228764	-0.0319322974475908	-0.0306966813435251	-0.0111451105767627	-0.0302764362985327	-0.00900077390833532	-0.00913672190887373	-0.0378012397960563	-0.0246951539725189	-0.0288344638661448	-0.0119743256239742	-0.0243311202214039	-0.0110845921529111	-0.00800365619170168	-0.0065223251567445	-0.018124071184616	-0.0514523850986195	-0.00651872322675181	-0.0103213511175731	-0.0139400168027706	-0.0135108102758772	-0.00651872322675181	-0.0079671986048429	-0.0273141472732472	-0.0230675777240462	-0.0186513321915093	-0.0630330088882785	-0.00675320337241341	-0.0162694968184681	-0.0230329003255321	-0.00656580925969721	-0.00948825572054176	0.113467465490911	-0.00651872322675181	-0.00651872322675181	-0.0210540269539506	-0.0539947538663866	-0.0174855137175818	-0.0342132535497347	-0.0224631255312295	-0.00651872322675181	-0.0167111877542579	-0.000599408489295307	-0.00651872322675181	0.222313426433223	-0.0151625287650753	-0.0352407817995194	-0.0168290930641392
Ductal...CRISP3.high.centroacinar.like.220	-0.00510311676338238	-0.00567431971252743	-0.0143267822293632	-0.0137428337528972	-0.005213073654067	-0.0141616623110045	-0.00421007014731528	-0.00427365919248882	-0.0164846220878582	-0.011551043452694	-0.0137098882660348	0.0254036384684431	-0.0117120282766154	-0.00518476644268552	-0.00486076819422069	-0.00305078726708869	-0.00847745003032534	-0.024759167172941	-0.00304910248108146	-0.00482776399702837	-0.00652037804661091	-0.0063196186892146	-0.00304910248108146	-0.00372662010462439	-0.0127760653923301	-0.0126529244470252	-0.0087240739148459	-0.0300675290064663	-0.00315877947901982	-0.00760998149324046	-0.0107735320378185	-0.0030711267540693	-0.00444671406808894	0.0752425550634678	-0.00304910248108146	-0.00304910248108146	-0.00994902440111185	-0.0252916560032873	-0.00817876774403704	-0.0210684357232157	-0.0108453930297442	-0.00304910248108146	-0.00781658037485291	-0.00651574346254106	-0.00304910248108146	-0.00322410863154921	-0.00709220233301681	-0.0164837118378022	-0.00801991007502533
Ductal...CRISP3.high.centroacinar.like.222	0.0606145347512257	-0.0100356678688099	-0.0261308965021925	-0.00916555799076486	-0.00921990272285114	-0.0250464807454744	-0.00744597905006458	-0.00755844337526774	-0.0293341663172037	-0.0204293098560347	-0.021262650905627	0.0777412939056147	-0.0206882895758442	-0.00916983825942489	-0.00859681118721205	-0.00539565785891524	-0.0149933167655234	-0.0435593350349887	-0.00539267812677903	-0.00853843958002757	-0.0115320164830332	-0.0111769511475469	-0.00539267812677903	-0.00659094367923478	-0.022595897912582	-0.0223781094038727	-0.015429498637352	-0.0425782531900515	-0.00558665414151212	-0.0122309833533074	-0.0190541941207205	-0.00543163051225529	-0.00786451024188555	-0.0162359705580223	-0.00539267812677903	-0.00539267812677903	-0.0065165455481932	-0.0422128371650407	-0.0144650637985874	-0.034568637396063	-0.0182814068844037	-0.00539267812677903	-0.0138244950031095	-0.0115238197037202	-0.00539267812677903	-0.00570219604083239	-0.0125433515696022	-0.0291532845574664	-0.0141841062767376
Ductal...CRISP3.high.centroacinar.like.233	0.0269980880978345	-0.00498458239396263	-0.0136575620954249	-0.00968262977323058	-0.00457940272507463	-0.012440252964392	-0.00369831849399056	-0.00375417802448567	-0.0160845660128719	-0.0101469657585702	-0.012043393946097	0.0557349207058714	-0.00950303390783571	-0.00455453637375452	0.0141046254801065	-0.00267995130159528	-0.00744698048535512	-0.0217495867402312	-0.00267847130838117	-0.00424092907008154	-0.00572779879522167	-0.00555144257826555	-0.00267847130838117	-0.00327363382811999	-0.0112230811524644	-0.0111149085046336	-0.0076636262041358	-0.026412694967594	-0.00277481660801934	-0.00668495638091074	-0.00946396411149394	-0.00269781843877508	-0.00390619735540235	0.415377152485576	-0.00267847130838117	-0.00267847130838117	-0.00873967883011614	-0.0222173493237998	-0.00718460428150212	-0.0159024221476897	-0.00396140101224903	-0.00267847130838117	-0.00686644230346533	-0.0057237275642498	-0.00267847130838117	0.986092292766097	-0.00623011544547427	-0.0144800476491419	-0.0070450564272715
Ductal...CRISP3.high.centroacinar.like.243	0.0553558035029778	-0.00435826772954438	-0.0119414842488779	-0.0126918369055433	-0.00400399903940879	-0.0108771304708992	-0.0032336233754424	-0.00328246413478851	-0.00899138577245765	-0.00887199567047623	-0.00939344669253009	-0.0100411894923083	-0.00899564308524804	-0.00398225715454373	-0.0037334042202271	-0.00234321440621385	-0.00651126456875923	-0.0190167429343103	-0.00234192037470726	-0.00370805472727463	-0.00500809870868491	-0.00485390171713846	-0.00234192037470726	-0.00286230049857757	-0.00981289675782821	-0.00971831604413964	-0.00670068867097678	-0.0230939298479629	-0.00242615985098011	-0.00584498908145714	-0.00827481343886466	-0.00235883653084447	-0.00341538217923763	-0.00705092151971073	-0.00234192037470726	-0.00234192037470726	-0.00764153487722705	-0.0194257309722098	-0.00628185603422725	-0.0161820073905515	-0.00833000762213067	-0.00234192037470726	0.252375838949268	-0.00500453902942558	-0.00234192037470726	-0.00247633713243268	-0.00544729908171121	-0.0126606241814674	-0.00615984242069824
Ductal...CRISP3.high.centroacinar.like.254	0.0553558035029778	-0.00435826772954438	-0.0119414842488779	-0.0126918369055433	-0.00400399903940879	-0.0108771304708992	-0.0032336233754424	-0.00328246413478851	-0.00899138577245765	-0.00887199567047623	-0.0093934466925301	-0.0100411894923083	-0.00899564308524804	-0.00398225715454373	-0.0037334042202271	-0.00234321440621385	-0.00651126456875923	-0.0190167429343103	-0.00234192037470726	-0.00370805472727463	-0.00500809870868491	-0.00485390171713846	-0.00234192037470726	-0.00286230049857757	-0.00981289675782821	-0.00971831604413965	-0.00670068867097678	-0.0230939298479629	-0.00242615985098011	-0.00584498908145714	-0.00827481343886466	-0.00235883653084447	-0.00341538217923763	-0.00705092151971073	-0.00234192037470726	-0.00234192037470726	-0.00764153487722705	-0.0194257309722098	-0.00628185603422725	-0.0161820073905515	-0.00833000762213067	-0.00234192037470726	0.252375838949268	-0.00500453902942558	-0.00234192037470726	-0.00247633713243268	-0.00544729908171121	-0.0126606241814674	-0.00615984242069824
Ductal...CRISP3.high.centroacinar.like.257	-0.018581908321114	-0.00533037252596708	-0.0146050136222682	-0.0149411761100558	-0.00489708475892425	-0.0133032573998159	-0.00395487800874157	-0.00401461262302444	-0.0169743165769774	-0.0108508804201777	-0.0128114399143392	0.0123556581842239	-0.0105840772059391	-0.00487049338066591	-0.00456613418880269	-0.0028658647124091	-0.00796359194074694	-0.0232583976847661	-0.00286428204920011	-0.00453513053111891	-0.00612514728802491	-0.00593655689883102	-0.00286428204920011	-0.00350073214530919	-0.0120016480225613	-0.0118859712287025	-0.00819526679251699	-0.0258640731087245	-0.00296731100882156	-0.00714870474871762	-0.0101204976263903	-0.00288497132749008	-0.00417717782927233	-0.0086236185300496	-0.00286428204920011	-0.00286428204920011	-0.00934596727265502	-0.0237586098644563	-0.00768301419161002	-0.0193193000822314	-0.0101880027858554	-0.00286428204920011	0.00731112414982603	-0.00612079362787765	-0.00286428204920011	-0.0030286802543751	-0.00666231061690986	-0.0154845565913738	-0.00753378563253364
Ductal...CRISP3.high.centroacinar.like.26	0.0119973971749515	-0.005983066135429	-0.015990929914559	-0.0170952402085083	-0.00549672313533648	-0.0149322150472576	-0.00443914502571498	-0.00450619402577787	-0.0191675957257997	-0.0121795493401798	-0.0143612627396156	-0.0137846283291862	-0.0123492935380957	-0.0054668756952229	-0.00512524832021819	-0.00321678419772828	0.00404583660630415	-0.0259606081483704	-0.00321500774052883	-0.00509044832576028	-0.00687515950057314	-0.00666347658994043	-0.00321500774052883	-0.00392938989644202	-0.0134712261672737	-0.0130949477478218	-0.00919876105811542	-0.025521794636933	-0.00333065239318239	-0.00802404955486165	-0.0113597326129021	-0.00323823038016615	-0.00468866502110935	-0.00967956362161327	-0.00321500774052883	-0.00321500774052883	-0.0104903625439772	-0.0251515096941839	-0.00862378413589441	-0.0196309451815737	-0.0112965366187697	-0.00321500774052883	-0.00824188972510512	-0.00687027274332206	-0.00321500774052883	-0.00339953618189313	-0.00747809742031314	-0.017380610025408	-0.00845628283389361
Ductal...CRISP3.high.centroacinar.like.271	0.0319231156553918	-0.0155264834969863	0.159678235480118	0.0699054805356632	-0.0153457053057729	-0.0113245198201749	-0.0123931676558856	-0.0125803544889639	0.158876159352819	-0.0337138920029503	0.169457542480948	0.138568407021026	0.0828743483583876	-0.0152623774741108	-0.0143086250488695	-0.00898059100216689	0.0275248712701136	-0.0717248307323543	-0.00897563150393498	-0.0142114707177444	-0.0191940123284965	-0.0150045972053282	-0.00897563150393498	-0.0109700375837812	-0.0370809580837031	0.065536086205596	-0.0251838780701432	-0.079650708414675	-0.00929848727020077	-0.0207681921450284	0.0933027973363293	-0.00904046427348188	-0.0128969869012051	-0.0270233241093859	-0.00897563150393498	-0.00685155037430042	0.288268690755595	0.0142790660011577	0.0799730045741626	0.192529842994205	-0.0315822046941196	-0.00897563150393498	-0.0226387126103084	-0.0189686746638974	-0.00897563150393498	-0.00949079645075683	0.132186303795766	-0.0485230405311558	-0.000131593659675673
Ductal...CRISP3.high.centroacinar.like.274	-0.0193961073857604	-0.00435826772954438	-0.0119414842488779	-0.00730472667829732	-0.00400399903940879	-0.0108771304708992	-0.0032336233754424	-0.00328246413478851	-0.0140635342054999	-0.00887199567047623	-0.00782245776143784	-0.0100411894923083	-0.00899564308524804	-0.00398225715454373	-0.0037334042202271	-0.00234321440621385	-0.00651126456875923	-0.0190167429343102	-0.00234192037470726	-0.00370805472727463	-0.00500809870868491	-0.00485390171713846	-0.00234192037470726	-0.00286230049857757	-0.00981289675782821	-0.00971831604413964	-0.00670068867097678	-0.0135396795268978	-0.00242615985098011	-0.00584498908145714	-0.00827481343886466	-0.00235883653084447	-0.00341538217923763	-0.00705092151971073	-0.00234192037470726	-0.00234192037470726	-0.00764153487722705	-0.0194257309722098	-0.00628185603422725	-0.0161820073905515	-0.00833000762213067	-0.00234192037470726	-0.00600367122915206	-0.00500453902942558	-0.00234192037470726	-0.00247633713243268	-0.00544729908171121	-0.0126606241814674	-0.00615984242069824
Ductal...CRISP3.high.centroacinar.like.29	-0.0170092437657042	-0.00542398264002399	-0.0125716192109959	-0.0157953359723679	-0.00498308562670527	-0.0135368844936933	-0.00402433217534549	-0.00408511582776387	-0.0174188332461375	-0.0110414397382746	-0.0130577581974995	-0.0124965332263251	-0.0111953223064931	-0.00495602726008175	-0.00464632301990797	-0.00291619401327755	-0.00810344572136817	-0.0236668534257947	-0.00291458355589793	-0.00461477488697076	-0.00623271495491014	-0.00604081260810795	-0.00291458355589793	-0.00356221076313725	-0.0122124167136405	-0.0120947084449056	-0.00833918916481595	-0.0113035146869546	-0.00301942187361102	-0.00727424776914006	-0.0102982302205953	-0.00293563617196421	-0.00425053594657639	-0.00877506346382274	-0.00291458355589793	-0.00291458355589793	-0.00951009783915923	-0.0241758501545882	-0.00781794056519345	-0.0201389479980999	-0.0103669208817577	-0.00291458355589793	-0.00747173201466825	-0.00622828483732563	-0.00291458355589793	-0.00308186886411538	-0.00677931175589092	-0.0157564908889446	-0.00766609130702566
Ductal...CRISP3.high.centroacinar.like.298	-0.00408338125448748	-0.0072565690945287	-0.0183664434539911	-0.017949211491783	-0.00666670739085915	-0.0181105553193114	-0.00538402248455581	-0.0054653429464498	-0.0201633154918591	-0.0147719813431243	-0.0167455067189586	-0.00182155675383596	-0.0149778558015861	-0.00663050688653972	-0.00621616370610513	-0.00390148065634404	-0.010841335174445	-0.0316631096617231	-0.00389932607805266	-0.00617395649017989	-0.00833854562569317	-0.0080818057481175	-0.00389932607805266	-0.00476576535131848	-0.0163385931657992	-0.0161811151202817	-0.0111567286223033	-0.0328038914047617	-0.00403958583674463	-0.00797628794015185	-0.0137776656207703	-0.00392749168499584	-0.00568665311675353	-0.0117398706006593	-0.00389932607805266	-0.00389932607805266	-0.00378258618619677	-0.0295496707054403	-0.0104593671575605	-0.0230930407360289	-0.0138695646112271	-0.00389932607805266	-0.00999618605342779	-0.00833261871617254	-0.00389932607805266	-0.00412313162429868	-0.0090698196205428	-0.021080094169039	-0.010256212998158
Ductal...CRISP3.high.centroacinar.like.31	0.083729920589337	-0.00877733796707848	0.0859709372110916	0.0891003118415283	-0.0080638581587145	-0.0189288075065255	-0.00651235926423232	-0.00661072216388702	-0.0257427274546589	-0.0170550711043772	0.114608728446854	0.313993316683077	0.0515685917764463	-0.00802007106637773	-0.00751889343247762	-0.00471911916591142	-0.0131133682599711	-0.0382987898233004	-0.00471651304977119	-0.00746784079396493	-0.0100860657643013	-0.00977552056783828	-0.00471651304977119	-0.00576453315821857	-0.0197626939473292	-0.0195722130175817	-0.0134948591337425	-0.0449763068648857	-0.00488616723333687	-0.0112633068256017	-0.0143462294384016	-0.0047505813605621	-0.00687841260202702	-0.0142002109549882	-0.00471651304977119	-0.00471651304977119	0.581116356134555	-0.0176637352286892	0.034598281497914	-0.0224912891031694	-0.0167635335048239	-0.00471651304977119	-0.00577965323929583	-0.0100788967444401	0.00851768351895252	-0.00498722182312098	0.254341872164661	-0.0254978776456497	0.0218995322976505
Ductal...CRISP3.high.centroacinar.like.311	0.00628549603667865	-0.0105457519643929	-0.0252913602371546	-0.0279017692279029	-0.00968852382542517	-0.0263195212292371	-0.0078244367211565	-0.00794261728411848	-0.0314871587409489	-0.0182383454081866	-0.0254110833447958	-0.0221846849171525	-0.0217668639524238	-0.00963591472950594	-0.00903376234149996	-0.00566990360867682	-0.0144552392266578	-0.0263811884489688	-0.00566677242533759	-0.00897242387362941	-0.0121181556692729	-0.011745043385353	-0.00566677242533759	-0.00692594236488373	-0.0231798783111882	-0.023515524257109	-0.0106560828540944	-0.0236999693157965	-0.00587060768225897	-0.0141431892010167	-0.0200226639328131	-0.00570770464838681	-0.00826424064811021	-0.0170611981827566	-0.00566677242533759	-0.00566677242533759	-0.0184903123083075	-0.0470046709547522	-0.0152002813328567	-0.0355037624084429	-0.0185560608113084	-0.00566677242533759	-0.0145271542703087	-0.0121095422712737	-0.00566677242533759	-0.00599202224356718	-0.013180894005701	-0.0144743742177701	-0.014905043549314
Ductal...CRISP3.high.centroacinar.like.315	-0.0105203008817791	-0.00435826772954438	-0.00867282731333332	-0.0126918369055433	-0.00400399903940879	-0.0108771304708992	-0.0032336233754424	-0.00328246413478851	-0.0140635342054999	-0.00887199567047623	-0.0105301369384603	-0.0100411894923083	-0.00899564308524804	-0.00398225715454373	-0.0037334042202271	-0.00234321440621385	-0.00651126456875923	-0.0190167429343103	-0.00234192037470726	-0.00370805472727463	-0.00500809870868491	-0.00485390171713846	-0.00234192037470726	-0.00286230049857757	-0.00981289675782821	-0.00971831604413965	-0.00670068867097678	-0.0230939298479629	-0.00242615985098011	-0.00584498908145714	-0.00827481343886466	-0.00235883653084447	-0.00341538217923763	-0.00705092151971073	-0.00234192037470726	-0.00234192037470726	-0.00764153487722705	-0.0194257309722098	-0.00628185603422725	-0.0161820073905515	-0.00833000762213067	-0.00234192037470726	-0.00600367122915206	-0.00500453902942558	-0.00234192037470726	-0.00247633713243268	-0.00544729908171121	-0.0126606241814674	-0.00615984242069824
Ductal...CRISP3.high.centroacinar.like.317	0.0209892948004192	-0.00621463353936313	-0.0169978960188696	-0.0180978132147843	-0.00570946721634492	-0.0155101485340703	-0.00461095681352137	-0.00468060086477198	-0.017666453093019	-0.012650944199931	-0.0139912939499773	-0.0141800310157755	-0.0128272581435852	0.431075210100677	-0.00532361491372829	-0.00334128597471405	0.159665602502121	-0.0271167573409645	-0.00333944076186782	-0.00528746802719345	-0.00714125430901147	-0.00692137846502939	-0.00333944076186782	-0.00408147222292274	-0.0139926138305143	-0.0138577472936375	-0.00955478807995034	0.0198990776115948	-0.00345956130219965	-0.00833461077588096	-0.0117993974487926	-0.00336356220593945	-0.00487013418128222	-0.0100541995304158	-0.00333944076186782	-0.00333944076186782	-0.0108963794533093	-0.0276999502366874	-0.00895755736507738	0.0204479762070544	-0.0118781011090055	-0.00333944076186782	-0.00856088218882743	-0.00713617841567787	-0.00333944076186782	-0.00353111115539369	-0.00776752821830052	-0.0180533057053943	-0.00878357312593668
Ductal...CRISP3.high.centroacinar.like.32	-0.0204378942279346	-0.00526510799607561	0.12289716296741	-0.00493623300946757	-0.00483712535963783	-0.0131403736921586	-0.00390645489145264	-0.00396545812129654	0.114789448698757	-0.0107180233626115	0.00578654995926558	-0.0121304955011541	-0.0101102643656257	-0.00481085956346456	-0.00451022691406686	-0.00283077536128463	-0.00786608654469285	-0.0229736242691127	-0.00282921207604028	-0.00447960286196108	-0.00605015161814977	0.638040185832308	-0.00282921207604028	-0.00345786954300016	-0.0118547010854946	-0.0117404406263354	-0.00809492479353978	0.00533622689701916	-0.00293097955973632	-0.00706117674715956	-0.00999658330020835	-0.00284964803694674	-0.00412603289597313	0.13139440553298	-0.00282921207604028	-0.00282921207604028	0.00209995059682138	-0.0234677119026113	0.0136814142234008	0.0530743207087101	-0.0100632619334829	-0.00282921207604028	-0.00725287645367353	0.0166306846641751	-0.00282921207604028	-0.00299159740659468	0.288994060801085	-0.0152949652820253	-0.00744154274046276
Ductal...CRISP3.high.centroacinar.like.320	-0.00340526936640442	-0.00942559256461932	-0.0246177796891669	-0.0271375961392919	0.0232758967488713	-0.0235238875748506	-0.00699333274955448	-0.00709896028937318	-0.0253770497937001	0.000755128081397704	-0.0224316131698076	-0.018864185819173	-0.0191036510411496	-0.00861239734581279	-0.00801438284434861	-0.00506765202486243	-0.0140818624999851	-0.0371901032280969	-0.00506485343273735	-0.00801938183596974	-0.0108309770947447	-0.0104974964305913	-0.00506485343273735	-0.00619027557995371	-0.0183706359068982	-0.0209382481439836	-0.0144915285692167	-0.0498704240918312	-0.00524703750918182	-0.0126409135567775	-0.0178958762662175	-0.00510143787531942	-0.00361722426562265	0.00271582773240064	-0.00506485343273735	-0.00506485343273735	-0.0165262895238885	-0.0420118810445583	-0.0135857224022379	-0.0305938858832778	-0.0179971240528283	-0.00506485343273735	-0.0129840942341168	-0.0108232786034079	-0.00506485343273735	0.0366002745421828	-0.0117808324104959	-0.0273810358962859	-0.0133218444856369
Ductal...CRISP3.high.centroacinar.like.321	-0.0270200930798939	-0.00607136253565191	-0.0159057379807433	-0.0147591892230443	-0.0055778422229224	-0.0151525804596036	-0.00450465667425202	-0.00457269516452112	-0.0195914569716114	0.109443295751798	-0.0117291831647798	-0.0139880579808611	-0.0125315409243068	-0.00554755430271747	-0.00520088528739862	-0.00326425659039856	-0.00907063315419938	-0.0264916126695972	-0.00326245391674549	-0.0051655717244511	-0.00697662116272397	-0.00676181429548198	-0.00326245391674549	-0.00398737872275193	-0.0136700307183576	-0.0135382733694937	-0.00933451377579519	-0.0246804464694084	-0.00337980522052127	-0.00814246621195142	-0.0115273763384619	-0.00328601926953978	-0.00475785901526622	-0.00982241188773156	-0.00326245391674549	-0.00326245391674549	-0.0106451763515969	-0.0270613607449621	-0.00875105150654739	-0.0225426337984306	-0.0116042655791562	-0.00326245391674549	-0.00836352120590252	-0.00697166228808955	-0.00326245391674549	-0.00344970557673088	-0.00758845706999509	-0.0176371081593387	-0.00858107826763924
Ductal...CRISP3.high.centroacinar.like.325	-0.0404643091233478	-0.0214485056201014	0.55056014748513	0.482677898115543	-0.0197050298946683	-0.0386247016744612	-0.0159137513905596	-0.0161541132421786	0.382673193538878	-0.0392157915572142	0.72513736227056	-0.0482171836187034	0.386912716990655	0.013401233806281	-0.0182260885204649	-0.0115317485018376	0.0275982577582921	-0.0900730783431765	-0.0115253801362933	-0.0163067922510389	-0.0162114515361723	-0.0117013821818871	-0.0115253801362933	-0.0140863462595443	-0.0474902313332593	0.0972311347567736	-0.0327947606545567	-0.100981229199913	-0.0119399510145402	0.226077051210699	0.0894460593394738	-0.0114723821585804	-0.0167362877486564	-0.0307655559741076	-0.0115253801362933	-0.00884920200209107	0.00278678315445577	0.0427081273710714	0.578637799775764	0.26005552025059	-0.0407943680309577	-0.00915155028625244	-0.0293267693581699	-0.0190538245532988	-0.0115253801362933	-0.00933527281845055	0.00101594158005748	-0.0622813238499876	-0.0290853602772504
Ductal...CRISP3.high.centroacinar.like.327	0.0675403905163937	-0.00884103585204582	-0.0228741615096185	-0.0200012684631498	-0.00812237826028895	-0.0220649823343122	-0.00655962000693529	-0.00665869673448299	-0.017411590385137	-0.0179974330787787	-0.0213610828836374	-0.0203692204810842	-0.0167051739627164	-0.00807827340131483	-0.00757345867888148	-0.00475336621335392	-0.0132085330839861	-0.0385767273845181	-0.00475074118440815	-0.00752203554704754	-0.0101592611977274	-0.00984646234847399	-0.00475074118440815	-0.00580636686353787	-0.0199061134909794	0.00724047232255822	-0.0135927924693365	-0.0465983887962303	-0.00492162656275174	-0.0118569489601735	-0.0167860092178507	-0.00478505673181567	-0.0069283298248029	-0.0143032630884842	-0.00475074118440815	-0.00475074118440815	-0.0155013615515735	-0.039293294277143	-0.0127431626192913	0.00763200126222844	-0.016897974288232	-0.00475074118440815	-0.012178846246873	-0.0101520401516819	-0.00475074118440815	-0.00502341451425208	-0.0110502083549741	-0.0256829179031031	-0.012495649892082
Ductal...CRISP3.high.centroacinar.like.329	-0.0193961073857604	-0.00435826772954438	-0.0114915419406822	-0.0121418249912612	-0.00400399903940879	-0.0108771304708992	-0.0032336233754424	-0.00328246413478851	-0.0140635342054999	0.0429698496092461	-0.0105301369384603	-0.0100411894923083	-0.00899564308524804	-0.00398225715454373	-0.0037334042202271	-0.00234321440621385	-0.00651126456875923	-0.0190167429343103	-0.00234192037470726	-0.00370805472727463	-0.00500809870868491	-0.00485390171713846	-0.00234192037470726	-0.00286230049857757	-0.00981289675782821	-0.00971831604413964	0.0825188100241375	-0.0230939298479629	-0.00242615985098011	-0.00584498908145714	-0.00827481343886466	-0.00235883653084447	-0.00341538217923763	-0.00705092151971073	-0.00234192037470726	-0.00234192037470726	-0.00764153487722705	-0.0194257309722098	-0.00628185603422725	-0.0161820073905515	-0.0027004537631029	-0.00234192037470726	-0.00600367122915206	-0.00500453902942558	-0.00234192037470726	-0.00247633713243268	-0.00544729908171121	-0.0126606241814674	-0.00615984242069824
Ductal...CRISP3.high.centroacinar.like.335	-0.0195861478436397	-0.00440785650229609	0.277924839997979	0.104161340132565	-0.00404955691028426	-0.0110008914659972	-0.00327041584086219	-0.00331981231487901	0.387187358649819	-0.00896561348335906	0.531649260276606	-0.0101554390737454	-0.00909641874221126	-0.00402756764424515	-0.00377588323825807	-0.00236987571614453	-0.00658535033839602	-0.0192331171917829	-0.00236856696102794	-0.00375024531643353	-0.00506508131833497	-0.00490912985917725	-0.00236856696102794	-0.0028948680180094	-0.00992454880344745	-0.00982889194166316	-0.0067769297255436	-0.0233566947147038	-0.0024537649218421	-0.00591149390706291	-0.008368965030425	-0.00238567559075204	-0.00345424271311405	-0.00713114755597758	-0.00236856696102794	-0.00236856696102794	-0.00772848096682414	-0.0196467587333513	-0.0063533315723702	-0.0163661277651941	-0.00842478721820588	-0.00236856696102794	-0.00607198155489001	-0.00506148113671626	-0.00236856696102794	-0.00250451312503735	-0.00550927895376965	-0.0128046779327259	-0.00622992967667741
Ductal...CRISP3.high.centroacinar.like.338	-0.021292664876872	-0.00485335761696044	-0.0132980113048639	-0.0103597169160402	-0.00445884476175779	-0.0121127492154159	-0.00360095607096295	-0.00365534503605191	-0.00515324994678396	-0.00987983539263829	-0.0117263379602555	0.0253525383579619	-0.0100175288891236	-0.00443463304529953	-0.00415751095018793	-0.00260939854829853	-0.00725093028971306	-0.0200554203913855	-0.00260795751758201	-0.00412928180908378	-0.00557700800469793	-0.00540529456489221	-0.00260795751758201	-0.00318745170991443	-0.0109276208299922	-0.0108222959496306	-0.00746187256457636	-0.0241785358864875	-0.00270176641808761	-0.00650896733287798	-0.00921481453748114	-0.00262679531285596	0.0333519986999299	-0.00785189111543083	-0.00260795751758201	-0.00260795751758201	-0.00850959688645286	-0.0216324524397345	-0.00699546143659078	-0.0136275562285223	-0.00927627866185102	-0.00260795751758201	-0.00668567543297244	-0.00557304395349242	-0.00260795751758201	-0.00275764373133419	-0.00606610060021452	-0.0140988439948415	-0.00685958733767309
Ductal...CRISP3.high.centroacinar.like.34	0.0295021867723586	-0.00776234826701735	-0.0190463762501155	-0.0217408569633526	-0.0071313735028259	-0.0193728518072781	-0.0057592861114056	-0.00584627456810366	-0.0190993140553195	-0.0158015809241958	-0.0179962876279802	-0.00837723726419602	-0.0160218047276278	-0.0070926498417805	-0.00664942715255924	-0.00417341187234169	-0.0115969707181536	-0.0338700122894675	-0.00417110712104003	-0.00660427811516636	-0.00891973801170681	-0.00864510349533786	-0.00417110712104003	-0.00509793677065801	-0.0174773847935476	-0.0173089306084096	-0.0119343469288008	-0.0411317379881791	-0.00432114291352435	-0.0104102922726887	-0.0147379619020739	-0.00420123585645161	0.00358532766080776	-0.0125581336062444	-0.00417110712104003	-0.00417110712104003	-0.0136100530514671	-0.0345984456451558	-0.0111883797249037	-0.0288211704327858	-0.0148362662053914	-0.00417110712104003	0.161731352826839	-0.00891339799960923	-0.00417110712104003	-0.00441051179994834	-0.00970198143179852	-0.0225493660034157	-0.0109710658239909
Ductal...CRISP3.high.centroacinar.like.346	-0.0300993250013159	-0.00900910213975659	0.00606155054602169	0.0513966878500927	-0.00536832553015805	-0.0190950039910288	-0.00701677097988341	-0.00712275253154396	-0.00269007390684054	-0.0151157760890373	0.253332218905685	0.0494350962523222	-0.000373063739709447	-0.00864126188864299	-0.00810126577745924	-0.0050846363154202	-0.0141290580144208	-0.0379939570064783	-0.00508182834378335	-0.00804625888090644	-0.0108672772315929	-0.00935200613367099	-0.00508182834378335	-0.00621102235549528	-0.0212934040871413	-0.0194938022480329	-0.00742218954622273	-0.0402588723083966	-0.00526462301212998	-0.012005838877577	-0.0179558544890315	-0.00511853539952032	-0.0074111768063301	-0.0153000815978369	-0.00508182834378335	-0.00508182834378335	0.0277602653426686	-0.00152509300822411	0.0370132290507702	0.105646083553677	-0.0175492298541827	-0.00508182834378335	-0.0117134287628298	-0.0108595529386792	-0.00508182834378335	-0.00537350473750954	-0.0118203159977057	-0.0237533888670486	0.363157671162417
Ductal...CRISP3.high.centroacinar.like.36	0.0362487075244865	-0.00805117332766102	0.116720082990332	0.105692918861532	-0.00739672096129773	-0.0200936858777943	-0.00597358030475672	-0.00606380546836574	0.0583918171806863	-0.0163895334885105	0.295125155065157	0.283650155891151	0.0136832218655194	-0.00735655645228146	-0.00689684212732196	-0.00432869812022133	-0.0120284761924938	-0.0351302634424689	-0.00432630761266246	-0.00685001316356988	-0.00925162776768483	-0.00896677452263785	-0.00432630761266246	-0.00528762317048101	-0.0181276914467981	0.0277293524917682	-0.012378405653929	-0.0426344206788516	-0.00448192600661896	-0.010375056075723	0.0553627867007861	-0.0043575573920588	-0.00630934940477406	-0.0130254024758733	-0.00432630761266246	-0.00432630761266246	0.33960904661388	0.0537000232531896	0.11281983594001	-0.0241703202001278	-0.0153883008911714	-0.00432630761266246	-0.0110907820876915	-0.00924505185347161	-0.00432630761266246	-0.00457462017208908	0.037301196367586	-0.0233883932899246	0.0100342951125141
Ductal...CRISP3.high.centroacinar.like.37	0.0553558035029778	-0.00435826772954438	-0.0119414842488779	-0.0126918369055433	-0.00400399903940879	-0.0108771304708992	-0.0032336233754424	-0.00328246413478851	-0.00899138577245765	-0.00887199567047623	-0.0093934466925301	-0.0100411894923083	-0.00899564308524804	-0.00398225715454373	-0.0037334042202271	-0.00234321440621385	-0.00651126456875923	-0.0190167429343102	-0.00234192037470726	-0.00370805472727463	-0.00500809870868491	-0.00485390171713846	-0.00234192037470726	-0.00286230049857756	-0.00981289675782821	-0.00971831604413965	-0.00670068867097678	-0.0230939298479629	-0.00242615985098011	-0.00584498908145714	-0.00827481343886466	-0.00235883653084447	-0.00341538217923763	-0.00705092151971073	-0.00234192037470726	-0.00234192037470726	-0.00764153487722705	-0.0194257309722098	-0.00628185603422725	-0.0161820073905515	-0.00833000762213067	-0.00234192037470726	0.252375838949268	-0.00500453902942558	-0.00234192037470726	-0.00247633713243268	-0.00544729908171121	-0.0126606241814674	-0.00615984242069824
Ductal...CRISP3.high.centroacinar.like.388	-0.0196708651724878	-0.00456052618213225	-0.0124956645507	-0.00994002585177255	-0.00418981659356782	-0.0113819162514346	-0.00338368934218771	-0.00343479670308782	-0.00480345430793782	-0.00928372717185061	-0.0110188194460248	0.0262481173367742	-0.00941311281482	-0.00416706571149056	-0.00390666401226542	-0.00245195828091197	-0.0068134392807761	-0.0198992717824306	-0.00245060419600197	-0.00388013810025459	-0.00524051451195449	-0.0050791615477053	-0.00245060419600197	-0.00299513411633797	-0.0102682935890482	-0.0101693235743845	-0.00701165417515579	-0.0241656727525023	-0.0025387530571899	-0.00611624328619415	-0.00865883091219531	-0.00246830539697267	0.0338061454157134	-0.00737814062702434	-0.00245060419600197	-0.00245060419600197	-0.00799616316432996	-0.0203272401337954	-0.00657338435687929	-0.0169329818551057	-0.00871658654665981	-0.00245060419600197	-0.0062822895536811	-0.00523678963512966	-0.00245060419600197	-0.00259125896550329	-0.00570009729224369	-0.0132481783233071	-0.00644570833658722
Ductal...CRISP3.high.centroacinar.like.39	0.0773997830812947	-0.0113124548605717	0.0182966839811276	0.0287842034888785	-0.0103929040632434	-0.0282330171298264	-0.00839329310193754	-0.00852006569135728	-0.0312796757973394	-0.0230284270663524	0.0034334305707477	0.291986767876258	-0.0232662045319463	-0.0103364701527123	-0.009690539759934	-0.00608211997148389	-0.0169008402168605	-0.0491144242989368	-0.00607876114317987	-0.00962474182998599	-0.0129991763000774	-0.0125989378074579	-0.00607876114317987	-0.00742947592871623	-0.00726474321672723	-0.0230904363855223	-0.017392515290265	-0.0597081739236921	-0.00629741573990297	-0.0141001800244214	-0.0162486432107947	-0.00612266924258811	-0.0087208030259901	0.0251120745404282	-0.00607876114317987	-0.00607876114317987	0.356239512579608	-0.0299378820420071	0.0287983209926258	-0.0365018155332573	-0.0216216260820266	-0.00607876114317987	-0.0155833152050519	-0.0129899366862129	0.0237685471128579	-0.00642765744754532	-0.00685964627284097	-0.0328264862565422	0.00500061685886122
Ductal...CRISP3.high.centroacinar.like.391	-0.0193961073857604	-0.00435826772954438	-0.0119414842488779	-0.0126918369055433	-0.00400399903940879	-0.0108771304708992	-0.0032336233754424	-0.00328246413478851	-0.0131711479741842	-0.00887199567047623	-0.00619993811681786	-0.00213298419913358	-0.00899564308524804	-0.00398225715454373	-0.0037334042202271	-0.00234321440621385	-0.00651126456875923	-0.0190167429343102	-0.00234192037470726	-0.00370805472727463	-0.00500809870868491	-0.00485390171713846	-0.00234192037470726	-0.00286230049857757	0.0597088078705687	-0.00971831604413964	-0.00670068867097678	-0.0122375992584786	-0.00242615985098011	-0.00584498908145714	-0.00827481343886466	-0.00235883653084447	-0.00341538217923763	-0.00705092151971073	-0.00234192037470726	-0.00234192037470726	-0.00764153487722705	-0.0194257309722097	-0.00628185603422725	-0.0161820073905515	-0.00833000762213067	-0.00234192037470726	-0.00600367122915206	-0.00500453902942558	-0.00234192037470726	-0.00247633713243268	-0.00544729908171121	-0.0126606241814674	-0.00615984242069824
Ductal...CRISP3.high.centroacinar.like.392	-0.0226072076238902	-0.00591385249845066	-0.0162037260771537	-0.0172219000877264	-0.0054331356383829	-0.014759475370281	-0.0043877918624122	-0.00445406522251974	-0.0190648005959539	-0.0120386532030639	-0.014288630370363	0.00836891938983634	-0.01220643375675	-0.00540363348107884	-0.00506595813879117	-0.00317957161664367	-0.00883531270394341	-0.0258043377996472	-0.00317781570995477	-0.00503156071955619	-0.00679562589972874	-0.00658639179106469	-0.00317781570995477	-0.00388393371065322	-0.0133153875827604	-0.013187048429532	-0.00909234744106432	-0.0313367840632171	-0.00329212255573371	-0.00793122530047179	-0.0112283203250478	-0.00320076970416629	-0.00463442534677875	-0.00956758795772283	-0.00317781570995477	-0.00317781570995477	-0.0103690073510953	-0.02635930483698	-0.00852402199871413	-0.0219578077289355	-0.0113032148195725	-0.00317781570995477	-0.00814654543999502	-0.0067907956737335	-0.00317781570995477	-0.00336020947918547	-0.0073915888796381	-0.0171795466900661	-0.00835845839455047
Ductal...CRISP3.high.centroacinar.like.4	0.00848219407761999	0.0037549673895487	-0.0202477862457104	-0.0204815079643225	0.0789631277456241	-0.0196632726877496	-0.00584562430053751	-0.00593391681223152	-0.024851393525876	-0.0160384644295515	-0.01896547136732	-0.0142347947500805	-0.0162619896359741	-0.00719897665584055	0.0593980405979045	-0.00423597601945812	-0.0117708223782123	-0.0339338315811078	-0.00423363671733715	-0.00670328368668289	-0.00905345493643758	-0.00877470333917393	-0.00423363671733715	-0.00517436058787659	-0.0177393904874213	-0.0175684109842118	-0.012113256238457	-0.0417483490932802	-0.00438592171543089	-0.0105663542855444	-0.014958900559662	-0.00426421711644557	-0.00617420111884327	-0.0127463941811606	-0.00423363671733715	-0.00423363671733715	0.0288411499972845	-0.0193566042496936	-0.0113561061455195	-0.0198751998502446	0.00497743296182485	-0.00423363671733715	-0.0104539870984375	-0.0090470198804139	-0.00423363671733715	-0.00447663034217501	-0.00984742506693135	-0.0228874064114016	-0.0111355344643341
Ductal...CRISP3.high.centroacinar.like.414	-0.0193961073857604	-0.00435826772954438	-0.0119414842488779	-0.0126918369055433	-0.00400399903940879	-0.0108771304708992	-0.0032336233754424	-0.00328246413478851	-0.0131711479741842	-0.00887199567047623	-0.00619993811681786	-0.00213298419913358	-0.00899564308524804	-0.00398225715454373	-0.0037334042202271	-0.00234321440621385	-0.00651126456875923	-0.0190167429343102	-0.00234192037470726	-0.00370805472727463	-0.00500809870868491	-0.00485390171713846	-0.00234192037470726	-0.00286230049857756	0.0597088078705687	-0.00971831604413964	-0.00670068867097678	-0.0122375992584786	-0.00242615985098011	-0.00584498908145714	-0.00827481343886466	-0.00235883653084447	-0.00341538217923763	-0.00705092151971073	-0.00234192037470726	-0.00234192037470726	-0.00764153487722705	-0.0194257309722098	-0.00628185603422725	-0.0161820073905515	-0.00833000762213067	-0.00234192037470726	-0.00600367122915206	-0.00500453902942558	-0.00234192037470726	-0.00247633713243268	-0.00544729908171121	-0.0126606241814674	-0.00615984242069824
Ductal...CRISP3.high.centroacinar.like.417	-0.0105858608824615	-0.00662715540845228	0.0528068992560562	0.0413577776406172	-0.00608845659241538	-0.0165396984540453	-0.00491702804217151	-0.00499129500384971	-0.0162722227228007	-0.00556386990828842	0.10865479864701	-0.0152685716850631	0.0691565374010222	-0.00605539601449433	-0.00567699175575961	-0.00356307757782628	0.00674495923451128	-0.0269408146982817	-0.00356110988138591	-0.00563844547091743	-0.00761528444393978	-0.00738081343621193	-0.00356110988138591	-0.00435239673349462	-0.0149214311411804	-0.0146704452035028	-0.0101890264485567	-0.0299121468302952	-0.00368920391677578	-0.00888785485594129	-0.012582630998908	-0.00358683248554695	-0.00519340937401119	-0.0107215883886988	-0.00356110988138591	-0.00356110988138591	0.234397213087327	-0.0295386483953057	-0.00955215208788926	-0.00154818867285968	-0.0126665589383659	-0.00356110988138591	-0.00775824571500035	-0.0076098716173032	-0.00356110988138591	-0.00376550318584217	0.306462015284856	-0.0161287369193083	-0.00936661892907891
Ductal...CRISP3.high.centroacinar.like.429	0.00255212052045318	-0.00921398395851733	0.0285969268172533	0.025540037615974	-0.00846501068966872	-0.02299576618347	-0.00683632942217796	-0.00693958557830765	-0.0285704890285104	-0.0187566324192638	0.0731852088359399	-0.0212284707245909	0.0442226440276844	-0.0084190453220488	-0.0078929356181222	-0.00495388105780235	0.0536537298215941	-0.0257057392402731	-0.00495114529527387	-0.00783934326539975	-0.0105878170016228	-0.0102618231217771	-0.00495114529527387	-0.00605130123135115	-0.0207458281418311	-0.0205458713624887	-0.0141661875214475	-0.0386679751837771	-0.0051292392608626	-0.0123571196118062	-0.0174941061487733	-0.00498690840138858	-0.00722059280534181	0.00637332445041413	-0.00495114529527387	-0.00495114529527387	0.171747885749604	-0.0410686962499033	-0.013280717092416	-0.0341214364937114	-0.0176107943264566	-0.00495114529527387	-0.0126925957353708	0.189612546217557	-0.00495114529527388	-0.00523532101055684	0.228889738007903	-0.0267663198665064	-0.0130227633485109
Ductal...CRISP3.high.centroacinar.like.446	0.0487720024775612	-0.00722543547059824	0.0838861197889119	0.0845921219715897	-0.00663810451282442	-0.0180328536932209	-0.00536092284489363	-0.00544189440903092	-0.022612432740581	-0.0129976460782736	0.122413606510349	0.237591589644754	0.0621603586056216	-0.00660205932334771	-0.00618949384317198	-0.00388474172229074	-0.0107948214504208	-0.0302767342757581	-0.0038825963880139	-0.00614746771331795	-0.00830276988370609	-0.0080471315243124	-0.0038825963880139	-0.00474531828545913	-0.0162684939758721	-0.0161116915750266	-0.00816431438130844	-0.0377792521887844	-0.0040222543754662	-0.00558734694044824	-0.013718553848459	-0.00391064115308223	-0.00566225506896351	-0.0116895017953035	-0.0038825963880139	-0.0038825963880139	0.507618402431511	-0.016145200821801	0.0249479941411721	-0.0248975513107635	-0.0135662093143445	-0.0038825963880139	-0.00995329836183798	-0.00829686840303064	-0.0038825963880139	-0.00410544171771411	0.283949073100313	-0.0209896520171449	-0.00982770126623764
Ductal...CRISP3.high.centroacinar.like.464	-0.0196837012750153	-0.0205719315990372	0.317242296729108	0.304482818637214	-0.0195354823726151	0.0775201595395588	0.00820945573114908	-0.0160151187881829	0.0967588922997413	-0.030973283271131	0.218626206646764	0.0709232040113754	0.342307308923337	0.017134490386502	-0.0178107276232079	-0.0114325261513068	-0.0317515708755535	-0.0624354725104983	-0.0114262125809393	-0.0180915722127799	-0.0238330147567143	-0.019655076337021	-0.0114262125809393	-0.0139651434440268	-0.0372603342216499	0.0808899815270992	-0.0177226392077902	-0.0731027097039088	-0.011776434512369	-0.00246218819258234	0.126064980507292	0.00670960754692278	-0.0161400080888449	-0.0233123458619966	-0.0114262125809393	-0.0114262125809393	0.166520386801614	0.0501136379913684	0.205255755808014	0.138482352041908	-0.0352066418015649	-0.0114262125809393	-0.0281203874444518	-0.0110530315762064	-0.0114262125809393	-0.0120820309703256	0.159335602608338	-0.0429133145899588	0.0111703143741061
Ductal...CRISP3.high.centroacinar.like.466	0.000949641212941568	-0.00712809654605673	-0.0175310115400573	-0.0190017698504569	-0.00654867793682054	-0.0177899204344498	-0.00528870208167522	-0.00536858282090602	-0.0223781567081663	-0.0145104536067506	-0.0172224005954747	-0.00245532069262051	-0.0145494964677847	-0.00651311833745019	-0.00610611081711047	-0.00383240763351393	-0.0106493968161718	-0.031102536154078	-0.00383029120054446	-0.00606465085081838	0.00470490200431072	-0.00793872295414274	-0.00383029120054446	-0.00468139076435769	-0.016049329648135	-0.0158946396427466	-0.0109592064406709	-0.0368974375586267	-0.00396806775699408	-0.00955968037503504	-0.0135337415581399	-0.00385795815485219	-0.00558597484735812	0.147465999408416	-0.00383029120054446	-0.00383029120054446	0.0422863747805085	-0.0103216281105102	-0.0102741912794518	-0.026335443223416	-0.013624013540385	-0.00383029120054446	-0.00981921047715276	-0.00818509545167016	-0.00383029120054446	0.201437492033558	-0.00890924472272907	-0.0207068856479532	-0.0100746338242564
Ductal...CRISP3.high.centroacinar.like.469	-0.0193961073857604	-0.00435826772954438	-0.0106621896615352	-0.0126918369055433	-0.00400399903940879	-0.0108771304708992	-0.0032336233754424	-0.00328246413478851	-0.0140635342054999	0.204710851779995	-0.0105301369384603	-0.0100411894923083	-0.00899564308524804	-0.00398225715454373	-0.0037334042202271	-0.00234321440621385	-0.00651126456875923	-0.0190167429343103	-0.00234192037470726	-0.00370805472727463	-0.00500809870868491	-0.00485390171713846	-0.00234192037470726	-0.00286230049857756	-0.00981289675782821	-0.00971831604413964	-0.00670068867097678	-0.00995840066650413	-0.00242615985098011	-0.00584498908145714	-0.00827481343886466	-0.00235883653084447	-0.00341538217923763	-0.00705092151971073	-0.00234192037470726	-0.00234192037470726	-0.00764153487722705	-0.0194257309722098	-0.00628185603422725	-0.0161820073905515	-0.00833000762213067	-0.00234192037470726	-0.00600367122915206	-0.00500453902942558	-0.00234192037470726	-0.00247633713243268	-0.00544729908171121	-0.0126606241814674	-0.00615984242069824
Ductal...CRISP3.high.centroacinar.like.470	-0.0271821761791729	-0.0061077822938561	-0.0159674185989224	-0.017786648627089	-0.00561130154344017	-0.0152434749356405	-0.00453167836928436	-0.00460012499617018	-0.00874685117601444	0.115731442654347	-0.00294464111431616	-0.0140719669364567	-0.0126067127967999	-0.00558083193770355	-0.00523208338889602	-0.00328383760455159	-0.00912504437808776	-0.0266505256190711	-0.00328202411735573	-0.00519655799352764	-0.00701847121768883	-0.00680237580704005	-0.00328202411735573	-0.00401129746720154	-0.0137520319512741	-0.0136194842409783	-0.00939050791758328	-0.0167885738952649	-0.00340007936626464	-0.00819130972094693	-0.0115965246155595	-0.00330573082959705	-0.00478639957331857	-0.00988133274179563	-0.00328202411735573	-0.00328202411735573	-0.0107090326518079	-0.0272236913930202	-0.00880354568360063	-0.0226778583493289	-0.0116738750851029	-0.00328202411735573	-0.00841369073840301	-0.00701348259668133	-0.00328202411735573	-0.00347039902770542	-0.00763397729218727	-0.0177429063571588	-0.00863255284090076
Ductal...CRISP3.high.centroacinar.like.472	0.0885084967353798	-0.00705990394571062	-0.016997671651948	-0.0146524438844341	-0.00648602847992058	-0.0176197290058493	-0.00523810647805579	-0.00531722301953892	-0.00889957921488328	-0.0143716359634636	-0.0167962715213265	-0.0161917734836129	-0.0143249965413354	-0.0064508090697624	-0.00604769528192098	-0.00379574401084455	0.221882561732296	-0.0306278577201182	-0.00379364782522536	-0.00600663195207923	-0.00811255710480391	0.00123046541221062	-0.00379364782522536	-0.00463660514629049	-0.0158957899877998	-0.0157425798604752	-0.0108543626327777	-0.01105533776623	-0.00393010631007054	-0.0094682254601024	-0.0134042678587731	-0.0038210500971532	-0.00545745542960831	0.0244843766930961	-0.00379364782522536	-0.00379364782522536	-0.012218404012744	-0.0314675011379702	-0.00987551991499529	0.0609526478199978	-0.0134936762330174	-0.00379364782522536	-0.009725272706886	0.122049943434523	-0.00379364782522536	-0.00401138786716962	-0.00464989235709261	-0.0205087883903923	-0.00997825248688645
Ductal...CRISP3.high.centroacinar.like.474	-0.0193961073857604	-0.00435826772954438	-0.0119414842488779	-0.00418280209218739	-0.00400399903940879	-0.0108771304708992	-0.0032336233754424	-0.00328246413478851	-0.0140635342054999	-0.00887199567047623	-0.00760965736432551	-0.0100411894923083	-0.00899564308524804	-0.00398225715454373	-0.0037334042202271	-0.00234321440621385	-0.00651126456875923	-0.0190167429343103	-0.00234192037470726	-0.00370805472727463	-0.00500809870868491	0.00242610274175738	-0.00234192037470726	-0.00286230049857756	-0.00981289675782821	-0.00971831604413964	-0.00670068867097678	-0.0230939298479629	-0.00242615985098011	-0.00584498908145714	-0.00827481343886466	-0.00235883653084447	-0.00341538217923763	-0.00705092151971073	-0.00234192037470726	-0.00234192037470726	-0.00764153487722705	-0.0194257309722098	-0.00628185603422725	0.021971261147776	-0.00833000762213067	-0.00234192037470726	-0.00600367122915206	-0.00500453902942558	-0.00234192037470726	-0.00247633713243268	-0.00544729908171121	-0.0126606241814674	-0.00615984242069824
Ductal...CRISP3.high.centroacinar.like.476	-0.0193961073857604	-0.00435826772954438	-0.0106621896615352	-0.0126918369055433	-0.00400399903940879	-0.0108771304708992	-0.0032336233754424	-0.00328246413478851	-0.0140635342054999	0.204710851779995	-0.0105301369384603	-0.0100411894923083	-0.00899564308524804	-0.00398225715454373	-0.0037334042202271	-0.00234321440621385	-0.00651126456875923	-0.0190167429343102	-0.00234192037470726	-0.00370805472727463	-0.00500809870868491	-0.00485390171713846	-0.00234192037470726	-0.00286230049857757	-0.00981289675782821	-0.00971831604413965	-0.00670068867097678	-0.00995840066650413	-0.00242615985098011	-0.00584498908145714	-0.00827481343886466	-0.00235883653084447	-0.00341538217923763	-0.00705092151971073	-0.00234192037470726	-0.00234192037470726	-0.00764153487722705	-0.0194257309722098	-0.00628185603422725	-0.0161820073905515	-0.00833000762213067	-0.00234192037470726	-0.00600367122915206	-0.00500453902942558	-0.00234192037470726	-0.00247633713243268	-0.00544729908171121	-0.0126606241814674	-0.00615984242069824
Ductal...CRISP3.high.centroacinar.like.478	0.124931642209319	-0.0139806725558666	-0.00418900847866305	0.00105673394080323	-0.013986566468592	-0.0379954407634527	-0.0112955292520989	-0.0114661373167481	-0.0467449845122253	-0.0308770995786572	-0.00755541889253687	0.170398173583594	-0.0252216461495379	0.0491239992023164	-0.0130413383635672	-0.00818519777854678	0.00164523148497718	-0.0663340625534644	-0.00818067753328667	-0.0129527887998347	-0.017494036532195	-0.0169554034180772	-0.00818067753328667	-0.00999844300221166	-0.0342779135064579	-0.0339475289520082	-0.0234065059855249	-0.0661247060180948	-0.00847493860142708	-0.0169956289327035	-0.0289051588271529	-0.00823976819236961	-0.0119304398915653	-0.0214932047684201	-0.00818067753328667	-0.00818067753328667	0.229374447984996	-0.0546887827165652	0.0070350068829392	-0.0431265693725135	-0.0290979603501631	-0.00818067753328667	-0.0209717199918477	-0.0174816020410581	-0.00818067753328667	-0.00865021533734589	0.00322950538489831	-0.0442254505820519	-0.0215172492813259
Ductal...CRISP3.high.centroacinar.like.479	-0.0212433500566987	-0.00676161877888919	-0.0160287389631515	-0.0188351534089848	-0.00621198989497396	-0.0168752849105368	-0.00501679334452732	-0.00509256716478419	-0.0217337733769433	-0.0137644257430663	-0.0146114955119974	-0.00767809045732816	-0.0125105039203101	-0.00617825852597259	-0.0042946890019259	-0.00363537155476119	-0.0101018779741282	-0.024569368199742	-0.00363336393423891	-0.0057528481573366	-0.00776979671203326	-0.00753056834462004	-0.00363336393423891	-0.00444070580400742	-0.0152241833477193	-0.0150351585006297	-0.0103957593155717	-0.0358244328547007	-0.00376405696643357	-0.00906818726799846	0.032003551696684	-0.00365960844377846	-0.00529288807584784	-0.0109391268078738	-0.00363336393423891	-0.00363336393423891	-0.0118554317751371	-0.0301379803826495	-0.00974596292911768	-0.0251055171095501	-0.0129235603366609	-0.00363336393423891	-0.00931437411477132	-0.00776427406046151	0.252288125784253	-0.00384190432910093	-0.00845119254960845	-0.0162954358825961	-0.00955666534766686
Ductal...CRISP3.high.centroacinar.like.48	-0.00321122794029266	-0.00524149826643404	-0.0143615016041445	-0.0152570873450393	-0.0048154347842368	-0.0130814497972466	-0.00388893761660985	-0.00394767626492843	-0.00122634458304844	-0.0106699617399303	0.00169417769804116	-0.0120761000890535	-0.010818667085814	-0.00478928676880932	-0.0044900022124762	-0.00281808163477308	-0.00783081354045517	-0.0228706062382793	-0.00281652535959234	-0.00445951548435148	-0.0060230216059826	-0.00583757561825652	-0.00281652535959234	-0.00344236380881448	-0.0118015423871699	-0.00321311432766917	-0.00805862563576623	-0.0184224214431816	-0.00291783649884528	-0.00702951310909628	-0.00995175674978748	-0.00283686968182542	-0.00410753099226313	-0.00847983538776079	-0.00281652535959234	-0.00281652535959234	-0.00919014027990155	-0.0233624782903587	-0.00755491391457783	-0.0155587246344206	-0.0100181363835913	-0.00281652535959234	-0.00722035319824883	-0.00601874053519377	-0.00281652535959234	-0.00297818252393344	-0.00655122871410241	-0.0152263797951834	-0.00740817347009841
Ductal...CRISP3.high.centroacinar.like.481	0.0553558035029778	-0.00435826772954438	-0.0119414842488779	-0.0126918369055433	-0.00400399903940879	-0.0108771304708992	-0.0032336233754424	-0.00328246413478851	-0.00899138577245765	-0.00887199567047623	-0.0093934466925301	-0.0100411894923083	-0.00899564308524804	-0.00398225715454373	-0.0037334042202271	-0.00234321440621385	-0.00651126456875923	-0.0190167429343103	-0.00234192037470726	-0.00370805472727463	-0.00500809870868491	-0.00485390171713846	-0.00234192037470726	-0.00286230049857756	-0.00981289675782821	-0.00971831604413964	-0.00670068867097678	-0.0230939298479629	-0.00242615985098011	-0.00584498908145714	-0.00827481343886466	-0.00235883653084447	-0.00341538217923763	-0.00705092151971073	-0.00234192037470726	-0.00234192037470726	-0.00764153487722705	-0.0194257309722098	-0.00628185603422725	-0.0161820073905515	-0.00833000762213067	-0.00234192037470726	0.252375838949268	-0.00500453902942558	-0.00234192037470726	-0.00247633713243268	-0.00544729908171121	-0.0126606241814674	-0.00615984242069824
Ductal...CRISP3.high.centroacinar.like.487	0.0615189639350157	-0.0122212275906027	0.0147104885218803	-0.0220069560322595	-0.0112278057636182	-0.0163407141025587	-0.00906755841218271	-0.00920451512817798	0.0240229615111604	-0.000208267075369462	-0.0152167436532189	-0.00430601146132623	-0.0251312336118896	-0.0111668383013892	-0.0104690178517055	-0.0065707199119023	-0.0164714545111237	-0.0511242060564757	-0.0065670912560847	-0.000617105868986681	-0.0140434498092296	0.202193003298106	-0.00656709125608469	-0.00802631412216362	-0.0233525593537159	-0.0260366498862345	-0.0187897225098517	-0.0461534143461884	-0.00680331121216144	-0.0163902142460953	-0.0232038012765028	-0.00661452666091527	-0.00851571635360184	-0.0197718272403773	-0.00656709125608469	-0.00656709125608469	-0.0176336648063618	-0.0541397656598307	-0.0104929093824753	0.0879873365915037	-0.0229732267573412	-0.00656709125608469	0.0152576789038507	0.0123170229405427	-0.00656709125608469	-0.00694401573390355	0.0882765431645577	-0.0355022635511602	-0.0172731095970261
Ductal...CRISP3.high.centroacinar.like.489	0.216020806340938	-0.0191944544082823	0.0884954490022687	0.102943795029323	-0.021577749828221	-0.0536420473002759	-0.017426157086263	-0.0176893623658392	-0.0196357113802821	-0.0478116256198858	0.0787003329833827	0.317567281361415	0.0371586436794103	-0.0214605817300784	-0.0201195008986764	-0.0126276988964092	0.00999868808531311	-0.098733018290613	-0.0126207252963048	-0.00828119418559386	-0.0269888928512319	0.00220932783992661	-0.0126207252963048	-0.01392012265506	-0.0457180972299354	-0.0487084400958091	-0.0361103442823204	-0.103937604686241	-0.0130746960207694	-0.0207546675030064	-0.041156654012982	-0.012711887302487	-0.017761080188653	-0.0129284229414675	-0.0126207252963048	-0.0126207252963048	0.487839784332865	-0.0575821028086958	0.00932065174559733	-0.000945196018354232	-0.0441916783279562	-0.0126207252963048	-0.026564457948145	-0.0133828466304467	-0.0119880113744722	-0.00263806081998701	0.101773437677911	-0.0682287329662213	-0.0272749254986643
Ductal...CRISP3.high.centroacinar.like.490	0.0199813913925692	-0.00603641474088955	-0.0165395418595733	-0.0175788171218194	-0.00554573521496844	-0.0150653596308501	-0.00447872710473575	-0.00454637395388971	-0.0152962244300996	0.167993908696452	-0.0145847565554566	-0.0139075403414402	-0.00625800085196723	-0.00551562163718054	-0.00517094810764049	-0.00324546697460754	-0.00901842104794215	-0.02633912244404	-0.00324367467745043	-0.00513583781556388	-0.00693646254542878	-0.00672289214302739	-0.00324367467745043	-0.00396442669305114	0.0792810771295409	-0.01346034476675	-0.00928078272782576	-0.0317649899819925	-0.00336035048717436	-0.00809559679238312	-0.0114610228008401	-0.00326710438406841	-0.00473047197003586	-0.00976587241529715	-0.00324367467745043	-0.00324367467745043	-0.0105839009070554	-0.0269055909526376	-0.0070015494557681	-0.0224128745665013	-0.00872146460048302	-0.00324367467745043	-0.00831537935621422	-0.00693153221491966	-0.00324367467745043	-0.003429848485052	-0.00754477662121809	-0.0175355859668268	-0.00853168412252334
Ductal...CRISP3.high.centroacinar.like.491	0.0841183784629006	-0.0109576230002356	-0.0284733679331679	-0.0253032586828243	-0.0100669152722598	-0.0273474468345589	-0.00813002506308888	-0.00825282124294077	-0.0205332903913049	0.0387619502955521	-0.0260111068668283	-0.0247808791257049	-0.0226169826384506	-0.010012251494711	-0.00938658166303472	-0.00589134529252442	-0.00500586828324591	-0.0478121842662361	-0.00588809181883268	-0.00932284758237296	-0.0125914379297375	-0.0122037535087731	-0.00588809181883268	-0.00719643943950141	-0.0246717342497353	-0.0244339379811245	-0.0168469733515406	-0.028168725722307	-0.0060998879910774	-0.0146955604312534	-0.0208046617801154	-0.00593062267583077	-0.00858700581153183	-0.0177275341056929	-0.00588809181883268	-0.00588809181883268	-0.0191546846876053	-0.0488191198630656	-0.0157939379671872	0.036477082396071	-0.020347621076157	-0.00588809181883268	-0.0150945215000105	-0.0125824881300129	-0.00588809181883268	-0.00622604447513339	-0.0136956821863629	-0.0318315338426192	-0.0154871694846352
Ductal...CRISP3.high.centroacinar.like.494	0.0151221469076414	-0.00597816969988815	-0.0149194169179832	-0.0161944218672355	-0.00549222471430806	-0.0149199947864739	-0.00443551210791283	-0.00450250623625953	-0.0192907364296891	-0.0121695818123419	-0.0132215118315159	-0.0137733472330826	-0.0123391870946075	-0.00546240170081175	-0.00512105390761055	-0.00321415163841564	-0.00893140278855267	-0.0260849776689466	-0.00321237663503735	-0.00508628239285282	-0.00686953299159504	-0.0066580233185137	-0.00321237663503735	-0.00392617415322487	-0.0134602015539582	-0.0133304666244279	-0.00919123295470537	-0.0316775930795944	-0.00332792664615185	-0.00801748281457622	-0.0113504360085789	-0.00323558026967698	-0.00468482790055463	-0.00967164203788615	-0.00321237663503735	-0.00321237663503735	-0.0104817774167474	-0.0266459803533877	-0.00861672658343155	-0.0221966139458978	-0.0114261450320917	-0.00321237663503735	-0.00823514470827592	-0.00686465023357969	-0.00321237663503735	-0.00339675406158782	-0.00747197747760185	-0.0173663860414634	-0.00844936236153478
Ductal...CRISP3.high.centroacinar.like.496	0.110276079218128	-0.00919273481073316	0.00982465829021731	0.0172370065748408	-0.00844548881249277	-0.0229427337019459	-0.0068205635846372	-0.00692358161301117	-0.0284931410443223	-0.0162825313974655	-0.000602545716817749	0.203442578496903	-0.0189741811348831	-0.00839962944949516	-0.0078747330516585	-0.00494245649366414	-0.0137339723434989	-0.0398987346913561	-0.00493972704030904	-0.00782126429279383	-0.0105633995412504	-0.0102381574634656	-0.00493972704030904	-0.00603734581372393	-0.0206979844327389	-0.020498488790639	-0.000656504814961723	-0.0458214862531408	-0.00511741028833941	-0.0123286218130256	-0.0174537615108207	-0.00497540767009967	-0.00720394078550969	-0.0146091332997179	-0.00493972704030904	-0.00493972704030904	0.246451181987101	-0.0264954077569601	0.0186300455973296	-0.0334021516894157	-0.0173062129058918	-0.00493972704030904	-0.0126633242667249	-0.0105558912399085	-0.00493972704030904	-0.00522324739393761	-0.0114897888336374	-0.0267045917921965	-0.0129927304524046
Ductal...CRISP3.high.centroacinar.like.497	-0.0193961073857604	-0.00435826772954438	-0.0090073644045069	-0.0126918369055433	-0.00400399903940879	-0.0108771304708992	-0.0032336233754424	-0.00328246413478851	-0.0140635342054999	-0.00887199567047623	-0.0105301369384603	0.00348573919576444	-0.00899564308524804	-0.00398225715454373	-0.0037334042202271	-0.00234321440621385	-0.00651126456875923	-0.0190167429343103	-0.00234192037470726	-0.00370805472727463	-0.00500809870868491	-0.00485390171713846	-0.00234192037470726	-0.00286230049857756	-0.00981289675782821	-0.00971831604413964	-0.00670068867097678	-0.0135046478228317	-0.00242615985098011	-0.00584498908145714	-0.00827481343886466	-0.00235883653084447	-0.00341538217923763	-0.00705092151971073	-0.00234192037470726	-0.00234192037470726	-0.00764153487722705	-0.0194257309722097	-0.00628185603422725	-0.0161820073905515	-0.00833000762213067	-0.00234192037470726	-0.00600367122915206	-0.00500453902942558	-0.00234192037470726	-0.00247633713243268	-0.00544729908171121	-0.0126606241814674	-0.00615984242069824
Ductal...CRISP3.high.centroacinar.like.498	-0.00783373723029499	-0.00435826772954438	-0.0106217119581085	-0.00266958995203663	-0.00400399903940879	-0.0108771304708992	-0.0032336233754424	-0.00328246413478851	-0.0113837096112794	-0.00887199567047623	-0.0105301369384603	-0.0100411894923083	-0.00138756062759302	-0.00398225715454373	-0.0037334042202271	-0.00234321440621385	-0.00651126456875923	-0.0190167429343103	-0.00234192037470726	-0.00370805472727463	-0.00500809870868491	-0.00485390171713846	-0.00234192037470726	-0.00286230049857756	-0.00981289675782821	-0.00971831604413964	-0.00670068867097678	-0.0218653482384744	-0.00242615985098011	-0.00584498908145714	-0.00827481343886466	-0.00235883653084447	-0.00341538217923763	-0.00705092151971073	-0.00234192037470726	-0.00234192037470726	-0.00764153487722705	-0.0188681358288744	-0.00628185603422725	-0.0161820073905515	-0.00833000762213067	-0.00234192037470726	-0.00600367122915206	-0.00500453902942558	-0.00234192037470726	-0.00247633713243268	-0.00544729908171121	-0.0126606241814674	-0.00615984242069824
Ductal...CRISP3.high.centroacinar.like.5	0.0255441141600237	-0.00435826772954438	-0.0119414842488779	-0.00833209288653547	-0.00400399903940879	-0.0108771304708992	-0.0032336233754424	-0.00328246413478851	-0.0140635342054999	-0.00887199567047623	-0.0105301369384603	0.0579806503247236	-0.00820091607429456	-0.00398225715454373	-0.0037334042202271	-0.00234321440621385	-0.00651126456875923	-0.0190167429343103	-0.00234192037470726	-0.00370805472727463	-0.00500809870868491	-0.00485390171713846	-0.00234192037470726	-0.00286230049857756	-0.00981289675782821	-0.00971831604413964	-0.00670068867097678	-0.0230939298479629	-0.00242615985098011	-0.00584498908145714	-0.00827481343886466	-0.00235883653084447	-0.00341538217923763	0.42144720407303	-0.00234192037470726	-0.00234192037470726	-0.00764153487722705	-0.0194257309722098	-0.00628185603422725	-0.0161820073905515	-0.00833000762213067	-0.00234192037470726	-0.00600367122915206	-0.00500453902942558	-0.00234192037470726	0.998258005409077	-0.00544729908171121	-0.0126606241814674	-0.00615984242069824
Ductal...CRISP3.high.centroacinar.like.50	-0.0378282861172525	-0.0214731691203128	0.688646693630867	0.60381742043117	-0.0197276885832306	-0.0110006133320968	-0.0159320505120805	-0.0161726887542642	0.560311377753164	-0.0427214925926849	0.724950247332315	-0.0419905558710292	0.511218382512313	-0.0151764777984914	-0.0183944689014796	-0.011545008786104	0.00780347328421263	-0.0934103732062275	-0.0115386330976167	-0.0182139358997884	-0.0246748839714016	-0.0136718953822524	-0.0115386330976167	-0.0141025440595264	-0.0483141809520703	0.161133530576067	-0.0330142685083485	-0.101625397381108	-0.0119536806882801	0.170540765601231	0.138432276954531	-0.0115494956662492	-0.0168275754718124	-0.0340745609010896	-0.0115386330976167	-0.00293641299561383	0.0415299253338967	0.0318739958378548	0.510415730826978	0.327237651114647	-0.0408694313396686	-0.00979649302702298	-0.0295619946833041	-0.0216488683254569	-0.0115386330976167	-0.0122009039699809	-0.00156990074490707	-0.062370830930044	-0.0166783432615913
Ductal...CRISP3.high.centroacinar.like.503	0.0553558035029778	-0.00435826772954438	-0.0119414842488779	-0.0126918369055433	-0.00400399903940879	-0.0108771304708992	-0.0032336233754424	-0.00328246413478851	-0.00899138577245765	-0.00887199567047623	-0.0093934466925301	-0.0100411894923083	-0.00899564308524804	-0.00398225715454373	-0.0037334042202271	-0.00234321440621385	-0.00651126456875923	-0.0190167429343102	-0.00234192037470726	-0.00370805472727463	-0.00500809870868491	-0.00485390171713846	-0.00234192037470726	-0.00286230049857756	-0.00981289675782821	-0.00971831604413964	-0.00670068867097678	-0.0230939298479629	-0.00242615985098011	-0.00584498908145714	-0.00827481343886466	-0.00235883653084447	-0.00341538217923763	-0.00705092151971073	-0.00234192037470726	-0.00234192037470726	-0.00764153487722705	-0.0194257309722098	-0.00628185603422725	-0.0161820073905515	-0.00833000762213067	-0.00234192037470726	0.252375838949268	-0.00500453902942558	-0.00234192037470726	-0.00247633713243268	-0.00544729908171121	-0.0126606241814674	-0.00615984242069824
Ductal...CRISP3.high.centroacinar.like.504	0.0281467766784548	-0.00833079456284493	-0.0223455904282158	-0.0232446722054527	-0.00765361274182902	-0.00625674678329939	-0.00618104570579928	-0.00627440443400395	-0.0211459767456916	-0.016958750099759	-0.019752026804182	-0.0111309128870288	-0.0170891428172183	-0.00761205329953226	-0.00713637286849786	-0.00447903594874082	-0.00941507596827123	-0.0363503548821067	-0.00447656241767108	-0.00708791751165326	-0.00957294137982308	-0.00927819504056676	-0.00447656241767108	-0.00547126494068577	-0.0171704402502175	-0.0136753934552967	-0.0128083138098828	-0.0368909796225493	-0.00463758551548433	-0.00619110288947519	-0.0158172409505133	-0.0045088975173752	-0.00456890113772615	-0.0134777811517314	-0.00447656241767108	-0.00447656241767108	-0.0123499442525555	-0.0368546028213287	-0.0119786868790191	-0.0281801390207944	-0.0159227441986814	-0.00447656241767108	-0.0114759704397869	-0.009566137080854	-0.00447656241767108	-0.00473349899520695	0.000891027261024971	-0.0242006837666713	-0.00466337694438127
Ductal...CRISP3.high.centroacinar.like.506	0.0323167809464769	-0.00464438780143864	-0.0127254421293568	-0.0135250554027153	-0.00426686138842285	-0.011591213575808	-0.00344591059827378	-0.00349795775117866	-0.0146314137419006	-0.009454441769846	-0.0112214399342502	-0.0107003931112066	-0.00958620663159433	-0.00424369214983683	-0.00397850203206194	-0.0024970463220057	-0.00426287613679866	-0.0202651912154186	-0.00249566733739143	-0.00395148834608689	-0.00533688015386067	-0.00517256013705627	-0.00249566733739143	-0.00305021039197037	-0.0104571129694225	-0.0103563230363193	-0.00714058856773723	0.00960245028235192	-0.00258543713132791	-0.00622871234032691	-0.0088180545527572	-0.00251369403838511	-0.00363960185900752	-0.00751381418655278	-0.00249566733739143	-0.00249566733739143	-0.00814320128327029	-0.0207010292988108	-0.00669425958804252	0.0236295050337773	-0.00887687223156414	-0.00249566733739143	-0.00639781196357043	-0.00533308678182504	-0.00249566733739143	-0.00263890854895283	-0.00580491401076279	-0.0134917935647688	-0.0065642357865119
Ductal...CRISP3.high.centroacinar.like.509	-0.0263470635105645	-0.00727874962989611	0.029782995095662	-0.0211966563120212	-0.00668708494630455	0.0481605238668241	-0.00540047936653157	-0.00548204839374034	-0.0234670865403362	-0.0148171335976346	-0.00926250561693402	-0.0167698059954882	-0.0137924608440571	-0.00665077379099346	-0.00623516412312547	-0.00391340597925574	-0.0108744729583115	-0.0317598915864241	-0.00391124481524881	-0.0061928278960059	-0.00836403334637138	-0.00810650871392594	-0.00391124481524881	-0.00478033245948636	-0.0163885339489499	-0.0162305745537321	-0.0111908304424015	-0.0322485534414602	-0.0040519332939733	-0.00976172524349499	-0.0138197786352818	-0.00393949651359865	-0.00570403502395173	-0.0117757548610687	-0.00391124481524881	-0.00391124481524881	0.0024037465640731	-0.0324429431367712	-0.0104913374123926	0.0857641824180013	-0.0139119585255388	-0.00391124481524881	-0.0100267405421137	-0.00835808832057231	-0.00391124481524881	-0.00413573444880513	-0.00909754256402324	-0.0211445278935958	-0.0102875622890113
Ductal...CRISP3.high.centroacinar.like.517	-0.019007054537104	-0.00435826772954438	-0.00941167872923316	-0.0126918369055433	-0.00400399903940879	-0.0108771304708992	-0.0032336233754424	-0.00328246413478851	-0.0140635342054999	-0.00887199567047623	-0.0105301369384603	-0.0100411894923083	-0.00899564308524804	-0.00398225715454373	-0.0037334042202271	-0.00234321440621385	-0.00651126456875923	-0.0190167429343102	-0.00234192037470726	-0.00370805472727463	-0.00500809870868491	-0.00485390171713846	-0.00234192037470726	-0.00286230049857756	-0.00981289675782821	-0.00971831604413964	-0.00670068867097678	-0.0230939298479629	-0.00242615985098011	-0.00584498908145714	-0.00827481343886466	-0.00235883653084447	-0.00341538217923763	-0.00705092151971073	-0.00234192037470726	-0.00234192037470726	-0.00764153487722705	-0.0194257309722098	-0.00628185603422725	-0.0161820073905515	-0.00833000762213067	-0.00234192037470726	-0.00600367122915206	-0.00500453902942558	-0.00234192037470726	-0.00247633713243268	-0.00544729908171121	-0.0126606241814674	-0.00615984242069824
Ductal...CRISP3.high.centroacinar.like.53	-0.0120808657911858	-0.00435826772954438	-0.0116844995703023	-0.0126918369055433	-0.00400399903940879	-0.0108771304708992	-0.0032336233754424	-0.00328246413478851	-0.0140635342054999	-0.00887199567047623	-0.0105301369384603	-0.0100411894923083	-0.00713405538477749	-0.00398225715454373	-0.0037334042202271	-0.00234321440621385	-0.00651126456875923	-0.0190167429343103	-0.00234192037470726	-0.00370805472727463	-0.00500809870868491	-0.00485390171713846	-0.00234192037470726	-0.00286230049857756	-0.00981289675782821	-0.00971831604413964	-0.00670068867097678	-0.0127740115049078	-0.00242615985098011	-0.00584498908145714	-0.00827481343886466	-0.00235883653084447	-0.00341538217923763	-0.00705092151971073	-0.00234192037470726	-0.00234192037470726	0.0171202532676928	-0.0194257309722098	-0.00628185603422725	-0.0161820073905515	-0.00833000762213067	-0.00234192037470726	-0.00600367122915206	-0.00500453902942558	-0.00234192037470726	-0.00247633713243268	-0.00544729908171121	-0.0126606241814674	-0.00615984242069824
Ductal...CRISP3.high.centroacinar.like.58	-0.045354466129393	-0.0124998515190176	0.39442965668913	0.347857580802553	-0.0114837813050395	0.0656038180913108	-0.00927428385995001	-0.00941436296426106	0.327159728678987	-0.0226641000205983	0.517128205849835	-0.0287989140449834	0.294883476032859	-0.0114214238847474	-0.0107076942742549	-0.00672052154032264	-0.0186478798622166	-0.0545144946788697	-0.00671681015710869	-0.0106083790637918	-0.0143636174131251	0.00138273874591554	-0.00671681015710869	-0.00820930090927888	-0.0113303144708411	0.0497363323249591	-0.0192180973405067	-0.065166145656897	-0.00695841554043848	0.0310230867398868	0.151698120212957	-0.00658195828104479	-0.00979558227498615	-0.0202171504235863	-0.00671681015710869	-0.00671681015710869	-0.0219006640132342	0.0719225812874068	0.466853436290133	0.111118721196962	-0.0238911110767863	-0.00671681015710869	-0.0172189969938455	-0.0143534079755783	-0.00671681015710869	-0.00642142440013756	-0.00553038990835622	-0.036100521567758	-0.0106554088123696
Ductal...CRISP3.high.centroacinar.like.62	0.127000952371233	-0.00926865248659198	0.117193998040502	0.117826027035173	-0.00998348191712175	-0.011682322006962	0.00377102602385457	-0.0081844228759107	-0.0138673259102171	-0.0191359671189459	0.172977210188875	0.484020513386425	0.027608588584791	-0.00992927118623544	-0.00930878682914138	-0.00584251854761417	-0.0144008388089926	-0.0474159227658736	-0.00583929203831207	-0.00719601363150699	-0.0124870816414329	-0.0121026103012485	-0.00583929203831207	-0.00713679623488048	-0.0244672579518965	-0.0134974299058552	-0.0167073477092634	-0.0505225037353402	-0.00604933286994074	-0.013688285200842	0.00647209091222892	-0.00588147040480038	-0.00851583776391551	-0.0175806104842299	-0.00583929203831207	0.000368398819091681	0.696555126495593	0.00452223126946566	0.0790969101407449	-0.00532677443609322	-0.0207698552488432	-0.00583929203831207	-0.0148290715757241	-0.0124782060165473	-0.00583929203831207	-0.00617444378457923	0.154816635442205	-0.0315677180067	-0.015358813729496
Ductal...CRISP3.high.centroacinar.like.63	-0.0203097466622194	-0.00772273966169445	0.0534705186043673	0.0383091814353874	-0.00709498454567439	-0.0192739987779089	-0.00572989844639995	-0.00581644303078895	-0.0229769493373638	-0.0148384596755088	0.104216964532627	-0.0177927326073073	0.0650520474877467	-0.00705645847821204	-0.00661549740261125	-0.00415211638056328	-0.0110987456475992	-0.0326209578177995	-0.00414982338961834	-0.00657057874529683	-0.00887422364281531	-0.00860099049234656	-0.00414982338961834	-0.00507192374488743	-0.0173882036833279	-0.0171498385420921	-0.0103546880984789	-0.0359848018834192	-0.00429909360082694	-0.0103571721157798	-0.0142268305893773	-0.00417979838840941	-0.00605197042775532	-0.00606701312464657	-0.00414982338961834	-0.00414982338961834	0.227094384927436	-0.0344219016237844	-0.0111312892541489	-0.0166549792085176	-0.0146647312854197	-0.00414982338961834	-0.010638352848964	0.00215700800826901	-0.00414982338961834	-0.00438800646842406	0.29821950657055	-0.0224343043097648	-0.0109150842316627
Ductal...CRISP3.high.centroacinar.like.7	0.0255441141600237	-0.00435826772954438	-0.0119414842488779	-0.00833209288653547	-0.00400399903940879	-0.0108771304708992	-0.0032336233754424	-0.00328246413478851	-0.0140635342054999	-0.00887199567047623	-0.0105301369384603	0.0579806503247236	-0.00820091607429456	-0.00398225715454373	-0.0037334042202271	-0.00234321440621385	-0.00651126456875923	-0.0190167429343103	-0.00234192037470726	-0.00370805472727463	-0.00500809870868491	-0.00485390171713846	-0.00234192037470726	-0.00286230049857756	-0.00981289675782821	-0.00971831604413965	-0.00670068867097678	-0.0230939298479629	-0.00242615985098011	-0.00584498908145714	-0.00827481343886466	-0.00235883653084447	-0.00341538217923763	0.42144720407303	-0.00234192037470726	-0.00234192037470726	-0.00764153487722705	-0.0194257309722097	-0.00628185603422725	-0.0161820073905515	-0.00833000762213067	-0.00234192037470726	-0.00600367122915206	-0.00500453902942558	-0.00234192037470726	0.998258005409077	-0.00544729908171121	-0.0126606241814674	-0.00615984242069824
Ductal...CRISP3.high.centroacinar.like.72	0.0608388547844856	-0.00551807009019951	-0.0150927496527051	-0.0157199924735065	-0.00506952502958303	-0.0137717028974127	-0.00409414050220914	-0.00415597854201184	-0.0175976898213822	-0.00817413978968455	-0.0133323690263281	-0.0127133051124706	-0.011389522656977	-0.00504199729333013	0.00636756791595797	-0.00296677995300784	-0.00824401264352851	-0.024077391961829	-0.00296514155972973	-0.00469482536483276	-0.00634083113018163	-0.00614559993745724	-0.00296514155972973	-0.00362400287235571	-0.0124242601551347	-0.0123045100526395	-0.00321961603924632	-0.0292395812894524	-0.00307179846180212	-0.00740043095776109	-0.0104768691077529	-0.00298655936630207	-0.0043242681311416	-0.00892728064467195	-0.00296514155972973	-0.00296514155972973	-0.00967506533924	-0.0245952180338446	-0.00795355495451229	-0.0189153649870937	-0.00685404598245688	-0.00296514155972973	-0.00760134087596281	-0.00633632416528857	-0.00296514155972973	-0.00313532869288774	-0.00689690950636121	-0.0160298118322152	-0.00779907163380038
Ductal...CRISP3.high.centroacinar.like.75	-0.0151783472606782	-0.00706542862826105	-0.0177773998188725	-0.0197489436713761	-0.0064911040799061	-0.0176335172117698	-0.00524220552468293	-0.00532138397830814	-0.0206734709568494	0.273994051552406	-0.0170709868235388	-0.0162783271022605	-0.0145833340511127	-0.00645585710902439	-0.00605242786707387	-0.0037987143459743	0.0017511103446066	-0.0308290927226729	-0.00379661651999849	-0.00601133240338673	-0.00811890553433225	-0.00786892827132968	-0.00379661651999849	-0.00464023349190849	-0.015908229136299	-0.012289309551277	-0.010862856644636	-0.0309296771908588	-0.00393318178955575	-0.00947563475920692	-0.0134147572826109	-0.00382404023539848	-0.00553686476442348	0.0677836301657355	-0.00379661651999849	-0.00379661651999849	-0.0123881144151416	-0.0302811864795514	-0.0101838639150063	-0.0262335463020962	-0.00899978934714472	-0.00379661651999849	-0.00973288315666478	-0.0081131347415983	-0.00379661651999849	-0.004014526953016	-0.0088309175266399	-0.0205248374112036	-0.00998606090436946
Ductal...CRISP3.high.centroacinar.like.8	0.0553558035029778	-0.00435826772954438	-0.0119414842488779	-0.0126918369055433	-0.00400399903940879	-0.0108771304708992	-0.0032336233754424	-0.00328246413478851	-0.00899138577245765	-0.00887199567047623	-0.00939344669253009	-0.0100411894923083	-0.00899564308524804	-0.00398225715454373	-0.0037334042202271	-0.00234321440621385	-0.00651126456875923	-0.0190167429343102	-0.00234192037470726	-0.00370805472727463	-0.00500809870868491	-0.00485390171713846	-0.00234192037470726	-0.00286230049857756	-0.00981289675782821	-0.00971831604413964	-0.00670068867097678	-0.0230939298479629	-0.00242615985098011	-0.00584498908145714	-0.00827481343886466	-0.00235883653084447	-0.00341538217923763	-0.00705092151971073	-0.00234192037470726	-0.00234192037470726	-0.00764153487722705	-0.0194257309722097	-0.00628185603422725	-0.0161820073905515	-0.00833000762213067	-0.00234192037470726	0.252375838949268	-0.00500453902942558	-0.00234192037470726	-0.00247633713243268	-0.00544729908171121	-0.0126606241814674	-0.00615984242069824
Ductal...CRISP3.high.centroacinar.like.87	-0.00984846713105334	-0.00435826772954438	-0.0119414842488779	-0.0126918369055433	-0.00400399903940879	0.0496468477687105	-0.0032336233754424	-0.00328246413478851	-0.0128192890143723	-0.00887199567047623	-0.0105301369384603	-0.0100411894923083	-0.00899564308524804	-0.00398225715454373	-0.0037334042202271	-0.00234321440621385	-0.00651126456875923	-0.0190167429343103	-0.00234192037470726	-0.00370805472727463	-0.00500809870868491	-0.00485390171713846	-0.00234192037470726	-0.00286230049857756	-0.00981289675782821	-0.00971831604413965	-0.00670068867097678	-0.0230939298479629	-0.00242615985098011	-0.00584498908145714	0.1580849595198	-0.00235883653084447	-0.00341538217923763	-0.00705092151971073	-0.00234192037470726	1	-0.00764153487722705	-0.0194257309722098	-0.00628185603422725	-0.0161820073905515	-0.00833000762213067	-0.00234192037470726	-0.00600367122915206	-0.00500453902942558	-0.00234192037470726	-0.00247633713243268	-0.00544729908171121	-0.0126606241814674	-0.00615984242069824
Ductal...CRISP3.high.centroacinar.like.9	0.0237505166895567	-0.0129913127280382	-0.0290325051908604	-0.0355491520198632	-0.0119352933118595	-0.0324230204062973	-0.00963892425201202	-0.00978451089742134	-0.0342487683332436	0.00280781500223935	-0.0278249086731013	-0.0299312114241559	-0.0256300345583467	0.365676122117054	-0.0111286925849822	-0.00698475473032742	0.125710988718265	-0.0565466105672404	-0.00698089742530962	0.0190716679803399	-0.0149283569837531	-0.0144687199299478	-0.00698089742530962	-0.00853206897927956	-0.025090628801663	-0.0288455977937981	-0.0140887092443949	-0.0238669354989283	-0.00723200209538026	0.0229146468569937	-0.0246659213755329	-0.00703132183431163	-0.0101807187464555	0.0445868196314511	-0.00698089742530962	-0.00698089742530962	-0.0197836518706634	-0.0579050580853363	-0.0187252278468197	0.0334076712735859	-0.0248304465814344	-0.00698089742530962	0.0147282843330814	-0.0149177461380366	-0.00698089742530962	-0.00738157270362311	0.142277184200924	-0.0377393355067703	-0.0183615243965502
Ductal...MHC.Class.II	0.104188109860631	-0.0196917732887378	0.231589093606447	0.3515318351871	-0.0190098746411605	0.0272145955061854	-0.0153523450927108	-0.0155842274441825	0.170754638047443	-0.0421217697238945	0.189256290601625	0.175751502394175	0.395722697590025	-0.0105609700602822	-0.0177251656438399	-0.0111249307707286	-0.0118068562988848	-0.0890135628059701	0.0205169976485454	-0.0176048132964741	-0.0237770608098635	-0.0189116051725714	-0.0101729500592507	-0.013589407272017	-0.0463915009040004	-0.00526842747490834	-0.0316694265499113	-0.0883085134237587	-0.0115187326901453	-0.0231373620571648	-0.0253503773735764	-0.0111991002767484	-0.016215285378427	-0.0327220445747199	0.0205169976485454	-0.00952726198154787	0.394154857716689	-0.0538278548133753	0.0419236746585002	0.0703348053694668	-0.0394883643870048	-0.0111187870687747	-0.0279497057680897	-0.0237601604420521	-0.0111187870687747	-0.0117569604771301	0.150200848443556	-0.0601091249522573	-0.0292452198600093
Ductal...MHC.Class.II.11	-0.0193961073857604	-0.00435826772954438	-0.0106621896615352	-0.0126918369055433	-0.00400399903940879	-0.0108771304708992	-0.0032336233754424	-0.00328246413478851	-0.0140635342054999	0.204710851779995	-0.0105301369384603	-0.0100411894923083	-0.00899564308524804	-0.00398225715454373	-0.0037334042202271	-0.00234321440621385	-0.00651126456875923	-0.0190167429343103	-0.00234192037470726	-0.00370805472727463	-0.00500809870868491	-0.00485390171713846	-0.00234192037470726	-0.00286230049857756	-0.00981289675782821	-0.00971831604413964	-0.00670068867097678	-0.00995840066650413	-0.00242615985098011	-0.00584498908145714	-0.00827481343886466	-0.00235883653084447	-0.00341538217923763	-0.00705092151971073	-0.00234192037470726	-0.00234192037470726	-0.00764153487722705	-0.0194257309722097	-0.00628185603422725	-0.0161820073905515	-0.00833000762213067	-0.00234192037470726	-0.00600367122915206	-0.00500453902942558	-0.00234192037470726	-0.00247633713243268	-0.00544729908171121	-0.0126606241814674	-0.00615984242069824
Ductal...MHC.Class.II.125	-0.00486220119674165	-0.00593808603623789	-0.0137075924108935	-0.0168688939200584	-0.00545539931469718	-0.0148199561320516	-0.00440577197265812	-0.00447231690497293	-0.0191613919263659	-0.0120879846933877	-0.0143471817231569	-0.00186716585296746	-0.0102568520019415	-0.00542577626468502	-0.0050867172104821	-0.00319260073242553	-0.00887151767935142	-0.025910077737413	0.487085843518243	-0.00505217883893912	-0.00682347273173412	-0.00661338123227786	-0.00319083763045553	-0.00389984913200756	-0.013369950821905	-0.0132410857658543	-0.00912960568268354	-0.0230903329053028	-0.00330561287805329	0.0505450621155125	-0.0112743312671461	-0.0032138856845859	-0.00465341610141673	-0.00960679362008368	0.487085843518243	-0.00319083763045553	-0.0104114970363765	-0.0264673188954942	-0.00855895138007072	-0.0220477855164206	-0.0113495326612026	-0.00319083763045553	-0.0081799280136739	-0.00681862271264052	-0.00319083763045553	-0.00337397880525645	-0.00742187782385328	-0.0172499443190212	-0.00839270933628437
Ductal...MHC.Class.II.130	0.00635973365888729	-0.0045539049597439	-0.0124775226586077	0.00226592651571618	-0.00418373358772057	-0.0113653913602934	-0.00337877671615883	-0.00342980987658542	-0.0146948288045281	-0.00927024854685369	-0.0108403638432168	-0.0103291499643164	-0.00545173492980443	-0.00416101573662345	-0.00390099210288726	-0.00244839839321119	-0.00680354715541471	-0.019870380926732	-0.00244704627423603	-0.00387450470265236	-0.00523290604516199	-0.00507178734200826	-0.00244704627423603	-0.00299078561612654	-0.0102533855164516	0.00888759115606664	-0.00700147427052421	-0.0210563355878023	-0.0025350671560659	-0.00610736338826969	-0.00864625954590923	-0.00246472177563096	-0.00356869444711171	-0.00736742863723345	-0.00244704627423603	-0.00244704627423603	-0.00798455389547585	-0.0202977279301391	-0.00656384075644092	-0.0169083976220407	-0.00870393132757152	-0.00244704627423603	-0.00627316858066576	-0.00522918657631792	-0.00244704627423603	-0.00258749683341783	-0.00569182157792917	-0.0132289438903895	-0.00643635010320743
Ductal...MHC.Class.II.14	-0.0193961073857604	-0.00435826772954438	-0.0119414842488779	-0.0126918369055433	-0.00400399903940879	-0.0108771304708992	-0.0032336233754424	-0.00328246413478851	-0.00548832722894581	-0.00887199567047623	-0.0105301369384603	-0.0100411894923083	-0.00899564308524804	-0.00398225715454373	-0.0037334042202271	-0.00234321440621385	-0.00651126456875923	-0.00230333439715309	-0.00234192037470726	-0.00370805472727463	-0.00500809870868491	-0.00485390171713846	-0.00234192037470726	-0.00286230049857757	-0.00981289675782821	-0.00971831604413965	-0.00670068867097678	-0.0230939298479629	-0.00242615985098011	-0.00584498908145714	-0.00827481343886466	-0.00235883653084447	-0.00341538217923763	-0.00705092151971073	-0.00234192037470726	-0.00234192037470726	-0.00764153487722705	-0.0148308633432697	-0.00628185603422725	-0.0161820073905515	-0.00833000762213067	-0.00234192037470726	0.00394673726126571	-0.00500453902942558	-0.00234192037470726	-0.00247633713243268	-0.00544729908171121	-0.0082458034651045	-0.00615984242069824
Ductal...MHC.Class.II.163	0.00347888782176172	-0.00767889102559405	-0.0192728635527652	-0.0155089899051997	-0.00705470021535772	-0.019164563707502	-0.00569736488410538	-0.00578341808044382	-0.023930924525352	-0.0156316895062	-0.0148213227556213	-0.0142954805279519	-0.0158495455633653	-0.00701639289352019	-0.0065779355332569	-0.0041285412442524	-0.0114722853585548	-0.0335058573075707	-0.00412626127258948	-0.00653327191779873	-0.00882383704165646	-0.00855215527081597	-0.00412626127258948	-0.0050431260709581	0.012567048003533	-0.00660723794907341	-0.0118060342534859	-0.0307318745805906	-0.00427468394840796	-0.0102983655405191	-0.0145795060325047	-0.00415606607752814	-0.00601760818577877	-0.012423114260017	-0.00412626127258948	-0.00412626127258948	-0.0134637239453477	-0.0256216657821516	-0.0110680873500041	-0.0285112983043822	-0.0146767534126216	-0.00412626127258948	-0.0105779497688116	-0.00881756519448811	-0.00412626127258948	-0.00436309198117357	-0.00959767013593996	-0.0223069254663831	-0.0108531099094085
Ductal...MHC.Class.II.179	-0.0186282745861715	-0.00435826772954438	-0.0119414842488779	-0.0126918369055433	-0.00400399903940879	-0.00676431449369482	-0.0032336233754424	-0.00328246413478851	-0.0140635342054999	0.230077872874712	-0.00903714196088106	-0.0100411894923083	-0.00899564308524804	-0.00398225715454373	-0.0037334042202271	-0.00234321440621385	-0.00651126456875923	-0.0190167429343102	-0.00234192037470726	-0.00370805472727463	-0.00500809870868491	-0.00485390171713846	-0.00234192037470726	-0.00286230049857756	0.00513057287278196	-0.00971831604413964	-0.00670068867097678	-0.0165847976988423	-0.00242615985098011	-0.00584498908145714	-0.00827481343886466	-0.00235883653084447	-0.00341538217923763	-0.00705092151971073	-0.00234192037470726	-0.00234192037470726	-0.00626461751131376	-0.0194257309722098	-0.00628185603422725	-0.0161820073905515	-0.00833000762213067	-0.00234192037470726	-0.00600367122915206	-0.00500453902942558	-0.00234192037470726	0.0566616130072458	-0.00544729908171121	-0.0126606241814674	-0.00615984242069824
Ductal...MHC.Class.II.182	0.0115005969092209	-0.00435826772954438	-0.0119414842488779	-0.0126918369055433	-0.00400399903940879	-0.0108771304708992	-0.0032336233754424	-0.00328246413478851	-0.00911270117153754	-0.00887199567047623	-0.0105301369384603	-0.0100411894923083	-0.00899564308524804	-0.00398225715454373	-0.0037334042202271	-0.00234321440621385	-0.00651126456875923	-0.0190167429343103	-0.00234192037470726	-0.00370805472727463	-0.00500809870868491	-0.00485390171713846	-0.00234192037470726	-0.00286230049857756	-0.00981289675782821	-0.00971831604413964	-0.00670068867097678	-0.0230939298479629	-0.00242615985098011	-0.00584498908145714	-0.00827481343886466	-0.00235883653084447	-0.00341538217923763	0.177441884443366	-0.00234192037470726	-0.00234192037470726	-0.00764153487722705	-0.0194257309722098	-0.00628185603422725	-0.0161820073905515	-0.00833000762213067	-0.00234192037470726	-0.00600367122915206	-0.00500453902942558	-0.00234192037470726	-0.00247633713243268	-0.00544729908171121	-0.0126606241814674	-0.00615984242069824
Ductal...MHC.Class.II.185	0.0354106614948251	-0.00435826772954438	-0.0119414842488779	-0.0126918369055433	-0.00400399903940879	-0.0108771304708992	-0.0032336233754424	-0.00328246413478851	-0.0140635342054999	-0.00887199567047623	-0.0105301369384603	-0.0100411894923083	-0.00899564308524804	-0.00398225715454373	-0.0037334042202271	-0.00234321440621385	-0.00651126456875923	-0.0190167429343103	-0.00234192037470726	-0.00370805472727463	-0.00500809870868491	-0.00485390171713846	-0.00234192037470726	-0.00286230049857756	-0.00981289675782821	-0.00971831604413964	-0.00670068867097678	-0.0230939298479629	-0.00242615985098011	-0.00584498908145714	-0.00827481343886466	-0.00235883653084447	-0.00341538217923763	-0.00705092151971073	-0.00234192037470726	-0.00234192037470726	0.00588831911084215	-0.0194257309722098	-0.00628185603422725	-0.0161820073905515	-0.00833000762213067	-0.00234192037470726	-0.00600367122915206	-0.00500453902942558	-0.00234192037470726	-0.00247633713243268	-0.00544729908171121	-0.0126606241814674	-0.00615984242069824
Ductal...MHC.Class.II.206	0.0407164263043285	-0.00845648879498184	-0.0225633140844462	-0.0193851355257752	-0.00776908971937303	-0.0211052504473676	-0.00627430473264632	-0.00636907204841926	-0.0249591780641555	-0.017214622100408	-0.0198790755916198	-0.0194832469456556	-0.0172198466084474	0.160082255580608	-0.00724404578026897	-0.00454661521504531	0.0515600773723039	-0.0368404034124535	-0.0045441043635752	-0.00719485933363149	0.000774095853989598	-0.00941818356056241	-0.0045441043635752	-0.00555381486318706	-0.0190402831189912	-0.0170753644856951	-0.0129449374738759	-0.0317459535563364	-0.00470755696249826	-0.00416515719336929	-0.00162489534534363	-0.00457692733217319	-0.00662697725830696	-0.0136800847644847	-0.0045441043635752	-0.0045441043635752	-0.010846963740026	-0.0322639530477088	-0.0121888898208384	-0.0255600597965388	-0.0161629850413126	-0.0045441043635752	-0.0116491187849505	-0.00971047004283304	-0.0045441043635752	-0.00480491757563587	-0.0105695717899876	-0.0245658213703287	-0.0119521428333486
Ductal...MHC.Class.II.220	-0.019839185812362	-0.00446197203082858	-0.010946632757875	-0.0129938371863842	-0.00409927357243247	-0.0110371303587735	-0.00331056693962348	-0.00336056985722523	-0.0143981738097814	0.210191414830979	-0.0107448273134544	-0.0102801180311182	-0.00920969301027531	-0.00407701434280604	-0.00382223999170703	-0.00239897082776368	-0.00666619909423648	-0.0194692433682178	-0.00239764600497909	-0.00379628731152108	-0.00512726563682605	-0.00496939955190106	-0.0023976460049791	-0.0029304084927832	-0.00968734234058847	-0.00994956185957787	-0.00686013051344002	-0.0103545734827304	-0.00248388994645912	-0.00598406968556901	-0.00847171133481479	-0.0024149646784148	-0.00349665066582356	-0.00721869709821742	-0.00239764600497909	-0.00239764600497909	-0.00779028044444318	-0.0198879632127285	-0.00643133181938412	-0.0165670557340566	-0.00852821885506827	-0.0023976460049791	-0.00614652765023392	-0.00512362125555361	-0.0023976460049791	-0.00111433774680982	-0.00557691671426863	-0.0129618817604042	-0.00630641491093993
Ductal...MHC.Class.II.222	0.0969931613342807	-0.0136663698619872	0.0180735819741359	0.00476049263039035	-0.0125554773582766	-0.0341077917367731	-0.010139783920017	-0.0102929355671817	0.0604543255721359	-0.0278202216501629	-0.0219176403903416	0.0217548688608775	-0.0159141550265658	-0.0124873005828921	-0.0117069638866039	-0.00734769792231257	-0.0134934487484497	-0.0544654353292952	-0.00734364018325669	-0.0116274746105886	-0.0157040671903338	0.193825024437372	-0.00734364018325669	-0.00897541401702751	-0.0170183258911368	-0.027391016264745	-0.0210115796895225	-0.0411671483410544	-0.0076077928033265	-0.0183283330863248	-0.0241200878585056	-0.00739668475526566	-0.0100809985316151	-0.0215186574564345	-0.00734364018325669	-0.00734364018325669	-0.0192399243263845	-0.0555632912430231	-0.0124011373244963	-0.0217201681566881	-0.0253583317476463	-0.00734364018325669	-0.0188259181488928	-0.0156929049817759	-0.00734364018325669	-0.00776513542878094	0.0827192148951806	-0.0388556971030936	-0.0193156295199931
Ductal...MHC.Class.II.236	-0.0124276362879638	-0.00521096609999326	-0.012259304216509	-0.0126427201855829	-0.00478738447326778	-0.0130052492564482	-0.00386628422924759	-0.00392468072001964	-0.0152249455145203	-0.010607808319057	-0.0125903661775133	-0.0120057557945155	-0.0101301529767518	-0.00476138877222038	-0.00446384757349659	-0.00280166607320214	-0.00778519839565677	-0.0227373830412517	-0.00280011886345469	-0.00443353843311683	-0.00598793700062692	-0.00580357125131269	-0.00280011886345469	-0.00342231175128857	-0.0117327974142429	-0.0116197119125416	-0.00801168346643063	-0.026847036707205	-0.00290083985683544	-0.00698856560642914	-0.00989378693314011	-0.00282034467830668	-0.00408360428017785	-0.00843043963633841	-0.00280011886345469	-0.00280011886345469	-0.0071112092331127	-0.0232263898974276	-0.0075109059082101	-0.0193480293489954	-0.00995977990001689	-0.00280011886345469	-0.00717829403607722	-0.00598368086743403	-0.00280011886345469	-0.00296083436127276	-0.00651306725809821	-0.0151376848574832	-0.00736502023911106
Ductal...MHC.Class.II.24	-0.0193961073857604	-0.00435826772954438	-0.0119414842488779	-0.0126918369055433	-0.00400399903940879	-0.0108771304708992	-0.0032336233754424	-0.00328246413478851	-0.00326025698197314	-0.00887199567047623	-0.0105301369384603	0.00900805993908911	-0.00899564308524804	-0.00398225715454373	-0.0037334042202271	-0.00234321440621385	-0.00651126456875923	-0.0190167429343103	-0.00234192037470726	-0.00370805472727463	-0.00500809870868491	-0.00485390171713846	-0.00234192037470726	-0.00286230049857756	-0.00981289675782821	-0.00971831604413964	-0.00670068867097678	-0.0230939298479629	-0.00242615985098011	-0.00584498908145714	0.0372499690002454	-0.00235883653084447	-0.00341538217923763	-0.00705092151971073	-0.00234192037470726	-0.00234192037470726	-0.00764153487722705	-0.0152909549408715	0.000111666405704766	-0.0161820073905515	-0.00833000762213067	-0.00234192037470726	-0.00600367122915206	-0.00500453902942558	-0.00234192037470726	-0.00247633713243268	-0.00544729908171121	-0.0126606241814674	-0.00615984242069824
Ductal...MHC.Class.II.245	0.219722772089685	-0.0115966585791984	0.0417565062280554	0.12638034803878	0.000626348999459441	-0.0309619636367626	-0.0098935699234535	-0.00557527032741164	0.162677691378355	-0.0230533997353739	0.0283884618114474	-0.0267350224222932	0.187300648591186	-0.0121840842414931	-0.0114226956626573	-0.00716928129280009	-0.0191704043791757	-0.0577976983192003	-0.00716532208366929	-0.0113451365433875	-0.0153227413972267	0.0130487671350254	-0.00716532208366929	-0.00865523285582813	-0.0266356697535416	0.0161289784368608	-0.0164980974996647	-0.0596727407305808	-0.0074230605559818	-0.0150547125547228	-0.015566814062303	-0.00721707862861838	-0.0104496778017575	-0.000555318635958463	-0.00716532208366929	-0.00716532208366929	0.0390269049529813	-0.0364726885092381	-0.0182683828915882	0.225236587410013	-0.023971049926842	-0.00716532208366929	-0.0183091502605204	-0.0153118502291566	-0.00716532208366929	0.0415089584078753	-0.00385955065950879	-0.0386435609622287	-0.0188466078546625
Ductal...MHC.Class.II.247	0.0427556486097955	-0.00435826772954438	-0.0119414842488779	-0.0126918369055433	-0.00400399903940879	-0.0108771304708992	-0.0032336233754424	-0.00328246413478851	-0.0140635342054999	-0.00887199567047623	-0.0105301369384603	-0.0100411894923083	-0.00899564308524804	-0.00398225715454373	-0.0037334042202271	-0.00234321440621385	-0.00651126456875923	-0.0188099661630152	-0.00234192037470726	-0.00370805472727463	-0.00500809870868491	-0.00485390171713846	-0.00234192037470726	-0.00286230049857756	-0.00981289675782821	-0.00971831604413964	-0.00670068867097678	-0.0230939298479629	-0.00242615985098011	-0.00584498908145714	-0.00827481343886466	-0.00235883653084447	-0.00341538217923763	-0.00705092151971073	-0.00234192037470726	-0.00234192037470726	-0.00764153487722705	-0.0194257309722097	-0.00628185603422725	-0.0161820073905515	-0.00833000762213067	-0.00234192037470726	-0.00600367122915206	-0.00500453902942558	-0.00234192037470726	-0.00247633713243268	-0.00544729908171121	-0.0126606241814674	-0.00615984242069824
Ductal...MHC.Class.II.250	-0.0149612119578384	-0.00709687567422909	-0.0175514160050353	-0.0201910534481188	-0.00651999490297204	-0.0177120010597445	-0.00526553770830294	-0.00534506857203684	-0.0224989792501725	-0.0144468982088558	-0.0145220740159555	0.000398373402448423	-0.0146482420418945	-0.00648459105369387	-0.00607936621538481	-0.00381562179079364	-0.0106027527435374	0.0177787998549086	-0.00381351462774384	-0.00603808784263388	-0.00815504143053636	-0.00790395156037374	-0.00381351462774384	-0.00466088639827836	0.00669806876491141	-0.0158250215471125	0.0211686254765583	-0.0356242256359308	-0.00395068772656884	-0.00951780923120672	-0.0134744641328407	-0.00384106040153323	-0.00556150842723952	-0.0114815143353675	-0.00381351462774384	-0.00381351462774384	-0.0100970255468147	-0.0316322920357182	-0.0102291905970121	-0.0263503074470842	-0.013564340726223	-0.00381351462774384	-0.00977620259843297	0.00442674273933925	-0.00381351462774384	-0.00403239494380236	-0.00887022246962516	-0.020616190043792	0.0117333397218712
Ductal...MHC.Class.II.251	-0.0211027654381942	-0.0101131334336163	0.0121556174137841	-0.0185128244057328	-0.00929107137661911	-0.0252398151406262	-0.00750345474377924	-0.00761678718384893	-0.010101646849315	-0.0205870041965898	-0.0138676029300235	-0.0233000576076486	-0.0186782154689455	-0.00924062046437981	-0.0086631701822343	-0.00543730707339772	-0.0145475271930404	-0.0441273622232393	-0.00543430434063654	-0.00860434800319169	-0.0116210323992525	-0.0112632263057901	-0.00543430434063654	-0.00664181933408839	-0.0227703161991363	-0.0180657308242893	-0.0155485993132858	-0.052062735041604	-0.00562977766095373	-0.0135629929520154	-0.019201273909409	-0.0054735574005254	-0.00792521658806773	-0.016361296410362	-0.00543430434063654	-0.00543430434063654	-0.0176986674285167	-0.0450463156827519	-0.0145767199785015	0.0568349233745485	-0.019329349139011	-0.00543430434063654	-0.0139312066168834	-0.0116127723488003	-0.00543430434063654	-0.00574621143101012	-0.0126401740059967	-0.0293783194713085	-0.0142935937386948
Ductal...MHC.Class.II.254	-0.0195599279008758	-0.00529061940910731	-0.0143913067927442	-0.0115565340923234	-0.00486056303708486	-0.0132040437063163	-0.00392538312318119	-0.00398467224569203	0.00834260762418047	-0.0107699561854693	-0.0127072982638879	-0.0115872810950465	-0.0109200551360324	-0.00483416997332747	-0.00453208064655577	-0.00284449152427606	-0.00790420066940488	0.026369853986948	-0.00284292066433133	0.0525255693695232	-0.00607946686048669	-0.00589228295006024	-0.00284292066433133	-0.00347462421131598	0.0530497401710344	-0.0117973274423734	-0.00382546321180326	-0.0248979587003446	-0.00294518124946266	-0.00709539078353277	-0.0100450204767425	-0.00286345564509451	-0.00414602506507394	0.00310289820013698	-0.00284292066433133	-0.00284292066433133	-0.00919193934915289	-0.0196804523416358	-0.00762571542693524	-0.0196437776868104	-0.0101120221928779	-0.00284292066433133	-0.00728801934666175	-0.00607514566928223	-0.00284292066433133	-0.00300609281240993	-0.00661262410602908	-0.015369075096469	-0.00669537252010363
Ductal...MHC.Class.II.256	-0.00218017318694117	-0.000265759881559758	-0.0193811118830673	-0.0228381462362322	0.0489354164355548	-0.0195726984339418	-0.00581869780323111	-0.00590658361617815	-0.0216516631612581	0.108175821802402	-0.0189023787633355	-0.0155172612611208	-0.0157646427269668	-0.00716581625832502	-0.00671802136878019	-0.00421646398943125	-0.0117166028456584	-0.0339302905017792	-0.00421413546275684	-0.00667240658256984	-0.00901175231967223	-0.00873428472626291	-0.00421413546275684	-0.00515052610942422	-0.0176576781457417	-0.017487486219512	-0.0120574593646404	-0.0307086432551332	-0.00436571899572382	-0.0105176828527631	-0.0148899958926978	-0.0042445750004291	-0.00614576110948784	-0.0126876809059072	-0.00421413546275684	-0.00421413546275684	-0.0137504517505387	-0.0349553565800442	-0.0113037969060238	-0.0291184841037306	-0.0149893142843696	-0.00421413546275684	-0.010543216869313	-0.00900534690522484	-0.00421413546275684	-0.00445600979445367	-0.00980206521297781	-0.0227819809417849	-0.0110842412365549
Ductal...MHC.Class.II.260	0.0421816911930479	0.021967101861752	-0.023342483929278	-0.021009592653101	0.201463561180745	-0.0215692815870131	-0.00641225489736166	-0.00650910581719553	-0.0182032797463987	0.113172281269504	-0.0189495723515763	-0.0171465063013614	-0.0165329004688088	-0.00789679099171003	-0.00740331718183063	-0.00464657948910253	-0.0129117968518308	-0.0377100821136028	-0.00464401343273106	-0.00735304929610077	-0.00993102836747086	-0.00962525669915874	-0.00464401343273106	-0.0056759239585883	-0.0194589128005916	0.0134358440478185	-0.0132874236599333	-0.0455843167967342	-0.00481105978648519	-0.0115905767342096	-0.016408903213985	-0.00467755806438456	0.0179423679027526	-0.0139819332050357	-0.00464401343273106	-0.00464401343273106	-0.0151531157932563	-0.0384254300235485	-0.0124568811649203	-0.00873258555654046	-0.0165183529336528	-0.00464401343273106	-0.0119052424390681	-0.00992396954579824	-0.00464401343273106	-0.00491056102128392	-0.0108019599559326	-0.0251059384428661	-0.0122149289336129
Ductal...MHC.Class.II.261	0.0160213560577986	-0.00605522352824603	-0.0155743273268911	-0.0169016175579342	-0.00556301510027638	-0.0151123015919162	-0.00449268231314283	0.000107422009863295	-0.0177117321764646	-0.0123264379932852	-0.0132982556385271	-0.0124321951232587	-0.0119622575650751	-0.00553280769197724	-0.00518706019860223	-0.00325557948357488	-0.00904652143054724	-0.0249813261361447	-0.00325378160182203	-0.00515184050681635	-0.00695807578020859	-0.00674383991652649	-0.00325378160182203	0.0016638557057547	0.0440445743334999	-0.0135022856825634	0.0722879889874025	-0.0288856739786475	-0.0033708209602067	-0.00812082175871294	-0.011496734054954	-0.00327728431276269	-0.00474521158704354	-0.00979630177204191	-0.00325378160182203	-0.00325378160182203	-0.0105145829796617	-0.0261618499726624	-0.00872778930070084	-0.0224827105552237	-0.00898094126998844	-0.00325378160182203	-0.00834128914021897	-0.00695313008734581	-0.00325378160182203	-0.00344053550600556	-0.00756828529403333	-0.0168330110107945	-0.00855826788777827
Ductal...MHC.Class.II.266	0.00248399001955971	-0.00435826772954438	-0.0119414842488779	-0.00620059682496734	-0.00400399903940879	-0.0108771304708992	-0.0032336233754424	-0.00328246413478851	0.00010685845296512	-0.00887199567047623	-0.0105301369384603	-0.0100411894923083	-0.00313318787103609	-0.00398225715454373	-0.0037334042202271	-0.00234321440621385	-0.00651126456875923	-0.0178587837247608	-0.00234192037470726	-0.00370805472727463	-0.00500809870868491	-0.00485390171713846	-0.00234192037470726	-0.00286230049857756	-0.00981289675782821	-0.00971831604413964	-0.00670068867097678	-0.0230939298479629	-0.00242615985098011	-0.00584498908145714	-0.00827481343886466	-0.00235883653084447	-0.00341538217923763	-0.00705092151971073	-0.00234192037470726	-0.00234192037470726	-0.00764153487722705	-0.0194257309722097	0.00800163183172724	-0.0161820073905515	-0.00833000762213067	-0.00234192037470726	-0.00600367122915206	-0.00500453902942558	-0.00234192037470726	-0.00247633713243268	-0.00544729908171121	-0.0126606241814674	-0.00615984242069824
Ductal...MHC.Class.II.29	0.0179467650661361	-0.00435826772954438	-0.0119414842488779	-0.0126918369055433	-0.00400399903940879	-0.0108771304708992	-0.0032336233754424	-0.00328246413478851	-0.0103549512683831	-0.00887199567047623	-0.0105301369384603	-0.0100411894923083	-0.00899564308524804	-0.00398225715454373	-0.0037334042202271	-0.00234321440621385	0.263654124438864	-0.0190167429343103	-0.00234192037470726	-0.00370805472727463	-0.00500809870868491	-0.00485390171713846	-0.00234192037470726	-0.00286230049857756	-0.00981289675782821	-0.00971831604413964	-0.00670068867097678	0.00631066862335735	-0.00242615985098011	-0.00584498908145714	-0.00827481343886466	-0.00235883653084447	-0.00341538217923763	-0.00705092151971073	-0.00234192037470726	-0.00234192037470726	-0.00764153487722705	-0.0194257309722097	-0.00628185603422725	-0.0161820073905515	-0.00833000762213067	-0.00234192037470726	-0.00600367122915206	0.14099735709026	-0.00234192037470726	-0.00247633713243268	-0.00544729908171121	-0.0126606241814674	-0.00615984242069824
Ductal...MHC.Class.II.3	0.147446507117136	-0.00614865942496557	-0.0159525533810852	0.0189504076245224	-0.00564885591225202	-0.015345493883522	-0.00456200721892812	-0.00463091193380833	-0.0120067259175745	-0.0125166426623429	-0.0148559541888471	-0.0141661454139719	-0.0124906668209114	-0.00561818238469752	-0.00526709979065591	-0.00330581511682122	-0.00918611492996352	-0.026828887744218	-0.00330398949262533	-0.00523133663693689	-0.00706544325342136	-0.00684790159599948	-0.00330398949262533	-0.0040381435996596	-0.0138440692220948	-0.0137106344189278	-0.0094533551188854	-0.032580997366588	-0.00342283484171392	-0.00824613113161807	-0.0116741358718745	-0.0033278548651361	-0.00481843317790491	-0.00994746485237019	-0.00330398949262533	-0.00330398949262533	0.0219600705360457	-0.0274058895050052	-0.00886246456345309	-0.0228296328796621	-0.0117520040195427	-0.00330398949262533	-0.00847000046309214	-0.00706042124541589	-0.00330398949262533	-0.00349362512667761	-0.00768506868275195	-0.0178616530764311	-0.00869032732880971
Ductal...MHC.Class.II.30	-0.0193961073857604	-0.00435826772954438	-0.0119414842488779	-0.0126918369055433	-0.00400399903940879	-0.0108771304708992	-0.0032336233754424	-0.00328246413478851	-0.00326025698197314	-0.00887199567047623	-0.0105301369384603	0.00900805993908911	-0.00899564308524804	-0.00398225715454373	-0.0037334042202271	-0.00234321440621385	-0.00651126456875923	-0.0190167429343103	-0.00234192037470726	-0.00370805472727463	-0.00500809870868491	-0.00485390171713847	-0.00234192037470726	-0.00286230049857757	-0.00981289675782821	-0.00971831604413965	-0.00670068867097678	-0.0230939298479629	-0.00242615985098011	-0.00584498908145714	0.0372499690002454	-0.00235883653084447	-0.00341538217923763	-0.00705092151971073	-0.00234192037470726	-0.00234192037470726	-0.00764153487722705	-0.0152909549408715	0.000111666405704766	-0.0161820073905515	-0.00833000762213067	-0.00234192037470726	-0.00600367122915206	-0.00500453902942558	-0.00234192037470726	-0.00247633713243268	-0.00544729908171121	-0.0126606241814674	-0.00615984242069824
Ductal...MHC.Class.II.34	0.0314316459090282	-0.00435826772954438	-0.0119414842488779	-0.0126918369055433	-0.00400399903940879	-0.0108771304708992	-0.0032336233754424	-0.00328246413478851	-0.0140635342054999	-0.00887199567047623	-0.00977270313837143	-0.0100411894923083	-0.00270336915238413	-0.00398225715454373	-0.0037334042202271	-0.00234321440621385	-0.00651126456875923	-0.0190167429343103	-0.00234192037470726	-0.00370805472727463	-0.00500809870868491	-0.00485390171713846	1	-0.00286230049857756	-0.00981289675782821	0.0181993754238073	-0.00670068867097678	-0.021459198073668	-0.00242615985098011	-0.00584498908145714	-0.00827481343886466	-0.00235883653084447	-0.00341538217923763	-0.00705092151971073	-0.00234192037470726	-0.00234192037470726	-0.00764153487722705	-0.0194257309722098	-0.00628185603422725	-0.0161820073905515	-0.00833000762213067	-0.00234192037470726	-0.00600367122915206	-0.00500453902942558	-0.00234192037470726	-0.00247633713243268	-0.00544729908171121	-0.0126606241814674	-0.00615984242069824
Ductal...MHC.Class.II.41	-0.0193961073857604	-0.00435826772954438	-0.0119414842488779	-0.0126918369055433	-0.00400399903940879	-0.0108771304708992	-0.0032336233754424	-0.00328246413478851	-0.00548832722894581	-0.00887199567047623	-0.0105301369384603	-0.0100411894923083	-0.00899564308524804	-0.00398225715454373	-0.0037334042202271	-0.00234321440621385	-0.00651126456875923	-0.00230333439715309	-0.00234192037470726	-0.00370805472727463	-0.00500809870868491	-0.00485390171713847	-0.00234192037470726	-0.00286230049857756	-0.00981289675782821	-0.00971831604413964	-0.00670068867097678	-0.0230939298479629	-0.00242615985098011	-0.00584498908145714	-0.00827481343886466	-0.00235883653084447	-0.00341538217923763	-0.00705092151971073	-0.00234192037470726	-0.00234192037470726	-0.00764153487722705	-0.0148308633432697	-0.00628185603422725	-0.0161820073905515	-0.00833000762213067	-0.00234192037470726	0.00394673726126571	-0.00500453902942558	-0.00234192037470726	-0.00247633713243268	-0.00544729908171121	-0.0082458034651045	-0.00615984242069824
Ductal...MHC.Class.II.59	0.0363005862542609	-0.00435826772954438	-0.0119414842488779	-0.0126918369055433	-0.00400399903940879	-0.0108771304708992	-0.0032336233754424	-0.00328246413478851	-0.0140635342054999	-0.00887199567047623	-0.00705143079073161	-0.0100411894923083	-0.00587058354011081	-0.00398225715454373	-0.0037334042202271	-0.00234321440621385	-0.00651126456875923	-0.0190167429343102	-0.00234192037470726	-0.00370805472727463	-0.00500809870868491	0.150892452875441	-0.00234192037470726	-0.00286230049857756	-0.00981289675782821	-0.00971831604413964	-0.00670068867097678	0.00279196350929886	-0.00242615985098011	-0.00584498908145714	-0.00827481343886466	-0.00235883653084447	-0.00341538217923763	-0.00705092151971073	-0.00234192037470726	-0.00234192037470726	-0.00764153487722705	-0.0194257309722098	-0.00628185603422725	-0.0161820073905515	-0.00833000762213067	-0.00234192037470726	-0.00600367122915206	-0.00500453902942558	-0.00234192037470726	-0.00247633713243268	-0.00544729908171121	-0.0126606241814674	-0.00615984242069824
Ductal...MHC.Class.II.6	0.0093720541918305	-0.00435826772954438	-0.0119414842488779	-0.0126918369055433	-0.00400399903940879	-0.0108771304708992	-0.0032336233754424	-0.00328246413478851	-0.0140635342054999	-0.00887199567047623	-0.0105301369384603	-0.0100411894923083	-0.00899564308524804	-0.00398225715454373	-0.0037334042202271	-0.00234321440621385	-0.00651126456875923	-0.0190167429343102	-0.00234192037470726	-0.00370805472727463	-0.00500809870868491	-0.00485390171713846	-0.00234192037470726	-0.00286230049857756	-0.00981289675782821	-0.00971831604413964	-0.00670068867097678	-0.0230939298479629	-0.00242615985098011	-0.00584498908145714	-0.00827481343886466	-0.00235883653084447	-0.00341538217923763	-0.00705092151971073	-0.00234192037470726	-0.00234192037470726	-0.00764153487722705	-0.0194257309722097	-0.00628185603422725	-0.0161820073905515	-0.00833000762213067	-0.00234192037470726	-0.00600367122915206	-0.00500453902942558	-0.00234192037470726	-0.00247633713243268	-0.00544729908171121	-0.0126606241814674	-0.00615984242069824
Ductal...MHC.Class.II.60	-0.00384361452567783	-0.0126580682485177	0.0325956740241558	-0.0269623846182889	-0.011629137137276	0.0122651022978335	-0.00939167300321664	-0.00953352515720926	0.0296710017381797	-0.0257676521192474	-0.0183249476777504	-0.026620063998174	-0.025423087870093	-0.0115659904286404	-0.0108432267936599	-0.00680558646585616	0.099400156241169	-0.0397697129711958	-0.00680182810585108	-0.0107696022180785	-0.0145454247383912	0.301367795980484	-0.00680182810585108	-0.00831321004286922	0.0138456712123173	-0.0237530208067796	0.00982240144591288	-0.0237306235759381	-0.00704649160659306	-0.0169760729024006	-0.0240332076303744	-0.00685095906158283	-0.00991956974705654	-0.00420748310278586	-0.00680182810585108	-0.00680182810585108	-0.0166423350302965	-0.0564197161997851	-0.00782399803573892	0.00967909041150992	-0.0241935125455512	-0.00680182810585108	0.00066730186613094	0.0461942063207466	-0.00680182810585108	-0.00719222552946478	0.128988765313892	-0.0367712712717175	-0.017890526833115
Ductal...MHC.Class.II.63	-0.0324193506019708	-0.00728456523421208	-0.0175825332064841	-0.0159327484329161	-0.00669242782001946	0.0546970963021977	-0.00540479426300545	-0.00548642846255986	-0.0110447971668604	-0.014828972249942	-0.0129390846899507	-0.0167832048017509	-0.00819755123926903	-0.00665608765267715	-0.00624014591934446	-0.0039165327279228	-0.00101844307156123	-0.0259492172655562	-0.00391436983718045	-0.00619777586625784	-0.00837071607498569	-0.00811298568448562	-0.00391436983718045	-0.00478415186851906	-0.0164016281249571	-0.0162435425227137	-0.0111997717365975	-0.0195892631366578	-0.00405517072374498	-0.00976952470553779	-0.0138308204169564	-0.00394264410818456	-0.00570859245653156	-0.0117851635005021	-0.00391436983718045	-0.00391436983718045	-0.0127723358813679	-0.0324688645284556	-0.0104997198228667	-0.0270471884179767	-0.0139230739574685	-0.00391436983718045	-0.0100347517471334	-0.00836476629920627	-0.00391436983718045	-0.00413903883435665	-0.00910481135474833	-0.0211614220325524	-0.0102957818864272
Ductal...MHC.Class.II.64	0.0535529325963197	-0.0127316356143893	-0.0340286271767383	-0.0290286969884171	-0.0116967244633791	-0.0317749322160473	-0.00944625642229838	-0.00958893300614139	-0.0289795307068454	-0.00673075719987092	-0.0287341064904931	-0.0214592051794173	-0.0240109100425496	-0.0116332107526919	-0.0108621016617858	-0.00684513982105023	-0.0190211003597507	-0.0458479980241274	-0.00684135961785074	-0.0108321940173257	-0.0146299612223537	-0.0141795116329685	-0.00684135961785074	-0.00836152554826735	-0.0202647753213704	-0.0128305718991531	-0.0195744575180703	-0.04187181749266	-0.00708744507721399	-0.0170747360587176	-0.0241728861140182	-0.00689077611754741	-0.00486300580861012	-0.0205975789247803	-0.00684135961785074	-0.00684135961785074	-0.0218661334938346	-0.0496343480973238	-0.018350938256424	0.00693562125777888	-0.0235702471979926	-0.00684135961785074	-0.0175382879578506	-0.0146195624717385	-0.00684135961785074	-0.00723402599036995	-0.0159129799486171	-0.0368863195525626	-0.0179945046998264
Ductal...MHC.Class.II.66	0.00109864039386173	-0.00435826772954438	-0.0119414842488779	-0.00934324628414425	-0.00400399903940879	-0.0108771304708992	-0.0032336233754424	-0.00328246413478851	-0.0115253407827619	-0.00887199567047623	-0.00897708748505522	-0.0100411894923083	-0.00899564308524804	-0.00398225715454373	-0.0037334042202271	-0.00234321440621385	-0.00651126456875923	-0.0190167429343102	-0.00234192037470726	-0.00370805472727463	-0.00500809870868491	-0.00485390171713846	-0.00234192037470726	-0.00286230049857756	-0.00981289675782821	-0.00019267210221079	-0.00670068867097678	-0.0230939298479629	-0.00242615985098011	-0.00584498908145714	-0.00827481343886466	-0.00235883653084447	-0.00341538217923763	-0.00705092151971073	-0.00234192037470726	-0.00234192037470726	-0.00764153487722705	-0.0194257309722097	-0.00628185603422725	0.00409563580006799	-0.00833000762213067	-0.00234192037470726	-0.00600367122915206	-0.00500453902942558	-0.00234192037470726	-0.00247633713243268	-0.00544729908171121	-0.0126606241814674	-0.00615984242069824
Ductal...MHC.Class.II.69	0.033738563073203	0.0171945635125373	-0.0261945090166266	-0.0210488022710599	-0.00932883692842231	-0.0253424077811903	-0.00753395414447724	-0.00764774724855035	-0.0232074590305365	0.0334238244274558	-0.0223560331635736	-0.0219884692614608	-0.0209587681172271	-0.00927818094763252	-0.00869838349499826	-0.00545940817386575	0.155330955578869	-0.0325902305902583	-0.00545639323585342	0.108525947926376	-0.0116682685772228	-0.0113090081041727	-0.00545639323585342	-0.0066688164329117	-0.0228628710317424	-0.0226425093268842	-0.0156117999291276	-0.00946953202755102	-0.00565266109939446	-0.0136181226450478	-0.0187927165034937	-0.00549580584822084	-0.00795743033021607	-0.0164278004078136	-0.00545639323585342	-0.00545639323585342	-0.0178038586050781	-0.0452596203624228	-0.00548812637258942	-0.0365260648325925	-0.0194079174231885	-0.00545639323585342	-0.0139878329933091	0.110653849118256	-0.00545639323585342	-0.00576956813947499	-0.0126915527035521	-0.0294977339501033	-0.0143516931152803
Ductal...MHC.Class.II.7	0.0662616815030654	-0.00816657037541298	-0.0193483588345417	-0.0226938292106455	-0.00750273777738667	-0.0203816876303818	-0.00605919931997651	-0.00615071767615383	-0.0214165990756841	-0.016624443817929	-0.0187267264619748	-0.0188152921597513	-0.0167676558081452	-0.00746199759255567	-0.00699569420613263	-0.00439074112480636	-0.00859253325654488	-0.0355079002640455	-0.00438831635422723	-0.00694819404528339	-0.00938423086636897	-0.00909529483460466	-0.00438831635422723	-0.00536341039784103	-0.0183875147036558	-0.0177897880998919	-0.0125558246971177	-0.0290235152868873	-0.0045461652185149	-0.010952405322339	-0.0155054371336122	-0.0044200140350832	-0.00639978098100719	-0.0132120948907953	-0.00438831635422723	-0.00438831635422723	-0.0143187927460279	-0.0364001499960571	-0.0117710114603475	0.0604727202560511	-0.0156088606059473	-0.00438831635422723	-0.0112497456894045	-0.00937756069992	-0.00438831635422723	-0.00464018796462833	-0.0102072093931154	-0.0237236179121602	-0.0115423809990088
Ductal...MHC.Class.II.75	-0.000307035768182526	-0.00435826772954438	-0.0119414842488779	-0.0126918369055433	-0.00400399903940879	-0.0108771304708992	-0.0032336233754424	-0.00328246413478851	-0.0107334567309736	-0.00887199567047623	-0.00910167039651496	-0.0100411894923083	-0.00899564308524804	0.605246368150254	-0.0037334042202271	-0.00234321440621385	0.2265444349034	-0.0190167429343102	-0.00234192037470726	-0.00370805472727463	-0.00500809870868491	-0.00485390171713846	-0.00234192037470726	-0.00286230049857756	-0.00981289675782821	-0.00971831604413964	-0.00670068867097678	0.0170476064276915	-0.00242615985098011	-0.00584498908145714	-0.00827481343886466	-0.00235883653084447	-0.00341538217923763	-0.00705092151971073	-0.00234192037470726	-0.00234192037470726	-0.00764153487722705	-0.0194257309722097	-0.00628185603422725	0.0046279855547185	-0.00833000762213067	-0.00234192037470726	-0.00600367122915206	-0.00500453902942558	-0.00234192037470726	-0.00247633713243268	-0.00544729908171121	-0.0126606241814674	-0.00615984242069824
Ductal...MHC.Class.II.78	0.20923830028067	-0.0171143503273029	0.431630429691902	0.486006554106513	-0.0157231832744222	-0.0389733165106518	-0.0126980182742611	-0.0128898095816272	0.39486159836301	-0.0348391726780672	0.461139028145152	0.192789311928631	0.447749316462276	-0.0156378057213559	-0.014660592626116	-0.00920149810165959	-0.0016456557086586	-0.0746192392744553	-0.00919641660829739	-0.0124335345254761	-0.0196661520340117	0.0282856598839791	-0.00919641660829739	-0.00878171832565011	-0.0378388180621052	0.0294240648443694	-0.026312732596002	-0.0865860555196777	-0.00952721407136944	0.118236400660407	0.00189917637450315	-0.00926284415251661	-0.0134117614484438	-0.0276880514247947	-0.00919641660829739	-0.00919641660829739	0.559876953147876	0.0486572126183661	0.266064750329222	0.429152184888301	-0.032487716851678	-0.00919641660829739	-0.0235756357896808	-0.0196521736367039	-0.00919641660829739	-0.00972425372715506	0.100575987287227	-0.0497166239088776	-0.0241888997397211
Ductal...MHC.Class.II.83	0.130120504091092	-0.0226316583537934	0.0191938209852687	0.00835722262697767	-0.0291638050815455	-0.0258889888247481	-0.0235526434697787	-0.023908383411668	-0.0258334916301463	-0.0645950615918411	0.0157248979799657	0.212022663910138	-0.0230397047733276	-0.0290054443811385	-0.0271522154718101	-0.0170671989514714	-0.00177315344050967	-0.116575468912064	-0.0136914735369126	-0.0180417086519641	-0.0364773350671912	-0.0209516541452342	-0.0170577736538486	-0.0208480504125326	-0.0578897474648031	-0.067424784654979	-0.042151543842582	-0.117559562072858	-0.0176713461452535	-0.038359482663844	-0.044163693286394	-0.0171809853418283	-0.0248765144981098	-0.0276893458527578	-0.0136914735369126	-0.0170577736538486	0.35562056373822	-0.116115981333171	-0.00776432471777516	-0.0109638195472649	-0.0578317148676029	-0.0170577736538486	-0.040295784268704	-0.0263550212650356	0.0309445284888396	-0.0180368208722457	0.0948792631469539	-0.0836483697034551	-0.0432245868362521
Ductal...MHC.Class.II.9	-0.0193961073857604	-0.00435826772954438	-0.0119414842488779	-0.0126918369055433	-0.00400399903940879	-0.0108771304708992	-0.0032336233754424	-0.00328246413478851	-0.00548832722894581	-0.00887199567047623	-0.0105301369384603	-0.0100411894923083	-0.00899564308524804	-0.00398225715454373	-0.0037334042202271	-0.00234321440621385	-0.00651126456875923	-0.00230333439715309	-0.00234192037470726	-0.00370805472727463	-0.00500809870868491	-0.00485390171713846	-0.00234192037470726	-0.00286230049857756	-0.00981289675782821	-0.00971831604413964	-0.00670068867097678	-0.0230939298479629	-0.00242615985098011	-0.00584498908145714	-0.00827481343886466	-0.00235883653084447	-0.00341538217923763	-0.00705092151971073	-0.00234192037470726	-0.00234192037470726	-0.00764153487722705	-0.0148308633432697	-0.00628185603422725	-0.0161820073905515	-0.00833000762213067	-0.00234192037470726	0.00394673726126571	-0.00500453902942558	-0.00234192037470726	-0.00247633713243268	-0.00544729908171121	-0.0082458034651045	-0.00615984242069824
Ductal...MHC.Class.II.97	0.00552892699355646	-0.0111902771923648	-0.027574157409745	-0.0319792595080194	-0.0102806578001648	-0.0265848060539883	-0.00830264319505073	-0.00842804660514036	-0.0333305011051291	-0.000665625345829879	-0.024624806641228	-0.0195238245111544	-0.0224443504317694	-0.0102248333916101	-0.00958587922726201	-0.00601643137912886	-0.0163606862721363	-0.0488273410300848	-0.00601310882710751	-0.00952079193331237	-0.0128587815697975	-0.0124628657645485	-0.00601310882710751	0.0022262821559465	-0.0149006155930579	-0.0249527236795748	-0.0172046712733289	-0.0334143165278108	-0.0062294018931903	0.0120673159559493	-0.00575669190922451	-0.00605654270679357	-0.00876932663967562	-0.0181039282493601	-0.00601310882710751	-0.00601310882710751	-0.0156719959397302	-0.0498774576811183	-0.016129277655203	-0.0340180523334582	-0.0149265309720993	-0.00601310882710751	-0.015415011053729	-0.0128496417463401	-0.00601310882710751	-0.006358236954058	-0.0139864713360405	-0.0325073866065103	-0.015815995809901
Ductal...terminal.ductal.like	0.00128805592614322	-0.00754725336462767	-0.0198983220789561	-0.00947334259652482	-0.00693376293000318	-0.0188360295049084	-0.00559969612119211	-0.00568427412515617	0.0281918258384355	-0.0153637186446928	-0.00597064561885726	-0.0153790248113829	0.0328528583749123	0.157835478073153	-0.00646517132750121	-0.00405776650467279	0.268990279245746	-0.032931473237014	-0.00405552561809856	-0.00642127337128337	-0.0086725718049132	-0.00840554741919792	-0.00405552561809856	-0.00495667279043533	-0.0169930859387579	-0.0168292996241229	-0.011603645818849	0.0308780500523835	-0.00420140391429061	-0.0101218227627909	0.108622999177751	-0.00408481948535174	-0.00387089798214031	-0.0122101473488242	-0.00405552561809856	-0.00405552561809856	-0.0132329180747922	-0.0336397216826533	-0.0108783493884587	-0.0223956436683256	-0.0144251528255866	-0.00405552561809856	-0.0103966141357436	0.107511952295394	-0.00405552561809856	-0.00428829638620178	-0.00943313923646359	-0.0219245223977683	-0.0106670572622328
Ductal...terminal.ductal.like.100	0.202067851366639	-0.013820935473329	-0.0131655486415684	0.0525462006529977	0.049833461691828	-0.0344935482862119	-0.0102544641106089	-0.0104093478913402	0.0630387897292686	0.0109135944550858	0.0345240370981456	0.157682969590812	-0.0152075139893511	-0.0126285310097059	-0.0114875329204301	-0.0074307998310701	-0.0206335834206712	-0.0537991853028278	-0.00742669619929185	-0.0117589804705717	-0.0158816790046151	-0.0153926896164924	-0.00742669619929185	-0.00907692527192533	-0.0118330019384535	-0.0167054594622984	-0.0212492190694578	-0.0656784862112255	-0.0076938363655514	-0.0185356251497604	-0.0243364304025637	-0.00748034070140543	-0.00345058194206591	-0.0223598772261787	-0.00742669619929185	-0.00742669619929185	0.0384431208454806	-0.0269979439514356	-0.0193006901838702	-0.0315325914400724	-0.0264161141495184	-0.00742669619929185	-0.0190388378618188	-0.0158703905523212	-0.00742669619929185	-0.00785295852422051	-0.0172744709100571	-0.0393630187071389	-0.0195340878315535
Ductal...terminal.ductal.like.101	-0.0468157785371475	-0.0170373657341078	-0.0287487175463742	-0.0453607390223586	-0.0156524564957269	-0.0199335032336581	-0.0126408994381655	0.00193925986814166	-0.0370322863605231	-0.0141366738900636	-0.0390434130889006	-0.0363783420055346	-0.0343957009904695	-0.0155674629920732	-0.0145946456437454	-0.00914217933259047	-0.0254538735877721	0.422338593761201	-0.00915504884511024	-0.0144955492574271	0.0750686404997108	-0.0163918246545586	-0.00915504884511024	-0.0111893218731386	0.152373313083057	0.178477520384893	0.0927802478105897	0.477857251481652	-0.00948435829913506	-0.0228492655505271	-0.0323479491596507	-0.0091902280184616	-0.0133514320184981	-0.027563503701128	-0.00915504884511024	-0.00915504884511024	0.0189048085645344	0.224270741551374	-0.0245570684009655	0.0257819437859239	0.0922028855330068	-0.00915504884511024	0.214447682972108	-0.00963067484839368	-0.00915504884511024	-0.00861013697318508	-0.0212946134743049	0.158541174267301	0.207662060538712
Ductal...terminal.ductal.like.112	-0.0289610377023726	-0.00650748902973349	-0.00889574037626615	-0.0189506461179758	-0.00597851748468423	-0.0162410415345814	-0.00482824139034274	-0.0049011673153597	-0.020998777551268	0.0355163387074332	-0.0156704831941808	-0.0149928674697327	-0.013431723869513	-0.00594605388078813	-0.00557448245824687	-0.00349873917551738	-0.00972220739530444	-0.0030755066707801	-0.0034968070097222	-0.0055366322027017	0.0521407078271924	-0.00724753827341976	-0.0034968070097222	-0.0042738056150216	0.10449539561058	-0.0145107733093151	-0.0100050434539503	0.0756164190861056	-0.0036225880543331	-0.00872736708409392	-0.0123554267470696	-0.00352206514146613	-0.00509963211141681	-0.0105279889365186	-0.0034968070097222	-0.0034968070097222	-0.0114098553530302	0.0169727940253417	-0.00937966911761351	-0.0241619473854784	-0.0112597844043892	-0.0034968070097222	-0.00896430120549706	-0.00747246035668961	-0.0034968070097222	-0.00369750958941479	-0.00813356159274291	0.0783671316294344	0.195298139994537
Ductal...terminal.ductal.like.118	-0.00812300795376402	-0.00646546353866976	-0.0176042036923793	-0.0137521386055676	-0.00593990810217449	-0.0161361565716167	-0.00479706051328305	-0.00486951548125404	-0.0187075594613024	-0.0131615513507466	-0.0156213937870981	-0.014530184134975	-0.012587578323027	-0.00590765414886546	-0.00553848234181739	-0.00347614424968912	-0.00965942119034209	-0.0282112219110716	-0.00347422456185833	-0.00550087652396069	-0.00742948382440158	-0.00720073352990778	-0.00347422456185833	-0.0042462052950116	-0.0145573723629644	-0.0144170624522929	-0.00994043068820533	-0.0342597037773563	-0.00359919331003014	-0.00867100557726284	-0.0122756351601803	-0.00349931957609487	-0.00506669858778774	-0.0104599989786487	-0.00347422456185833	-0.00347422456185833	-0.0113361702846442	-0.0288179531655253	-0.0093190950315287	-0.0240059090580543	-0.0123575153937038	-0.00347422456185833	-0.00890640957348924	-0.00742420306197743	-0.00347422456185833	-0.00367363100037714	-0.00808103489335544	-0.0187819585903768	-0.00913808858161617
Ductal...terminal.ductal.like.12	0.0530556490952891	-0.012969264319939	-0.0330850856202672	-0.0342205219646994	-0.0119150371435082	-0.0323679931738158	-0.00962256540206404	-0.00976790496283773	-0.0324111884763057	-0.0130762279223428	-0.0269207840152096	-0.0294225857315391	-0.0263913479578557	-0.0118503379856944	-0.0110106480565946	-0.00697290044539173	-0.0193761183317943	-0.0524530311832248	-0.00696904968685903	-0.0110343707305589	-0.0149030210909209	-0.0144441641172778	-0.00696904968685903	-0.0085175886459427	-0.00396288784609293	-0.0244248536054623	0.0196967922404095	-0.0579929445886613	-0.00721972819074022	-0.0173934262529806	-0.024624059224108	-0.00701938851729241	-0.0101634403815694	-0.00270389364862504	-0.00696904968685903	-0.00696904968685903	0.000994746843525872	-0.0483178696997569	-0.018693448035652	-0.0095748811087819	-0.0226058588903487	-0.00696904968685903	-0.0178656300834979	-0.0148924282535659	-0.00696904968685903	-0.00736904495290306	-0.0162099866287607	-0.0210241436813176	-0.0183303618503401
Ductal...terminal.ductal.like.122	-0.0234314945257488	-0.00457247607339826	-0.0319241789291759	-0.0301522741765289	-0.0120456040431932	0.0977088039917261	-0.00972801102648229	-0.00987494324161561	0.00598811951202236	0.00915592802159568	-0.0273264316206454	-0.0168550263995832	-0.0259987714968534	-0.0119801959015679	-0.00676685196771883	-0.00704931061365235	0.0509652088666561	-0.024367002916009	-0.00704541765788628	-0.0111552871455824	-0.0150663308008568	0.0165448267074697	-0.00704541765788628	-0.00861092575676312	-0.022128780847647	-0.0292365172624025	-0.0201583071706268	-0.0150274355324102	-0.00729884313726366	-0.0156308895533636	-0.00795585510722603	-0.00709630810934646	-0.0102748130012912	-0.0212119453401783	-0.00704541765788628	-0.00704541765788628	-0.0228651562223041	-0.0584402396798238	-0.0114984786142134	-0.0378317966880991	-0.0250599394518794	-0.00704541765788628	-0.018061404540835	0.00962340891378728	-0.00704541765788628	-0.00744979613660074	-0.0163876182779584	-0.0380881374667243	-0.0185312289133695
Ductal...terminal.ductal.like.124	0.0737624789999209	-0.0107996405931187	-0.0282630021677424	-0.0290513073091987	-0.00992177471514075	-0.0269531628297766	-0.00801280977567112	-0.0081338355317662	-0.031603532199645	-0.0162063399746954	-0.0256499774726211	-0.0233802402363319	-0.0217010546040741	-0.00986789905698238	-0.00925124987020937	-0.00580640634997728	-0.00865072440143032	-0.0471228482706705	-0.00580319978350303	-0.00918843468075952	-0.0124098998650349	-0.0120278049152563	-0.00580319978350303	-0.00709268419757536	-0.0243160275454218	-0.0229156302287287	-0.0166040807641013	-0.0486665415361264	-0.0060119423674733	-0.0105385747150174	-0.0205047089028165	-0.00584511744846439	-0.00846320196757735	-0.0174719459630633	-0.00580319978350303	-0.00580319978350303	-0.0189354659637811	-0.0481363068487789	-0.0155662276017312	-0.0369367959542642	-0.0206414782293228	-0.00580319978350303	-0.0148768950274809	-0.0124010790997646	-0.00580319978350303	-0.00613627998031752	-0.01349822359166	-0.0313726001543024	-0.0152638819783432
Ductal...terminal.ductal.like.130	-0.0103853815924549	-0.00501474544132635	-0.00649056794199618	-0.0100286301800238	-0.00460711392139496	-0.0125155322776272	-0.00372069801289178	-0.00377689556441471	-0.0161521433360273	-0.0102083677747441	-0.0121162717587812	-0.0115536750738605	-0.0103506399682019	-0.00458209709710173	-0.00429575991100704	-0.00269616840699219	0.0491664131664454	-0.0196466739527709	-0.00269467945794149	-0.00426659207137167	-0.0057624592447228	-0.00558503584891306	-0.00269467945794149	-0.00329344346600032	-0.0112909950320261	-0.0111821678024385	-0.00771000086542201	-0.000652268127372665	-0.0027916077688746	-0.0067254088481397	-0.0095212331011869	-0.00271414366301975	-0.00392983480514854	-0.00811298863271434	-0.00269467945794149	-0.00269467945794149	-0.00879256497496467	-0.022351792474095	-0.00722808025242699	-0.0186194728798271	-0.00958474108098461	-0.00269467945794149	-0.00690799299077478	-0.00575836337763843	-0.00269467945794149	-0.00284934316032764	-0.00626781554799257	-0.014567670308083	-0.00708768795663558
Ductal...terminal.ductal.like.131	-0.0193961073857604	-0.00435826772954438	-0.0119414842488779	-0.00914121349140976	-0.00400399903940879	-0.0108771304708992	-0.0032336233754424	-0.00328246413478851	-0.0140635342054999	-0.00887199567047623	-0.00695689353499746	-0.0100411894923083	-0.00899564308524804	-0.00398225715454373	-0.0037334042202271	-0.00234321440621385	-0.00651126456875923	-0.0190167429343102	-0.00234192037470726	-0.00370805472727463	-0.00500809870868491	-0.00485390171713846	-0.00234192037470726	-0.00286230049857756	-0.00981289675782821	-0.00971831604413964	-0.00670068867097678	-0.0230939298479629	-0.00242615985098011	-0.00584498908145714	-0.00827481343886466	-0.00235883653084447	-0.00341538217923763	-0.00705092151971073	-0.00234192037470726	-0.00234192037470726	-0.00764153487722705	-0.0194257309722097	-0.00628185603422725	-0.0161820073905515	-0.00833000762213067	-0.00234192037470726	-0.00600367122915206	-0.00500453902942558	-0.00234192037470726	-0.00247633713243268	-0.00544729908171121	-0.0126606241814674	-0.00615984242069824
Ductal...terminal.ductal.like.134	-0.0193961073857604	-0.00435826772954438	-0.0119414842488779	-0.0126918369055433	-0.00400399903940879	-0.0108771304708992	-0.0032336233754424	-0.00328246413478851	-0.000279878688960916	-0.00887199567047623	-0.0105301369384603	-0.0100411894923083	-0.00899564308524804	-0.00398225715454373	0.164423427579728	-0.00234321440621385	-0.00651126456875923	-0.0190167429343103	-0.00234192037470726	-0.00370805472727463	-0.00500809870868491	0.0616625110427521	-0.00234192037470726	-0.00286230049857757	-0.00981289675782821	-0.00971831604413965	-0.00670068867097678	-0.0230939298479629	-0.00242615985098011	0.0677172968020551	-0.00827481343886466	-0.00235883653084447	-0.00341538217923763	-0.00705092151971073	-0.00234192037470726	-0.00234192037470726	-0.00764153487722705	-0.0194257309722098	-0.00628185603422725	-0.0161820073905515	-0.00833000762213067	-0.00234192037470726	-0.00600367122915206	-0.00285144278087352	-0.00234192037470726	-0.00247633713243268	-0.00544729908171121	-0.0126606241814674	-0.00615984242069824
Ductal...terminal.ductal.like.135	0.0146334985108375	-0.0123913578046066	-0.0331224310908206	-0.0306396442388508	0.0509587303918262	-0.0296826875254654	-0.00919378678340981	-0.0093326500570916	-0.0150277351662838	0.0137062788164953	-0.0236810091765485	-0.0178108989661316	-0.0240914678748425	-0.0113222904911041	-0.0106147557683196	-0.0066621900998588	0.0874835017507221	-0.0539685628658703	-0.00665851092996753	-0.0105426824913132	-0.0142389469557875	-0.0138005365108088	-0.00665851092996753	-0.00813804745902711	-0.0187168947605088	-0.0226498669539485	-0.0190512919379616	-0.0486723832233001	-0.00689801927515097	-0.0166183804132487	-0.0198274428103462	-0.00670660667726497	-0.00235248607909789	-0.020047068428279	-0.00665851092996753	-0.00665851092996753	-0.0217262909752449	-0.0550217515874336	-0.0178604736164922	-0.0375405619313803	-0.023683745783032	-0.00665851092996753	-0.0170695429831757	0.0324371006758834	-0.00665851092996753	-0.00704068252732485	-0.0154876745025586	-0.0359964862183026	-0.0175135664423364
Ductal...terminal.ductal.like.138	0.186418102188095	-0.0126677816956974	0.0470284569783432	0.0237673404103033	-0.0116380610115283	-0.031615569036043	-0.00939887991013595	-0.00954084091750004	0.0692726159931826	-0.0130046302395026	-0.00598456441590264	-0.0274681438934191	-0.00341244933728368	-0.0115748658458765	-0.0108515475823181	-0.00681080888237066	-0.0176291711821727	-0.020240165224673	-0.00680704763830533	-0.0107778665092987	-0.0136818617688461	0.254726930196407	-0.00680704763830533	-0.00831958936750703	0.0337003163777821	-0.0176781933329434	-0.0149434743660009	-0.0123864633083464	-0.00705189888696782	-0.0165747741036704	-0.0240516500410403	-0.00685621629575696	-0.00992718174715728	-0.0196579651057258	-0.00680704763830533	-0.00680704763830533	0.00430230657058492	-0.0403138918759071	-0.00923001334348934	0.069036630265726	-0.0185520065080332	-0.00680704763830533	-0.0174503268782866	-0.0145462398931119	-0.00680704763830533	-0.00719774464197176	0.106763191012872	-0.023817116467364	0.0130496597871973
Ductal...terminal.ductal.like.14	-0.0498677926605157	-0.0123635446772665	-0.0234404123927713	-0.0356972060156708	-0.0113585543806502	-0.0203017248728234	-0.00917315079124681	-0.00931170237818897	-0.0348682386398445	-0.0251680992667963	-0.0297592613460606	-0.0284848711930856	-0.0255188625589173	-0.0112968769478769	0.0422865548583076	-0.00664723642452045	-0.0184711714371372	0.482360360281277	-0.00664356551274119	-0.0105190188238394	-0.0142069868065355	0.00714675083644176	-0.00664356551274119	-0.00811978113552593	-0.0278372497991297	0.107061840488012	-0.00493069066067955	0.125158398536712	-0.00688253626743547	0.00655083041250933	-0.0193498375752324	-0.00669155330632079	-0.00968876461551358	-0.0200020716106756	-0.00664356551274119	0.018205182909656	-0.0216775250444202	0.0352970457721901	-0.0178203847388339	-0.0323777522469172	0.0822394715408359	-0.00664356551274119	0.109864353852991	-0.0135198402932513	-0.00664356551274119	-0.00702487930359573	-0.0154529115112921	0.0998295282633485	-0.0174742562181203
Ductal...terminal.ductal.like.15	-0.0254599307380809	-0.00572079708187606	-0.0113833819526974	-0.0128303054181118	-0.00525577303688936	-0.0142776580326355	-0.00424455410224444	-0.00430866399426637	-0.00749560175756337	-0.011645656047703	-0.0138221835847603	-0.00572142199397949	-0.0118079594704168	-0.00522723396604538	-0.00490058190407953	-0.00307577573686129	-0.00854688735429638	-0.0249619652202419	-0.00307407715106387	-0.00486730737522797	-0.0065737853331436	-0.00637138159064447	-0.00307407715106387	-0.00375714420404062	-0.0128807119297381	-0.0127565623582917	-0.00879553129231265	-0.0287486767495383	-0.00318465249428421	-0.00767231353276526	0.0069639791823814	-0.00309628182105472	-0.00448313633236038	-0.00925525776699248	-0.00307407715106387	-0.00307407715106387	-0.00132393605456161	-0.0159710204225828	-0.00574230091917854	-0.0212410036288527	-0.0109342257644352	-0.00307407715106387	-0.00788060463001132	-0.00656911278799885	-0.00307407715106387	-0.00325051674657978	-0.00715029333317655	-0.0166187270646726	-0.00808559976851878
Ductal...terminal.ductal.like.151	0.0416414585328618	-0.0155465468149118	-0.0398083104562264	-0.044042354275997	-0.0142828211518658	-0.0388002363717605	-0.0115347840719652	-0.0117090058496919	-0.0417282798225526	-0.0168913535504405	-0.0365235447804204	-0.0358183187006485	-0.0310706190422506	-0.0142052648263084	-0.0133175718176492	-0.00835857150689268	-0.0228405332737894	-0.0677416686822449	-0.00835395551663104	-0.0132271466525662	0.0197098489066359	-0.0173145421445605	-0.00835395551663104	-0.0102102237542285	-0.0349445980063436	-0.0346665842298129	-0.023902287922633	-0.0758757861104939	-0.00865444943825536	-0.0208498885397804	-0.0295174097818492	-0.00841429779701292	-0.0121831429905947	-0.0251516171783948	-0.00835395551663104	-0.00835395551663104	-0.0131224445574309	-0.060435977628564	-0.0224082536872649	-0.0483347769629295	-0.0294838019564941	-0.00835395551663104	-0.0214159298183155	-0.0178518863769188	-0.00835395551663104	-0.00883343877611987	-0.019431273029549	-0.0451622063529734	-0.0219730141672312
Ductal...terminal.ductal.like.152	-0.0119296856848196	-0.00578097587330086	-0.0142970169040874	-0.0137652806519221	-0.00531106010000947	-0.0144278490274363	-0.00428920384813727	-0.00435398813146606	-0.0106189262675702	-0.011714286536891	-0.0139672232585548	-0.0133190243914513	-0.0119321709605209	-0.00528222081806428	0.0605258513256315	-0.0031081307503129	-0.00863679464240049	-0.0252245476675902	-0.00310641429657873	-0.00491850805078806	-0.00664293696547259	0.0194621826501327	-0.00310641429657873	-0.00379666673808123	-0.0130162080267904	0.0286758772554339	-0.00888805414105819	-0.0306326870113446	-0.00321815281521346	0.0208911330061363	-0.0109760344739407	-0.00312885254419607	0.00430503809689281	-0.00935261661730148	-0.00310641429657873	-0.00310641429657873	-0.0101360291523107	-0.0257670453125921	-0.00833249823714102	-0.0214644441579852	-0.0110492461859345	-0.00310641429657873	-0.00796350308900984	-0.00579982886416628	-0.00310641429657873	-0.00328470991346118	0.0467528971008071	-0.00525999680571657	-0.00817065463326054
Ductal...terminal.ductal.like.153	0.288335623648738	-0.0198751935482525	0.037717146245618	0.250100086173799	-0.0182596069846279	-0.0496034403515904	-0.0147464301041896	-0.01496916069471	0.143492487402269	-0.04045933890537	0.00253686333703514	0.124528439256326	0.1982028696896	-0.0181604565430734	-0.0170256019307546	-0.0106858602404911	0.0744053024013827	-0.0831887112866922	-0.00341643543540052	-0.0169099995607201	-0.0228386453794732	-0.0131353080414396	-0.0106799590136168	-0.00537843371560416	-0.0444287598818183	-0.0391671722522499	-0.0277484774633707	-0.0798444346423822	-0.00364966623824033	-0.0233422880236972	-0.0230960595063446	-0.0107571024793659	-0.0153872843039807	-0.0306212857980232	-0.00341643543540052	-0.0106799590136168	0.0113079563081669	-0.0633115391866139	-0.0270608422100617	-0.0272989393457145	-0.0352694462596919	-0.0106799590136168	-0.0273787970552113	-0.0228224120228648	-0.0106799590136168	-0.0112929454664249	-0.0248415495060802	-0.0576244874915118	-0.0280909911771099
Ductal...terminal.ductal.like.155	0.0326415451627663	-0.00606785688096631	-0.0166256921017745	-0.0153330716606642	-0.00557462153092624	0.149512045093154	-0.00450205564842225	-0.00457005485270722	-0.0177214844676668	-0.0123521553327405	-0.0125176460869173	-0.0139799811610838	-0.0125243051094628	-0.00554435109921566	-0.00519788225343878	-0.0032623717817837	-0.00906539569597947	-0.0264763161944585	-0.00326057014900923	-0.00516258908083308	-0.00697259280425828	-0.00675790996826894	-0.00326057014900923	-0.00398507637746772	0.388475003260375	-0.013530456259052	-0.00932912395073306	-0.0237040709518979	-0.0033778536931766	-0.00813776468496128	-0.0115207203365123	-0.00328412189497491	-0.0047551117883213	-0.00981674034628498	-0.00326057014900923	-0.00326057014900923	-0.0106390297391789	-0.02496004939022	-0.00874599857740047	-0.0225296174961859	-0.0115975651807264	-0.00326057014900923	-0.00835869203993995	-0.00696763679291888	-0.00326057014900923	-0.00344771368834536	-0.00758407543244212	-0.0176269243479626	-0.00857612348243907
Ductal...terminal.ductal.like.16	-0.0232187945423622	-0.00521721812321937	-0.014270556352897	-0.013659687930922	-0.00479312829089101	-0.0130208527201539	-0.0038709229273961	-0.00392938948122549	-0.0159645426780992	-0.0106205353763274	-0.00714687464808682	-0.00430407289743903	-0.010437421225281	-0.00476710140066993	-0.00446920321737755	-0.00280502746167126	-0.00779453893640402	-0.0227646629437011	-0.00280347839560943	-0.00443885771263733	-0.00599512121953874	-0.00581053427152072	-0.00280347839560943	-0.00342641777925833	0.0560859038170701	-0.0116336530335091	-0.00802129573988458	-0.0134867284172439	-0.00290432023222307	-0.00699695036151106	-0.00990565732041825	-0.00282372847702961	-0.0040885037150074	-0.0084405543258991	-0.00280347839560943	-0.00280347839560943	-0.00914756887935604	-0.0232542565014912	-0.00751991735777361	-0.0193712427659603	-0.00997172946446751	-0.00280347839560943	-0.00718690642391015	-0.00599085997991393	-0.00280347839560943	-0.00296438671698572	-0.00652088151883019	-0.0151558467789969	-0.00737385665767761
Ductal...terminal.ductal.like.162	0.0115005969092209	-0.00435826772954438	-0.0119414842488779	-0.0126918369055433	-0.00400399903940879	-0.0108771304708992	-0.0032336233754424	-0.00328246413478851	-0.00911270117153754	-0.00887199567047623	-0.0105301369384603	-0.0100411894923083	-0.00899564308524804	-0.00398225715454373	-0.0037334042202271	-0.00234321440621385	-0.00651126456875923	-0.0190167429343103	-0.00234192037470726	-0.00370805472727463	-0.00500809870868491	-0.00485390171713846	-0.00234192037470726	-0.00286230049857757	-0.00981289675782821	-0.00971831604413965	-0.00670068867097678	-0.0230939298479629	-0.00242615985098011	-0.00584498908145714	-0.00827481343886466	-0.00235883653084447	-0.00341538217923763	0.177441884443366	-0.00234192037470726	-0.00234192037470726	-0.00764153487722705	-0.0194257309722098	-0.00628185603422725	-0.0161820073905515	-0.00833000762213067	-0.00234192037470726	-0.00600367122915206	-0.00500453902942558	-0.00234192037470726	-0.00247633713243268	-0.00544729908171121	-0.0126606241814674	-0.00615984242069824
Ductal...terminal.ductal.like.167	0.512159687590533	-0.0131361051713167	0.130157398693664	0.0753483707406936	0.00504506227453931	-0.0327843856079036	-0.00974635322568408	-0.00989356248202879	0.0130665726220545	-0.0160540507689944	0.044059641808072	0.0602979997414023	0.0416754024385783	-0.0120027846033185	-0.0112527255155727	-0.00706260211375026	-0.0196253790453648	-0.0538616633971169	-0.00705870181780232	-0.0111763204789555	-0.0150947384208767	0.17421977646344	-0.00705870181780232	-0.00862716168773734	-0.0198434932153933	-0.0219870168253149	0.000517384782919029	-0.0507570154293593	-0.00731260513181752	-0.017617180968193	-0.0212946828969928	-0.00710968822338875	-0.00674458603080567	-0.020868641050769	-0.00705870181780232	-0.00705870181780232	-0.0197086914525474	-0.0570210293262576	-0.0125174995465166	0.401676830206301	-0.0251071900563617	-0.00705870181780232	-0.0180954593829862	-0.0150840093138029	-0.00705870181780232	-0.00746384275356882	0.0796162056903582	-0.0361629988335598	-0.0185661696110371
Ductal...terminal.ductal.like.188	0.016956479546604	0.144255795455016	0.0568848327094135	-0.00419938833085476	-0.00881708258536837	-0.0239521929725302	-0.007120662135689	-0.00722821286296147	0.0860810097435027	0.000751780473650326	-0.0118724659351835	-0.00576432313433544	-0.0149318525466141	-0.00876920545239956	-0.008221214093789	-0.00515992005279378	-0.0143382545482354	-0.0369828300323847	-0.00515707050599085	-0.00816539275850412	-0.0110281794464845	0.364124334538397	-0.00515707050599085	-0.00630298350017233	-0.0141148520084512	-0.0214004035237086	-0.0147553795116714	-0.0262356984912297	0.00817062550574565	-0.0128710698815236	-0.00694656674388965	-0.00519432105081385	-0.00752090758228056	-0.0155266164477952	-0.00515707050599085	-0.00515707050599085	-0.00749444282371138	-0.0427768020364989	0.00438642406969457	0.00663976373038569	-0.0136397911019875	-0.00515707050599085	-0.0132204989366456	-0.01102034078676	-0.00515707050599085	-0.0054530654955145	0.160057113627948	-0.0278795693734214	-0.0135643986928057
Ductal...terminal.ductal.like.19	-0.0193961073857604	-0.00435826772954438	-0.0103192769347179	-0.0126918369055433	-0.00400399903940879	-0.0108771304708992	-0.0032336233754424	-0.00328246413478851	-0.0117763844529224	-0.00887199567047623	-0.0105301369384603	-0.0100411894923083	-0.00899564308524804	-0.00398225715454373	-0.0037334042202271	-0.00234321440621385	-0.00651126456875923	-0.0166858923560284	-0.00234192037470726	-0.00370805472727463	-0.00500809870868491	-0.00485390171713846	-0.00234192037470726	-0.00286230049857756	-0.00981289675782821	-0.00971831604413964	-0.00670068867097678	-0.0168404810550667	-0.00242615985098011	-0.00584498908145714	-0.00827481343886466	-0.00235883653084447	-0.00341538217923763	-0.00705092151971073	-0.00234192037470726	-0.00234192037470726	-0.00764153487722705	-0.0194257309722098	-0.00628185603422725	-0.0161820073905515	0.00305834710263287	-0.00234192037470726	-0.00600367122915206	-0.00500453902942558	-0.00234192037470726	-0.00247633713243268	-0.00544729908171121	-0.0126606241814674	-0.00615984242069824
Ductal...terminal.ductal.like.190	0.0568058924728352	-0.00760967335822032	0.342863082991089	0.317397968963292	-0.00699110901562583	-0.0189918139716811	-0.00564600873044461	-0.00573128624166123	-0.00826995802791334	-0.0154907851645284	0.222889990218897	0.0697167331597804	0.277789046713588	-0.00695314699670406	-0.00651864189928954	-0.00409132649623333	-0.0113688739636908	-0.0332038348829189	-0.00408906707627764	-0.00647438088249675	-0.00874429880947246	-0.00847506598319738	-0.00408906707627763	-0.00499766723819959	-0.0171336282346331	-0.0169684873158506	-0.0116996144398388	-0.0400310601802631	-0.00423615186731936	-0.0102055358808586	-0.0142649670023655	-0.00411860322014695	-0.00596336535300509	-0.0123111320756456	-0.00408906707627764	-0.00408906707627763	0.496749707952425	0.0932313877873993	-0.0109426020700846	-0.0282542969280313	-0.014544456882764	-0.00408906707627764	-0.0104825999316862	-0.00873808349685183	-0.00408906707627763	-0.00432376298842354	-0.00951115655776598	-0.0221058504228754	-0.0107552797736277
Ductal...terminal.ductal.like.191	0.00286003284912833	-0.0101199205102994	-0.0391947673936294	-0.0299252089052724	-0.0107232181941124	-0.0299584298717706	0.0196599533491096	-0.01123080959874	-0.042850468906272	-0.0303551509001891	-0.0326438739091922	-0.0202279641328443	-0.0290474354603838	-0.0136251212623782	-0.0118347028650392	-0.00801720712385115	0.0306738777762772	-0.0520079435268533	-0.00801277965081	-0.0126869494726139	-0.0171349939372787	-0.0136930810918677	-0.00801277965081	-0.00979323782191891	0.0715628761551853	-0.0278372699185491	-0.0229261175610752	-0.0492080783542234	-0.008301001389074	0.0262249412174399	-0.0283119176267775	-0.00807065755013145	-0.010718965738006	0.00381727000007951	-0.00801277965081	-0.00801277965081	-0.0126522008471293	-0.0592338061851258	-0.0214930997415598	-0.0242344601037821	-0.0285007621465543	-0.00801277965081	-0.00487623390132311	0.124560888961193	-0.00801277965081	-0.00847268079546987	-0.0127322677807524	-0.0420559686136268	-0.0210756354203275
Ductal...terminal.ductal.like.192	0.00300398619861158	-0.00589721564142616	-0.013884794163262	-0.00530504714169209	-0.00541785113461245	0.059157703562221	-0.00437544812102072	-0.00444153504083119	-0.0190295087491277	-0.0120047860492653	-0.0134459415519788	-0.0135868338998887	-0.0121720946024942	-0.00538843197281311	-0.0050517065792081	-0.00317062684191364	-0.000878559845897341	-0.0257317450052383	-0.00316887587494357	-0.00501740592683464	-0.00677650843670182	-0.00656786294568615	-0.00316887587494357	-0.00387300742362565	-0.0132779287182557	-0.000706586189365868	-0.00906676883821048	-0.0312486273842665	-0.00328286115256527	0.502806064191676	-0.0111967328006849	-0.00319176529495072	-0.00462138777576979	-0.00954067240767086	-0.00316887587494357	-0.00316887587494357	-0.0103398372470334	-0.0262851508086283	-0.00850004220968431	0.00893257522676514	-0.0112714166019267	-0.00316887587494357	-0.00812362756847822	-0.00677169179910421	-0.00316887587494357	-0.00335075653380135	-0.00737079485283296	-0.0171312171684719	-0.00833494436925278
Ductal...terminal.ductal.like.194	-0.00626893078670697	0.00318538289585429	-0.0224113193378141	-0.0235094418554372	-0.00892425726949601	-0.0242433401508786	-0.00720721624332984	-0.00731607428683889	0.011440535623238	-0.0197742234895429	-0.0218689915899191	-0.0204426532466723	-0.0196170841042771	-0.00887579817343984	-0.00832114579059647	-0.00522264066320291	-3.04816036272505e-05	-0.0423852015705562	-0.00521975647917439	0.161092726056688	-0.0111622307766423	-0.010818550968231	-0.00521975647917439	-0.00637959844158318	-0.0150823463282718	-0.0216605328199526	-0.0149347362459467	-0.0104742949806114	-0.00540751245791147	-0.0130275221814291	-0.018443202223249	-0.00525745981723556	-0.00761232681156414	0.109679354221787	-0.00521975647917439	-0.00521975647917439	-0.0170317281565258	-0.0432967688397883	-0.0140012269802286	-0.0204183657431101	-0.0185662210068195	-0.00521975647917439	-0.0133811986674041	-0.0111542968353015	-0.00521975647917439	-0.00551934939002841	-0.0121411363865507	-0.028218455168386	-0.0137292786438788
Ductal...terminal.ductal.like.197	-0.00264487883595791	-0.00435826772954438	-0.0119414842488779	-0.00884311518771115	-0.00400399903940879	-0.0108771304708992	-0.0032336233754424	-0.00328246413478851	-0.0081837452824849	-0.00887199567047623	-0.0105301369384603	0.0236516276989392	-0.00899564308524804	-0.00398225715454373	-0.0037334042202271	-0.00234321440621385	-0.00651126456875923	-0.00732684269692471	-0.00234192037470726	-0.00370805472727463	-0.00500809870868491	-0.00485390171713846	-0.00234192037470726	-0.00286230049857756	-0.00981289675782821	-0.00971831604413965	-0.00670068867097678	-0.0230939298479629	-0.00242615985098011	-0.00584498908145714	-0.00827481343886466	-0.00235883653084447	-0.00341538217923763	-0.00705092151971073	-0.00234192037470726	-0.00234192037470726	-0.00764153487722705	-0.0194257309722098	-0.00628185603422725	-0.0161820073905515	-0.00833000762213067	-0.00234192037470726	-0.00600367122915206	-0.00500453902942558	-0.00234192037470726	-0.00247633713243268	-0.00544729908171121	-0.0126606241814674	-0.00615984242069824
Ductal...terminal.ductal.like.198	0.043874983912379	-0.012002790754255	-0.0309340998785536	-0.0251401790005364	-0.0110271249112284	-0.0299559203680638	-0.00890548886898244	-0.00903999768098961	0.00828330292601625	0.00352801177022229	-0.0223903913336717	-0.0259772384182843	-0.0142396877267475	-0.0109672471545524	-0.0102818992400733	-0.00645327775975822	-0.0179322040347855	-0.0414810446253166	-0.00644971396093564	-0.0102120860302119	-0.0137924433759565	-0.013367780565106	0.351730842670032	-0.00788285532055136	-0.0270249910713109	0.0431960546220551	-0.0175405590106459	0.149644917419249	-0.00668171182561403	-0.0160972627794413	-0.0227890667578544	-0.00649630152624394	-0.00940605767867462	-0.0194184343132607	-0.00644971396093564	-0.00644971396093564	-0.000890546878332929	-0.0266180097666973	-0.0160560371159427	0.082645672197933	-0.0229410730763518	-0.00644971396093564	0.00719563225622086	0.213797319893708	-0.00644971396093564	-0.00681990145673968	-0.0150020134399729	0.047810837279734	-0.014990428444586
Ductal...terminal.ductal.like.2	0.0625862873384158	0.0135375500375719	-0.0455876433475274	-0.045442013043137	-0.0178288754223057	-0.011196239560753	-0.0143985719666733	-0.0146160484958488	-0.0387437155526822	-0.0376441051238246	-0.0423460669100601	-0.0287999338216292	-0.0374338264389948	-0.0177320638714312	-0.0166239796983986	-0.0104337881515345	-0.00174281668621125	-0.080658939898742	-0.0104280261305408	-0.00318429175470288	-0.0222998974527569	-0.0212618902955425	-0.0104280261305408	-0.0127451576556517	-0.0433223560411798	-0.034881581182104	-0.0298366064483722	-0.0841845579373207	-0.0108031249038739	-0.0237734743927908	-0.021586234432856	-0.0105033498350238	-0.0120328163279985	4.05443018890521e-05	-0.0104280261305408	-0.0104280261305408	-0.031424293551635	-0.0833430067846282	-0.0279716422388638	-0.0271431349860653	-0.0370422984337732	-0.0104280261305408	-0.0222732655108381	0.0208925650268173	-0.00781164043286919	-0.00732442960565511	-0.0178245171146395	-0.0563748115517388	-0.0274283440277446
Ductal...terminal.ductal.like.203	0.0115005969092209	-0.00435826772954438	-0.0119414842488779	-0.0126918369055433	-0.00400399903940879	-0.0108771304708992	-0.0032336233754424	-0.00328246413478851	-0.00911270117153754	-0.00887199567047623	-0.0105301369384603	-0.0100411894923083	-0.00899564308524804	-0.00398225715454373	-0.0037334042202271	-0.00234321440621385	-0.00651126456875923	-0.0190167429343103	-0.00234192037470726	-0.00370805472727463	-0.00500809870868491	-0.00485390171713846	-0.00234192037470726	-0.00286230049857756	-0.00981289675782821	-0.00971831604413965	-0.00670068867097678	-0.0230939298479629	-0.00242615985098011	-0.00584498908145714	-0.00827481343886466	-0.00235883653084447	-0.00341538217923763	0.177441884443366	-0.00234192037470726	-0.00234192037470726	-0.00764153487722705	-0.0194257309722097	-0.00628185603422725	-0.0161820073905515	-0.00833000762213067	-0.00234192037470726	-0.00600367122915206	-0.00500453902942558	-0.00234192037470726	-0.00247633713243268	-0.00544729908171121	-0.0126606241814674	-0.00615984242069824
Ductal...terminal.ductal.like.204	0.0188268282666441	-0.0174309374962436	-0.0445727548820285	-0.0423323276673357	0.00286034449845288	-0.027602954301237	-0.0129329106061186	-0.0131282497353923	-0.0320615413616453	-0.0154126480104762	-0.0391229440514806	-0.0157943242683681	-0.0345372489618554	-0.0159270792577209	0.00203618538842464	-0.00937171059458551	0.00408258766758705	-0.0747260084635582	-0.00936653510200238	-0.0148304037738709	-0.0200299433131041	-0.0194132308281105	-0.00936653510200238	-0.0114478008654572	-0.0346037543143408	-0.0280196469822821	-0.0267994746201134	-0.0698668094615677	-0.00970345177090602	-0.0135675052747957	-0.0330952031395752	-0.00943419144589917	-0.0114321895697582	-0.0282002345720613	-0.00936653510200237	-0.00936653510200237	-0.0202240078631621	-0.0754216226681289	-0.0251243490964845	-0.0252269840937463	-0.0277217106306572	-0.00936653510200238	-0.0240117460508296	-0.0200157063385705	-0.00936653510200237	-0.00990413633436276	-0.0205790364565019	-0.0504847078401772	-0.0246363543694287
Ductal...terminal.ductal.like.207	-0.0659305628962877	-0.0229595188612923	-0.0422852214151537	-0.0583514727530704	-0.0210421648317396	0.0318477637379754	-0.0170406856483168	0.0629480032322964	-0.054440568002488	-0.0287298146657074	-0.0530542386818946	-0.0422751812927519	-0.045840522370006	-0.0209858676977358	-0.019674451947047	-0.0123319489540498	-0.0343133382606961	0.638022279954108	-0.0123415513451114	-0.0176634020744473	0.0779018082800866	-0.02256859062962	-0.0103764136762101	0.0818832439587539	0.0968522595204242	0.188203378196662	0.328682061568338	0.395857064409552	-0.0127854801109801	-0.0271001179745137	-0.0333064091738165	-0.01239462353607	-0.0179985259035583	-0.0198940708486098	-0.0123415513451114	-0.0123415513451114	-0.0186557582057243	0.300277479870468	-0.0329289940564646	-0.0391557790845179	0.0752563030857042	0.038965640883133	-0.0135064580788577	-0.0121199829525295	-0.0123415513451114	-0.013049906477518	-0.0287064077989929	0.0904321558002405	0.0542035765675617
Ductal...terminal.ductal.like.208	-0.0193961073857604	-0.00435826772954438	-0.0119414842488779	-0.0126918369055433	-0.00400399903940879	-0.0108771304708992	-0.0032336233754424	-0.00328246413478851	-0.0140635342054999	-0.00887199567047623	-0.0105301369384603	-0.0100411894923083	-0.00899564308524804	-0.00398225715454373	-0.0037334042202271	-0.00234321440621385	-0.00651126456875923	-0.0190167429343103	-0.00234192037470726	-0.00370805472727463	-0.00500809870868491	-0.00485390171713846	-0.00234192037470726	-0.00286230049857756	-0.00981289675782821	-0.00971831604413964	-0.00670068867097678	-0.0230939298479629	-0.00242615985098011	-0.00584498908145714	-0.00827481343886466	-0.00235883653084447	-0.00341538217923763	-0.00705092151971073	-0.00234192037470726	-0.00234192037470726	-0.00764153487722705	-0.0194257309722098	-0.00628185603422725	-0.0161820073905515	-0.00833000762213067	-0.00234192037470726	-0.00600367122915206	-0.00500453902942558	-0.00234192037470726	-0.00247633713243268	-0.00544729908171121	-0.0126606241814674	-0.00615984242069824
Ductal...terminal.ductal.like.21	0.0276519038561019	-0.00891304115681932	-0.0238263762594181	-0.0217922980670083	-0.00818853049990264	-0.00715252548443963	-0.00661304445240775	-0.00671292810462836	-0.0278360188335566	0.0383845320887754	-0.0209192985598796	-0.019084916361921	-0.0176377524533979	-0.00814406643145742	-0.00763514027473613	-0.00479207972935141	-0.0133161092171723	-0.0376273619223954	-0.00478943332100933	-0.00758329833018136	-0.0102420027125293	-0.00992665629115307	-0.00478943332100933	-0.00585365648238259	-0.0200682376801311	-0.0158692752290798	-0.0137034981808455	-0.0320104648154743	-0.00496171046542591	-0.0119535171946936	-0.016922721898343	-0.00482402834940652	-0.00698475720604588	-0.0144197551868285	-0.00478943332100933	-0.00478943332100933	-0.0126846582814995	-0.0332446958831999	-0.0127853822644281	-0.0261251678812591	-0.0170355988617595	-0.00478943332100933	0.000371113222498824	-0.0102347228550922	-0.00478943332100933	-0.00506432742300571	-0.0111402061373297	-0.0250489153409747	-0.0125974199893738
Ductal...terminal.ductal.like.210	-0.0193961073857604	-0.00435826772954438	-0.0102104770718116	-0.00692710201880431	-0.00400399903940879	-0.0108771304708992	-0.0032336233754424	-0.00328246413478851	0.0593639085555279	-0.00887199567047623	-0.0105301369384603	-0.0100411894923083	-0.00899564308524804	-0.00398225715454373	-0.0037334042202271	-0.00234321440621385	-0.00651126456875923	-0.0190167429343102	-0.00234192037470726	-0.00370805472727463	-0.00500809870868491	-0.00485390171713846	-0.00234192037470726	-0.00286230049857756	-0.00981289675782821	-0.00971831604413964	-0.00670068867097678	-0.0230939298479629	-0.00242615985098011	-0.00584498908145714	-0.00827481343886466	-0.00235883653084447	-0.00341538217923763	-0.00705092151971073	-0.00234192037470726	-0.00234192037470726	-0.00764153487722705	-0.0194257309722098	-0.00628185603422725	-0.0161820073905515	-0.00833000762213067	-0.00234192037470726	-0.00600367122915206	-0.00500453902942558	-0.00234192037470726	-0.00247633713243268	-0.00544729908171121	-0.0126606241814674	-0.00615984242069824
Ductal...terminal.ductal.like.212	0.0529396546308893	-0.00435826772954438	-0.0119414842488779	-0.0126918369055433	-0.00400399903940879	-0.0108771304708992	-0.0032336233754424	-0.00328246413478851	-0.0118094430355624	-0.00887199567047623	-0.00847954331658108	-0.0100411894923083	-0.00899564308524804	-0.00398225715454373	-0.0037334042202271	-0.00234321440621385	-0.00651126456875923	-0.0190167429343103	-0.00234192037470726	-0.00370805472727463	-0.00500809870868491	-0.00485390171713846	-0.00234192037470726	-0.00286230049857756	0.477879130464232	-0.00971831604413964	-0.00670068867097678	-0.0230939298479629	-0.00242615985098011	-0.00584498908145714	-0.00827481343886466	-0.00235883653084447	-0.00341538217923763	-0.00705092151971073	-0.00234192037470726	-0.00234192037470726	-0.00764153487722705	-0.0194257309722097	-0.00628185603422725	-0.0161820073905515	-0.00833000762213067	-0.00234192037470726	-0.00600367122915206	-0.00500453902942558	-0.00234192037470726	-0.00247633713243268	-0.00544729908171121	-0.0126606241814674	-0.00615984242069824
Ductal...terminal.ductal.like.214	-0.00264487883595791	-0.00435826772954438	-0.0119414842488779	-0.00884311518771115	-0.00400399903940879	-0.0108771304708992	-0.0032336233754424	-0.00328246413478851	-0.0081837452824849	-0.00887199567047623	-0.0105301369384603	0.0236516276989392	-0.00899564308524804	-0.00398225715454373	-0.0037334042202271	-0.00234321440621385	-0.00651126456875923	-0.00732684269692471	-0.00234192037470726	-0.00370805472727463	-0.00500809870868491	-0.00485390171713846	-0.00234192037470726	-0.00286230049857757	-0.00981289675782821	-0.00971831604413964	-0.00670068867097678	-0.0230939298479629	-0.00242615985098011	-0.00584498908145714	-0.00827481343886466	-0.00235883653084447	-0.00341538217923763	-0.00705092151971073	-0.00234192037470726	-0.00234192037470726	-0.00764153487722705	-0.0194257309722097	-0.00628185603422725	-0.0161820073905515	-0.00833000762213067	-0.00234192037470726	-0.00600367122915206	-0.00500453902942558	-0.00234192037470726	-0.00247633713243268	-0.00544729908171121	-0.0126606241814674	-0.00615984242069824
Ductal...terminal.ductal.like.220	-0.0333037045325058	-0.0074934616232545	-0.0177035307564506	-0.0192189677380036	-0.0068843437354626	-0.0187017789665106	-0.00555978525680649	-0.00564376044569395	-0.0199218432822472	-0.0152542164006395	-0.0173147157227297	-0.0172644896508698	-0.0154668116827343	-0.00684696145654726	-0.00641909193845988	-0.00402884547660779	-0.0111952532961886	-0.032696759864371	-0.00402662056156455	-0.00637550685732302	-0.00861075955123207	-0.00834563833558446	-0.00402662056156455	-0.00492134496348518	-0.0168719706614792	-0.00673594389199457	-0.0115209428427174	-0.0397069404141294	-0.00417145913546273	-0.0100496812238792	-0.0142274409906904	-0.0040557056418518	-0.00587229534233779	-0.0121231216380677	-0.00402662056156455	-0.00402662056156455	-0.013138602742803	-0.0333999603918637	-0.0108008158370327	-0.0278228091740006	-0.0143223400468743	-0.00402662056156455	-0.0103225140689077	-0.00860463915625494	-0.00402662056156455	-0.00425773229632781	-0.0093659061701241	-0.0217682591611214	-0.0105910296588463
Ductal...terminal.ductal.like.223	-0.0171662492311028	-0.00486585993015431	0.0416324428171506	-0.0115638597207941	-0.00447033080463654	-0.0121439518170541	-0.0036102321812663	-0.00366476125304623	0.156484056024063	-0.00990528597883679	0.0182248294971223	-0.0112106517161619	-0.010043334175584	-0.00444605671847754	-0.00416822075319617	-0.00261612039335368	-0.00726960878171457	-0.0212315564780089	-0.00261467565052304	-0.00413991889345244	-0.00559137445082911	-0.00541921867493908	-0.00261467565052304	-0.00319566262753328	-0.0109557705252883	-0.0108501743266466	-0.00748109444665837	-0.025783599092648	-0.00270872620399285	-0.0065257345185228	-0.00923855202119105	-0.00263356197220592	-0.00381315979728782	-0.00787211769044071	-0.00261467565052304	-0.00261467565052304	-0.00819918036814104	-0.0216881779223587	-0.00701348183745929	0.0435677625752965	-0.00930017447795547	-0.00261467565052304	-0.0067028978210123	-0.00558740018817545	-0.00261467565052304	-0.00276474745793487	-0.00608172695531853	-0.0141351628028105	-0.00687725772507181
Ductal...terminal.ductal.like.224	-0.0193961073857604	-0.00435826772954438	-0.0119414842488779	-0.0105504926739383	-0.00400399903940879	-0.0108771304708992	-0.0032336233754424	-0.00328246413478851	-0.0140635342054999	-0.00887199567047623	-0.00644235889934609	-0.0100411894923083	-0.00758699351610475	-0.00398225715454373	-0.0037334042202271	-0.00234321440621385	-0.00651126456875923	-0.0122830996512847	-0.00234192037470726	-0.00370805472727463	-0.00500809870868491	-0.00485390171713846	-0.00234192037470726	-0.00286230049857757	-0.00981289675782821	-0.00971831604413965	-0.00670068867097678	-0.0122159634367307	-0.00242615985098011	-0.00584498908145714	-0.00827481343886466	-0.00235883653084447	-0.00341538217923763	-0.00705092151971073	-0.00234192037470726	-0.00234192037470726	-0.00764153487722705	-0.0194257309722098	-0.00628185603422725	-0.0161820073905515	-0.00833000762213067	-0.00234192037470726	-0.00600367122915206	-0.00500453902942558	-0.00234192037470726	-0.00247633713243268	-0.00544729908171121	-0.0126606241814674	-0.00615984242069824
Ductal...terminal.ductal.like.238	0.130842578959758	-0.0229532274841376	-0.0954249821621691	-0.0995696622460471	-0.0246080017350325	-0.0690344762282738	-0.0278648549839135	-0.0137282024685537	-0.102992623304155	-0.0583262297667944	-0.0869036440154178	-0.0631898385355639	-0.0794763056936247	-0.0361506488679917	-0.0338727428491303	-0.0212715346935354	-0.0544998526766529	-0.137608818701331	-0.0212597875670181	-0.00593563769585681	-0.0370212239908142	-0.0437400462537997	-0.0212597875670181	-0.00656549354934166	-0.0467703093777454	-0.0667274877437075	-0.055126174353522	-0.103850377052916	-0.0220245075761438	0.0524253625710757	-0.0534469854006793	-0.0214133512363092	-0.0300938309890161	0.0131138289435473	-0.0212597875670181	-0.0212597875670181	-0.0414749286707112	-0.145343699466884	-0.0569840054874662	0.00203331616723548	-0.0692580382704413	-0.0212597875670181	-0.0476683372900425	-0.00731703083743079	0.0198707418565294	0.0576131791835615	0.215092205485582	-0.0877834671959774	-0.0467664959152798
Ductal...terminal.ductal.like.24	0.0314316459090282	-0.00435826772954438	-0.0119414842488779	-0.0126918369055433	-0.00400399903940879	-0.0108771304708992	-0.0032336233754424	-0.00328246413478851	-0.0140635342054999	-0.00887199567047623	-0.00977270313837143	-0.0100411894923083	-0.00270336915238413	-0.00398225715454373	-0.0037334042202271	-0.00234321440621385	-0.00651126456875923	-0.0190167429343103	-0.00234192037470726	-0.00370805472727463	-0.00500809870868491	-0.00485390171713846	1	-0.00286230049857757	-0.00981289675782821	0.0181993754238073	-0.00670068867097678	-0.021459198073668	-0.00242615985098011	-0.00584498908145714	-0.00827481343886466	-0.00235883653084447	-0.00341538217923763	-0.00705092151971073	-0.00234192037470726	-0.00234192037470726	-0.00764153487722705	-0.0194257309722098	-0.00628185603422725	-0.0161820073905515	-0.00833000762213067	-0.00234192037470726	-0.00600367122915206	-0.00500453902942558	-0.00234192037470726	-0.00247633713243268	-0.00544729908171121	-0.0126606241814674	-0.00615984242069824
Ductal...terminal.ductal.like.244	-0.0148206820516383	-0.00808518639354398	-0.0215059679293644	-0.0130968319568587	-0.00742796922128863	-0.01427656352123	-0.00599881635075821	-0.00608942268047921	-0.00678960572352418	-0.0164587728725914	-0.0193365656185166	-0.0186277883086121	-0.016684867932629	-0.00738763503289325	-0.00692597859428325	-0.00434698518079729	-0.012079291811107	0.036924080138517	-0.00434458457427673	-0.00687895179643116	-0.00929071228518067	-0.00900465564631809	-0.00434458457427673	-0.00530996131523862	0.0343987627466776	-0.0180288136306056	-0.00894173216185931	-0.0402092524028941	-0.00450086039522812	-0.0108432590938489	-0.0153509176527844	-0.0043759663717979	-0.00633600394421192	-0.0130804297190506	-0.00434458457427673	-0.00434458457427673	-0.0129010984037635	-0.0345779503954911	-0.0116537074099039	-0.0300198505675539	0.00593201235981129	-0.00434458457427673	-0.0111376363145837	0.107783444337093	-0.00434458457427673	-0.00459394615737972	-0.0101054894169203	-0.0153278451632725	-0.0114273553661218
Ductal...terminal.ductal.like.245	0.316505492153456	-0.00555109295049319	0.0385065731924477	0.13016517759847	-0.00509986357441314	-0.0138541195781277	-0.00411864186366653	-0.00418084997288042	0.0448739367626903	-0.0113001944073627	0.11035258774647	0.331660306416776	-0.0079062564120825	-0.0050721710985731	-0.00475520898079631	-0.00298453463142055	-0.00829334889213291	-0.0242214829824203	-0.00298288643318682	-0.00472292152156724	-0.00637877779942196	-0.00618237824669183	-0.00298288643318682	-0.00364569069773695	-0.0124986130721236	-0.00952908690022727	-0.00853461695176707	-0.0290508043357908	-0.00309018162290669	-0.00744471879637793	-0.010539567873663	-0.00300443241450553	-0.00435014669013648	-0.00898070590689452	-0.00298288643318682	-0.00298288643318682	0.111164002962679	0.0192467732572362	-0.00800115296066438	-0.020610901561091	-0.0106098682913172	-0.00298288643318682	-0.00764683105888698	-0.00637424386262214	-0.00298288643318682	-0.00315409205031299	-0.00693818402360434	-0.016125742153508	-0.00784574513536405
Ductal...terminal.ductal.like.246	0.0755786368019574	-0.0152956348281532	-0.0402238210521024	-0.0336922009780204	-0.0140523049430641	-0.03360323736708	-0.0113486195414888	-0.0115200294837058	-0.0273214044246309	-0.031136867763456	-0.033557173468439	-0.019463628714426	-0.0254268664006253	0.0346411766164994	-0.0130667298044274	-0.00822366915151903	0.0318053086116677	-0.0656059418967813	-0.0082191276605852	-0.0111314359829387	-0.0175762605202316	-0.0167099114369313	-0.00821912766058519	-0.0100454368367269	-0.0195726495241699	-0.0271312057826671	-0.0235165192614541	-0.0630072823974914	-0.00851477178966193	-0.0205133837828401	-0.014647086193985	-0.00827849605257652	-0.00927113247518162	0.00251083641831126	-0.00821912766058519	-0.00821912766058519	-0.0211194985113844	-0.0647371609280587	-0.0220465978469422	0.0290414974187317	-0.0292347241175942	-0.00821912766058519	-0.0182865688186125	0.000621114420199842	-0.00821912766058519	-0.00869087234644168	-0.0191176638802544	-0.0443530700453718	-0.0216183828329926
Ductal...terminal.ductal.like.247	0.0363005862542609	-0.00435826772954438	-0.0119414842488779	-0.0126918369055433	-0.00400399903940879	-0.0108771304708992	-0.0032336233754424	-0.00328246413478851	-0.0140635342054999	-0.00887199567047623	-0.00705143079073161	-0.0100411894923083	-0.00587058354011081	-0.00398225715454373	-0.0037334042202271	-0.00234321440621385	-0.00651126456875923	-0.0190167429343103	-0.00234192037470726	-0.00370805472727463	-0.00500809870868491	0.150892452875442	-0.00234192037470726	-0.00286230049857757	-0.00981289675782821	-0.00971831604413964	-0.00670068867097678	0.00279196350929886	-0.00242615985098011	-0.00584498908145714	-0.00827481343886466	-0.00235883653084447	-0.00341538217923763	-0.00705092151971073	-0.00234192037470726	-0.00234192037470726	-0.00764153487722705	-0.0194257309722098	-0.00628185603422725	-0.0161820073905515	-0.00833000762213067	-0.00234192037470726	-0.00600367122915206	-0.00500453902942558	-0.00234192037470726	-0.00247633713243268	-0.00544729908171121	-0.0126606241814674	-0.00615984242069824
Ductal...terminal.ductal.like.251	0.026536880969281	-0.00435826772954438	-0.0119414842488779	-0.000204012532256427	-0.00400399903940879	-0.0108771304708992	-0.0032336233754424	-0.00328246413478851	-0.000466384040284183	-0.00887199567047623	-0.0105301369384603	-0.0100411894923083	-0.00617176614686973	-0.00398225715454373	-0.0037334042202271	-0.00234321440621385	-0.00651126456875923	-0.0190167429343103	-0.00234192037470726	-0.00370805472727463	-0.00500809870868491	-0.00485390171713847	-0.00234192037470726	-0.00286230049857757	-0.00981289675782821	-0.00971831604413964	-0.00670068867097678	-0.0230939298479629	-0.00242615985098011	-0.00584498908145714	-0.00827481343886466	-0.00235883653084447	-0.00341538217923763	-0.00705092151971073	-0.00234192037470726	-0.00234192037470726	-0.00764153487722705	-0.0194257309722097	-0.00628185603422725	-0.0161820073905515	-0.00833000762213067	-0.00234192037470726	-0.00600367122915206	-0.00500453902942558	-0.00234192037470726	-0.00247633713243268	-0.00544729908171121	-0.0126606241814674	-0.00615984242069824
Ductal...terminal.ductal.like.252	-0.0157490601693147	-0.00435826772954438	-0.0119414842488779	-0.0087641802992157	-0.00400399903940879	-0.0108771304708992	-0.0032336233754424	-0.00328246413478851	-0.0111748228139504	-0.00887199567047623	-0.0105301369384603	-0.0100411894923083	-0.00899564308524804	-0.00398225715454373	-0.0037334042202271	-0.00234321440621385	-0.00651126456875923	-0.0190167429343103	-0.00234192037470726	-0.00370805472727463	-0.00500809870868491	-0.00485390171713846	-0.00234192037470726	-0.00286230049857756	-0.00981289675782821	-0.00971831604413964	-0.00670068867097678	-0.0230939298479629	-0.00242615985098011	-0.00584498908145714	-0.00827481343886466	-0.00235883653084447	-0.00341538217923763	-0.00705092151971073	-0.00234192037470726	-0.00234192037470726	-0.00764153487722705	-0.0194257309722098	-0.00628185603422725	-0.0161820073905515	-0.00833000762213067	-0.00234192037470726	-0.00600367122915206	-0.00500453902942558	-0.00234192037470726	-0.00247633713243268	-0.00544729908171121	-0.0126606241814674	-0.00615984242069824
Ductal...terminal.ductal.like.253	0.00988688313151087	-0.00780447948161508	-0.0208370081158219	-0.00945697033263427	-0.00717008001496485	-0.0194780006293595	-0.00579054543020225	-0.00587800602873299	-0.0236143602937049	-0.0158873461815638	-0.0179641803649969	0.0151003527638701	-0.0150250990984095	-0.00713114617591437	-0.00668551783448687	-0.00419606364022815	-0.0037377365230675	-0.0336433978388772	-0.00419374637957129	-0.00664012374447359	-0.00896815111859143	-0.00869202598554991	-0.00419374637957129	-0.00512560652479708	-0.0175722457072833	-0.00497475971227703	-0.01199912224089	-0.0407354902947022	-0.00434459651198897	0.0338389226378642	-0.01481795422067	-0.00422403864284499	-0.00611602631913586	0.260210936638453	-0.00419374637957129	-0.00419374637957129	-0.0136839234893904	-0.0347862334753434	-0.0112491061972257	-0.0261027203124788	-0.0149167920841367	-0.00419374637957129	-0.0107509524035547	0.0234945515281816	-0.00419374637957129	-0.00443445046035591	-0.00975464027261131	-0.0226717557939085	-0.0110306127951775
Ductal...terminal.ductal.like.255	-0.00140498804267563	-0.00860059320625483	-0.0201203623249234	-0.0121478370711935	-0.00790148037550465	-0.0210804195117392	-0.00638122321992463	-0.00647760543622879	-0.0237474718328208	0.00482981472684066	-0.0198165853552685	-0.0198152549337057	-0.0149449178763107	-0.00785857500142817	-0.00736748932494909	-0.00462409267936097	-0.0128493110770992	-0.037527586700834	-0.00462153904124718	-0.00731746470728022	-0.00988296782186713	-0.00957867591503242	-0.00462153904124718	-0.00564845570533584	-0.0179677801171227	-0.0191780973846237	-0.0132231200644611	-0.0403239600889145	-0.0047877769853779	-0.0115344849156087	-0.0163294934276022	-0.00465492133590598	-0.00673990552906806	-0.0139142685772083	-0.00462153904124718	-0.00462153904124718	-0.0131305161601562	-0.0366809549027273	-0.0123965969241394	-0.0319335275993455	-0.0164384134726936	-0.00462153904124718	-0.0118476278168966	-0.00987594316088848	-0.00462153904124718	0.000641605043525708	-0.0107496845953292	-0.0249844399378966	-0.012155815604425
Ductal...terminal.ductal.like.256	-0.0281715287533157	0.122391999677933	-0.0203371960627124	-0.0146253701362369	-0.00681909482960802	-0.0185245259614329	-0.00550709034226811	-0.00559026962534314	-0.0232995367043092	-0.0151096389408181	-0.0124043306043603	-0.0107530110518619	-0.0143172759068531	-0.00678206685502311	-0.0063582526280392	-0.00399066060825909	-0.0110891461556374	-0.0323868642682011	-0.00398845678066845	-0.00631508064057766	-0.00852914790299309	-0.00826653947141098	-0.00398845678066845	-0.00487470110220524	-0.0167120603392213	-0.000297672027284378	-0.0114117488594147	-0.0393306032473042	-0.00413192259358381	-0.00995443166498983	-0.0140925951733656	-0.00401726619638427	-0.00581663849824839	-0.0120082202832223	-0.00398845678066845	-0.00398845678066845	-0.0130140767914026	-0.0266485633024134	-0.0106984471229209	-0.0275591082424139	-0.0141865947887575	-0.00398845678066845	-0.0102246786361423	-0.00852308551631581	-0.00398845678066845	-0.00421737806875983	-0.00927713734139911	-0.0215619424594573	-0.0104906492705817
Ductal...terminal.ductal.like.257	0.0346446280899076	-0.0119901100460437	-0.0313581622511747	-0.0301882341194305	-0.0110154749744535	-0.00517758771730038	-0.00889608039822438	-0.00903044710436369	-0.0268276108237293	0.00315305496039296	-0.027042722349207	-0.00998424909321479	-0.020174021353504	-0.0109556604774291	0.0858377926083779	-0.00644646000095917	0.146036948927966	-0.0459961286591863	-0.00644289996721872	-0.0102012971657028	-0.013777871935568	-0.013353657772478	-0.00644289996721872	-0.00787452724167051	-0.0269964397091148	-0.00897310384339954	-0.0184343871315333	-0.00646630098952702	-0.00667465273079623	-0.0160802563434811	-0.011617874384897	-0.00648943831369667	0.00918321149727248	-0.019397919126044	-0.00644289996721872	-0.00644289996721872	-0.0210227663338644	-0.0420514060018647	-0.0172821290057971	-0.0331747450196585	-0.022916836291783	-0.00644289996721872	0.0280211091208314	0.186544028583525	-0.00644289996721872	-0.00681269636734228	-0.0149861641130198	-0.020913673611209	-0.0169464551224762
Ductal...terminal.ductal.like.259	-0.0384149363702601	-0.0102364026189778	-0.0210926709497165	-0.0294704192433962	0.0147640702332267	0.111742429211235	-0.00759491450348027	0.0966147057331574	-0.0297224971106666	0.056123164654738	-0.0246583025147996	-0.0223969585236593	-0.020627014858901	-0.00935325457173699	-0.00876876573657187	-0.00550358251788759	-0.0152932150617265	0.00251282446141393	-0.00550054318475684	-0.00870922657281435	-0.011762681395216	-0.0114005139961357	-0.00550054318475684	-0.00360418236451891	0.00909516710509882	0.144107888299416	0.0577680323591388	0.0891135446839368	-0.00569839913327859	-0.0137283125439335	-0.0194353186205021	-0.00554027470097648	-0.00802181721131054	-0.0162597044814422	-0.00550054318475684	-0.00550054318475684	-0.0178913595320134	0.222247578940862	-0.0147543959093876	-0.0366462447852724	0.00726775089459005	-0.00550054318475684	-0.0141010143725151	-0.0117543206628438	-0.00550054318475684	-0.00581625211688315	-0.012794245339355	0.130560086357306	0.0018493333693755
Ductal...terminal.ductal.like.260	-0.0193961073857604	-0.00435826772954438	-0.0119414842488779	-0.00115686175503617	-0.00400399903940879	-0.0108771304708992	-0.0032336233754424	-0.00328246413478851	-0.0074602691035316	-0.00887199567047623	-0.0105301369384603	-0.0100411894923083	-0.00899564308524804	-0.00398225715454373	-0.0037334042202271	-0.00234321440621385	-0.00651126456875923	-0.0190167429343103	-0.00234192037470726	-0.00370805472727463	-0.00500809870868491	-0.00485390171713846	-0.00234192037470726	-0.00286230049857756	-0.00981289675782821	-0.00971831604413964	-0.00670068867097678	-0.0196081438879583	-0.00242615985098011	-0.00584498908145714	-0.00827481343886466	-0.00235883653084447	-0.00341538217923763	-0.00705092151971073	-0.00234192037470726	-0.00234192037470726	0.00158448815557021	-0.0194257309722098	-0.00628185603422725	-0.0161820073905515	-0.00833000762213067	-0.00234192037470726	-0.00600367122915206	-0.00500453902942558	-0.00234192037470726	-0.00247633713243268	-0.00544729908171121	-0.0126606241814674	-0.00615984242069824
Ductal...terminal.ductal.like.261	-0.0193961073857604	-0.00435826772954438	-0.0114915419406822	-0.0121418249912612	-0.00400399903940879	-0.0108771304708992	-0.0032336233754424	-0.00328246413478851	-0.0140635342054999	0.042969849609246	-0.0105301369384603	-0.0100411894923083	-0.00899564308524804	-0.00398225715454373	-0.0037334042202271	-0.00234321440621385	-0.00651126456875923	-0.0190167429343103	-0.00234192037470726	-0.00370805472727463	-0.00500809870868491	-0.00485390171713846	-0.00234192037470726	-0.00286230049857756	-0.00981289675782821	-0.00971831604413964	0.0825188100241375	-0.0230939298479629	-0.00242615985098011	-0.00584498908145714	-0.00827481343886466	-0.00235883653084447	-0.00341538217923763	-0.00705092151971073	-0.00234192037470726	-0.00234192037470726	-0.00764153487722705	-0.0194257309722097	-0.00628185603422725	-0.0161820073905515	-0.0027004537631029	-0.00234192037470726	-0.00600367122915206	-0.00500453902942558	-0.00234192037470726	-0.00247633713243268	-0.00544729908171121	-0.0126606241814674	-0.00615984242069824
Ductal...terminal.ductal.like.263	0.0501161066944432	-0.0121730672267921	-0.0269439589295748	-0.0309648138418552	-0.0123091786686995	-0.0334387049175773	-0.00994087348269718	-0.0100910207797342	-0.0258187980085189	-0.027274477036824	-0.0294199689168098	-0.0304364179741818	-0.0267688946251412	-0.0122423393056617	-0.0114773103432207	-0.00720355936684135	-0.0194555137859454	-0.0584616739842468	-0.00719958122777069	-0.011399380394976	-0.0153960031430947	0.0272181355268358	-0.00719958122777069	-0.00879934482843963	-0.030167015091853	-0.0271097661011929	-0.020599399061435	-0.053173537526511	-0.0074585520102795	-0.0179687892559727	-0.00792978233455957	-0.00725158523332391	-0.0104996402477499	0.00816635345759289	-0.00719958122777069	-0.00719958122777069	-0.00321493600772614	-0.055728989375326	-0.0175159702524741	-0.0347712573965248	-0.0256082858969854	-0.00719958122777069	-0.0073028497744105	-0.0153850599017065	0.0927276359619062	-0.00761280807188947	0.00264231940518764	-0.0389215590645973	-0.0189367180614021
Ductal...terminal.ductal.like.267	-0.00553627257640149	-0.0156761359054675	0.0276750966011597	0.00518955488577059	-0.0144018763880977	-0.0120121100889684	-0.0116309328949442	-0.0118066069078199	0.00868783443553875	-0.0319114424614855	-0.0115428430341771	0.0135777717865571	0.0291663217942864	-0.0143236735875503	0.0440741004859701	-0.00842824483646344	-0.0196991137291365	-0.049503000912096	0.0226304116721505	-0.0133374022563192	0.102465903881814	-0.00235446247125204	-0.00842359036936272	-0.0102953316322951	-0.00404083236578413	0.0667425296972789	-0.0224189243582058	0.130481786235671	-0.00872658907449199	0.0361097871288325	-0.0297634537641386	-0.00835655068619745	-0.0122846962447711	-0.0253612698578584	0.0226304116721505	-0.00842359036936272	0.0110975914643455	0.283500727645575	-0.0215456211353087	0.321822138336428	-0.0264181928168091	-0.00842359036936272	-0.0169935102382454	-0.0172151914548587	-0.00842359036936272	-0.00890707038776359	-0.0195932434677574	0.125873669795193	-0.0168508998466819
Ductal...terminal.ductal.like.268	-0.0131228829280118	-0.00735827461520666	-0.0198488935366868	-0.0181946015433253	-0.00676014561732159	-0.0122694232974848	-0.00545948305042384	-0.00554194327131564	-0.0224667665540083	-0.0149790202391062	-0.0133163054384903	-0.0141394779959036	-0.0151877801615827	-0.00672343773946343	-0.00630328727071441	-0.00395616243727928	-0.0109932835159267	-0.0319168039249858	-0.00395397766117623	-0.00626048849329281	-0.0084554157489581	-0.00819507749554015	-0.00395397766117623	-0.00483256064261534	-0.0165675891421933	-0.0164079039397665	-0.0113130974074431	-0.0386778583478609	-0.00409620325132409	-0.00986837832212351	-0.0139707685372358	-0.00398253802736197	-0.00576635524714329	-0.0119044124987075	-0.00395397766117623	-0.00395397766117623	-0.00572258482907603	-0.0327201984714169	-0.0106059619696355	-0.0273208672789428	-0.0140639555516269	-0.00395397766117623	-0.0101362890820235	-0.00844940576995781	-0.00395397766117623	-0.00418091998725787	0.0127100902341952	-0.0213755453561598	-0.0103999604729734
Ductal...terminal.ductal.like.27	0.0607631116528157	-0.00731210940810461	-0.0330413149759134	-0.0353414886001272	-0.0121524062641951	-0.0326688084246551	0.179004862762862	-0.00996249932155063	-0.0414632138713251	-0.0269271033036327	-0.0310906641891389	-0.0260152333689315	-0.0249643273544342	-0.012086418181973	-0.0113311327965151	-0.00711181325174091	-0.0197621257034329	-0.0295497671445233	-0.00710788577912366	-0.0112541953812166	0.0322578418940042	-0.0147319180280948	-0.00710788577912366	-0.0086872744390215	-0.022290838957489	-0.0264348620525186	-0.0184224693077833	-0.00945150206649173	-0.00736355825283681	-0.0177399348073119	-0.023771629627253	0.0131405429850402	-0.0103659145222263	-0.0214000208294586	-0.00710788577912366	-0.00710788577912366	-0.0189709486086176	-0.00861379766538452	-0.0186970508610975	-0.0438327676568879	-0.0109076573977642	-0.00710788577912366	0.0443748938658743	-0.0151891123978841	-0.00710788577912366	-0.00751584967534787	-0.0165329189223047	-0.0384258455352182	-0.0183816082508546
Ductal...terminal.ductal.like.270	0.00327371852042934	-0.00728017515745331	-0.0164534978045135	-0.019513069268933	-0.00668839459759811	-0.0181694700630282	-0.00540153703887236	-0.00548312204120076	-0.0208953362511932	-0.0148200355015791	-0.0174732530508407	-0.0167730903261481	-0.0150265796822413	-0.00665207633082487	-0.00623638526669176	-0.00391417241145215	-0.010876602700597	-0.0229962951952166	-0.00391201082418586	-0.0061940407481126	-0.00836567142442473	-0.00810809635633047	-0.00391201082418586	-0.00478126867738093	-0.0129758034341006	-0.0114147621039809	-0.0109664552985048	-0.0385767614108199	-0.0040527268564482	-0.00976363705651893	-0.0138224852093887	-0.00394026805557045	-0.0057051521470192	-0.0117780611174884	-0.00391201082418586	-0.00391201082418586	-0.0127646385743763	-0.03244929701784	-0.0104933921184003	-0.0248116980401115	-0.0139146831528802	-0.00391201082418586	-0.0100287042578174	0.0696293577865522	-0.00391201082418586	-0.00413654442355708	-0.00909932429828905	-0.0211486690041889	-0.0102895770860967
Ductal...terminal.ductal.like.271	-0.0376708320599866	0.0743468089216312	-0.0446559176726992	-0.0491239409321028	0.0368473416744272	0.0103154347568316	-0.013569700723909	-0.0137746579531548	-0.032918847449298	0.092678563806524	-0.0389492114784799	-0.0324154159341692	-0.0369934305228284	-0.016711296127803	-0.0156670001629146	-0.00983315449342454	-0.0188482926275585	0.0632764273994097	-0.00982772417015154	-0.0155606225818146	0.0151104530809271	-0.0140461375329831	-0.00982772417015154	-0.0120114672112299	0.0548489914568987	0.0488545109987479	-0.0281175142003274	0.228151068424951	-0.0101812299280709	0.00842376485923317	0.0386774279146625	-0.00989871177431229	-0.0104255539116234	-0.0291876228509952	-0.00982772417015154	-0.00982772417015154	-0.0320672290232616	-0.0102569085501418	-0.0263614207586816	0.0624970332917938	-0.0328785306153111	-0.00982772417015154	-0.0251940354102587	0.232233375381716	-0.00982772417015154	-0.010391795789767	-0.0196404154992913	0.0800909332001667	0.126411393560302
Ductal...terminal.ductal.like.273	-0.0111513629933903	-0.00616237158926638	-0.00964727638134412	-0.0127628964689308	-0.00566145346157568	-0.015379715966559	-0.00457218098010172	-0.00464123935982271	0.0387410296495474	-0.0125445561063667	-0.0113698609275294	-0.0141977374245225	-0.0083590694926144	-0.00563071152879324	-0.00527884598323652	-0.003313187436037	-0.00414434815659352	-0.0260274637879522	-0.00331135774050504	-0.00524300307388203	-0.00708119994314068	-0.00686317314469168	-0.00331135774050504	-0.00404714908926014	-0.0138749429684914	-0.0137412105915252	-0.00947443710596989	-0.0184439634142929	-0.00343046812735884	-0.00826452088084757	0.0339515944818691	-0.00333527633533409	-0.00482917879623264	-0.00996964875669873	-0.00331135774050504	-0.00331135774050504	-0.0108047463689742	-0.0274670075526525	0.00174139982542075	-0.0228805453884444	-0.0117782122380896	-0.00331135774050504	-0.00848888946473472	-0.00707616673552337	-0.00331135774050504	-0.00350141628218509	-0.00770220720306306	-0.01790148646201	-0.00870970768279006
Ductal...terminal.ductal.like.280	-0.00995933924864095	-0.00435826772954438	-0.0119414842488779	-0.0111975608609287	-0.00400399903940879	-0.0108771304708992	-0.0032336233754424	-0.00328246413478851	-0.0130548949964038	-0.00887199567047623	-0.0105301369384603	-0.0100411894923083	-0.00899564308524804	-0.00398225715454373	-0.0037334042202271	-0.00234321440621385	-0.00651126456875923	-0.0190167429343102	-0.00234192037470726	-0.00370805472727463	-0.00500809870868491	-0.00485390171713846	-0.00234192037470726	-0.00286230049857757	-0.00981289675782821	-0.00971831604413965	-0.00670068867097678	-0.0230939298479629	-0.00242615985098011	-0.00584498908145714	-0.00827481343886466	-0.00235883653084447	-0.00341538217923763	-0.00705092151971073	-0.00234192037470726	-0.00234192037470726	-0.00764153487722705	-0.0194257309722098	-0.00628185603422725	-0.0161820073905515	-0.00833000762213067	-0.00234192037470726	-0.00600367122915206	-0.00500453902942558	-0.00234192037470726	-0.00247633713243268	-0.00544729908171121	-0.0126606241814674	-0.00615984242069824
Ductal...terminal.ductal.like.284	-0.0153241187713122	-0.00435826772954438	-0.0119414842488779	-0.00927820631446834	-0.00400399903940879	-0.0108771304708992	-0.0032336233754424	-0.00328246413478851	0.0102881731810325	-0.00887199567047623	-0.0105301369384603	-0.0100411894923083	-0.00899564308524804	-0.00398225715454373	-0.0037334042202271	-0.00234321440621385	-0.00651126456875923	0.0247763539425555	-0.00234192037470726	-0.00370805472727463	-0.00500809870868491	-0.00485390171713846	-0.00234192037470726	-0.00286230049857756	0.0565581622989269	-0.00971831604413964	-0.00229853856748778	-0.0230939298479629	-0.00242615985098011	-0.00584498908145714	-0.00827481343886466	-0.00235883653084447	-0.00341538217923763	-0.00705092151971073	-0.00234192037470726	-0.00234192037470726	-0.00764153487722705	-0.0194257309722098	-0.00628185603422725	-0.0161820073905515	-0.00833000762213067	-0.00234192037470726	-0.00600367122915206	-0.00500453902942558	-0.00234192037470726	-0.00247633713243268	-0.00544729908171121	-0.0126606241814674	-0.00615984242069824
Ductal...terminal.ductal.like.291	-0.0384252844528348	-0.0147820138356695	-0.0298801022269285	-0.0386356691365041	-0.0135804344458516	-0.0210827716558136	-0.010967537664358	-0.0111331917327174	-0.0378174200966606	-0.0108164329687757	-0.0349384725466952	-0.0266410877462446	-0.0305106819494961	-0.0135066921099437	-0.00320418916476108	-0.007915391560735	-0.0220843713410799	0.0113316054140636	-0.00794313280624869	-0.0125766748817249	0.0885426601952961	0.0392719449744247	-0.00794313280624869	-0.0097081152874104	-0.0253185710281771	0.024787119922299	-0.0121560663428406	0.0603278296724945	-0.00822884932965855	-0.00265471425306358	-0.0278870313445192	-0.00800050763257508	-0.0115840122178239	-0.0239147353780121	-0.00794313280624869	-0.00794313280624869	0.0118398411586005	0.0191114912424503	-0.020846365626133	0.0729335427063908	-0.00200997991775556	-0.00794313280624869	-0.0120710830878212	-0.0167107947121247	-0.00794313280624869	-0.00839903650371399	-0.018475700757673	0.20918983114135	0.00876011211445018
Ductal...terminal.ductal.like.292	-0.0186282745861715	-0.00435826772954438	-0.0119414842488779	-0.0126918369055433	-0.00400399903940879	-0.00676431449369482	-0.0032336233754424	-0.00328246413478851	-0.0140635342054999	0.230077872874712	-0.00903714196088107	-0.0100411894923083	-0.00899564308524804	-0.00398225715454373	-0.0037334042202271	-0.00234321440621385	-0.00651126456875923	-0.0190167429343102	-0.00234192037470726	-0.00370805472727463	-0.00500809870868491	-0.00485390171713846	-0.00234192037470726	-0.00286230049857757	0.00513057287278196	-0.00971831604413965	-0.00670068867097678	-0.0165847976988423	-0.00242615985098011	-0.00584498908145714	-0.00827481343886466	-0.00235883653084447	-0.00341538217923763	-0.00705092151971073	-0.00234192037470726	-0.00234192037470726	-0.00626461751131376	-0.0194257309722098	-0.00628185603422725	-0.0161820073905515	-0.00833000762213067	-0.00234192037470726	-0.00600367122915206	-0.00500453902942558	-0.00234192037470726	0.0566616130072458	-0.00544729908171121	-0.0126606241814674	-0.00615984242069824
Ductal...terminal.ductal.like.302	-0.0193961073857604	-0.00435826772954438	-0.0119414842488779	-0.0126918369055433	-0.00400399903940879	-0.0108771304708992	-0.0032336233754424	-0.00328246413478851	-0.0140635342054999	-0.00887199567047623	-0.0105301369384603	-0.0100411894923083	-0.00899564308524804	-0.00398225715454373	-0.0037334042202271	-0.00234321440621385	-0.00651126456875923	-0.0190167429343102	-0.00234192037470726	-0.00370805472727463	-0.00500809870868491	-0.00485390171713846	-0.00234192037470726	-0.00286230049857757	-0.00981289675782821	-0.00971831604413964	-0.00670068867097678	-0.0230939298479629	-0.00242615985098011	-0.00584498908145714	-0.00827481343886466	-0.00235883653084447	-0.00341538217923763	-0.00705092151971073	-0.00234192037470726	-0.00234192037470726	-0.00764153487722705	-0.0194257309722098	-0.00628185603422725	-0.0161820073905515	-0.00833000762213067	-0.00234192037470726	-0.00600367122915206	-0.00500453902942558	-0.00234192037470726	-0.00247633713243268	-0.00544729908171121	-0.0126606241814674	-0.00615984242069824
Ductal...terminal.ductal.like.305	0.00156991086472122	-0.00731399355608395	-0.0157305686147873	-0.0164935236089738	-0.00671946401417238	0.0137232046977914	-0.0054266286512097	-0.00550859263811901	-0.0222301681165528	-0.0148888786073387	-0.0147399832440118	-0.0154445693268792	-0.0150963822420367	-0.00668297703914738	-0.00626535497667838	-0.00393235480954789	-0.0109271274857732	-0.0319136739435213	-0.00393018318111937	-0.00622281375626469	-0.00840453224918862	-0.00814576067467222	-0.00393018318111937	-0.00480347897405577	-0.0164678877267542	-0.01630916348736	-0.0112450167823839	-0.0170654539189526	-0.00407155287771943	-0.00980899181281545	0.0740073834005917	-0.0039585716750484	-0.00573165413431806	-0.0118327734228042	-0.00393018318111937	0.525644468115129	-0.0128239338009811	-0.0326000328501654	-0.0105421367859355	-0.0271564541518814	-0.0139793206501252	-0.00393018318111937	-0.0100752903235376	-0.00839855843739454	-0.00393018318111937	-0.00415575980028136	-0.009141593140691	-0.0212469103381434	-0.0103373749772342
Ductal...terminal.ductal.like.308	0.0574763932585333	-0.0056230063656651	-0.0145107886600449	-0.0163469507120955	-0.00516593139381694	-0.0140335972164863	-0.00417199813150923	-0.00423501213563875	-0.00847085997585649	-0.0114465864024504	-0.01358590860192	-0.0129550720464807	-0.0116061154271697	-0.00513788016691112	-0.00481681186165509	-0.00302319874314745	-0.00840078774198904	-0.0245352679572584	-0.00302152919280074	-0.00478410612417323	-0.00646141372360306	-0.00626246984983542	-0.00302152919280074	-0.00369291996791363	-0.0126605303664194	0.0221610304493556	-0.0086451813861333	-0.0297956258315719	-0.00313021437249071	-0.00754116379530278	-0.0106761060882075	-0.00304335429844932	-0.00440650206155189	-0.00909704934379589	-0.00302152919280074	-0.00302152919280074	-0.00985905454289097	-0.0250629414466588	-0.00810480646455015	-0.00489845414629452	-0.0107473172351842	-0.00302152919280074	-0.00774589438598157	-0.00645682105046386	-0.00302152919280074	-0.00319495274803999	-0.00702806695525012	-0.0163346482555644	-0.00794738535870102
Ductal...terminal.ductal.like.309	0.034333891171407	0.0372048218609481	0.0140052676610588	-0.0380101172773351	-0.0187482870259584	-0.0128070473297303	-0.0151410873429166	-0.0153697788500259	0.0423992015265546	-0.0273295403731905	-0.0279652380558322	-0.026131457302367	-0.0386504825093058	-0.0186464830310215	-0.017481256417853	-0.0109718448527762	-0.00581757872367823	-0.0859278177362389	-0.0109657856919553	-0.0173625601931142	-0.0234498737688559	0.246363437685832	-0.0109657856919553	-0.0134024086353926	-0.038134562888177	-0.0387807032470809	-0.0313752409125477	-0.0234795520878155	-0.0113602278145771	-0.00272542054291277	0.100180763885296	-0.0110449937405874	-0.0159921530373657	-0.0208645935248372	-0.0109657856919553	-0.0109657856919553	-0.0255519303827584	-0.0757309285726967	-0.0202262633846941	-0.0266784680180113	-0.039004348475365	-0.0109657856919553	-0.0281115330712594	-0.0234332059605429	-0.0109657856919553	0.0202993289156219	0.0980160694265767	-0.0592819862706533	-0.0288427875734399
Ductal...terminal.ductal.like.310	0.0523359893615008	-0.00649423824315739	-0.0177939604681495	-0.0163755671385804	-0.00596634380926672	-0.0162079709332842	-0.00481840994907422	-0.0048911873796621	0.000275718865953831	-0.0132201271587225	-0.0155891031459902	-0.0149623384460037	-0.0131366587707189	-0.00593394630894524	-0.00556313149369066	-0.00349161491516314	-0.00970241068190929	-0.0283367766480013	-0.00348968668371444	-0.00552535831021673	-0.00746254892487955	-0.00723278057157433	-0.00348968668371444	-0.00426510313610636	-0.0146221603066834	-0.0144812259433038	-0.00998467081945379	-0.0315011686675248	-0.00361521160837341	-0.00870959610083537	-0.0105662690379603	-0.00351489338392901	-0.00508924805446086	-0.0105065514613518	-0.00348968668371444	-0.00348968668371444	-0.0113866221892928	-0.0288795634494267	-0.00936056989315626	-0.024112747946708	-0.0124125128198788	-0.00348968668371444	0.0141971624866628	-0.00745724466029236	-0.00348968668371444	-0.00368998058549199	-0.00811699973788975	-0.0188655481589986	-0.00917875786958681
Ductal...terminal.ductal.like.311	-0.0281151000387348	0.110931193813098	-0.0225808522313342	-0.0237665269247406	-0.00803764287340718	-0.0218347930037096	-0.00649118784073065	-0.00658923096647224	-0.0282311919581391	0.0488518204249648	-0.0177795755025813	-0.0192728484356545	-0.0168119623062947	-0.0079939981311832	-0.00749444980603378	-0.00470377749534893	-0.0130707372161817	-0.0368442965925322	-0.00470117985158964	-0.00744356313763837	-0.0100532763617058	-0.0097437407354467	-0.00470117985158964	-0.00574579288793705	-0.0196984462075906	-0.00812890510512763	-0.0134509878781462	-0.0398483439659533	-0.00487028249608579	-0.0117332532733708	-0.0166108919135718	-0.00473513740764384	-0.0068560511535399	-0.0141540466283989	-0.00470117985158964	-0.00470117985158964	0.0214611071745424	-0.0160764312145892	-0.0126102216529832	-0.0324838230728679	-0.0167216889266118	-0.00470117985158964	-0.0120517924191108	-0.0100461306480458	-0.00470117985158964	-0.00497100856137819	-0.0109349288579995	-0.0254149850495678	-0.0112167859757373
Ductal...terminal.ductal.like.312	0.0101096092671975	-0.00730473401023632	-0.0198070513627829	-0.0182998804108552	-0.00671095714516387	-0.0182307627284892	-0.00541975851707455	-0.00550161873724018	-0.0103014757117659	-0.0142899613151512	-0.0148514810893759	-0.0168296724614851	-0.0143057300522912	-0.00667451636279894	-0.00625742301157431	-0.00392737643222653	-0.0108783948116941	-0.0318732711013831	-0.00392520755308851	-0.0062149356485202	-0.00839389207688159	0.0268145750135798	-0.00392520755308851	-0.00479739774996836	-0.0164470393133327	-0.0162885160194768	-0.0112307805450048	-0.0326374982418051	-0.00406639827507271	-0.00979657358893908	-0.013869113809939	-0.00395356010706776	-0.00572439783666993	-0.011817793083107	-0.00392520755308851	-0.00392520755308851	-0.012807698648179	-0.0325587610748356	-0.0105287903975154	-0.0237030170343577	-0.013961622772832	-0.00392520755308851	-0.0100625349646542	-0.00838792582795776	-0.00392520755308851	-0.00415049859132522	-0.00913001984627154	-0.02122001166249	-0.010324287818104
Ductal...terminal.ductal.like.315	-0.0139376026339907	-0.00435826772954438	-0.00836570302692684	-0.00798968176138784	-0.00400399903940879	-0.0108771304708992	-0.0032336233754424	-0.00328246413478851	-0.0138818163760194	-0.00887199567047623	-0.0105301369384603	-0.0100411894923083	-0.00899564308524804	-0.00398225715454373	-0.0037334042202271	-0.00234321440621385	-0.00651126456875923	-0.00537005856249215	-0.00234192037470726	-0.00370805472727463	-0.00500809870868491	-0.00485390171713846	-0.00234192037470726	-0.00286230049857756	-0.00981289675782821	-0.00971831604413965	-0.00670068867097678	-0.0169587721564452	-0.00242615985098011	-0.00584498908145714	-0.00827481343886466	-0.00235883653084447	-0.00341538217923763	-0.00705092151971073	-0.00234192037470726	-0.00234192037470726	-0.00764153487722705	-0.0194257309722098	-0.00628185603422725	-0.0161820073905515	-0.00833000762213067	-0.00234192037470726	-0.00600367122915206	-0.00500453902942558	-0.00234192037470726	-0.00247633713243268	-0.00544729908171121	-0.0126606241814674	-0.00615984242069824
Ductal...terminal.ductal.like.317	0.0595674984149571	0.0617376365405541	-0.0472589241118299	-0.045731425909282	-0.0130114666621874	-0.0353118262935627	-0.0133204660989302	0.0304982234412023	-0.0503230270709729	0.035787967886743	-0.0402672343434187	-0.0245618400213318	-0.0339044551288547	-0.0164043598358342	-0.015379244449683	-0.00964406091333523	-0.0265618265647618	0.00604310112176836	-0.00964721840972404	-0.0152748207050804	-0.0180747387153247	-0.0199949795519511	-0.00964721840972403	-0.011790852653345	0.0135663504555589	0.02349999204217	-0.0272471229936407	-0.042825544065012	-0.00999423132916479	-0.013960015461082	-0.00526643323961266	-0.00971690218491602	-0.0140691964558801	-0.00143486176246074	-0.00964721840972404	-0.00964721840972404	-0.0308217988250132	-0.0594300928650823	-0.0257919583222719	-0.0635747248018793	-0.0149316257691252	-0.00964721840972404	-0.0247151682977427	-0.0206155092112779	-0.00964721840972404	0.0549192437801817	-0.0224393982613205	-0.0431471263329882	-0.0216927422216129
Ductal...terminal.ductal.like.318	0.0355188854921759	-0.0208797937111325	-0.0530985557610736	-0.0488459107397501	-0.0191825466333084	0.0193469710886941	-0.0154917947240914	-0.0157257833276204	-0.0461143301147656	-0.0160472199174447	-0.0471996846303422	-0.0272984818464754	-0.0416360278616631	0.188384216230646	-0.0178151425890786	-0.0112259816190351	0.0481687415676447	0.0386117788817586	-0.0112197821121232	-0.000455237925545871	-0.0239930344832812	-0.0232543002948004	-0.0112197821121232	-0.0137128436475882	-0.001317686314488	-0.0141877935550551	0.0262431252795964	0.04871371865553	-0.011623360551095	-0.0160287357095564	-0.0152667337689098	-0.0113008248273598	-0.0163625733370481	-0.00178356658508	-0.0112197821121232	-0.0112197821121232	-0.0303491449730748	-0.0543397957945236	-0.0300621935925918	-0.00475445314309906	-0.035007196038494	-0.0112197821121232	-0.0287626700682891	0.123524758896763	-0.0112197821121232	-0.0118637522274973	-0.0260971762560493	-0.00620447104744853	-0.0292389052121791
Ductal...terminal.ductal.like.323	0.136589380412234	-0.00575036949238784	-0.0156720368241872	-0.00303638748729149	-0.00528294160720905	-0.0143514632661449	-0.00426649539723437	-0.00433093669133501	0.00118731765398994	-0.0117058557220478	-0.0125152664676589	-0.0132485091111857	-0.0102988154392399	-0.00525425500987417	-0.00492591439144797	-0.00309167528747126	-0.00808879983601163	-0.02509100064522	-0.0030899679212057	-0.00489246785719005	-0.00660776708004106	-0.00640431705562061	-0.0030899679212057	-0.00377656594006161	-0.0129472959556034	-0.0128225046200744	-0.00884099786949111	-0.0304705075268412	-0.00320111485950193	-0.00771197388116055	-0.0109179237501829	-0.00311228737338631	-0.00450631092605831	-0.00930310079973085	-0.0030899679212057	-0.0030899679212057	-0.0100823656920264	-0.0254870004226724	-0.00828838326060552	0.143877185068372	-0.0109907478553792	-0.0030899679212057	-0.0079213416937219	-0.00660307038119514	-0.0030899679212057	-0.0032673195826583	-0.00718725521221229	-0.0167046339430159	-0.00812739650980612
Ductal...terminal.ductal.like.328	-0.0193961073857604	-0.00435826772954438	-0.0119414842488779	-0.0126918369055433	-0.00400399903940879	-0.0108771304708992	-0.0032336233754424	-0.00328246413478851	-0.0131711479741842	-0.00887199567047623	-0.00619993811681786	-0.00213298419913358	-0.00899564308524804	-0.00398225715454373	-0.0037334042202271	-0.00234321440621385	-0.00651126456875923	-0.0190167429343102	-0.00234192037470726	-0.00370805472727463	-0.00500809870868491	-0.00485390171713846	-0.00234192037470726	-0.00286230049857756	0.0597088078705687	-0.00971831604413964	-0.00670068867097678	-0.0122375992584786	-0.00242615985098011	-0.00584498908145714	-0.00827481343886466	-0.00235883653084447	-0.00341538217923763	-0.00705092151971073	-0.00234192037470726	-0.00234192037470726	-0.00764153487722705	-0.0194257309722098	-0.00628185603422725	-0.0161820073905515	-0.00833000762213067	-0.00234192037470726	-0.00600367122915206	-0.00500453902942558	-0.00234192037470726	-0.00247633713243268	-0.00544729908171121	-0.0126606241814674	-0.00615984242069824
Ductal...terminal.ductal.like.330	-0.0256451337920432	-0.00897114390336299	-0.0234647639868997	-0.0210629477223908	-0.0082419102727355	-0.0223896990193148	-0.00665615387364119	-0.00675668865205169	-0.0268082071185127	0.147636682116201	-0.0188385380187154	-0.0206689816887068	-0.017687073413081	-0.00819715634985634	-0.00768491258167415	-0.0048233185611971	-0.0134029148882312	-0.0378262702513052	-0.00482065490132544	-0.00763273268744408	-0.0103087687553687	-0.00999136663909865	-0.00482065490132544	-0.0058918155700571	-0.0201990594397293	-0.017761495958996	-0.013792829181068	-0.0163677857294513	-0.00499405509399022	-0.0120314403376085	-0.0170330385236103	-0.00485547544940006	-0.00703028976563711	-0.0145137553564789	-0.00482065490132544	-0.00482065490132544	-0.0117275505412365	-0.0399863062102263	-0.0129306958545095	-0.00763132243266186	-0.0107061900811559	-0.00482065490132544	0.01672801519386	-0.010301441441659	-0.00482065490132544	-0.00509734099575781	-0.0112128274303601	-0.0260608775060763	-0.0126795406357243
[truncated: 102 more rows]
[truncated: 440 more columns]
