# Supplementary material for: Spatial transcriptomics deconvolution at single-cell resolution using Redeconve
Source: Nat Commun. 2023 Dec 1;14:7930. doi: 10.1038/s41467-023-43600-9 (PMC10692090; doi:10.1038/s41467-023-43600-9)
Supplement: Supplementary file 4 — Source Data [file 41467_2023_43600_MOESM4_ESM.zip › Source Data Figure 5e dotplot.xlsx]

## Sheet: Sheet1
	T.cells...NK.cells.35	T.cells...NK.cells.8	T.cells...NK.cells.11
TUBB	0	10	22
TUBA1A	0	8	5
TMSB10	9	0	6
TIGIT	0	0	3
STMN1	0	8	6
PDCD1	0	0	1
MYL12B	1	9	0
LCP1	4	11	1
HMGB2	0	14	9
HLA-C	12	22	2
HLA-B	15	33	3
FOXP3	0	0	1
EEF1A1	1	11	11
CXCR4	4	13	0
CD8A	2	11	0
CCL5	8	10	0
CALM2	2	9	0
B2M	25	52	5
ARL6IP1	1	12	0
