# Supplementary material for: Spatial transcriptomics deconvolution at single-cell resolution using Redeconve
Source: Nat Commun. 2023 Dec 1;14:7930. doi: 10.1038/s41467-023-43600-9 (PMC10692090; doi:10.1038/s41467-023-43600-9)
Supplement: Supplementary file 4 — Source Data [file 41467_2023_43600_MOESM4_ESM.zip › Source Data Figure 5f cancerDGE.csv]

	logFC	logCPM	PValue
ABHD2	-0.408932853	11.58300382	0.024861546
ACTB	0.320949942	14.1782719	0.004009466
ACTG1	-1.402451527	13.55375192	8.20E-32
ACTN1	1.174395782	11.83618591	2.00E-17
ACTN4	1.263836388	13.46467734	1.22E-40
ADAM9	-0.804632468	11.62501237	2.19E-09
AHNAK	-0.10206469	12.07516515	0.524685553
ANXA1	1.111966377	12.2855223	8.51E-11
ANXA11	0.634068908	11.92516017	2.76E-07
ANXA2	0.576150724	13.99183968	1.60E-09
ANXA4	0.144613716	11.69087065	0.468292058
ANXA5	0.983639284	11.89056355	3.32E-11
AP2M1	-0.648443816	11.60934819	3.27E-06
APLP2	-0.033359306	12.35598512	0.70478334
APOL1	-0.578841451	11.85983997	0.003028745
ARF1	-0.271706101	11.98046849	0.015555705
ARF6	0.507701617	11.59231702	0.001000471
ARL6IP1	0.941961067	11.58376049	1.55E-05
ARPC2	0.475777729	12.17157035	7.70E-06
ATP1A1	0.51420179	12.00473663	5.70E-05
ATP1B1	-0.42986615	11.85844994	0.003713475
ATP5E	-0.137876044	11.57910471	0.280210833
B2M	0.89395775	14.85541402	5.67E-20
BIRC3	0.607262359	12.13736236	0.003181305
BST2	2.336045337	12.24723337	2.44E-59
C15orf48	2.527717886	11.672645	9.96E-24
CALM1	0.171419787	11.67080206	0.248142593
CALM2	0.73354018	12.40806084	1.77E-07
CALR	0.10165246	11.98337251	0.33950687
CANX	-0.829331206	11.73213453	1.34E-09
CAP1	0.57947977	11.94875243	5.52E-06
CAPN2	-0.318191392	11.6166035	0.015135421
CAPNS1	0.547625598	11.73683847	6.40E-05
CD151	-0.106662558	11.65592278	0.634872324
CD24	-1.761494543	11.59762118	5.99E-21
CD55	-1.659251788	11.48408501	2.06E-18
CD59	-0.632424793	12.14109379	1.18E-06
CD63	-0.459654706	11.69708251	0.000189424
CD74	1.414027705	12.09711215	1.59E-12
CD82	0.94115276	11.98771388	4.43E-12
CD9	1.522905961	12.30976311	5.16E-30
CEACAM6	-3.465377949	12.14538671	4.14E-53
CEBPB	1.062841075	11.67023327	1.58E-08
CFL1	-0.366818292	12.52185871	9.95E-05
CIB1	0.101022902	11.5705205	0.642281217
CLDN1	-2.309027298	12.09629916	3.07E-40
CLDN4	1.672902278	12.80170492	3.26E-26
CLDN7	-0.776733161	11.52351048	2.81E-07
CLIC1	-0.120146319	12.46005851	0.297111307
CLTB	-0.149813488	11.59838519	0.404404026
COL17A1	0.537039953	11.58688404	0.00958392
COL6A1	2.76979296	11.52735982	4.55E-39
COX6B1	0.201883028	11.61986846	0.205382704
COX8A	-0.542676617	11.53390312	1.67E-05
CRIP2	0.990877777	11.52515052	3.63E-09
CSNK1A1	-0.13871672	11.56917055	0.365384286
CST3	-0.412539367	12.0752392	0.000403987
CSTB	1.106115016	12.33803337	1.38E-13
CTNND1	0.460122765	11.77872642	0.000883918
CTSC	-1.233338892	11.57611098	7.58E-10
CTSD	0.820598851	12.52316436	9.79E-10
CTSE	-0.217769202	11.98325113	0.143415877
CYB5R3	0.275025987	11.92774068	0.048584656
CYSTM1	-1.557328278	11.59328889	1.63E-20
DDIT4	1.68914081	11.60776906	3.17E-14
DDX5	0.286134231	11.74471485	0.055855047
DSG2	-0.252437106	11.7401527	0.070097431
DSP	0.492648644	11.70352719	0.001469045
DSTN	-0.704167395	11.74202229	8.20E-08
DUSP1	0.828197179	12.30908719	2.54E-06
DYNLL1	0.077997537	11.6300648	0.681828804
EEF1A1	-1.404945797	13.58044923	5.12E-31
EEF1B2	-0.571885279	11.63854421	4.24E-05
EEF2	-1.850421491	11.84925087	8.17E-46
EGR1	0.7832642	11.48189705	0.000565699
EIF1	-1.295730093	12.09330654	7.45E-22
EIF4A2	-1.873248544	12.27811277	1.47E-38
EIF4G1	-0.145497676	11.77341438	0.184138878
EIF4G2	-0.286940722	11.70005418	0.025621905
ELF3	-0.350988979	12.22742661	0.04468231
EMP1	2.672561912	12.22187371	3.48E-38
ENO1	-0.610316052	11.96582925	1.62E-06
EPCAM	0.141580512	11.75571553	0.312867673
EPHA2	1.137485258	11.57498525	1.47E-09
ERO1A	-1.334776494	11.68584152	5.54E-14
ERRFI1	0.908876036	11.5241515	5.96E-06
EZR	-0.249083967	11.90693355	0.06171343
FAM129B	0.948718815	11.71895655	4.31E-10
FAM3C	-0.484538124	11.46932458	0.006938704
FKBP1A	-0.588440697	11.50600057	0.00019652
FOS	0.555139863	12.40034171	0.001525611
FOSB	1.660350123	11.60097131	9.50E-11
FTH1	-1.688503159	13.90980253	7.39E-29
FTL	-0.549658829	12.79025558	0.000118869
FXYD3	0.544798049	12.44192401	1.64E-05
GABRP	-1.819528156	11.95650531	4.67E-19
GAPDH	0.496288718	13.14555303	3.03E-05
GNAS	-0.78428535	11.96404598	3.96E-12
GPRC5A	1.230537928	12.7727075	2.32E-17
GRN	-0.560969872	11.67509146	4.14E-05
GSN	0.764022418	12.05273146	5.75E-08
GSTP1	-1.336546049	12.53804003	4.85E-28
H3F3A	-0.639273291	11.98000112	1.05E-08
H3F3B	-0.232090957	12.78470332	0.058826923
H3F3C	-0.155195938	12.09259503	0.245534057
HDGF	-0.210104249	11.73165108	0.080526524
HDLBP	0.033947078	11.5461765	0.960470569
HES1	1.483824496	11.39406041	3.62E-10
HLA-A	1.027575549	13.76849049	1.66E-21
HLA-B	1.05292561	13.66992319	1.24E-20
HLA-C	0.518599188	13.35733451	1.07E-06
HLA-E	0.644413957	11.75707916	1.35E-05
HMGA1	-0.36295609	11.71697845	0.014757819
HMGB1	-0.036516278	11.86802911	0.715641404
HNRNPA2B1	-0.218705077	11.58391861	0.143678251
HNRNPA3	0.130440818	11.77449484	0.357778816
HNRNPC	-0.274664348	11.64710667	0.065965425
HNRNPF	0.537187776	11.6417744	0.000758042
HNRNPK	0.0058123	11.57991819	0.858186746
HSP90AA1	-0.319061545	12.41140241	0.0071582
HSP90AB1	-0.46624217	12.43138384	1.12E-05
HSP90B1	-0.791847935	11.76667781	4.48E-09
HSPA1A	-0.780782591	12.26965131	8.09E-05
HSPA1B	-0.598617524	11.66093379	0.001590449
HSPA5	0.436621546	12.15728687	0.003222175
HSPA8	-0.459052621	11.83553015	0.000304176
HSPB1	-0.160443613	12.46935997	0.273407311
ID1	0.579603688	11.65336189	0.010129605
IER3	0.351717241	11.88715273	0.082956904
IFI27	1.147270653	13.41408919	1.41E-31
IFI44L	3.529192906	11.58406277	6.51E-57
IFI6	1.670260349	12.98887357	2.91E-39
IFIT1	3.463719802	11.5434459	1.21E-40
IFITM1	-0.618637906	11.49625872	0.001003159
IFITM2	-0.744872551	11.94550024	4.96E-06
IFITM3	-0.281013082	12.94484907	0.040411208
IGFBP4	0.578815066	11.5112869	0.002597221
IL32	-0.460522626	11.58741109	0.011010476
IQGAP1	0.746536868	11.80019189	3.46E-08
ISG15	3.484488831	12.11071586	1.34E-66
ITGA3	0.736538639	11.96415272	4.93E-08
ITGA6	0.455511738	12.10560267	0.002867919
ITGB1	-0.015813357	12.08582852	0.847080622
ITGB4	0.025282114	12.22242041	0.806355167
ITGB6	0.590477395	11.74492192	0.000427085
ITM2B	0.820736914	12.44174647	1.74E-11
JPT1	-0.610432959	11.53048569	3.58E-05
JUN	1.60219361	11.59452563	7.27E-13
JUNB	0.701886622	11.95041958	1.25E-05
JUND	-0.228761154	11.81187425	0.197886169
JUP	-0.084546976	12.31300889	0.371355398
KDELR2	0.604484437	11.61620323	5.06E-05
KLF2	1.912798463	11.85122409	4.50E-13
KLF5	-0.868798537	11.87761671	2.53E-08
KLF6	0.545762544	12.58851701	0.000207599
KLK10	1.044910625	11.45432446	5.45E-07
KRT16	2.782980548	12.38820375	1.32E-35
KRT17	1.222075377	13.7891673	5.60E-13
KRT18	-0.52106636	12.01318975	0.000716196
KRT19	0.655119246	13.72701847	6.87E-09
KRT7	-0.287474319	12.06665463	0.045653465
KRT8	0.283935542	13.05473752	0.046822099
LAD1	0.358575803	11.82177537	0.006169898
LAMB3	0.220724542	11.80511639	0.262723024
LAMC2	0.101916042	12.18921789	0.504893679
LCN2	0.817231374	11.99438124	0.001663036
LDHA	-1.494875319	12.15517043	5.66E-23
LDLR	-1.434731014	11.4879667	2.73E-13
LGALS3	-0.268082925	12.55659752	0.022027051
LGALS3BP	0.898166463	12.54848906	3.25E-14
LGALS4	-2.15543533	11.59616208	2.79E-41
LIPH	-0.589017034	11.51895369	0.001006278
LLGL2	0.672235339	11.58235446	0.000194202
LMNA	0.222585049	12.7627299	0.044192585
LMO7	-0.246098254	12.15833558	0.171997273
LRRC8A	1.601722979	11.52320099	3.02E-20
LRRFIP1	0.25952566	11.83690213	0.052843988
LSR	0.158414015	11.64627896	0.290007709
LY6D	4.337094143	11.84067814	8.08E-61
LY6E	1.431057454	12.42626079	4.04E-30
LYZ	-3.191297898	12.74984129	5.25E-113
MAL2	0.202500518	12.02436187	0.164861265
MARCKSL1	0.317256489	12.17706505	0.033099359
MCL1	0.514804521	11.66747481	0.000373765
MGLL	-0.034012199	11.75258828	0.715756996
MMP1	-4.914262709	11.62477683	4.44E-67
MMP7	0.522176582	12.93042585	0.015668148
MORF4L1	0.96095076	11.9633489	8.94E-12
MT2A	2.380664568	11.51158613	5.97E-17
MTRNR2L1	-0.729853805	13.93655416	3.35E-06
MTRNR2L12	-0.315842834	14.97712736	0.022086472
MTRNR2L8	-0.339593399	14.39089878	0.017759039
MUC1	-0.800798804	11.83008044	9.67E-07
MX1	2.402071915	11.83677365	7.50E-36
MYH14	0.356102385	11.57384116	0.079931409
MYH9	-0.079773953	11.65805561	0.573566163
MYL12A	-0.142038653	12.0111301	0.149926756
MYL12B	-0.557301298	12.2871372	1.25E-07
MYL6	-0.405437896	11.70777019	0.003109356
NCL	-0.013030262	11.59993905	0.988529344
NET1	1.322965643	11.88278853	5.02E-19
NPC2	1.27440408	11.65665659	3.93E-12
NPM1	-1.366656349	11.66202829	1.14E-24
NUCKS1	0.401192887	11.77644043	0.00940231
OAZ1	-1.557534144	11.77028675	1.16E-36
P4HB	-0.582446621	11.93586377	2.85E-06
PABPC1	-0.730403715	12.11126145	7.66E-10
PCBP1	0.869288185	11.68934528	8.11E-09
PDIA3	1.356131467	12.00651635	3.60E-28
PDZK1IP1	-0.802410316	11.475692	4.81E-05
PERP	-0.866532677	11.96386158	4.14E-12
PFN1	-0.333509751	12.26258426	0.021762916
PGK1	-0.933403074	11.49436448	1.00E-08
PHLDA2	0.149157437	11.57646229	0.406617496
PKM	0.671736188	13.05221707	4.09E-10
PLAT	1.870955816	11.977054	3.99E-11
PLAU	2.259451765	11.63938221	4.68E-18
PLAUR	-0.029679215	11.91389733	0.826507295
PLEC	0.359402137	11.96463505	0.006426684
PLSCR1	-0.164064271	11.52268289	0.297221677
PMEPA1	0.022246583	12.5329893	0.808545061
PPDPF	-0.477679616	11.81106533	8.72E-05
PPIA	-0.257426388	12.19624241	0.018416402
PPP2R1A	0.538770161	11.64511644	7.65E-05
PTGS2	-0.162000831	11.5820843	0.488880953
PTMA	-0.329256343	13.38638301	0.00233291
PTP4A2	-0.147686268	11.62087587	0.387169718
PTTG1IP	-0.740593089	11.56485498	8.53E-08
RAB11FIP1	-0.040320533	12.3121214	0.798184669
RAB7A	-0.009241418	11.5672704	0.8298849
RAC1	-0.127726783	12.34700858	0.22497719
RACK1	-1.173538612	11.97224879	2.11E-20
RARRES3	2.473410717	11.72609003	1.90E-31
RBM3	-0.653580717	11.57122283	9.91E-07
RHOA	-0.362615716	12.00694554	0.001269766
RHOB	1.130767855	11.62180795	1.57E-08
RNASE1	2.347136206	11.41775489	1.72E-24
RTN4	0.802547352	11.71360761	2.16E-09
S100A10	0.582618002	12.81442719	1.31E-06
S100A11	0.135861202	13.71266779	0.105198099
S100A14	-1.09583672	11.95650363	1.55E-14
S100A16	-0.080089181	12.19878312	0.6542995
S100A4	3.737691094	12.8975358	5.11E-50
S100A6	-0.027176561	14.98369604	0.793905424
S100P	0.748226479	12.59867467	1.06E-05
SAT1	-0.974645877	11.91737934	2.10E-09
SCNN1A	1.73081503	11.45337263	1.82E-21
SDC4	0.237483114	12.17744843	0.117473873
SEC62	-0.953492086	11.5550116	7.39E-11
SELENOW	-0.034740714	11.6386322	0.748042482
SERF2	0.298096597	12.3749301	0.0089211
SERPINA1	1.311024564	11.66935903	8.62E-10
SERPINB1	-0.586985833	11.60495504	0.001101255
SFN	1.110917554	11.50303839	4.63E-10
SH3BGRL3	0.014236486	11.94396288	0.995723945
SLC12A2	-0.985611386	11.67990624	8.80E-07
SLC20A1	2.559673619	12.56103714	6.54E-33
SOX9	0.782886751	11.73415448	6.89E-05
SPATS2L	1.218988385	11.86313581	1.38E-18
SPINK1	-4.906811654	12.30046537	9.59E-124
SPINT1	1.630127475	11.92578883	2.13E-23
SPINT2	0.471279686	12.52533875	1.30E-05
SPTBN1	0.084120621	11.81038813	0.680827413
SQSTM1	-0.663697776	12.06595804	1.45E-05
SRP14	0.506577664	11.66019298	0.0001204
SSFA2	0.59981098	11.8570893	4.17E-05
STAT1	2.220995305	11.76661656	9.18E-40
SYNGR2	0.248844408	12.43550132	0.019020826
TACSTD2	1.902785699	12.31645533	4.21E-25
TAGLN2	-0.732069358	12.70284108	2.01E-12
TINAGL1	1.331557163	11.77893449	2.91E-17
TM4SF1	-1.455447895	13.8025037	6.10E-30
TMBIM1	0.495179795	12.04290248	3.28E-05
TMBIM6	-0.621673542	11.9090276	7.80E-07
TMED10	0.108809953	11.55209513	0.577733136
TMSB10	-0.019923958	12.95236515	0.815444678
TMSB4X	0.750460324	14.6708125	4.37E-12
TNFSF10	0.565558064	11.75493011	0.011140012
TOB1	-0.188134765	11.59056625	0.294378381
TPI1	0.346669561	11.65628226	0.010565935
TPM1	-0.13810335	11.72522142	0.381145583
TPT1	-0.53752739	13.34202086	1.39E-09
TRIM29	0.391622829	11.71443173	0.007822573
TSPAN1	0.408872007	11.54286278	0.02529582
TSPAN3	-0.596305537	11.60205262	0.000124307
TSPAN8	-1.611537691	11.79278377	1.40E-18
TSPO	0.079631677	12.09386082	0.397613753
TUBA1B	-0.885588902	11.81271417	1.02E-05
TUBB	-0.029225268	12.02313753	0.896542469
TXN	0.061219461	11.99007103	0.733009143
TXNIP	1.720130384	12.26162209	4.69E-16
UBB	-0.61151368	11.82659371	1.12E-05
UBC	0.168251804	12.88489986	0.116014125
VASP	0.138628309	11.55884326	0.348180936
VDAC1	-0.755654235	11.58353005	4.08E-07
YBX1	-0.113758713	11.65069234	0.398055818
YBX3	1.387489193	11.58599503	2.24E-18
YWHAB	-0.467925617	11.97794674	0.000172205
YWHAZ	-0.277315133	12.16599268	0.011490028
ZFP36	1.547062106	12.3553356	3.14E-18
ZFP36L1	1.227564512	12.1480596	3.64E-13
ZFP36L2	0.076735314	12.21791506	0.644501559
