# Supplementary material for: Spatial transcriptomics deconvolution at single-cell resolution using Redeconve
Source: Nat Commun. 2023 Dec 1;14:7930. doi: 10.1038/s41467-023-43600-9 (PMC10692090; doi:10.1038/s41467-023-43600-9)
Supplement: Supplementary file 4 — Source Data [file 41467_2023_43600_MOESM4_ESM.zip › Source Data Figure 6a.xlsx]

## Sheet: Redeconve
	AAACAAGTATCTCCCA-1	AAACAATCTACTAGCA-1	AAACACCAATAACTGC-1	AAACAGAGCGACTCCT-1	AAACAGCTTTCAGAAG-1	AAACAGGGTCTATATT-1	AAACAGTGTTCCTGGG-1	AAACATTTCCCGGATT-1	AAACCCGAACGAAATC-1	AAACCGGGTAGGTACC-1	AAACCGTTCGTCCAGG-1	AAACCTAAGCAGCCGG-1	AAACCTCATGAAGTTG-1	AAACGAAGAACATACC-1	AAACGAAGATGGAGTA-1	AAACGACAGTCTTGCC-1	AAACGAGACGGTTGAT-1	AAACGGGCGTACGGGT-1	AAACGGGTTGGTATCC-1	AAACGGTTGCGAACTG-1	AAACGTGTTCGCCCTA-1	AAACTAACGTGGCGAC-1	AAACTCGGTTCGCAAT-1	AAACTCGTGATATAAG-1	AAACTGCTGGCTCCAA-1	AAACTTAATTGCACGC-1	AAACTTGCAAACGTAT-1	AAAGACATGAAGTTTA-1	AAAGACCCAAGTCGCG-1	AAAGACTGGGCGCTTT-1	AAAGGCCCTATAATAC-1	AAAGGCTACGGACCAT-1	AAAGGCTCTCGCGCCG-1	AAAGGGATGTAGCAAG-1	AAAGGGCAGCTTGAAT-1	AAAGGTAAGCTGTACC-1	AAAGTAGCATTGCTCA-1	AAAGTCACTGATGTAA-1	AAAGTCGACCCTCAGT-1	AAAGTGTGATTTATCT-1	AAAGTTGACTCCCGTA-1	AAATAACCATACGGGA-1	AAATAAGGTAGTGCCC-1	AAATACCTATAAGCAT-1	AAATAGCTTAGACTTT-1	AAATAGGGTGCTATTG-1	AAATCCGATACACGCC-1	AAATCGCGGAAGGAGT-1	AAATCGTGTACCACAA-1
B_Cycling	0.0406786	0.0314446	0.0856697	0.0907119	0.00724441	0.0583253	0.0196369	0.0196654	0.0556982	0.0314824	0.026628	0.0625574	0.0775474	0.104155	0.0708092	0.0783225	0.0654456	0.102144	0.385383	0.0571626	0.0336109	0.0770591	0.0772401	0.0998002	0.283235	0.156831	0.0687294	0.0523495	0.066994	0.0985608	0.0377061	0.0162192	0.158779	0.0639616	0.059959	0.0592927	0	0.0724866	0.0346479	0.0898128	0.0702022	0.131052	0.0751624	0.104459	0.0342378	0.0761782	0.059524	0.0607131	0.0494431
B_GC_DZ	0	0	0.0203568	0.00940682	0	0.0407533	0.030282	0.0730074	0.0338038	0.0020464	0.0441107	0	0	0.0149872	0	0.0805536	0	0.0555505	0	0.0143655	0	0.0396522	0.0256368	0.00394914	0.0492937	0.0526709	0	0	0.0305651	0.016671	0	0.0403845	0.0687032	0.00115568	0	0.0343695	0.0293032	0	0.0671025	0	0.016506	0	0	0.04837	0	0.0837076	0.000614453	0	0.0542268
B_GC_LZ	0.17283	0.0397586	0.156949	0.107079	0.172517	0.192206	0.0592029	0.0443625	0.019119	0.132657	0.126049	0.156266	0.109976	0.158934	0.154993	0.14367	0.23281	0.148523	0.192879	0.0814628	0.218379	0.180503	0.0843981	0.0899372	0.210175	0.236939	0.109778	0.163813	0.179721	0.0388834	0.078948	0.250341	0.0261541	0.124743	0.195089	0.208489	0.182665	0.185878	0.0966162	0.0852799	0.0764318	0.0540424	0.131937	0.113596	0.110683	0.0290081	0.199801	0.156207	0.0660537
B_GC_prePB	0	0	0	0	0	0	0	0	0	0	0	0	0	0	0	0	0	0	0	0	0	0	0	0	0	0	0	0	0	0	0	0	0	0	0	0	0	0	0	0	0	0	0	0	0	0	0	0	0
B_IFN	0	0	0	0	0	0	0	0	0	0	0	0	0	0	0	0	0	0	0	0	0	0	0	0	0	0	0	0	0	0	0	0	0	0	0	0	0	0	0	0	0	0	0	0	0	0	0	0	0
B_activated	0.00457387	0	0	0	0	0.00199025	0	0	0.00140697	0	0.0176974	0	0	0.0422234	0	0	0.0399096	0	0	0.0181885	0	0.0679488	0.0182151	0	0.0453268	0	0	0	0.01831	0	0	0.0067429	0	0	0.0505183	0.0156928	0	0	0	0	0	0	0	0.00441823	0	0	0.00722338	0	0
B_mem	0.0978428	0.170914	0.0822446	0.0872577	0.297594	0.0857215	0.070946	0.207846	0.171801	0.0439142	0.111964	0.148688	0.19041	0.135241	0.142406	0.214682	0.0124858	0.135144	0.0556461	0.114885	0.188796	0.122558	0.0979351	0.0911162	0	0.117524	0.0745705	0.109125	0.062031	0.185009	0.118876	0.0304636	0.117429	0.0877188	0.129015	0.16527	0.11129	0.0517328	0.203837	0.0625019	0.0935687	0.0917038	0.0447506	0.0790688	0.142389	0.0696268	0.152771	0.265556	0.147411
B_naive	0	0	0	0	0.00725479	0	0	0	0	0	0	0	0	0.0349791	0	0	7.07722e-05	0	0	0	0	0.00622601	0.134614	0	0.0677075	0	0	0	0	0.00792065	0	0	0	0	0.00987925	0	0	0	0	0	0	0	0	0	0	0	0	0	0
B_plasma	0.447167	0.0414227	0.176587	0.0712339	0.205519	0.164763	0.216821	0.276257	0.621581	0.270667	0.242905	0.109833	0.132504	0.135399	0.0781043	0.120153	0.208912	0.156079	0.0639425	0.284687	0.210866	0.101866	0.181841	0.141288	0.129353	0.275657	0.259053	0.11039	0.104699	0.504505	0.0392674	0.260223	0.57796	0.261729	0.0873825	0.0699467	0.420391	0.0700574	0.110618	0.161442	0.198274	0.118002	0.0782734	0.382784	0.0537559	0.41512	0.117127	0.0776037	0.258244
B_preGC	0	0	0	0	0	0	0	0	0	0	0	0	0	0	0	0	0	0	0	0	0	0	0	0	0	0	0	0	0	0	0	0	0	0	0	0	0	0	0	0	0	0	0	0	0	0	0	0	0
DC_CCR7.	0.02404	0.0041013	0	0	0	0.0226538	0.0201553	0	0	0	0	0	0	0	0	0	0.020914	0	0	0	0	0	0	0	0.000593134	0	0	0	0	0	0.0091767	0.00783292	0	0.0196481	0	0	0	0.0150327	0	0.0127808	0.0520112	0	0.0272903	0.0105271	0.00524565	0.0461324	0	0	0
DC_cDC1	0.0396318	0.0320229	0.0916122	0.10838	0.0983715	0.0808441	0.115318	0.0783148	0.0744605	0.102937	0.101537	0.11763	0.111838	0.0528435	0.0922062	0.0451279	0.0691694	0.0791995	0.0214425	0.177574	0.052369	0.0826847	0.0447048	0.0984652	0.0685851	0.122548	0.0904807	0.160956	0.11027	0.0895118	0.0720082	0.0373396	0	0.0831792	0.0998386	0.0513594	0.0844645	0.119598	0.0947982	0.162463	0.0418427	0.0255932	0.0998332	0.0122235	0.0516042	0.0891611	0.0477065	0.0702462	0.0704306
DC_cDC2	0	0	0	0	0	0	0	0	0	0	0	0	0	0	0	0	0	0	0	0	0	0	0	0	0	0	0	0	0	0	0	0	0	0	0	0	0	0	0	0	0	0	0	0	0	0	0	0	0
DC_pDC	0	0	0	0	0	0	0	0	0	0	0	0	0	0	0	0	0	0	0	0	0	0	0	0	0	0	0	0	0	0	0	0	0	0	0	0	0	0	0	0	0	0	0	0	0	0	0	0	0
Endo	0	0.0180999	0.042222	0.02215	0	0.00867554	0.0391562	0	0	0.0540659	0.0272999	0.0226801	0.0167566	0	0	0.0189738	0.0084643	0.014711	0.0280754	0.0255053	0.0365764	0	0.0453075	0.0289325	0.00851376	0	0.0315865	0.0680428	0.014733	0	0.0283361	0.0211681	0	0.0130535	0.0308814	0	0	0.0646475	0.0354492	0.0525525	0	0.0207657	0.0221585	0.0280983	0.0256387	0	0.0252897	0.0066545	0.00989271
FDC	0	0	0	0	0	0	0	0	0	0	0	0	0	0	0	0	0	0	0	0	0	0	0	0	0	0	0	0	0	0	0	0	0	0	0	0	0	0	0	0	0	0	0	0	0	0	0	0	0
ILC	0	0	0	0	0	0	0	0	0	0	0	0	0	0	0	0	0	0	0	0	0	0	0	0	0	0	0	0	0	0	0	0	0	0	0	0	0	0	0	0	0	0	0	0	0	0	0	0	0
Macrophages_M1	0.0465583	0.072021	0.144552	0.0832264	0	0.0710958	0.0963774	0.0362824	0.0200815	0.131396	0.130651	0.0896907	0.0555571	0.0626005	0.0830267	0.0364094	0.0532347	0.0780703	0.121356	0.0853591	0.069332	0.0624596	0.0612845	0.107294	0.0807702	0	0.112047	0.12942	0.0890502	0.0155026	0.0885513	0.0845256	0.0205164	0.0813262	0.0778125	0.0637238	0.0633606	0.105588	0.0826129	0.0792531	0.0707557	0.0800634	0.0958957	0.0758141	0.0874319	0.0884561	0.0830596	0.0244555	0.0933857
Macrophages_M2	0	0.00118073	0	0	0	0	0	0	0	0	0	0	0.00343964	0	0	0	0	0	0	0	0.00544508	0	0	0	0	0	0	0	0	0	0	0	0	0	0	0	0	0	0	0	0	0	0	0	0	0	0	0	0
Mast	0	0	0	0	0	0	0	0	0	0	0	0	0	0	0	0	0	0	0	0	0	0	0	0	0	0	0	0	0	0	0	0	0	0	0	0	0	0	0	0	0	0	0	0	0	0	0	0	0
Monocytes	0	0	0	0	0	0	0	0	0	0	0	0	0	0	0	0	0	0	0	0	0	0	0	0	0	0	0	0	0	0	0	0	0	0	0	0	0	0	0	0	0	0	0	0	0	0	0	0	0
NK	0	0	0	0	0	0	0	0	0	0	0	0	0	0	0	0	0	0	0	0	0	0	0	0	0	0	0	0	0	0	0	0	0	0	0	0	0	0	0	0	0	0	0	0	0	0	0	0	0
NKT	0	0	0	0	0	0	0	0	0	0	0	0	0	0	0	0	0	0	0	0	0	0	0	0	0	0	0	0	0	0	0	0	0	0	0	0	0	0	0	0	0	0	0	0	0	0	0	0	0
T_CD4.	0	0	0	0	0	0	0	0	0	0	0	0	0	0	0	0	0	0	0	0	0	0	0	0	0	0	0	0	0	0	0.0219636	0	0	0	0	0	0	0	0	0	0.0280221	0	0	0	0	0	0	0	0
T_CD4._TfH	0	0	0	0	0	0	0	0	0	0	0	0	0	0	0	0	0	0	0	0	0	0	0	0	0	0	0	0	0	0	0	0	0	0	0	0	0	0	0	0	0	0	0	0	0	0	0	0	0
T_CD4._TfH_GC	0	0	0	0	0	0.0223099	0	0	0	0	0	0.00220196	0	0	0	0	0	0	0	0	0	0	0	0	0.00188722	0	0	0	0	0	0	0	0	0.00740099	0	0	0	0	0	0	0.041121	0.0179725	0	0	0	0	0	0	0
T_CD4._naive	0.126678	0.318767	0.172185	0.226865	0.175934	0.199627	0.209675	0.242626	0.00204884	0.172426	0.171157	0.21584	0.175638	0.213925	0.20195	0.140829	0.245176	0.157372	0.107615	0.139612	0.10311	0.194135	0.199633	0.214811	0.0545597	0.0378297	0.22705	0.103878	0.222645	0.0434357	0.262172	0.234649	0.030458	0.245305	0.12863	0.181859	0.108526	0.161938	0.0728268	0.207319	0.264197	0.2298	0.290125	0.1219	0.310157	0.10261	0.222404	0.138358	0.232744
T_CD8._CD161.	0	0.117589	0	0	0.0254925	0	0.0481533	0.0216378	0	0.0172639	0	0.0644005	0.0940938	0.0232787	0.0392365	0.0513761	0.0434083	0.0345893	0.00380774	0	0.0459813	0	0	0	0	0	0	0.0446094	0	0	0.0879617	0	0	0.0107782	0	0.0274674	0	0.0531337	0.0443393	0.0269924	0	0.0303505	0.0349061	0	0.0526539	0	0.0458232	0.090527	0.0157101
T_CD8._cytotoxic	0	0.020459	0	0.13126	0.0100736	0	0	0	0	0	0	0	0.0322397	0	0.04207	0.069903	0	0.0386172	0.0192112	0	0	0.0279438	0.0291908	0.0364942	0	0	0	0.00614552	0.0282883	0	0.0848534	0	0	0	0.0722219	0.0766168	0	0.048373	0.131317	0.00983151	0	0.0552259	0.0484572	0	0.0344265	0	0.0386562	0.0885415	0
T_CD8._naive	0	0.0840095	0.0276227	0.0335335	0	0.0510346	0.0742752	0	0	0.00357522	0	0.0102126	0	0.0214326	0.0893742	0	0	0	0	0.00119784	0.0355337	0.0369633	0	0.0503127	0	0	0.0267057	0.0484748	0.0726938	0	0.0341198	0.0101108	0	0	0.0587724	0.0459122	0	0.0515348	0.0258347	0	0.0224831	0.0322986	0.0370809	0	0.0527387	0	0	0.021138	0.00245817
T_TIM3.	0	0	0	0	0	0	0	0	0	0	0	0	0	0	0	0	0	0	0	0	0	0	0	0	0	0	0	0	0	0	0	0	0	0	0	0	0	0	0	0	0	0	0	0	0	0	0	0	0
T_TfR	0	0	0	0.0180507	0	0	0	0	0	0	0	0	0	0	0	0	0	0	0.000641893	0	0	0	0	0	0	0	0	0	0	0	0	0	0	0	0	0	0	0	0	0	0	0.00491362	0	0	0	0	0	0	0
T_Treg	0	0.0482098	0	0.0108441	0	0	0	0	0	0.0375691	0	0	0	0	0.00582453	0	0	0	0	0	0	0	0	0.0376004	0	0	0	0.00279621	0	0	0.0360599	0	0	0	0	0	0	0	0	0.0497709	0.0245845	0.108216	0.0141296	0.0187402	0.0390385	0	0	0	0
VSMC	0	0	0	0	0	0	0	0	0	0	0	0	0	0	0	0	0	0	0	0	0	0	0	0	0	0	0	0	0	0	0	0	0	0	0	0	0	0	0	0	0	0	0	0	0	0	0	0	0
[truncated: 3,990 more columns]

## Sheet: cell2location
	AAACAAGTATCTCCCA-1	AAACAATCTACTAGCA-1	AAACACCAATAACTGC-1	AAACAGAGCGACTCCT-1	AAACAGCTTTCAGAAG-1	AAACAGGGTCTATATT-1	AAACAGTGTTCCTGGG-1	AAACATTTCCCGGATT-1	AAACCCGAACGAAATC-1	AAACCGGGTAGGTACC-1	AAACCGTTCGTCCAGG-1	AAACCTAAGCAGCCGG-1	AAACCTCATGAAGTTG-1	AAACGAAGAACATACC-1	AAACGAAGATGGAGTA-1	AAACGACAGTCTTGCC-1	AAACGAGACGGTTGAT-1	AAACGGGCGTACGGGT-1	AAACGGGTTGGTATCC-1	AAACGGTTGCGAACTG-1	AAACGTGTTCGCCCTA-1	AAACTAACGTGGCGAC-1	AAACTCGGTTCGCAAT-1	AAACTCGTGATATAAG-1	AAACTGCTGGCTCCAA-1	AAACTTAATTGCACGC-1	AAACTTGCAAACGTAT-1	AAAGACATGAAGTTTA-1	AAAGACCCAAGTCGCG-1	AAAGACTGGGCGCTTT-1	AAAGGCCCTATAATAC-1	AAAGGCTACGGACCAT-1	AAAGGCTCTCGCGCCG-1	AAAGGGATGTAGCAAG-1	AAAGGGCAGCTTGAAT-1	AAAGGTAAGCTGTACC-1	AAAGTAGCATTGCTCA-1	AAAGTCACTGATGTAA-1	AAAGTCGACCCTCAGT-1	AAAGTGTGATTTATCT-1	AAAGTTGACTCCCGTA-1	AAATAACCATACGGGA-1	AAATAAGGTAGTGCCC-1	AAATACCTATAAGCAT-1	AAATAGCTTAGACTTT-1	AAATAGGGTGCTATTG-1	AAATCCGATACACGCC-1	AAATCGCGGAAGGAGT-1	AAATCGTGTACCACAA-1
B_Cycling	0.0189527	0.0147727	0.0216739	0.0241702	0.00438541	0.0256124	0.0042127	0.0090377	0.00120149	0.002262	0.00152701	0.0339424	0.0440298	0.0448704	0.0156296	0.0371335	0.0108853	0.0498845	0.286517	0.00113837	0.0222079	0.0256492	0.000769922	0.0256591	0.242338	0.295575	0.0225454	0.0160781	0.0466242	0.0207754	0.0108452	0.00421716	0.0128574	0.00286174	0.00227282	0.00986932	0.00500471	0.0226529	0.00196603	0.00261248	0.00194564	0.0285938	0.0220128	0.0132603	0.00726069	0.00993358	0.0358482	0.0135072	0.0250532
B_GC_DZ	0.00488776	0.0014292	0.00491466	0.00191428	0.00639894	0.00877759	0.0026752	0.00354022	0.00696127	0.00295352	0.00633709	0.00967889	0.00911628	0.0149009	0.00632968	0.00370792	0.00965805	0.0102611	0.0388079	0.00584317	0.0107808	0.0136388	0.00732563	0.00203035	0.0617268	0.0239799	0.00546225	0.0029178	0.00343776	0.0137408	0.00400542	0.00683739	0.00458265	0.0119236	0.00818795	0.00643267	0.0104345	0.00859729	0.00328785	0.00524858	0.00520935	0.000483822	0.00463809	0.0147347	0.00641809	0.011019	0.0134836	0.00343554	0.00667278
B_GC_LZ	0.00683079	0.000813879	0.0105644	0.00412941	0.00693042	0.0266226	0.00242227	0.00303143	0.0196427	0.00398304	0.0133073	0.0221521	0.0214504	0.0401179	0.00728097	0.00935762	0.0604319	0.0194603	0.071094	0.00979775	0.00844978	0.0417129	0.0739562	0.00408726	0.148069	0.104181	0.00904518	0.00649903	0.00540925	0.0436426	0.00284988	0.013707	0.00724499	0.0268637	0.0141635	0.0158483	0.0165997	0.0267602	0.00374245	0.0365019	0.0128932	0.000955474	0.0105286	0.0530625	0.0144297	0.0150571	0.0325389	0.00435528	0.0125725
B_GC_prePB	0.00132905	0.00526165	0.00279161	0.00181345	0.00308894	0.0121643	0.0028026	0.00213996	0.00358396	0.00138494	0.00456767	0.00914662	0.00560057	0.0131229	0.00339199	0.00478447	0.0162291	0.0151763	0.0367803	0.00434778	0.00790857	0.0127716	0.00440848	0.00407385	0.0879267	0.0280068	0.00493663	0.00743091	0.00191477	0.00655534	0.00403632	0.00680466	0.00137616	0.00735856	0.00961086	0.00521934	0.00395321	0.00711857	0.00225059	0.00253705	0.0176763	0.001622	0.00818925	0.00699125	0.0134721	0.00340256	0.0102708	0.00239234	0.00543799
B_IFN	0.0212582	0.00853237	0.0157369	0.489352	0.0298595	0.0342166	0.0125083	0.0146386	0.0197232	0.0125872	0.0180383	0.0186621	0.0101659	0.0305494	0.0287996	0.0232102	0.0318813	0.0133126	0.0014346	0.0155217	0.0204374	0.0231724	0.038826	0.0129735	0.00438033	0.00383678	0.0224568	0.0128606	0.0175805	0.0302591	0.0164461	0.0281595	0.0216786	0.0199422	0.0246107	0.0208564	0.0273694	0.0127237	0.0177786	0.11509	0.068108	0.320169	0.0402691	0.0261968	0.021798	0.0181568	0.0154203	0.0163873	0.0144014
B_activated	0.100079	0.00410004	0.068817	0.0030094	0.117033	0.0911679	0.031975	0.0742835	0.117281	0.115491	0.108679	0.0789812	0.0805631	0.0933608	0.0758765	0.0716888	0.118406	0.0390195	0.00354296	0.0802058	0.0597004	0.116361	0.137004	0.0146319	0.042815	0.0644593	0.0586433	0.0319975	0.0670618	0.121822	0.0149773	0.0974084	0.102721	0.0910495	0.0985935	0.0881399	0.0998058	0.0630949	0.0771458	0.0359073	0.0479908	0.00238937	0.0458964	0.0669039	0.0165135	0.131402	0.0780074	0.0764651	0.0752862
B_mem	0.0556609	0.00248022	0.0571892	0.00093436	0.251696	0.0847262	0.0113852	0.099992	0.015464	0.0349127	0.122689	0.17201	0.166839	0.148014	0.177533	0.185783	0.089647	0.0927972	0.000677265	0.125972	0.164827	0.145728	0.0662778	0.0109802	0.00183465	0.00579271	0.0185546	0.11099	0.116371	0.0902457	0.00627698	0.144301	0.0290034	0.0850929	0.185764	0.207597	0.0609966	0.096388	0.261848	0.00536737	0.00795421	0.000513052	0.0446474	0.00886564	0.0060632	0.020072	0.177149	0.203992	0.0171145
B_naive	0.109889	0.00253177	0.0712089	0.00203279	0.267917	0.123793	0.0196827	0.105159	0.0746709	0.0708848	0.123332	0.149363	0.1898	0.174871	0.158972	0.143806	0.155873	0.0693183	0.00202192	0.108561	0.117428	0.229656	0.107226	0.00999387	0.0143659	0.0271068	0.0487709	0.0511289	0.111567	0.128458	0.00950898	0.124363	0.0935496	0.10677	0.193021	0.192051	0.106913	0.0750356	0.140678	0.0211725	0.0310775	0.00125704	0.0422705	0.0408468	0.0117817	0.0861522	0.148568	0.181535	0.0730851
B_plasma	0.128078	0.0111963	0.0581006	0.0122235	0.0181826	0.0415377	0.0427728	0.0918536	0.176881	0.0786467	0.0608527	0.0203252	0.0239788	0.0247369	0.0104839	0.0192874	0.0447093	0.0422459	0.0121704	0.0375573	0.0445746	0.0109673	0.0499852	0.0375892	0.0360961	0.0795339	0.0769704	0.0229228	0.022745	0.0933964	0.0107144	0.0638301	0.169699	0.0500876	0.0110274	0.011132	0.115107	0.0168859	0.0222315	0.0498715	0.0328144	0.0197757	0.0180704	0.113364	0.0152674	0.143707	0.0238115	0.0118321	0.0840906
B_preGC	0.0261258	0.00940463	0.0925028	0.0296788	0.0656939	0.0507735	0.0223082	0.0407098	0.00522128	0.0121516	0.0326272	0.0602784	0.0459937	0.0481587	0.0929404	0.15203	0.0185781	0.100202	0.00213625	0.0362976	0.0562134	0.055498	0.01279	0.082501	0.00110001	0.00656779	0.0805397	0.119836	0.123739	0.044648	0.00958794	0.0462977	0.0532362	0.030961	0.0381884	0.112267	0.0164067	0.0504119	0.0605782	0.0149199	0.0113429	0.00502849	0.0231317	0.00503317	0.0081832	0.0225947	0.0511299	0.105232	0.0410177
DC_CCR7.	0.0154907	0.0286855	0.00675099	0.0136599	0.000612074	0.0173999	0.0167522	0.00651442	0.0311568	0.00307714	0.00205936	0.00340209	0.00121856	0.00352942	0.00903303	0.000885049	0.00816649	0.0167428	0.00224978	0.00775061	0.00884363	0.00132955	0.0104963	0.016315	0.00300906	0.000641978	0.007098	0.0387461	0.00278337	0.0112274	0.0221241	0.00430511	0.00158364	0.0145426	0.00523391	0.00122544	0.00210336	0.0163525	0.000631822	0.0794632	0.0311901	0.0221158	0.0897518	0.00538851	0.0230614	0.00416315	0.00274404	0.00222263	0.0104765
DC_cDC1	0.0101786	0.0174701	0.0416713	0.0174035	0.0298934	0.0114882	0.0281123	0.0564564	0.00203476	0.0126602	0.0095951	0.0285292	0.0803172	0.0110933	0.0308972	0.0302983	0.00550218	0.0502893	0.113296	0.0376606	0.079342	0.00862888	0.00139635	0.0448503	0.0352472	0.00888472	0.0311176	0.0644006	0.0358028	0.00512859	0.0276901	0.00916678	0.00893616	0.00969686	0.0160343	0.033499	0.0071162	0.0263794	0.0594856	0.00897895	0.0129964	0.00384199	0.0148045	0.00116044	0.0110166	0.00507993	0.0225289	0.049688	0.00598826
DC_cDC2	0.00930862	0.000985856	0.0294261	0.00414272	0.0037177	0.00521302	0.0206701	0.00602835	0.0263692	0.0133718	0.0161566	0.0126199	0.00335012	0.00476568	0.00637582	0.00887342	0.00898635	0.00780731	0.000614341	0.0432189	0.0209761	0.00253946	0.00717208	0.0222418	0.00371007	0.00485746	0.0203952	0.0664937	0.0156478	0.0166675	0.00215772	0.00840396	0.00595011	0.0272501	0.00487065	0.00271023	0.0194971	0.035926	0.0104933	0.0535254	0.0241612	0.00133435	0.0122272	0.00573634	0.0014278	0.02858	0.00539484	0.00556443	0.0154385
DC_pDC	0.0263002	0.00967077	0.0362788	0.00542651	0.00451394	0.0196369	0.0120368	0.016382	0.0240897	0.0155649	0.0184379	0.005317	0.000983917	0.00515828	0.0054062	0.00247798	0.00721611	0.00315502	0.00276253	0.0209178	0.00333362	0.00927854	0.00867214	0.0190532	0.00464841	0.00292128	0.0337101	0.0178492	0.0196648	0.0209581	0.0054761	0.0183843	0.0176044	0.0443176	0.00855251	0.00378298	0.0185367	0.0433564	0.00555869	0.0201042	0.027054	0.0142215	0.0100854	0.03989	0.00460781	0.0169255	0.00296161	0.00327989	0.0626122
Endo	0.0588655	0.017708	0.0684597	0.0155029	0.0082566	0.0246008	0.0310383	0.0283014	0.0261479	0.118007	0.0584086	0.0332783	0.0240502	0.0144582	0.0117107	0.0145854	0.0310149	0.018516	0.0115479	0.0614734	0.0513941	0.0152762	0.0745357	0.0426991	0.0274866	0.00319485	0.0473602	0.0361486	0.0234563	0.0329547	0.0285849	0.0412802	0.0248281	0.0410854	0.01664	0.0129821	0.0689078	0.0544263	0.0437348	0.061566	0.018117	0.0151708	0.0247765	0.126191	0.0280766	0.0441698	0.0347019	0.0121389	0.0547869
FDC	0.00359257	0.00780988	0.00647832	0.0359851	0.0280932	0.0176886	0.00704612	0.00523027	0.00688711	0.00608634	0.00483695	0.0458086	0.0416958	0.0645646	0.0258158	0.0261418	0.0225335	0.0737446	0.0995887	0.0127882	0.0316796	0.0572709	0.00222977	0.0101353	0.0550692	0.165675	0.00227129	0.0271315	0.00497011	0.0132118	0.00743555	0.0115073	0.00267267	0.0239449	0.0299198	0.0549333	0.00344843	0.0352685	0.0404801	0.0147396	0.00508787	0.0281999	0.0134831	0.00938484	0.00655712	0.00389745	0.0472935	0.0261033	0.00383264
ILC	0.0180775	0.00207333	0.0106586	0.00264549	0.000511829	0.0154733	0.00687675	0.00294282	0.0213967	0.0111835	0.0151694	0.00274058	0.00188106	0.00363022	0.00224745	0.00232931	0.0378386	0.0020817	0.00126821	0.0096343	0.00459413	0.00514191	0.0330366	0.00752494	0.00477879	0.00483552	0.0152469	0.00572047	0.00671361	0.0256905	0.0030767	0.0161117	0.0219985	0.0370108	0.00411553	0.00206146	0.0141199	0.019418	0.00221554	0.0169913	0.0155831	0.00367498	0.0210177	0.0314446	0.00862879	0.023669	0.00305817	0.00115363	0.0175305
Macrophages_M1	0.0190657	0.0123355	0.0708559	0.03337	0.0264246	0.0131807	0.022098	0.022213	0.0133164	0.0612153	0.0474391	0.0416121	0.0539571	0.0307748	0.0257856	0.0365057	0.0210772	0.048028	0.0738782	0.0482444	0.0442122	0.0208546	0.0340007	0.0480693	0.047457	0.0286536	0.0532095	0.0950277	0.0197085	0.032928	0.0217018	0.028757	0.0189357	0.0310311	0.024831	0.0232964	0.040311	0.061399	0.0711948	0.011162	0.0144098	0.0127199	0.0176083	0.0178355	0.0278912	0.0136352	0.0391832	0.0258482	0.0200619
Macrophages_M2	0.0215329	0.0248033	0.0567251	0.00310096	0.000540507	0.0088688	0.05218	0.0120716	0.0638821	0.0888824	0.0653058	0.00548508	0.002095	0.00131535	0.00447712	0.00205942	0.00442302	0.00691498	0.00410417	0.0292839	0.00247235	0.000995592	0.014219	0.0207939	0.00328958	0.00165398	0.026169	0.0031293	0.025576	0.0119535	0.032162	0.00556146	0.0167547	0.00495029	0.00237447	0.00080317	0.0428779	0.0111174	0.00105559	0.0112793	0.0130398	0.0179067	0.0147898	0.0278117	0.0215049	0.110767	0.0041666	0.00283349	0.0109513
Mast	0.0240693	0.00243053	0.0195746	0.000938523	0.000571331	0.0228012	0.00780423	0.00329865	0.0422115	0.0406014	0.0432988	0.00519114	0.000681901	0.00682491	0.000983606	0.000987446	0.0262367	0.00324225	0.000295084	0.0303236	0.0129193	0.00285887	0.0229513	0.00786902	0.0173815	0.00203053	0.0315244	0.0194844	0.00636675	0.026308	0.00129833	0.0165603	0.0242086	0.0293579	0.00557405	0.00251367	0.0496298	0.0156232	0.00173376	0.0220303	0.00936304	0.00315449	0.00667011	0.0334435	0.00671498	0.0522352	0.0042918	0.000733249	0.0458108
Monocytes	0.015518	0.000688851	0.0180691	0.00503833	0.000426422	0.00429546	0.0178617	0.0107653	0.0147538	0.0239436	0.0111059	0.00393678	0.00268634	0.00184735	0.0043686	0.00054572	0.0087863	0.00735406	0.00047672	0.04932	0.0127245	0.00100772	0.00946802	0.00620256	0.00548976	0.000638271	0.0113155	0.0126979	0.0177513	0.00762893	0.00299109	0.00357092	0.0339808	0.0071934	0.0021902	0.000559565	0.0309358	0.00782445	0.0101258	0.0223089	0.00224112	0.0156648	0.00515884	0.0126493	0.0010086	0.0251246	0.00307638	0.000399856	0.00723891
NK	0.0176905	0.00761349	0.0217504	0.029452	0.00226868	0.0342752	0.0101764	0.018348	0.044998	0.0304861	0.0359658	0.0056369	0.00127382	0.0075241	0.00523912	0.00358543	0.0328618	0.00562353	0.00544874	0.0131949	0.00322131	0.0187935	0.0397562	0.0470202	0.053135	0.00663652	0.0217928	0.00364101	0.0132474	0.0203697	0.0124492	0.0269945	0.0346246	0.0396802	0.00994825	0.00557713	0.0354529	0.021727	0.00142148	0.0669091	0.0604098	0.034027	0.0343554	0.0698951	0.019139	0.0313158	0.00752917	0.00270228	0.0272522
NKT	0.00838328	0.00196481	0.0148439	0.00332568	0.0020947	0.00679717	0.00490656	0.00844792	0.0278326	0.00940333	0.0149029	0.00347015	0.00127424	0.00396316	0.00370462	0.00664313	0.010481	0.00516242	0.0029032	0.0121875	0.00792543	0.00508717	0.0180287	0.0115713	0.00265953	0.0026435	0.00880458	0.0137966	0.00854213	0.00699545	0.00288484	0.0073799	0.013029	0.0097066	0.00752676	0.00315245	0.0128098	0.0110795	0.00236356	0.0126101	0.0106946	0.00304631	0.0100651	0.00923688	0.00272614	0.00994599	0.00673175	0.00355281	0.00974785
T_CD4.	0.0147282	0.0409693	0.0148052	0.00717029	0.017139	0.0148051	0.0275555	0.03177	0.00205386	0.00947773	0.00744165	0.0149671	0.0162578	0.0114872	0.0326871	0.0202763	0.0051309	0.0272496	0.00987143	0.0173608	0.0266852	0.0110538	0.00388501	0.0294301	0.000420696	0.000621328	0.0234973	0.0304646	0.0214116	0.00260351	0.0422418	0.0125517	0.00553699	0.00855199	0.0253647	0.0121239	0.00548001	0.0177389	0.0179294	0.00455722	0.0252074	0.011934	0.0256196	0.000974791	0.031606	0.0027295	0.0184606	0.0309607	0.013069
T_CD4._TfH	0.014783	0.0391984	0.00731877	0.0109145	0.00140664	0.0150433	0.0293558	0.0131833	0.0189891	0.0125209	0.00696224	0.00532073	0.00309728	0.00387721	0.00904506	0.00399788	0.00765112	0.00889832	0.00485703	0.00690761	0.00371415	0.00262184	0.0113522	0.0216582	0.00177523	0.00170798	0.019779	0.00316329	0.00872129	0.00619294	0.0417112	0.0096459	0.0173096	0.0104742	0.00776563	0.00213073	0.0113551	0.0102197	0.00183025	0.0178277	0.0297534	0.0211973	0.0236536	0.00940919	0.0402759	0.0129233	0.004856	0.00485588	0.0190234
T_CD4._TfH_GC	0.00761	0.0152072	0.00830869	0.00369254	0.0319284	0.0302257	0.00708937	0.0128832	0.00376362	0.00405291	0.014287	0.0532741	0.0268074	0.0690486	0.0297828	0.037525	0.0302407	0.0301441	0.0786432	0.02403	0.017304	0.0564888	0.00998071	0.00808968	0.0342017	0.0138548	0.00724567	0.00839862	0.0142155	0.0193071	0.0138536	0.034969	0.00956328	0.0210851	0.0413285	0.0650284	0.0101299	0.0273576	0.0257771	0.00678635	0.0126032	0.00592887	0.0211713	0.02279	0.0130382	0.00309637	0.0340866	0.0250739	0.00816774
T_CD4._naive	0.0526737	0.318031	0.0131285	0.040187	0.0277084	0.0387635	0.206069	0.107073	0.00229344	0.0380153	0.00600441	0.0406255	0.0776794	0.011374	0.0760405	0.0472848	0.00263325	0.0727997	0.0458764	0.00874424	0.0494476	0.0086468	0.00197166	0.119184	0.000112024	0.000569719	0.0700403	0.0220812	0.0546695	0.00208279	0.225066	0.0238553	0.0123331	0.0162465	0.04671	0.0153273	0.00587402	0.0336055	0.0480377	0.0130004	0.117329	0.0763509	0.1015	0.00038913	0.233855	0.00207654	0.0368478	0.0756913	0.069937
T_CD8._CD161.	0.0136207	0.0152517	0.00967767	0.00828277	0.00163237	0.0110835	0.0145098	0.0145052	0.0209761	0.0120873	0.01017	0.00537929	0.00227825	0.00361878	0.0062885	0.00400734	0.00909346	0.00660363	0.00213163	0.0124601	0.00548862	0.00234932	0.0114556	0.0149658	0.00118019	0.00193305	0.0154522	0.00750839	0.00933865	0.00697785	0.0182791	0.00844849	0.0155061	0.0106693	0.00638198	0.00312243	0.0126143	0.00856928	0.00258557	0.0155699	0.0177686	0.0117524	0.0143697	0.0102017	0.0165456	0.0129012	0.00499809	0.00479771	0.0163678
T_CD8._cytotoxic	0.019516	0.0111942	0.0182964	0.0257834	0.00647655	0.0217109	0.0132985	0.0164774	0.0418538	0.0171942	0.0265591	0.0149338	0.00489913	0.0126853	0.00987302	0.00829846	0.032979	0.00969698	0.00334755	0.0244202	0.00783006	0.0102392	0.0329839	0.0201942	0.00733934	0.0125037	0.0198552	0.00627617	0.0106783	0.0171842	0.0147634	0.0235525	0.0348421	0.0317926	0.0191831	0.0182	0.0370399	0.0135159	0.00589249	0.0377179	0.0348203	0.0242291	0.0206809	0.035553	0.0187217	0.01982	0.0146487	0.0087813	0.0258824
T_CD8._naive	0.042555	0.179536	0.01389	0.0223704	0.00846573	0.0276677	0.140034	0.0810457	0.00633683	0.0368594	0.00476598	0.0252087	0.0185828	0.00433859	0.045805	0.0237667	0.0021988	0.0412957	0.0245752	0.00591463	0.0299471	0.00264972	0.00295707	0.0991752	0.00020226	0.000824686	0.0458632	0.0157409	0.0472991	0.00246386	0.151186	0.0171925	0.0178138	0.014798	0.0256748	0.00780133	0.0099239	0.0194294	0.0132307	0.0111224	0.0732107	0.0600554	0.0685995	0.00145842	0.162529	0.00555527	0.0225444	0.0363367	0.0436908
T_TIM3.	0.0481669	0.0282399	0.0614119	0.0847014	0.00830763	0.0718156	0.0309493	0.0177758	0.0581222	0.0192641	0.0354778	0.0217082	0.00627341	0.0497307	0.0205551	0.0226774	0.0814979	0.0314759	0.0204315	0.0223788	0.0139134	0.0489645	0.0725216	0.0563522	0.0301848	0.0604668	0.0580791	0.0418228	0.0575362	0.0657797	0.0384243	0.0495015	0.104234	0.0756254	0.0434028	0.0328237	0.0567384	0.0508765	0.00629149	0.121795	0.0945535	0.116533	0.0772371	0.0796155	0.0595822	0.0577569	0.0334709	0.0166247	0.0633474
T_TfR	0.0107808	0.0466243	0.0082163	0.0274812	0.00601403	0.01869	0.0232617	0.014935	0.00868071	0.00798211	0.00750647	0.0151583	0.00407404	0.0150793	0.0200647	0.0130395	0.0103583	0.0159524	0.0106033	0.0114081	0.00666656	0.0151096	0.0120781	0.0268322	0.00336174	0.00202602	0.0247644	0.0109469	0.0129131	0.00951169	0.0550341	0.0231811	0.012722	0.015571	0.0196832	0.00867044	0.0102667	0.0189733	0.00586068	0.0394467	0.0413194	0.0487932	0.0352449	0.0282099	0.0374256	0.00518778	0.0112928	0.0136024	0.018903
T_Treg	0.018906	0.0823445	0.00652889	0.0169136	0.003164	0.0265335	0.052	0.0195744	0.0140442	0.0184057	0.00688432	0.0103773	0.00554228	0.00649084	0.022672	0.0102613	0.0115336	0.0137728	0.010774	0.00572929	0.00647178	0.00467685	0.0202683	0.0471234	0.00147729	0.00166575	0.024402	0.00410566	0.0158293	0.00449377	0.112864	0.0202916	0.0135459	0.014887	0.0184537	0.00292731	0.0110007	0.0170967	0.00359435	0.0179889	0.0500568	0.0459479	0.0403929	0.0152259	0.0781851	0.0108073	0.0105294	0.0146898	0.0330455
VSMC	0.0354945	0.0286408	0.0333748	0.013253	0.00864703	0.0225499	0.0655726	0.0293906	0.0371785	0.0543991	0.0393012	0.0214791	0.0215045	0.020117	0.013903	0.0221582	0.0252596	0.0417715	0.0152728	0.0594053	0.0363659	0.012981	0.0460136	0.0481284	0.0157308	0.0315188	0.0330816	0.0625625	0.0307072	0.0378365	0.027296	0.0429013	0.0355374	0.0276202	0.0228003	0.0153343	0.0212402	0.0430505	0.0269682	0.02329	0.0220171	0.0214124	0.0370825	0.0568462	0.0246874	0.0361402	0.0383753	0.0132307	0.0421055
[truncated: 3,990 more columns]

## Sheet: DestVI
	AAACAAGTATCTCCCA-1	AAACAATCTACTAGCA-1	AAACACCAATAACTGC-1	AAACAGAGCGACTCCT-1	AAACAGCTTTCAGAAG-1	AAACAGGGTCTATATT-1	AAACAGTGTTCCTGGG-1	AAACATTTCCCGGATT-1	AAACCCGAACGAAATC-1	AAACCGGGTAGGTACC-1	AAACCGTTCGTCCAGG-1	AAACCTAAGCAGCCGG-1	AAACCTCATGAAGTTG-1	AAACGAAGAACATACC-1	AAACGAAGATGGAGTA-1	AAACGACAGTCTTGCC-1	AAACGAGACGGTTGAT-1	AAACGGGCGTACGGGT-1	AAACGGGTTGGTATCC-1	AAACGGTTGCGAACTG-1	AAACGTGTTCGCCCTA-1	AAACTAACGTGGCGAC-1	AAACTCGGTTCGCAAT-1	AAACTCGTGATATAAG-1	AAACTGCTGGCTCCAA-1	AAACTTAATTGCACGC-1	AAACTTGCAAACGTAT-1	AAAGACATGAAGTTTA-1	AAAGACCCAAGTCGCG-1	AAAGACTGGGCGCTTT-1	AAAGGCCCTATAATAC-1	AAAGGCTACGGACCAT-1	AAAGGCTCTCGCGCCG-1	AAAGGGATGTAGCAAG-1	AAAGGGCAGCTTGAAT-1	AAAGGTAAGCTGTACC-1	AAAGTAGCATTGCTCA-1	AAAGTCACTGATGTAA-1	AAAGTCGACCCTCAGT-1	AAAGTGTGATTTATCT-1	AAAGTTGACTCCCGTA-1	AAATAACCATACGGGA-1	AAATAAGGTAGTGCCC-1	AAATACCTATAAGCAT-1	AAATAGCTTAGACTTT-1	AAATAGGGTGCTATTG-1	AAATCCGATACACGCC-1	AAATCGCGGAAGGAGT-1	AAATCGTGTACCACAA-1
B_Cycling	0.0471329	0.0732499	0.0596911	0.089651	0.0289068	0.051888	0.0330667	0.0574713	0.0310268	0.035444	0.032745	0.102353	0.130618	0.108883	0.0417651	0.0954193	0.0991143	0.104582	0.280826	0.0294472	0.0461265	0.0906847	0.0640311	0.0612232	0.292975	0.0624173	0.0357646	0.0398467	0.10236	0.0783846	0.0462724	0.0496899	0.0243414	0.0757399	0.0377007	0.0710406	0.042803	0.0710416	0.022818	0.0581637	0.0452653	0.0541638	0.0476266	0.104558	0.0392063	0.0404247	0.114863	0.0560211	0.0711813
B_GC_DZ	7.08528e-11	2.0032e-12	2.45342e-12	7.54306e-14	1.26511e-12	4.55975e-12	6.59089e-12	1.82359e-11	4.09771e-11	8.97366e-12	7.04356e-12	2.03416e-12	1.31553e-12	7.13072e-12	8.86249e-13	3.33833e-12	3.17547e-11	9.47097e-12	7.73167e-14	8.55342e-12	3.70922e-11	1.01074e-12	8.64319e-12	5.0073e-12	3.87611e-14	2.47567e-15	2.9176e-11	3.06538e-13	3.50975e-13	1.59586e-11	1.67391e-12	3.41131e-11	5.84239e-11	4.94675e-12	2.97128e-12	7.44269e-13	4.50964e-11	7.51922e-13	1.67038e-12	1.84851e-12	2.28496e-12	1.93136e-13	7.96362e-13	2.14996e-11	5.00798e-12	1.16309e-11	4.55679e-12	1.60833e-12	1.14052e-11
B_GC_LZ	9.84534e-05	0.000906583	0.0108069	0.0107284	0.0291041	0.00406001	0.00493647	0.00127058	0.000107895	0.000325459	0.0187429	0.0292568	0.0555524	0.055886	0.0154613	0.0442211	0.0221965	0.0449139	0.161809	0.0120541	0.03641	0.0589908	0.0181667	0.00425292	0.123854	0.168403	0.00103332	0.00745875	0.00154918	0.000921101	0.016774	0.00435729	1.24785e-05	0.000977889	0.040418	0.0155426	0.00115292	0.0203724	0.0376623	0.0016566	0.000560262	0.000123703	0.0044316	0.00412858	0.0459333	0.000324644	0.0515938	0.00116034	0.00062599
B_GC_prePB	3.53404e-10	2.12977e-11	2.1095e-11	1.10343e-12	1.07729e-11	2.29272e-11	5.9276e-11	7.52577e-11	2.04951e-10	9.38792e-11	5.21924e-11	1.42264e-11	1.83754e-11	4.87629e-11	8.2842e-12	2.55972e-11	2.05337e-10	7.70108e-11	1.55344e-12	7.76233e-11	2.83343e-10	8.91816e-12	7.83358e-11	4.69201e-11	9.70031e-13	1.00951e-13	1.40321e-10	5.60963e-12	2.48128e-12	1.00574e-10	2.04828e-11	2.43088e-10	2.91416e-10	4.14564e-11	2.34328e-11	7.45089e-12	2.15289e-10	1.03507e-11	2.19216e-11	1.96739e-11	1.52393e-11	2.39454e-12	9.03059e-12	1.85323e-10	6.43206e-11	5.51559e-11	4.19268e-11	1.19687e-11	6.61059e-11
B_IFN	0.00217568	0.000805635	0.000878632	0.407529	1.95683e-07	0.000230006	0.00117363	2.54494e-05	1.9652e-05	0.00738371	7.74023e-06	4.12317e-05	5.01376e-07	7.14513e-05	0.000127072	0.0128621	0.010221	0.0171379	0.00341356	0.000525255	0.0541349	3.03708e-06	0.000111198	0.00106201	1.82365e-07	5.56553e-06	0.00141383	4.22668e-06	1.19304e-06	1.19145e-06	3.21726e-06	5.90493e-05	0.0038284	0.000207457	8.64015e-06	1.75937e-06	0.00197985	2.71718e-06	0.00349219	0.0335704	0.0198666	0.309974	0.000289718	0.0196992	0.000155114	3.2885e-05	2.82452e-05	1.17161e-06	9.35287e-07
B_activated	0.0239796	0.0104612	0.054825	0.000698986	0.118373	0.102075	0.043204	0.0768334	0.0175635	0.0979896	0.121588	0.0951844	0.164247	0.0580566	0.0970166	0.0703981	0.063913	0.0846391	0.048331	0.0791196	0.0954989	0.118434	0.100098	0.00751024	0.108588	0.091848	0.0790905	0.0516789	0.120405	0.0818494	0.0447907	0.022236	0.0589481	0.0752872	0.142901	0.142421	0.0333239	0.074065	0.0658289	0.0196326	0.0658341	0.000288214	0.0692922	0.013248	0.0559909	0.0426845	0.0896731	0.0951889	0.0515416
B_mem	0.167565	0.0487731	0.149125	0.000634336	0.165462	0.153789	0.0576432	0.14091	0.237504	0.129023	0.151784	0.15664	0.140178	0.160383	0.152636	0.170352	0.179355	0.0944994	0.0298122	0.124806	0.123611	0.0893478	0.132097	0.121062	0.0848436	0.0194433	0.0904973	0.162418	0.13538	0.1724	0.0580214	0.319082	0.255292	0.168999	0.17133	0.200995	0.203498	0.163541	0.181464	0.0911745	0.101265	0.000793842	0.130771	0.160841	0.0605883	0.223074	0.208899	0.226276	0.119969
B_naive	0.0345974	0.000683184	0.0139359	0.000399155	0.261519	0.0491046	0.0102043	0.0575244	0.0439453	0.0164535	0.0378146	0.0404005	0.0501028	0.0863464	0.0660344	0.0601739	0.0882811	0.0167904	0.00140012	0.0639043	0.0296511	0.147786	0.0577917	0.00126015	0.00630664	0.00176232	0.0252645	0.0152632	0.0358761	0.0781977	0.00182434	0.0479539	0.0135997	0.0397706	0.0812195	0.114441	0.0587197	0.0086721	0.0318084	0.00278555	0.0158801	3.22847e-05	0.00367845	0.0128004	0.00329152	0.0240229	0.0342716	0.0860267	0.0252217
B_plasma	0.144029	0.0213444	0.0402361	0.0144149	0.0289677	0.0469704	0.04691	0.0918455	0.168143	0.0764589	0.0509615	0.0208304	0.0269418	0.0309743	0.0196179	0.0242508	0.0528476	0.0481376	0.0118256	0.0325076	0.0604701	0.0189432	0.0557873	0.0282575	0.0261997	0.0407601	0.0667571	0.0166813	0.0262653	0.0886835	0.0192019	0.0413385	0.159067	0.0457861	0.0181555	0.0182318	0.120785	0.0164108	0.0202897	0.0434596	0.0379567	0.021676	0.0164565	0.0811971	0.0294111	0.119423	0.025134	0.0214686	0.0583099
B_preGC	0.0543803	0.00615278	0.033075	0.00400324	0.026995	0.0478008	0.00893981	0.0159623	0.00659186	0.00609986	0.0155682	0.0412475	0.0194412	0.0363332	0.0667638	0.0735567	0.00875051	0.0549947	0.00182137	0.0148942	0.0209031	0.0870662	0.00546596	0.038009	0.01309	0.108236	0.0502611	0.0523315	0.0297703	0.041554	0.00237875	0.0162256	0.00457167	0.0295996	0.0180294	0.0325971	0.00846524	0.0401023	0.0573113	0.0445944	0.033265	0.0101818	0.020037	0.0430723	0.000884984	0.0330389	0.0334714	0.0708751	0.00855506
DC_CCR7.	0.0219806	0.0503243	0.0123421	0.0213224	0.0114912	0.0247174	0.0290282	0.0137131	0.0229881	0.012126	0.00275355	0.0111193	0.0178158	0.0234717	0.0321229	0.00423019	0.0246908	0.0232304	0.0102951	0.0122955	0.0207734	0.00575311	0.0238465	0.0253081	0.00672126	0.000126428	0.00987043	0.0483652	0.0125921	0.0169247	0.0375573	0.0107146	0.00412229	0.0243535	0.0181596	0.00937387	0.00766882	0.0276374	0.0202044	0.0613535	0.0377422	0.0268723	0.0793931	0.0103046	0.0246591	0.00742797	0.0107144	0.0184889	0.00603647
DC_cDC1	0.00676731	0.000703615	0.0394318	0.0140191	0.00151577	0.0151097	0.0285691	0.0110679	0.0226811	0.019273	0.0202995	0.0168408	0.00012414	0.000606599	0.00920308	0.000475279	0.0133107	0.00129736	0.00109432	0.024302	0.000664147	0.000190347	0.000407488	0.0260364	0.00967097	0.0219962	0.00938642	0.0211873	0.00012171	0.0123691	0.0213335	0.0168099	0.00794438	0.0215686	0.0110226	0.00104912	0.00186647	0.0127356	0.00268592	0.0423507	0.0336262	0.00106165	0.0130074	0.016014	2.85566e-05	0.0267816	0.00762461	0.00582815	0.000379635
DC_cDC2	0.0114672	0.0538515	0.0422997	0.0129554	0.0250167	0.011673	0.0647343	0.0632288	0.0213801	0.00878112	0.0249383	0.0327586	0.04721	0.0204983	0.033107	0.0474871	0.0345261	0.043797	0.0281291	0.0891608	0.0731856	0.0202371	0.0239112	0.0647555	0.0017512	0.000141713	0.0622596	0.0836846	0.0684177	0.00884901	0.00846005	0.01391	0.00518074	0.0694256	0.0396981	0.0180827	0.0494097	0.0632117	0.0664708	0.0691083	0.0384278	0.00483791	0.0656075	0.00177382	0.0470605	0.0322975	0.00874516	0.0313182	0.0765294
DC_pDC	0.0612396	0.0352498	0.0671546	0.00650833	0.0234803	0.0343124	0.0341372	0.0500922	0.0553635	0.0234326	0.0406316	0.0342455	0.00437591	0.0149192	0.0190534	0.00643326	0.00180103	0.00718013	0.0168466	0.0264307	0.0138401	0.00607751	0.0252235	0.0579042	0.0114478	1.56053e-05	0.0615276	0.0398418	0.0241215	0.0543325	0.0141896	0.0582108	0.0541528	0.062748	0.0134157	0.0210845	0.0180064	0.0348408	0.0417186	0.0505951	0.0416669	0.0307122	0.0239297	0.0530406	0.0159912	0.021172	0.0236314	0.0225537	0.120955
Endo	0.0604241	0.0396743	0.0612578	0.025238	0.0213772	0.0306959	0.0443504	0.0425037	0.031589	0.0972761	0.0553892	0.0420219	0.0421982	0.0233189	0.0252831	0.0317393	0.0408638	0.0322529	0.0212733	0.0648665	0.0567255	0.0272951	0.0800447	0.0532703	0.0357059	0.00250891	0.0428636	0.0437652	0.0406386	0.0405095	0.0484	0.0483786	0.0290419	0.0389756	0.0320173	0.0240707	0.0619975	0.0538564	0.0559193	0.0508207	0.0321218	0.0245826	0.0361574	0.0981241	0.0526199	0.0367477	0.048186	0.0232029	0.0510816
FDC	0.0125672	0.0185238	0.0107268	0.0288226	0.0238184	0.0191423	0.0166861	0.0113771	0.0108003	0.0130523	0.0120225	0.0367546	0.0358835	0.036774	0.0236398	0.0223659	0.0211303	0.0463141	0.041065	0.0157688	0.0229908	0.0386535	0.0137723	0.0125326	0.032046	0.0881319	0.0144819	0.0261624	0.00933756	0.0149643	0.0141797	0.0189429	0.0130809	0.0244517	0.0235865	0.0435897	0.00766601	0.0288096	0.0277896	0.0167718	0.00975594	0.0207876	0.0151274	0.0127047	0.0187687	0.0104103	0.0338248	0.0228207	0.0138619
ILC	0.0226548	0.0208354	0.0110154	0.000107192	0.00421442	0.0182119	0.0065513	0.00133223	0.015238	0.00430585	0.00435503	0.00101175	0.0113094	0.00108979	0.00524142	0.00859671	0.0197987	0.00367137	0.00275408	0.019702	0.00776381	0.0120778	0.035529	0.0182273	0.00038757	0.017515	0.022672	0.0231695	0.0116529	0.0200783	0.00107297	0.0141263	0.0178202	0.0265394	0.0122682	0.0093483	0.0155521	0.00740874	0.0189622	0.0138468	0.0233433	0.00100992	0.0329931	0.0179693	0.0213164	0.0193498	0.00689059	0.00484547	0.0241815
Macrophages_M1	0.0341004	0.0327804	0.0737968	0.0456478	0.0434819	0.0248705	0.0520827	0.042302	0.0268067	0.0626252	0.0664988	0.0485728	0.0622801	0.0459837	0.059874	0.0593814	0.0300943	0.059477	0.0681317	0.0530599	0.0550413	0.0384056	0.0516407	0.0663712	0.0326727	0.0421968	0.0594199	0.0961549	0.0322295	0.0578459	0.0563873	0.0443441	0.0326674	0.0557125	0.0444394	0.041016	0.0486247	0.0602796	0.0897365	0.0204867	0.0271431	0.0348791	0.0328667	0.0278904	0.0712026	0.0219772	0.0434785	0.0383461	0.0357057
Macrophages_M2	0.0321856	0.0575685	0.0519368	0.00855877	0.00947625	0.0134482	0.0450286	0.024352	0.0530254	0.0734015	0.0687505	0.0201639	0.0266185	0.00940161	0.00871247	0.0133329	0.0173442	0.0144793	0.0142527	0.0429882	0.0171941	0.00713454	0.0209582	0.0295126	0.0229668	0.00982071	0.0353558	0.0100438	0.0358795	0.0111093	0.052689	0.0116236	0.0146475	0.0042343	0.00825253	0.0126384	0.043796	0.0316698	0.00957989	0.0163796	0.0279802	0.0105202	0.0227881	0.0424531	0.030067	0.0762096	0.0264526	0.0154708	0.0199754
Mast	0.00445689	0.0133324	0.0264918	0.0137125	0.00434099	0.0203397	0.0411073	0.0149562	0.0393379	0.060349	0.0628544	0.0352706	0.000504212	0.0193113	0.00938568	0.00362471	0.022971	0.0251819	0.000766315	0.029469	0.0594934	0.00142117	0.0166103	0.011478	3.86506e-05	9.81329e-05	0.0419321	0.0506635	0.0112569	0.0167274	0.00894084	0.01438	0.000989009	0.0494247	0.0198434	0.0181511	0.0356689	0.0375076	0.0506108	0.0186391	0.000169622	0.00965089	0.0128233	0.000905501	0.000546986	0.0511786	0.0116259	0.0151458	0.0273961
Monocytes	0.0457575	0.0204083	0.0464316	0.0483108	0.0236649	0.0270075	0.0610345	0.0330326	0.0222632	0.0641376	0.0415459	0.0476289	0.0294501	0.0273998	0.0390005	0.0169323	0.0347364	0.0330604	0.0162907	0.0805533	0.0324362	0.0250359	0.0474948	0.0250032	0.0215666	0.00251214	0.0410429	0.052424	0.048204	0.0318779	0.037025	0.0359508	0.0644797	0.0208732	0.0191129	0.0164418	0.041347	0.0274002	0.0510684	0.0640077	0.0239053	0.0608198	0.0223974	0.0383744	0.0155947	0.054599	0.0307986	0.0114787	0.0242436
NK	9.79922e-05	4.7216e-06	0.00512581	0.00450258	0.00990582	0.00913802	0.000262402	0.0142839	2.77327e-06	0.0071129	0.00770643	0.00404165	8.11132e-07	1.76357e-06	0.0049003	0.00497754	0.00623764	6.11122e-07	0.00141183	0.00290507	9.87996e-06	0.00889169	0.0075976	0.0104747	0.00673159	1.30526e-08	0.00431903	1.30237e-06	0.0032432	4.96917e-06	0.00824421	0.00659132	4.17762e-05	0.00253867	0.00121477	7.79385e-07	0.000257195	0.00973889	2.27832e-05	0.00857307	0.0146439	0.000140237	0.00893133	0.0120073	0.00917672	0.000523038	3.71206e-07	0.00206995	3.23595e-05
NKT	3.46451e-10	9.75226e-12	1.79253e-11	3.50397e-13	8.67643e-12	3.21178e-11	3.07285e-11	1.37457e-10	1.65451e-10	3.18677e-11	3.00974e-11	8.8981e-12	6.78571e-12	2.06578e-11	6.2608e-12	2.2265e-11	1.90882e-10	3.30815e-11	1.81941e-13	5.74586e-11	1.70341e-10	4.84717e-12	4.54475e-11	3.54248e-11	2.31721e-13	8.5119e-15	1.66321e-10	2.30474e-12	2.8828e-12	8.80324e-11	4.85113e-12	1.63292e-10	2.74149e-10	4.04675e-11	1.49556e-11	2.88166e-12	1.92786e-10	4.21114e-12	1.18476e-11	3.04084e-11	3.27906e-11	1.01514e-12	7.06833e-12	1.43195e-10	1.93882e-11	5.43388e-11	1.78149e-11	8.17762e-12	5.7637e-11
T_CD4.	4.49067e-11	1.53761e-12	1.65187e-12	4.65995e-14	9.89342e-13	3.4689e-12	3.28762e-12	1.41037e-11	1.99295e-11	4.05624e-12	3.45014e-12	9.46921e-13	5.58555e-13	2.61925e-12	5.70447e-13	2.08344e-12	1.97003e-11	3.66834e-12	2.10818e-14	5.20947e-12	2.05778e-11	5.35676e-13	4.67307e-12	4.07621e-12	1.92158e-14	1.47229e-15	2.04982e-11	2.34573e-13	2.44233e-13	8.8928e-12	6.93022e-13	1.9908e-11	4.59208e-11	3.86385e-12	1.58198e-12	3.43386e-13	2.60191e-11	3.89566e-13	1.27135e-12	2.15186e-12	2.22623e-12	1.50863e-13	7.46717e-13	1.60986e-11	2.49917e-12	5.16525e-12	1.81096e-12	8.87851e-13	6.54085e-12
T_CD4._TfH	0.0036699	0.0618805	0.00202439	0.00965542	0.024147	0.0155437	0.0581978	0.0367558	0.00811015	0.00323874	0.007715	0.00366523	0.00695683	0.00688854	0.0368617	0.0019317	0.0250341	0.00161913	6.25069e-05	0.0209477	0.000383359	0.0120489	0.0166641	0.0150712	5.40853e-05	3.79128e-06	0.0162729	0.00567566	0.0226437	0.0419218	0.0737592	0.00347494	0.00458739	0.0100963	0.0059067	0.00806606	0.000627673	0.0168514	0.00063226	0.0464533	0.0625362	0.00876882	0.0200832	0.0113658	0.0624651	0.00146351	0.00268765	0.00329113	0.0351605
T_CD4._TfH_GC	0.0205584	0.0410712	0.0175497	0.00375676	0.0251961	0.0208522	0.00481263	0.021671	0.00626169	0.0175141	0.0174541	0.0426076	0.0180991	0.0348026	0.0114202	0.0286449	0.00118293	0.016034	0.00949571	0.0327902	0.0264379	0.0440628	0.00635718	0.019989	0.0269096	0.00217182	0.00616737	0.00461373	0.015833	0.00910661	0.0326096	0.0178092	0.00202135	0.0163562	0.0177957	0.0527852	0.0117402	0.0232402	0.0288463	0.00367112	0.0231104	0.00570673	0.0292419	0.0227088	0.00430034	0.00144587	0.0229882	0.0271702	0.00182043
T_CD4._naive	6.56068e-11	2.81144e-12	1.9629e-12	9.55389e-14	1.97107e-12	6.73395e-12	6.1146e-12	1.81417e-11	3.39719e-11	4.80906e-12	4.20508e-12	1.2854e-12	1.19252e-12	5.16849e-12	1.73767e-12	4.04387e-12	3.44401e-11	6.3209e-12	4.562e-14	5.68157e-12	2.52006e-11	9.19984e-13	6.3355e-12	7.16122e-12	4.19919e-14	7.4722e-15	2.6604e-11	4.2721e-13	4.44498e-13	1.47551e-11	1.87378e-12	3.26547e-11	7.77126e-11	6.47398e-12	3.8051e-12	5.6098e-13	3.05481e-11	6.8864e-13	1.7961e-12	5.78174e-12	5.60562e-12	4.07604e-13	2.04609e-12	2.10868e-11	6.47115e-12	7.7624e-12	3.14644e-12	2.22662e-12	8.37051e-12
T_CD8._CD161.	7.54171e-12	4.3069e-14	8.4184e-14	1.56711e-15	6.2342e-14	1.61405e-13	2.07354e-13	1.20544e-12	4.41511e-12	3.97745e-13	2.81051e-13	4.52228e-14	4.41974e-14	1.40984e-13	2.76844e-14	1.08578e-13	1.82854e-12	2.55856e-13	8.93836e-16	3.73292e-13	2.23037e-12	2.32945e-14	3.52076e-13	1.88854e-13	1.38419e-15	1.90114e-16	1.63762e-12	1.14837e-14	8.43025e-15	1.0107e-12	2.58459e-14	2.02804e-12	1.04872e-11	2.64542e-13	7.96472e-14	1.40593e-14	3.67408e-12	1.50627e-14	7.61109e-14	1.54364e-13	9.01258e-14	6.20921e-15	2.83922e-14	1.71409e-12	1.32094e-13	8.53493e-13	1.06246e-13	4.50224e-14	4.25653e-13
T_CD8._cytotoxic	0.010107	0.0202032	0.0256988	0.031232	0.00402635	0.0126677	0.0117203	0.034551	0.0259024	0.0105151	0.0276439	0.0179557	0.00889802	0.0135282	0.00821897	0.0091813	0.0206595	0.0115923	0.00422907	0.0223331	0.0132954	0.00480198	0.0258549	0.0350745	0.00803301	0.000922809	0.0191082	0.017908	0.0223195	0.0183917	0.0158352	0.0164421	0.0266957	0.018266	0.0217896	0.0347157	0.0187062	0.012361	0.00671347	0.0325821	0.0369475	0.0238031	0.0191914	0.0326069	0.00507654	0.00520541	0.0167515	0.0162221	0.0220784
T_CD8._naive	0.0454047	0.0917445	0.00931251	0.0184439	0.000871839	0.0363231	0.0710941	0.0441799	0.0236412	0.0248185	0.0084559	0.0326538	0.000190817	0.00507765	0.00948239	0.00120873	0.000807219	0.00569469	0.013425	0.00819586	0.0173439	0.000488278	8.83466e-05	0.0335046	0.000241988	1.04226e-06	0.0190171	0.0149093	0.0255043	0.0194916	0.094024	0.00212462	0.0323862	0.0346659	0.013886	0.00592278	0.024214	0.00075672	0.0120746	0.0242216	0.0402467	0.0695647	0.0264821	0.0036965	0.118329	0.0225114	0.0198503	0.00144793	0.0570663
T_TIM3.	0.0474621	0.0754213	0.0415365	0.0726943	0.0430894	0.0940606	0.0372913	0.0276874	0.0214911	0.0294458	0.0253577	0.025103	0.013707	0.0946748	0.0922124	0.0751653	0.0251467	0.0635773	0.100456	0.0224998	0.0544466	0.0727353	0.0399408	0.0651953	0.0160539	0.075234	0.0750676	0.0558769	0.0644031	0.0158121	0.0753186	0.0364419	0.0748417	0.0223428	0.0760135	0.0461329	0.0495966	0.0633386	0.0324454	0.026831	0.0555172	0.100623	0.100766	0.010331	0.0916714	0.035747	0.0279182	0.0867686	0.0230955
T_TfR	0.0281383	0.0164076	0.0219971	0.0152947	0.0127815	0.0341227	0.0107088	0.0301303	0.0219062	0.00836022	0.016616	0.0247669	0.0234165	0.0208843	0.0132295	0.0246055	0.0166681	0.0462638	0.0732755	0.00976025	0.0197869	0.0349221	0.0110981	0.0137862	0.0853299	0.186747	0.0313179	0.0118343	0.0177165	0.0295516	0.0339872	0.00638055	0.0262186	0.0031434	0.00665844	0.0148688	0.0266968	0.00761528	0.0233793	0.0156383	0.0167473	0.0329947	0.0343756	0.0101859	0.0339864	0.0264077	0.00922202	0.00391426	0.0283231
T_Treg	0.0309473	0.156393	0.0457891	0.0744686	0.0169238	0.0610166	0.128302	0.0157749	0.0424072	0.0529832	0.0273162	0.0139498	0.0403071	0.0431109	0.0824322	0.0677576	0.0955673	0.0678145	0.0275727	0.023037	0.0115678	0.0129729	0.0871709	0.121925	0.0156801	0.0366697	0.0513124	0.0157638	0.0560765	0.0118768	0.146875	0.0912786	0.0414673	0.0370791	0.0816511	0.00747831	0.047537	0.056244	0.0149524	0.105864	0.112734	0.11557	0.0824263	0.104798	0.114699	0.0406132	0.0593426	0.0760677	0.0664455
VSMC	0.0260546	0.031245	0.025507	0.0166896	0.0118515	0.0208286	0.0482229	0.025165	0.0239023	0.0380732	0.0324834	0.0229136	0.0235719	0.0213232	0.0171965	0.020694	0.0227506	0.0317669	0.00993494	0.0416761	0.0298147	0.0155388	0.03224	0.031943	0.0101334	0.02031	0.0265231	0.0322718	0.0262018	0.0262631	0.029845	0.0311226	0.0279527	0.0208373	0.0235052	0.0199129	0.0182927	0.0302889	0.0255126	0.0167686	0.0217415	0.0198604	0.0288282	0.0332007	0.026979	0.0249059	0.0313321	0.0165304	0.0302256
[truncated: 3,990 more columns]

## Sheet: CARD
	AAACAAGTATCTCCCA-1	AAACAATCTACTAGCA-1	AAACACCAATAACTGC-1	AAACAGAGCGACTCCT-1	AAACAGCTTTCAGAAG-1	AAACAGGGTCTATATT-1	AAACAGTGTTCCTGGG-1	AAACATTTCCCGGATT-1	AAACCCGAACGAAATC-1	AAACCGGGTAGGTACC-1	AAACCGTTCGTCCAGG-1	AAACCTAAGCAGCCGG-1	AAACCTCATGAAGTTG-1	AAACGAAGAACATACC-1	AAACGAAGATGGAGTA-1	AAACGACAGTCTTGCC-1	AAACGAGACGGTTGAT-1	AAACGGGCGTACGGGT-1	AAACGGGTTGGTATCC-1	AAACGGTTGCGAACTG-1	AAACGTGTTCGCCCTA-1	AAACTAACGTGGCGAC-1	AAACTCGGTTCGCAAT-1	AAACTCGTGATATAAG-1	AAACTGCTGGCTCCAA-1	AAACTTAATTGCACGC-1	AAACTTGCAAACGTAT-1	AAAGACATGAAGTTTA-1	AAAGACCCAAGTCGCG-1	AAAGACTGGGCGCTTT-1	AAAGGCCCTATAATAC-1	AAAGGCTACGGACCAT-1	AAAGGCTCTCGCGCCG-1	AAAGGGATGTAGCAAG-1	AAAGGGCAGCTTGAAT-1	AAAGGTAAGCTGTACC-1	AAAGTAGCATTGCTCA-1	AAAGTCACTGATGTAA-1	AAAGTCGACCCTCAGT-1	AAAGTGTGATTTATCT-1	AAAGTTGACTCCCGTA-1	AAATAACCATACGGGA-1	AAATAAGGTAGTGCCC-1	AAATACCTATAAGCAT-1	AAATAGCTTAGACTTT-1	AAATAGGGTGCTATTG-1	AAATCCGATACACGCC-1	AAATCGCGGAAGGAGT-1	AAATCGTGTACCACAA-1
B_Cycling	0.0369538	0.0474384	0.0129916	0.00599861	0.00343092	0.0216391	0.0670048	0.0318924	0.0559189	0.0207769	0.0237593	0.0142386	0.0174972	0.0215446	0.0235734	0.0117527	0.0274244	0.0109122	0.012509	0.0266166	0.0078417	0.00789614	0.0257149	0.0544631	0.00208266	0.000706954	0.0250379	0.0101162	0.0183459	0.054051	0.0863728	0.0323668	0.0360327	0.0449713	0.00498552	0.00416797	0.029882	0.0251218	0.00320409	0.0312257	0.0313355	0.0167724	0.0364339	0.0425812	0.0880829	0.0382122	0.00892379	0.01854	0.0670459
B_GC_DZ	0.0312793	0.260347	0.0255225	0.0184443	0.00566008	0.0702	0.0931178	0.062589	0.0557591	0.014103	0.0141884	0.0312258	0.0172529	0.0280803	0.0277781	0.0281151	0.0302305	0.023965	0.00742161	0.0105389	0.00919196	0.0101042	0.0323123	0.0866048	0.00670929	0.00122033	0.0853546	0.0181489	0.0688202	0.0545819	0.095715	0.0388732	0.0364004	0.0705373	0.0186204	0.0204858	0.0181955	0.02525	0.00720092	0.0588611	0.0655503	0.0492503	0.0669721	0.0330421	0.14528	0.0194146	0.0210171	0.0158292	0.140713
B_GC_LZ	0.0116093	0.0179318	0.00346375	0.00641217	0.00245714	0.00793135	0.00854999	0.0259393	0.0153445	0.00865796	0.00303679	0.00352326	0.0078429	0.00329984	0.0210908	0.00397886	0.017606	0.00424564	0.00214492	0.0102601	0.00558521	0.00257744	0.0108655	0.0124529	0.000976715	1.42517e-05	0.0157497	0.00462317	0.00397674	0.0188923	0.0172747	0.0123334	0.00906686	0.0134332	0.0158039	0.0023045	0.00850997	0.00643226	0.00254592	0.0161215	0.0179194	0.00983601	0.0336726	0.0102478	0.00971207	0.00848406	0.00209385	0.00809048	0.0447644
B_GC_prePB	0.0196195	0.0247931	0.00768302	0.00441116	0.00994014	0.0157648	0.0110108	0.015458	0.00705723	0.00854428	0.00613508	0.0114354	0.0343808	0.0305175	0.0146181	0.010733	0.0187254	0.0200587	0.0147788	0.0160635	0.0116881	0.01373	0.00603625	0.0225511	0.00971264	0.00658073	0.0282004	0.0233693	0.0153188	0.0043806	0.0376268	0.00679909	0.032664	0.00878566	0.0155423	0.014483	0.0179512	0.0182997	0.00870017	0.0153071	0.0176078	0.0295335	0.0319518	0.0344748	0.0418915	0.00504757	0.013422	0.00716712	0.0139492
B_IFN	0.00428034	0.0386473	0.00275302	0.00482441	0.0004335	0.0162982	0.0107724	0.00154233	0.0308116	0.00105645	0.000230954	0.000563417	0.0293173	0.000507003	0.00514775	0.00594396	0.00856785	0.0191493	0.00289577	0.00727827	0.00895882	0.000220285	0.00214191	0.0103901	0.000984275	0.0648732	0.00231669	0.0456781	0.0010343	0.00519703	0.0212015	0.00534119	0.00207812	0.0104551	0.00368507	0.000310729	0.000246349	0.00659329	0.000326656	0.0610531	0.0452859	0.0221284	0.0958815	0.00212148	0.0345501	0.00175369	0.00022048	0.000153408	0.00477929
B_activated	0.0511381	0.125853	0.0490242	0.0465397	0.0203134	0.0959941	0.185445	0.0520353	0.0595241	0.0201511	0.039397	0.0469838	0.0154175	0.0893899	0.13761	0.0595705	0.0552149	0.0268157	0.0152592	0.03786	0.0323144	0.0318368	0.0518854	0.0746285	0.0130334	0.0127875	0.0859308	0.0222965	0.0514961	0.0425795	0.313254	0.0794642	0.0916814	0.0608609	0.113823	0.0180382	0.0663893	0.0754326	0.0195221	0.0745721	0.234473	0.0888182	0.079381	0.135881	0.155044	0.0408268	0.027804	0.0522794	0.0359989
B_mem	0.0144589	0.017499	0.00909137	0.00384535	0.00431892	0.017088	0.011553	0.0113164	0.007303	0.00400506	0.00682045	0.00394836	0.002651	0.0100514	0.0137145	0.00292564	0.0190356	0.00521063	0.00264103	0.0062865	0.00837728	0.00385652	0.00852057	0.00901697	0.00201217	0.000819765	0.00749423	0.00586823	0.00763815	0.0064072	0.0111454	0.0104537	0.0112316	0.0183881	0.0217129	0.00470395	0.00656942	0.00471611	0.00124916	0.00899474	0.0197869	0.00507237	0.0132557	0.00300613	0.0153145	0.0124905	0.00490892	0.0129408	0.020868
B_naive	0.0531289	0.11305	0.0177299	0.0287097	0.014757	0.0470815	0.020891	0.034317	0.0441297	0.0191308	0.0508656	0.0359523	0.00949658	0.0373958	0.0334551	0.0415183	0.0529066	0.0335204	0.0200625	0.0396522	0.0213607	0.0266811	0.0179746	0.0631761	0.00470703	0.0524118	0.0536692	0.0403035	0.0356038	0.0215861	0.0496903	0.044162	0.0483594	0.0330074	0.0693481	0.0212044	0.0376257	0.0215168	0.0305863	0.0651936	0.0512161	0.0534675	0.0487665	0.0117135	0.0276451	0.0326093	0.0324972	0.0286492	0.0218086
B_plasma	0.0347097	0.0254148	0.0199635	0.0336176	0.0146111	0.017029	0.020304	0.0175288	0.0182237	0.0311294	0.0103992	0.0390965	0.0157089	0.0252974	0.0184189	0.0124435	0.0208378	0.0156891	0.00553104	0.0382798	0.0202482	0.00932441	0.0571642	0.0303455	0.00303876	0.00438306	0.020754	0.0108824	0.0121609	0.0155119	0.0258437	0.0431119	0.0213843	0.0368715	0.0591533	0.0122753	0.0312137	0.0181366	0.0197514	0.0544298	0.0637236	0.0170991	0.0229889	0.027647	0.0232844	0.0117025	0.0281406	0.0180787	0.0219983
B_preGC	0.0660745	0.0308137	0.0432074	0.0268863	0.0193402	0.0235423	0.0834627	0.0550701	0.104894	0.0760185	0.0767715	0.0355268	0.0305544	0.0181525	0.0305819	0.0230608	0.0213894	0.0338757	0.0151026	0.0880999	0.0402278	0.00854563	0.0200981	0.0516872	0.0155261	0.010602	0.0225888	0.0146932	0.0476141	0.0208313	0.0469612	0.0176454	0.0369963	0.0187725	0.00502931	0.00996557	0.06836	0.0473767	0.0295693	0.0430517	0.0226565	0.0545417	0.0348079	0.0604122	0.0158492	0.1206	0.0140543	0.0256498	0.0391698
DC_CCR7.	0.0130254	0.000665915	0.0273103	0.000144195	0.0299104	0.0259107	0.00345391	0.0128505	0.0210041	0.0153084	0.0550731	0.0443888	0.00781605	0.0314032	0.0314522	0.0472081	0.0160827	0.020889	0.00227502	0.0341325	0.0215281	0.0224714	0.012749	0.00739996	0.0148071	0.000169174	0.00599784	0.0308193	0.0339024	0.0418012	0.000684293	0.0430481	0.0105253	0.0244692	0.021123	0.02772	0.0221011	0.0296115	0.0272958	0.00656365	0.00837858	2.07208e-05	0.0134659	0.0104217	0.00369517	0.0264931	0.0231009	0.0286035	0.0131574
DC_cDC1	0.0098424	0.0462307	0.0225831	0.0056902	0.00396861	0.0371305	0.0478393	0.0358192	0.0287159	0.0112077	0.00466684	0.0160252	0.0148309	0.00836825	0.0136562	0.00985349	0.0122569	0.0166822	0.00627943	0.0090233	0.0106484	0.00554213	0.0111422	0.0608526	0.00333149	0.000953626	0.0179172	0.0200362	0.0154846	0.0138896	0.0419897	0.016681	0.0313518	0.0181829	0.00601954	0.020394	0.0237558	0.0139852	0.00383749	0.0133996	0.023499	0.0308816	0.0272382	0.0136567	0.0859886	0.0136161	0.0234915	0.0299843	0.0274499
DC_cDC2	0.0187198	0.0443963	0.0397863	0.0575874	0.0139601	0.0187873	0.0210406	0.0340543	0.00372999	0.00146564	0.0105616	0.00985144	0.0334684	0.0278907	0.0232458	0.0223209	0.0296201	0.0513143	0.0513183	0.00966528	0.0472302	0.0194773	0.0139598	0.0423829	0.0108662	0.00524067	0.0347867	0.0322653	0.0363727	0.00994845	0.0408788	0.0144854	0.0578083	0.0122052	0.0186656	0.0204944	0.00679475	0.0291166	0.00968071	0.0464973	0.0527767	0.0708412	0.0658334	0.0111137	0.058105	0.0241989	0.0206991	0.0180501	0.0231234
DC_pDC	0.118845	0.00189052	0.132946	0.00148369	0.414469	0.16451	0.0315874	0.116112	0.0303812	0.125727	0.095171	0.212904	0.106815	0.117788	0.222445	0.129546	0.20813	0.0938368	0.0161589	0.0889818	0.110194	0.430494	0.17843	0.0188719	0.126614	0.000224692	0.0783828	0.0751265	0.170493	0.221323	0.00756584	0.144425	0.0278431	0.119717	0.292202	0.351066	0.136299	0.0849903	0.196736	0.018909	0.0415928	0.000147686	0.0288659	0.0398513	0.0345209	0.0410355	0.177543	0.372378	0.120368
Endo	0.00101845	3.59529e-05	0.000298127	3.72099e-05	1.08149e-05	0.000693961	0.000349479	0.000154874	0.00444709	0.00520086	0.00558464	0.000159455	0.000239387	1.45706e-05	7.37563e-05	1.24624e-05	0.000134271	0.000114979	7.40179e-05	0.000215712	0.000311232	1.24647e-05	0.000136385	1.23319e-05	7.34475e-05	5.9581e-06	0.00059395	0.001086	0.000506859	0.000290582	8.84408e-06	0.000495746	4.83355e-05	0.000878373	0.000595545	1.00408e-05	0.000269269	0.000293039	0.000783943	0.000366746	1.77774e-05	0.000403405	0.000157439	0.000141213	1.99563e-05	0.0182462	2.7052e-05	0.000120395	0.0023746
FDC	0.00502516	0.000514008	0.000826037	0.000627465	0.000114647	0.00301843	0.00686809	0.0152036	0.0165369	0.00501468	0.00257144	0.00193743	0.00168557	0.000293021	0.00183193	0.000519144	0.0142013	0.00057886	0.00100389	0.000934968	0.0018629	0.000193021	0.00148306	0.00465534	0.000824329	8.03647e-06	0.00497397	0.00497293	0.00407012	0.00567636	0.00126059	0.00860955	0.00761523	0.0065835	0.00150998	0.000682077	0.00221079	0.00722244	0.000408006	0.00432186	0.00290114	0.000537274	0.0176673	0.014177	0.000877473	0.0127693	0.00041898	0.000715674	0.0062957
ILC	0.00169991	0.00019444	0.00272458	0.00436195	0.000491101	0.00378982	0.000842647	0.00397166	0.0161086	0.00346499	0.0010228	0.0022003	0.000418921	0.000831186	0.00179196	0.0015116	0.00133299	0.00215173	0.00109045	0.00214388	0.00188897	0.000577143	0.00348879	0.001903	0.00242657	2.23351e-05	0.00329178	0.0018161	0.00347915	0.00355072	0.000166119	0.00118699	0.00217303	0.00196942	0.000929316	0.00190313	0.00352758	0.00391101	0.00064976	0.0105904	0.0011596	0.00204589	0.00153273	0.00716396	0.000400561	0.00336452	0.000992053	0.000203835	0.00108551
Macrophages_M1	0.00482649	0.0056731	0.0156885	0.00345305	0.00073276	0.00951073	0.000328146	0.00856896	0.000743823	4.66556e-05	0.00195897	0.00159113	0.0594471	0.00802782	0.00162115	0.0189442	0.00728253	0.0120131	0.205436	0.000394916	0.00648177	0.00261961	0.000108027	0.00874161	0.13728	0.0491825	0.00707902	0.00403192	0.0155874	0.0035503	0.00147482	0.00182812	0.0113459	0.00314626	0.00049213	0.00111118	0.000817574	0.00112204	0.00112293	0.00924497	0.00247442	0.00302633	0.0056506	0.0142132	0.000344078	0.00253137	0.00557646	0.00192047	0.0180086
Macrophages_M2	0.0028969	0.000526862	0.00145333	0.00216127	0.000667877	0.00183388	0.00290448	0.0034968	0.0180216	0.00125098	0.00968627	0.001406	0.000329236	0.00117153	0.00274287	0.000352061	0.00591271	0.00205354	0.00121263	0.00181329	0.00362186	0.000620419	0.00457198	0.00535866	0.00087892	0.121683	0.00431838	0.00184059	0.00171407	0.00316452	0.000259774	0.00177897	0.00127444	0.00353113	0.00312813	0.00106515	0.00311171	0.00495297	0.00089465	0.00481539	0.00546714	0.000928359	0.00161436	0.0051312	0.000404659	0.0104579	0.00369931	0.00190779	0.00155658
Mast	0.0211347	0.00435323	0.0326696	0.00238189	0.0133943	0.0154711	0.0113451	0.0382143	0.0272261	0.00336434	0.0146825	0.0122481	0.00440582	0.00339944	0.00564086	0.0103974	0.0122334	0.00392018	0.00459991	0.0300997	0.00924341	0.00476952	0.00342976	0.0136717	0.0137965	0.0246254	0.0193181	0.0155647	0.0143148	0.0164861	0.000461021	0.027208	0.0217284	0.0328078	0.00678245	0.00515406	0.0133049	0.0405888	0.0101994	0.0306286	0.0293727	0.00876471	0.0106487	0.0300607	0.00144879	0.0307418	0.00613666	0.00769731	0.0429369
Monocytes	0.0885002	0.00465765	0.0522073	0.00109206	0.0167286	0.0446478	0.0364029	0.0633045	0.135932	0.0573901	0.0494913	0.0106602	0.00344477	0.0327866	0.0102652	0.0157145	0.032506	0.0302626	0.00361463	0.0173372	0.0126982	0.000339821	0.0292417	0.0281418	0.0321954	3.22902e-06	0.0462416	0.0270981	0.0131348	0.0567995	0.00830358	0.0412827	0.157777	0.0306466	0.00130039	0.0132139	0.0794614	0.00276415	0.0161554	0.0483723	0.0451984	0.00909845	0.0115823	0.0646086	0.0176474	0.0958749	0.0101388	0.00750499	0.025824
NK	0.00297173	0.000816373	0.00342646	0.00143476	0.000976231	0.00233092	0.00197681	0.00232301	0.00308732	0.000475214	0.000450126	0.00103813	0.00873375	0.00131005	0.00606763	0.00506918	0.00400092	0.00445432	0.000575513	0.0117183	0.0137008	0.000425659	0.00272183	0.00128824	0.000887032	0.000760237	0.00243882	0.0151067	0.00806549	0.00426203	0.000456575	0.00183189	0.00223183	0.00463064	0.000863726	0.00153817	0.00299059	0.00869049	0.00214025	0.0135353	0.00341189	0.00105153	0.00357314	0.00328516	0.000861397	0.00562789	0.000836076	0.00101085	0.00404669
NKT	0.00156119	0.000125227	0.00174505	0.000668586	0.000477566	0.00140795	0.00707149	0.00268521	0.0106837	0.00445306	0.00290311	0.00208473	0.00437471	0.000761477	0.0036206	0.001029	0.00218087	0.00171871	0.000278567	0.00724498	0.00879963	0.000593208	0.0110275	0.00115481	0.000833277	1.08415e-06	0.00390414	0.00472533	0.00358855	0.00468639	0.000370333	0.000270646	0.00797949	0.00394977	0.00106145	0.000459919	0.00521819	0.00188122	0.00382661	0.0168199	0.00164198	0.00124144	0.0019529	0.00197962	0.00111793	0.0197922	0.000368708	0.000361246	0.0032851
T_CD4.	0.0468739	0.000768015	0.0327432	0.000348232	0.0543059	0.0760263	0.00914123	0.0599778	0.0540503	0.0713056	0.0800746	0.0466052	0.0139993	0.043109	0.0350671	0.0252981	0.0587005	0.0228598	0.00461435	0.0208845	0.0339865	0.0597537	0.0624471	0.0113848	0.0228039	0.00328916	0.0239401	0.0207527	0.0669852	0.0433168	0.00300538	0.0569859	0.0116208	0.0391113	0.0264658	0.0572107	0.0241696	0.0329844	0.05472	0.0107418	0.00402822	2.14213e-05	0.0373518	0.0220744	0.0105013	0.054567	0.0452524	0.0221962	0.0201798
T_CD4._TfH	0.000531843	0.00266741	0.00296118	0.00109192	0.000592452	0.00156265	0.000115043	0.00155556	0.000415356	4.07696e-05	4.52418e-05	0.000425646	0.0253283	0.000502048	0.000848007	0.00837337	0.00140519	0.00271105	0.00614095	0.00452409	0.00840625	0.000164351	0.000560187	0.00159199	0.00120251	0.0569975	0.00239308	0.00398741	0.00352674	0.00109163	0.000260273	0.00103859	0.000921666	0.00141372	0.000104041	0.00200489	0.00103488	0.00250938	0.00037797	0.00360581	0.00886053	0.000391359	0.000549026	0.00243619	0.000833035	0.000456329	0.00111159	0.000442126	0.00067622
T_CD4._TfH_GC	0.0772691	0.0690326	0.213482	0.0748809	0.04357	0.0535018	0.105711	0.067395	0.0464773	0.20681	0.183073	0.0930027	0.122095	0.0750754	0.0566747	0.107698	0.0742986	0.101666	0.141148	0.163155	0.117614	0.0477874	0.131993	0.162105	0.108995	0.000961811	0.182051	0.211745	0.0826645	0.0968796	0.0727074	0.0837753	0.111934	0.0969373	0.0689281	0.0425302	0.162299	0.132049	0.21316	0.0481077	0.0721769	0.0511725	0.0670385	0.0700362	0.0859011	0.0943081	0.0759215	0.0790356	0.0783768
T_CD4._naive	0.0660273	0.0326391	0.0646804	0.0303699	0.00252934	0.0348422	0.0459412	0.0343915	0.032814	0.124388	0.0604197	0.0400551	0.0421652	0.0161027	0.01378	0.0329729	0.0249449	0.0188913	0.00991063	0.0812999	0.075318	0.00874501	0.0705569	0.0524581	0.0259865	5.39429e-06	0.0544264	0.0520568	0.0389399	0.0368299	0.0435123	0.0481331	0.0268082	0.0452048	0.019445	0.0126171	0.0689577	0.0552567	0.0705571	0.0689952	0.0252454	0.0369398	0.0357052	0.103841	0.0422432	0.0564267	0.0310044	0.0160581	0.0491129
T_CD8._CD161.	0.0248795	0.0197704	0.0208019	0.00844778	0.00165828	0.0153674	0.0485579	0.0291509	0.0289966	0.0318557	0.0269262	0.0131829	0.0269396	0.0126929	0.0104538	0.01894	0.0151938	0.0262606	0.00876812	0.0386302	0.0287801	0.00358326	0.0298196	0.0299422	0.00388753	0.000792387	0.0214748	0.0369283	0.0192691	0.0193792	0.0138779	0.0324205	0.0175185	0.0209425	0.0154937	0.00739289	0.0118372	0.0276295	0.0245113	0.0135696	0.0075824	0.0134473	0.0228472	0.0200427	0.01254	0.0313998	0.0216591	0.0127227	0.0270527
T_CD8._cytotoxic	0.00549482	0.000276022	0.0103508	0.506578	0.0381741	0.0276434	0.00270069	0.00923246	0.00622934	0.0175268	0.0175593	0.0184387	0.0152141	0.06447	0.0438016	0.0327275	0.0240123	0.0168102	0.00584927	0.0204553	0.0411448	0.0257744	0.0234406	0.00743847	0.0186155	3.92331e-05	0.0170879	0.0239863	0.0241025	0.018756	0.000791161	0.0143714	0.0118005	0.023285	0.0219226	0.0273547	0.025955	0.0107766	0.046871	0.0293667	0.00486236	0.356072	0.0115896	0.0115212	0.00672338	0.00482877	0.0184482	0.0200948	0.00513659
T_CD8._naive	0.0107477	0.00413044	0.0285538	0.00157841	0.0194112	0.022807	0.00949756	0.0202101	0.00973359	0.00560494	0.02573	0.0525787	0.0695525	0.0329046	0.0385458	0.0542484	0.0186451	0.0305807	0.0593466	0.0150995	0.0228852	0.0143554	0.0963442	0.0168489	0.0807819	0.114093	0.00718326	0.0162922	0.0245774	0.0268868	0.00530777	0.0107076	0.00424396	0.0148133	0.0147255	0.0164237	0.0118128	0.0340572	0.0476232	0.00891998	0.013333	9.25523e-05	0.0121168	0.0103999	0.0179697	0.00803017	0.0456559	0.0238617	0.0245074
T_TIM3.	0.0401759	0.00614035	0.0228959	0.00227829	0.0211458	0.0289993	0.0111744	0.0395439	0.0237995	0.00624913	0.0354539	0.0309851	0.0328757	0.0460612	0.0239097	0.05691	0.064268	0.0215511	0.0318602	0.0236054	0.062066	0.0343335	0.0169763	0.0107949	0.0908354	0.00454277	0.0357262	0.0117435	0.0396304	0.0326721	0.00893398	0.0225905	0.0164446	0.0175721	0.0312467	0.0163976	0.0256848	0.0206478	0.0322694	0.00756639	0.0231596	0.000424304	0.0102994	0.0384638	0.00942874	0.0477866	0.0409411	0.0239933	0.0100759
T_TfR	0.0305174	0.00676287	0.0520645	0.00212478	0.0479625	0.0244963	0.0112172	0.0240662	0.0153146	0.00632004	0.0144725	0.00880594	0.00931912	0.0224517	0.0392326	0.0355112	0.0192944	0.110759	0.0114732	0.0101321	0.0393091	0.014636	0.002176	0.0294311	0.00635167	0.104347	0.0221996	0.0361373	0.0761285	0.0170069	0.00263516	0.065303	0.0591063	0.0239628	0.0107382	0.0711329	0.011077	0.0453436	0.0117924	0.0428629	0.0144661	0.00116599	0.0448769	0.047652	0.00901427	0.0124084	0.07175	0.0639346	0.0219326
T_Treg	0.0826503	0.0409575	0.0230409	0.110997	0.176127	0.0488698	0.0624992	0.0612118	0.06321	0.0889969	0.0680084	0.147639	0.208022	0.179841	0.077769	0.152729	0.0718477	0.209492	0.282437	0.122658	0.148042	0.184607	0.0531274	0.0618471	0.224682	0.196973	0.0515137	0.144821	0.0386276	0.0679293	0.0381437	0.0670808	0.0729392	0.134223	0.103225	0.192303	0.0682719	0.156151	0.0892013	0.110782	0.028064	0.0646365	0.100987	0.0937363	0.0362724	0.0885109	0.216168	0.0762446	0.0560614
VSMC	0.00151261	0.00498704	0.00333041	0.000491129	0.00335933	0.00427269	0.00932273	0.00881677	0.00337485	0.00295914	0.00280921	0.00929215	0.00835984	0.00850827	0.00947451	0.0120711	0.00957654	0.00498495	0.0461877	0.00491424	0.00844421	0.00335231	0.00735492	0.00640647	0.0122606	0.160679	0.00566378	0.011081	0.00282485	0.00980416	0.00185937	0.00391053	0.00106516	0.00373354	0.00532789	0.00188109	0.00409472	0.0045895	0.0125289	0.0026067	0.0107742	0.000128521	0.0027439	0.00286467	0.00648804	0.00538635	0.00597706	0.00357978	0.0062799
[truncated: 3,990 more columns]

## Sheet: NovoSpaRc
	AAACAAGTATCTCCCA-1	AAACAATCTACTAGCA-1	AAACACCAATAACTGC-1	AAACAGAGCGACTCCT-1	AAACAGCTTTCAGAAG-1	AAACAGGGTCTATATT-1	AAACAGTGTTCCTGGG-1	AAACATTTCCCGGATT-1	AAACCCGAACGAAATC-1	AAACCGGGTAGGTACC-1	AAACCGTTCGTCCAGG-1	AAACCTAAGCAGCCGG-1	AAACCTCATGAAGTTG-1	AAACGAAGAACATACC-1	AAACGAAGATGGAGTA-1	AAACGACAGTCTTGCC-1	AAACGAGACGGTTGAT-1	AAACGGGCGTACGGGT-1	AAACGGGTTGGTATCC-1	AAACGGTTGCGAACTG-1	AAACGTGTTCGCCCTA-1	AAACTAACGTGGCGAC-1	AAACTCGGTTCGCAAT-1	AAACTCGTGATATAAG-1	AAACTGCTGGCTCCAA-1	AAACTTAATTGCACGC-1	AAACTTGCAAACGTAT-1	AAAGACATGAAGTTTA-1	AAAGACCCAAGTCGCG-1	AAAGACTGGGCGCTTT-1	AAAGGCCCTATAATAC-1	AAAGGCTACGGACCAT-1	AAAGGCTCTCGCGCCG-1	AAAGGGATGTAGCAAG-1	AAAGGGCAGCTTGAAT-1	AAAGGTAAGCTGTACC-1	AAAGTAGCATTGCTCA-1	AAAGTCACTGATGTAA-1	AAAGTCGACCCTCAGT-1	AAAGTGTGATTTATCT-1	AAAGTTGACTCCCGTA-1	AAATAACCATACGGGA-1	AAATAAGGTAGTGCCC-1	AAATACCTATAAGCAT-1	AAATAGCTTAGACTTT-1	AAATAGGGTGCTATTG-1	AAATCCGATACACGCC-1	AAATCGCGGAAGGAGT-1	AAATCGTGTACCACAA-1
B_Cycling	0.190691	0.0548211	0.148729	0.0684413	0.0696171	0.088776	0.051949	0.0508721	0.373713	0.0708184	0.0536942	0.0618832	0.0468737	0.0678272	0.0811255	0.0699439	0.0431005	0.0978368	0.180338	0.0578476	0.18239	0.0691256	0.0426056	0.109196	0.0556491	0.0393276	0.158987	0.0979857	0.0888502	0.0533347	0.0550449	0.0624101	0.118869	0.0583905	0.0577022	0.0688338	0.13423	0.103452	0.048772	0.0511794	0.049234	0.0682699	0.0953406	0.0346799	0.0481395	0.104922	0.0519937	0.0826167	0.0393755
B_GC_DZ	0.0286318	0.0410684	0.0795547	0.052382	0.0597939	0.0524135	0.0330808	0.0299314	0.0138065	0.0388347	0.033491	0.0451595	0.0387123	0.0456596	0.0557997	0.0481786	0.0295236	0.0564884	0.087928	0.0364679	0.0729502	0.0511197	0.0315523	0.0611853	0.0415254	0.0325574	0.0676062	0.0565839	0.0666217	0.0274917	0.0412412	0.0377484	0.0304044	0.0372124	0.0493276	0.050804	0.040023	0.0625014	0.0379604	0.0326116	0.0366843	0.0452748	0.0591864	0.0207062	0.0369331	0.0343749	0.0377029	0.0666226	0.0298914
B_GC_LZ	0.0420934	0.0226204	0.0378193	0.0322548	0.0337126	0.0412469	0.0252774	0.0248611	0.046164	0.0337004	0.0403673	0.0364225	0.0772268	0.0482203	0.0262933	0.0364558	0.0503891	0.0318952	0.0547884	0.0351683	0.0312123	0.0561549	0.0664205	0.0294289	0.0892069	0.085647	0.0385323	0.0436032	0.0385578	0.0334608	0.0187998	0.0277139	0.0345027	0.0417923	0.0570479	0.0454755	0.0401292	0.0426306	0.0580781	0.05048	0.0561815	0.0297931	0.0296478	0.0503726	0.0423294	0.0339757	0.0371473	0.0200505	0.0644316
B_GC_prePB	1.06773e-06	0.000503796	0.000175128	0.00130002	0.00105867	0.0011591	0.000710636	0.000572256	6.60931e-10	0.000523822	0.00138626	0.00137188	0.000732588	0.00146887	0.000625085	0.00114803	0.0013845	0.000626936	0.00116626	0.0013247	2.25819e-05	0.00168404	0.000696711	0.00055422	0.00106866	0.000280887	7.01131e-05	0.00168647	0.00128973	0.000748457	0.000442496	0.000379724	1.92262e-05	0.00133845	0.00198076	0.00117895	2.24042e-05	0.00130835	0.00101168	0.00150527	0.00111068	0.000831339	0.000677392	0.000925957	0.000851164	5.10252e-05	0.00143285	0.000343723	0.000861512
B_IFN	5.79892e-08	0.000572813	2.2976e-05	0.00119297	0.000350764	0.000496435	0.000536773	0.000249409	1.44736e-11	0.000132934	0.000680311	0.000801239	0.00114461	0.00153112	0.00034787	0.00135335	0.00119231	0.000183999	0.000638464	0.000754783	2.03179e-06	0.00207221	0.00112598	0.000222895	0.00129927	0.000562812	7.26788e-06	0.000870492	0.00055614	0.000346506	0.000266999	0.000111842	1.89591e-06	0.000695482	0.00217862	0.00158016	2.05791e-06	0.00054404	0.00157192	0.00144752	0.00147975	0.000896036	0.000245149	0.000882755	0.00116232	6.38156e-06	0.00109111	9.13059e-05	0.00112238
B_activated	0.0216797	0.0456277	0.0760516	0.0793008	0.118258	0.0813199	0.0602755	0.0532024	0.0176514	0.0535236	0.0649284	0.077868	0.0393352	0.0644034	0.0832571	0.0730434	0.0509635	0.0741747	0.0631368	0.0825614	0.0518946	0.0740122	0.0363453	0.0695562	0.0407713	0.0196941	0.0532665	0.0998912	0.0968813	0.0474902	0.0636692	0.0494697	0.024146	0.0632552	0.0781491	0.061125	0.0318008	0.090557	0.0486948	0.0535514	0.0485917	0.0554835	0.0829853	0.0345032	0.0476339	0.031477	0.0658658	0.0886669	0.0389643
B_mem	0.347533	0.128886	0.28067	0.191951	0.257916	0.232595	0.208013	0.24813	0.225246	0.273198	0.242147	0.223475	0.135017	0.173687	0.211126	0.186135	0.18402	0.249437	0.145945	0.246092	0.298497	0.173918	0.138302	0.19797	0.135333	0.103586	0.305861	0.210875	0.211155	0.222448	0.178011	0.279515	0.348274	0.223797	0.188386	0.160307	0.359387	0.200369	0.152038	0.177712	0.151547	0.159173	0.200868	0.158286	0.144942	0.329898	0.202308	0.234691	0.143027
B_naive	0.0309913	0.0713652	0.0892192	0.100618	0.131211	0.112342	0.0961539	0.116413	0.00381416	0.108329	0.128124	0.11775	0.13094	0.114587	0.104706	0.109064	0.125845	0.107542	0.0739027	0.116728	0.0619401	0.125021	0.118645	0.08371	0.131454	0.0847111	0.0781595	0.0976097	0.108676	0.108695	0.0796466	0.119734	0.0606797	0.124271	0.13578	0.114132	0.0642677	0.0912976	0.133278	0.113949	0.127632	0.0836517	0.0880218	0.112935	0.113908	0.071575	0.118321	0.112207	0.126649
B_plasma	0.0981654	0.000477068	0.000396367	0.000429912	0.000169299	0.00204501	0.00232462	0.0109791	0.0500989	0.00985839	0.0121334	0.00116295	0.00635318	0.00342437	0.000156702	0.00122541	0.0158691	0.00124303	0.000488674	0.00250644	0.000275286	0.00179844	0.0102209	0.000889842	0.00922742	0.00687237	0.00194701	0.000470732	0.000271571	0.0283822	0.000147349	0.0111839	0.0174875	0.0107599	0.00172897	0.00154833	0.0132824	0.000343077	0.00538607	0.00695338	0.00570482	0.000961743	0.00032734	0.0392286	0.00273969	0.0114221	0.0027086	3.00318e-05	0.0136418
B_preGC	2.11269e-05	0.00597701	0.00199775	0.00922012	0.00894578	0.00559653	0.00444051	0.00292146	4.19346e-08	0.0022789	0.00455381	0.00727273	0.00402342	0.00735182	0.00755086	0.00829094	0.00500697	0.00418985	0.00683921	0.0057927	0.000495626	0.00909478	0.0037174	0.0052753	0.00421441	0.00161987	0.000818788	0.00778253	0.00907056	0.00269826	0.00519963	0.00200633	0.000166001	0.00480564	0.00995059	0.00880451	0.000213021	0.00769191	0.00587467	0.00582977	0.00587927	0.00686176	0.00605519	0.00334656	0.00629582	0.000397355	0.00635556	0.0070166	0.00419262
DC_CCR7.	0	0	0	0	0	0	0	0	0	0	0	0	0	0	0	0	0	0	0	0	0	0	0	0	0	0	0	0	0	0	0	0	0	0	0	0	0	0	0	0	0	0	0	0	0	0	0	0	0
DC_cDC1	1.4524e-09	0.000234362	4.4037e-07	7.11757e-05	9.26156e-06	6.40375e-05	0.00010769	3.95116e-05	1.6709e-13	1.31781e-05	0.000123703	0.000136671	0.00253211	0.00085371	2.47418e-05	0.000285792	0.000746881	1.33247e-05	0.000485808	7.4503e-05	5.06567e-08	0.00106322	0.00223687	1.63644e-05	0.00313921	0.00274272	2.21291e-07	0.000106234	2.72988e-05	9.50974e-05	2.90545e-05	1.13383e-05	8.4723e-08	0.000138294	0.000756402	0.00103403	7.29951e-08	6.00127e-05	0.00191818	0.00119439	0.00181091	0.000211805	1.37939e-05	0.000972956	0.00118362	3.35796e-07	0.00033324	1.83614e-06	0.00171285
DC_cDC2	0.0108157	0.00148486	0.00408828	0.00288124	0.00274632	0.00352282	0.00230782	0.00247402	0.076408	0.00402102	0.00380967	0.00281768	0.00875794	0.00324633	0.00199765	0.00281372	0.00318653	0.00293371	0.00289316	0.0045949	0.00502114	0.00384498	0.00748206	0.00278034	0.00931328	0.01288	0.00533714	0.00607794	0.00321126	0.00334721	0.00136331	0.00289939	0.00526814	0.00364592	0.00356349	0.00307772	0.00679573	0.00403621	0.00559594	0.00363345	0.00477246	0.00186686	0.00254692	0.00351721	0.00312845	0.00470135	0.00271432	0.0014172	0.00639659
DC_pDC	0.000525608	0.000605233	0.00145107	0.00078468	0.000781955	0.00157124	0.0015916	0.0023588	6.99186e-06	0.00266246	0.00203712	0.00124089	0.000350528	0.000800096	0.000829813	0.000784767	0.0011638	0.00152053	0.000450022	0.00177147	0.000962529	0.000623331	0.000541971	0.00117118	0.000386003	0.000204453	0.00183107	0.000647187	0.000692934	0.00189895	0.000955188	0.00277692	0.0017351	0.00177671	0.000664931	0.00059714	0.00168916	0.000713614	0.000574451	0.00105157	0.000630169	0.000957306	0.00100309	0.000930037	0.000696377	0.00242477	0.00132679	0.0005222	0.000557007
Endo	0.00546604	0.00431895	0.00727431	0.00621054	0.0029198	0.00730009	0.00829752	0.00904031	0.000530993	0.015004	0.0126462	0.00627854	0.0178061	0.00692695	0.00376512	0.00413842	0.0139451	0.00626808	0.00383975	0.00965396	0.00605874	0.00505373	0.0203329	0.00833817	0.0201864	0.082137	0.0102755	0.00595808	0.00449127	0.0125891	0.00541268	0.0112051	0.0107757	0.0124934	0.00575693	0.00469529	0.0103678	0.00694722	0.00971461	0.0127649	0.0106712	0.00810839	0.00707897	0.0231025	0.00787018	0.0135574	0.00717276	0.00196591	0.0209049
FDC	0	0	0	0	0	0	0	0	0	0	0	0	0	0	0	0	0	0	0	0	0	0	0	0	0	0	0	0	0	0	0	0	0	0	0	0	0	0	0	0	0	0	0	0	0	0	0	0	0
ILC	0.0030071	0.00614858	0.00223745	0.00452184	0.00231222	0.00577839	0.00885702	0.0102901	0.000263705	0.00923519	0.0106428	0.0069001	0.00871114	0.00852297	0.00321717	0.00609466	0.0134818	0.00453016	0.00330672	0.00783684	0.00209998	0.00670045	0.0121345	0.00385768	0.00897737	0.00956723	0.00327799	0.00337566	0.00302924	0.0133193	0.00441996	0.00927577	0.00659511	0.0105065	0.00629683	0.00661382	0.00521394	0.00332595	0.00928777	0.0119546	0.0101722	0.00732147	0.00351303	0.0170368	0.00973068	0.00749445	0.00904228	0.00146195	0.0121675
Macrophages_M1	0.000340503	0.000554194	0.000527858	0.000381491	8.79791e-05	0.000698118	0.00111002	0.00127986	6.30973e-06	0.00269815	0.00254292	0.000662516	0.00639228	0.00204373	0.000148805	0.000860094	0.00285118	0.000540464	0.000728193	0.00140097	0.000317509	0.00220496	0.00640308	0.000513004	0.00673751	0.00713828	0.000861023	0.000775527	0.000218432	0.00293152	0.000179021	0.00151597	0.00146683	0.00196848	0.00182849	0.00176763	0.00120541	0.000420538	0.00514077	0.00297229	0.0043438	0.000626213	0.000244226	0.00457479	0.00305863	0.00218139	0.00131212	2.5206e-05	0.00568321
Macrophages_M2	6.16028e-05	0.00518291	0.00102962	0.00342156	0.00332787	0.00244349	0.00306228	0.00243716	2.51776e-07	0.0024778	0.00359804	0.0029998	0.0063324	0.0037652	0.00417101	0.00386604	0.00446	0.00234513	0.00415757	0.00288277	0.000439533	0.00347074	0.00683573	0.00327373	0.00695687	0.0082238	0.000688555	0.00381994	0.00346928	0.00358091	0.00489467	0.00182238	0.000471562	0.00318729	0.00280109	0.00383689	0.000405658	0.0035846	0.00506344	0.00446141	0.00451203	0.0035158	0.00353837	0.00628718	0.00366746	0.000958105	0.00310964	0.00502366	0.00658199
Mast	0	0	0	0	0	0	0	0	0	0	0	0	0	0	0	0	0	0	0	0	0	0	0	0	0	0	0	0	0	0	0	0	0	0	0	0	0	0	0	0	0	0	0	0	0	0	0	0	0
Monocytes	2.32011e-05	0.00203065	0.000538605	0.00196518	0.000575199	0.00252982	0.00356546	0.00343612	2.89443e-08	0.00301105	0.00579598	0.00293646	0.0103456	0.00502789	0.000957095	0.00249968	0.00897298	0.00155428	0.00188437	0.00408809	0.000157745	0.00422844	0.0122621	0.00152056	0.0122946	0.0172582	0.000443066	0.00196396	0.00123699	0.00514345	0.00117689	0.00248408	0.000297545	0.00553147	0.00417823	0.00404293	0.000262945	0.00157241	0.00819307	0.0092713	0.0081975	0.00298336	0.00111755	0.0131935	0.00605349	0.000726447	0.00466471	0.00027236	0.0127484
NK	0.000352226	0.00929907	0.00277888	0.00760121	0.00336807	0.00840459	0.0114357	0.010971	1.83631e-06	0.0107248	0.0142437	0.00836157	0.0307273	0.0147743	0.00446657	0.00823273	0.0239834	0.00542768	0.00667834	0.00931146	0.00128856	0.0118298	0.0328751	0.00762586	0.0306354	0.0412117	0.00266964	0.0060274	0.00527806	0.0172602	0.00665611	0.00917347	0.00278961	0.0159399	0.01087	0.0115882	0.00209171	0.00705193	0.0225915	0.023792	0.0235783	0.013213	0.00710564	0.0336733	0.0190534	0.00453177	0.0124275	0.00267273	0.0317596
NKT	0.00164113	0.0154277	0.0056473	0.013024	0.00575324	0.0139177	0.0186567	0.0183946	3.77693e-05	0.0185436	0.0202629	0.0141045	0.0126641	0.0173437	0.00806991	0.0124025	0.0236699	0.0102842	0.00866089	0.0161781	0.00375781	0.0138037	0.0165966	0.0128067	0.0137338	0.00990188	0.00667939	0.00955285	0.00853806	0.0217151	0.0122155	0.0163769	0.00665351	0.0223255	0.0144203	0.0147529	0.00573784	0.0109115	0.0160604	0.0229228	0.0183036	0.0207867	0.0114216	0.0234777	0.0191082	0.00973531	0.0178734	0.0036407	0.0177697
T_CD4.	0.0326868	0.0865619	0.0583169	0.070663	0.0557779	0.0591845	0.0769547	0.0627805	0.010161	0.056829	0.0460816	0.0618751	0.0226069	0.0494448	0.0762154	0.0611716	0.0381486	0.0676194	0.0566884	0.060596	0.0576545	0.0472406	0.026906	0.0814957	0.0209046	0.0147044	0.0587596	0.0683785	0.0617319	0.0487062	0.104149	0.0579219	0.047019	0.0476792	0.0441091	0.0522276	0.0484659	0.0701955	0.0338467	0.0432575	0.0360247	0.0774556	0.0837062	0.0294671	0.0478527	0.0549556	0.0586851	0.0714296	0.0261626
T_CD4._TfH	0.0357921	0.0688254	0.0232056	0.0470366	0.0290691	0.0437393	0.063893	0.0623259	0.0120242	0.0536613	0.0563533	0.0505046	0.0683737	0.0597927	0.0392695	0.0519725	0.0711727	0.0396175	0.0375305	0.0498151	0.0233246	0.05294	0.0769079	0.0417972	0.0645163	0.0866696	0.0271229	0.034884	0.0367224	0.0713503	0.0540693	0.0560515	0.0688598	0.0573245	0.0527567	0.0585113	0.0483879	0.0388044	0.0660991	0.0695263	0.0695641	0.0626419	0.0408563	0.0834247	0.074252	0.0608753	0.0611163	0.0315504	0.0766347
T_CD4._TfH_GC	0.0265903	0.0479411	0.0328325	0.0388124	0.0235043	0.0283609	0.0319893	0.0242476	0.0123667	0.0242019	0.0230108	0.029622	0.0863138	0.0389235	0.0347408	0.0368921	0.0333412	0.0288938	0.0464311	0.0243148	0.0502133	0.0395787	0.0685152	0.0385612	0.0731538	0.0877276	0.0340316	0.0327274	0.031852	0.0259897	0.0392467	0.0230275	0.029021	0.0260996	0.0390441	0.0481592	0.0288346	0.0361464	0.0657111	0.0390303	0.0609689	0.0470817	0.0360827	0.0399989	0.0579771	0.0287296	0.0310423	0.0358423	0.0642164
T_CD4._naive	0.072313	0.155952	0.0636406	0.102146	0.0885196	0.0845462	0.119747	0.110332	0.0791677	0.0856191	0.0795551	0.0973646	0.0629836	0.0920785	0.11539	0.115759	0.0759056	0.0946524	0.086432	0.0910562	0.071135	0.0861601	0.0682714	0.0980753	0.0535831	0.0492529	0.0672605	0.087108	0.0926873	0.0941113	0.14223	0.0958125	0.104491	0.0797477	0.0744061	0.0959965	0.0867536	0.085547	0.074049	0.077058	0.0734071	0.10667	0.097932	0.0698326	0.093056	0.099752	0.100171	0.11135	0.0652563
T_CD8._CD161.	0.00298084	0.0193901	0.00821876	0.0141611	0.0086696	0.0168554	0.0266278	0.0282667	7.87047e-05	0.022575	0.0262608	0.0198804	0.0296098	0.0229999	0.0119769	0.0196033	0.0325693	0.0149874	0.010067	0.0220431	0.00576914	0.0194099	0.0368379	0.0133653	0.0278186	0.0363716	0.00855865	0.0103156	0.0100897	0.0318602	0.0161649	0.0234299	0.0114426	0.0251276	0.0178466	0.0200103	0.00921103	0.0102587	0.0293765	0.0301736	0.0293047	0.0191724	0.0119471	0.0428884	0.0288299	0.0151062	0.0266817	0.00783339	0.0349681
T_CD8._cytotoxic	0.00417979	0.0496788	0.00886229	0.0423406	0.015926	0.0281857	0.0406287	0.0351033	0.000130905	0.0302863	0.0414045	0.0355586	0.0634066	0.0503776	0.023622	0.0367362	0.0620138	0.0198763	0.024761	0.0340948	0.00482885	0.0456289	0.0705807	0.0259922	0.0623997	0.0690658	0.00887708	0.0235228	0.0240828	0.0437536	0.035592	0.028758	0.0170202	0.0447471	0.0487071	0.0518428	0.0122187	0.0270547	0.06469	0.0628437	0.0665386	0.0559073	0.0256596	0.0688995	0.0675239	0.0197006	0.0473617	0.0124146	0.0692971
T_CD8._naive	0.00509046	0.0653866	0.0216375	0.0437147	0.0351679	0.0310513	0.0409962	0.0311575	0.000362969	0.0255573	0.025727	0.0343091	0.0156008	0.0337183	0.0465849	0.0426733	0.0253309	0.0315354	0.0370426	0.0300353	0.0163033	0.0323401	0.0185326	0.0450552	0.0145825	0.0113143	0.0171758	0.0391143	0.0410435	0.0279365	0.0597761	0.0253981	0.0132307	0.0279287	0.0287469	0.0366713	0.0117909	0.0408355	0.0220722	0.0261728	0.0231086	0.0450238	0.046259	0.022183	0.0316826	0.016516	0.0335483	0.0446854	0.0187487
T_TIM3.	0.00245526	0.00215256	0.00907409	0.00314321	0.00386972	0.00349953	0.00311521	0.00267953	0.000602286	0.00317856	0.00296186	0.00262604	0.00193397	0.00258913	0.00428948	0.00225141	0.00364814	0.00459659	0.00426801	0.00303429	0.0116691	0.00218465	0.00253689	0.0056991	0.00257751	0.00156242	0.0077568	0.00452966	0.00376184	0.00301092	0.00366049	0.00280325	0.00202004	0.00349508	0.00229604	0.0023525	0.00314303	0.00430965	0.0023333	0.00396865	0.00281686	0.003553	0.00505239	0.00343399	0.00265518	0.00255927	0.00265827	0.00723173	0.00256965
T_TfR	0.0105048	0.0219832	0.0104701	0.0176328	0.00834649	0.0107674	0.0130681	0.00951215	0.0209355	0.00944265	0.0108408	0.0123791	0.0253525	0.0172694	0.0115855	0.0134526	0.0170466	0.00884722	0.0135791	0.0105821	0.0118813	0.0175491	0.0237535	0.0135395	0.0235787	0.0287626	0.0099477	0.0119351	0.0124386	0.0123083	0.0161791	0.00863549	0.00884089	0.0121761	0.019047	0.0208344	0.00922179	0.0142157	0.023779	0.0191186	0.0242169	0.0219055	0.0145224	0.0195929	0.0259907	0.00928586	0.0144747	0.00959795	0.0245123
T_Treg	0.0253657	0.0649229	0.0235321	0.0423956	0.0282342	0.0295892	0.0412267	0.0347413	0.0564204	0.0290589	0.0305947	0.036274	0.0388401	0.0413407	0.0376901	0.0426714	0.0370674	0.0303381	0.0349444	0.0313914	0.0274378	0.0401434	0.0398251	0.0365273	0.0347757	0.0484446	0.0231903	0.0318213	0.0334666	0.0339957	0.0491615	0.0303476	0.0274506	0.031843	0.0396721	0.0475987	0.0248455	0.0333128	0.0412376	0.0396124	0.0430117	0.0498004	0.0370444	0.037646	0.0516945	0.0281086	0.0393572	0.0387246	0.0391945
VSMC	0	0	0	0	0	0	0	0	0	0	0	0	0	0	0	0	0	0	0	0	0	0	0	0	0	0	0	0	0	0	0	0	0	0	0	0	0	0	0	0	0	0	0	0	0	0	0	0	0
[truncated: 3,990 more columns]

## Sheet: Tangram
	AAACAAGTATCTCCCA-1	AAACAATCTACTAGCA-1	AAACACCAATAACTGC-1	AAACAGAGCGACTCCT-1	AAACAGCTTTCAGAAG-1	AAACAGGGTCTATATT-1	AAACAGTGTTCCTGGG-1	AAACATTTCCCGGATT-1	AAACCCGAACGAAATC-1	AAACCGGGTAGGTACC-1	AAACCGTTCGTCCAGG-1	AAACCTAAGCAGCCGG-1	AAACCTCATGAAGTTG-1	AAACGAAGAACATACC-1	AAACGAAGATGGAGTA-1	AAACGACAGTCTTGCC-1	AAACGAGACGGTTGAT-1	AAACGGGCGTACGGGT-1	AAACGGGTTGGTATCC-1	AAACGGTTGCGAACTG-1	AAACGTGTTCGCCCTA-1	AAACTAACGTGGCGAC-1	AAACTCGGTTCGCAAT-1	AAACTCGTGATATAAG-1	AAACTGCTGGCTCCAA-1	AAACTTAATTGCACGC-1	AAACTTGCAAACGTAT-1	AAAGACATGAAGTTTA-1	AAAGACCCAAGTCGCG-1	AAAGACTGGGCGCTTT-1	AAAGGCCCTATAATAC-1	AAAGGCTACGGACCAT-1	AAAGGCTCTCGCGCCG-1	AAAGGGATGTAGCAAG-1	AAAGGGCAGCTTGAAT-1	AAAGGTAAGCTGTACC-1	AAAGTAGCATTGCTCA-1	AAAGTCACTGATGTAA-1	AAAGTCGACCCTCAGT-1	AAAGTGTGATTTATCT-1	AAAGTTGACTCCCGTA-1	AAATAACCATACGGGA-1	AAATAAGGTAGTGCCC-1	AAATACCTATAAGCAT-1	AAATAGCTTAGACTTT-1	AAATAGGGTGCTATTG-1	AAATCCGATACACGCC-1	AAATCGCGGAAGGAGT-1	AAATCGTGTACCACAA-1
B_Cycling	0.0495408	0.0683946	0.0553876	0.0548028	0.0431921	0.0526745	0.0298489	0.0508614	0.0471535	0.0460916	0.0593219	0.0633671	0.0566079	0.0667731	0.0528325	0.0878511	0.0600477	0.0645085	0.202064	0.042601	0.0565973	0.0637807	0.0389368	0.0522968	0.132969	0.0972861	0.0390792	0.0433904	0.0622765	0.0663678	0.0308205	0.0455636	0.0334379	0.0487346	0.0359035	0.0420077	0.0661214	0.061824	0.0390065	0.063597	0.0514246	0.0537399	0.0566979	0.0508418	0.031378	0.0288086	0.0911235	0.0476343	0.0435003
B_GC_DZ	0.0902056	0.0277583	0.0240321	0.0195088	0.0299317	0.0151645	0.0203597	0.0346383	0.0268838	0.0625985	0.0318085	0.0426776	0.0245985	0.0876791	0.0602177	0.0468671	0.01934	0.0286348	0.0547537	0.0355613	0.0408001	0.0295338	0.0454999	0.0275417	0.0639174	0.0187682	0.0287996	0.0434888	0.0229371	0.0284083	0.0197327	0.033745	0.0192649	0.0236465	0.0254483	0.0292477	0.0333639	0.0355934	0.0713421	0.0328784	0.0166279	0.00601455	0.0564079	0.0422688	0.0123939	0.0849153	0.0415238	0.0173347	0.0273935
B_GC_LZ	0.043581	0.042509	0.0320564	0.0426551	0.0447913	0.0197767	0.0375329	0.0540095	0.0530367	0.0212519	0.0412465	0.0676598	0.0758266	0.0496676	0.0280374	0.0394155	0.0225475	0.04868	0.0562069	0.0577957	0.0433486	0.0485183	0.0706286	0.0549828	0.061698	0.0384286	0.0158445	0.0454528	0.0314083	0.0465376	0.0311671	0.0319607	0.0418202	0.0350831	0.0377552	0.0382916	0.0287407	0.0543614	0.0425457	0.063713	0.0402808	0.0179307	0.044379	0.0377501	0.0643979	0.0358296	0.0872193	0.0345487	0.0342056
B_GC_prePB	2.32014e-05	0.00718501	0.00334542	0.000106264	9.64685e-05	0.000451681	0.000906687	5.03619e-05	0.000527802	2.74726e-05	0.000712325	2.20389e-05	5.91745e-05	0.0011955	0.000847365	2.42209e-05	0.00122887	0.00110418	0.00341827	1.95121e-05	0.00135445	2.21706e-05	0.000120523	0.00320806	0.00471204	0.00556159	0.000685823	0.00695499	0.00301679	0.00314268	0.00112463	0.00302514	0.00110913	2.53379e-05	0.00421768	0.00253391	0.000892296	0.000473659	0.000663896	0.000472503	3.32941e-05	2.39556e-05	0.000472285	5.11334e-05	0.00213046	6.27133e-05	0.000394017	2.59752e-05	8.36551e-05
B_IFN	0.000154622	0.00110356	0.000159493	0.11788	0.0022022	0.00121454	0.00276658	0.00802891	5.12772e-05	5.96992e-05	0.00219627	0.00217224	0.000332439	0.00193476	0.00967741	0.00572818	0.00117266	0.00457828	0.000417606	0.000651411	0.0101033	0.002476	0.00185379	4.85419e-05	0.000139657	0.00210034	0.000180052	0.0022775	4.24242e-05	0.000115863	0.00020052	0.00351929	7.31313e-05	9.55887e-05	0.000127345	0.00630974	9.83161e-05	4.2143e-05	0.000663475	0.00598086	0.000120164	0.0429147	4.14652e-05	0.000164686	0.00665006	0.00143351	0.00287624	7.00962e-05	0.00069947
B_activated	0.0549139	0.0378034	0.0655094	0.0445256	0.0784522	0.0574497	0.0506623	0.0524986	0.070012	0.0290288	0.0531304	0.0500573	0.0991477	0.07307	0.058835	0.0510009	0.108417	0.0441945	0.0281593	0.0448341	0.0431787	0.049574	0.0401947	0.0284447	0.0226112	0.0281677	0.0847593	0.0538464	0.0819384	0.0319208	0.00982978	0.04171	0.0670835	0.0459231	0.0757332	0.10348	0.0399142	0.0583616	0.0533582	0.0306778	0.0323359	0.0339834	0.0372419	0.0415629	0.0286121	0.0495261	0.0232173	0.0824714	0.0395824
B_mem	0.171687	0.146105	0.225887	0.166517	0.233058	0.215546	0.187094	0.17807	0.167231	0.22028	0.236007	0.233607	0.149465	0.203566	0.231037	0.18874	0.156192	0.204332	0.11978	0.181922	0.199556	0.206027	0.170357	0.146437	0.12374	0.146873	0.152285	0.208939	0.190881	0.189863	0.152484	0.218552	0.146241	0.170652	0.213205	0.241962	0.193941	0.234149	0.187105	0.154011	0.161204	0.136313	0.165351	0.163654	0.109239	0.1507	0.195377	0.27757	0.170669
B_naive	0.141884	0.0603858	0.11655	0.124373	0.266518	0.134833	0.0899024	0.123094	0.122458	0.122407	0.167341	0.117615	0.1725	0.117008	0.136177	0.210817	0.146331	0.11574	0.0966119	0.121775	0.173874	0.181005	0.129696	0.0916499	0.106964	0.0945276	0.135008	0.106833	0.11147	0.167318	0.0874571	0.158127	0.143269	0.148442	0.192105	0.120126	0.145052	0.0791285	0.203418	0.0822826	0.0611715	0.101321	0.0789759	0.150184	0.0436801	0.167206	0.0926312	0.15874	0.0854661
B_plasma	0.0271208	0.00214205	0.0203597	0.00310571	0.00926649	0.0189517	0.0102769	0.0222152	0.0450406	0.0220443	0.012897	0.00218079	0.00577813	0.00493764	0.00837365	0.00589764	0.0087021	0.0123105	0.0123779	0.00591679	0.0116386	0.0052516	0.00888954	0.0120534	0.0211606	0.0236125	0.0323524	0.00743739	0.0123926	0.0328854	0.0114985	0.012661	0.0207269	0.0154985	0.00515028	0.00774983	0.026613	0.00620613	0.0114938	0.0135458	0.00837387	0.00824758	0.00522711	0.0156875	0.00962544	0.0210321	0.0110874	0.00835992	0.0172478
B_preGC	0.00247254	0.00690858	0.00707349	0.00972033	0.00679951	0.00452531	0.00455675	0.000442051	0.00582509	0.0100277	0.00293365	0.0114815	0.00140751	0.01046	0.00192544	0.0129464	0.0125039	0.00700501	0.00271364	0.0191135	0.00481039	0.0112372	0.000264888	0.00150124	0.000190598	0.00145491	0.00327299	0.0157041	0.0155834	0.00550239	0.000455691	0.0162212	0.00962858	0.00106418	0.00159032	0.0126047	0.00403629	0.00179868	0.00666466	0.00340055	0.00805061	0.00373967	0.00414922	0.0212504	0.000112849	0.00782134	0.00174785	0.00316938	0.00173272
DC_CCR7.	0.000331002	0.000922699	4.27268e-05	0.000212369	7.29204e-05	0.00030662	0.000490926	0.00152244	0.000883737	0.00151404	5.60226e-05	4.28398e-05	0.000431856	0.00121871	0.0012209	0.000864135	0.000189004	0.000435335	0.00105414	0.00010948	0.000474815	0.000532031	0.000467888	0.000339584	0.000158747	0.00307111	0.000176514	0.00332041	0.000260788	0.000232262	0.000273407	0.000118892	3.63137e-05	0.0029913	0.000104959	0.000158718	0.00069152	0.00145212	0.00215356	0.00167175	0.000210156	4.68323e-05	0.00273697	0.000505728	0.000146442	0.000112517	0.000327092	0.000834371	0.000158262
DC_cDC1	0.00015703	0.00055031	0.00194453	3.58931e-05	3.87926e-05	0.000333094	0.0030795	0.00380296	0.000106251	0.00221884	0.0016565	7.98183e-05	0.000151053	0.00169726	9.8128e-05	0.000227122	0.000462751	0.000459755	0.000439525	0.0020782	6.35915e-05	7.92103e-05	0.000872525	0.00131138	0.000177343	0.00201241	0.00380931	0.0011556	3.45271e-05	4.6835e-05	0.000139586	0.000134733	0.000206436	0.000245855	4.23781e-05	0.00146053	0.000182436	0.00282592	8.64715e-05	0.00132652	0.00300682	0.000174442	0.00156835	9.23494e-05	0.000180251	0.0097607	0.00273445	0.00105901	0.00202366
DC_cDC2	0.000436671	0.00163706	0.00546985	0.00212401	0.00224637	0.00138482	0.00648788	0.00165386	0.00214068	0.00167835	0.00201712	0.00240826	0.00127846	0.00133446	0.000949771	0.0016951	0.000982214	0.00203155	0.000567842	0.00110114	0.00280244	0.000360358	0.00111428	0.00356753	0.00284805	0.0132226	0.00136139	0.00431365	0.00362366	0.00137228	0.00173068	0.00270897	0.00175449	0.003212	0.000509057	0.00060327	0.00225484	0.00171551	0.00384758	0.00357821	0.00418433	0.000644164	0.00248153	0.000569517	0.0023853	0.00605103	0.00498181	0.00267786	0.00278508
DC_pDC	0.00294883	0.00222404	0.00366242	0.00206413	0.00147447	0.00070874	0.00353914	0.00438155	0.000819102	0.00362155	0.00517802	0.00119814	0.000861554	0.00172522	0.00141728	0.0015964	0.00508004	0.00268962	0.00134787	0.00397003	0.00366994	0.00260333	0.0028561	0.00516425	0.00295357	0.0105647	0.00620165	0.00598795	0.0017833	0.00350888	0.00164863	0.00194676	0.00375881	0.00314775	0.00221041	0.00223892	0.00202098	0.00920986	0.00602843	0.00442461	0.00221331	0.00174081	0.000668669	0.00457402	0.00152823	0.00191087	0.000797926	0.00125829	0.0047893
Endo	0.0130915	0.00664527	0.0114847	0.00403973	0.00339648	0.00622863	0.00854453	0.00756607	0.00480679	0.0203655	0.00912344	0.00736403	0.011201	0.00511913	0.00526434	0.0043618	0.00792845	0.00711392	0.00592704	0.0133217	0.00930372	0.00556016	0.0204969	0.0115767	0.00788539	0.0616942	0.00871	0.009288	0.00633243	0.00666003	0.00680039	0.00928045	0.00496448	0.00872906	0.00848771	0.00414752	0.00906209	0.0109946	0.0140419	0.0107244	0.010237	0.00412808	0.00534423	0.0161057	0.00738613	0.0069577	0.00906614	0.00329378	0.00938307
FDC	0.000555744	0.000175673	6.37105e-05	0.00193886	0.000437576	0.00038495	0.000353234	0.000272717	0.00109143	0.000203588	0.000729383	0.000828835	0.00133276	0.00244158	0.000469003	0.000346176	0.000741865	0.00107478	0.00177132	0.00109619	0.000484502	0.00109115	0.000376164	0.000661424	0.00235616	0.0107868	0.000548906	0.00161002	0.000275732	0.00446242	0.00201519	0.000624808	0.00097576	0.000212485	0.000304893	0.000851912	0.000216323	0.00066536	0.00046439	0.000304452	0.000395354	0.000478312	0.000516715	0.00038735	0.000564413	0.000229972	0.00147169	0.000636616	0.000606267
ILC	0.00875184	0.0122308	0.0122697	0.00471059	0.00479299	0.00789946	0.00698921	0.00837287	0.00665183	0.00660009	0.0110233	0.00760173	0.014666	0.0048814	0.00529429	0.00642675	0.0171912	0.00458829	0.00741036	0.00934103	0.0154062	0.0041518	0.010444	0.00699905	0.0195166	0.0423488	0.0051426	0.00961287	0.00889655	0.0102024	0.00817352	0.00787738	0.0191223	0.00874924	0.00437872	0.00519732	0.00411371	0.00835353	0.00853963	0.0113749	0.0106568	0.00424529	0.0044477	0.0061157	0.00934294	0.00833113	0.00694085	0.00663516	0.0203268
Macrophages_M1	0.00138097	0.00251959	0.0049215	0.00148347	0.000715553	0.00120275	0.00245489	0.00075094	0.000751606	0.00276097	0.00275794	0.00101288	0.00843696	0.000257143	0.000272013	0.00171364	0.000345667	0.00176188	0.00490572	0.00179883	0.000587034	0.0018635	0.000723703	0.0034044	0.000387396	0.00436318	0.00148429	0.00235722	0.000155632	0.000586918	0.0016204	0.000780565	0.00137318	0.00100735	0.00017911	0.000775594	0.00106545	0.00167495	0.00213897	0.00478099	0.000624929	0.00034423	0.000642539	0.000220183	0.00393978	0.00184055	0.00271289	0.000271487	0.00405107
Macrophages_M2	0.0017976	0.000273017	0.0050096	0.000323947	0.000561934	0.000230718	0.00183934	0.000328866	0.00386885	0.00413705	0.00171288	0.00175727	0.00187959	0.000169858	0.000492891	0.00028343	0.000300009	0.000333593	7.13566e-05	0.00283907	0.00165141	0.000590528	0.00106641	0.00200382	0.000734591	0.00419114	0.00177663	0.000389963	0.0022004	0.00153488	0.00313261	0.00138353	0.00174008	0.00125482	0.00149237	0.00299471	0.00274408	0.00260477	0.000461479	0.00439809	0.0002217	0.000588494	0.000666618	0.00372813	0.00173941	0.00219078	0.000543374	0.00144032	0.000745934
Mast	8.01162e-05	0.000264194	8.93444e-05	0.000244951	6.81509e-05	3.10127e-05	0.000338142	0.000167099	0.00133572	0.000609741	0.000985129	0.000363536	0.000232649	0.000295852	2.33628e-05	2.31213e-05	0.000277549	7.21144e-05	3.25935e-05	0.000440081	0.00157969	7.58895e-05	0.000555918	0.000110041	0.000154986	0.00637614	0.000333679	0.000806612	0.000137288	0.000357712	0.000137179	3.01533e-05	0.000152689	0.000426421	0.000289464	0.000121871	0.000530608	8.94324e-06	0.000546918	0.000123805	7.8495e-05	6.29505e-05	0.000238828	0.000142171	2.13503e-05	0.000830937	7.08391e-05	0.000187423	0.000219222
Monocytes	0.00418264	0.00165886	0.0056177	0.00357703	0.00174088	0.00184637	0.0104773	0.00474272	0.00852032	0.0145516	0.00476883	0.00355682	0.0155459	0.00399274	0.00210514	0.00133026	0.00481277	0.00408916	0.00145431	0.0162868	0.00238164	0.00456556	0.0025039	0.00344394	0.00715031	0.012651	0.00717423	0.00479451	0.00516064	0.00491849	0.00145714	0.00282261	0.0122504	0.00217596	0.00228677	0.000742173	0.00907508	0.00374251	0.00477389	0.00841191	0.00141592	0.00552204	0.00425331	0.00513636	0.00122764	0.00758752	0.00406302	0.0014721	0.00552228
NK	0.00780348	0.0308165	0.0255327	0.0103543	0.00669221	0.0284654	0.0139262	0.0243499	0.0226137	0.0259298	0.0201388	0.0153453	0.00796346	0.0125598	0.0169389	0.00111833	0.0173958	0.0182558	0.0116118	0.0183413	0.0109481	0.019523	0.00442067	0.0510439	0.0195776	0.0101782	0.0109829	0.0184026	0.0168239	0.0149896	0.0233013	0.0133618	0.0112895	0.0246081	0.017775	0.0185553	0.021869	0.0254646	0.0136086	0.0208875	0.0511567	0.0117574	0.0414758	0.0282204	0.0153474	0.0153044	0.0157683	0.00391287	0.0199124
NKT	0.0226011	0.00393579	0.00609916	0.0187605	0.00395937	0.0120728	0.0200012	0.0269262	0.00900719	0.0238373	0.0213573	0.00556601	0.00796403	0.00780408	0.00384036	0.00594668	0.0278502	0.010022	0.0046859	0.0170057	0.0154058	0.0062854	0.00352716	0.00818147	0.00240722	0.011437	0.00495198	0.0181185	0.0253952	0.00133213	0.0188774	0.0133233	0.00685391	0.0170519	0.00650717	0.005574	0.0108492	0.011599	0.000770774	0.0200718	0.0415777	0.00207337	0.0252401	0.0108943	0.00572345	0.0062297	0.0096436	0.00358153	0.00979217
T_CD4.	0.0416183	0.0357829	0.0300963	0.045667	0.0193332	0.0657034	0.0381811	0.0603416	0.0355234	0.0317378	0.0173378	0.0290581	0.0314108	0.0211776	0.0364376	0.0320467	0.0279536	0.0416658	0.0290395	0.0461405	0.029093	0.0420015	0.0363205	0.0443467	0.0601797	0.0263267	0.0493024	0.0431832	0.0439138	0.044796	0.0681708	0.0234965	0.0466595	0.0446126	0.0294137	0.0301243	0.0734872	0.0683609	0.0386599	0.056114	0.0576995	0.0797549	0.0469628	0.0453544	0.0844518	0.0456956	0.0186529	0.0429886	0.0362281
T_CD4._TfH	0.0591649	0.11547	0.0393987	0.0451586	0.044088	0.0515238	0.103848	0.0500443	0.0629818	0.0752159	0.0694258	0.0509773	0.0438239	0.0473301	0.0644472	0.0365136	0.0542323	0.076026	0.0917394	0.0771391	0.065118	0.0504384	0.0690328	0.0652937	0.0620619	0.0635238	0.0817217	0.0509458	0.0568061	0.0579937	0.140822	0.0524904	0.0555865	0.075295	0.10245	0.0373594	0.0472834	0.0660607	0.0389438	0.0775592	0.0801754	0.070292	0.0813095	0.0993347	0.114593	0.0542823	0.0301437	0.049957	0.093396
T_CD4._TfH_GC	0.0263843	0.0779577	0.0699757	0.0383924	0.0249888	0.0475308	0.0499016	0.0516072	0.0402616	0.0876061	0.021406	0.069455	0.0119574	0.039779	0.0472461	0.0262437	0.0631247	0.044725	0.0369526	0.0455101	0.0602699	0.0396733	0.035335	0.0420014	0.0159071	0.0322232	0.0323447	0.0507677	0.0310114	0.0243533	0.0660901	0.0566951	0.0964714	0.0509864	0.0375805	0.0624804	0.0550225	0.0407955	0.0696425	0.0692533	0.0393957	0.0232136	0.0505664	0.0433705	0.0667799	0.0288	0.0536852	0.0381921	0.0845683
T_CD4._naive	0.0589604	0.130439	0.066691	0.0503368	0.0644299	0.0913465	0.0735271	0.102051	0.088373	0.0437936	0.0632846	0.0698233	0.0372703	0.087372	0.0706036	0.084215	0.0522272	0.0852134	0.0802381	0.0626415	0.0715667	0.072339	0.0677576	0.109794	0.0441724	0.0731403	0.0864775	0.0922064	0.0746077	0.0710569	0.0803917	0.0761352	0.0407807	0.0998541	0.062764	0.068881	0.0689009	0.0451404	0.049328	0.0562217	0.110999	0.124229	0.0991413	0.025059	0.116524	0.0612802	0.0878546	0.0624883	0.135197
T_CD8._CD161.	0.040396	0.0161822	0.0262974	0.0164948	0.0240567	0.0190276	0.0339856	0.031983	0.0386892	0.0296009	0.0410493	0.0384722	0.0401068	0.0315948	0.027643	0.0259704	0.0161659	0.0450343	0.0197145	0.0348729	0.0288824	0.0218304	0.0494249	0.0344255	0.0503408	0.0165117	0.0461056	0.0382412	0.0217692	0.0356054	0.0434945	0.040568	0.045435	0.0133564	0.0142277	0.0179649	0.0280069	0.0163688	0.017886	0.0388522	0.0213069	0.0541444	0.0225961	0.0306832	0.0609633	0.035705	0.0253057	0.0292845	0.0328884
T_CD8._cytotoxic	0.0587451	0.0560912	0.0536329	0.0886973	0.0268039	0.0477693	0.0558831	0.0339289	0.055711	0.0343683	0.0295577	0.0389728	0.062013	0.0335069	0.0409629	0.0411255	0.0832241	0.054687	0.0573541	0.0424979	0.0412044	0.0528749	0.0497343	0.0729678	0.0778735	0.0412536	0.076592	0.0525262	0.0488432	0.0491848	0.0534959	0.051567	0.0811628	0.0509082	0.0562231	0.0714249	0.0588313	0.0520679	0.0330744	0.055007	0.0683008	0.0705468	0.064172	0.0784749	0.0591147	0.0445144	0.0936113	0.0421086	0.0419764
T_CD8._naive	0.0218626	0.0407796	0.0168489	0.0218018	0.0260328	0.0348519	0.0557093	0.0310608	0.0318614	0.0176948	0.0258589	0.0227395	0.0479257	0.0153318	0.0263148	0.0324203	0.0400886	0.025463	0.0160516	0.0353241	0.0272887	0.0227312	0.0213871	0.0534424	0.0119545	0.0166067	0.0300447	0.0166763	0.0312265	0.0269551	0.0493909	0.0260466	0.0306645	0.0424507	0.0198127	0.0206718	0.0334436	0.0345717	0.0101486	0.0413029	0.0373224	0.0482131	0.0225779	0.0283936	0.078975	0.0382154	0.0312687	0.042989	0.0196873
T_TIM3.	0.00317483	0.0011099	0.00263733	0.00694791	0.000219627	0.00549507	0.00103051	0.00146334	0.0065258	0.00455503	0.00341088	0.000499575	0.00263789	0.0018064	0.00167405	0.00167303	0.00120541	0.00250234	0.00890643	0.00302045	0.00500472	0.000718629	0.00615709	0.0072033	0.0282194	0.0102278	0.00250627	0.00281373	0.00578126	0.00170634	0.00222106	0.00909287	0.00246546	0.00352089	0.00117263	0.00135552	0.00102249	0.00853863	0.00154818	0.000456531	0.00475659	0.00444985	0.00352163	0.00146904	0.00785549	0.00118223	0.00990858	0.000831103	0.00144078
T_TfR	0.0148555	0.00827298	0.0270822	0.0159647	0.00356416	0.0100229	0.0138187	0.00779013	0.00908596	0.0112005	0.00694959	0.00687674	0.016621	0.0256767	0.0174425	0.0135159	0.0167684	0.016783	0.00865176	0.0176296	0.00548096	0.0114453	0.0452691	0.0149481	0.00192484	0.0253373	0.0172446	0.0206409	0.0117078	0.0159365	0.0187838	0.0117248	0.0205244	0.0220533	0.0111924	0.0104303	0.00925086	0.0181202	0.0376055	0.0183763	0.0239436	0.0401984	0.0285358	0.012139	0.0166458	0.0131533	0.00613501	0.0159693	0.00639203
T_Treg	0.0285906	0.0533234	0.0344313	0.037163	0.0257414	0.0447011	0.0610948	0.020477	0.0298979	0.0218221	0.0321743	0.0348948	0.0478738	0.0362714	0.0405617	0.0307708	0.0244726	0.0232905	0.0333155	0.0366508	0.0155259	0.0409826	0.0628251	0.0389273	0.0419609	0.035738	0.0324153	0.0167959	0.0709087	0.0494475	0.0627123	0.0319312	0.0327262	0.0336433	0.0288711	0.0312561	0.0210326	0.0372791	0.028894	0.0440001	0.0500587	0.0485637	0.0409109	0.0348978	0.0359904	0.0620257	0.0364667	0.01779	0.046289
VSMC	0.000545505	0.000442775	0.000340387	0.000311143	0.000235712	0.000343983	0.000591714	0.0005054	0.000271609	0.000559813	0.000446064	0.000265277	0.00069162	0.000365053	0.000319557	0.000283491	0.000496613	0.000593445	0.000252502	0.000653147	0.000545051	0.000257304	0.000889355	0.000678966	0.000995017	0.00943369	0.000324441	0.000720538	0.000397379	0.000698236	0.000348816	0.000773405	0.000391633	0.000342081	0.0004883	0.000316702	0.00027067	0.00044575	0.000545205	0.000218765	0.000439814	0.000360066	0.000480059	0.000717093	0.000354366	0.000472935	0.000647745	0.000216445	0.00104102
[truncated: 3,990 more columns]

## Sheet: CellTrek
	AAACAAGTATCTCCCA-1	AAACAATCTACTAGCA-1	AAACACCAATAACTGC-1	AAACAGAGCGACTCCT-1	AAACAGCTTTCAGAAG-1	AAACAGGGTCTATATT-1	AAACAGTGTTCCTGGG-1	AAACATTTCCCGGATT-1	AAACCCGAACGAAATC-1	AAACCGGGTAGGTACC-1	AAACCGTTCGTCCAGG-1	AAACCTAAGCAGCCGG-1	AAACCTCATGAAGTTG-1	AAACGAAGAACATACC-1	AAACGAAGATGGAGTA-1	AAACGACAGTCTTGCC-1	AAACGAGACGGTTGAT-1	AAACGGGCGTACGGGT-1	AAACGGGTTGGTATCC-1	AAACGGTTGCGAACTG-1	AAACGTGTTCGCCCTA-1	AAACTAACGTGGCGAC-1	AAACTCGGTTCGCAAT-1	AAACTCGTGATATAAG-1	AAACTGCTGGCTCCAA-1	AAACTTAATTGCACGC-1	AAACTTGCAAACGTAT-1	AAAGACATGAAGTTTA-1	AAAGACCCAAGTCGCG-1	AAAGACTGGGCGCTTT-1	AAAGGCCCTATAATAC-1	AAAGGCTACGGACCAT-1	AAAGGCTCTCGCGCCG-1	AAAGGGATGTAGCAAG-1	AAAGGGCAGCTTGAAT-1	AAAGGTAAGCTGTACC-1	AAAGTAGCATTGCTCA-1	AAAGTCACTGATGTAA-1	AAAGTCGACCCTCAGT-1	AAAGTGTGATTTATCT-1	AAAGTTGACTCCCGTA-1	AAATAACCATACGGGA-1	AAATAAGGTAGTGCCC-1	AAATACCTATAAGCAT-1	AAATAGCTTAGACTTT-1	AAATAGGGTGCTATTG-1	AAATCCGATACACGCC-1	AAATCGCGGAAGGAGT-1	AAATCGTGTACCACAA-1
B_Cycling	1	0	0	0	0	1	0	0	0	0	1	0	0	0	1	0	0	0	0	0	0	1	0	0	0	0	0	0	0	0	0	1	0	0	0	0	0	1	0.75	0	0	0	0	0	0	0	0	0	0
B_GC_DZ	0	0	0	0	0	0	0	0	0	0	0	0	0	0	0	0	0	0	0	0	0	0	0	0	0	0	0	0	0	0	0	0	0	0	0	1	0	0	0	0	0	0	0	1	0	1	0	0	0
B_GC_LZ	0	0	0	0	0	0	0	0	0	0	0	0	0	0	0	0	0	0	0	0	0	0	0	0	0.666667	0	0	0	0	0	0	0	0	1	0	0	0	0	0	0	0	0	0	0	0	0	0	0	0
B_GC_prePB	0	0	0	0	0	0	0	0	0	0	0	0	0	0	0	0	0	0	0	0	0	0	0	0	0	0	0	0	0	0	0	0	0	0	0	0	0	0	0	0	0	0	0	0	0	0	0	0	0
B_IFN	0	0	0	0	0	0	0	0	0	1	0	0	0	0	0	0	0	0	0	0	0	0	0	0	0	0	0	0	0	0	0	0	0	0	0	0	0	0	0	0	0	0	0	0	0	0	0	0	0
B_activated	0	0	0	0	0	0	0	1	0	0	0	0	0	0	0	0	0	0	0	0	0	0	0	0	0	0.25	0	0	0	0	0	0	0	0	0	0	0	0	0	0	0	0	0	0	0	0	0	1	0
B_mem	0	0	0	0	0	0	0	0	0	0	0	0	0	0	0	0	0	0	0	0.25	1	0	0	0	0	0	0	0	0	0	0	0	0	0	0	0	0	0	0	0	0	0	0	0	0.5	0	0	0	0.333333
B_naive	0	0	0	0	0	0	0	0	0	0	0	0	0	0	0	0	0	0	0	0	0	0	0	0	0.333333	0.75	0	0	1	0	0	0	0	0	0	0	0	0	0	1	0	1	0	0	0.5	0	0	0	0.666667
B_plasma	0	0	0	0	0	0	0	0	1	0	0	0	0	0	0	0	0	0	0	0.75	0	0	0	0	0	0	0	0	0	0	0	0	0	0	0	0	0	0	0	0	0	0	0	0	0	0	0	0	0
B_preGC	0	0	0	0	0	0	0	0	0	0	0	0	0	0	0	0	0	0	0	0	0	0	0	0	0	0	0	0	0	0	0	0	0	0	0	0	0	0	0	0	0	0	0	0	0	0	0	0	0
DC_CCR7.	0	0	0	0	0	0	0	0	0	0	0	0	0	0	0	0	0	0	0	0	0	0	0	0	0	0	0	0	0	0	0	0	0	0	0	0	0	0	0	0	0	0	0	0	0	0	0	0	0
DC_cDC1	0	0	0	0	0	0	0	0	0	0	0	0	0	0	0	0	0	0	0	0	0	0	0	0.666667	0	0	0	0	0	0	1	0	0	0	0	0	0	0	0	0	0	0	0	0	0	0	0	0	0
DC_cDC2	0	0	0	0	0	0	0	0	0	0	0	0	0	0	0	0	0	0	0	0	0	0	0	0.333333	0	0	0	0	0	0	0	0	0	0	0	0	0	0	0	0	0	0	0	0	0	0	0	0	0
DC_pDC	0	0	0	0	0	0	0	0	0	0	0	0	0	0	0	0	0	0	0	0	0	0	0	0	0	0	0	0	0	0	0	0	0	0	0	0	0	0	0	0	0	0	0	0	0	0	0	0	0
Endo	0	0	0	0	1	0	0	0	0	0	0	0	0	0	0	0	0	0	0	0	0	0	0	0	0	0	0	0	0	0	0	0	0	0	0	0	0	0	0	0	0	0	0	0	0	0	0	0	0
FDC	0	0	0	0	0	0	0	0	0	0	0	0	0	0	0	0	0	0	0	0	0	0	0	0	0	0	0	0	0	0	0	0	0	0	0	0	0	0	0	0	0	0	0	0	0	0	0	0	0
ILC	0	0	0	0	0	0	0	0	0	0	0	0	0	0	0	0	0	0	0	0	0	0	0	0	0	0	0	0	0	0	0	0	0	0	0	0	0	0	0	0	0	0	0	0	0	0	0	0	0
Macrophages_M1	0	0	0	0	0	0	0	0	0	0	0	0	0	0	0	0	0	0	0	0	0	0	0	0	0	0	0	0	0	0	0	0	0	0	0	0	0	0	0	0	0	0	0	0	0	0	0	0	0
Macrophages_M2	0	0	0	0	0	0	0	0	0	0	0	0	0	0	0	0	0	0	0	0	0	0	0	0	0	0	0	0	0	0	0	0	0	0	0	0	0	0	0	0	0	0	0	0	0	0	0	0	0
Mast	0	0	0	0	0	0	0	0	0	0	0	0	0	0	0	0	0	0	0	0	0	0	0	0	0	0	0	0	0	0	0	0	0	0	0	0	0	0	0	0	0	0	0	0	0	0	0	0	0
Monocytes	0	0	0	0	0	0	0	0	0	0	0	0	0	0	0	0	0	0	0	0	0	0	0	0	0	0	0	0	0	0	0	0	0	0	0	0	0	0	0	0	0	0	0	0	0	0	0	0	0
NK	0	0	0	0	0	0	0	0	0	0	0	0	0	0	0	0	0	0	0	0	0	0	0	0	0	0	0	0	0	0	0	0	0	0	0	0	0	0	0	0	0	0	0	0	0	0	0	0	0
NKT	0	0	0	0	0	0	0	0	0	0	0	0	0	0	0	0	0	0	0	0	0	0	0	0	0	0	0	0	0	0	0	0	0	0	0	0	0	0	0	0	0	0	0	0	0	0	0	0	0
T_CD4.	0	0	0	0	0	0	0	0	0	0	0	0	0	0	0	0	0	0	0	0	0	0	0	0	0	0	0	0	0	0	0	0	0.5	0	0	0	0.5	0	0	0	0	0	0	0	0	0	0	0	0
T_CD4._TfH	0	0	0	0	0	0	0	0	0	0	0	0	0	0	0	0	0	0	0	0	0	0	0	0	0	0	0	0	0	0	0	0	0.5	0	0	0	0	0	0	0	0	0	0	0	0	0	0	0	0
T_CD4._TfH_GC	0	0	0	0	0	0	0	0	0	0	0	0	0	0	0	0	0	0	0	0	0	0	0	0	0	0	0	0	0	0	0	0	0	0	0	0	0	0	0.25	0	0	0	0	0	0	0	0	0	0
T_CD4._naive	0	0	0	0	0	0	0	0	0	0	0	0	0.5	0	0	0	0	0	0	0	0	0	0	0	0	0	0	0	0	0	0	0	0	0	1	0	0.5	0	0	0	0	0	0	0	0	0	0	0	0
T_CD8._CD161.	0	0	0	0	0	0	0	0	0	0	0	0	0.25	0	0	0	0	0	0	0	0	0	0	0	0	0	0	0	0	0	0	0	0	0	0	0	0	0	0	0	0	0	0	0	0	0	0	0	0
T_CD8._cytotoxic	0	0	1	0	0	0	0	0	0	0	0	0	0	0	0	0	0	0	0	0	0	0	0	0	0	0	0	0	0	0	0	0	0	0	0	0	0	0	0	0	0	0	0	0	0	0	0	0	0
T_CD8._naive	0	0	0	0	0	0	0	0	0	0	0	0	0.25	0	0	0	0	0	0	0	0	0	0	0	0	0	0	0	0	0	0	0	0	0	0	0	0	0	0	0	0	0	0	0	0	0	0	0	0
T_TIM3.	0	0	0	0	0	0	0	0	0	0	0	0	0	0	0	0	0	0	0	0	0	0	0	0	0	0	0	0	0	0	0	0	0	0	0	0	0	0	0	0	0	0	0	0	0	0	0	0	0
T_TfR	0	0	0	0	0	0	0	0	0	0	0	0	0	0	0	0	0	0	0	0	0	0	0	0	0	0	0	0	0	0	0	0	0	0	0	0	0	0	0	0	0	0	0	0	0	0	0	0	0
T_Treg	0	0	0	0	0	0	0	0	0	0	0	0	0	0	0	0	0	0	0	0	0	0	0	0	0	0	0	0	0	0	0	0	0	0	0	0	0	0	0	0	0	0	0	0	0	0	0	0	0
VSMC	0	0	0	0	0	0	0	0	0	0	0	0	0	0	0	0	0	0	0	0	0	0	0	0	0	0	0	0	0	0	0	0	0	0	0	0	0	0	0	0	0	0	0	0	0	0	0	0	0
[truncated: 3,990 more columns]
