# Supplementary material for: Spatial transcriptomics deconvolution at single-cell resolution using Redeconve
Source: Nat Commun. 2023 Dec 1;14:7930. doi: 10.1038/s41467-023-43600-9 (PMC10692090; doi:10.1038/s41467-023-43600-9)
Supplement: Supplementary file 4 — Source Data [file 41467_2023_43600_MOESM4_ESM.zip › Source Data Figure 6b.xlsx]

## Sheet: Sheet1
	IgA+ B plasma Cell Abundance	IgG+ B plasma Cell Abundance
AAACAAGTATCTCCCA-1	7.74113e-05	0.00978876
AAACAATCTACTAGCA-1	0.000169046	0.000819724
AAACACCAATAACTGC-1	0.000406946	0.00420544
AAACAGAGCGACTCCT-1	0.000102654	0.00139052
AAACAGCTTTCAGAAG-1	1.46188e-05	0.00286588
AAACAGGGTCTATATT-1	0.000187929	0.00254513
AAACAGTGTTCCTGGG-1	0.000160361	0.00457242
AAACATTTCCCGGATT-1	0.000108798	0.00356577
AAACCCGAACGAAATC-1	0.000654992	0.0150222
AAACCGGGTAGGTACC-1	8.3427e-05	0.0043053
AAACCGTTCGTCCAGG-1	0.00018805	0.00307003
AAACCTAAGCAGCCGG-1	0.000144602	0.00171943
AAACCTCATGAAGTTG-1	3.65984e-05	0.000508801
AAACGAAGAACATACC-1	6.25958e-05	0.00158979
AAACGAAGATGGAGTA-1	0.000126104	0.0014339
AAACGACAGTCTTGCC-1	9.21852e-05	0.00152388
AAACGAGACGGTTGAT-1	8.69848e-05	0.00231712
AAACGGGCGTACGGGT-1	0.000108631	0.00372336
AAACGGGTTGGTATCC-1	3.24981e-05	0.00134983
AAACGGTTGCGAACTG-1	0.000149952	0.00660934
AAACGTGTTCGCCCTA-1	1.17071e-05	0.00601461
AAACTAACGTGGCGAC-1	4.90922e-05	0.000963178
AAACTCGGTTCGCAAT-1	4.98544e-05	0.00127842
AAACTCGTGATATAAG-1	0.000686214	0.00298502
AAACTGCTGGCTCCAA-1	8.03233e-05	0.000775433
AAACTTAATTGCACGC-1	0	0.000137459
AAACTTGCAAACGTAT-1	0.000215832	0.00611243
AAAGACATGAAGTTTA-1	0.000244651	0.00169892
AAAGACCCAAGTCGCG-1	0.000144776	0.00142938
AAAGACTGGGCGCTTT-1	6.9309e-05	0.00613367
AAAGGCCCTATAATAC-1	0.000145205	0.00114307
AAAGGCTACGGACCAT-1	0.000927553	0.00449235
AAAGGCTCTCGCGCCG-1	0.000192616	0.00742828
AAAGGGATGTAGCAAG-1	0.000250355	0.00305944
AAAGGGCAGCTTGAAT-1	4.78589e-05	0.000931704
AAAGGTAAGCTGTACC-1	6.20326e-05	0.00106733
AAAGTAGCATTGCTCA-1	0.000268838	0.00729007
AAAGTCACTGATGTAA-1	0.000234652	0.00179487
AAAGTCGACCCTCAGT-1	3.35934e-05	0.00109496
AAAGTGTGATTTATCT-1	0.000118827	0.00212744
AAAGTTGACTCCCGTA-1	0.00015529	0.00100096
AAATAACCATACGGGA-1	0.000173633	0.00130452
AAATAAGGTAGTGCCC-1	0.00062884	0.00191056
AAATACCTATAAGCAT-1	0.000341735	0.0022645
AAATAGCTTAGACTTT-1	7.22401e-05	0.000801337
AAATAGGGTGCTATTG-1	0.000528428	0.00651071
AAATCCGATACACGCC-1	0.00031076	0.00161418
AAATCGCGGAAGGAGT-1	0.000118375	0.00138707
AAATCGTGTACCACAA-1	0.000189829	0.00115377
AAATCTAGCCCTGCTA-1	0.000135227	0.000992179
AAATGACTGATCAAAC-1	0.000108251	0.00342442
AAATGATTCGATCAGC-1	0.000440711	0.00289119
AAATGCTCGTTACGTT-1	0.000108363	0.00168716
AAATGGCATGTCTTGT-1	8.21248e-05	0.00105611
AAATGGCCCGTGCCCT-1	0.000364268	0.00622699
AAATGGTCAATGTGCC-1	0.000182196	0.00197534
AAATGTGGGTGCTCCT-1	0.000125103	0.00106055
AAATTACACGACTCTG-1	7.65355e-05	0.00233884
AAATTACCTATCGATG-1	7.13195e-05	0.00174652
AAATTCCAGGTCCAAA-1	0.000224456	0.00218705
AAATTGATAGTCCTTT-1	0.000573511	0.0138438
AAATTGCGGCGGTTCT-1	0.00052388	0.00115694
AAATTTACCGAAATCC-1	0.000319778	0.00344312
AAATTTGCGGGTGTGG-1	0.00128212	0.00244584
AACAACTGGTAGTTGC-1	0.000583928	0.00357626
AACAATACATTGTCGA-1	0.000304416	0.00384704
AACAATTACTCTACGC-1	0.000567049	0.00346188
AACACACGCTCGCCGC-1	0.000126096	0.00326228
AACACGACTGTACTGA-1	9.94875e-05	0.00109296
AACACGAGACGCGGCC-1	0.000291348	0.00279815
AACACGCGGCCGCGAA-1	0.000109765	0.00108564
AACAGCTGTGTGGCAA-1	0.000141905	0.00279879
AACAGGAAATCGAATA-1	8.44602e-05	0.00142662
AACAGGATGGGCCGCG-1	9.55653e-05	0.00110286
AACAGGTAGTATGGAT-1	0.000336161	0.00456956
AACATAGCGTGTATCG-1	9.87195e-05	0.00130452
AACATATCAACTGGTG-1	0.000282023	0.00106207
AACATCGATACGTCTA-1	6.22774e-05	0.00260234
AACATTGAAGTTGATC-1	0.000145658	0.00101349
AACATTGTGACTCGAG-1	0.000326776	0.00169537
AACCAAGACTTCTCTG-1	1.94057e-05	0.000444382
AACCAGTATCACTCTT-1	9.55185e-05	0.00295196
AACCATAGGGTTGAAC-1	2.48268e-05	0.000933997
AACCATGGGATCGCTA-1	0.000129504	0.0012583
AACCCAGAGACGGAGA-1	0.000409227	0.00175711
AACCCATCCCATGATC-1	0.000211753	0.00283041
AACCCGACAACCCGTG-1	0.000265013	0.00297525
AACCCGCTGTATTCCA-1	4.90511e-05	0.00105808
AACCCTACTGTCAATA-1	7.19867e-05	0.0008519
AACCCTGGTGGAACCA-1	0.000249226	0.0035419
AACCGAGCTTGGTCAT-1	0.000262397	0.00466413
AACCGCTAAGGGATGC-1	0.000118318	0.00165358
AACCGTTGTGTTTGCT-1	5.58249e-05	0.000704294
AACCTAAAGCCGTCCG-1	0.000136699	0.00330095
AACCTCGCTTTAGCCC-1	2.88264e-05	0.000923494
AACCTGTCACGGAATT-1	0.000112071	0.00207225
AACCTTTAAATACGGT-1	0.000184036	0.00318309
AACCTTTACGACGTCT-1	0.000235039	0.0018618
AACGAAAGTCGTCCCA-1	7.3989e-05	0.00119495
AACGATAATGCCGTAG-1	0.000144701	0.00350496
AACGATAGAAGGGCCG-1	0.000915651	0.00667784
AACGATATGTCAACTG-1	0.000122297	0.008066
AACGCGAACGGCAACA-1	9.93706e-05	0.00115395
AACGCGACCTTGGGCG-1	0.000198675	0.00421573
AACGCGGTCTCCAGCC-1	0.000333492	0.00209021
AACGCTGTTGCTGAAA-1	0.000243146	0.00192845
AACGGACGTACGTATA-1	0.000121063	0.00270355
AACGGCCATCTCCGGT-1	0.000126207	0.00368782
AACGTACTGTGGGTAC-1	0.000388223	0.00497023
AACGTAGTCTACCCAT-1	0.000227834	0.000893787
AACGTCAGACTAGTGG-1	0.000630596	0.00350351
AACGTCATCCGGCTTG-1	0.000139316	0.00351211
AACGTGATGAAGGACA-1	0.000192401	0.00181659
AACGTGCGAAAGTCTC-1	9.89836e-05	0.00200486
AACTACCCGTTTGTCA-1	0.00035505	0.00800235
AACTAGCGTATCGCAC-1	7.32547e-05	0.000668602
AACTAGGCTTGGGTGT-1	0.000180545	0.00384801
AACTCAAGTTAATTGC-1	4.55758e-05	0.00163073
AACTCCAGAGCGTGTT-1	8.0883e-05	0.000910386
AACTCCTAATCCCATG-1	8.99111e-05	0.00156026
AACTCGATGGCGCAGT-1	0.000157767	0.00109171
AACTCTCAATAGAGCG-1	7.84208e-05	0.000993992
AACTCTCAGTGTGCTC-1	0.00018274	0.00342168
AACTGAGGTCAGCGTC-1	9.92502e-05	0.00107981
AACTGATATTAGGCCT-1	5.13901e-05	0.000834374
AACTGGGTCCCGACGT-1	9.14074e-05	0.000935231
AACTGGGTTCGAGCCG-1	0.000103988	0.00147792
AACTGGTGTGGGCCTT-1	0.000164183	0.000903826
AACTTCTGCGTCTATC-1	5.8375e-05	0.000855643
AACTTGCCCGTATGCA-1	0.000276763	0.00341981
AACTTGCGTTCTCGCG-1	9.92478e-05	0.00106856
AACTTTAGCTGCTGAG-1	5.35185e-05	0.000601161
AAGAAGGATCAGTTAG-1	0.000210608	0.00184789
AAGACATACGTGGTTT-1	0.000134633	0.00234527
AAGACCAAATAACTCA-1	2.53634e-06	0.000208769
AAGACCCAACTGAACA-1	0.000363929	0.00686382
AAGACTAACCCGTTGT-1	0.000172449	0.001925
AAGACTCACGCCCACT-1	0.000222196	0.00259539
AAGACTGCAAGCTACT-1	7.49948e-06	0.00386838
AAGAGATGAATCGGTA-1	0.000167935	0.00234593
AAGAGCTCTTTATCGG-1	1.77321e-05	0.00170798
AAGAGGATGTACGCGA-1	9.18063e-05	0.00105271
AAGAGGCATGGATCGC-1	8.19815e-05	0.000832657
AAGAGGCCCTTTGGAA-1	0.00011582	0.00183175
AAGATGGCACCGGACC-1	9.9225e-05	0.00180863
AAGATTGGCGGAACGT-1	0.000161644	0.0010275
AAGCACCCTGCGTATC-1	0.000102377	0.0016072
AAGCATACTCTCCTGA-1	0.000195733	0.00409589
AAGCCACTTGCAGGTA-1	0.000122727	0.00124277
AAGCCGAAGCGGTTTA-1	5.04767e-05	0.00253585
AAGCCGCCGTGAAATC-1	9.23587e-05	0.00105544
AAGCGCAGGGCTTTGA-1	9.0666e-05	0.00270591
AAGCGGCGTCATGGGT-1	5.40402e-05	0.00184383
AAGCGTCCCTCATCGA-1	0.000230386	0.00554364
AAGCTAGATCGAGTAA-1	0.000123136	0.00569745
AAGCTCGTGCCAAGTC-1	0.000110971	0.00129168
AAGCTCTTTCATGGTG-1	0.000165629	0.0013578
AAGGAGAACTTATAAG-1	0.000301333	0.00458277
AAGGAGCGGTTGGTGC-1	0.000144095	0.00154744
AAGGATCGATCGCTTG-1	0.000114873	0.0019535
AAGGATGAGGGACCTC-1	7.56429e-05	0.000750293
AAGGCAGGCTGTCTCC-1	0.000255706	0.00409342
AAGGCGCGTAAAGCTT-1	0.000172235	0.0019503
AAGGCTGTGCTCATCG-1	0.00013301	0.0031008
AAGGGAACGACTGGCT-1	0.000543403	0.0107429
AAGGGACAGATTCTGT-1	7.75992e-05	0.00114731
AAGGGACTATGCATTC-1	0.000568077	0.00320742
AAGGTATCCTAATATA-1	8.82555e-05	0.00106945
AAGGTGATAAACCAGC-1	0.000115364	0.00122548
AAGTAAGCTTCCAAAC-1	0.00013912	0.00114192
AAGTAGAAGACCGGGT-1	0.000557083	0.00458286
AAGTAGTGACGCGAGG-1	7.17742e-05	0.000851202
AAGTCAATTGTCGTCA-1	9.25129e-05	0.00648522
AAGTGACGACCGAATT-1	0.000882773	0.00294605
AAGTGAGTCGGGTTTA-1	0.000121325	0.00155154
AAGTGCCTTGACTGTA-1	0.000125721	0.00180641
AAGTGCGTTAGAATCT-1	0.000235768	0.00322913
AAGTGCTTCTCTATTG-1	0.000146333	0.00119697
AAGTGTTTGGAGACGG-1	0.000182857	0.0054385
AAGTTCACTCCAAGCT-1	0.000110681	0.00138611
AAGTTCAGTCTGCGTA-1	3.9373e-05	0.00149402
AAGTTCGGCCAACAGG-1	0.000191382	0.00365681
AAGTTGTGATGTTATA-1	0.000146577	0.00539492
AAGTTTACTAATGGCA-1	0.00010447	0.00488018
AAGTTTATGGGCCCAA-1	0.000155929	0.00232288
AATAACAACGCTCGGC-1	3.43645e-05	0.000418127
AATAACACTAGAACAA-1	0.000186871	0.00370496
AATAAGTCCTCGAGAC-1	0.00013869	0.0013624
AATACAATGTTTCAGG-1	0.000153229	0.0135266
AATACCGGAGGGCTGT-1	6.49678e-05	0.0015992
AATAGAACAGAGTGGC-1	0.000249915	0.00429654
AATAGAATCTGTTTCA-1	6.68294e-05	0.000941094
AATAGCAAGCCTCCTG-1	8.6305e-05	0.000634924
AATAGCTACCGCGTGC-1	6.00477e-05	0.000826547
AATAGGCACGACCCTT-1	0.000543735	0.0019912
AATAGTCCGTCCCGAC-1	0.000968183	0.010494
AATATCAAGGTCGGAT-1	0.000263245	0.00394092
AATATCGAATCAATGC-1	0.000348752	0.00452311
AATATCGAGGGTTCTC-1	0.000135659	0.000920731
AATATTGGAGTATTGA-1	5.06225e-05	0.000618373
AATCAGACTGCAGGAC-1	3.02415e-05	0.00141382
AATCAGGTTTCATTTA-1	5.86537e-05	0.000617624
AATCATGTAAAGACTC-1	0.000320134	0.00488844
AATCCAAGGGCCTGAG-1	0.000390547	0.00363285
AATCCATGCAAGGGTG-1	0.000100988	0.000814589
AATCCCGCTCAGAGCC-1	0.000437137	0.00249254
AATCGAGGTCTCAAGG-1	2.77366e-05	0.000946609
AATCGCCTCAGCGCCA-1	0.000133545	0.00150252
AATCGCGCAGAGGACT-1	0.000192149	0.00392327
AATCGGGACACTACGA-1	6.1487e-05	0.000982558
AATCGTGAGCCGAGCA-1	0.00011232	0.00141982
AATCTAGGTTTACTTG-1	0.000628618	0.0125434
AATCTATGCCGGAGCC-1	0.000278736	0.00158923
AATCTCTACTGTGGTT-1	4.97246e-05	0.000527697
AATCTGCGTTGGGACG-1	6.05919e-05	0.000749476
AATCTGGCTTTCTAGT-1	0.000272157	0.00522792
AATCTGGGTAGACCCT-1	0.000751123	0.00385854
AATGACAGCAATGTCT-1	0.000229715	0.00135298
AATGACGTAGGATGTC-1	8.82059e-05	0.00191496
AATGACTGTCAGCCGG-1	0.00015275	0.00203026
AATGAGTTCGCATATG-1	0.000354669	0.00172698
AATGATGATACGCTAT-1	0.000131622	0.00401271
AATGATGCGACTCCTG-1	0.000300313	0.00136318
AATGCAACCGGGTACC-1	0.000106467	0.00142737
AATGCACCAAGCAATG-1	9.67855e-05	0.00201263
AATGGTCCACCGTTCA-1	0.000187026	0.0053954
AATGGTTCTCACAAGC-1	9.03344e-05	0.00178186
AATGTATGGCACTGTA-1	2.38565e-05	0.000440845
AATGTGCCCGAGGTGT-1	0.000573807	0.00594179
AATGTGCTAATCTGAG-1	0.00016745	0.00112688
AATGTTAAGACCCTGA-1	5.9224e-05	0.00080951
AATTAAAGGTCGGCGT-1	7.4718e-05	0.000758864
AATTAACGGATTTCCA-1	0.000153087	0.00299172
AATTACGAGACCCATC-1	3.79511e-05	0.000501153
AATTAGCGCTGCAGCG-1	0.000178407	0.00308736
AATTATACCCAGCAAG-1	0.000154911	0.000587989
AATTCATAAGGGATCT-1	0.000170417	0.00111377
AATTCATTGTCATGCA-1	4.56147e-06	7.14157e-05
AATTCCAAGCATGTAC-1	0.000128792	0.00142838
AATTCGATTCGAGGAT-1	6.96277e-05	0.00135716
AATTCTAGAGTTAGGC-1	0.000203393	0.00481453
AATTGAACGCTCTGGT-1	0.000132758	0.00104972
AATTGCAGCAATCGAC-1	0.000252226	0.00868819
AATTGCGTGGATTACA-1	0.000115408	0.00191259
AATTTGGGACATAGTA-1	7.45619e-05	0.00131381
AATTTGGTTCCAAAGA-1	2.62247e-05	0.0018924
ACAAACCATGCGTCCT-1	1.08107e-05	0.000272249
ACAAACCGACAAGGCG-1	0.000175229	0.0043758
ACAAACTCCATCAGAG-1	0.000782649	0.012365
ACAAAGCATGACCTAG-1	0.000270126	0.00810304
ACAAATCGCACCGAAT-1	0.000245513	0.00624576
ACAAATGGTAGTGTTT-1	7.93224e-05	0.000837378
ACAAATTCAGATCTGA-1	9.14872e-05	0.00775742
ACAACAGCATGAGCTA-1	7.44869e-05	0.000815425
ACAACGGTCCCTGCGA-1	0.000107895	0.00188118
ACAAGCAGTGCCTAGC-1	0.000421025	0.019243
ACAAGGAAATCCGCCC-1	0.000333301	0.00743107
ACAAGGACAAGAGGTT-1	9.1488e-05	0.000755501
ACAAGGATGCTTTAGG-1	4.48903e-05	0.00146454
ACAAGGGCAGGCTCTG-1	2.78604e-05	0.000872633
ACAAGTAATTGTAAGG-1	0.000498888	0.00479155
ACAATAGTCGTACGTT-1	5.99748e-05	0.0010534
ACAATCCATTTAAACC-1	4.64097e-05	0.000735612
ACAATCGATCTTTATA-1	6.65595e-05	0.00141314
ACAATGAATACGGAGA-1	0.000222289	0.0123824
ACAATGATTCTTCTAC-1	0.000184531	0.000833428
ACAATTGTGTCTCTTT-1	0.000136429	0.00154798
ACAATTTGAGCAGTGG-1	4.25141e-05	0.00160325
ACACAAAGACGGGTGG-1	5.8773e-05	0.000762037
ACACACCAGGACCAGT-1	9.77176e-05	0.000914501
ACACACTTTCTACACG-1	3.63393e-05	0.00230652
ACACATGATCAAATCT-1	7.71254e-05	0.00321618
ACACATTTCCGTAGAC-1	7.6052e-05	0.00183647
ACACCACATAATTAGC-1	0.000306606	0.00179686
ACACCCAGCATGCAGC-1	6.65089e-05	0.000706641
ACACCCGAGAAATCCG-1	0.000221927	0.00176113
ACACCGGTCTGACCGC-1	1.2974e-06	0.000360892
ACACCTTAAGTAGGGC-1	0.000159517	0.00154789
ACACCTTACTACTTGC-1	0.000590302	0.00557851
ACACGAGACTCCTTCT-1	3.10264e-05	0.000470056
ACACGGCACTATGCAT-1	0.000141828	0.00270642
ACACGGGAACTTAGGG-1	0.000174953	0.000921154
ACACGTAGGCCACAAG-1	0.000101361	0.00154508
ACACTCCAATGTCACT-1	7.47543e-05	0.00117538
ACACTGATCAAGGTGT-1	0.000175273	0.00311982
ACACTGGGACAGTCGT-1	0.000231409	0.00196395
ACAGAACTGAGAACAA-1	0.000327162	0.00688189
ACAGATTAGGTTAGTG-1	4.87659e-05	0.00258409
ACAGCATAGAGCCAGT-1	3.50996e-05	0.000984968
ACAGCGACATTCTCAT-1	5.42152e-05	0.00183929
ACAGCGCACCCGCAGC-1	0.000188138	0.00197122
ACAGGCTTGCCCGACT-1	0.00011737	0.00410091
ACAGGTGGAGGTGAGG-1	0.00012967	0.004987
ACAGTAATACAACTTG-1	0.000378605	0.006318
ACATAAGTCGTGGTGA-1	5.29637e-06	5.12431e-05
ACATAATAAGGCGGTG-1	0.000118197	0.00472634
ACATACAATCAAGCGG-1	0.000110509	0.00176834
ACATCAGCTGGGACGC-1	4.62821e-05	0.00122884
ACATCCCGGCCATACG-1	0.000468168	0.00878083
ACATCCTGGTAACTGT-1	0.000123399	0.0027937
ACATCGATCGTTTACC-1	2.34621e-05	0.000469216
ACATCGCAATATTCGG-1	0.000166932	0.00255575
ACATCGGTCAGCCGCG-1	2.49331e-05	0.00377553
ACATCGTATGCAATGG-1	7.62562e-05	0.000764669
ACATCGTTAACCTAGT-1	0.000323455	0.00153531
ACATCTCAACGCGTAA-1	0.000112237	0.00150065
ACATGGCGCCAAAGTA-1	0.000146154	0.00314876
ACATTAGTTTATATCC-1	0.000109315	0.00156134
ACATTCGCGCGGAATA-1	0.000205985	0.00408354
ACCAAACACCCAGCGA-1	5.00509e-05	0.00218695
ACCAAACTAGAAATCC-1	0.00011391	0.00171725
ACCAACACCACACACT-1	0.000268736	0.00175293
ACCAACCGCACTCCAC-1	0.000113796	0.0104606
ACCAACGCTTATTTAT-1	0.000305505	0.0037306
ACCAAGAACGCGTGTC-1	0.000417816	0.0038564
ACCAATATGCAAGTTA-1	0.000112274	0.00127597
ACCACAACTCAGAACA-1	0.00019025	0.00548466
ACCACAAGTTTCTATC-1	0.000122244	0.00153476
ACCACACGGTTGATGG-1	4.78268e-05	0.000800588
ACCACCAATGTAACAA-1	0.000595244	0.00410867
ACCACGTGCAGCTATA-1	0.00015693	0.00198443
ACCAGCCCGGTCTTTG-1	0.000126173	0.000849767
ACCAGGAGTGTGATCT-1	9.10917e-05	0.000929423
ACCAGTGCCCGGTCAA-1	0.000133133	0.00444268
ACCAGTGCGGGAGACG-1	0.000109786	0.00113337
ACCATATCCGCAATAA-1	9.73634e-05	0.00324847
ACCATCCGCCAACTAG-1	3.82947e-05	0.00141481
ACCATCGTATATGGTA-1	1.3837e-05	0.000412754
ACCCAACGCCCGTGGC-1	9.26767e-05	0.00134636
ACCCACCTACATGCTC-1	8.88557e-05	0.00095202
ACCCATCTTGAGGGTA-1	4.26375e-05	0.000505759
ACCCATTTGTCCCTCT-1	0.000138062	0.00201036
ACCCGAGCGAAATTAC-1	0.000112343	0.00293016
ACCCGATTGGTTCCGA-1	0.000108287	0.00105397
ACCCGGAAACTCCCAG-1	0.000287408	0.00477657
ACCCGGATGACGCATC-1	0.000138955	0.00105709
ACCCGGTTACACTTCC-1	2.31187e-05	0.000422049
ACCCGTAGTCTAGTTG-1	0.00017478	0.00257057
ACCCGTGTCATCAGTA-1	0.000162429	0.002517
ACCCTATAGGACTGAG-1	0.000102743	0.00307009
ACCCTATGCCATATCG-1	0.000401285	0.00528182
ACCCTCCCTTGCTATT-1	0.000129939	0.000823685
ACCCTGGTAACGCCCT-1	5.99e-05	0.0017462
ACCCTTCATCTGCGAA-1	1.24276e-05	0.000920722
ACCCTTTAGTTCTCCA-1	0.000290869	0.00112937
ACCGAAAGGGCCCTGC-1	0.000122288	0.00148735
ACCGAAGAGTCTGGTT-1	8.44261e-05	0.00140217
ACCGACACATCTCCCA-1	9.32886e-05	0.00771631
ACCGACTGAGTCCCAC-1	0.000246564	0.00132937
ACCGAGTCTCCTTATT-1	7.81016e-05	0.00101995
ACCGATAGGCATAACC-1	8.4767e-05	0.00126049
ACCGATGGTAGCATCG-1	0.000124955	0.000585939
ACCGCAATAACTGCCT-1	0.000306864	0.00635561
ACCGCGGTGGAAGTCG-1	8.06943e-05	0.00258517
ACCGCTAGTCATTGGT-1	8.05323e-05	0.000915217
ACCGGGCCTTTGTTGA-1	9.99353e-05	0.00363805
ACCGGTCAGGTACACC-1	0.000252569	0.00185108
ACCGGTCTGAGTACGG-1	7.89854e-05	0.00204904
ACCGTCCACTGGGCCC-1	7.15567e-06	2.80825e-05
ACCGTGACCACGTGGG-1	8.10691e-05	0.00139932
ACCGTTCCCGCTCTGA-1	0.000118234	0.000882557
ACCTAAGTACCTTTCA-1	0.00014768	0.00271234
ACCTAATCGACTTCCT-1	0.000140563	0.00111276
ACCTACAGTATGTGGT-1	0.000274005	0.00397181
ACCTACTATAAATCTA-1	0.000509953	0.00343241
ACCTCCGCCCTCGCTG-1	8.24281e-05	0.00111882
ACCTCCGTTATTCACC-1	0.000109217	0.000999252
ACCTCGAACTTATGCT-1	2.3312e-05	0.00080262
ACCTGCGTGTCATGTT-1	0.000302976	0.00302609
ACCTTTCCTTTAGAAG-1	8.9733e-05	0.0010146
ACGAAATGGGCGGCAC-1	0.000460692	0.00360474
ACGACTCTAGGGCCGA-1	0.000176327	0.00506626
ACGACTGGTCATACTC-1	0.000133672	0.00137786
ACGAGAACCCATCACG-1	0.000128387	0.00113495
ACGAGATATTTGCTTA-1	7.7261e-05	0.000847643
ACGAGGATACCACTCT-1	0.000757456	0.00576273
ACGAGGTTTACAACGT-1	9.1679e-05	0.00146191
ACGAGTACGGATGCCC-1	6.18668e-05	0.000851695
ACGATACATAGAACTA-1	0.000129368	0.00520224
ACGATCATACATAGAG-1	0.000336876	0.00127459
ACGATCATCTTGTAAA-1	0.00010866	0.000723502
ACGATGCATATGTTAT-1	4.14677e-05	0.000860514
ACGATGGATCCGATGC-1	8.06704e-05	0.00273981
ACGCAAACTAATAGAT-1	0.000112152	0.00169467
ACGCAATCACTACAGC-1	0.000116803	0.00115268
ACGCATAAATGACATG-1	0.000167376	0.00197769
ACGCATACGTTTACTA-1	3.97417e-05	0.00067166
ACGCCACTCGAAACAG-1	3.16024e-05	0.00290784
ACGCCAGATGATTTCT-1	9.67185e-05	0.00354117
ACGCCCAGCTGTCGAT-1	0.000137223	0.000792616
ACGCCGCTAGACGACC-1	4.09751e-05	0.000593472
ACGCGAAGTCAGACGA-1	9.73674e-05	0.00158806
ACGCGCTACACAGGGT-1	0.000145129	0.00114351
ACGCTAGTGATACACT-1	0.000125333	0.00263343
ACGCTGTGAGGCGTAG-1	2.17697e-05	0.00049953
ACGCTTAGTGTCTCTC-1	0.000215531	0.00232364
ACGGAATTTAGCAAAT-1	0.000117172	0.00425046
ACGGACTCTCAAAGCG-1	8.44336e-05	0.00373287
ACGGAGCGCAAATTAC-1	7.66802e-05	0.00184519
ACGGATGGTGCGGATA-1	0.000775524	0.00350637
ACGGCACTTGCTTGGG-1	7.47366e-05	0.00240584
ACGGCCAACATGGACT-1	0.000116445	0.00339916
ACGGCGACGATGGGAA-1	0.00020214	0.00225171
ACGGCGGGTTGCCCTG-1	0.000155337	0.000836943
ACGGCTGGATGTAGAA-1	5.34673e-05	0.000538289
ACGGGAGTGTCGGCCC-1	0.000167207	0.0140767
ACGGGCGTATGCGACA-1	8.53275e-05	0.005427
ACGGTCACCGAGAACA-1	0.000540887	0.00991338
ACGTACAGATTTCTCT-1	5.62902e-05	0.000721536
ACGTACTTTGGCACGG-1	0.000110764	0.00103152
ACGTAGATTGCTGATG-1	7.23155e-05	0.00132265
ACGTAGGAGAGTCGCT-1	7.37145e-05	0.00918687
ACGTATTACTCCGATC-1	6.07623e-05	0.000906275
ACGTCCTAAACGAGAT-1	0.000489038	0.00305034
ACGTCTCGTTCCGGGA-1	2.67408e-06	0.000966791
ACGTGCGCCTCGTGCA-1	0.00020515	0.00245609
ACGTGGTCGAATGTGC-1	0.000245288	0.00543334
ACGTTAATGTCGAAGA-1	5.12711e-05	0.000947168
ACGTTAGATTTGCCCG-1	6.74231e-05	0.000717044
ACGTTCACTATGCCGC-1	6.91068e-05	0.00145855
ACGTTCCGCGCTCCGT-1	9.49024e-05	0.00123371
ACGTTCGCAATCAATT-1	8.44747e-05	0.00178721
ACGTTCGTTCAGGAAA-1	0.000246822	0.00304355
ACGTTCTGTACAAGTC-1	5.80487e-05	0.00460175
ACGTTGTCGTTGAAAG-1	0.000138999	0.00126195
ACGTTTAGTTGTGATC-1	4.15732e-05	0.00132211
ACTAATACGTCAGGCG-1	1.90216e-05	0.000621492
ACTACAAAGAGAGGTG-1	0.000217167	0.00265198
ACTACATCCCGACAAG-1	4.14095e-05	0.00162126
ACTACCAGCTCTCTGG-1	9.7424e-05	0.000643429
ACTACCATCCGAGGGC-1	0.000667865	0.00311417
ACTACGCGTTAGAATT-1	0.00114418	0.00619245
ACTAGTTGCGATCGTC-1	9.59835e-05	0.00240112
ACTATATGCTGTGTTC-1	1.02358e-05	0.00669002
ACTATCCAGGGCATGG-1	0.000615497	0.00908865
ACTATCTGCCCGCGTA-1	0.000268425	0.00355157
ACTATGTCCAGCTGCC-1	0.000212984	0.00520225
ACTATTCGTCCGTGGT-1	0.000116861	0.0013386
ACTATTTCCGGGCCCA-1	0.000102126	0.00133147
ACTCAACGAATGTATT-1	0.0001237	0.00105094
ACTCAAGTGCAAGGCT-1	5.18472e-05	0.00263691
ACTCAATAAAGGCACG-1	0.000263326	0.00335909
ACTCAGACCTGCTTCT-1	0.000132947	0.00161353
ACTCATGGCAGCCTTC-1	3.23574e-05	0.00137442
ACTCCAATATCATCAT-1	0.00011893	0.00115538
ACTCCCATTCCTAAAG-1	0.000826518	0.00356673
ACTCCCGAATTCGTTT-1	8.84789e-05	0.00123979
ACTCCCTAATGCTAAA-1	9.72552e-05	0.00155669
ACTCCCTAGAATAGTA-1	0.000197616	0.00509934
ACTCCGGCCGACCACT-1	0.000113294	0.00164036
ACTCGTAACCCGTCCT-1	0.000469853	0.0228896
ACTCGTCAGTAATCCC-1	2.85306e-05	0.000448957
ACTCTCTGACTTAGGT-1	6.45229e-05	0.000577459
ACTCTCTTATACACGA-1	8.30131e-05	0.000678197
ACTCTTGTATAGTAAC-1	4.558e-05	0.00109003
ACTGAAACGCCGTTAG-1	8.75448e-05	0.0031367
ACTGAATGGCGAAAGT-1	0.00011525	0.000879779
ACTGATTTAGTGATTC-1	0.000441902	0.00140985
ACTGCCCGCCATTCTC-1	9.11256e-05	0.000951337
ACTGCCGTCGTAACTC-1	0.000121943	0.00125458
ACTGCGGACACACCGT-1	0.000119645	0.00197464
ACTGCTCGGAAGGATG-1	0.000109385	0.00168831
ACTGGGATGCCAGTGC-1	0.000204203	0.00162097
ACTGTACGATACACAT-1	6.05263e-05	0.00530985
ACTGTAGCACTTTGGA-1	1.68125e-06	1.08374e-05
ACTGTATACGCGAGCA-1	0.000179689	0.00134022
ACTGTCCAGGATTATA-1	0.00012432	0.0017466
ACTGTCTTCTTTAGAA-1	0.000132866	0.00132245
ACTGTGCTAGTAGATC-1	0.000118049	0.000969404
ACTGTTTAGTGTAGGC-1	7.73277e-05	0.00148419
ACTTACCGGGCGCGCA-1	9.94657e-05	0.00293199
ACTTACGCATCCACGC-1	9.62824e-05	0.00157949
ACTTAGTACGACAAGA-1	0.000135066	0.00123842
ACTTATACTTACCCGG-1	3.88876e-05	0.00069125
ACTTATCTGATCTATA-1	6.3518e-05	0.000969658
ACTTATTAGGATCGGT-1	7.89065e-05	0.000900527
ACTTATTTATGTGCCA-1	5.6083e-05	0.00066753
ACTTCAGGCTGATCCC-1	0.000106829	0.003146
ACTTCCAGTGGAAGCT-1	9.40738e-05	0.00113152
ACTTCCATGCGGGACA-1	7.27695e-05	0.00119844
ACTTCGCCATACGCAC-1	0.000159333	0.00169439
ACTTGACTCCCTCTTT-1	5.49175e-05	0.00097957
ACTTGCCATATTGTAC-1	7.54416e-05	0.000999208
ACTTGGGACCCGGTGG-1	0.000303242	0.00109811
ACTTGGGCTTTCGCCA-1	0.000206248	0.00328612
ACTTGTAGTCCCTTCA-1	6.32128e-05	0.00111177
ACTTGTGGATGGAACG-1	0.000397857	0.00432728
ACTTGTTACCGGATCA-1	3.18323e-05	0.00267708
ACTTTACCCTCATGAA-1	0.000111752	0.000945681
ACTTTCCTATAGCTTC-1	5.45341e-05	0.000759302
ACTTTGACTGCATCCT-1	6.46144e-05	0.000596776
ACTTTGGTCGTGCTCC-1	2.67412e-05	0.000696698
AGAAATTATGACTCGC-1	0.000566356	0.00454504
AGAACCCTCAATTGGG-1	0.000122497	0.00142012
AGAACGTGGTACATTC-1	0.000128928	0.00407517
AGAACTGTACTTTGTA-1	9.97742e-05	0.00185587
AGAAGAGCGCCGTTCC-1	0	3.9834e-06
AGAAGGTACACTTCAC-1	0.000505996	0.00830837
AGAAGGTTGCCGAATT-1	1.92644e-05	0.000397115
AGAAGGTTGTAGGTCG-1	4.30496e-05	0.00198093
AGAAGTGATTCGTGAT-1	0.000387832	0.00328288
AGAATAAATCTTCAGG-1	0.000103427	0.00107771
AGAATGCGGGTTCGGA-1	5.3803e-05	0.000664325
AGAATTATGGATTCGA-1	0.000168943	0.000900095
AGAATTGTTTGACATA-1	0.000406967	0.00757
AGACATAGATCCTTCC-1	0.000243058	0.00378443
AGACCAAACCACACCT-1	0.000758642	0.00501005
AGACCATGGGATACAA-1	0.000132201	0.00134167
AGACCCACCGCTGATC-1	0.000155911	0.00185478
AGACCCGCCCTCCTCG-1	7.49962e-05	0.00101927
AGACCGCTCCGCGGTT-1	0.000473909	0.0108774
AGACCGGGAAACCCTG-1	8.38779e-05	0.00119964
AGACGAAGTGCCGGTC-1	0.000260145	0.00263388
AGACGACGATGCCGCT-1	0.000283789	0.00659615
AGACGGGATTGGTATA-1	6.11853e-05	0.00129466
AGACGGGCCGATTTAA-1	0.000117018	0.00240387
AGACTAGCCTTCCAGA-1	0.000351348	0.00213231
AGACTGTTACCGGGTC-1	9.03908e-05	0.00170896
AGAGAAACACCAGAAA-1	0.00134729	0.00595575
AGAGAACCGTCTAGGA-1	0.000102858	0.00205711
AGAGAAGGAGTACAAT-1	0.000176635	0.00583276
AGAGATCTCTAAAGCG-1	5.79513e-05	0.000821132
AGAGCAGTTATGAGAC-1	7.63082e-05	0.0107016
AGAGCCGCCGAGATTT-1	9.69641e-05	0.00129379
AGAGCGGGCTAATCAT-1	0.000355921	0.00175428
AGAGCGTACAAGCTCG-1	3.41034e-05	0.000656386
AGAGGCTTCGGAAACC-1	0.000100307	0.00318966
AGAGGTATCTCGGTCC-1	6.26515e-05	0.00219354
AGAGTAAACTTCACTA-1	0.000174429	0.00243201
AGAGTTAGAGACCGAT-1	5.37219e-05	0.00182859
AGATAACTTCAGGGCC-1	0.00203781	0.0080531
AGATACCAATAGAACC-1	0.000205954	0.00583951
AGATACCAGCACTTCA-1	4.94575e-05	0.000945671
AGATACCGGTGTTCAC-1	0.000124694	0.00240301
AGATACGACTTCATAT-1	0.000457194	0.00364571
AGATACTCAAGATCGA-1	8.34579e-05	0.000833634
AGATATAATACGACTA-1	6.12375e-05	0.00139227
AGATCGTGCATAAGAT-1	0.000146745	0.00275156
AGATCTCAGGTGTGAT-1	9.7421e-05	0.00127763
AGATGACTCGCCCACG-1	3.427e-05	0.00125823
AGATGAGGGTTGCGAT-1	0.000169178	0.00774361
AGATGATGGAGTCTGG-1	0.000154295	0.00118301
AGATGCAAGACGTGCA-1	0.000127504	0.00328057
AGATTATAGGACGTTT-1	0.000237995	0.00256567
AGATTCACAACCGATA-1	0.000318134	0.00946869
AGCAAAGGCCGCTAGT-1	0.000113754	0.00180547
AGCAACATATCTTATT-1	0.000116438	0.00116999
AGCAACCGAAAGTAAT-1	0.000304695	0.0077845
AGCACACGTTTAGACT-1	8.12021e-05	0.000855448
AGCACCAGTACTCACG-1	0.000604984	0.00125951
AGCACTACCGGCCTGT-1	2.69382e-05	0.00289683
AGCACTACCTCACCAG-1	0.000288238	0.00377088
AGCACTTAAGGACGCC-1	0.000111543	0.000629294
AGCAGAAGGAGAAAGA-1	0.000149733	0.0016535
AGCAGCCAGATGAATA-1	0.000144659	0.0196115
AGCAGTCGAAGCATGC-1	5.67664e-05	0.000983435
AGCATATCAATATGCT-1	0.000162769	0.00337494
AGCATCATTTCGAAAG-1	0.000538398	0.00473583
AGCATCGTCGATAATT-1	0.000186557	0.00143206
AGCATTACGAGGCAAG-1	0.000224095	0.00815863
AGCCAAGCTTTGTGTC-1	0.000135752	0.000861041
AGCCACAGGTTACCCG-1	4.7916e-05	0.000843091
AGCCACTCCCGTGCTT-1	6.82459e-05	0.00104812
AGCCATATAGTATGTG-1	5.65881e-05	0.00119403
AGCCCATACATGTAAG-1	0.000219657	0.00172252
AGCCCGCAACAAGCAG-1	0.000271661	0.0112151
AGCCCGGCATTAGAGG-1	8.82335e-05	0.00160083
AGCCCGGTAGCCTGTA-1	9.51019e-05	0.00176231
AGCCCTAAGCGAAGTT-1	6.5788e-05	0.00107546
AGCCCTCCCTGGTGGC-1	6.45052e-05	0.000803419
AGCCCTTCTAATCCGA-1	0.000133628	0.00205564
AGCCGTGGCTAAATGT-1	0.00157613	0.0155896
AGCCTAATACCCACGT-1	0.000260976	0.00709027
AGCCTTAAAGCGGAAG-1	0.000101113	0.00151844
AGCGACAGGAACGGTC-1	7.73116e-05	0.0056952
AGCGACATCCCATTCA-1	6.75805e-05	0.00123631
AGCGACCAACGATATT-1	0.000126253	0.0010114
AGCGACTTTGAAGACA-1	9.80151e-05	0.00494784
AGCGAGACGTGAAGGC-1	0.00120995	0.00240316
AGCGATGCGCCTAATA-1	3.11318e-05	0.00974014
AGCGCATAATGAATCG-1	0.000171238	0.00441969
AGCGCGGGTGCCAATG-1	0.000110166	0.00082675
AGCGCTTATGGGCAAG-1	5.82991e-05	0.00349271
AGCGGACACTTCGTAG-1	0.000207864	0.00301617
AGCGGCGGTTAGCGGT-1	0.000243667	0.00379275
AGCGGGAAGGGTCCAT-1	0.000338123	0.00247501
AGCGGGTCTGACACTC-1	0.000118315	0.00340327
AGCGGTTGAGATGTAC-1	0.000245138	0.00200245
AGCGGTTGCCGCTCTG-1	6.22279e-05	0.00201278
AGCGTACGAGAGCTAG-1	0.000140082	0.000902904
AGCGTAGCGCTAGACC-1	5.81287e-05	0.000885089
AGCGTCTGAACCCGCA-1	5.99443e-05	0.000662347
AGCGTGGTATTCTACT-1	0.000208947	0.00114929
AGCGTTCCGATTTAAA-1	0.000283128	0.00450164
AGCTAACAAGCAATGT-1	0.000172494	0.00879455
AGCTAAGCTCCGTCCG-1	0.000287518	0.00499997
AGCTAAGTACGCAGGC-1	0.000121277	0.00105386
AGCTAGAAGCAGAAGT-1	0.00040697	0.003009
AGCTATTTAATCCAAC-1	0.000236323	0.00241207
AGCTCCTTCGCACATC-1	0.000247075	0.0044566
AGCTCTAGACGTTCCA-1	6.90364e-05	0.00129281
AGCTCTTCCCAGTGCA-1	7.08006e-05	0.00102237
AGCTCTTCGTAACCTT-1	0.000241536	0.00468846
AGCTCTTTACTCAGTT-1	2.76419e-05	0.000591563
AGCTGAAGTAAACCAA-1	0.000427017	0.00130948
AGCTGCTGTGCCGAAT-1	0.000191202	0.00253715
AGCTGTAACCTCAATC-1	0.000441229	0.0111394
AGCTTATAGAGACCTG-1	0.000107985	0.000575401
AGCTTCAATACTTTGA-1	8.34535e-05	0.00112122
AGCTTGATCTTAACTT-1	5.64016e-05	0.000597619
AGGAAGCTGTCCGCCG-1	0.00031763	0.00819308
AGGACAGTCGAATCCC-1	4.97767e-05	0.000619083
AGGACATCGCACGTCG-1	0.000243131	0.0011691
AGGACGACCCATTAGA-1	3.52626e-05	0.000443357
AGGACGCTCGATGTTG-1	0.000100903	0.00113413
AGGAGCGTTTATTATC-1	7.92049e-05	0.00117402
AGGAGGCCTTCGCGCG-1	0.000202542	0.00116943
AGGATAAAGTCGGGAT-1	0.000208861	0.00442686
AGGATATAGGGATTTA-1	7.69114e-05	0.000862678
AGGATATCCGACTGCA-1	0.000112732	0.00612848
AGGATCACGCGATCTG-1	0.00107464	0.003117
AGGCAAAGAGGAATCA-1	0.000148681	0.00101304
AGGCAGATGCGTAAAC-1	2.22733e-05	0.000652262
AGGCAGGGAGCGTACT-1	0.000207848	0.0067343
AGGCATTGTCGTAGGG-1	0.000166539	0.00191074
AGGCCACCCGTTATGA-1	0.000120933	0.00165726
AGGCCCATTGTACAGG-1	0.000269825	0.0049981
AGGCCCTAGAACGCCA-1	0.000105521	0.00193521
AGGCCTATCATACCAA-1	0.000185482	0.00108669
AGGCCTGAGAATCTCG-1	0.000107295	0.00173178
AGGCGGTTTGTCCCGC-1	0.000251502	0.00210884
AGGCGTCTATGGACGG-1	7.84233e-05	0.000829713
AGGCTATGGTTAGCTT-1	6.18168e-05	0.000687655
AGGCTTAAGTTGCACA-1	4.77761e-05	0.00720715
AGGCTTCCCGAAGAAG-1	0.000294565	0.00691351
AGGCTTGCTAGACACC-1	0.000286849	0.00540322
AGGGAAACGAGGTACT-1	0.000118622	0.00149435
AGGGACAGCACGGCGG-1	5.6569e-05	0.000467052
AGGGACCGGCTGCGTT-1	9.51834e-05	0.00114355
AGGGACTCTACGCGAC-1	0.000448225	0.0106958
AGGGAGACATACTTCG-1	5.4622e-05	0.00113905
AGGGCAGCGGCGTGGT-1	0.0001628	0.00170513
AGGGCGAGCAGCTGAT-1	0.000141252	0.00252396
AGGGCGTGATCGGCTA-1	0.00020583	0.00207996
AGGGCTGCAGTTACAG-1	0.000243076	0.00455387
AGGGTCAGAGCACTCG-1	0.000202895	0.00191664
AGGGTCAGTAACCCTA-1	0.000193323	0.00114831
AGGGTCGATGCGAACT-1	5.50769e-05	0.000727166
AGGGTGCCGTTCTTTA-1	0.000139825	0.00114916
AGGGTGCTCTCGAGGG-1	8.86374e-05	0.000519976
AGGGTGGATAGTGCAT-1	9.77907e-05	0.00154638
AGGGTTCAGACGGTCC-1	0.000277467	0.0018647
AGGGTTCCCTTTGGTT-1	6.32069e-05	0.000829048
AGGGTTTAGTTCGGGA-1	0.000114895	0.00164455
AGGTAACCTCCTATTC-1	0.000656708	0.00733928
AGGTACGATATTGCCA-1	0.000519289	0.00421201
AGGTAGATCGAGATAT-1	0.000110491	0.00164818
AGGTAGGTACAAAGCT-1	3.52521e-05	0.000948366
AGGTATAATTGATAGT-1	9.03415e-05	0.00196989
AGGTCAGGTGAGAGTG-1	0.000251291	0.00339649
AGGTCGCCACTTCGGT-1	7.22445e-05	0.00163115
AGGTCGCGGAGTTACT-1	0.000704478	0.00167523
AGGTGCACGTCCACAT-1	6.69821e-05	0.00178894
AGGTGGTGACCTTCGC-1	0.000110836	0.00111521
AGGTGTATCGCCATGA-1	4.67334e-05	0.00053777
AGGTTACACCATGCCG-1	0.000505086	0.00730187
AGGTTCTCCTTTCCGG-1	0.000104011	0.00136648
AGGTTGAGGCACGCTT-1	8.40658e-05	0.00218041
AGGTTTCACACACCTT-1	3.42107e-05	0.000671114
AGTAACGTTCATCCTG-1	0.000340632	0.00402172
AGTAATCTAAGGGTGG-1	0.000148388	0.00093807
AGTAATGTCTTGCCGC-1	4.60156e-05	0.000900154
AGTAATTTGCAAGCGT-1	0.000194283	0.00245035
AGTACAGAAGCTTATA-1	0.000398595	0.00423822
AGTACATCATTTATCA-1	3.23865e-05	0.000856916
AGTACCTTCGAGTGCT-1	0	0.000727166
AGTACGGCCCGTATCG-1	0.000230241	0.00305648
AGTACGGGCACCTGGC-1	6.06782e-05	0.000994277
AGTACGTGGCCTGTCT-1	0.00013881	0.00405369
AGTACTCTTATGCCCA-1	0.000151924	0.00188116
AGTAGAAGGCGCCTCA-1	0.000100747	0.0016202
AGTAGCGTGAACGAAC-1	0.000716883	0.00182369
AGTAGGAAGGAAGTTG-1	0.00021433	0.00462783
AGTAGGTAACATACAT-1	0.000136603	0.0018741
AGTATAATACTAGGCA-1	0.000222075	0.0017625
AGTATACACAGCGACA-1	8.10811e-05	0.00131244
AGTATCCATAATAACG-1	9.34795e-05	0.000985989
AGTATGCTGGAGACCA-1	4.65703e-05	0.00520062
AGTATTTGGCACGACC-1	0.000207747	0.00199135
AGTCAAATGATGTGAT-1	0.00014792	0.00146036
AGTCAACACCACCATC-1	1.89444e-05	0.000554367
AGTCAAGATGACACTT-1	4.819e-05	0.0013641
AGTCACTAGCTCTCGA-1	0.000101056	0.00140942
AGTCACTCCGCCTCAT-1	7.98212e-05	0.00100348
AGTCAGCCACCGCCTG-1	0.000173423	0.00182531
AGTCCAGCGGGTACGT-1	9.00221e-05	0.000721646
AGTCCATTGGCTGATG-1	9.09898e-05	0.00122657
AGTCCCGCCTTTAATT-1	0.000162651	0.00170447
AGTCGACGGTCTCAAG-1	0.000121044	0.00106204
AGTCGGCCCAAACGAC-1	0.000197984	0.00108654
AGTCGGCTCAACTTTA-1	0.00016323	0.0137646
AGTCGGTTGCGTGAGA-1	0.000110545	0.00510285
AGTCGTATAAAGCAGA-1	0.000100438	0.00206607
AGTCGTCGACCACCAA-1	0.000110109	0.00182157
AGTCGTGGGCATTACG-1	0.000169246	0.00617571
AGTCTAAAGTATACTC-1	0.000108827	0.00110703
AGTCTCACAAGACTAC-1	0.000315409	0.00662887
AGTCTGGACATCCTTG-1	8.73871e-05	0.00094902
AGTCTTCTCCTCAAAT-1	0.000187246	0.0048551
AGTCTTTAAAGTGTCC-1	0.000109037	0.00145817
AGTGAACAAACTTCTC-1	0.000282431	0.00304809
AGTGACCTACTTTACG-1	6.21121e-05	0.000759809
AGTGACTGTGACACAA-1	0.000145008	0.00122516
AGTGAGACTTCCAGTA-1	2.87236e-05	0.000467774
AGTGAGCCTCGCCGCC-1	8.72281e-05	0.00125315
AGTGAGGGTTTCTGAC-1	0.000339042	0.0014832
AGTGATAACCTGCGCG-1	5.53656e-05	0.0013873
AGTGATATGAGTAGTT-1	5.57268e-05	0.000836335
AGTGATTCAAGCAGGA-1	5.41425e-05	0.000761717
AGTGCACGCTTAAGAA-1	0.000118631	0.00302193
AGTGCGTAGCTCGTAA-1	0.000282839	0.00144103
AGTGCTAAACACAGCA-1	0.000210786	0.00167033
AGTGCTTGCACGAATA-1	7.6995e-05	0.0016581
AGTGGCCCGCAAATGG-1	0.000116323	0.00672514
AGTGGCGGCAATTTGA-1	0.000122141	0.000816475
AGTGGCGTCTGAAGGT-1	6.73324e-05	0.00121193
AGTGGCTCCGTCGGCC-1	0.000279204	0.000834039
AGTGGTGTTACCCGTG-1	0.000131575	0.00215391
AGTGTATTGCGCATTG-1	0.000253209	0.00186063
AGTGTGGTCTATTGTG-1	6.22579e-05	0.00271968
AGTTAAACACTTGCGA-1	5.62806e-05	0.00088267
AGTTAAGCGGTCCCGG-1	0.000136902	0.000871962
AGTTAAGTCAACCGCT-1	0.00022109	0.00730839
AGTTACCGCACATGGT-1	2.37089e-05	0.00832909
AGTTACTCTATCGTGG-1	6.99125e-05	0.000947257
AGTTATTCAGACTGTG-1	7.85211e-05	0.00167688
AGTTATTGAAAGGTAA-1	0.000207239	0.00181151
AGTTCCTACAGAATTA-1	0.000180538	0.000708581
AGTTCCTATTTATGTT-1	4.43836e-05	0.000437757
AGTTCTGCGTTGTATC-1	0.000106328	0.00361193
AGTTGACATCGGCTGG-1	0.000165196	0.00122043
AGTTGACGGTCCTTGC-1	0.000173221	0.00222172
AGTTGCGGTCCTCAAC-1	0.000163403	0.00288019
AGTTGCTGACTGATAT-1	8.20663e-05	0.00145704
AGTTTCGCAGGTCGGA-1	0.000111439	0.00096134
AGTTTGCACCTGCCTC-1	0.000103738	0.000913824
AGTTTGGCACGGGTTG-1	0.000478179	0.00605621
AGTTTGGCCAGACCTA-1	0.000274691	0.00144513
ATAAACCATTGGACGG-1	6.89428e-05	0.000734199
ATAAACGGACCCGTAA-1	8.88244e-05	0.00133918
ATAAAGGCTCGGTCGT-1	0.000170936	0.00199831
ATAAAGGTCAAGTACG-1	0.000315495	0.00155884
ATAAATATTAGCAGCT-1	3.49374e-05	0.000376288
ATAACGCCGGAGGGTC-1	0.00010986	0.00134574
ATAACGGAGTCCAACG-1	9.8714e-05	0.00372151
ATAACGTTACCTCCAC-1	4.78684e-05	0.000700025
ATAAGGTGGAGAACAT-1	0.000223282	0.00961684
ATAAGTACCCGATTGT-1	0.000159715	0.000833278
ATAAGTAGGATTCAGA-1	7.77985e-05	0.000972461
ATAAGTAGGGCGACTC-1	8.42371e-05	0.000710388
ATAAGTTACCGCGACG-1	7.03922e-05	0.000892603
ATAATACCGTTAGCCG-1	6.1837e-05	0.0020764
ATAATAGCTGTTGAAT-1	9.38823e-05	0.00141492
ATAATAGTGTAGGGAC-1	0.00011138	0.00123021
ATAATCTTGGAGAACC-1	0.000245336	0.00894149
ATAATTAGCTAAGTAG-1	0.000173953	0.00367648
ATACAGGCCCTCCAAT-1	7.31198e-05	0.0012002
ATACCACGGGCAACTT-1	5.72371e-05	0.00159088
ATACCAGCAAATTGCT-1	5.00178e-05	0.00126472
ATACCAGGCTAATAGA-1	6.61791e-05	0.00117214
ATACCAGGTGAGCGAT-1	0.000108372	0.00117485
ATACCGTCATCCATAA-1	0.000295165	0.00105035
ATACCTAACCAAGAAA-1	0.000186889	0.00310968
ATACGAGGTTTGTAAG-1	7.53942e-05	0.00132424
ATACGCCGATCTACCG-1	5.45762e-05	0.00142879
ATACGCCGGCGAAACC-1	0.000132929	0.00119133
ATACGGAACGTCGTTT-1	0.000281279	0.00892
ATACGGGTTTCGATTG-1	0.000157448	0.0011112
ATACGGTGAAGATGCA-1	6.74377e-05	0.00119722
ATACGTACTTAGCCAC-1	0.000113394	0.0024338
ATACGTCCACTCCTGT-1	6.16459e-05	0.000901539
ATACGTTATGCACGGA-1	0.000132788	0.00248432
ATACTAGCATGACCCT-1	6.45906e-05	0.000779155
ATACTCTCGCCACTCT-1	9.17463e-05	0.000790404
ATACTGCCTTACACCG-1	0.000128613	0.00162864
ATACTTGTTCTCGAGC-1	1.79813e-05	0.000591862
ATAGACAACGGGACCT-1	8.79288e-05	0.000841054
ATAGACGAAGAGAAAG-1	0.000746965	0.00386481
ATAGAGTACTGGGACA-1	0.000107481	0.00120486
ATAGAGTTATCAACTT-1	6.26126e-05	0.000564134
ATAGATTTGCAGTCGG-1	6.62437e-05	0.00130408
ATAGCAACTAGGGAAG-1	0.00069231	0.00662196
ATAGGCGGCTATAGAA-1	0.000121431	0.00156236
ATAGGCTAGCTTCGCA-1	8.08341e-05	0.00108467
ATAGGGATATCCTTGA-1	9.27582e-05	0.00147972
ATAGGTTGGGCAGATG-1	9.0585e-05	0.00107991
ATAGTCTTTGACGTGC-1	0.000166665	0.00587216
ATAGTGAAGCGTTCTC-1	3.31995e-05	0.000612257
ATAGTTCCACCCACTC-1	0.000174865	0.00199675
ATATAAAGCGCTCGTG-1	6.49012e-05	0.00184088
ATATAAATGTAGCTGC-1	0.000122437	0.008274
ATATAACACGGGCGCA-1	7.45053e-05	0.00652468
ATATACGCTCGTGACG-1	7.3435e-05	0.00125881
ATATAGAGTATTGGTC-1	0	9.08572e-05
ATATCAACCTACAGAG-1	0.000329488	0.00550809
ATATCAATTCCAGCCT-1	4.03238e-05	0.00104576
ATATCGGTAGGGAGAT-1	0.000149097	0.00154725
ATATCGTGCCAGACCC-1	0.000272	0.00132967
ATATCGTTCCTCGAAC-1	0.000150878	0.00200416
ATATCTCCCTCGTTAA-1	4.14843e-05	0.00152719
ATATCTTAGGGCCTTC-1	0.000273589	0.00382356
ATATGGGATAGCAACT-1	0.00014506	0.00405972
ATATGTCTAGAGCGTG-1	9.68493e-05	0.00288226
ATATGTCTCCCTAGCC-1	4.86832e-05	0.000950949
ATATTCAGTTAAACCT-1	8.38047e-05	0.00276421
ATATTCCACATAGTGA-1	0.0010547	0.00719465
ATATTCCCACAGGTCA-1	6.28962e-05	0.000765689
ATATTGCTGTCAAAGT-1	5.72647e-05	0.000964076
ATATTTAACCCTCAAG-1	0.000271107	0.00232524
ATCAAACACTGTTCCA-1	0.000333428	0.00418536
ATCAAACGAAGGTTTG-1	0.000211493	0.0034742
ATCAAAGAGCCGTGGT-1	0.000121792	0.00131075
ATCAAGATCCCAGGAC-1	8.38562e-05	0.0011348
ATCAATCTGGGCTGCA-1	4.88061e-05	0.00138724
ATCAATGCCGTGGCTG-1	0.000251797	0.00456398
ATCACATTAGAATATC-1	0.000169677	0.00117569
ATCACGTGCTAATTAA-1	0.000131303	0.0022694
ATCACTTCATCCTCGC-1	8.55733e-05	0.000853582
ATCAGACGGCACGCCG-1	0.000168088	0.000791544
ATCAGCCTCATGCTGC-1	0.000107937	0.00126091
ATCAGCTCGTCCACTA-1	0.000225634	0.00285109
ATCAGGTCGCCATTGC-1	9.34355e-05	0.00230111
ATCAGTAGGCAGGGAT-1	5.92113e-05	0.00234472
ATCATAGATCGACGAG-1	0.000162756	0.00303431
ATCATAGCCCTATGTA-1	9.15155e-05	0.00250409
ATCATCCAATATTTGT-1	5.37118e-05	0.00106843
ATCATCTGCCCAGTGT-1	0.000138415	0.00269294
ATCCAACGCAGTCATA-1	0.000112783	0.000950832
ATCCAATGGAGGGTCC-1	7.43812e-05	0.000943358
ATCCACATCGACAGAA-1	9.24689e-05	0.00138248
ATCCACGCTAAATGTT-1	0.000436494	0.00413352
ATCCACTTTCAGACTA-1	0.000200341	0.00127127
ATCCAGAGCAACAACC-1	0.000404475	0.00812947
ATCCAGGATTCGTGAA-1	3.44211e-05	0.000878663
ATCCCATCCACAGCGC-1	2.05743e-05	0.00210962
ATCCCATTTCCGTGGG-1	8.07551e-05	0.00100116
ATCCTACCTAAGCTCT-1	3.48621e-05	0.000671809
ATCCTGAATCGCTGCG-1	4.46333e-05	0.000534756
ATCCTGCGTGGAATGG-1	0.00012511	0.00284776
ATCCTGCTGCAGATAG-1	0.000552047	0.0026523
ATCGACCCAATACAGA-1	3.42634e-05	0.000754161
ATCGACTCTTTCCGTT-1	7.45527e-05	0.000970718
ATCGCACGCCGGGAGA-1	5.02067e-05	0.00117526
ATCGCCAGTCAACATT-1	0.00010769	0.00137143
ATCGCTGCGTGCAGCA-1	0.000147024	0.00122864
ATCGGAGACAGACGGC-1	0.00021014	0.00448298
ATCGGCAAGCAGTCCA-1	0.000127445	0.00700367
ATCGTGGAAAGTCTGG-1	0.000100978	0.00883088
ATCGTTAGCTAGCGGA-1	0.00016739	0.004502
ATCGTTCACTTTCGCC-1	8.69339e-05	0.00136143
ATCTAATATCCTACGG-1	0.000116724	0.00201289
ATCTACCATCTGCTCC-1	2.02607e-05	0.00106333
ATCTAGCTTGTGAGGG-1	0.000294143	0.00678725
ATCTCCCACGGAATAT-1	0.000214074	0.00182546
ATCTCCCTGCAATCTA-1	0.000366475	0.00139014
ATCTCGTGAGCGAAAC-1	0.000602016	0.00791792
ATCTGACATGGAAGGA-1	5.032e-05	0.000799346
ATCTGCACCTCTGCGA-1	6.73405e-05	0.00102033
ATCTGCTGTTATCGCC-1	0.000207353	0.00187319
ATCTGGGCTGTTCTTG-1	7.31976e-05	0.00172401
ATCTGGTTAAGACTGT-1	0.000151561	0.00235007
ATCTGTAATTGTACCC-1	0.000146782	0.00458206
ATCTTAGGGCATTAAT-1	0.000115655	0.00176367
ATCTTATCGCACACCC-1	0.000218466	0.00851185
ATCTTGACCTGCAACG-1	0.000199671	0.00143974
ATCTTGACTTGTCCAA-1	7.41807e-05	0.000779683
ATGAAGCCAAGGAGCC-1	5.62146e-05	0.00233509
ATGACGCCGGCTCTAA-1	8.67182e-05	0.00144608
ATGACGCGTTCTATCC-1	0.00011343	0.00221675
ATGACTATCAGCTGTG-1	5.27585e-05	0.00100626
ATGACTATGCGACATT-1	0.000142253	0.00124587
ATGAGGAGTGTTAATC-1	0.00049195	0.00266412
ATGATCGGGAATAGAC-1	0.000102599	0.00192747
ATGATGCAATGGTACA-1	7.60503e-05	0.00065468
ATGCACGCGCTGTTCA-1	2.70352e-06	2.6143e-05
ATGCACTACCGCATTG-1	0.00246682	0.00248713
ATGCATGATCCAGGAT-1	0.000214876	0.0026406
ATGCATTCCGTGATGG-1	0.000182915	0.000787823
ATGCCAATCGCTCTGC-1	0.000128683	0.000985584
ATGCCATTTGCGACCA-1	5.75194e-05	0.00119925
ATGCCGGTCTTGCATA-1	5.41123e-05	0.000687257
ATGCCGGTTGATGGGA-1	9.93044e-05	0.00100177
ATGCGACAATTGGTCC-1	7.02158e-05	0.00144578
ATGCGACAGTCCCATT-1	8.00695e-05	0.00143769
ATGCGAGTCCCACCAC-1	0.000107466	0.00264157
ATGCTCAGTGTTGCAT-1	5.19827e-05	0.00867625
ATGCTCTGGCGCGGTA-1	7.91644e-05	0.00150821
ATGGAAATTTAAGGAG-1	0.000136379	0.00652473
ATGGACTGCTTAGTTG-1	0.000322884	0.00308247
ATGGAGCAGGCCGTGA-1	3.4106e-05	0.00519369
ATGGATCCGGCGTCCG-1	0.000290124	0.00209181
ATGGATTGACCAAACG-1	9.61225e-05	0.000789343
ATGGCAGCATTACGAT-1	5.48359e-06	0.000133435
ATGGCAGCCGAGAAAC-1	0	0.000840827
ATGGCTGGAAATGGCC-1	5.6596e-05	0.00297476
ATGGGAACGGAAGCGG-1	0.000129381	0.000983898
ATGGGACCTGCTGAAC-1	0.000167768	0.00149012
ATGGGCCTCGGCCTCT-1	8.48662e-05	0.00094385
ATGGGTGTATACCTCC-1	0.000101025	0.000790662
ATGGTATTGGGAACCG-1	0.000109883	0.000982695
ATGGTATTTACTGATT-1	0.000127933	0.00225944
ATGGTCGCGTGGTTTC-1	2.86726e-05	0.00119739
ATGGTGCTCAAAGCCA-1	0.00019051	0.0032022
ATGGTTACGAAACATG-1	0.000170548	0.00324679
ATGTAAGGCTGCTCTT-1	0.000105333	0.000922574
ATGTACATGCGGTGAG-1	0.000259478	0.00512583
ATGTACGATGACGTCG-1	0.000857621	0.0103151
ATGTAGCGCGCGTAGG-1	2.0387e-05	0.00489428
ATGTCATAATAAACGA-1	0.000113983	0.00126308
ATGTCTTGTTTGACTC-1	0.000179241	0.00159996
ATGTGAAAGCCTAATG-1	0.000165998	0.0102429
ATGTGCATCCGACGCA-1	5.33819e-05	0.000961363
ATGTGGACATCTTGAT-1	0.000281283	0.00298493
ATGTGTAGTTTAGTCA-1	8.36606e-05	0.00122665
ATGTTACGAGCAATAC-1	0.000284501	0.0014228
ATGTTCGTCGACCCAC-1	0.000201518	0.00137165
ATGTTGATTAGAGACT-1	6.74764e-05	0.00309353
ATGTTGTAGTCTGTTT-1	0.000230415	0.00152611
ATGTTTGTAAGATCAT-1	6.65356e-05	0.00202976
ATTAAACATGCGGACC-1	0.00010548	0.00297043
ATTAATACTACGCGGG-1	0.000190034	0.00188305
ATTAATGAACCAGTCG-1	0.000109696	0.0027178
ATTAATTCGGTCACTC-1	8.81769e-05	0.000912481
ATTACAACTACCGGCC-1	0.00016562	0.00131564
ATTACATGTCAGTCTT-1	0.000146481	0.00402881
ATTACGCGCTGGCAGG-1	0.000122978	0.00130878
ATTACTAGCCTCTTGC-1	0.000197632	0.00118329
ATTACTTACTGGGCAT-1	7.78599e-05	0.0015381
ATTAGATTCCTCAGCA-1	0.00034394	0.000859935
ATTAGATTGATAGCGG-1	0.000251339	0.00130107
ATTAGGCGATGCTTTC-1	7.81183e-05	0.00183241
ATTATACTTTGCTCGT-1	0.000109745	0.0012105
ATTATAGCTACTTTAC-1	8.63291e-05	0.00346482
ATTATCGGAATGTACG-1	0.000254152	0.00229591
ATTATCTCGACAGATC-1	5.68563e-05	0.000864007
ATTATGAGACCCAATT-1	0.000104695	0.00295309
ATTATGCCATAGGGAG-1	0.000103099	0.00316572
ATTATTATGTCCGTCA-1	5.52147e-05	0.00101655
ATTATTCAGAGTCACT-1	0.000128106	0.00263317
ATTCAACCATTTAAGG-1	8.57237e-05	0.00205053
ATTCACTGATGTTGGA-1	6.96107e-05	0.000852108
ATTCAGATGAATCCCT-1	8.95882e-05	0.00247818
ATTCAGGACCTATTTC-1	2.48552e-05	0.0134652
ATTCAGGATCGCCTCT-1	0.000176214	0.00218189
ATTCAGTAGCAGGGTC-1	7.14241e-05	0.0014931
ATTCATATACTGTCCA-1	4.97421e-05	0.000644263
ATTCATCGTTGAGGCA-1	5.70112e-05	0.00129415
ATTCCCACATAAACAA-1	0.000109355	0.00257993
ATTCCTAAGACGTGGA-1	0.000116933	0.00144197
ATTCCTCCGCCAGTGC-1	0.000199999	0.000806384
ATTCCTTCCAGGCGGT-1	1.61458e-05	0.00976032
ATTCGACGCCGGGCCT-1	5.38869e-05	0.000694608
ATTCGCGCCTTGAGAG-1	0.00016212	0.0102182
ATTCGTGCTATCTCTT-1	0.000244859	0.00344038
ATTCGTGTACCCATTC-1	7.69569e-05	0.00118226
ATTCTCGTCTCTTTAG-1	0.000162183	0.00174688
ATTCTGAGTATGAACT-1	0.000148092	0.00112998
ATTCTTCGTACTTATG-1	5.00228e-05	0.000670047
ATTGAAGATCTTAGTG-1	0.000666091	0.00132098
ATTGACCGGCGATGAC-1	8.97605e-05	0.00330834
ATTGACGTAACTCGGT-1	0.000107256	0.00183095
ATTGATAGCAACGAGA-1	0.000129944	0.00209281
ATTGATCACCACATTT-1	0.000440579	0.00277895
ATTGATGAGTCCTAAC-1	0.000710421	0.000823249
ATTGCCTATTAGACCG-1	0.000115995	0.000979825
ATTGCCTTTATGTTTG-1	0.000123394	0.00125179
ATTGCGATCAGTAACT-1	0.000122148	0.00104889
ATTGCTGCTCCTCCAT-1	4.6052e-05	0.00245194
ATTGGATTACAGCGTA-1	7.0194e-05	0.0012149
ATTGGGAATATCTTGG-1	0.00016953	0.00197748
ATTGGGAGTTCTGTAA-1	2.62666e-05	0.000771669
ATTGTACAACTCGGCT-1	0.000227056	0.000805997
ATTGTCGCAATACCTT-1	0.000454788	0.00117012
ATTGTCTGTTTCATGT-1	0.000125488	0.00201713
ATTGTGACTTCGCTGC-1	4.59825e-05	0.000681092
ATTTAACTCGTATTAC-1	0.00013582	0.00183087
ATTTACAGTTTACTGG-1	9.17581e-05	0.000785918
ATTTACTAAGTCCATT-1	4.50778e-05	0.00202536
ATTTATACTGGTAAAG-1	7.6928e-05	0.00345492
ATTTCATTATTTCGCG-1	9.45483e-05	0.000713166
ATTTCCGGGTTCTGCG-1	0.000136275	0.0178221
ATTTGCCTAGTTACGA-1	0.000131115	0.00130835
ATTTGCGCGAGTAGCT-1	0.000112766	0.00332347
ATTTGTCTTGGGAGCT-1	4.9536e-05	0.000892208
ATTTGTTCCAGGGCTC-1	6.83412e-05	0.00105563
CAAACCATAAGCGTAT-1	9.2398e-05	0.000930985
CAAACCCTCCGGCGGG-1	0.000239728	0.00432152
CAAACGAGTATCGCAG-1	0.000263327	0.00115373
CAAACGGTCGCACTTT-1	0.000172619	0.00365125
CAAACGTGGTCTTGCG-1	0.000157445	0.00136993
CAAACTACGATAGAGA-1	0.000243922	0.00165662
CAAACTATTGAGCTTC-1	0.000577223	0.00784964
CAAACTCGCGACGCCG-1	0.00019359	0.0141505
CAAAGATTATTGGGCC-1	0.000252741	0.00588391
CAAATCTCTCACAAGG-1	9.94738e-05	0.00165637
CAAATGCGGAGTGTTC-1	0.00010802	0.0120659
CAAATGTCCTTCCGTG-1	0.00013305	0.00266588
CAAATTGGATTATGCC-1	9.48747e-05	0.00224388
CAAATTGTCAGCAAGC-1	4.15038e-05	0.00217488
CAACAGAATAACGCTA-1	0.000154694	0.00250887
CAACAGTGCCAAACGG-1	0.000104298	0.000969268
CAACCAGTGGCCTACC-1	9.60521e-05	0.00213254
CAACCTACCGAGCAGT-1	7.97173e-05	0.00194773
CAACGACCCGTTTACA-1	0.000260105	0.00310594
CAACGCGATGAGCCAA-1	0.000150343	0.00157816
CAACGGTTCTTGATAC-1	0.000108818	0.00114216
CAACTATATCGAATGC-1	0.000117158	0.00111425
CAACTCCAACGTTTAG-1	0.000267767	0.00124951
CAACTCCTTGATCCCG-1	0.000266295	0.00508732
CAACTGCTCATCCGAT-1	0.00136755	0.00947353
CAACTTGTAGTGGGCA-1	0.000345528	0.00120992
CAAGAGGGCGGAGTAC-1	0.000258529	0.00152314
CAAGATATTATAACGT-1	4.63647e-05	0.000938232
CAAGCAACGTCGGAGT-1	7.49401e-05	0.000705643
CAAGCACCAAATGCCT-1	0.000125716	0.00116962
CAAGCGGCACATAATT-1	0.000104423	0.00148663
CAAGGATCGCATGTTC-1	0.000209823	0.00129408
CAAGGCCAGTGGTGCA-1	0.000197408	0.00611629
CAAGGTCCTATAGGCT-1	0.000125876	0.00174541
CAAGTAAGTGATAGAC-1	0.000104003	0.00268061
CAAGTCGTTGAAATCT-1	9.87523e-05	0.00169296
CAAGTGAACTTTGGTT-1	0.000110734	0.000904083
CAAGTGTGGTTGCAAA-1	0.000133612	0.00108824
CAATAAACCTTGGCCC-1	0.000421531	0.00868035
CAATACGCTCTGAGGC-1	0.000106779	0.00125105
CAATATTCTTGACCTA-1	0.000185245	0.00685871
CAATATTGGACTAGTG-1	4.25472e-05	0.00174577
CAATCCCTATACCAGC-1	0.00016053	0.00118576
CAATCCTGCCGTGGAG-1	0.0004606	0.00175775
CAATGACCCTTAATTT-1	4.00465e-05	0.000857104
CAATGCGAGAAGTATC-1	0.00067666	0.00315824
CAATGGAATCTACATA-1	0.000122181	0.00157636
CAATGGATCTCTACCA-1	0.000103522	0.00191474
CAATGGTCGGCCTGGG-1	0.000201355	0.0019288
CAATGTGCCAACCCTT-1	8.86458e-05	0.00382074
CAATTAAGGGTGATGA-1	0.000104091	0.00144165
CAATTGGGCCGCACTC-1	8.79932e-05	0.00117628
CAATTTCGTATAAGGG-1	4.74813e-05	0.00069089
CACAAACCGCAGAACT-1	0.000188024	0.0031501
CACAAGAAAGATATTA-1	7.32369e-05	0.00399931
CACAAGCTAAGAAAGG-1	0.000112154	0.00195691
CACAATGAGCTGCTAT-1	4.35042e-05	0.000704389
CACACACGCTAACGAG-1	3.02992e-05	0.00402564
CACACAGCTTGCGCTC-1	0.000179205	0.00284273
CACACAGGGATAGATT-1	7.07527e-05	0.000908276
CACACGCGCTGTCTTA-1	5.15805e-05	0.000989363
CACACGTTTCAATGGG-1	0.000127379	0.00703993
CACACTTGTATTGCGA-1	0.00014415	0.000865583
CACAGAGACGAGGACG-1	5.9489e-05	0.000765213
CACAGCACCCACGGCA-1	0.000313058	0.00149233
CACAGCTAGGGAGTGA-1	0.000120813	0.0009487
CACAGGGCCATATAGT-1	9.25223e-05	0.00147743
CACAGGGCCGTTGTCA-1	0.000146504	0.00162715
CACAGTCCCGCTTCGC-1	0.000181134	0.0032134
CACATAAGGCGACCGT-1	9.78372e-05	0.00127467
CACATATTAGCAGGAT-1	0.000121989	0.00157611
CACATCGTGCACGCGC-1	0.000111601	0.000904016
CACATCTCACCGACGA-1	8.45458e-05	0.00135539
CACATGATTCAGCAAC-1	6.78329e-05	0.000444377
CACATGTTTGGACATG-1	0.000331235	0.00123395
CACATTCTTTCGATGG-1	6.09868e-05	0.000812653
CACATTTCTTGTCAGA-1	0.000684536	0.00378323
CACCAGTCAGCATGCA-1	0.000298314	0.00171293
CACCATCGGAGGAGAC-1	5.68453e-05	0.000959032
CACCATGATCGCAAAG-1	8.5827e-05	0.000837974
CACCCAAATCTTATGT-1	0.000240737	0.000977061
CACCCACACGTCACCC-1	8.53209e-05	0.00245542
CACCCACGAGGCAATT-1	5.36453e-05	0.00137351
CACCCGGTTTGTGACT-1	0.000282858	0.0049189
CACCCTAACAAGATCT-1	0.00030674	0.00284024
CACCCTTGGTGAGACC-1	0.000281708	0.00307934
CACCCTTTCCTCGCTC-1	0.000218107	0.00143434
CACCGATACACCGAGC-1	0.0003015	0.00138865
CACCGCCAGAAGGTTT-1	3.03582e-05	0.000700698
CACCGCCGACCAGCGA-1	7.14463e-05	0.000960706
CACCGCGTCCACTCTA-1	0.000116247	0.00188631
CACCGGAGATATCTCC-1	7.33837e-05	0.00228427
CACCGGGCATCACAAG-1	7.0714e-05	0.00277991
CACCGGTAGAGACATT-1	0.000186698	0.00168286
CACCGTATCCCATCCG-1	6.90271e-05	0.00121342
CACCGTTAGGGATCAC-1	0.000139287	0.0126594
CACCGTTGCGCGATAT-1	0.000426062	0.0015319
CACCTAATAGAGTCGT-1	0.000237347	0.00310263
CACCTAATCAGTTTAC-1	6.52379e-05	0.00121295
CACCTCGATGGTGGAC-1	0.000134747	0.00115428
CACCTTGCGAAACTCG-1	6.7054e-05	0.000844999
CACCTTGGCGCCTTTG-1	0.000124543	0.00127543
CACGAAAGTTAGTCCC-1	6.04114e-05	0.000760871
CACGACGTAATAGTAA-1	0.00139769	0.0111694
CACGACTAAAGTTCTG-1	0.000370126	0.000987746
CACGAGCAAACCAGAC-1	0.000172413	0.010893
CACGATTGGTCGTTAA-1	9.16604e-05	0.00100746
CACGCACAGCGCAGCT-1	0.000381941	0.00218109
CACGCAGCGAGGCTTT-1	9.51746e-05	0.00259824
CACGCGGAACTGTTGC-1	5.02623e-05	0.00273929
CACGGCGCGCCAAAGG-1	8.26821e-05	0.00181192
CACGGGATTGAGGGTT-1	2.85616e-05	0.00289854
CACGTCAATCAATGGA-1	0.000403027	0.021052
CACGTCGGCAACCTCT-1	0.000195716	0.00407246
CACGTCTATGATGTGG-1	5.65864e-05	0.00214721
CACGTTCGTGCTCTAG-1	5.13783e-05	0.000505616
CACGTTTCGTACACAC-1	0.00011201	0.00128277
CACTAAAGTTGCCTAT-1	0.000144143	0.00167064
CACTACGGGAGCTGCC-1	7.87276e-05	0.00164634
CACTACTCAGTTCTGT-1	8.79145e-05	0.00147842
CACTCAAGAGCTATGG-1	3.61616e-05	0.00117694
CACTCAGCTCTTGAGG-1	0.000272621	0.00819123
CACTCCTATGTAAGAT-1	0.000231811	0.00543428
CACTCCTCTCGGTCGG-1	7.4229e-05	0.000796594
CACTCGAGCTGAACAA-1	0.000379557	0.00607587
CACTCGGTTAGGAGGA-1	0.000285669	0.00343677
CACTCTCAAGCATCGA-1	0.000324257	0.00386015
CACTCTTCTGCTAGCC-1	9.5737e-05	0.00161926
CACTGACGATTGTGGA-1	0.00016518	0.00152074
CACTGTCCAAGTGAGA-1	0.000161093	0.00404011
CACTTAATCAGACGGA-1	0.000866836	0.00643082
CACTTCGCCACAGGCT-1	0.000199622	0.00348256
CAGAACTTAGCCCTCT-1	0.000371581	0.00797672
CAGACACCGATCGCTG-1	0.000220403	0.00506177
CAGACCTGTAAGTGTT-1	7.30107e-05	0.000983997
CAGACGAACCTGATAC-1	0.000146006	0.00526011
CAGAGACGGTCACCCA-1	0.000100839	0.00152309
CAGAGCATGAGCTTGC-1	0.000140542	0.00117396
CAGAGGCGATGCATGA-1	0.000651318	0.0110419
CAGAGTGATTTAACGT-1	0.000152118	0.00147002
CAGATAATGGGCGGGT-1	0.000313574	0.00719149
CAGATACTAACATAGT-1	0.000646262	0.00536552
CAGATATGAAGATGAC-1	0.000137164	0.00261223
CAGATCATTTAAAGTC-1	0	0.0103726
CAGATCCTGGTTTGAA-1	0.000173503	0.00279373
CAGCAGCCCGTTCCTT-1	6.63785e-05	0.000961022
CAGCAGTCCAGACTAT-1	0.000130338	0.00195822
CAGCAGTCTGTGCTGC-1	8.22414e-05	0.00130831
CAGCCCTCACAGGCAG-1	0.000106489	0.00156791
CAGCCGGGCCCTCTAT-1	0.00010102	0.00115881
CAGCCTCCTGCAGAGG-1	8.74882e-05	0.00962696
CAGCCTCTCCTCAAGA-1	0.000129451	0.00135428
CAGCGATTCCCTTCAA-1	0.000217445	0.00404684
CAGCTCGACAAGTTAA-1	0.000109679	0.00102442
CAGCTCGTGCTTGTGT-1	0.000109657	0.0021145
CAGCTCTGGGCTCACT-1	9.56711e-05	0.00100191
CAGCTGGCGTAACCGT-1	0.000434347	0.0138903
CAGCTTAGTAGGTAGC-1	0.000221097	0.00197114
CAGGAAGACTTTATAT-1	9.03312e-05	0.00122661
CAGGATATATCGTTGT-1	9.57501e-05	0.000657912
CAGGATCCGCCCGACC-1	0.000240378	0.00094445
CAGGCAGTCTTACCAG-1	0.000220791	0.00138476
CAGGCCAGTACCACCT-1	7.24057e-05	0.00100286
CAGGCCGTTTGGGTGT-1	4.03446e-05	0.000766966
CAGGCGCACGGTGGTC-1	0.00018924	0.00360161
CAGGCGCCATGCTAGG-1	0.000171648	0.00754903
CAGGGAGATAGGCCAG-1	8.64206e-05	0.00139185
CAGTAACTATTTATTG-1	0.000233101	0.00177835
CAGTAAGGGACGTCTC-1	0	1.38805e-05
CAGTAATCCCTCCCAG-1	0.000544359	0.00438211
CAGTACATTCTCTAAA-1	0.000147445	0.00280081
CAGTACCAGTTTACGT-1	0.000161687	0.00334244
CAGTAGCCCACGCGGT-1	8.66577e-05	0.000659677
CAGTAGCGAGGTAGTA-1	7.8594e-05	0.000620879
CAGTCGAGGATGCAAT-1	0.000184747	0.00093241
CAGTCTCTCGGCTAAT-1	7.28739e-05	0.000747592
CAGTCTGTATACTGGG-1	2.19774e-05	0.000429871
CAGTGAATAAATGACT-1	0.000121311	0.00121597
CAGTGGTTGCACATGA-1	9.70159e-05	0.00182735
CAGTGTCCGCAGAATG-1	0.000228467	0.00140379
CAGTGTCGGCTGGCCC-1	0.000301949	0.00820951
CAGTGTTAATCTCTCA-1	8.90316e-05	0.00109748
CAGTTCAAATTGACAC-1	0.000113266	0.00102004
CAGTTCCGCGGGTCGA-1	9.17063e-05	0.00106446
CAGTTCGAGGACCCGA-1	4.35948e-05	0.0105097
CATAACGGACAGTCGT-1	5.22429e-05	0.000512727
CATAAGAAGCTTGGCT-1	0.00031973	0.00234968
CATAAGCTCTCCGTCT-1	5.54647e-05	0.00114515
CATAATGAGCGGGCGA-1	0.000238776	0.00178543
CATACAAAGCCGAACC-1	0.000424466	0.00521968
CATACACGGTTCCCAC-1	0.000174178	0.00210539
CATACCCGTACCCAGT-1	1.52934e-05	0.00051368
CATACGAACTAGCTGG-1	0.000139963	0.00108497
CATACGGCGTCTGGGC-1	5.06253e-05	0.000774631
CATACTATGTAATTGT-1	0.000133624	0.00187689
CATACTTAGGCAATAC-1	0.00033316	0.00177365
CATACTTCTTTCTCCG-1	0.000265568	0.0049786
CATAGAGGAGATACTA-1	6.36723e-05	0.000820833
CATAGCCGCCCGGGAT-1	0.000251486	0.00346792
CATAGCGTTGCCCACC-1	0.000109736	0.00247114
CATAGGGACACTTGTG-1	0.000346861	0.0039776
CATAGTACATTGAGAG-1	0.000131515	0.00130043
CATAGTAGCATAGTAG-1	0.000373651	0.0029601
CATAGTCAAATACATA-1	9.53018e-05	0.00811327
CATAGTCCACAAGAAC-1	0.000123914	0.00207396
CATATACTACTGATAA-1	0.000126106	0.00156586
CATATAGGTACAGTCA-1	0.000231105	0.00132713
CATATGTCAGGCTACG-1	0.000159155	0.00580168
CATATTATTTGCCCTA-1	0.00011042	0.000958236
CATCAAACTGGCGCCC-1	0.000115004	0.0018385
CATCATCTACCCGGAC-1	2.6395e-05	0.00096468
CATCATTACCCTGAGG-1	0.000136258	0.00233489
CATCCAATATAGTTTG-1	0.000262309	0.00110981
CATCCCGAGATTCATA-1	8.49076e-05	0.00198818
CATCCTCTCAAAGATC-1	0.000201268	0.00214533
CATCGCCCGCGGCCAA-1	0.000180032	0.00422403
CATCGGACGGGTTAAT-1	6.83312e-05	0.00101477
CATCTACCCGAGAACG-1	9.76308e-05	0.000961825
CATCTATCCCGTGTCT-1	8.90381e-05	0.00172505
CATCTTACACCACCTC-1	4.55904e-05	0.00120799
CATGAACCGACATTTG-1	0.000285419	0.00235281
CATGAACCTCTTATCA-1	8.23646e-05	0.00116209
CATGACTTCGCTGAAT-1	0.000219509	0.00404316
CATGAGATGCACTCTC-1	0.000182271	0.00212201
CATGAGTCCATCACGG-1	0.000112911	0.00120312
CATGATACGGTGAAAC-1	0.000215453	0.00247928
CATGATCGCTTTGAGA-1	6.99271e-05	0.000827791
CATGATGCACAATTCT-1	7.86447e-05	0.00127924
CATGATGGAAGTTAGC-1	0.000139673	0.00357831
CATGCACATGAGAGGC-1	0.000124167	0.00113904
CATGCACGTGTTACTG-1	6.83197e-05	0.00874606
CATGCATGGAGACCCT-1	0.000118765	0.00446677
CATGCCAACTCGCAAA-1	8.92519e-05	0.00269797
CATGCGACCAGTTTAA-1	0.000103003	0.000799468
CATGCGTTAGACAGAA-1	0.000905442	0.00806972
CATGCGTTGAGAGGAG-1	0.000137928	0.00249378
CATGCTGGCTCCAATT-1	9.16987e-05	0.000958798
CATGGAAATGGGACCA-1	8.36777e-05	0.00703263
CATGGATTGTCTTCCG-1	3.72235e-05	0.00123215
CATGGCAGGAAGATCG-1	9.7921e-05	0.00126276
CATGGGTATGCCTTAT-1	0.000356314	0.00649947
CATGGGTCGGGTGTGG-1	4.6453e-05	0.000782175
CATGGTAAGTAGCGTT-1	8.80471e-05	0.000699879
CATGGTATTAGTTTGT-1	2.40672e-06	9.53429e-05
CATGGTCTAGATACCG-1	0.000311751	0.00742706
CATGGTTTATTAATCA-1	8.68656e-05	0.00337177
CATGTAAGAGACATTT-1	0.000403116	0.00437944
CATGTAGGAGCGCCAA-1	0.000113242	0.00205309
CATGTCTCATTTATGG-1	9.96175e-05	0.00128208
CATGTGGGCTCATCAC-1	3.02078e-05	0.000521033
CATTACATAGATTGTG-1	7.6797e-05	0.00124096
CATTACGTCGGCCCGT-1	0.000120344	0.000765353
CATTATAACAGGGTCC-1	8.19895e-05	0.00132197
CATTATCCCATTAACG-1	9.67167e-05	0.00102279
CATTATGCTTGTTGTG-1	2.81085e-05	0.000651977
CATTCACTGACAGCTA-1	0.000137529	0.000853112
CATTCAGGTCAGTGCG-1	9.90622e-05	0.000801349
CATTCCCATTCCGTCG-1	0.000201087	0.00327601
CATTCCCTAAGTACAA-1	8.89154e-05	0.00144919
CATTGCAAAGCATAAT-1	0.00011595	0.00137427
CATTGCGAAATGGGCG-1	0.000185884	0.00399055
CATTGCGGGTCAATTC-1	0.000138604	0.000893272
CATTTAGCGGACCATG-1	9.77007e-05	0.000618338
CATTTATCGTTCAAGA-1	7.93008e-05	0.00137958
CATTTCTAGCAGACTA-1	9.41311e-05	0.00190407
CATTTGAGTGGTACGT-1	0.0001056	0.00404586
CCAAACAGAACCCTCG-1	0.000267562	0.00220548
CCAAAGTCCCGCTAAC-1	9.75623e-05	0.00107751
CCAAATAACAAGATTC-1	0.00028991	0.00982329
CCAAATCAAAGGGCAA-1	0.000110308	0.00141497
CCAACCTTATGTAACT-1	0.000165608	0.00172389
CCAACGATGCACTGAT-1	8.07893e-05	0.000554516
CCAACGCTTGCCAGGG-1	4.45852e-05	0.00362406
CCAAGAAAGTGGGCGA-1	0.000182878	0.00347584
CCAAGACTTCTGCGAA-1	0.000145693	0.00108762
CCAAGCGTAACTCGTA-1	4.1906e-05	0.00317981
CCAAGGAACAGAGAGG-1	0.000262679	0.00438133
CCAATAGTGCCGTCGA-1	3.39655e-05	0.00183742
CCAATCGGTAGATCGA-1	9.08825e-05	0.000723412
CCAATGTCACAGCAAG-1	0.000146169	0.00225659
CCAATTACGGGTCGAG-1	0.000452001	0.00144133
CCAATTGAATGTTAAT-1	0.000130337	0.0058654
CCACAATGTACGTCTT-1	0.000158317	0.00543054
CCACACTGAGATATTA-1	3.84931e-05	0.000783929
CCACAGCTGAAATCAT-1	0.000109953	0.00102911
CCACAGTACCCATCCT-1	0	0.00100445
CCACATGGCTCTTTAT-1	5.28066e-05	0.00163147
CCACCAACTTTACTGT-1	0.000214353	0.00474723
CCACCCAAGGAAAGTG-1	8.23207e-05	0.0024897
CCACGAATTTAACCTC-1	0.000273231	0.00390258
CCACGAGAAGAGAATC-1	0.000140696	0.00336596
CCACGGAGCCATAAGA-1	0.000232124	0.00566536
CCACGGCAGGTGTAGG-1	5.5856e-05	0.00210316
CCACGGTGCCCGGTAG-1	0.000370766	0.000975121
CCACTATCCGGGTCAC-1	9.93121e-05	0.00100488
CCACTCAGATCCGCAA-1	4.88416e-05	0.000874378
CCACTGGTGGCTGGTT-1	9.93871e-05	0.00217693
CCAGAAAGCAACTCAT-1	0.000109432	0.00589123
CCAGAGACAAAGCCGG-1	0.000142851	0.00189584
CCAGATAGTTGAGTGA-1	5.37167e-05	0.00492532
CCAGCCTGGACCAATA-1	5.62524e-05	0.000628562
CCAGCTACGCCTCATA-1	0.00010611	0.000892731
CCAGCTCGAACGCATT-1	6.30206e-05	0.00129067
CCAGCTGATGGTACTT-1	4.04051e-05	0.000410636
CCAGCTTCCGCCCGCA-1	0.000233833	0.00870717
CCAGGGACGTGGCCTC-1	9.87981e-05	0.0018446
CCAGTAGTCTGATCCA-1	7.75152e-05	0.000604293
CCAGTCCATTATTCGA-1	9.24233e-05	0.00163309
CCAGTCTAGACGGCGC-1	0.000146109	0.00102171
CCAGTCTTGTCATAGA-1	0.000103506	0.00372797
CCAGTGTACAGACCGA-1	4.01933e-05	0.000939761
CCAGTTCGGTAACTCA-1	4.21357e-05	0.000840246
CCATAAACAACCCGAC-1	0.000316714	0.00160461
CCATACCTTTACTTGT-1	0.00010034	0.00105065
CCATAGAGGCTGCCAG-1	0.000165542	0.000533687
CCATAGGTTGGCGTGG-1	0.000171439	0.00288286
CCATAGTCAGTAACCC-1	0.000160589	0.00158176
CCATATGGAAACTATA-1	0.000104906	0.00148011
CCATCCATACCAAGTC-1	0.000310499	0.00350565
CCATCGCAGTTAAACT-1	0.000108202	0.00251792
CCATCTCACCAGTGAA-1	8.24906e-05	0.00123081
CCATCTTGTTCACAAT-1	0.000125785	0.00109674
CCATGCCCTAGATTTC-1	0.000141352	0.00178249
CCATGCCTGTTTAGTA-1	0.000182961	0.00204391
CCATGCTCTGCAGGAA-1	0.000196013	0.00147135
CCATGGCAAACGCTCA-1	0.000254323	0.0138664
CCATGGCCCTTGTACC-1	0.00107678	0.0105263
CCATGTTCATCTATAT-1	0.000100535	0.00105887
CCATTAGCGATAATCC-1	0.000280809	0.00140163
CCATTCCCTGCCCACA-1	5.21345e-05	0.000402516
CCATTTCTACCTATTA-1	4.19642e-05	0.000907333
CCCAAACATGCTGCTC-1	6.08154e-05	0.000567337
CCCAACATACGTCGCG-1	7.06271e-05	0.000901378
CCCAACCACACTAACA-1	0.000406819	0.00564717
CCCAAGAATGCACGGT-1	9.84828e-05	0.0109467
CCCAAGACAGAGTATG-1	6.76527e-05	0.00137735
CCCAAGTCATTACACT-1	0.000108598	0.00179951
CCCAATGAGATTTGCA-1	9.99436e-05	0.00265417
CCCAATTTCACAACTT-1	6.32093e-05	0.00050277
CCCAGAGGAGGGCGTA-1	4.34849e-05	0.0116253
CCCAGATTCCCGTGAC-1	0.000749367	0.0131623
CCCAGGAAGAATTCGA-1	0.000142622	0.00203847
CCCAGGTCTGAAGGCT-1	0.000109347	0.00224887
CCCAGTAAACTTGGGA-1	0.000147763	0.0165033
CCCAGTTAAGGCGCCG-1	0.000198234	0.00294358
CCCATATAGGTCGATT-1	7.54024e-05	0.00068773
CCCGAAGTTTCGCGAA-1	6.65193e-05	0.00322972
CCCGACCATAGTCCGC-1	0.000159574	0.00138083
CCCGAGTTTCTCCGTA-1	0.000102125	0.00285418
CCCGCAAATAATCATC-1	0.000136548	0.00145644
CCCGCAGCGCGAACTA-1	0.000284155	0.00329792
CCCGCAGGGCCCAAAG-1	0.000854034	0.00551238
CCCGCCATGCTCCCGT-1	0	1.21749e-05
CCCGCGCAATGCACCC-1	0.000228932	0.00276539
CCCGCTAGAGGGTTAA-1	2.63363e-05	0.00210728
CCCGCTTGCCCTCGTC-1	0.000111088	0.000706981
CCCGGGTCGTTCAGGG-1	0.00012147	0.00117217
CCCGGTGGAAGAACCT-1	0.000224892	0.00209409
CCCGGTGTATCGGAAT-1	0.000224307	0.0034362
CCCGTAAGTCTAGGCC-1	2.06188e-05	0.00210744
CCCGTAGCTGGGAAGA-1	0.000316706	0.021568
CCCGTCAGCGTCTGAC-1	0.000143407	0.000887211
CCCGTGACAGTGCCTT-1	7.14685e-05	0.000749644
CCCGTTTCGCAGATGT-1	0.000120056	0.00166752
CCCTACCCACACCCAG-1	9.58688e-05	0.001086
CCCTACTTGAACAATG-1	6.53268e-05	0.00103586
CCCTAGCTCTAAGGTC-1	7.83799e-05	0.000998944
CCCTAGTGTCAGGTGT-1	3.72393e-05	0.00192032
CCCTATGTAGAGCAGA-1	0.000293229	0.00175559
CCCTCAGATCGAGAAC-1	0.000217584	0.00367444
CCCTCATCACAGAGTA-1	0.000785732	0.00625923
CCCTCATTCTGGAATT-1	0.000177492	0.00239659
CCCTCCTCGCTCGTAT-1	0.000104403	0.00168966
CCCTCGATAATACACA-1	0.000343508	0.00177654
CCCTCGGGAGCCTTGT-1	7.6565e-05	0.000808716
CCCTGAAATGAGTTGA-1	0.000253639	0.000920817
CCCTGACTAACAAATT-1	4.22167e-05	0.000415304
CCCTGCCCAATCCGCT-1	4.35902e-05	0.000590465
CCCTGCGCTACGCATA-1	0.000307356	0.00549578
CCCTGGGAGGGATCCT-1	7.81716e-05	0.00241063
CCCTGGTATGGGCGGC-1	9.12048e-05	0.00183442
CCCTTCTCGTACGCGA-1	0.000112057	0.00141014
CCCTTTAATGGAGTTC-1	0.000215771	0.00459537
CCCTTTGACAGGTCTT-1	0.000128324	0.00128712
CCGAAAGTGGTGAGCA-1	0.000220127	0.00252627
CCGAACACTGGGCCTC-1	0.00027629	0.0098758
CCGAACCTTCCCGGCC-1	0.000127297	0.00272236
CCGAAGCATTGACCAA-1	2.06448e-05	0.00034765
CCGAAGTATATTGTTC-1	0.000122176	0.00404498
CCGACAAAGGGAGTGC-1	0.000190551	0.0102497
CCGACGGGCATGAGGT-1	0.000428919	0.00619261
CCGACGTAAACACAAC-1	0.000342611	0.00410386
CCGACTCGCATAGTCT-1	0.000103544	0.000931138
CCGAGAAGTCGCATAA-1	0.000530629	0.0207325
CCGAGCTGTGCTTGTC-1	6.47058e-05	0.0014833
CCGAGGGATGTTAGGC-1	7.13905e-05	0.00214555
CCGATCTCAACCTTAT-1	0.000118753	0.000820449
CCGATTCGAGGGACCC-1	4.88756e-05	0.001391
CCGATTGGTCAATGAA-1	0.000115482	0.00150939
CCGCACAAAGACCAAC-1	4.74267e-05	0.000707656
CCGCACGTGACCTCGG-1	9.89194e-05	0.00232944
CCGCATGTGGTACGAT-1	0.000458791	0.00251308
CCGCCACCACAATCCA-1	0.000101033	0.00149965
CCGCCGGAACTTCTCG-1	0.000187401	0.00329403
CCGCCGGTCAACACAC-1	0.000100085	0.00324989
CCGCCTGCGAATTGGT-1	0.000509467	0.00212177
CCGCGATTTGGTAGGT-1	0.000657052	0.00134128
CCGCGCAAGATACCCA-1	0	2.1918e-05
CCGCGGAATGCGTCAC-1	0.000151967	0.00577565
CCGCGGGTACGAAGAA-1	0.000137447	0.00321167
CCGCGTAGGTAAGGGC-1	0.000241652	0.0056013
CCGCTATCAGCACCAG-1	4.11574e-05	0.000587157
CCGCTCCAGGGCGATC-1	8.85885e-05	0.00159383
CCGCTCTTCCGAACTA-1	0.000251216	0.0105706
CCGCTGGTGCCATTCA-1	9.57946e-05	0.00220022
CCGCTTACCTCACTCT-1	0.000134125	0.00306847
CCGCTTCGCGGTTAAC-1	5.78005e-05	0.000842041
CCGCTTGCTGACATGG-1	5.74302e-05	0.0038734
CCGGAATGGTTTCAGT-1	7.57372e-05	0.000510128
CCGGAGCGTACTTTCT-1	0.000234577	0.00358115
CCGGAGGTCTTATGGT-1	5.35343e-05	0.000923098
CCGGCACGACCGTTTC-1	0.000145653	0.00158408
CCGGCCGCGAGCATAT-1	0.000123892	0.0015478
CCGGCGCATATTGGAT-1	5.64751e-05	0.00726624
CCGGCGTGAGACTCTG-1	5.99883e-05	0.00151267
CCGGGACCCGCAGAGA-1	0.00015318	0.00275365
CCGGGCGGTCTCGTCA-1	6.98407e-05	0.000596368
CCGGGCTAAGAATTTC-1	3.89028e-05	0.000636482
CCGGGCTGCTCCATAC-1	0.000202476	0.000634774
CCGGGTTCGAGGTTAC-1	3.21293e-05	0.00276175
CCGGTAATGGCTAGTC-1	9.64645e-05	0.0013579
CCGGTATCTGGCGACT-1	5.19877e-05	0.000750132
CCGGTTTGTAATTGTG-1	0.00063289	0.0091605
CCGTAAGTTGGTCCCA-1	7.46846e-05	0.000776965
CCGTACCCAAGCGCCA-1	0.00024086	0.00201007
CCGTAGGAAATCCCTG-1	7.57806e-05	0.00365374
CCGTAGGGTTGTTTAC-1	7.35532e-05	0.00154281
CCGTATCTCGTCGTAG-1	0.00154037	0.0165037
CCGTATTAGCGCAGTT-1	3.94399e-05	0.000466738
CCGTCAACCTCTGGCG-1	0.000207028	0.00448506
CCGTGCCCATGACGGC-1	0.000234572	0.00168024
CCGTGGAACGATCCAA-1	7.41411e-05	0.000736022
CCGTGTTAAATTCCAT-1	9.031e-05	0.00268017
CCGTTACGTTAGAACA-1	3.96542e-05	0.00183745
CCGTTCCGAATCTCGG-1	2.20811e-05	0.000454779
CCGTTTCCTTTCCGTG-1	6.30539e-05	0.000792271
CCTAAACAGGGTCCGT-1	9.49031e-05	0.00720087
CCTAAAGGCTGACGCT-1	0.00012122	0.000928979
CCTAAATTAACGGTTC-1	5.75684e-05	0.00104204
CCTAAATTGTATCCTA-1	0.00037207	0.00568275
CCTAACCCAAACAAGT-1	0.000118496	0.00285202
CCTAACTAAGGCTCTA-1	0.000217869	0.00301739
CCTAAGTGTCTAACCG-1	0.000109138	0.00232653
CCTACAAGTCCGGAAT-1	0.000439686	0.00372816
CCTACAGTTGAGGGAG-1	2.59413e-05	0.000837322
CCTACATTCACAGACG-1	0.000211695	0.00116892
CCTACGCGACCTTACA-1	0.000183325	0.0040075
CCTACGGCTCAGTCGA-1	5.38934e-05	0.00313776
CCTACTGCTTACACTT-1	7.18739e-05	0.000950123
CCTAGGCGTAGCGATC-1	8.72831e-05	0.000570745
CCTAGGTAAAGGTAGC-1	0.00019801	0.00377239
CCTAGTTAGTCGCATG-1	0.000332271	0.00306192
CCTATAATGAGTGCCC-1	0.000123221	0.00146386
CCTATACCGTCCTGTC-1	0.000347861	0.00646786
CCTATATCGTGTCACG-1	1.45133e-05	6.74819e-05
CCTATATTTGTCCTGG-1	0.000164851	0.00270511
CCTATCTATATCGGAA-1	0.000283993	0.00316469
CCTATGAAGTGGTGCC-1	9.76852e-05	0.00720491
CCTATGGCTCCTAGTG-1	9.58414e-05	0.001276
CCTATGGGTTACCGTC-1	0.00013764	0.00321965
CCTATGGTCAAAGCTG-1	0.000103126	0.00403352
CCTATGTCCACTCCAC-1	3.65926e-05	0.000865105
CCTCACCAATCTTGAC-1	0.000169473	0.00396295
CCTCACCTGAGGGAGC-1	5.64576e-05	0.000953629
CCTCACCTTAGCATCG-1	6.3321e-05	0.0008912
CCTCATGCAGCTACGA-1	0.000109767	0.00103873
CCTCCCGACAATCCCT-1	7.23032e-05	0.00139019
CCTCCGACAATTCAAG-1	4.92935e-05	0.000477168
CCTCCTAGCTAGAGTC-1	4.40421e-05	0.00116205
CCTCCTGTTGTGTCGT-1	7.99685e-05	0.0022328
CCTCGAAGTGGACGGG-1	0.000254993	0.00289246
CCTCGACCCACTGCCT-1	0.000348006	0.00564026
CCTCGCCAGCAAATTA-1	0.000279389	0.00215849
CCTCGCGCGATATAGG-1	0.000298725	0.00279868
CCTCGCGCTGTGCGAT-1	0.000110924	0.0215656
CCTCGGACCGGGATAG-1	7.63097e-05	0.000870748
CCTCGGATGCTACCTG-1	1.66502e-05	0.00103378
CCTCGGTTTCCTTGCC-1	7.22601e-05	0.000504276
CCTCGTTACGCCTGTT-1	0.000209184	0.00318649
CCTCTAATCTGCCAAG-1	0.000189832	0.00281238
CCTCTACAAGGATTGG-1	0.000122967	0.00092106
CCTCTATCGATTAGCA-1	0.00063073	0.00466691
CCTCTCTCCCATCTAG-1	2.12038e-05	0.000380191
CCTCTGGCCTAGACGG-1	0.00020057	0.00112516
CCTCTGTACTATTCTA-1	9.78486e-05	0.00135966
CCTGAACGATATATTC-1	0.000116845	0.00157982
CCTGAATATTTACATA-1	0.000165083	0.00207507
CCTGACCACCGATGGT-1	5.08987e-05	0.00114858
CCTGACGCAACCTTTA-1	0.000126088	0.0010904
CCTGAGAATAAATGCA-1	0.000122339	0.000888552
CCTGATTCGCGAAGAA-1	0.000225748	0.00138434
CCTGCCCGTTGTCTAG-1	5.0603e-05	0.00386322
CCTGCGATAGAACTGT-1	8.3166e-05	0.00103643
CCTGCGTTCTACGCTT-1	6.51329e-05	0.000853771
CCTGCTATTTGAGAAG-1	8.82527e-05	0.000692717
CCTGGAAACGTTCTGC-1	0.000140879	0.00170555
CCTGGCTAGACCCGCC-1	0.000615714	0.00657667
CCTGGTCGAATGTGGG-1	0.000111773	0.00158974
CCTGTAAGACATGATA-1	4.83114e-05	0.00222069
CCTGTACTCACGCCCA-1	0.000134674	0.000519307
CCTGTCACCCGGGCTC-1	0.000162879	0.00113882
CCTGTCCCTCACGTTA-1	0.000185396	0.00169741
CCTGTCGCCCGTAAAT-1	0.000233006	0.00365558
CCTGTTCAACCTCGGG-1	8.35186e-05	0.00114958
CCTGTTTGAAGACACG-1	6.58886e-05	0.00647972
CCTTAAGTACGCAATT-1	6.76696e-05	0.00143676
CCTTCAGTTAAAGTGA-1	0.000112903	0.00157053
CCTTCCGCAACGCTGC-1	0.000121454	0.00107577
CCTTCGTATAGAATCC-1	0.000507263	0.00166063
CCTTCTCAGCGTTCCT-1	0.000104374	0.00178213
CCTTCTTGATCCAGTG-1	7.10532e-05	0.00108805
CCTTGTGAACGTGGTT-1	0.000147199	0.00108617
CCTTTAAGGGAGCACT-1	0.000243771	0.00473713
CCTTTCAATGAAGAAA-1	0.000117669	0.00107184
CCTTTGAATTATGGCT-1	5.83652e-05	0.000898421
CGAAACATAGATGGCA-1	0.000570099	0.00516489
CGAAACGCAATTCATG-1	0.00100676	0.0043429
CGAACAGTATGGGCGT-1	0.000915535	0.00611862
CGAACATAGTCAGAAA-1	7.59805e-05	0.000813075
CGAACCCGCATGCGTC-1	9.90615e-05	0.00337985
CGAACCTCTTTCCTAG-1	1.52639e-05	0.000956522
CGAACGCCCAGTGCCG-1	0.000178229	0.00117369
CGAACGGCCGGACAAC-1	0.00049964	0.00817084
CGAAGACTGCCCGGGA-1	0.000128059	0.00120672
CGAAGATCAGTTTCAT-1	3.68736e-05	0.00148231
CGAAGCTATAAATTCA-1	0.000107047	0.00162639
CGAAGGGTTTCAGATT-1	6.52118e-05	0.00245481
CGAAGTTGCTCTGTGT-1	5.78899e-05	0.000452921
CGAATCTGCTCGACGC-1	7.96295e-05	0.0065678
CGAATGAAGTCATTGC-1	0.0002585	0.00839078
CGAATGACGCATAATG-1	0.000107035	0.00123587
CGAATGGTAGGTCGTC-1	0.000300822	0.00193364
CGAATTACATGGTGTT-1	6.48272e-05	0.0114984
CGACAATTTGATCTAA-1	0.00104683	0.00344372
CGACACGCTCCGACAG-1	2.29717e-05	0.0050295
CGACAGTTCGCGTTAT-1	6.36841e-05	0.00186225
CGACATGCGATCTTCT-1	0.000259744	0.00208486
CGACCCTTAACGCCGG-1	0.00016966	0.0016186
CGACCGTTGGTATTCG-1	0.000402979	0.00181333
CGACGCATCCGTACCT-1	0.000160783	0.00366453
CGACTCAGGATGTTAT-1	0.000176544	0.00100899
CGACTTGCCGGGAAAT-1	0.000648353	0.00495439
CGACTTTGTATAGCCT-1	0.000103155	0.000871214
CGAGACCCTAGAGTGT-1	7.59193e-05	0.000821386
CGAGAGATGTGAACCT-1	0.000140183	0.00173129
CGAGAGCGCGTAGATA-1	0	0.00105488
CGAGAGCTTTCACTAC-1	0.000226662	0.00110855
CGAGAGGGTAGCCGCG-1	9.78843e-05	0.00109535
CGAGATGTTGCCTATA-1	0.000242249	0.00143246
CGAGATTTCGCTCGGG-1	0.000429416	0.00347939
CGAGCACTTCAAGTTT-1	7.05417e-05	0.000710043
CGAGCGTTGATCAGCC-1	9.93074e-05	0.00399809
CGAGCTGGGCTTTAGG-1	7.94065e-05	0.0011644
CGAGGAGCTTCCATAT-1	0.000149327	0.00429976
CGAGGATCGGGAACGA-1	0.000157287	0.00121007
CGAGGCCAGGCATTGG-1	0.000269144	0.00277179
CGAGGCTAAATATGGC-1	0.000600552	0.0016044
CGAGGGACTGCGGTCG-1	0.000121564	0.00150876
CGAGGGTATCCAGGTG-1	0.000100284	0.00137589
CGAGTACTAAAGAGGA-1	0.000114711	0.00258137
CGAGTGAAGGTACCAG-1	0.000841424	0.00886349
CGAGTGCTATAGTTCG-1	0.000330966	0.00381968
CGAGTTCTGTCCCACC-1	7.08866e-05	0.000809807
CGAGTTTATCGGACTG-1	4.71704e-05	0.000429332
CGATAATACTCAGGTT-1	0.000262403	0.00511174
CGATACCTCGCGGACA-1	5.20233e-07	0.000538583
CGATAGCGATACAGTG-1	0.000328956	0.00250677
CGATAGTCGTACTGCA-1	7.45393e-05	0.00108008
CGATATTAGCCGCAGG-1	7.96204e-05	0.000773861
CGATCCACCATTGTTG-1	8.2256e-05	0.00178772
CGATCCGACCCAGTGC-1	9.58182e-05	0.00113183
CGATCCTCGCAACATA-1	8.81031e-05	0.00132194
CGATCGAGAAGCACCA-1	0.000166543	0.00242777
CGATCTGTTGGAGGAC-1	0.000125977	0.00603597
CGATGGACCCTACGCC-1	0.000337887	0.00199339
CGATGTTGTTATCTAC-1	3.48498e-05	0.000936177
CGATTAAATATCTCCT-1	0.000319552	0.0142333
CGATTCGCCTGGCTGC-1	6.31607e-05	0.00101978
CGATTTGTCATTAATG-1	0.000316077	0.00155093
CGCAAACACGAGTTAC-1	6.3972e-05	0.000558057
CGCAATTACTTTCGGT-1	7.32195e-05	0.000851933
CGCAATTAGGGTAATA-1	0.000987702	0.00660187
CGCAATTCTACAATAA-1	3.48153e-05	0.00105368
CGCACATGTCCACTAC-1	5.64153e-05	0.00090529
CGCACGTCTGTTTATG-1	0.000102469	0.000729401
CGCACGTGCGCTATCA-1	8.38331e-05	0.000961372
CGCAGAAACATTTGCG-1	6.51404e-05	0.00103208
CGCAGATCTTCACCCG-1	0.000127234	0.00187928
CGCAGGCGATCCAAAC-1	0.000278066	0.00144862
CGCAGTTCTATCTTTC-1	5.19248e-05	0.00139717
CGCATCATGGCTTCAG-1	4.61424e-05	0.000646979
CGCATCCATCAGCCAG-1	2.50342e-05	0.00134073
CGCATGCCGAATGCGT-1	5.22816e-05	0.00113232
CGCATGGTGCGATGCT-1	5.35854e-05	0.000544982
CGCATTAGCTAATAGG-1	5.13378e-05	0.000637792
CGCCAAGAAGCCGAGT-1	1.72217e-05	0.000752807
CGCCACAGGTCGCGAT-1	0.000142761	0.00477538
CGCCACCCGCATTAAC-1	8.56254e-05	0.000880903
CGCCATCCGATTATGA-1	6.31636e-05	0.000942587
CGCCCAGCACGCCTAG-1	0.000120963	0.00666184
CGCCCAGCGTTTCACG-1	6.06721e-05	0.00109744
CGCCCGCTTCCGTACA-1	0.000126538	0.00113445
CGCCCTAATTGTTCAA-1	0.000108663	0.00147743
CGCCCTTGAAGGCTGA-1	0.000253207	0.00228721
CGCCGCCCATGCCTGT-1	0.000191013	0.000805855
CGCCGCGTTCTGAACG-1	0.000491888	0.0020539
CGCCTCCCTCCTCTAT-1	0.000112917	0.000847529
CGCCTGGCCTACGTAA-1	0.000299634	0.00269126
CGCCTTTAGCATGCTC-1	0.000267027	0.00464384
CGCGAAGTGGCATACT-1	0	0.014575
CGCGACCGCGACAGAT-1	6.41582e-05	0.00092253
CGCGAGAGGGACTTGT-1	0.000135194	0.000965948
CGCGAGTCTGCCGGGT-1	0.000158244	0.0047799
CGCGCAAATGTCCAGA-1	0.000199052	0.0139847
CGCGCAAGGAACTACA-1	0.000125517	0.00112079
CGCGCATGTTTGATTG-1	0.000555422	0.0045235
CGCGCCCGACTTAATA-1	0.000219494	0.0072203
CGCGGCAGTATTACGG-1	3.1951e-05	0.00130438
CGCGGCTCAACTTGAA-1	0.00037268	0.00188076
CGCGGGAATTAGGCAG-1	0.000117275	0.000847171
CGCGGGAATTCCTTTC-1	7.89578e-05	0.000664783
CGCGGTAAGTCTAGCT-1	9.07959e-05	0.00391153
CGCGGTACGGTATACA-1	0.00014574	0.00208245
CGCGGTCACAAACCAA-1	0.000675163	0.00572555
CGCGTCATATTAAACC-1	0.000146295	0.00133584
CGCGTGCTATCAACGA-1	0.000525938	0.00229183
CGCGTTCATGAAATAC-1	6.47103e-05	0.000958101
CGCTACCGCCCTATGA-1	0.000175574	0.000595689
CGCTACGGGACATTTA-1	4.43947e-05	0.000776385
CGCTAGAGACCGCTGC-1	0.000177162	0.00188819
CGCTATACCGCCCACT-1	0.000528153	0.00188778
CGCTATTCAATGTATG-1	0.000155183	0.00104637
CGCTATTCTTAGGCTC-1	5.74685e-05	0.00107908
CGCTCGACATAATGAT-1	8.45836e-05	0.00119019
CGCTCTCCGTAGATTA-1	3.47059e-05	0.000408299
CGCTGAGGACGTCCAA-1	9.06143e-05	0.00093086
CGCTGGTGACTACCCT-1	0.000115757	0.00108984
CGCTGTGACGCCGCAC-1	7.75206e-05	0.000853088
CGCTGTGTGGATGTTG-1	8.11355e-05	0.00176367
CGCTTAGTATTGATAC-1	0.000142518	0.00287469
CGCTTATTCCCGGTCG-1	0	0.0111431
CGCTTCCACTGAAATC-1	0.000210903	0.00270025
CGCTTCGGTCTAAGAC-1	0.000431461	0.0085836
CGCTTGGACGGATAGA-1	0.000553812	0.00301905
CGCTTTCATACCGGTG-1	0.00013832	0.00332175
CGCTTTCCGCCAAGGT-1	0.000114152	0.00281101
CGCTTTCTTGCATTCG-1	5.44383e-05	0.000545971
CGGAAAGAATCAAACG-1	0.000359343	0.00649274
CGGAAATTTCACATCC-1	0.000500668	0.00755371
CGGAACGTAAACATAG-1	0.000202248	0.00167683
CGGACCTCTGTAGTTA-1	3.54181e-05	0.000821049
CGGACCTTTACGTCCC-1	9.56929e-05	0.00290378
CGGAGCAATTTAATCG-1	0.00013272	0.00241976
CGGAGCATGGCGATCC-1	4.26215e-05	0.000629235
CGGAGCTTATAACACC-1	0.000158198	0.000990714
CGGAGTTTGAGAGACA-1	6.08157e-05	0.000574089
CGGATAAGCGGACATG-1	4.70456e-05	0.000818227
CGGATCCTCAAGGACT-1	0.000290784	0.00274507
CGGATGAATGCTGTGA-1	5.1971e-05	0.00122934
CGGATTCTGCCTTATG-1	7.93118e-05	0.00158343
CGGCAAACATCGTGCG-1	0.000178246	0.00700958
CGGCAATAAGATCGCC-1	0.000243816	0.00529824
CGGCACCGTTAGCGCC-1	0.000197322	0.00114784
CGGCACTCAAGAAAGT-1	0.000203104	0.00154881
CGGCAGGGTCGGGTTG-1	5.88868e-05	0.00138229
CGGCCACGCACAAAGT-1	0.00027281	0.00263264
CGGCCAGAGCGACCAT-1	0.000191925	0.00410487
CGGCCCAACCTGTAGT-1	6.51061e-05	0.0024009
CGGCCCAGGTATATCC-1	0.000153683	0.00132712
CGGCGCCATCAATCCC-1	0.000114933	0.00367224
CGGCTCTAAAGCTGCA-1	0.000239952	0.00540282
CGGCTCTTCGTCGAAC-1	0.000170056	0.00208189
CGGCTGCAAGATTAAG-1	0.000154075	0.00122177
CGGCTTTGTATGATAA-1	5.79696e-05	0.000802452
CGGGAAGTACCGTGGC-1	0.000153261	0.00714618
CGGGAATATAGTATAC-1	7.29891e-05	0.00165558
CGGGAATTTATGTAAA-1	4.20465e-05	0.000876097
CGGGAGCTTCAGTGTA-1	8.21873e-05	0.00134242
CGGGAGTATACCGCCG-1	5.06178e-05	0.00125304
CGGGATCAATGTAAGA-1	4.95781e-05	0.00113683
CGGGCAGCTAAACCGC-1	0.000115361	0.00164257
CGGGCCATAGCCGCAC-1	6.07425e-05	0.00100076
CGGGCCTTCTTTGTAA-1	2.20678e-06	0.000586802
CGGGCGATGGATCACG-1	0.000184185	0.00527421
CGGGTGTACCCATTTA-1	7.73543e-05	0.000726731
CGGGTTCGGCACGTAT-1	0.000100331	0.00106184
CGGGTTGTAGCTTTGG-1	5.16348e-05	0.0019887
CGGTACTAGAATCAAA-1	0.000228768	0.000932758
CGGTAGAGGTGCAGGT-1	0.000311689	0.00143779
CGGTATAGGTATTAGC-1	7.87067e-05	0.00197236
CGGTATGGGCACTCTG-1	5.40105e-05	0.00143306
CGGTCAAGTGGGAACC-1	9.04234e-05	0.00119456
CGGTCCATGAGACTCC-1	0.000106931	0.00111576
CGGTCCGTCGCAAGCC-1	0.000195119	0.00232781
CGGTCTATCAACCCGT-1	7.00911e-05	0.000776213
CGGTGAAGACTAAAGT-1	5.39357e-05	0.00118213
CGGTGCAGATAGAACG-1	7.41286e-05	0.00103734
CGGTGCGCGTTGGTCC-1	0.000747028	0.00257169
CGGTGGGCTCCAGCCT-1	0.000142399	0.00212799
CGGTGTACTTGATCCC-1	0.000144146	0.00128934
CGGTTATCCAACAGTG-1	9.82824e-05	0.00100396
CGGTTCAAGTAGGTGT-1	0.000111842	0.000965215
CGGTTCCGGCTTCTTG-1	9.40688e-05	0.000787166
CGGTTGACCTGGCATA-1	4.72104e-05	0.000578953
CGGTTGAGTATCCTTC-1	0.000102027	0.000881015
CGGTTGGGCAGGGTCC-1	1.52827e-05	0.00587857
CGGTTGGGTTCAAGTT-1	0.000102118	0.00283479
CGGTTTATGAAGGAAC-1	0.000159472	0.00522815
CGTAAACGCTTGAGTG-1	5.39812e-05	0.00370757
CGTAAAGCAAGAAATC-1	0.000113896	0.00245971
CGTAAATAACAAAGGG-1	0.000318051	0.00173989
CGTAACTTCGACACTT-1	0.000147627	0.00199722
CGTACCTGATAGGCCT-1	7.09705e-05	0.00137378
CGTAGAGAGTAATTAT-1	0.00015478	0.00119612
CGTAGCGAATTGTCAG-1	8.14951e-05	0.00081867
CGTAGCGCCGACGTTG-1	9.31813e-05	0.00107622
CGTATTAAGAGATCTA-1	0.000182141	0.00349381
CGTCAAGGCTATAAAT-1	0.000118385	0.00210876
CGTCACGTCCATTGGT-1	5.06006e-05	0.000547787
CGTCAGTGCGCACAAG-1	0.000262009	0.0061793
CGTCAGTTTATCGTCT-1	5.9357e-05	0.000899391
CGTCATACCATATCCA-1	0.000118358	0.000962406
CGTCGCATGTGAGCCA-1	8.98503e-05	0.00137735
CGTCGCTTGGTTATAC-1	0.000374711	0.000989
CGTCGGATAGTGTTGA-1	0.000107008	0.000717498
CGTCGGGTCTAAGCGC-1	0.000234766	0.00422013
CGTCGTCCTTCGCGAA-1	6.18737e-05	0.00120261
CGTCTGGAAGGGCCCG-1	0.000898732	0.00195093
CGTGAAGTTAATTCAC-1	2.53868e-05	0.00222647
CGTGACATTGGGTCGT-1	0.000137202	0.000837111
CGTGACCAGTCCTCTG-1	8.46791e-05	0.000960359
CGTGCACACCACTGTA-1	4.49315e-05	0.00077275
CGTGCAGACTGGGACA-1	1.13943e-05	0.000508782
CGTGCATTGTCGACGC-1	0.000131576	0.00105464
CGTGCCCGACATTTGT-1	9.9235e-05	0.000930312
CGTGCCCTCCCGAAGA-1	5.45149e-05	0.000509192
CGTGCTGGCCTAGTCG-1	4.28856e-05	0.000980911
CGTGCTTCTACCTAAA-1	0.000159358	0.0012779
CGTGGCCGAATATCTA-1	0.00018342	0.00323977
CGTGGTACCCAAAGGC-1	5.9932e-05	0.00229727
CGTGTATGGGAGCTGA-1	2.14346e-06	0.000493921
CGTGTCCCATTCGCGA-1	6.86799e-05	0.000865474
CGTGTCTCGTTACGAC-1	1.42695e-05	0.00258341
CGTGTGTTAAACCCTG-1	0.000201142	0.00232691
CGTTAAACTAGTTAGG-1	0.00128289	0.0149201
CGTTAATGTCCCGACG-1	8.52089e-05	0.00110067
CGTTAGCTCACAACTG-1	5.66561e-05	0.0011262
CGTTCAAGGAAACGGA-1	0.000806661	0.0038142
CGTTCAGACCCGCGAA-1	0.000109957	0.00155077
CGTTCATGGTGCGCGT-1	7.84828e-05	0.0190433
CGTTCTTCGCACACCT-1	0.000139937	0.00468682
CGTTGAATACCGCGCT-1	6.69438e-05	0.00159514
CGTTGAGCGACCGTCG-1	4.41439e-05	0.00048324
CGTTGAGTAATTGCGT-1	0.000100205	0.00168029
CGTTGCCCGCGTGGGA-1	4.268e-05	0.00105241
CGTTGTAAGATTGATT-1	0.000133831	0.00206801
CGTTGTCGGCAATTGA-1	0.000136585	0.00272396
CGTTGTTTCAATTCCC-1	4.4384e-05	0.000674118
CGTTTAAGCGGAGCAC-1	8.77411e-05	0.00130458
CGTTTACAAGGCAGCT-1	3.2616e-05	0.00268051
CGTTTCACTTCGGGCG-1	0.000116582	0.000919932
CGTTTCGCTCATTACA-1	0.000142424	0.00132848
CGTTTGTGTAGAGGGT-1	0.000121323	0.00283873
CTAAACGGGTGTAATC-1	0.000250423	0.000771871
CTAAAGAATGCCTACT-1	4.04725e-05	0.000580947
CTAAAGGATGAGATAC-1	7.31811e-05	0.00113718
CTAAAGGGAAATAGGA-1	6.87592e-05	0.000679604
CTAAAGTCCGAAGCTA-1	9.41882e-05	0.00107742
CTAAATCCGGTGTACA-1	0.000298395	0.0030031
CTAAATCCTATTCCGG-1	3.66873e-05	0.000701752
CTAACAGCACAATAAC-1	1.15193e-05	0.000137153
CTAACCGCGCGCCCGT-1	0.000213126	0.00117282
CTAACGAAACTTGCTG-1	7.93311e-05	0.00128616
CTAACTGATAATCGCC-1	7.23205e-05	0.0015696
CTAACTGGTCCGGTTC-1	0.00025174	0.00498707
CTAAGGGAATGATTGG-1	6.61804e-05	0.000676692
CTAAGTACAGGGCTAC-1	0.000107351	0.00204426
CTAATTCGCACGCGCT-1	0.000104802	0.000861267
CTAATTCTCAGATATT-1	9.68797e-05	0.000728002
CTAATTTCAACAACAC-1	0.000482208	0.0045227
CTACAAGAAATAACCC-1	0.00026853	0.00431693
CTACACTAGCTTGTTC-1	7.34533e-05	0.000440091
CTACACTCGCAGATGG-1	2.4247e-05	0.00315247
CTACATATCGCGGGAC-1	0.000132962	0.0017459
CTACCCTAAGGTCATA-1	0.000195431	0.000699659
CTACGAACTAGGTCGA-1	0.00021144	0.0020112
CTACGACTAGCTATAA-1	2.77401e-05	0.000382576
CTACGATCCTATCCTA-1	0.000125273	0.000780995
CTACGCACGGAGTACC-1	0.000249605	0.00231595
CTACGCCATTTCCGAT-1	0.000133163	0.000842332
CTACGTGTTGCCACCA-1	5.6618e-05	0.00415109
CTACTATCATAGGTTT-1	0.0016063	0.0128512
CTACTATCTTTCAGAG-1	7.44642e-05	0.000652629
CTACTCAAGGTATAGT-1	7.87635e-05	0.00158703
CTACTCTAGGCCCGGC-1	0.000112915	0.00417774
CTACTGCCACCTGACC-1	0.000138596	0.000872513
CTAGACATATATGTAG-1	6.19735e-05	0.00085382
CTAGACTGCATTTCGT-1	7.81793e-05	0.00126874
CTAGATAAACTCCTCG-1	9.16879e-05	0.00147368
CTAGATGTGAGTGTAA-1	9.99532e-05	0.0011504
CTAGATTTACGACGGC-1	3.00413e-05	0.000723188
CTAGCAACTAATTTAC-1	0.000147896	0.00210967
CTAGCCACAGGCGAGC-1	0.000105353	0.00200358
CTAGCCCGGGAGACGA-1	0.00112587	0.00864914
CTAGCCGATGTTATGA-1	0.000267879	0.00154493
CTAGGCGCCCTATCAG-1	3.1328e-05	0.0106922
CTAGGCGGCAGAGAAT-1	9.12902e-05	0.000627522
CTAGGGATAGGGACAA-1	0.000273242	0.00726285
CTAGGTCTGAAGGAAT-1	0.000117255	0.000820751
CTAGGTTCGGACGTGA-1	0.000140691	0.00121054
CTAGTAGAAAGGGATT-1	6.54696e-05	0.00119907
CTAGTATTCGGAATTA-1	6.90182e-05	0.000794129
CTAGTCACGTCTTAAG-1	4.22479e-05	0.000904033
CTAGTGAAGGACAGGA-1	3.06944e-05	0.000781997
CTAGTTACAACCCGGT-1	0.000139232	0.00179207
CTAGTTGGGCCCGGTA-1	0.000174085	0.00219399
CTATAAGAGCCAATCG-1	0.00105336	0.00296917
CTATACTTAAAGCGAG-1	1.79273e-06	0.000255679
CTATAGGCGTTGATGT-1	7.42146e-05	0.00089816
CTATATCCAGCCTGGC-1	0.000104234	0.000759333
CTATCACAACGCTGGA-1	6.66911e-05	0.00226682
CTATCGACGAAATACA-1	0.000973708	0.00397137
CTATCGGGTCTCAACA-1	3.37188e-05	0.00201297
CTATGAACACCTTGCC-1	8.58964e-05	0.00167482
CTATGCCCGAATGCAA-1	0.000365912	0.00208038
CTATGGGAAGCGGAAT-1	5.25376e-05	0.00129514
CTATGTCACTAGCCCA-1	8.13987e-05	0.000774818
CTATGTCTATTGAAAC-1	8.2665e-05	0.00258743
CTATGTGAGTCACGGC-1	0.000249913	0.0109056
CTATTCATGTGTCCCA-1	5.58111e-05	0.00151588
CTATTGTGTTTGGTCA-1	5.23064e-05	0.00163522
CTATTTGCTTGGAGGA-1	0.000115253	0.000965376
CTATTTGGTTACGGAT-1	6.46153e-05	0.00121948
CTCAAACCACTGCCCG-1	6.07464e-05	0.00129276
CTCAACTAACCCGGAT-1	0.000123736	0.00261311
CTCAAGACATTAGCGC-1	4.43504e-05	0.00155065
CTCACATTTACTAAAT-1	8.00007e-05	0.00130095
CTCACTGTGATACTTA-1	8.65501e-05	0.00477842
CTCACTTGGCTGGTAA-1	7.8319e-05	0.000634399
CTCAGAGCTAATGTCG-1	0.0001991	0.000909864
CTCAGCAGACTGCCGA-1	0.00019533	0.00248802
CTCAGGACTCACCTGT-1	0.00029869	0.00117331
CTCAGTCACGACAAAT-1	0.000162586	0.00169754
CTCATGGCTCACAATC-1	7.32925e-05	0.00153333
CTCATGGTAATTTGCG-1	0.000139525	0.00354464
CTCATTGCTCTAACAA-1	7.35807e-05	0.0112534
CTCATTTGATGGGCGG-1	8.44767e-05	0.000905545
CTCCCAATGAGTCGCG-1	0.000147771	0.00377103
CTCCCTCCTTTCGATC-1	0.000554635	0.0176511
CTCCGCCCACATGAGG-1	2.5758e-05	0.000648384
CTCCGGCCTAATATGC-1	0.000224336	0.000969537
CTCCGGCTTGTAGACA-1	8.18701e-05	0.00201817
CTCCTAAGTTATGTCT-1	0.000253023	0.00171467
CTCCTAGTAATCGTGA-1	0.000342612	0.00365835
CTCCTCCAGCTCACAC-1	0.000115477	0.00160975
CTCCTTTACGCAAGTC-1	5.46619e-05	0.00120906
CTCGAATGGAACGTAT-1	6.9815e-05	0.00242056
CTCGAGACATACGATA-1	0.000372027	0.00254112
CTCGAGGCAAGTTTCA-1	2.79085e-05	0.0020601
CTCGAGGTCGAACAGT-1	6.84125e-05	0.000689335
CTCGATATTTGCGAGC-1	0.000261185	0.00697233
CTCGCACCTATATAGT-1	0.000173189	0.00568367
CTCGCATTGCATAGCC-1	5.52044e-06	2.68229e-05
CTCGCCGAATGTAGGG-1	0.000135889	0.00313447
CTCGCTAGGTAAGCGA-1	5.91739e-05	0.0019299
CTCGGGCATCGTCGGG-1	0.000109349	0.000874505
CTCGGGTTCTCTGGCC-1	0.000113108	0.00149369
CTCGGTACCACTGCTC-1	0.000102028	0.00099827
CTCGGTCCGTAGCCTG-1	0.000256216	0.00154244
CTCGGTTGTCGGCCCT-1	0.000135367	0.00422576
CTCGTCGAGGGCTCAT-1	0.000147444	0.00527965
CTCGTCTGTGCCTTCG-1	4.61645e-05	0.000673135
CTCGTGGCACTGAAAG-1	9.68751e-05	0.00150252
CTCGTTACGGCTACCA-1	0.000123959	0.00118581
CTCGTTTCTAATGTTT-1	0.000100849	0.00201931
CTCTAACACCGGCAGC-1	8.52887e-05	0.00168455
CTCTAATGCATTGATC-1	6.67005e-05	0.00119124
CTCTACACTGGCGATT-1	0.000258035	0.00356614
CTCTACATCCTGCGTG-1	0.000315833	0.00264031
CTCTAGCCCTCGGAAA-1	0.000102094	0.00237525
CTCTATTTGGCTGCAG-1	3.53596e-05	0.00312025
CTCTCACAATCGATGA-1	6.40334e-05	0.000461725
CTCTCGATGTGCGCCT-1	6.12396e-05	0.00192236
CTCTCTAACTGCCTAG-1	0.000174856	0.0166062
CTCTGCAGGCATTCTT-1	3.5848e-05	0.00126659
CTCTGCGAAGCAAGCA-1	0.000197393	0.0022969
CTCTGGACGCCTGGTG-1	9.53495e-05	0.00122756
CTCTGTCCATGCACCA-1	4.45201e-05	0.000521148
CTCTGTGCCTGCTATG-1	0.000135017	0.000741856
CTCTGTTTGAGGATTC-1	0.000142259	0.00235868
CTCTTCTATTGACTGG-1	6.30436e-05	0.00341365
CTCTTCTGGAAGTTAG-1	7.32841e-05	0.000830873
CTCTTGTCCCGCTTGG-1	0.000219838	0.00339208
CTGAAAGAGATCCGAC-1	0.0002605	0.0010139
CTGAATCCGAGACCTC-1	0.000162757	0.0012558
CTGAATTTATTGCCAG-1	3.35813e-05	0.00496219
CTGACTGCGCAGCTCG-1	0.000116421	0.00115463
CTGAGAAAGTTCGGCG-1	0.000968891	0.0157582
CTGAGCAAGTAACAAG-1	0.000689402	0.00419539
CTGATAGTGTATCTCA-1	7.59535e-05	0.00130801
CTGATCCCTTTATGCA-1	9.13673e-05	0.000889042
CTGCAAATGGGCTCCA-1	8.10911e-05	0.00388857
CTGCAAGCACGTTCCG-1	0.000221383	0.00487878
CTGCACAACTACATAT-1	0.000203065	0.0037364
CTGCACCTAGTCCACA-1	3.59664e-05	0.00218812
CTGCACCTGGAACCGC-1	0.000143708	0.00679608
CTGCACTCCAGTACAG-1	3.98477e-05	0.00145225
CTGCAGAGAATCAGAG-1	0.000141137	0.00278625
CTGCCAAGGTTGGAAG-1	0.000317996	0.00955715
CTGCCATGCATCACAT-1	3.96086e-05	0.00139512
CTGCCTAGCCACCAAG-1	0.000107611	0.000894805
CTGCCTTTAATACCTT-1	9.0855e-05	0.000782422
CTGCCTTTCTAGTAAA-1	4.61202e-05	0.00144215
CTGCGACCTCGCCGAA-1	1.09367e-05	0.00852757
CTGCGATTTCGAGATT-1	6.91726e-05	0.00108987
CTGCGGGTGAAATGTT-1	0.000308667	0.00385219
CTGCGGTAGTCACGTG-1	0.00020193	0.00137699
CTGCGTTACGATATAA-1	0.000206959	0.00190707
CTGCTCTGACGGCAAA-1	0.000309989	0.00154395
CTGCTGAGGCCACGAA-1	9.5914e-05	0.00709955
CTGCTTGGCGATAGCT-1	7.40922e-05	0.00339309
CTGCTTTATGTCCGCG-1	0.000123042	0.0013051
CTGGAAATGGATGCTT-1	0.000115829	0.00153596
CTGGAAGACACGGTGG-1	0.000101044	0.00191077
CTGGACGCAGTCCGGC-1	0.000202535	0.00624485
CTGGATTTACACTTGA-1	8.26276e-05	0.00098246
CTGGCATCCGAATGAG-1	0.000346534	0.0079626
CTGGCGACATAAGTCC-1	6.59164e-05	0.000986492
CTGGCGCACAGGTCTG-1	0.000204194	0.000949845
CTGGCGGGAATAAGTA-1	0.000153518	0.00329988
CTGGCTCCTGCGGGAT-1	9.87133e-05	0.000893741
CTGGCTGATTCATCCT-1	0.00010639	0.00161325
CTGGCTGCTAACGTAA-1	5.82981e-05	0.00783575
CTGGCTGGTTGTCAGT-1	0.000146391	0.00310846
CTGGGATAAATAATGG-1	0.00032616	0.00133481
CTGGGATACGCTACCC-1	0.000173359	0.00282395
CTGGGATCGCCCAGAT-1	0.000118013	0.00209187
CTGGGCCTGCTATATC-1	5.426e-05	0.000649904
CTGGGCGGCCAAATGT-1	0.000165929	0.0011518
CTGGGCTATCCTTTGG-1	0.000468533	0.00233525
CTGGGTAGGCAGTTAA-1	8.70669e-05	0.0008078
CTGGGTTGAGTTAAAG-1	0.000319864	0.00836843
CTGGTAAAGTGTGGGC-1	3.01575e-05	0.00155981
CTGGTAACACATAGAA-1	6.44869e-05	0.00140124
CTGGTAACGAGCTCTT-1	1.97097e-05	0.00235013
CTGGTCATTCCAATCC-1	0.000200824	0.0015585
CTGGTCCTAACTTGGC-1	9.22644e-05	0.004453
CTGGTGAATGGGCCTA-1	2.88361e-05	0.000255449
CTGGTTCAACGCATCA-1	0.000173333	0.00437451
CTGGTTTCGAGCAAGA-1	8.00318e-05	0.000722202
CTGTACTTCTTAGCAT-1	4.77121e-05	0.000717764
CTGTAGCCATCTCACT-1	0.000197873	0.0127866
CTGTAGTGAGGATCGA-1	0.000498446	0.00205355
CTGTATGGTGTAGAAA-1	0.000160166	0.0018223
CTGTCAAATGGCTCGG-1	7.8716e-05	0.000961282
CTGTCACGCCAGGCGC-1	4.95521e-05	0.00327234
CTGTGCAGGGTAGGTC-1	2.94359e-05	0.000675942
CTGTGGTCGGGAGATA-1	0.000163362	0.00161773
CTGTTACCCAATCTAG-1	0.000111509	0.00131003
CTGTTCACTGCCTGTG-1	5.93885e-05	0.000833083
CTGTTCATCTCACGGG-1	9.50519e-05	0.00111057
CTGTTGTTCAGTCGTA-1	0.000254638	0.00217896
CTTAACTTCGAAGTAC-1	4.82815e-05	0.000876987
CTTAATCGACTTAGTA-1	6.46327e-05	0.00147007
CTTACACGGTATTCCA-1	0.000215432	0.00240094
CTTACACTGGGAAATA-1	0.000309256	0.00571902
CTTACATAGATTTCTT-1	3.92896e-05	0.00042893
CTTAGATGTTTCATCC-1	4.01585e-05	0.00112231
CTTAGCCTTCCACATG-1	0.000210171	0.00590829
CTTAGGTATAGACCAG-1	4.79551e-06	0.00044671
CTTAGTAGGCCTACAG-1	0.000104011	0.000915438
CTTAGTGTAGTAGCAT-1	0.000102621	0.00152152
CTTAGTTGAGGAATCG-1	0.000175556	0.000977968
CTTATGCGCTCAGGGC-1	2.37106e-05	0.00081355
CTTATGTTGACTACCA-1	0.000192594	0.00271646
CTTCAACTCCACTTGG-1	7.37739e-05	0.00094519
CTTCACGCCCTGGTAC-1	9.23907e-05	0.00119913
CTTCAGTGGTCGCCTA-1	0.000131388	0.00249045
CTTCAGTTGGACAACG-1	6.16461e-05	0.00131707
CTTCATAGCTCAAGAA-1	0.000201135	0.00773467
CTTCATCACCAGGGCT-1	5.07293e-05	0.000641425
CTTCATTGTCAGTGGA-1	0.000332873	0.00325778
CTTCCGCTCCGTGAAG-1	0.000404468	0.00629815
CTTCGATTGCGCAAGC-1	0.000103973	0.00107417
CTTCGGCCAATTGTTT-1	0.000483219	0.00650554
CTTCGTAGATAGGTGA-1	1.5945e-05	0.000476494
CTTCGTGCCCGCATCG-1	6.81809e-05	0.00102838
CTTCTATGTTGAAGTA-1	0.000149177	0.0015586
CTTCTATTAATGCTAG-1	5.26908e-05	0.00420919
CTTCTGGGCGTACCTA-1	8.39712e-05	0.00139309
CTTCTTACGTCGTATA-1	8.04049e-05	0.00129578
CTTGACCCGAAAGATA-1	6.8495e-05	0.0011386
CTTGAGGTTATCCCGA-1	0.00036893	0.00941526
CTTGAGTTAGGGTAAT-1	4.24919e-05	0.000535133
[truncated: 2,040 more rows]
