# Supplementary material for: Spatial transcriptomics deconvolution at single-cell resolution using Redeconve
Source: Nat Commun. 2023 Dec 1;14:7930. doi: 10.1038/s41467-023-43600-9 (PMC10692090; doi:10.1038/s41467-023-43600-9)
Supplement: Supplementary file 4 — Source Data [file 41467_2023_43600_MOESM4_ESM.zip › Source Data Figure 6c.xlsx]

## Sheet: Sheet1
IgA+ Spot			IgG+ Spot
Cell Type	Proportion		Cell Type	Proportion
B_plasma_IgA+	0.0755275		B_plasma_IgA+	0.00609131
B_plasma_IgG+	0.122472		B_plasma_IgG+	0.585893
Macrophages	0.0836396		Macrophages	0.0446325
T_CD4	0.200224		T_CD4	0
T_CD8	0.0628438		T_CD8	0
others	0.455293		others	0.363383
