# Supplementary material for: Spatial transcriptomics deconvolution at single-cell resolution using Redeconve
Source: Nat Commun. 2023 Dec 1;14:7930. doi: 10.1038/s41467-023-43600-9 (PMC10692090; doi:10.1038/s41467-023-43600-9)
Supplement: Supplementary file 4 — Source Data [file 41467_2023_43600_MOESM4_ESM.zip › Source Data Figure 6d.xlsx]

## Sheet: Sheet1
	logFC	logCPM	PValue	pos_IGHA	pos_IGHG
IGKC	3.15642	16.5476	1.60272e-218	168.978	1190.07
IGHG4	3.25955	15.7677	6.52086e-175	93.4202	679.384
IGHG3	2.93864	14.6553	2.90928e-165	52.6452	316.531
IGHG1	2.91099	13.9326	8.78464e-140	32.0008	190.387
IGHGP	3.12504	10.4549	1.24209e-102	2.33979	16.0813
IGHG2	2.99184	11.7773	7.37118e-78	6.60561	41.8605
IGHA1	-1.44214	12.743	1.40932e-56	86.4865	24.9359
SSR4	1.87405	10.3187	2.30979e-55	4.42276	12.7901
IGLC2	1.89606	14.5376	2.5926e-47	89.4255	260.674
XBP1	1.75378	9.87248	1.44179e-36	3.29567	8.72582
MZB1	1.58953	9.55201	1.91738e-27	2.75353	6.58243
SDC1	3.10948	7.83138	7.49269e-22	0.128403	1.28838
BTG2	1.39754	9.11653	4.28153e-19	2.08298	4.36877
IGLC3	1.39456	11.3476	1.22877e-16	12.2125	24.6197
PIM2	1.27307	9.23844	3.34232e-16	2.46819	4.79042
SOCS3	1.43526	8.46138	1.47273e-13	1.05576	2.3425
HERPUD1	1.14075	9.01367	7.12979e-13	2.14005	3.75972
IGHM	0.823057	12.4787	3.07492e-11	35.696	50.6683
DERL3	1.40063	8.23168	1.96861e-10	0.813218	1.7803
TENT5C	1.69213	7.95589	3.81787e-10	0.47081	1.30009
SLAMF7	1.36866	8.17668	1.49068e-09	0.770417	1.65146
GAS6	1.47064	8.03601	1.98077e-09	0.599213	1.4055
NEAT1	0.629705	10.1604	3.8096e-09	7.16203	8.76096
PRDX4	1.37159	8.02891	1.61928e-08	0.627747	1.35865
IGLL5	1.58009	8.14154	2.0398e-08	0.642014	1.65146
TRAC	-0.946571	9.23839	3.29502e-08	5.63546	2.26051
FDCSP	-0.885917	9.94785	6.00431e-07	10.0868	4.36877
CXCL12	1.08336	8.35133	6.97914e-07	1.11282	1.92085
HSP90B1	0.638197	9.868	7.28311e-07	5.64973	6.94552
FKBP11	1.39854	7.83562	9.01636e-07	0.456543	1.04241
PECAM1	0.966774	8.4091	9.51186e-07	1.25549	1.97941
PTP4A3	1.17674	7.94025	1.20204e-06	0.61348	1.15954
TXNDC5	1.14102	8.00246	2.20336e-06	0.684815	1.25324
RPL4	-0.36253	11.5607	2.94236e-06	29.4185	18.0021
CXCL13	-1.14845	8.68384	3.39919e-06	3.42408	1.24153
ERN1	1.37058	7.71243	3.6997e-06	0.370942	0.843301
TP53INP1	0.972136	8.26377	4.07622e-06	1.05576	1.6866
TRBC1	-0.661115	9.39357	6.76234e-06	5.99213	2.93984
FCRL5	0.913706	8.32861	6.89946e-06	1.16989	1.7803
TSC22D3	0.555289	9.43839	1.20226e-05	4.10889	4.76699
RPN2	0.763721	8.57042	1.34733e-05	1.65497	2.23709
FKBP2	1.0106	8.00515	1.36415e-05	0.741883	1.2181
TRBC2	-0.524586	9.97936	1.75641e-05	9.33061	5.04809
SPCS3	0.792268	8.48327	1.87137e-05	1.48377	2.04969
JCHAIN	0.511409	11.1551	2.01699e-05	15.8506	17.8616
MYDGF	0.976861	8.11308	2.40531e-05	0.870286	1.4055
TCF7	-0.842143	8.57762	2.95361e-05	2.95327	1.26495
CD44	-0.619888	8.97279	3.71728e-05	4.06609	2.08483
GLCCI1	1.09559	7.82202	5.01564e-05	0.527878	0.948713
C1QA	0.693918	8.75865	5.40366e-05	2.08298	2.65874
CCL2	0.625464	9.1579	5.59045e-05	3.12447	3.81828
LEF1	-1.22064	7.681	9.12253e-05	0.970155	0.292813
C7	0.727027	8.58816	9.97716e-05	1.71204	2.26051
RPS12	-0.298338	12.257	0.000100461	48.0797	30.6048
TIMP3	1.02249	8.05676	0.000102994	0.784684	1.33523
TMSB4X	-0.3012	12.7645	0.000106881	68.881	44.6949
FSCN1	-0.826652	8.13476	0.000107612	1.75484	0.761313
CD7	-0.82988	8.074	0.000124843	1.61217	0.691038
H1FX	0.510071	9.13659	0.0001503	3.21007	3.59574
LAT	-0.871501	8.27022	0.000150338	2.11151	0.866726
HSPA5	0.553781	9.07982	0.000152761	2.99607	3.43177
SLC17A9	1.04086	7.76165	0.000164121	0.485077	0.843301
PSAP	0.429187	10.1972	0.000165983	8.00378	8.55013
PRDM1	1.00553	7.78053	0.000172555	0.513611	0.866726
RPL28	-0.275396	12.1239	0.000209138	43.1434	28.1686
SDF2L1	0.890128	8.07065	0.000211467	0.856019	1.28838
SEC61G	0.590394	8.77174	0.000243228	2.21138	2.63531
CLU	-0.518156	9.59748	0.000300816	6.96229	3.78314
LMNA	0.81919	8.15956	0.000427875	0.998689	1.44064
EEF1A1	-0.259717	13.2318	0.000433567	94.476	62.4277
PFN1	-0.309491	10.8853	0.000436055	17.7053	11.2791
RPL30	-0.285296	11.6836	0.000469099	31.53	20.5555
RPS27A	-0.250928	11.9095	0.000514195	36.5663	24.2683
POU2AF1	0.548375	8.99563	0.000522899	2.78206	3.19752
LDHB	-0.515447	8.99561	0.000534658	4.05182	2.21366
RPS15A	-0.291532	11.6658	0.000572929	31.316	20.087
MOGS	0.938135	7.77809	0.000607954	0.527878	0.843301
CLPTM1L	0.664054	8.44252	0.000612526	1.5123	1.90914
RPS6	-0.268834	12.0355	0.000626947	40.4897	26.4937
SEC11C	0.703658	8.33049	0.000665794	1.2983	1.69831
PPP1R18	-0.638398	8.28879	0.00069385	2.01164	0.995563
ACLY	-0.82791	7.83289	0.000724567	1.14136	0.480213
CBX3	-0.562706	8.43708	0.00073265	2.32552	1.2181
CD3D	-0.628744	8.62423	0.000736391	2.91046	1.45235
GIMAP7	-0.970491	7.80212	0.000769056	1.12709	0.42165
SELENOS	0.837673	7.84431	0.000888896	0.627747	0.925288
GAPDH	-0.325733	10.6751	0.00102417	15.2371	9.58083
RPN1	0.676096	8.18568	0.0010315	1.09856	1.4055
CYFIP2	-0.676121	8.25977	0.00104207	1.95458	0.937001
LINC00861	-0.789425	8.05405	0.00105069	1.5551	0.679326
SSR3	0.617155	8.41504	0.00107118	1.48377	1.81544
ATP5MC2	-0.485908	8.86178	0.00112544	3.53821	1.9677
MAN1A1	0.895633	7.76181	0.00115179	0.527878	0.819876
CD3E	-0.662516	8.35377	0.0013557	2.18285	1.05413
SEL1L	0.767489	8.10692	0.00139961	0.955888	1.32351
BIRC3	-0.50614	8.63363	0.0014538	2.82486	1.54605
TRAM1	0.668714	8.2201	0.00145393	1.15563	1.47578
CYBA	0.344382	9.95114	0.00168774	6.77682	6.80497
USP15	-0.864673	7.73737	0.0017675	0.984422	0.398225
SERP1	0.498506	8.77921	0.00181323	2.31125	2.58846
AFG3L2	-1.0081	7.50748	0.00187855	0.642014	0.222538
LAMP3	-0.960105	7.71288	0.00198779	0.970155	0.363088
HNRNPC	-0.398963	9.28003	0.00201999	5.03625	2.9984
ITSN2	-0.719419	7.90034	0.00202543	1.22696	0.5622
LTB	-0.373485	9.758	0.00214671	7.44737	4.54445
MANF	0.698036	8.05667	0.00215688	0.927354	1.20639
C1QC	0.676628	8.09621	0.00216123	0.984422	1.26495
ARFRP1	-0.824654	7.69759	0.00222671	0.89882	0.3748
CD82	-0.840667	7.70002	0.00237654	0.913087	0.3748
GLUL	0.685317	8.10983	0.00240877	0.998689	1.30009
RPS3A	-0.244323	11.7335	0.00243943	32.3433	21.4339
RPS27	-0.245994	12.5768	0.00260194	59.0082	39.3072
AKNA	-0.501326	8.5992	0.00260338	2.71073	1.48749
DUSP1	0.498903	8.75663	0.00265132	2.25418	2.51819
MAN2A1	0.856404	7.62597	0.0026796	0.413743	0.632476
ITM2C	0.614586	8.21943	0.00275111	1.18416	1.45235
TMED9	0.651953	8.223	0.00275998	1.16989	1.47578
MYH9	-0.365455	9.44743	0.0027808	5.74959	3.51375
TOR3A	0.748289	7.88571	0.0028323	0.699082	0.960426
ABLIM1	-0.769267	7.86096	0.00292815	1.16989	0.51535
CLIC4	0.756268	7.90282	0.00294099	0.713349	0.983851
ARHGDIB	-0.303967	10.0562	0.0030043	9.34487	5.94995
RGS5	0.902165	7.71562	0.00302031	0.485077	0.761313
HM13	0.617955	8.17398	0.00303522	1.11282	1.37036
NCOA3	-0.647139	8.16086	0.00305987	1.72631	0.843301
RCSD1	-0.747363	7.84189	0.00318537	1.12709	0.503638
WAS	-0.66751	8.00597	0.00322239	1.41243	0.679326
ADAMTS1	0.833613	7.74353	0.00322304	0.527878	0.773026
RPL14	-0.274867	10.651	0.00330474	14.7093	9.62768
TSPAN3	0.722319	7.88731	0.00332646	0.713349	0.960426
RBM3	-0.396666	8.9736	0.00336624	3.79502	2.27223
STXBP2	0.762953	7.85203	0.00340196	0.656281	0.913576
FAM30A	0.671838	8.15668	0.00341418	1.05576	1.35865
STK25	0.811498	7.78235	0.00341606	0.570679	0.831588
CD83	-0.662795	8.04146	0.00344609	1.4695	0.714463
MOB3A	-0.584661	8.14916	0.00353172	1.66924	0.855013
TMED10	0.623712	8.16471	0.00354507	1.09856	1.35865
DUSP22	0.897818	7.74673	0.00397173	0.513611	0.808163
SNHG12	-0.788794	7.81951	0.00400005	1.09856	0.480213
DR1	-0.856153	7.6715	0.00413607	0.870286	0.351375
RPS29	-0.217653	12.1253	0.00417028	42.6012	28.8479
COPG1	0.917418	7.59213	0.00421556	0.370942	0.597338
RPL31	-0.258279	11.1403	0.00422631	21.1865	13.9496
PLPP5	0.734596	7.92364	0.0043219	0.741883	1.00728
KDELR1	0.848265	7.65857	0.0048489	0.442276	0.667613
LCK	-0.531957	8.43634	0.00498344	2.32552	1.24153
SELENOK	0.651699	8.07901	0.00499254	0.970155	1.22981
ELL2	0.762663	7.76977	0.00502738	0.570679	0.796451
NAP1L1	-0.363963	9.31074	0.00521299	5.10758	3.12724
CD38	0.597392	8.1211	0.00528834	1.05576	1.26495
NUB1	-0.679715	7.98932	0.00532608	1.3839	0.655901
CD63	0.411909	9.0066	0.00539821	2.96753	3.12724
TMX2	0.869099	7.59911	0.00548222	0.385209	0.597338
SGK1	0.752034	7.91651	0.00551382	0.727616	1.00728
LCP1	-0.358213	9.48828	0.00558531	5.9636	3.64259
RAC2	-0.380839	9.27172	0.00559006	4.99344	2.9984
ACTB	-0.215626	12.2962	0.00559503	47.8372	32.8419
C11orf96	0.583277	8.44365	0.00583301	1.5551	1.86229
RPL3	-0.223153	11.5669	0.00596609	28.4484	19.2085
CCDC69	0.669422	7.95133	0.00599951	0.798951	1.0307
TMEM243	-0.816806	7.67811	0.00601317	0.870286	0.363088
CYR61	0.444634	9.12958	0.00610551	3.28141	3.52547
RPS21	-0.233945	11.2462	0.00614049	22.5418	15.2145
ERLEC1	0.714808	7.81184	0.00637836	0.627747	0.843301
KHSRP	0.726443	7.77067	0.00653426	0.584946	0.796451
ITGB1	0.631858	8.00146	0.00657684	0.884553	1.10098
RPSA	-0.229793	11.1855	0.00660002	21.5003	14.5704
FCMR	-0.456072	8.5236	0.00676352	2.45392	1.4055
RASSF4	-0.556632	8.10247	0.00705265	1.5551	0.819876
IL7R	-0.48597	8.85104	0.00707717	3.50968	1.94428
TERF2IP	-0.728608	7.77692	0.00716733	1.01296	0.456788
STOM	0.676994	7.88608	0.00716955	0.727616	0.948713
RHOB	0.673903	7.85234	0.00719076	0.684815	0.890151
RPS4X	-0.210498	11.7637	0.00721423	32.7713	22.3943
BTF3	-0.363239	9.23883	0.00735538	4.80797	2.92813
RPL32	-0.2115	11.9313	0.00736091	36.923	25.0999
EXOC3	0.691291	7.83154	0.00754492	0.656281	0.866726
ZFP36L1	-0.383235	9.02916	0.00770083	3.99476	2.38935
RBM14	-0.621784	7.82915	0.0077298	1.07002	0.527063
PASK	-0.738293	7.75338	0.0078035	0.970155	0.433363
EGFL7	0.594909	8.26102	0.00780568	1.25549	1.53434
RPL5	-0.222715	11.0673	0.00797134	19.5886	13.3405
SRPRA	0.59163	8.08364	0.0080067	0.998689	1.20639
CCDC88C	-0.600349	8.03547	0.00808068	1.44097	0.726176
SIGIRR	-0.571483	8.18848	0.00813058	1.74057	0.901863
SURF4	0.649269	7.96718	0.00828655	0.827485	1.05413
EPAS1	0.539255	8.17535	0.00831966	1.15563	1.33523
OXA1L	-0.548113	8.31821	0.00842847	2.02591	1.06584
EVL	-0.331607	9.62152	0.0086724	6.59135	4.08767
EBLN3P	0.615909	7.96544	0.00869141	0.841752	1.04241
RPL19	-0.203881	11.6701	0.0087852	30.4743	20.86
CD48	-0.458347	8.67085	0.009044	2.91046	1.63975
TAGLN	0.497923	8.4741	0.00929449	1.66924	1.874
PDIA4	0.519864	8.21723	0.00936407	1.22696	1.39379
STAT1	-0.491287	8.48301	0.00955395	2.42539	1.33523
RPL29	-0.217893	11.1855	0.00964957	21.5574	14.5469
ARSA	0.772321	7.72918	0.00972844	0.527878	0.749601
A2M	0.529844	8.32317	0.00977856	1.39816	1.60461
JUNB	0.449229	8.62267	0.00991033	2.01164	2.17853
NLRC5	-0.471721	8.41419	0.0100343	2.21138	1.24153
EPSTI1	-0.711191	7.77106	0.0100868	0.998689	0.456788
RPL11	-0.20456	11.5134	0.0101146	27.1786	18.5643
CLEC4M	0.864511	7.63165	0.0101267	0.413743	0.644188
YY1	-0.597069	7.92334	0.0102215	1.22696	0.620763
PDXK	0.786622	7.67142	0.0103523	0.47081	0.679326
RPS7	-0.220459	10.9009	0.0103615	17.2916	11.7008
ANP32B	-0.476651	8.6004	0.010548	2.72499	1.51091
DUSP5	0.761704	7.75423	0.0105629	0.556412	0.784738
RPS2	-0.200288	11.8025	0.0105738	33.3705	23.0034
BCL11B	-0.725899	7.77892	0.0105991	1.01296	0.456788
MALAT1	0.287045	10.4516	0.0106205	10.1866	9.70967
ZFP36	0.418477	9.08112	0.0106501	3.153	3.36149
RPS3	-0.19716	11.4046	0.0106774	24.953	17.2408
HMGN2	-0.331158	9.73134	0.0107	7.29043	4.4976
ENO1	-0.323468	9.44262	0.0110572	5.67826	3.58403
FAM107B	-0.4907	8.31638	0.0110641	1.98311	1.10098
LASP1	-0.590577	7.92281	0.0111778	1.22696	0.620763
DTX3L	-0.750046	7.65825	0.0113329	0.827485	0.363088
RPS14	-0.213284	11.3607	0.011557	24.4536	16.5146
IL4R	0.407481	8.8039	0.0115579	2.43965	2.56504
ZFAS1	-0.410706	8.68608	0.0116308	2.8962	1.69831
CD8A	-0.702695	7.64873	0.0116387	0.798951	0.363088
NUDT16L1	-0.702708	7.64814	0.0116555	0.798951	0.363088
EFR3A	-0.863442	7.57263	0.0118102	0.713349	0.2811
SESN3	-0.5891	8.18197	0.011866	1.75484	0.890151
MARCKSL1	-0.447764	8.58721	0.0119479	2.65366	1.51091
TIGIT	-0.79552	7.58983	0.0120175	0.727616	0.304525
LMAN1	0.680907	7.84137	0.0123011	0.670548	0.878438
RPL18	-0.204762	11.2296	0.0127862	21.9284	14.9803
VASP	-0.591443	7.90362	0.0128048	1.18416	0.60905
APOBEC3C	0.684155	7.87815	0.0128361	0.713349	0.937001
PPIB	0.423547	8.73166	0.0129072	2.25418	2.40106
IL32	-0.403605	8.90723	0.0129339	3.59528	2.10825
FAM192A	-0.598373	8.028	0.0130681	1.41243	0.714463
CTGF	0.568001	8.20659	0.0131659	1.18416	1.41721
SLC38A2	0.513541	8.2299	0.0133101	1.25549	1.42893
CXXC1	-0.607308	7.84204	0.0133831	1.08429	0.538775
DYRK1A	0.70009	7.75296	0.0135375	0.570679	0.761313
MT-ND4	0.279137	10.9463	0.0137803	14.9946	14.6406
SIPA1	-0.381672	8.70047	0.0138347	2.91046	1.74516
RPS15	-0.192438	11.4631	0.0138452	26.0372	18.0021
RPS23	-0.20015	11.6309	0.0138659	29.5469	20.4735
ADA2	0.555681	8.13312	0.0141893	1.08429	1.27666
SNHG9	0.492346	8.22706	0.014431	1.25549	1.4055
PSTPIP1	-0.619481	7.75967	0.014433	0.955888	0.4685
HNRNPA1	-0.24439	10.0959	0.0144564	9.41621	6.26619
LINC01089	-0.622062	7.80632	0.0145487	1.02722	0.503638
OS9	0.461239	8.28273	0.0146355	1.36963	1.4992
TSPAN14	-0.638496	7.76762	0.0147858	0.970155	0.4685
RPL34	-0.189827	11.8432	0.014844	34.2693	23.4953
ACADVL	0.381231	8.88423	0.0150806	2.66793	2.75244
DNAJC10	0.620885	7.93539	0.0151002	0.798951	0.995563
EFEMP1	0.648564	7.74953	0.0151859	0.584946	0.749601
GRB2	-0.459879	8.44089	0.0152529	2.26845	1.27666
HSPE1	-0.437131	8.53322	0.015273	2.49672	1.42893
PDK1	0.70262	7.70733	0.0155068	0.527878	0.702751
SAP30BP	0.588202	7.90059	0.0156559	0.770417	0.937001
CD59	0.55622	8.04588	0.015747	0.970155	1.14783
SEC14L1	0.617675	7.83527	0.0159174	0.684815	0.855013
RPL10	-0.175833	12.2496	0.0160298	45.6686	31.8346
RPL26	-0.211765	11.1183	0.0163367	20.4303	13.891
LCP2	-0.537614	8.13303	0.0164255	1.61217	0.855013
ATP5MC1	0.534865	8.06199	0.0165696	0.998689	1.15954
MARF1	0.693061	7.80194	0.0167523	0.627747	0.831588
IGFBP5	0.745282	7.66431	0.0167995	0.47081	0.655901
ACTR3	-0.409033	8.65187	0.0169386	2.79633	1.63975
RFTN1	-0.617717	7.82698	0.0169818	1.07002	0.527063
PSMB4	0.373262	8.71608	0.0171859	2.26845	2.31908
SLC25A3	-0.366925	8.86847	0.0174735	3.43834	2.09654
HLA-DQA1	-0.321386	9.42566	0.0176857	5.56412	3.53718
SLC7A5	0.650093	7.75284	0.0176885	0.584946	0.749601
CCR7	-0.464356	8.39621	0.0178103	2.16858	1.2181
STOML2	-0.575205	7.89599	0.0178504	1.16989	0.597338
IRF4	0.576981	7.96801	0.0179921	0.856019	1.0307
MGP	0.773276	7.71414	0.0184207	0.513611	0.737888
IVNS1ABP	-0.510332	7.99212	0.0184269	1.32683	0.714463
CD6	-0.541894	8.17976	0.0184581	1.72631	0.901863
LYZ	0.388588	9.12755	0.0189526	3.35274	3.53718
SPIB	-0.455153	8.26662	0.0193138	1.85471	1.05413
ITK	-0.693663	7.72153	0.0194412	0.913087	0.42165
SRP9	-0.548638	8.13237	0.0196782	1.61217	0.843301
DDX23	-0.691975	7.72362	0.0196975	0.913087	0.42165
MAT2A	-0.390479	8.31977	0.0197181	1.94031	1.14783
YWHAQ	-0.524062	8.16288	0.020335	1.66924	0.890151
RNF213	-0.356453	8.96518	0.020466	3.75222	2.28394
CPSF1	0.528884	7.98576	0.0204786	0.89882	1.04241
CRELD2	0.625269	7.79978	0.0205323	0.642014	0.808163
PDCD2	-0.700312	7.69275	0.0205912	0.870286	0.398225
SDF4	0.545045	8.08818	0.0209956	1.02722	1.20639
RPS17	-0.222729	10.2852	0.0210838	10.8714	7.34374
MDH2	-0.48749	8.09376	0.0212365	1.5123	0.831588
RELB	-0.601817	7.75507	0.0212812	0.941621	0.4685
ABHD17A	-0.51244	8.13472	0.0213185	1.61217	0.866726
NDUFA9	0.694412	7.65133	0.0215317	0.47081	0.632476
MLLT6	-0.37403	8.75104	0.021957	3.05313	1.83886
RPL9	-0.180553	11.7113	0.0221471	31.1448	21.6213
RPS16	-0.19111	11.4085	0.0222058	25.1527	17.2994
SEC62	0.590755	7.84237	0.0222275	0.699082	0.855013
MX1	-0.576142	8.0221	0.0225483	1.41243	0.726176
SEC61B	0.388909	8.681	0.022585	2.18285	2.26051
TMED2	0.613961	7.9529	0.022734	0.827485	1.0307
TPR	-0.534546	8.02506	0.0230566	1.39816	0.737888
ATF4	0.333943	9.08806	0.0231578	3.28141	3.25608
RGS2	0.60742	7.89656	0.0238261	0.75615	0.937001
LENG8	0.397689	8.55198	0.0238504	1.89751	1.97941
HCST	-0.521571	8.06689	0.0239368	1.4695	0.784738
MRPS12	-0.701879	7.65008	0.0239601	0.798951	0.363088
CSNK1E	0.539352	7.91063	0.0240331	0.798951	0.937001
PGAM1	-0.394366	8.62071	0.0241823	2.69646	1.5929
FCRL1	0.567919	7.87382	0.0244361	0.741883	0.890151
SND1	0.456577	8.14664	0.0244509	1.15563	1.26495
CR2	-0.399568	8.991	0.0244965	3.86635	2.27223
ITGAL	-0.369241	8.60569	0.0245049	2.62513	1.58119
UNC45A	-0.721195	7.59045	0.0245098	0.713349	0.316238
ACTG1	-0.178012	11.4352	0.0246818	25.4523	17.803
SNRNP70	0.316937	9.12824	0.0250806	3.43834	3.3732
PSPC1	-0.609131	7.7009	0.0252702	0.856019	0.42165
GBP4	-0.675657	7.68854	0.0256495	0.856019	0.398225
EML3	-0.495536	8.05871	0.0256896	1.44097	0.784738
AHR	-0.640208	7.64766	0.0257745	0.784684	0.3748
PLEK	-0.437835	8.21604	0.0257833	1.74057	0.995563
WWP2	-0.675769	7.62534	0.0261089	0.75615	0.351375
SEL1L3	0.488785	8.34527	0.026361	1.44097	1.61633
GBP2	-0.571721	7.87869	0.0263824	1.14136	0.585625
LBH	-0.357614	8.62694	0.0268605	2.68219	1.65146
CUTA	0.42521	8.30834	0.0269241	1.4267	1.52263
RPL37	-0.18255	11.9349	0.0270695	36.8374	25.6153
KDELR2	0.482321	8.17199	0.0273663	1.18416	1.32351
RPS8	-0.165082	11.9448	0.0275978	36.7089	25.8144
RPL22	-0.184004	11.0808	0.027831	19.717	13.6802
SEC61A1	0.410207	8.57366	0.0278326	1.92604	2.03798
INTS11	-0.548353	7.92568	0.0282846	1.21269	0.632476
RPS18	-0.176538	11.8522	0.0284921	34.3834	24.0106
TPD52	0.695462	7.7229	0.0285103	0.542145	0.726176
SBNO2	-0.415308	8.23725	0.0286408	1.76911	1.0307
GUK1	0.375465	8.64505	0.0289903	2.09725	2.1551
RAB11B	0.583132	7.75987	0.0296924	0.61348	0.749601
FCGR2B	0.598962	7.8313	0.029779	0.684815	0.843301
CALM2	-0.3177	8.87994	0.0298332	3.42408	2.14339
RPS19	-0.166836	12.0156	0.0304754	38.6635	27.1262
RPS28	-0.155068	11.7561	0.030566	31.7298	22.4763
RRBP1	0.472127	8.11576	0.0308684	1.09856	1.2181
SSR2	0.413433	8.47183	0.0310024	1.72631	1.81544
RPS25	-0.192466	11.212	0.0310663	21.8142	15.1091
ATP1A1	-0.398971	8.22104	0.0312612	1.72631	1.01899
ZNF276	-0.508693	7.90244	0.0312887	1.15563	0.620763
ACAP2	0.562045	7.75787	0.0313126	0.61348	0.737888
NPIPB11	-0.651606	7.61966	0.0314564	0.741883	0.351375
SOCS1	-0.580722	7.72145	0.031558	0.884553	0.445075
CSK	-0.320537	8.92885	0.0317766	3.56675	2.23709
ATP6V0B	0.429532	8.23975	0.0321793	1.31256	1.4055
TMEM59	0.435507	8.1542	0.0322618	1.18416	1.27666
DNASE2	0.661312	7.6983	0.033037	0.527878	0.691038
PLCG1	-0.614708	7.67458	0.0331651	0.813218	0.398225
HSPH1	-0.601586	7.72556	0.0332906	0.89882	0.445075
MRPL41	0.426288	8.27203	0.0333438	1.36963	1.46406
NUCB2	0.618253	7.69027	0.0333474	0.527878	0.667613
TXNDC11	0.534664	8.00078	0.0333533	0.913087	1.06584
UBAP2L	-0.610274	7.67359	0.0334263	0.813218	0.398225
ADAMTS4	0.544021	7.90193	0.0334961	0.784684	0.925288
SNHG8	-0.308971	8.82791	0.0337103	3.22434	2.03798
BRD7	-0.554953	7.67016	0.0343758	0.798951	0.409938
RHOF	-0.491541	7.97531	0.0346066	1.28403	0.702751
MYO1C	0.66223	7.67029	0.0346108	0.499344	0.655901
CD3G	-0.552706	7.82492	0.0352719	1.04149	0.538775
RBM38	-0.419046	8.29783	0.0352928	1.89751	1.10098
TSPYL2	0.661637	7.62904	0.0354037	0.456543	0.597338
TRAF1	-0.619367	7.68915	0.0354598	0.841752	0.409938
ICOS	-0.741631	7.50811	0.0354882	0.599213	0.257675
MAPKAPK2	0.449056	8.16458	0.0358505	1.18416	1.28838
GIMAP1	-0.701357	7.60111	0.0361546	0.727616	0.32795
SLC38A10	0.425314	8.18599	0.0361723	1.22696	1.3118
SEC11A	0.538425	7.85043	0.0362299	0.727616	0.855013
RPL35A	-0.183248	11.2645	0.0362498	22.5133	15.5659
REL	-0.623781	7.72187	0.0365961	0.884553	0.433363
IFNGR2	0.481479	7.96971	0.0368688	0.89882	1.00728
RNH1	0.500652	8.08377	0.0370943	1.04149	1.18296
TAF7	-0.531165	7.85531	0.0371545	1.08429	0.573913
COX20	-0.672387	7.64275	0.0373173	0.784684	0.363088
SH3GLB1	0.674256	7.68655	0.037479	0.513611	0.679326
BTBD2	-0.61506	7.64414	0.0377127	0.770417	0.3748
NINJ1	0.627182	7.73172	0.038888	0.570679	0.726176
BACH2	0.682323	7.57038	0.0389562	0.399476	0.538775
AMD1	-0.594476	7.67973	0.0391351	0.827485	0.409938
PPP4R3A	-0.499824	7.95681	0.0393951	1.25549	0.679326
DARS	-0.572888	7.73421	0.0397352	0.89882	0.456788
RPL27A	-0.173465	11.0462	0.0399192	19.1178	13.282
CEMIP	0.589789	8.05718	0.0399853	0.955888	1.19468
UBE2D3	-0.30545	8.95209	0.0400012	3.65235	2.30736
TUBB	-0.26044	9.45491	0.0406853	5.62119	3.70115
XAF1	-0.494331	8.0343	0.0407745	1.39816	0.761313
PSMC3	0.565661	7.77878	0.040885	0.642014	0.773026
CHCHD1	-0.495481	7.78082	0.040885	0.955888	0.51535
RACK1	-0.183066	10.6511	0.0412493	14.2242	9.87365
PI4KB	0.607724	7.72782	0.0416956	0.570679	0.714463
ARHGAP1	-0.488891	7.83933	0.041968	1.05576	0.573913
RPL12	-0.173199	11.1364	0.0420188	20.4161	14.3712
PTBP3	-0.551614	7.88816	0.0425171	1.15563	0.597338
LINC00926	0.39332	8.67892	0.0425476	2.15431	2.2488
NLRC3	-0.595565	7.60644	0.0426758	0.713349	0.351375
FKBP1A	-0.335447	8.86139	0.0433326	3.38128	2.08483
PRDX1	0.288555	8.95334	0.0433452	2.9818	2.85785
AFTPH	-0.509346	7.7155	0.0433686	0.856019	0.456788
TMA7	-0.216657	9.75505	0.0434139	7.09069	4.79042
HDLBP	0.396495	8.37223	0.0436288	1.5551	1.62804
SYVN1	0.343902	8.37704	0.0437078	1.5979	1.60461
CANX	0.36661	8.57879	0.0442008	1.98311	2.02626
EZR	-0.327674	8.90085	0.04503	3.48114	2.16681
IKZF1	-0.359938	8.45073	0.0453544	2.22565	1.34694
ARHGAP30	-0.429365	8.16439	0.0454485	1.61217	0.925288
RGS10	-0.475035	8.05961	0.0455678	1.44097	0.796451
KPNA4	-0.546063	7.72647	0.0455933	0.884553	0.456788
NFKB1	-0.516341	7.67576	0.045674	0.798951	0.42165
RPL35	-0.16827	11.1461	0.0456857	20.4731	14.3361
IGFBP4	0.423953	8.35697	0.0458053	1.5123	1.61633
JTB	0.357016	8.4357	0.0460187	1.69777	1.72174
GIMAP4	-0.498161	7.858	0.046327	1.08429	0.585625
NRBP1	0.525791	7.83217	0.0464979	0.713349	0.831588
DOCK10	-0.556658	7.74061	0.046551	0.913087	0.4685
FUBP1	-0.451548	8.00738	0.0467679	1.32683	0.749601
TNFAIP2	-0.385163	8.44938	0.046816	2.23992	1.33523
OSTC	0.499816	7.87283	0.0468666	0.770417	0.878438
ERBIN	-0.446507	7.86853	0.0468666	1.08429	0.60905
RPA2	0.491618	7.78735	0.0473771	0.670548	0.761313
ATP5PO	-0.354739	8.44334	0.0474998	2.19712	1.33523
PCED1A	0.498509	7.91186	0.0478875	0.813218	0.925288
EML4	-0.44287	8.15146	0.0481317	1.61217	0.913576
IFITM3	0.323634	9.01356	0.0482042	3.1102	3.08039
ADD1	0.419148	8.25957	0.0490776	1.3411	1.42893
RPL36	-0.159123	11.4769	0.0493056	26.0515	18.3418
PARP1	-0.360638	8.3092	0.0494512	1.89751	1.14783
SZRD1	0.51876	7.95855	0.0496971	0.870286	1.00728
GCC2	-0.562638	7.61344	0.0497817	0.713349	0.363088
COMMD6	-0.295818	8.98825	0.0499335	3.76648	2.38935
TMC8	-0.271636	9.13669	0.0500514	4.26583	2.76415
FYB1	-0.410192	8.33944	0.050339	1.99738	1.15954
MAT2B	-0.471314	7.94894	0.0504399	1.22696	0.679326
SNX1	-0.459906	7.82559	0.0507459	1.01296	0.5622
ARL4C	-0.401983	8.12858	0.0508588	1.54083	0.901863
UTP6	-0.563143	7.66029	0.0511694	0.784684	0.398225
SNX6	-0.535571	7.78959	0.0512671	0.984422	0.51535
HINT1	-0.252043	9.25354	0.0520169	4.7081	3.10381
CAPZB	-0.32432	8.64888	0.0530208	2.71073	1.6866
PLAC8	-0.396305	7.96229	0.053781	1.22696	0.726176
ZAP70	-0.450578	8.27847	0.0538329	1.88324	1.05413
CHFR	-0.538139	7.71015	0.0540909	0.856019	0.445075
BTN2A1	-0.600321	7.65723	0.0542937	0.784684	0.386513
TRA2B	-0.343274	8.3255	0.0543051	1.92604	1.18296
SEPT9	-0.269269	9.11301	0.0543382	4.16596	2.70559
MARCH7	-0.439547	7.72935	0.0544049	0.856019	0.480213
FGD2	-0.402385	8.0232	0.0544348	1.3411	0.784738
RPL13A	-0.14245	12.2572	0.0544438	45.3833	32.6545
MTERF4	-0.486137	7.79257	0.0549249	0.970155	0.527063
SASH3	-0.415504	8.20661	0.0549449	1.69777	0.983851
NOSIP	-0.41356	8.13092	0.0549879	1.5551	0.901863
RPL6	-0.157281	10.9986	0.0550552	18.276	12.954
MUS81	-0.511749	7.68746	0.055218	0.813218	0.433363
SPPL2B	0.472042	8.10583	0.0552816	1.08429	1.20639
SUB1	0.281697	9.08843	0.0555368	3.38128	3.22094
ATM	-0.441644	8.25542	0.0557193	1.82617	1.0307
NFAT5	-0.596549	7.69851	0.0561188	0.856019	0.42165
HMGN1	-0.308935	8.97541	0.0562108	3.73795	2.3425
CCL21	-0.213223	12.3849	0.0563555	50.9189	34.8096
VPS29	-0.441402	8.06057	0.0564692	1.4267	0.808163
LRMP	-0.44488	8.18506	0.0570288	1.6835	0.948713
RPL36A	-0.189456	10.4476	0.057297	12.3124	8.43301
SPN	-0.563969	7.6597	0.0573889	0.784684	0.398225
WDR33	-0.418029	8.02156	0.0573986	1.3411	0.773026
NFKBIZ	-0.522391	7.88209	0.0576841	1.12709	0.597338
CPNE5	0.522764	7.81156	0.0578803	0.684815	0.796451
GLRX	0.516017	7.78412	0.0579855	0.656281	0.761313
RAB3GAP1	0.468782	7.66888	0.0581629	0.542145	0.60905
RANBP3	-0.492709	7.67244	0.0582424	0.784684	0.42165
IRAK1	0.433007	8.14674	0.0589357	1.15563	1.24153
CST3	0.287129	9.28153	0.0593836	4.02329	3.87684
AEBP1	0.599806	7.75401	0.0595472	0.599213	0.749601
SPCS1	0.384719	8.24947	0.059689	1.35536	1.4055
GRSF1	-0.478749	7.85509	0.0609222	1.07002	0.585625
UBXN4	-0.514745	7.7046	0.0614006	0.841752	0.445075
CTSD	0.333481	8.91156	0.0616029	2.79633	2.83443
LTBP3	-0.447226	7.94743	0.0616545	1.22696	0.691038
TMEM50A	0.468605	7.82058	0.0617268	0.713349	0.796451
PRCC	0.520748	7.80451	0.0626922	0.684815	0.796451
RPL37A	-0.142747	12.0186	0.0627943	38.4638	27.3136
ARPC3	-0.244797	9.09503	0.0628259	4.08036	2.70559
CAND1	-0.428472	7.78653	0.0628518	0.941621	0.538775
JUN	0.581425	7.71964	0.0631075	0.570679	0.702751
RPL23A	-0.16551	11.0466	0.063385	18.9751	13.3405
CTSB	0.278422	9.2301	0.0633989	3.82355	3.67773
RAPGEF1	-0.396495	8.21865	0.0634083	1.71204	1.00728
PPP1R14B	0.449185	8.11452	0.0635461	1.11282	1.2181
SSR1	0.424125	8.23313	0.0641595	1.2983	1.39379
TRABD2A	-0.639041	7.63794	0.0642601	0.770417	0.363088
BST2	0.373487	8.22612	0.0643783	1.32683	1.35865
SSRP1	-0.458097	7.9166	0.0650534	1.16989	0.655901
ZC3H12D	-0.573556	7.67768	0.0650818	0.813218	0.409938
ARHGEF1	-0.25652	9.26379	0.0650949	4.72237	3.0921
CD52	-0.173281	10.671	0.0652594	14.3098	10.1079
IDI1	0.50312	7.83905	0.0653728	0.727616	0.831588
REPIN1	-0.418583	7.85823	0.0654594	1.05576	0.60905
TLN1	-0.353426	8.24381	0.065596	1.75484	1.06584
ETS1	-0.31664	8.76956	0.065778	3.0674	1.92085
RAB7A	-0.373639	8.06954	0.065937	1.41243	0.843301
TCL1A	0.334207	8.87708	0.0659766	2.69646	2.70559
PARP12	-0.49583	7.78427	0.0662151	0.955888	0.51535
LNPEP	-0.398244	8.20967	0.0663316	1.69777	0.995563
COPE	0.320886	8.49778	0.0665158	1.84044	1.81544
TMEM248	-0.424007	8.08405	0.0665731	1.4695	0.843301
PRPF31	0.531319	7.6971	0.0666954	0.556412	0.655901
SEC63	0.556881	7.73134	0.0668562	0.584946	0.702751
CNOT1	-0.373407	8.2528	0.0680943	1.78337	1.06584
ABRACL	-0.410481	7.98383	0.068827	1.26976	0.737888
SART1	-0.575029	7.57188	0.0689916	0.656281	0.32795
PABPC4	0.398286	8.23918	0.0693762	1.32683	1.39379
PRELID3B	-0.630955	7.55253	0.0695118	0.642014	0.304525
LPXN	-0.431906	8.09111	0.069577	1.48377	0.843301
SEC13	0.500065	7.84041	0.0696137	0.727616	0.831588
RSRP1	-0.336229	8.3893	0.0699665	2.05445	1.26495
LONP1	-0.523815	7.75244	0.0700699	0.913087	0.480213
DICER1	0.58666	7.59522	0.0700757	0.442276	0.550488
UBAC2	-0.538571	7.65586	0.0700757	0.770417	0.398225
LRRC59	0.510021	7.85549	0.0702744	0.741883	0.855013
DAP3	-0.495949	7.80632	0.0705633	0.998689	0.538775
TUBA1C	-0.380907	8.07845	0.070883	1.44097	0.855013
GPSM3	-0.329855	8.35275	0.0709326	1.96884	1.22981
CSRP1	0.463734	7.89954	0.071313	0.813218	0.901863
CFH	-0.573606	7.64814	0.0714022	0.770417	0.386513
COX7C	-0.215165	9.68063	0.0717888	6.73402	4.54445
NACA	-0.174216	10.4094	0.0722582	11.8559	8.29246
RPL7L1	-0.514686	7.73295	0.0723068	0.884553	0.4685
UBA2	0.475063	7.80836	0.0723789	0.699082	0.784738
DERL2	0.571077	7.70343	0.0724868	0.556412	0.679326
HSH2D	0.341154	8.23183	0.0736425	1.3411	1.34694
CEBPB	0.380767	8.11442	0.0736924	1.14136	1.18296
STK17A	-0.389234	8.17837	0.0738887	1.62644	0.960426
ADPGK	0.492935	7.85196	0.074329	0.741883	0.843301
MAPK8IP3	-0.442198	7.88278	0.0749297	1.09856	0.620763
PIAS1	0.528714	7.69108	0.0752158	0.556412	0.655901
TBC1D9B	-0.446503	7.87437	0.0755532	1.08429	0.60905
CIRBP	-0.208753	9.50535	0.0758028	5.73533	3.90027
SEPT6	-0.269294	8.68837	0.0759154	2.78206	1.80373
PPP1CB	-0.327159	8.33578	0.0761163	1.94031	1.20639
RAB11A	0.439111	7.8677	0.0764912	0.784684	0.855013
PIK3CD	-0.342406	8.40987	0.077125	2.11151	1.30009
MED28	-0.459895	7.8254	0.0772832	1.01296	0.5622
ACSF3	-0.457518	7.67939	0.0776455	0.784684	0.433363
PRKCB	-0.380629	8.26349	0.0784166	1.81191	1.07755
HNRNPF	-0.339646	8.40342	0.0787371	2.09725	1.28838
LIX1L	-0.484581	7.73807	0.0788205	0.884553	0.480213
MED25	0.583327	7.56497	0.0789829	0.413743	0.51535
RNF7	-0.579927	7.69483	0.0791896	0.841752	0.42165
PTTG1IP	-0.376029	8.11089	0.0795881	1.48377	0.890151
HSPA8	-0.226768	9.45069	0.0796836	5.54986	3.71287
PDIA6	0.316741	8.55503	0.0797859	1.96884	1.94428
CYHR1	-0.453086	7.80807	0.0800156	0.984422	0.550488
KHNYN	-0.615385	7.56952	0.0805205	0.656281	0.316238
KPNB1	-0.37676	8.24396	0.080883	1.76911	1.05413
GSTO1	0.497692	7.74007	0.0808891	0.61348	0.702751
ARHGAP15	-0.492243	7.70303	0.0809823	0.827485	0.445075
IFI35	-0.540646	7.62362	0.0814267	0.727616	0.3748
SPARC	0.346515	8.48005	0.081868	1.79764	1.81544
HSP90AB1	-0.229506	9.47377	0.0819237	5.67826	3.78314
DENND2D	-0.366627	8.39829	0.0820578	2.11151	1.26495
EFTUD2	-0.455116	7.77224	0.0825258	0.927354	0.51535
ZDHHC7	-0.492626	7.64019	0.082626	0.741883	0.398225
DGKD	0.431722	8.03271	0.0826774	0.998689	1.07755
CD2	-0.400757	8.10293	0.0826865	1.48377	0.866726
JADE2	-0.564791	7.67664	0.083013	0.813218	0.409938
HNRNPA2B1	-0.185163	10.2191	0.083382	10.2294	7.08607
NNMT	0.401983	8.21943	0.0834701	1.2983	1.37036
TNFRSF4	-0.457499	7.79579	0.0842422	0.970155	0.538775
MAP4K1	-0.301328	8.28113	0.0842974	1.79764	1.13611
CDC42SE1	-0.283101	8.45214	0.0843211	2.16858	1.39379
STK17B	-0.252162	8.81458	0.0848345	3.13874	2.0614
PTPRC	-0.227867	9.22332	0.0855736	4.5369	3.03354
SF3B1	-0.237337	9.01213	0.0862816	3.75222	2.49476
ARGLU1	-0.281608	8.79236	0.0863736	3.08167	1.97941
INTS6L	-0.515335	7.6499	0.0866723	0.75615	0.398225
IER2	0.386224	8.27033	0.0866812	1.3839	1.44064
MAF	-0.418775	7.88491	0.0869243	1.09856	0.632476
RPL15	-0.139197	11.1273	0.0870369	19.9452	14.4064
EIF4B	-0.256784	8.90182	0.0872659	3.40981	2.23709
CHD4	-0.411147	8.00353	0.0873816	1.31256	0.761313
SBDS	0.513646	7.67579	0.0882775	0.542145	0.632476
HVCN1	0.369357	8.31746	0.0886104	1.4695	1.51091
KHDRBS1	-0.338563	8.28028	0.0886988	1.82617	1.1244
C6orf48	-0.390038	7.889	0.0901476	1.09856	0.644188
SMARCA4	-0.433988	7.91438	0.0902361	1.15563	0.655901
METTL7A	0.392846	7.92409	0.0909107	0.870286	0.913576
RANGRF	0.539024	7.61699	0.0911016	0.47081	0.5622
NOTCH3	0.516618	7.74525	0.0914089	0.61348	0.714463
PJA2	0.475437	7.73568	0.0923083	0.61348	0.691038
TAGAP	-0.450082	7.75596	0.0923908	0.89882	0.503638
CSNK1A1	0.365935	8.22026	0.092602	1.31256	1.34694
TBCA	-0.307257	8.26509	0.0930033	1.76911	1.11269
FDFT1	-0.440767	7.8189	0.0931898	0.998689	0.5622
GNB2	-0.306414	8.34663	0.0933497	1.95458	1.22981
SP140L	-0.430005	7.80579	0.0935761	0.970155	0.550488
ASCC2	-0.456835	7.67945	0.0949923	0.784684	0.433363
TMEM184B	0.520431	7.57009	0.0951092	0.42801	0.503638
RPS20	-0.153931	10.7795	0.0952156	15.6081	11.0683
PRDX2	0.343133	8.1736	0.0952928	1.25549	1.26495
CORO1A	-0.15626	10.3325	0.0955231	10.9713	7.76539
RNF44	0.354772	8.29392	0.0957337	1.44097	1.46406
NPM1	-0.228669	9.4521	0.0961075	5.57839	3.71287
EIF4H	0.346387	8.37583	0.096801	1.5979	1.61633
ALOX5AP	-0.476542	7.62138	0.0969003	0.713349	0.386513
TAX1BP1	-0.545058	7.67117	0.0970146	0.798951	0.409938
MGAT4B	-0.5013	7.63324	0.0970476	0.727616	0.386513
TGFBI	0.521084	7.70528	0.0972425	0.570679	0.667613
SRM	0.386245	8.26097	0.0973555	1.36963	1.42893
HMGA1	-0.275783	8.72378	0.0974984	2.91046	1.874
C6orf62	-0.294121	8.5904	0.097507	2.52526	1.60461
DERL1	0.447951	7.97418	0.0975869	0.913087	1.00728
ANXA5	0.419254	8.07783	0.0976177	1.07002	1.14783
YBX3	0.47644	7.89557	0.0976316	0.798951	0.901863
ANXA11	-0.335797	8.22728	0.0978862	1.71204	1.05413
EFHD2	0.419718	8.06285	0.0981423	1.05576	1.13611
FOXO1	-0.454894	7.77181	0.0982642	0.927354	0.51535
RASA3	-0.396634	7.85416	0.0987099	1.04149	0.60905
KIAA2013	0.488276	7.70742	0.0987775	0.584946	0.667613
RBL2	-0.36831	8.13004	0.099097	1.52657	0.913576
ADI1	0.475558	7.69384	0.0991724	0.570679	0.644188
ACKR1	-0.400278	7.90969	0.0995034	1.12709	0.667613
RUNX1	0.437827	7.67629	0.100857	0.556412	0.60905
PCID2	-0.498912	7.66153	0.101182	0.770417	0.409938
UBE2L6	-0.389417	7.79029	0.101455	0.941621	0.550488
ARHGAP25	-0.405774	8.06296	0.102638	1.41243	0.819876
RASAL3	-0.306186	8.38706	0.10281	2.02591	1.27666
CD53	-0.205087	9.22223	0.102871	4.47983	3.08039
PIK3IP1	-0.347807	8.40133	0.103014	2.11151	1.27666
DGKA	-0.289548	8.71125	0.103392	2.8534	1.81544
THEMIS2	0.351651	8.32698	0.104491	1.49803	1.52263
MLXIP	0.453288	7.6079	0.10481	0.485077	0.538775
CD14	0.425368	7.82016	0.104963	0.727616	0.784738
MRPS25	-0.485676	7.58464	0.105358	0.656281	0.351375
RPLP1	-0.123646	12.2845	0.105835	46.1394	33.3807
SORL1	-0.409194	7.79748	0.106037	0.955888	0.550488
NDUFC1	-0.429464	8.01342	0.106772	1.3411	0.761313
ARPP19	-0.336016	7.9164	0.106897	1.12709	0.691038
CDK2AP2	0.38577	7.94342	0.107337	0.89882	0.937001
CTBP1	0.320579	8.32923	0.107415	1.52657	1.51091
CEBPD	0.350401	8.34346	0.107425	1.52657	1.55776
AARS	0.358982	7.86418	0.107885	0.798951	0.819876
REEP5	0.358511	7.96871	0.107997	0.941621	0.960426
TCF4	0.378062	8.04186	0.10808	1.04149	1.07755
PARP14	-0.304907	8.34347	0.108437	1.94031	1.22981
EDEM1	0.401827	7.9818	0.108653	0.941621	0.995563
COTL1	-0.217719	9.1369	0.108785	4.19449	2.84614
TARBP1	-0.508261	7.662	0.108883	0.770417	0.409938
SHMT2	0.403691	8.05535	0.109081	1.04149	1.10098
RPL21	-0.127642	11.5908	0.109139	27.9776	20.0518
TXNDC15	0.490443	7.67256	0.109314	0.542145	0.620763
CNOT9	-0.501313	7.63488	0.10946	0.727616	0.386513
SNRPD1	-0.321112	8.20114	0.109517	1.6407	1.01899
RAC1	0.346211	8.30347	0.109689	1.4695	1.48749
FXR1	-0.523671	7.63659	0.109832	0.741883	0.386513
NDUFA12	-0.390032	7.89015	0.109877	1.09856	0.644188
NFYC	-0.391334	7.76572	0.110154	0.89882	0.527063
CLK2	0.442739	7.85976	0.110191	0.770417	0.843301
RAB21	0.504793	7.64871	0.110652	0.513611	0.597338
TRIB1	0.421991	7.73577	0.11094	0.627747	0.679326
TEPSIN	0.460236	7.71769	0.111656	0.599213	0.667613
ITGAX	-0.343142	8.03312	0.112294	1.32683	0.819876
MZT2A	-0.389036	8.06401	0.112564	1.41243	0.831588
GPX4	-0.26637	8.72175	0.113294	2.88193	1.874
SNRPN	-0.389933	7.8992	0.113326	1.11282	0.655901
RNF216	-0.445612	7.68806	0.113364	0.798951	0.445075
NR4A1	0.263291	8.93464	0.113633	2.92473	2.75244
PBRM1	-0.504694	7.57119	0.113657	0.642014	0.339663
ABHD14B	-0.472116	7.7205	0.114049	0.856019	0.4685
MCM3	-0.437677	7.93014	0.11457	1.18416	0.667613
STARD7	-0.292491	8.40661	0.114762	2.08298	1.32351
RELA	-0.40356	7.86745	0.114802	1.07002	0.620763
RPS6KA1	-0.433071	7.9381	0.115077	1.19843	0.679326
ZMIZ2	-0.370274	8.15367	0.115221	1.56937	0.937001
SH3BP5	-0.394283	7.85652	0.115388	1.04149	0.60905
DEF6	-0.279367	8.51216	0.115509	2.31125	1.48749
ADAM10	-0.457979	7.73058	0.116551	0.870286	0.480213
CDC37	-0.309681	8.41317	0.116656	2.11151	1.32351
CARD11	-0.403899	7.90628	0.116683	1.12709	0.655901
SF3A1	-0.386776	7.95721	0.117196	1.21269	0.714463
AIP	-0.344014	8.12862	0.11766	1.5123	0.925288
UNC93B1	0.371405	8.19883	0.117843	1.26976	1.3118
SERPINE1	0.50523	8.00228	0.117981	0.913087	1.07755
SAT2	0.473887	7.69481	0.118613	0.570679	0.644188
FBH1	0.40995	7.92375	0.120584	0.856019	0.913576
NHP2	0.38896	8.07031	0.120929	1.07002	1.1244
TRA2A	-0.31124	8.19641	0.120987	1.62644	1.01899
ST6GAL1	0.236743	8.79399	0.121185	2.59659	2.40106
ARHGAP9	-0.246803	8.58683	0.121692	2.48246	1.63975
ANAPC16	0.263346	8.5695	0.12182	2.04018	1.93256
SH3BP1	-0.514295	7.70591	0.122375	0.841752	0.445075
PLSCR1	-0.417041	7.78363	0.123853	0.941621	0.538775
HNRNPA3	0.212406	9.23535	0.123997	3.93769	3.59574
MYL9	0.369845	7.97123	0.1241	0.941621	0.972138
CCL19	-0.266491	9.71915	0.124212	7.19056	4.52103
MED12	-0.479651	7.65379	0.12501	0.75615	0.409938
RPL17	-0.183447	9.83849	0.125782	7.6043	5.22378
LSP1	-0.213378	9.0484	0.126173	3.85209	2.60018
RSL24D1	0.399021	7.72582	0.126432	0.627747	0.667613
CBX6	-0.500535	7.6329	0.126456	0.727616	0.386513
FNDC3A	0.498733	7.6184	0.126485	0.485077	0.5622
RPS24	-0.132091	11.0893	0.126733	19.3746	13.9027
CXCL9	-0.458754	7.84668	0.126938	1.05576	0.585625
EMB	-0.367155	7.95111	0.127163	1.19843	0.714463
ATRX	-0.393023	7.69232	0.127305	0.784684	0.456788
SDHD	0.438249	7.86966	0.128051	0.784684	0.855013
RPL38	-0.153926	10.6028	0.12816	13.6678	9.55741
TPP1	-0.280728	8.30353	0.128241	1.84044	1.18296
PCF11	-0.33913	8.06964	0.128647	1.39816	0.855013
RAB37	-0.424616	7.68332	0.128863	0.784684	0.445075
NT5C	-0.347356	8.08564	0.128984	1.4267	0.866726
P4HB	0.242109	8.98775	0.129266	3.09594	2.88128
DNAJC7	-0.417285	7.65404	0.129826	0.741883	0.42165
TBC1D1	-0.411267	7.82614	0.130022	0.998689	0.573913
SYF2	-0.39257	7.85785	0.130444	1.04149	0.60905
YTHDC1	0.447176	7.77808	0.130649	0.670548	0.737888
DCP2	-0.398177	7.78159	0.130995	0.927354	0.538775
CORO7	0.433543	7.79706	0.131214	0.699082	0.761313
MRPL24	-0.436336	7.70026	0.131226	0.813218	0.456788
UBD	-0.427635	7.70619	0.131312	0.827485	0.4685
TMC6	-0.206122	8.69817	0.131572	2.73926	1.86229
LTF	-0.425053	7.67441	0.131793	0.770417	0.445075
PAIP2	-0.359904	7.94079	0.132133	1.16989	0.702751
SLC25A6	0.218276	9.30045	0.132181	4.16596	3.82999
C6orf106	0.480325	7.72434	0.132715	0.599213	0.679326
SARAF	-0.221422	9.16463	0.13298	4.30863	2.89299
EIF4G1	0.342095	8.24707	0.133313	1.36963	1.38208
COL1A2	-0.408731	7.8322	0.133368	1.01296	0.585625
TRAPPC1	-0.318914	7.93944	0.133933	1.15563	0.726176
CNOT2	0.422335	7.73282	0.13397	0.627747	0.679326
CCNC	0.464483	7.60067	0.133973	0.47081	0.527063
KRI1	-0.466484	7.66527	0.134035	0.770417	0.42165
PFKP	-0.436854	7.72529	0.134155	0.856019	0.480213
RPL10A	-0.137001	10.7115	0.134234	14.6522	10.5061
SUSD6	-0.362309	7.77065	0.134346	0.89882	0.538775
ZFP36L2	-0.157133	9.80808	0.135929	7.24763	5.11837
MORF4L1	-0.290242	8.38383	0.135934	2.02591	1.30009
ATP5F1E	0.149219	10.3417	0.137369	10.0725	8.78438
NCOR2	-0.34973	7.8886	0.137455	1.08429	0.655901
SYNE1	-0.44645	7.80917	0.137683	0.984422	0.550488
PGLS	-0.341606	7.75387	0.138374	0.870286	0.527063
SNRNP200	0.254625	8.51929	0.138533	1.94031	1.82715
N4BP2L2	-0.305965	8.29386	0.139501	1.82617	1.14783
EIF3L	-0.204859	9.08904	0.140081	4.00902	2.72901
MKI67	-0.441192	7.66256	0.140509	0.75615	0.42165
CCT2	-0.347399	7.89067	0.141157	1.08429	0.655901
NCOA4	-0.319193	7.8311	0.141644	0.984422	0.60905
GYPC	-0.28207	8.28883	0.141701	1.81191	1.15954
TIMM17A	-0.455838	7.68112	0.141815	0.784684	0.433363
UNC119	-0.421809	7.68402	0.141815	0.784684	0.445075
DENND1C	-0.409459	7.97795	0.141959	1.25549	0.726176
SERPINH1	0.416194	7.74347	0.142478	0.642014	0.691038
GDI1	-0.319215	8.064	0.143626	1.36963	0.855013
CCNG2	0.470545	7.81187	0.143723	0.699082	0.784738
MT-ND5	0.379365	7.98615	0.143812	0.955888	0.995563
ARPC4	-0.225724	8.64553	0.143867	2.62513	1.76859
PACS1	-0.3513	7.82044	0.143872	0.970155	0.585625
PFDN5	-0.153162	9.83588	0.144449	7.46163	5.27063
ARHGAP17	0.340288	8.14047	0.144628	1.19843	1.20639
PRRC2A	-0.280407	8.15419	0.144876	1.52657	0.983851
TECPR1	0.449075	7.64681	0.144894	0.527878	0.585625
YIPF4	-0.487525	7.61469	0.145655	0.699082	0.3748
YWHAB	-0.275476	8.68762	0.145707	2.78206	1.7803
PPP1R10	-0.321144	7.93633	0.145947	1.15563	0.714463
SERINC3	-0.389487	7.68838	0.146167	0.784684	0.456788
GID8	-0.379858	7.70157	0.1462	0.798951	0.4685
ZNF638	-0.39209	7.75699	0.146224	0.884553	0.51535
NDUFV2	-0.326737	8.22856	0.146278	1.71204	1.05413
GMFG	-0.207603	8.95513	0.146806	3.52394	2.38935
MXD4	0.424885	7.77244	0.147478	0.670548	0.726176
TFEB	0.439078	7.71495	0.148336	0.599213	0.655901
RBBP7	-0.358803	7.93818	0.148473	1.16989	0.702751
HERC1	-0.335797	7.76837	0.148532	0.884553	0.538775
RPL27	-0.143969	10.6932	0.148805	14.5809	10.3539
SENP6	-0.299412	7.8652	0.148847	1.02722	0.644188
SAE1	0.419323	7.74698	0.149279	0.642014	0.691038
KIAA1551	-0.344321	8.17669	0.149846	1.5979	0.972138
TSPAN13	0.393591	7.96968	0.151606	0.927354	0.983851
DENR	-0.33103	7.7778	0.151685	0.89882	0.550488
COL18A1	-0.321223	8.17437	0.151897	1.58364	0.983851
PSMD2	0.347921	7.98804	0.151908	0.970155	0.983851
GABARAP	0.354299	7.87033	0.152152	0.813218	0.831588
USF2	0.281816	8.46766	0.152355	1.81191	1.74516
AHNAK	0.373535	7.99364	0.153358	0.970155	1.00728
FAM96B	-0.354027	7.95017	0.153479	1.18416	0.714463
DUT	-0.348801	8.18254	0.153576	1.62644	0.983851
NFATC1	-0.351191	7.78197	0.153597	0.913087	0.550488
RGL2	0.328016	7.94079	0.153976	0.913087	0.913576
MYL6	0.154925	10.1638	0.154004	8.75993	7.65998
COPS9	-0.312832	8.1613	0.154115	1.5551	0.972138
ATP6V1F	0.399291	7.85784	0.154441	0.784684	0.831588
CAPZA1	0.244845	8.61012	0.154453	2.14005	2.00284
QRICH1	0.404001	7.85201	0.154635	0.770417	0.819876
UBE2J1	0.290787	8.30881	0.154643	1.5123	1.46406
SELENOP	0.235205	8.74348	0.154735	2.48246	2.29565
SUCLG1	0.46318	7.62615	0.15495	0.499344	0.5622
EXOSC10	-0.376495	7.63187	0.154983	0.699082	0.409938
MFNG	-0.374946	7.88319	0.155696	1.08429	0.644188
CLUH	-0.435363	7.70319	0.155797	0.813218	0.456788
ALOX5	0.382889	7.85479	0.155824	0.784684	0.819876
RPS11	-0.108904	11.6039	0.155988	27.9205	20.5672
CHMP1A	-0.334851	7.80357	0.156095	0.941621	0.573913
UPF1	0.382023	7.8079	0.156095	0.727616	0.761313
ELOB	-0.227343	8.848	0.156503	3.23861	2.16681
ATG4B	0.350448	7.88175	0.157019	0.827485	0.843301
ARHGAP45	-0.22242	9.1684	0.157026	4.35143	2.89299
NFATC2	-0.402974	7.77194	0.157617	0.913087	0.527063
CALM3	-0.290956	8.3785	0.157811	2.01164	1.27666
PPP1R12A	0.487591	7.67332	0.15833	0.542145	0.620763
STMN3	-0.366139	7.89538	0.158687	1.09856	0.655901
CNTRL	0.469158	7.6969	0.158868	0.570679	0.644188
ATP5ME	0.196538	9.24611	0.159326	3.99476	3.60745
ATP5IF1	-0.23174	8.61515	0.159348	2.55379	1.69831
UBA1	-0.229508	8.57419	0.159417	2.43965	1.62804
PTP4A2	-0.247447	8.5106	0.159511	2.29698	1.51091
BCL11A	0.42271	7.81816	0.159791	0.727616	0.784738
SPOCK2	-0.270722	8.28523	0.160004	1.79764	1.15954
AQP3	-0.437759	7.72686	0.160107	0.856019	0.480213
SNRPB	-0.250452	8.64789	0.160438	2.65366	1.74516
NCL	-0.215405	8.90375	0.160569	3.36701	2.27223
FBRS	0.369758	7.92969	0.160586	0.884553	0.913576
ACSS1	0.379017	7.77479	0.16119	0.684815	0.714463
GBP1	-0.422977	7.61013	0.161557	0.684815	0.386513
CELF1	-0.324175	8.03718	0.162105	1.32683	0.819876
SERPINB9	-0.325317	8.20255	0.162223	1.65497	1.01899
MBTPS1	0.348839	7.93595	0.162881	0.89882	0.913576
CCT6A	-0.304586	8.11625	0.162958	1.4695	0.925288
EXOC7	0.444696	7.81286	0.163141	0.713349	0.784738
POLR2H	0.364404	7.74385	0.163305	0.656281	0.679326
DTX1	-0.360198	7.8685	0.163645	1.05576	0.632476
SLC12A9	0.418935	7.695	0.164037	0.584946	0.632476
CGGBP1	-0.276101	8.0674	0.164641	1.36963	0.878438
WDR26	-0.309477	7.96567	0.165031	1.19843	0.749601
THY1	-0.32406	7.98002	0.166125	1.22696	0.773026
NAPA	0.393279	7.73899	0.166227	0.642014	0.679326
ARHGEF6	-0.394059	7.72023	0.167462	0.827485	0.480213
HECA	-0.364059	7.72291	0.167632	0.827485	0.491925
TNK2	0.281961	8.08342	0.167694	1.14136	1.10098
UFC1	0.302761	7.97212	0.167904	0.970155	0.948713
TMPO	-0.326531	8.123	0.168407	1.49803	0.925288
VIM	-0.147701	10.6867	0.168779	14.5238	10.4827
HLA-A	-0.110632	11.2766	0.16908	22.0996	16.1984
RAP1B	-0.198571	8.59671	0.169089	2.46819	1.69831
GPI	-0.254365	8.17272	0.169412	1.5551	1.01899
SEPT1	-0.24548	8.77263	0.169423	3.01033	1.9677
MTMR1	-0.462328	7.61134	0.170007	0.684815	0.3748
PPP4R2	-0.464897	7.56581	0.170142	0.627747	0.339663
TFRC	-0.358532	7.81102	0.170365	0.955888	0.573913
HNRNPD	-0.211735	8.89994	0.170468	3.36701	2.27223
TLR10	-0.307489	7.68393	0.17067	0.75615	0.4685
RBM33	-0.350351	7.81771	0.170786	0.970155	0.585625
TRMT1	-0.277522	8.04002	0.170987	1.31256	0.843301
IFI27L2	0.36723	7.74527	0.171593	0.656281	0.679326
ANO9	-0.35408	7.95293	0.171629	1.18416	0.714463
MIDN	0.355279	7.91501	0.171699	0.870286	0.890151
WASHC3	0.472645	7.57159	0.171839	0.442276	0.503638
SLC25A28	-0.335053	7.78386	0.172691	0.913087	0.5622
SMC1A	-0.43372	7.76656	0.172964	0.913087	0.51535
RPL13	-0.100483	12.5592	0.174322	55.5842	41.0523
GABARAPL2	-0.346045	7.97778	0.174365	1.24123	0.749601
AKR1A1	0.310858	8.1837	0.174666	1.28403	1.26495
EIF3G	-0.301742	8.31759	0.174767	1.88324	1.18296
SOD1	-0.278541	8.43115	0.174982	2.12578	1.35865
CCT3	-0.276626	8.23237	0.175023	1.69777	1.08926
PPA1	-0.254255	8.36927	0.175027	1.96884	1.28838
XRCC6	-0.207696	8.53287	0.175578	2.31125	1.58119
GGA2	0.237688	8.57655	0.175855	2.08298	1.93256
RHEB	0.435804	7.63125	0.175935	0.513611	0.5622
CUL3	-0.383104	7.76809	0.176025	0.89882	0.527063
PAPLN	0.431369	7.66865	0.176062	0.556412	0.60905
MINOS1	-0.248278	8.26607	0.176693	1.74057	1.14783
VDAC2	0.365084	7.93945	0.177353	0.89882	0.925288
MRPL55	-0.421236	7.61083	0.178337	0.684815	0.386513
RCAN3	-0.43785	7.6576	0.178601	0.75615	0.42165
RER1	0.28539	8.23557	0.17945	1.3839	1.33523
SDHB	-0.371476	7.71099	0.17969	0.813218	0.480213
RBX1	-0.218119	8.28473	0.179741	1.75484	1.18296
ZDHHC18	-0.504917	7.57503	0.179878	0.656281	0.339663
CELF2	-0.326149	8.08771	0.180046	1.4267	0.878438
PTEN	-0.342451	8.05114	0.180067	1.36963	0.831588
STAG2	0.393512	7.74103	0.180216	0.642014	0.679326
COX4I1	-0.150838	9.6333	0.180308	6.29174	4.46247
RPL7A	-0.112003	11.036	0.180651	18.5613	13.5397
MAN2C1	0.32359	8.10065	0.180663	1.14136	1.13611
FKBP5	-0.340524	7.71444	0.180774	0.813218	0.491925
CYBB	-0.357878	7.69527	0.180996	0.784684	0.4685
ATP6AP2	0.350941	7.92529	0.182154	0.884553	0.901863
AURKAIP1	0.256311	8.15555	0.182449	1.26976	1.19468
PPIE	-0.358416	7.69413	0.182596	0.784684	0.4685
MHENCR	0.382073	7.89311	0.182937	0.827485	0.866726
MGAT1	0.311009	8.25806	0.183455	1.41243	1.39379
PCBP2	-0.172456	9.43517	0.183873	5.35012	3.73629
ATIC	-0.363417	7.72156	0.184312	0.827485	0.491925
LONP2	-0.355036	7.56263	0.184457	0.599213	0.363088
MAP2K2	0.293415	8.19748	0.185323	1.31256	1.27666
S100A10	-0.28742	8.23253	0.185987	1.69777	1.08926
PRRC2C	-0.283763	8.0923	0.186098	1.41243	0.901863
COX6A1	0.197304	8.83895	0.186415	2.75353	2.47134
SPCS2	0.287223	8.26315	0.186606	1.4267	1.38208
PSMD4	-0.276265	8.05302	0.187179	1.3411	0.866726
CBX5	-0.328462	7.81387	0.187629	0.955888	0.585625
RSRC2	-0.301844	7.90014	0.188143	1.08429	0.679326
TRAPPC4	-0.469524	7.58282	0.18838	0.656281	0.351375
DSTN	0.375366	7.72432	0.188873	0.627747	0.655901
CBX7	0.421979	7.73165	0.188873	0.627747	0.679326
NSUN5	0.41651	7.95817	0.189151	0.89882	0.972138
SUPT16H	0.350069	7.83935	0.189872	0.770417	0.784738
RALGPS2	0.309688	7.94705	0.190532	0.927354	0.913576
RGCC	-0.425264	7.64384	0.192865	0.727616	0.409938
TMED5	0.395504	7.67622	0.192907	0.570679	0.60905
DEK	-0.302543	7.89693	0.193249	1.08429	0.679326
H2AFZ	-0.230835	8.91884	0.193465	3.49541	2.29565
COX8A	-0.261118	8.44542	0.193994	2.16858	1.4055
S100A6	-0.197409	9.20615	0.194158	4.46557	3.05696
TRIM22	-0.247216	8.4802	0.194298	2.21138	1.45235
NADK	-0.332337	7.94327	0.195263	1.16989	0.714463
PSMB9	-0.196186	8.62595	0.195264	2.55379	1.75688
HAX1	0.327385	7.82979	0.195381	0.770417	0.773026
UFM1	0.323393	7.83932	0.195381	0.784684	0.784738
SRRM2	0.183715	9.50422	0.195637	4.99344	4.4976
ARHGAP4	-0.194407	8.97615	0.195813	3.58101	2.44791
CD247	-0.292331	8.38265	0.19593	2.02591	1.27666
TSPAN4	0.512392	7.58444	0.195955	0.442276	0.527063
PSMB8	0.234197	8.61523	0.19619	2.16858	2.01455
DPP9	-0.359698	7.77401	0.196224	0.89882	0.538775
NOP10	-0.215356	8.24073	0.196416	1.66924	1.1244
SRSF9	-0.227177	8.33087	0.197611	1.85471	1.24153
NEK9	-0.370149	7.75068	0.197818	0.870286	0.51535
LRPPRC	-0.284266	7.76377	0.197848	0.870286	0.550488
ARPC2	-0.174366	9.15837	0.198477	4.19449	2.93984
PSMA4	0.234094	8.24551	0.198589	1.4267	1.32351
LGMN	0.333576	7.87624	0.198735	0.827485	0.831588
FAM118A	-0.210459	8.67049	0.198909	2.68219	1.81544
SF1	-0.177589	8.87749	0.198956	3.23861	2.2488
PNN	-0.261939	8.21486	0.19976	1.6407	1.06584
PPP6R1	-0.245588	8.2889	0.200153	1.78337	1.17125
GATAD2A	0.374587	7.72188	0.200176	0.627747	0.655901
SERPING1	0.253519	8.30672	0.200612	1.54083	1.45235
IFITM1	-0.398115	7.7049	0.201005	0.813218	0.4685
MRPL28	0.390319	7.60738	0.201272	0.499344	0.527063
IL33	0.516858	7.59537	0.201403	0.456543	0.550488
EIF5A	-0.197707	8.55597	0.201689	2.36832	1.61633
GRHPR	0.403675	7.76569	0.202202	0.670548	0.714463
PPHLN1	-0.355297	7.76905	0.202202	0.89882	0.538775
LYN	-0.272193	8.12319	0.202389	1.4695	0.948713
CLEC2D	-0.200108	8.66523	0.202446	2.63939	1.80373
SINHCAF	-0.391299	7.62075	0.202791	0.684815	0.398225
MARCKS	-0.256806	8.45014	0.203062	2.16858	1.41721
TRAPPC6A	-0.372993	7.67436	0.203141	0.75615	0.445075
ERGIC3	-0.282309	7.93641	0.203211	1.14136	0.726176
SAT1	0.189029	9.17597	0.203291	3.78075	3.38492
FAM214A	-0.362432	7.76068	0.203915	0.884553	0.527063
CNBP	-0.213293	8.86486	0.204174	3.25287	2.19024
VEGFB	0.336257	7.99247	0.204396	0.984422	0.995563
SCAMP3	0.365925	7.79241	0.204963	0.713349	0.737888
SOAT1	-0.439445	7.5608	0.205078	0.61348	0.339663
ISG15	-0.377014	8.05454	0.205679	1.41243	0.819876
ATP5F1D	0.235434	8.35263	0.205988	1.62644	1.51091
ATOX1	-0.231179	8.56769	0.20638	2.42539	1.61633
NADSYN1	0.395902	7.72974	0.206985	0.627747	0.667613
SLC23A2	-0.375615	7.56135	0.207112	0.599213	0.351375
B2M	-0.0904068	12.6193	0.207202	58.0096	42.8795
GUSB	-0.342035	7.67461	0.207537	0.75615	0.456788
SAP25	-0.341412	7.9439	0.207849	1.16989	0.714463
FASTK	0.331155	7.97303	0.208633	0.955888	0.960426
FGD3	-0.254573	8.11456	0.209288	1.4267	0.937001
EWSR1	-0.227313	8.81207	0.209836	3.09594	2.04969
CS	-0.337087	7.89907	0.210471	1.09856	0.667613
CXXC5	0.322934	7.7823	0.210796	0.713349	0.714463
EIF5AL1	0.354368	7.76714	0.211175	0.684815	0.702751
ORAI2	0.342678	7.74838	0.21127	0.670548	0.679326
HSBP1	0.379479	7.88944	0.211418	0.827485	0.866726
SF3B6	-0.254896	7.95758	0.211463	1.16989	0.761313
RNF145	-0.285145	7.9348	0.2116	1.14136	0.726176
UROS	-0.429032	7.57516	0.212133	0.627747	0.351375
COQ4	0.382916	7.66274	0.212396	0.556412	0.585625
AIMP1	-0.404352	7.56535	0.212712	0.61348	0.351375
MED13L	-0.426985	7.57315	0.212869	0.627747	0.351375
TIMM17B	0.337312	7.69019	0.213179	0.599213	0.60905
CCS	0.331163	7.87226	0.213203	0.827485	0.831588
MRPL27	-0.41104	7.65436	0.213526	0.741883	0.42165
UBE2C	-0.365775	7.59822	0.213614	0.656281	0.386513
UQCRFS1	0.30513	7.88876	0.214001	0.856019	0.843301
RUBCN	0.392007	7.68732	0.214452	0.584946	0.620763
COL4A2	0.43664	7.63416	0.214502	0.513611	0.573913
RAP1A	0.270767	8.17078	0.214522	1.28403	1.22981
PPP2R1A	-0.250273	8.30819	0.214532	1.82617	1.19468
GNPTAB	-0.462669	7.50442	0.214594	0.542145	0.292813
SCRIB	0.39351	7.58443	0.214766	0.47081	0.503638
EIF2S3	-0.228335	8.32067	0.214849	1.84044	1.22981
GSPT1	-0.361859	7.79688	0.215007	0.941621	0.5622
GPRIN3	-0.447046	7.61801	0.215398	0.699082	0.386513
ICAM3	-0.251778	8.12899	0.217216	1.4695	0.960426
ANXA2	0.245657	8.40017	0.217377	1.71204	1.60461
NAGK	0.268064	8.24578	0.217753	1.41243	1.34694
NFE2L2	0.396072	7.67455	0.218162	0.570679	0.60905
FLOT1	0.283216	7.89347	0.218293	0.870286	0.843301
RPS13	-0.108097	11.1792	0.218636	20.6443	14.9334
SH3GLB2	0.28021	7.85626	0.218762	0.813218	0.784738
RHOA	-0.173247	9.2303	0.218845	4.52263	3.12724
TACC3	-0.256694	7.81509	0.219163	0.941621	0.60905
CYLD	0.263163	8.1053	0.219198	1.18416	1.1244
EIF3E	-0.187897	8.62875	0.219281	2.53952	1.76859
PHYKPL	-0.316757	7.98382	0.219511	1.22696	0.761313
NOP53	-0.164081	9.47284	0.220089	5.54986	3.87684
CD47	-0.199767	8.43237	0.220116	2.08298	1.41721
SH3BGRL	-0.266884	8.08417	0.220951	1.3839	0.901863
PRPF38B	0.320188	7.90462	0.221153	0.870286	0.866726
ATP5MD	-0.189768	8.6298	0.221943	2.55379	1.75688
AES	-0.147842	9.45571	0.22238	5.40719	3.82999
TOMM22	-0.35594	7.69602	0.222683	0.784684	0.4685
ITPKB	0.371876	7.83074	0.222737	0.75615	0.784738
IKBKB	-0.322548	7.79003	0.222862	0.913087	0.5622
PSMA1	-0.259286	8.17963	0.222871	1.56937	1.01899
WIPI2	0.375358	7.72297	0.222905	0.627747	0.655901
CCDC50	0.307506	7.94162	0.223142	0.927354	0.913576
ZNF83	-0.399396	7.66463	0.223461	0.75615	0.433363
PABPC1	-0.114752	10.3374	0.223495	10.9142	7.97622
ATP2A2	-0.260637	7.86571	0.224339	1.01296	0.655901
RHBDF2	0.351237	7.90878	0.224602	0.856019	0.878438
EIF3M	-0.287199	8.14234	0.224859	1.5123	0.960426
FBXO11	0.45566	7.58533	0.225144	0.456543	0.51535
APP	0.398477	7.72637	0.225386	0.627747	0.667613
CCND2	0.192146	8.77061	0.225705	2.56806	2.30736
PIH1D1	0.355561	7.66829	0.225819	0.570679	0.585625
TNFRSF25	-0.29745	8.01883	0.226039	1.28403	0.808163
IFI16	-0.245203	8.59099	0.226606	2.49672	1.63975
TNFAIP3	-0.232052	8.22782	0.226906	1.65497	1.10098
SDHA	-0.286635	7.94058	0.226931	1.14136	0.726176
WASHC1	-0.249737	8.13985	0.227141	1.48377	0.972138
TBL1XR1	0.306887	7.82397	0.227308	0.770417	0.761313
CALM1	-0.164827	8.90559	0.227845	3.33847	2.3425
AL390728.6	-0.335485	7.60895	0.228329	0.656281	0.398225
MSN	-0.16415	8.92163	0.228397	3.38128	2.37764
MCM5	-0.279301	8.0298	0.228444	1.2983	0.831588
HP1BP3	-0.250946	8.29808	0.228619	1.81191	1.18296
RNF4	-0.362885	7.72278	0.228712	0.827485	0.491925
C1orf162	-0.328449	7.81407	0.229075	0.955888	0.585625
THOC2	-0.40776	7.62566	0.229474	0.699082	0.398225
RBBP4	-0.231508	8.2585	0.229562	1.71204	1.13611
TMEM175	0.387141	7.64751	0.229888	0.542145	0.573913
CDC42	-0.200484	8.63411	0.230814	2.58232	1.75688
TOMM7	-0.161074	9.49402	0.230854	5.63546	3.95883
DOK3	0.451889	7.63627	0.230947	0.513611	0.573913
SON	-0.213013	8.73358	0.231049	2.8534	1.92085
PAFAH1B1	-0.297039	7.91268	0.2311	1.09856	0.691038
CCL5	0.323388	7.84002	0.231299	0.784684	0.784738
HSPA9	0.24789	8.22178	0.231627	1.3839	1.30009
RPA3	-0.347922	7.74194	0.231848	0.856019	0.51535
WASHC4	-0.325842	7.74013	0.232329	0.841752	0.51535
PTPN7	-0.287043	7.91409	0.232503	1.09856	0.702751
ARL6IP5	-0.251138	8.16121	0.233122	1.54083	1.00728
CHRM3-AS2	-0.348858	7.70729	0.233894	0.798951	0.480213
SBF1	-0.279542	8.05676	0.234447	1.3411	0.855013
CHURC1	-0.335796	7.72722	0.234483	0.827485	0.503638
MCL1	0.190494	9.06052	0.234881	3.39554	3.06868
MRPL54	0.328787	7.83013	0.235098	0.770417	0.773026
CHD3	-0.240294	8.30535	0.235409	1.81191	1.19468
LDHA	-0.186871	8.89051	0.235456	3.32421	2.29565
RPL18A	-0.0914652	11.4944	0.235505	25.6235	19.0094
HMGB1	0.156008	9.47261	0.235698	4.97918	4.34534
MBNL1	-0.191167	9.01729	0.235917	3.72368	2.54161
STAT5A	-0.331986	7.64973	0.235925	0.713349	0.433363
CXCR5	-0.322587	7.66022	0.23614	0.727616	0.445075
IFNGR1	-0.236892	8.0734	0.236331	1.35536	0.913576
ATP5MF	-0.173894	8.76493	0.23695	2.8962	2.01455
TTYH3	0.422232	7.72296	0.237161	0.61348	0.667613
DNAJA1	0.305212	7.94006	0.237629	0.927354	0.913576
SEM1	-0.272037	8.20767	0.237797	1.6407	1.05413
MYO1G	0.330453	7.87575	0.238469	0.827485	0.831588
RPL36AL	-0.14097	9.34674	0.238665	4.92211	3.51375
RXRB	-0.312492	7.75934	0.239119	0.870286	0.538775
FMNL1	-0.229217	8.45854	0.239192	2.16858	1.44064
GSTP1	-0.14509	8.81944	0.239646	3.05313	2.16681
TCEA1	-0.291703	7.839	0.239756	0.984422	0.620763
GNG7	0.426203	7.63396	0.23989	0.513611	0.5622
ARFGAP1	0.341178	7.7415	0.240348	0.656281	0.667613
COPB1	-0.281795	7.85808	0.240711	1.01296	0.644188
BTG1	-0.12237	9.66555	0.241219	6.40588	4.66158
APOL3	-0.305886	7.7708	0.241462	0.884553	0.550488
SSBP1	-0.332257	7.95547	0.241709	1.18416	0.726176
PRKDC	0.340526	7.93984	0.242757	0.913087	0.925288
CNN2	-0.167883	8.81237	0.24324	3.03887	2.11996
NFKB2	0.252644	8.3058	0.243248	1.52657	1.44064
DAPP1	-0.358894	7.78681	0.243284	0.927354	0.550488
RPS6KB2	0.312138	7.8702	0.243619	0.827485	0.819876
DDX3X	-0.146613	9.02957	0.24422	3.70942	2.64703
AKAP11	0.400704	7.62784	0.24424	0.513611	0.550488
DIP2A	-0.439289	7.62157	0.244488	0.699082	0.386513
LRRFIP1	0.261804	7.9186	0.244623	0.913087	0.866726
HSD17B4	0.327283	7.77458	0.245922	0.699082	0.702751
DRAP1	-0.212205	7.97302	0.246061	1.16989	0.784738
ORMDL1	-0.294096	7.8756	0.246743	1.04149	0.655901
BNIP2	-0.3463	7.8569	0.247171	1.02722	0.620763
PPM1K	-0.31585	7.83656	0.247403	0.984422	0.60905
NXF1	-0.204995	7.98799	0.248168	1.19843	0.808163
CCT4	-0.216628	8.14364	0.248491	1.48377	0.995563
EIF3H	-0.193223	8.45663	0.248576	2.12578	1.45235
PKD1	-0.349328	7.62578	0.248846	0.684815	0.409938
SUPT6H	-0.371809	7.71184	0.248859	0.813218	0.480213
NUDT22	0.374096	7.67073	0.248894	0.570679	0.597338
SF3B3	-0.267188	7.93349	0.249454	1.12709	0.726176
HNRNPH2	-0.276755	7.68773	0.249485	0.75615	0.480213
AC004687.1	-0.184584	8.8428	0.24995	3.153	2.16681
RBM10	0.327828	7.81864	0.250087	0.75615	0.761313
RING1	0.2043	7.77971	0.250314	0.741883	0.679326
RPL7	-0.0996529	10.7197	0.25071	14.5809	10.7755
EMC10	-0.327398	7.77818	0.251099	0.89882	0.550488
AKR1B1	-0.288635	7.88331	0.251329	1.05576	0.667613
SNN	-0.262722	7.70743	0.251349	0.784684	0.503638
ZNF655	0.275659	7.98428	0.251613	0.998689	0.960426
RAD23B	0.301009	7.78156	0.251672	0.713349	0.702751
SERBP1	-0.195725	8.58502	0.252697	2.43965	1.66318
PPP5C	-0.312343	7.76131	0.252756	0.870286	0.538775
POGZ	0.427203	7.71473	0.253236	0.599213	0.655901
SF3B5	-0.273319	7.9621	0.253273	1.16989	0.749601
COL3A1	0.315102	7.83692	0.253348	0.784684	0.773026
PMF1	-0.331819	7.68873	0.253392	0.770417	0.4685
C12orf57	-0.199414	8.44206	0.25373	2.09725	1.42893
DNAJB6	-0.260593	7.86494	0.253808	1.01296	0.655901
DNM2	0.222082	8.4756	0.253978	1.86897	1.72174
FAM32A	-0.293801	7.70366	0.25422	0.784684	0.491925
MAGOH	0.335739	7.80665	0.254637	0.741883	0.749601
VCAM1	-0.277797	8.0187	0.255528	1.28403	0.819876
YME1L1	-0.352313	7.83509	0.255685	0.998689	0.597338
KLF2	0.174278	9.37716	0.255888	4.52263	4.04082
TRAF5	0.279215	8.13028	0.255939	1.21269	1.17125
APBB1	-0.402582	7.61276	0.256998	0.684815	0.386513
PHB	-0.285974	7.91577	0.257327	1.11282	0.702751
B4GALT3	0.293535	7.79889	0.257442	0.741883	0.726176
RPS10	-0.101632	10.5622	0.257493	12.9116	9.52227
MITD1	-0.376589	7.59199	0.257767	0.642014	0.3748
SLFN5	-0.261183	7.90271	0.257799	1.07002	0.691038
SPI1	0.351837	7.85825	0.257863	0.798951	0.819876
RABAC1	0.263451	8.26251	0.258387	1.44097	1.37036
SMIM26	-0.256967	7.78103	0.258788	0.884553	0.573913
CAPN2	0.314649	7.80521	0.258895	0.741883	0.737888
SSB	-0.334835	7.80535	0.258895	0.941621	0.573913
TYMS	-0.33149	7.68974	0.259007	0.770417	0.4685
PRKD2	0.219716	8.54718	0.259193	2.01164	1.85058
PSIP1	-0.321205	7.89312	0.260154	1.08429	0.667613
MRPS16	-0.286515	7.71664	0.261497	0.798951	0.503638
VWF	0.346029	7.91113	0.261747	0.870286	0.878438
COL4A1	0.35691	7.75184	0.262068	0.670548	0.691038
CD5	-0.346045	7.78118	0.262297	0.913087	0.550488
KLC1	-0.27456	7.93245	0.262555	1.12709	0.726176
SELENOF	-0.21434	8.10824	0.262655	1.41243	0.948713
SCP2	-0.226992	7.83159	0.263087	0.955888	0.632476
UGP2	-0.328458	7.81671	0.263087	0.955888	0.585625
SH2D3C	0.305521	7.70722	0.263415	0.627747	0.620763
GRASP	0.3314	7.9389	0.263442	0.913087	0.925288
ENSA	0.231673	8.10525	0.263597	1.19843	1.11269
TXNIP	0.111446	10.699	0.263648	13.254	11.1737
POLR1D	0.281265	8.02636	0.263842	1.05576	1.01899
MFGE8	0.28974	7.80595	0.264368	0.75615	0.737888
KDM2A	-0.291805	7.92266	0.264933	1.11282	0.702751
PUM2	-0.250778	8.09451	0.265277	1.39816	0.913576
TUBA1A	0.330586	7.8163	0.266026	0.75615	0.761313
ACP5	-0.232324	7.82412	0.266249	0.941621	0.620763
SRSF10	-0.20303	8.10586	0.267079	1.39816	0.948713
FABP5	-0.200265	8.28006	0.267128	1.74057	1.18296
LAMTOR2	-0.312142	7.63035	0.267202	0.684815	0.42165
PPM1G	-0.306715	7.80997	0.269991	0.941621	0.585625
CLDN5	0.345552	7.8648	0.27055	0.813218	0.843301
IRF1	-0.254816	8.17685	0.270977	1.56937	1.01899
GNG2	-0.296625	7.74323	0.271282	0.841752	0.527063
C11orf24	0.365587	7.57753	0.271421	0.47081	0.491925
WTAP	0.310494	8.06807	0.271449	1.09856	1.08926
PRR13	-0.229807	8.29702	0.271621	1.79764	1.19468
CNOT6L	-0.303485	7.73261	0.272391	0.827485	0.51535
ST3GAL2	-0.27728	7.63826	0.272399	0.684815	0.433363
WNK1	-0.252267	7.97347	0.272503	1.18416	0.773026
SUMO2	0.243345	8.52299	0.272727	1.95458	1.83886
DNAJC11	0.403827	7.51635	0.273157	0.399476	0.433363
LY6E	-0.227302	8.16964	0.273176	1.54083	1.0307
CNPPD1	0.338391	7.62477	0.273458	0.527878	0.538775
PER1	0.269586	8.0056	0.273585	1.02722	0.983851
COPB2	0.355644	7.70902	0.273907	0.61348	0.632476
AP1B1	0.233033	8.05837	0.274133	1.12709	1.04241
ITGB7	-0.249209	8.01587	0.274192	1.25549	0.819876
ATP5F1B	-0.165585	9.08659	0.274751	3.93769	2.74073
ELP5	-0.35388	7.58607	0.275312	0.627747	0.3748
GLG1	0.256863	8.10523	0.27567	1.18416	1.1244
PAFAH1B2	-0.345733	7.62376	0.27568	0.684815	0.409938
AKT1	-0.246348	7.81344	0.275934	0.927354	0.60905
NUP50	-0.290318	7.75608	0.276044	0.856019	0.538775
SP110	-0.330975	7.64633	0.276513	0.713349	0.433363
RNF19A	-0.279185	7.69689	0.276539	0.770417	0.491925
PKM	-0.151949	9.13358	0.27724	4.09462	2.9047
TRMT2A	-0.30283	7.73576	0.278042	0.827485	0.51535
CEMIP2	-0.249982	7.83955	0.278124	0.970155	0.632476
RERE	0.273019	8.06261	0.278229	1.11282	1.06584
HSPA4	-0.291769	7.71755	0.27886	0.798951	0.503638
U2SURP	-0.280568	7.862	0.279406	1.01296	0.644188
EIF3D	-0.213425	8.38282	0.280696	1.96884	1.32351
PGK1	-0.189895	8.61493	0.280789	2.51099	1.72174
FAM50A	0.296183	7.85326	0.280834	0.813218	0.796451
CPSF6	-0.252468	7.87248	0.281254	1.02722	0.667613
CDK5RAP3	0.170193	8.67847	0.282478	2.35405	2.08483
CNN3	0.440286	7.64766	0.283084	0.527878	0.585625
C9orf78	-0.27752	7.73979	0.283476	0.827485	0.527063
NDUFS2	0.330741	7.75862	0.28351	0.684815	0.691038
LAMTOR1	-0.230237	8.14487	0.28365	1.48377	0.983851
PTMA	-0.0913579	10.803	0.284949	15.4654	11.5017
BTK	0.37796	7.6098	0.285305	0.499344	0.527063
FTH1	0.108372	11.0469	0.285613	17.2202	14.8632
AKIRIN1	-0.338633	7.59543	0.285739	0.642014	0.386513
SECISBP2	-0.330047	7.65052	0.285966	0.713349	0.433363
ARID4B	-0.282888	7.67458	0.286832	0.741883	0.4685
GLS	-0.221251	8.29823	0.286878	1.78337	1.19468
AP2S1	0.279135	7.96502	0.286878	0.970155	0.937001
CSF1R	0.311237	8.11607	0.286978	1.16989	1.17125
IQGAP1	0.246265	8.09934	0.287169	1.18416	1.11269
MRPS18B	0.328091	7.64934	0.287495	0.556412	0.5622
KIF5B	0.311943	7.74481	0.287993	0.670548	0.667613
VAMP5	-0.232645	7.77313	0.288135	0.870286	0.573913
LMAN2	0.238404	8.0709	0.288517	1.14136	1.06584
HNRNPU	-0.130817	9.09269	0.288545	3.90915	2.811
ERCC3	-0.307237	7.68212	0.289122	0.75615	0.4685
SATB1	-0.278352	7.77935	0.28983	0.884553	0.5622
UCP2	-0.206427	8.49513	0.290301	2.23992	1.51091
POU2F2	0.330774	7.85756	0.290322	0.798951	0.808163
CCDC88B	0.199743	8.44482	0.290577	1.82617	1.65146
PHC3	0.310924	7.70704	0.291412	0.627747	0.620763
MARK3	0.282571	7.94863	0.291712	0.941621	0.913576
PSMA7	0.20445	8.18153	0.292975	1.3411	1.2181
RNF167	0.254065	7.90553	0.293497	0.89882	0.843301
OSBPL8	-0.33973	7.67978	0.294497	0.75615	0.456788
NDUFAF3	-0.227451	7.9918	0.294878	1.21269	0.808163
PPWD1	-0.324857	7.62097	0.294959	0.670548	0.409938
FAM49B	-0.271364	8.02972	0.295106	1.2983	0.831588
HYAL2	0.28037	7.77134	0.295655	0.713349	0.691038
COL6A1	0.239963	7.92559	0.295846	0.927354	0.866726
PAICS	-0.283551	7.67705	0.296288	0.741883	0.4685
PICALM	0.278328	7.77207	0.296507	0.713349	0.691038
IDH2	-0.29063	7.94398	0.298269	1.15563	0.726176
CTSZ	0.254105	7.86343	0.299751	0.841752	0.796451
ADAM28	0.317447	7.95123	0.299919	0.927354	0.925288
SNHG25	0.122069	9.75837	0.300241	6.33454	5.38775
VPS16	0.302423	7.70516	0.300294	0.627747	0.620763
AC073111.5	0.342786	7.67887	0.300416	0.584946	0.597338
NBEAL1	-0.366199	7.67239	0.300868	0.75615	0.445075
SRSF6	-0.169009	8.48868	0.300969	2.16858	1.51091
TNKS2	-0.316963	7.65881	0.30188	0.727616	0.445075
TTC17	0.349581	7.7666	0.302033	0.684815	0.702751
R3HDM4	-0.219537	8.00574	0.302324	1.22696	0.819876
TOR1AIP1	-0.383049	7.57649	0.303932	0.627747	0.363088
CD74	-0.0857251	12.4631	0.304907	50.9474	39.0378
SLC25A11	0.381137	7.71203	0.304913	0.61348	0.644188
FOS	0.263341	8.35679	0.305077	1.5979	1.54605
IL2RG	-0.157119	8.47636	0.305278	2.14005	1.51091
PLXND1	0.294727	7.8362	0.30547	0.798951	0.784738
HIF1A	-0.180442	8.35836	0.306415	1.89751	1.3118
CNOT7	-0.307371	7.68286	0.306508	0.75615	0.4685
DHX15	-0.217289	8.0119	0.306903	1.24123	0.831588
MAPK1	-0.286686	7.71654	0.306921	0.798951	0.503638
TPD52L2	-0.261006	7.77415	0.308065	0.870286	0.5622
GRAMD1A	-0.23489	8.06646	0.308177	1.3411	0.890151
TRMT112	0.183924	8.60699	0.308876	2.19712	1.9677
LSM7	-0.156269	8.77685	0.309619	2.91046	2.04969
GPBP1	0.216153	8.02477	0.309622	1.08429	0.995563
CNOT8	-0.286514	7.71725	0.309962	0.798951	0.503638
USP3	0.269593	7.72412	0.309962	0.656281	0.632476
PBXIP1	-0.196379	8.20953	0.310777	1.5979	1.08926
ACP1	-0.287238	7.80663	0.310874	0.927354	0.585625
BHLHE40	-0.255885	8.11145	0.311001	1.44097	0.937001
ERAP1	0.272277	7.661	0.311003	0.584946	0.5622
APBB1IP	-0.2271	7.86534	0.31109	0.998689	0.667613
GSN	0.287684	8.11499	0.311911	1.18416	1.17125
CYTH4	0.199704	7.92706	0.31192	0.941621	0.855013
ATF7IP2	-0.340657	7.66505	0.31277	0.741883	0.445075
LYPLA2	-0.311683	7.58942	0.312923	0.627747	0.386513
XIST	0.137957	9.14325	0.312937	3.72368	3.20923
NDUFB4	0.221134	8.28388	0.313138	1.5123	1.39379
TUBA4A	0.215649	8.18234	0.313634	1.32683	1.2181
ATAD3B	-0.246368	7.69979	0.314133	0.75615	0.491925
PQBP1	0.305238	7.76795	0.314286	0.699082	0.691038
NDUFS3	0.350621	7.59869	0.314329	0.499344	0.51535
GNA13	0.32987	7.70032	0.316159	0.61348	0.620763
PA2G4	-0.186807	8.01093	0.316182	1.22696	0.843301
MT-ND1	0.143281	10.0388	0.316281	7.87538	6.91038
HUWE1	0.227188	8.03831	0.316447	1.09856	1.01899
AAMP	0.338876	7.79045	0.316549	0.713349	0.726176
PITPNB	-0.245526	7.70564	0.316776	0.770417	0.503638
TAB2	0.286392	7.69198	0.316876	0.61348	0.597338
RBM8A	-0.18508	8.30506	0.317743	1.78337	1.22981
PYCR2	0.269579	7.93515	0.31788	0.927354	0.890151
DHX38	0.293573	7.67952	0.318269	0.599213	0.585625
STIP1	-0.251285	7.73442	0.318567	0.813218	0.527063
MCM7	-0.140254	8.38592	0.31906	1.92604	1.37036
ANP32A	0.234439	8.15039	0.319363	1.26976	1.18296
RIC8A	-0.281097	7.72685	0.31942	0.813218	0.51535
NUBP2	-0.236411	7.71684	0.319698	0.784684	0.51535
SYAP1	0.327035	7.64628	0.320318	0.556412	0.5622
ARID1A	0.305687	7.98746	0.320427	0.984422	0.983851
TPM4	-0.161758	8.74824	0.321053	2.86766	2.00284
TENT2	-0.335311	7.5992	0.321597	0.642014	0.386513
HMGB2	0.177944	8.66441	0.322184	2.32552	2.07311
NPLOC4	-0.190765	8.08576	0.323012	1.35536	0.925288
GRINA	0.296175	7.95859	0.323377	0.955888	0.937001
CARMIL2	-0.309803	7.79741	0.323612	0.927354	0.573913
BIRC6	-0.278379	7.69133	0.323674	0.75615	0.480213
MIIP	-0.286241	7.62476	0.324216	0.670548	0.42165
MAP3K1	-0.30841	7.76394	0.324437	0.870286	0.538775
MRPL51	0.270596	8.14397	0.324498	1.24123	1.19468
DHPS	-0.239914	7.75704	0.324509	0.841752	0.550488
LAT2	-0.286129	7.91806	0.324798	1.11282	0.702751
ZSWIM8	-0.343976	7.62349	0.32505	0.684815	0.409938
FLOT2	-0.177001	8.40339	0.325824	1.98311	1.37036
ARID5B	0.295483	7.72723	0.325955	0.656281	0.644188
PLEKHG2	-0.28758	7.58338	0.325975	0.61348	0.386513
MICAL1	-0.199525	8.57257	0.326528	2.39685	1.62804
ASNS	0.312923	7.60713	0.326657	0.513611	0.51535
HNRNPL	0.256462	7.9802	0.327483	0.998689	0.948713
FNBP4	-0.189172	7.95292	0.327547	1.12709	0.773026
USP9X	-0.235726	7.9632	0.327693	1.16989	0.773026
ARL6IP4	-0.150038	8.66228	0.327708	2.59659	1.83886
SERPINF1	0.275086	7.89179	0.327806	0.870286	0.843301
MYL12B	-0.167416	8.7119	0.327995	2.76779	1.93256
POLRMT	-0.2952	7.61546	0.328015	0.656281	0.409938
MBD3	-0.262238	7.76265	0.329168	0.856019	0.550488
GHITM	-0.200184	8.35386	0.330387	1.89751	1.28838
NAA10	-0.210718	8.07393	0.331761	1.3411	0.901863
PITPNM1	-0.227441	7.73818	0.332301	0.813218	0.538775
CPSF7	-0.192486	7.95159	0.332417	1.12709	0.773026
FADS3	-0.263633	7.66036	0.333603	0.713349	0.456788
PNP	0.300865	7.77862	0.333737	0.713349	0.702751
SLC20A1	-0.173256	8.1029	0.333804	1.3839	0.960426
MCCC2	-0.264854	7.61812	0.334076	0.656281	0.42165
CAPZA2	-0.279173	7.72798	0.334328	0.813218	0.51535
CNPY2	0.261463	7.89909	0.334993	0.884553	0.843301
PARP9	0.241008	7.65339	0.335467	0.584946	0.550488
TBC1D5	-0.317093	7.62037	0.335528	0.670548	0.409938
POLR2G	-0.167457	8.00479	0.336385	1.21269	0.843301
IRF8	-0.142523	8.55483	0.336533	2.31125	1.65146
MKNK2	0.238409	8.24789	0.336696	1.4267	1.33523
ISG20	0.136969	8.98213	0.336891	3.21007	2.76415
VCP	-0.17169	8.44816	0.337238	2.09725	1.46406
IARS	-0.224926	7.67731	0.337425	0.727616	0.480213
ERCC1	-0.230773	7.66736	0.337425	0.713349	0.4685
STRAP	0.283862	7.74648	0.338213	0.684815	0.667613
NR1H3	-0.251702	7.80418	0.338225	0.913087	0.597338
SFPQ	0.138884	8.87224	0.338397	2.8962	2.50648
HERC4	-0.297643	7.70544	0.338438	0.784684	0.491925
MTA1	0.296103	7.65614	0.338791	0.570679	0.5622
PDCD6	-0.242564	8.06414	0.339256	1.3411	0.878438
ILF2	-0.208409	8.24007	0.339385	1.66924	1.1244
APLP2	0.271519	7.99663	0.339676	1.01296	0.972138
SRRM1	-0.288009	7.75558	0.339806	0.856019	0.538775
SPTBN1	0.203687	8.37198	0.340752	1.6835	1.53434
ISCU	0.179169	8.41498	0.34156	1.78337	1.5929
ATP13A1	0.217037	7.91949	0.342054	0.927354	0.855013
TMEM8A	-0.316354	7.53183	0.342877	0.556412	0.339663
TAGLN2	0.147465	9.03584	0.343202	3.36701	2.93984
SNRPC	-0.231926	8.00585	0.34362	1.24123	0.819876
XPO6	-0.21531	8.10017	0.344428	1.39816	0.937001
PEA15	0.30409	8.10332	0.346396	1.15563	1.14783
LARP4B	0.29919	7.77769	0.346788	0.713349	0.702751
ATP6V1E1	0.2896	7.808	0.346926	0.75615	0.737888
TMEM147	0.296926	7.65689	0.347194	0.570679	0.5622
S100A11	-0.164771	8.55353	0.347265	2.33979	1.63975
AKT2	-0.242528	7.89373	0.347483	1.05576	0.691038
WDR82	-0.200185	7.90643	0.34766	1.05576	0.714463
FBXO7	0.325842	7.76292	0.348157	0.684815	0.691038
GMPPA	0.281419	7.69023	0.348168	0.61348	0.597338
UBE2K	-0.259933	7.67285	0.348315	0.727616	0.4685
JPT1	-0.193805	8.02191	0.348619	1.25549	0.855013
RALY	-0.20006	8.30724	0.349197	1.79764	1.2181
H2AFY	0.244024	8.21334	0.349227	1.36963	1.28838
NCBP2	-0.282731	7.6783	0.349756	0.741883	0.4685
GNG5	0.196123	8.34893	0.350343	1.6407	1.48749
BIN1	-0.236537	7.81353	0.350455	0.927354	0.60905
PLEC	0.16937	8.35357	0.350905	1.66924	1.47578
CORO1B	-0.276817	7.82334	0.351159	0.955888	0.60905
KAT2A	-0.282262	7.81595	0.351159	0.941621	0.597338
G3BP1	-0.250583	8.10255	0.351748	1.4267	0.925288
DNAJC8	-0.222573	7.7994	0.35183	0.89882	0.597338
SLBP	-0.323435	7.62068	0.352028	0.670548	0.409938
EHD1	-0.154005	8.42804	0.352572	2.02591	1.42893
TBC1D4	-0.238516	7.70614	0.353356	0.770417	0.503638
RARRES3	-0.216774	7.80698	0.354924	0.913087	0.60905
DCXR	-0.231543	7.82545	0.355314	0.941621	0.620763
SMC4	0.271601	7.9221	0.355543	0.913087	0.878438
MCFD2	0.350707	7.59942	0.355721	0.499344	0.51535
PTPRJ	0.313918	7.67064	0.355772	0.584946	0.585625
ABI1	0.263645	7.96121	0.356042	0.970155	0.925288
GPCPD1	0.274437	7.90362	0.356199	0.884553	0.855013
HLA-DPA1	0.11586	10.0627	0.356218	8.14645	7.01579
CD69	-0.213237	8.06235	0.357129	1.32683	0.890151
CLSTN3	-0.226566	7.56986	0.357532	0.584946	0.386513
CAP1	-0.17503	8.78298	0.357886	2.9818	2.04969
BLOC1S6	0.346279	7.66404	0.358254	0.570679	0.585625
SSH2	-0.245989	7.79211	0.358441	0.89882	0.585625
ARHGAP27	0.216086	7.93429	0.358611	0.941621	0.866726
RGS19	0.251822	7.9299	0.359202	0.927354	0.878438
FYN	-0.209843	8.02989	0.359445	1.26976	0.855013
PRDX3	-0.242136	7.84919	0.359533	0.984422	0.644188
TRIB2	0.307637	7.68115	0.360131	0.599213	0.597338
BLK	0.197771	8.41937	0.360325	1.76911	1.60461
EIF1AX	-0.201072	8.09488	0.360694	1.3839	0.937001
BECN1	-0.240856	7.70443	0.360993	0.770417	0.503638
TMEM176B	-0.194028	8.28469	0.361329	1.75484	1.19468
ACTN1	-0.180479	7.83833	0.362099	0.955888	0.655901
OFD1	-0.273526	7.78939	0.362268	0.89882	0.573913
SHISA5	-0.19152	8.25027	0.362285	1.6835	1.14783
DDX17	-0.103893	9.80085	0.362457	7.11922	5.20035
EIF5	0.216919	8.15534	0.362784	1.28403	1.18296
GPAT4	0.253118	7.85495	0.363399	0.827485	0.784738
FGR	0.309969	7.68543	0.363631	0.599213	0.597338
EVI2B	0.159694	8.07656	0.364049	1.18416	1.04241
DENND3	-0.219914	7.87483	0.36422	1.01296	0.679326
MAN2B2	0.291655	7.59094	0.365278	0.499344	0.491925
SMIM14	-0.226489	8.0268	0.365322	1.26976	0.843301
FUS	-0.112858	9.4442	0.36538	5.26452	3.81828
AP1G1	-0.273623	7.59551	0.365686	0.627747	0.398225
ATP5MG	-0.117125	9.40517	0.365815	5.17892	3.748
SAP18	-0.197747	8.31617	0.366	1.81191	1.22981
PILRB	-0.174717	8.05104	0.366064	1.28403	0.890151
GAK	0.221067	8.06588	0.366348	1.14136	1.05413
RCC2	0.238655	8.15525	0.366765	1.26976	1.19468
CAPN1	0.218425	7.72368	0.366945	0.670548	0.620763
STK24	-0.222963	7.84685	0.367175	0.970155	0.644188
SRSF7	-0.115084	8.74944	0.367663	2.8106	2.03798
STAU1	-0.264384	7.60666	0.369253	0.642014	0.409938
PHB2	-0.178873	8.45679	0.369382	2.12578	1.46406
EIF2B1	-0.261127	7.7103	0.370289	0.784684	0.503638
GIT2	-0.171736	7.95474	0.37207	1.12709	0.784738
DTNBP1	0.379229	7.67933	0.372272	0.570679	0.60905
NPDC1	-0.254992	7.67199	0.373462	0.727616	0.4685
PFKL	-0.14936	8.27317	0.374003	1.6835	1.19468
HTRA2	-0.24982	7.63123	0.374198	0.670548	0.433363
CD22	0.165306	9.03335	0.374232	3.30994	2.95155
ARRDC2	-0.193813	8.08357	0.374247	1.35536	0.925288
HEXA	0.251981	7.85453	0.37439	0.827485	0.784738
C1S	-0.152151	8.72909	0.374506	2.79633	1.9677
COPZ1	-0.216368	7.86646	0.374928	0.998689	0.667613
PMPCA	0.314789	7.73427	0.374965	0.656281	0.655901
MAPK1IP1L	0.215274	8.01752	0.375502	1.07002	0.983851
HEXDC	0.233386	8.01263	0.375502	1.05576	0.983851
ARPC1B	-0.108092	9.17044	0.376243	4.18023	3.08039
SRGN	-0.100862	9.36377	0.376414	4.92211	3.63088
TCP1	-0.200364	8.0394	0.37649	1.28403	0.878438
CD2BP2	0.229761	7.76988	0.377614	0.727616	0.679326
SCYL1	-0.195401	7.74702	0.377703	0.813218	0.550488
VDAC3	-0.219044	7.85575	0.37783	0.984422	0.655901
SNW1	-0.243568	7.64013	0.377894	0.684815	0.445075
IL16	-0.115752	8.88048	0.378948	3.18154	2.31908
ZNHIT1	-0.209979	7.98111	0.379742	1.18416	0.796451
SCAMP2	-0.155893	7.86895	0.37984	0.984422	0.691038
NORAD	0.144837	8.35509	0.379907	1.6835	1.46406
ANKRD13D	-0.154458	7.99644	0.379942	1.18416	0.831588
RPAIN	-0.347811	7.62909	0.380024	0.684815	0.409938
TPT1	-0.0669764	12.1077	0.380323	40.0189	30.2066
ITGAE	0.234643	7.85333	0.380428	0.827485	0.773026
IGFBP3	0.289249	7.93751	0.380436	0.927354	0.901863
YPEL3	0.130668	8.57235	0.381033	2.14005	1.83886
CTDNEP1	0.219372	8.33338	0.381377	1.5979	1.47578
JAK3	-0.123856	9.13936	0.381647	4.06609	2.92813
MKL1	-0.255188	7.72376	0.38189	0.798951	0.51535
SLA	-0.195768	7.9754	0.382289	1.16989	0.796451
TYK2	-0.152003	8.12672	0.382488	1.41243	0.995563
MYBL2	0.275997	7.82783	0.382762	0.784684	0.761313
TACC1	0.262368	7.84003	0.382794	0.798951	0.761313
FOXN3	-0.244463	7.64211	0.383395	0.684815	0.445075
SLC12A7	0.281141	7.76147	0.384072	0.699082	0.679326
STIM2	0.383284	7.64665	0.385001	0.542145	0.573913
SERPINB1	-0.192913	7.98041	0.3857	1.18416	0.808163
PSMC6	0.293977	7.65504	0.387934	0.570679	0.5622
LAMTOR4	0.151754	8.58646	0.388428	2.16858	1.88571
PTPRA	-0.251688	7.73303	0.388654	0.813218	0.527063
ARHGDIA	0.146007	8.65464	0.388992	2.32552	2.02626
UBE2E1	-0.237857	7.65342	0.389586	0.699082	0.456788
PRDM2	0.256706	7.61119	0.390146	0.527878	0.503638
YPEL5	-0.178677	8.02593	0.390313	1.24123	0.855013
POLE3	-0.204358	7.66016	0.391216	0.699082	0.4685
SUMO3	0.241099	7.89511	0.391439	0.884553	0.831588
SYNGR2	-0.168758	8.76517	0.39159	2.91046	2.01455
MAP3K14	-0.200225	7.78806	0.392062	0.884553	0.597338
NARF	0.281025	7.76141	0.392505	0.699082	0.679326
MRPS5	-0.305428	7.60234	0.392782	0.642014	0.398225
MT-CO3	0.0993351	11.0709	0.393451	17.5769	15.074
LEMD2	-0.252924	7.77195	0.393594	0.870286	0.5622
WDR77	-0.354605	7.65609	0.394241	0.727616	0.433363
B4GALT1	-0.169097	8.15802	0.394798	1.48377	1.0307
BAX	-0.240391	7.80008	0.394871	0.913087	0.597338
SNRPD3	-0.166523	8.12691	0.394976	1.4267	0.995563
STAB1	0.262921	8.0526	0.395002	1.09856	1.06584
HLA-DPB1	-0.0952237	9.99745	0.395294	8.28912	6.17249
CTSH	-0.129678	8.84254	0.395702	3.08167	2.21366
DEF8	0.200019	7.85392	0.395976	0.841752	0.761313
LDLRAP1	-0.250962	7.92592	0.396061	1.11282	0.714463
MED24	-0.342966	7.5944	0.396585	0.642014	0.386513
SPG11	-0.256707	7.67242	0.396596	0.727616	0.4685
FLYWCH1	0.23212	7.66842	0.396596	0.599213	0.5622
RPA1	0.271709	7.77873	0.396829	0.727616	0.702751
RPL39	-0.073259	11.4199	0.397248	24.4251	18.3886
ACTA2	0.228298	8.0898	0.397252	1.16989	1.08926
NUP188	0.348754	7.65488	0.397859	0.556412	0.573913
MFSD1	-0.318614	7.66102	0.398421	0.727616	0.445075
NDUFB6	-0.250104	7.68306	0.398564	0.741883	0.480213
EIF4E2	-0.257053	7.67372	0.398709	0.727616	0.4685
UBE4A	0.264985	7.81579	0.399406	0.770417	0.737888
RBM5	0.160633	8.5143	0.399627	1.98311	1.74516
NPTN	-0.303011	7.62946	0.39973	0.684815	0.42165
UBE2B	0.211123	7.94945	0.399827	0.970155	0.890151
SRSF8	0.280425	7.68673	0.399998	0.61348	0.597338
TAP2	0.261516	8.08188	0.400044	1.14136	1.10098
MALT1	-0.232636	7.91451	0.400687	1.08429	0.714463
DCTN3	0.323543	7.64759	0.400895	0.556412	0.5622
RABGGTB	0.278018	7.77063	0.401253	0.713349	0.691038
PPP1R12C	0.232951	8.13488	0.401305	1.24123	1.15954
PTGDS	-0.0926713	9.99425	0.401611	8.33192	6.13735
TSPYL1	-0.193831	7.68535	0.401839	0.727616	0.491925
FARSA	-0.213905	7.69819	0.401839	0.75615	0.503638
ETFA	0.278002	7.76988	0.401856	0.713349	0.691038
CPNE1	0.168924	8.4917	0.402836	1.94031	1.72174
TBC1D10C	-0.154373	8.86751	0.40299	3.1958	2.23709
ACTN4	0.258501	7.98345	0.405595	0.998689	0.960426
FAM129C	0.206198	8.3963	0.405779	1.71204	1.56948
TRAF3IP3	-0.174541	8.65207	0.406019	2.59659	1.7803
COL6A2	0.209753	8.03243	0.406245	1.09856	1.00728
KRT10	0.201064	8.18057	0.406285	1.32683	1.20639
SNX5	0.160063	8.30242	0.406678	1.56937	1.38208
SERINC1	0.191832	7.953	0.406954	0.984422	0.890151
ZNF101	-0.285099	7.66499	0.406995	0.727616	0.456788
FCGRT	-0.177811	8.16041	0.407145	1.49803	1.0307
ATP13A3	0.260033	7.67366	0.407286	0.599213	0.573913
PPDPF	-0.195476	7.96503	0.407592	1.15563	0.784738
OAZ2	0.240661	7.81796	0.407894	0.784684	0.737888
OGDH	0.309788	7.68156	0.408026	0.599213	0.597338
NOP56	-0.142673	8.21325	0.408882	1.56937	1.11269
CSDE1	-0.125524	8.79499	0.409362	2.95327	2.11996
IL21R	-0.273321	7.6886	0.409542	0.75615	0.480213
YWHAZ	-0.0977558	9.55729	0.409605	5.80666	4.27507
ELOVL1	-0.191303	7.69393	0.409895	0.741883	0.503638
MBP	0.261028	7.67238	0.410413	0.599213	0.573913
OAS2	-0.25944	7.75715	0.410847	0.856019	0.550488
POMP	0.162902	8.26908	0.411069	1.5123	1.33523
DDX27	-0.261876	7.66137	0.411085	0.713349	0.456788
LAPTM4A	-0.210143	8.01255	0.411163	1.24123	0.831588
DPM3	0.299209	7.70384	0.412412	0.627747	0.620763
TAF1D	-0.159328	8.23173	0.412418	1.62644	1.13611
ANKLE2	-0.20866	7.8299	0.41296	0.941621	0.632476
RNASE6	0.248312	7.70797	0.413604	0.642014	0.60905
RPL8	-0.0575888	11.4115	0.413908	23.9543	18.1895
ZNF580	-0.214751	7.70035	0.414779	0.75615	0.503638
TNFRSF13C	-0.133614	8.65214	0.41494	2.53952	1.82715
LY86	-0.192704	7.66632	0.415477	0.699082	0.480213
MED15	-0.199207	8.0549	0.416224	1.31256	0.890151
RBM6	0.140526	8.63266	0.416374	2.26845	1.9677
GNAI3	0.244048	7.71587	0.417112	0.656281	0.620763
PRPSAP2	-0.284317	7.65396	0.419253	0.713349	0.445075
TNC	0.174669	8.29538	0.420001	1.56937	1.38208
U2AF2	0.22565	7.95023	0.421183	0.970155	0.901863
ZMIZ1	-0.27149	7.59553	0.422213	0.627747	0.398225
RUVBL2	-0.23842	7.71022	0.422943	0.770417	0.503638
IMPDH2	0.185626	7.99571	0.422964	1.05576	0.948713
FCER2	0.188884	8.4031	0.423023	1.74057	1.56948
BUB3	-0.197926	8.22682	0.423102	1.62644	1.10098
ARID1B	-0.215985	7.7025	0.423839	0.75615	0.503638
RNPS1	0.14815	8.29544	0.424985	1.56937	1.37036
PTK2B	0.137938	8.41703	0.425737	1.81191	1.56948
TMEM256	0.21367	7.94046	0.42609	0.955888	0.878438
ARRDC3	-0.207938	7.98468	0.426465	1.18416	0.796451
TRIM38	-0.163606	7.84846	0.42653	0.955888	0.667613
MAP1LC3B	-0.198786	7.85122	0.426536	0.970155	0.655901
CLDND1	-0.205	7.72455	0.426575	0.784684	0.527063
PDCD4	-0.145519	8.24629	0.4272	1.6407	1.15954
PPP1R35	0.19548	7.71848	0.427251	0.670548	0.60905
SH3GL1	0.231001	7.69149	0.428202	0.627747	0.585625
NCSTN	0.246185	7.7155	0.428552	0.656281	0.620763
RPL24	-0.0806912	10.5034	0.428823	12.3267	9.12404
RPS26	-0.0862437	9.48917	0.429257	5.46425	4.05253
UQCR11	0.111828	9.0353	0.429337	3.40981	2.89299
MT-ND3	0.118251	10.0382	0.430016	7.98951	6.92209
ATP6V0E1	-0.13633	8.38831	0.430219	1.94031	1.38208
RARRES2	-0.144636	8.26657	0.43067	1.6835	1.19468
PTPN2	-0.199315	7.7373	0.430814	0.798951	0.538775
NDUFA13	-0.153552	8.57079	0.431015	2.36832	1.66318
ENY2	-0.221842	7.74103	0.431266	0.813218	0.538775
MS4A1	0.123552	9.78824	0.431562	6.42014	5.59858
MT-ND2	-0.114698	9.44726	0.431929	5.27878	3.87684
OCIAD1	-0.174763	8.17895	0.432162	1.52657	1.05413
TRIR	0.139547	8.81119	0.432318	2.73926	2.37764
RPLP2	-0.0577764	11.976	0.433037	36.2239	27.3721
KLHDC4	0.282636	7.60121	0.433961	0.513611	0.503638
ERP29	0.125945	8.59419	0.434139	2.19712	1.88571
CLK1	-0.133804	8.69303	0.43439	2.66793	1.89743
EIF2S2	0.156957	8.13478	0.43465	1.28403	1.1244
HLA-DOB	0.252331	7.84283	0.434745	0.813218	0.773026
TMEM165	0.270088	7.71264	0.435358	0.642014	0.620763
STIM1	-0.200812	7.60864	0.435481	0.627747	0.42165
HSPD1	-0.154202	8.54338	0.435692	2.31125	1.61633
NGLY1	-0.264196	7.74956	0.43629	0.841752	0.538775
MYC	-0.234595	7.91691	0.437028	1.08429	0.714463
CD37	-0.0853579	9.71582	0.437189	6.54855	4.86069
HMGN3	0.191497	8.05647	0.438203	1.14136	1.0307
NFE2L1	0.232846	7.76223	0.438285	0.713349	0.667613
TRIM27	0.216831	7.7456	0.438703	0.699082	0.644188
CAT	0.254319	7.84527	0.43871	0.813218	0.773026
DYNLT1	-0.268574	7.73752	0.439036	0.827485	0.527063
CFL1	-0.0743072	9.98364	0.439635	8.18925	6.16078
RETREG3	0.27836	7.77451	0.43985	0.713349	0.691038
PSMB3	-0.126885	8.58069	0.439901	2.38259	1.71003
SNRPF	-0.166447	8.30711	0.440169	1.76911	1.22981
HDAC7	0.176284	8.04964	0.440312	1.14136	1.01899
S100A4	-0.119888	8.37363	0.440688	1.88324	1.37036
GMIP	-0.218132	7.75023	0.441304	0.827485	0.550488
NDUFA2	0.168404	8.13359	0.441852	1.28403	1.13611
MARS	0.156571	8.14203	0.442037	1.28403	1.1244
LSM4	-0.205247	7.93634	0.442794	1.11282	0.749601
DNMT1	0.164272	8.03891	0.4428	1.12709	0.995563
AHCY	0.307858	7.60493	0.442843	0.513611	0.51535
TMEM176A	0.195175	8.19919	0.443067	1.36963	1.24153
SLIRP	0.230696	8.01335	0.443224	1.05576	0.983851
MBD1	0.205034	7.77818	0.443467	0.741883	0.679326
UBALD2	-0.150331	8.242	0.443541	1.6407	1.15954
DELE1	-0.224797	7.78828	0.4437	0.884553	0.585625
PFKFB3	-0.212469	7.7647	0.443843	0.841752	0.5622
IDS	0.21099	8.02776	0.443861	1.08429	0.995563
MRNIP	0.306585	7.6209	0.444304	0.527878	0.527063
ANXA6	0.143279	8.78043	0.444798	2.65366	2.31908
TYROBP	0.182189	8.10697	0.445136	1.22696	1.10098
HSPG2	0.233097	7.92986	0.445677	0.927354	0.866726
CXCR4	0.0922114	10.2629	0.446555	9.53035	8.06992
RANBP1	-0.155272	8.19817	0.446803	1.5551	1.08926
ICAM2	-0.163254	8.0679	0.44708	1.31256	0.913576
ANKRD44	0.230053	7.92044	0.447423	0.927354	0.866726
GTF3C2	-0.242254	7.60171	0.447613	0.627747	0.409938
MEF2A	0.325378	7.64959	0.447691	0.556412	0.5622
SEC16A	0.199794	7.79892	0.447837	0.770417	0.702751
MLEC	0.199788	7.79881	0.447837	0.770417	0.702751
MCM3AP	-0.185105	7.99348	0.448205	1.19843	0.819876
YWHAE	0.189448	8.30159	0.448283	1.5551	1.4055
HNRNPM	0.125984	8.60547	0.448424	2.22565	1.90914
CREBBP	0.247785	7.78608	0.448466	0.741883	0.702751
SLC40A1	0.184483	7.89813	0.448502	0.913087	0.819876
PIGT	-0.215537	7.75258	0.448955	0.827485	0.550488
PHF10	-0.222566	8.01564	0.449104	1.25549	0.831588
CWC15	-0.219725	7.79846	0.449144	0.89882	0.597338
SFI1	-0.167765	8.10883	0.450249	1.3839	0.960426
CD40	-0.178378	8.12985	0.450339	1.44097	0.995563
DYNC1LI2	-0.263267	7.66108	0.450571	0.713349	0.456788
WIPF1	-0.146449	8.74301	0.45115	2.82486	1.99113
ITM2A	-0.214742	7.80791	0.452691	0.913087	0.60905
CARD16	-0.2579	7.75951	0.453983	0.856019	0.550488
CHMP2A	-0.190877	7.81406	0.454067	0.913087	0.620763
RASGRP2	-0.109212	9.12432	0.45419	3.98049	2.89299
JPX	-0.193286	7.63285	0.454926	0.656281	0.445075
FAM168B	-0.249214	7.63312	0.454997	0.670548	0.433363
NDUFB7	0.156043	8.10046	0.455213	1.22696	1.07755
VPS4A	0.268706	7.636	0.455236	0.556412	0.538775
UBE2Q1	0.173853	7.81621	0.455846	0.798951	0.714463
RAB5A	-0.249053	7.63083	0.455894	0.670548	0.433363
FAM89B	-0.194267	7.63261	0.456038	0.656281	0.445075
RAB35	-0.301463	7.63326	0.456289	0.684815	0.42165
CARHSP1	-0.199238	7.67088	0.457024	0.713349	0.480213
RABGAP1L	0.235766	7.65657	0.457866	0.584946	0.550488
POLR2B	0.219877	7.88803	0.458157	0.884553	0.819876
TRMU	-0.285465	7.61674	0.458786	0.656281	0.409938
IL6ST	0.129487	8.39914	0.459365	1.78337	1.53434
CSNK2B	-0.153307	8.2637	0.459495	1.6835	1.18296
COMMD4	-0.266986	7.65131	0.459632	0.699082	0.445075
RRM2	0.231452	7.92799	0.459644	0.927354	0.866726
TES	-0.235889	7.65552	0.459814	0.699082	0.456788
CALR	0.103622	9.3742	0.460017	4.63677	3.91198
BRD9	0.289243	7.65643	0.460115	0.570679	0.5622
GGA1	-0.195283	7.80338	0.460353	0.89882	0.60905
EIF2B5	-0.175443	7.92143	0.460772	1.07002	0.737888
USP48	0.255365	7.68299	0.460817	0.61348	0.585625
C5orf15	-0.193825	7.68297	0.460817	0.727616	0.491925
ZFAND6	-0.220707	7.79554	0.461103	0.89882	0.597338
HPS1	-0.250371	7.68278	0.461156	0.741883	0.480213
TIAL1	-0.12186	8.0695	0.46133	1.2983	0.937001
CUL9	-0.263825	7.66201	0.462417	0.713349	0.456788
CIB1	0.147326	8.53815	0.462793	2.06871	1.80373
GNPAT	0.205445	7.89431	0.463262	0.89882	0.819876
NME1	0.14627	8.07491	0.465843	1.18416	1.0307
CMTM7	0.241161	7.81172	0.466126	0.770417	0.726176
BCLAF1	-0.164466	8.07446	0.466688	1.32683	0.925288
CDK10	-0.204931	7.82846	0.467026	0.941621	0.632476
RPS19BP1	0.134463	8.15688	0.467306	1.32683	1.14783
METTL3	0.200354	7.81702	0.467362	0.798951	0.726176
CD164	-0.170948	8.28229	0.467851	1.72631	1.19468
MDM4	0.187381	8.22161	0.468644	1.41243	1.27666
BICD2	0.273627	7.62988	0.469224	0.542145	0.527063
NDFIP1	-0.174766	7.96966	0.469474	1.15563	0.796451
CTSA	-0.117489	8.09304	0.469829	1.3411	0.972138
H3F3A	-0.0756752	9.71821	0.470568	6.63415	4.97782
MARCH1	0.277292	7.61568	0.471894	0.527878	0.51535
SSU72	-0.132385	8.26728	0.473244	1.66924	1.19468
ERH	0.211106	8.02387	0.473664	1.08429	0.995563
CD55	-0.208474	7.71113	0.474095	0.770417	0.51535
NUDT21	-0.21513	7.69782	0.474472	0.75615	0.503638
FTL	0.0699577	11.211	0.474812	19.8311	16.5849
TRAF4	-0.162229	7.54873	0.475158	0.542145	0.3748
PCGF3	0.191792	7.71677	0.475178	0.670548	0.60905
KMT2E	0.273378	7.71331	0.475178	0.642014	0.620763
ZEB2	0.220269	7.7111	0.475343	0.656281	0.60905
ICAM1	0.196554	8.09735	0.476364	1.19843	1.08926
RPS6KA3	-0.233131	7.66459	0.476974	0.713349	0.4685
OSGEP	0.241319	7.72706	0.476981	0.670548	0.632476
PUF60	0.195479	7.8329	0.477733	0.813218	0.737888
TUFM	-0.132317	8.54551	0.477904	2.29698	1.63975
MDH1	0.184405	7.88061	0.477956	0.884553	0.796451
WAC	0.169261	8.12152	0.478545	1.25549	1.11269
AL365361.1	0.223845	7.7024	0.478593	0.642014	0.597338
ATP5F1A	0.102369	9.00945	0.479073	3.35274	2.82271
THRAP3	0.192868	8.05043	0.479659	1.12709	1.01899
IFNAR2	0.230756	7.848	0.480028	0.827485	0.773026
NDUFB5	-0.231747	7.71672	0.480902	0.784684	0.51535
SH3TC1	-0.155076	7.78544	0.480929	0.856019	0.60905
SNX17	0.181971	7.99997	0.481247	1.05576	0.948713
SRSF2	0.106566	9.10911	0.481391	3.65235	3.0921
TRIM44	-0.147563	7.7325	0.481471	0.784684	0.550488
IREB2	0.27842	7.53268	0.481653	0.442276	0.433363
TALDO1	-0.176072	8.02251	0.481672	1.24123	0.855013
MAN1B1	0.16736	7.72153	0.481776	0.684815	0.60905
SMAP2	0.094698	9.04917	0.481844	3.49541	2.92813
TOP2B	0.226313	7.97298	0.482017	0.998689	0.937001
MT2A	0.154242	8.35833	0.482094	1.6835	1.47578
HADHA	0.240525	7.976	0.482148	0.998689	0.948713
PIEZO1	0.176616	8.15863	0.48274	1.31256	1.17125
LRP10	0.166562	8.01024	0.482841	1.08429	0.960426
PRPF3	0.241634	7.73008	0.484145	0.670548	0.632476
PRPF6	-0.166652	7.74852	0.484145	0.813218	0.5622
DIAPH1	0.200223	7.90491	0.484755	0.913087	0.831588
NARS	-0.171256	7.73647	0.484797	0.798951	0.550488
MYO1F	-0.157312	7.71956	0.485169	0.770417	0.538775
GNAI2	0.106658	9.01719	0.486573	3.36701	2.84614
NCK2	-0.186036	7.709	0.486702	0.75615	0.51535
RPL22L1	-0.125139	8.73775	0.486707	2.78206	1.99113
MAZ	-0.145885	8.07053	0.487406	1.31256	0.925288
ATP6AP1	0.246169	7.86485	0.48783	0.841752	0.796451
DBNL	-0.122794	8.60333	0.488554	2.42539	1.74516
NDUFS8	0.179486	8.01078	0.489207	1.07002	0.960426
FAM102A	-0.165715	8.24185	0.48964	1.65497	1.14783
DDX24	-0.193223	8.17578	0.490092	1.54083	1.04241
XRCC5	-0.139856	8.4409	0.490816	2.06871	1.46406
PPP6R3	0.139951	7.91335	0.491298	0.941621	0.819876
NMRK1	0.186018	7.75001	0.491732	0.713349	0.644188
PSMD13	0.205394	8.03214	0.491842	1.09856	1.00728
IFITM2	-0.103618	9.15975	0.492239	4.15169	3.02183
PNPLA2	0.226596	8.01141	0.492471	1.05576	0.983851
LIPA	0.232571	7.76053	0.492673	0.713349	0.667613
PRKAR1A	-0.132869	8.35052	0.492879	1.85471	1.32351
APRT	-0.132424	8.49913	0.492952	2.18285	1.55776
SLC25A39	-0.175813	7.90294	0.493093	1.05576	0.726176
LST1	0.185289	7.7527	0.493825	0.713349	0.644188
SYMPK	0.247224	7.70946	0.493892	0.642014	0.60905
SNRPG	-0.103625	8.62018	0.494733	2.46819	1.80373
INF2	-0.180625	7.90241	0.494858	1.04149	0.714463
CREG1	-0.279029	7.5699	0.494966	0.599213	0.3748
PSMB7	0.156647	7.93329	0.495024	0.970155	0.855013
TRPC4AP	0.183294	7.76122	0.49644	0.727616	0.655901
FKBP3	-0.216158	7.73658	0.496767	0.813218	0.538775
FGFR1OP2	-0.158831	7.7714	0.496782	0.841752	0.585625
UBE2G2	-0.138499	8.22038	0.496901	1.58364	1.1244
DGLUCY	0.175225	7.71476	0.496904	0.670548	0.597338
COX7A2	0.105735	8.81787	0.497089	2.78206	2.3425
ILK	-0.165426	7.76089	0.497382	0.827485	0.573913
ENGASE	-0.158956	7.77161	0.497463	0.841752	0.585625
MRPL20	0.154379	8.30923	0.497825	1.5979	1.4055
NKTR	-0.142411	8.20209	0.498089	1.5551	1.10098
CLK3	0.214423	7.73553	0.498169	0.684815	0.632476
DDX56	-0.24077	7.87684	0.498178	1.02722	0.667613
EEF2	-0.0580358	10.392	0.498484	11.1568	8.45643
ARF1	0.145778	8.70805	0.498673	2.46819	2.1551
TXN2	-0.192725	7.75523	0.499514	0.827485	0.5622
CD4	-0.120243	8.0246	0.499589	1.22696	0.890151
PTPA	-0.228215	7.61443	0.499918	0.642014	0.42165
DGUOK	0.212444	7.74651	0.500423	0.699082	0.644188
FCRL2	0.179236	7.78225	0.500795	0.75615	0.679326
MRPL33	0.224391	7.79068	0.500795	0.75615	0.702751
ELP2	-0.177092	7.78638	0.500795	0.870286	0.597338
NUDC	-0.157204	7.91231	0.500847	1.05576	0.737888
PSMD1	-0.247337	7.57762	0.501726	0.599213	0.386513
EMC4	-0.162662	7.76963	0.502433	0.841752	0.585625
PSMB6	-0.153297	7.92394	0.502455	1.07002	0.749601
C1orf123	-0.265084	7.6065	0.50334	0.642014	0.409938
STRBP	0.209852	7.75661	0.503439	0.713349	0.655901
FBRSL1	-0.174396	7.91943	0.504078	1.07002	0.737888
RNF166	0.209611	8.10784	0.504218	1.21269	1.11269
PIM1	0.14821	7.89949	0.504792	0.927354	0.808163
WDR83OS	-0.13127	8.21728	0.504826	1.56937	1.1244
ZCCHC7	-0.284656	7.62671	0.505258	0.670548	0.42165
TMEM219	0.270106	7.7796	0.505313	0.727616	0.702751
CSNK1G2	0.172821	7.94629	0.506111	0.984422	0.878438
TMEM14C	0.244619	7.61901	0.506291	0.542145	0.51535
HPCAL1	-0.219217	7.79789	0.506976	0.89882	0.597338
SETX	0.117264	8.21221	0.507632	1.44097	1.2181
PSME4	0.311567	7.59626	0.507926	0.499344	0.503638
IGFBP7	0.0969966	10.0924	0.507962	8.37472	7.13292
RAD23A	-0.134081	7.93799	0.50823	1.08429	0.773026
GTPBP6	0.217118	7.6152	0.509095	0.542145	0.503638
ARAP1	0.160788	8.27886	0.509123	1.52657	1.34694
DPP7	-0.118138	8.38964	0.5092	1.92604	1.4055
DYNLRB1	0.193169	7.92151	0.509203	0.941621	0.855013
PLEKHJ1	0.220554	7.80189	0.510904	0.770417	0.714463
PLPP1	0.244341	7.61757	0.511239	0.542145	0.51535
PARP4	0.226271	7.76883	0.511571	0.727616	0.679326
ELK4	-0.176279	7.78472	0.512909	0.870286	0.597338
SP100	0.188173	7.94374	0.513193	0.970155	0.878438
GPR183	-0.174753	7.7967	0.513641	0.884553	0.60905
PIM3	0.172571	8.25496	0.514106	1.48377	1.32351
FBXO9	-0.170269	7.61152	0.514154	0.627747	0.433363
PEBP1	-0.104076	8.3253	0.514956	1.78337	1.30009
VPS37B	0.240204	7.62947	0.51521	0.556412	0.527063
CIC	0.216988	7.82568	0.515943	0.798951	0.737888
PRPF4B	-0.126074	7.96973	0.516233	1.12709	0.808163
VAMP1	-0.150268	7.65085	0.516238	0.670548	0.4685
EMILIN1	-0.1986	7.74237	0.516324	0.813218	0.550488
TMEM160	0.240976	7.63241	0.516684	0.556412	0.527063
CNDP2	-0.139248	8.22079	0.517078	1.58364	1.1244
KRTCAP2	0.238369	7.64352	0.517136	0.570679	0.538775
PTPN6	0.101069	9.07066	0.517347	3.50968	2.96326
GLO1	0.175644	7.59019	0.517417	0.527878	0.4685
ZBTB4	-0.200016	7.61013	0.51849	0.627747	0.42165
H3F3B	-0.0781142	9.62544	0.519216	6.12054	4.54445
E2F4	-0.17879	7.84299	0.519521	0.955888	0.655901
CYBC1	0.133637	8.74376	0.519858	2.55379	2.21366
GANAB	0.134796	8.16416	0.519868	1.3411	1.15954
COL1A1	0.199841	7.79753	0.519978	0.770417	0.702751
GRAP	-0.160229	7.95575	0.520465	1.12709	0.784738
THBS1	0.154596	8.3661	0.520481	1.69777	1.4992
USP7	0.21579	7.9895	0.520653	1.02722	0.948713
MAP2K1	0.237106	7.63975	0.521164	0.570679	0.538775
SREK1	-0.205215	7.6578	0.521327	0.699082	0.4685
UBE2Z	-0.210828	8.0104	0.521574	1.24123	0.831588
GSTK1	-0.111899	8.50511	0.523482	2.18285	1.58119
ADD3	-0.117288	7.95905	0.52424	1.11282	0.808163
SRSF11	-0.0987384	8.58838	0.525552	2.36832	1.73345
TMEM131L	-0.109994	7.8047	0.526168	0.870286	0.632476
ACIN1	-0.144586	7.8246	0.526276	0.913087	0.644188
PRMT1	-0.135605	8.33302	0.526447	1.81191	1.28838
LRRK1	-0.161125	7.63757	0.527493	0.656281	0.456788
GRK6	-0.11485	8.20757	0.528008	1.54083	1.11269
S1PR3	0.209021	7.64845	0.528602	0.584946	0.538775
SDHC	0.196613	7.6923	0.529625	0.642014	0.585625
IDH3B	0.165924	7.86684	0.529801	0.870286	0.773026
PIP4K2A	0.213086	8.04636	0.529917	1.11282	1.04241
GNAS	0.0770153	9.93791	0.529926	7.4759	6.20763
PKN1	-0.115866	8.0599	0.531086	1.28403	0.925288
CD180	0.210238	7.65055	0.531482	0.584946	0.538775
DBI	0.127724	8.42787	0.532275	1.84044	1.58119
MEPCE	-0.184083	7.64576	0.532922	0.670548	0.456788
C19orf70	0.186698	7.85783	0.533295	0.856019	0.773026
DDOST	0.281572	7.66642	0.533516	0.584946	0.573913
PPP2R5C	-0.100217	8.50977	0.534429	2.19712	1.60461
S100A13	-0.160864	7.84113	0.534684	0.941621	0.655901
ENG	0.174273	8.13301	0.536198	1.26976	1.13611
RTRAF	-0.129	8.02455	0.536207	1.22696	0.878438
AP5Z1	-0.251651	7.67213	0.536288	0.727616	0.4685
RAF1	-0.134295	7.85438	0.536293	0.955888	0.679326
ARL6IP1	-0.139922	7.89715	0.536301	1.02722	0.726176
RNF10	-0.227059	7.81504	0.536726	0.927354	0.60905
RPS5	-0.0573476	10.6664	0.536853	13.8675	10.471
AUP1	0.110309	8.39656	0.538433	1.78337	1.51091
SRP14	-0.102759	9.15966	0.538806	4.13743	3.01011
SIGMAR1	-0.251333	7.50828	0.539224	0.513611	0.32795
PPP1CC	-0.113048	8.44489	0.5395	2.04018	1.47578
HNRNPK	-0.0841008	9.54709	0.539692	5.74959	4.23993
AQP1	0.213501	7.79603	0.54048	0.75615	0.702751
PSMD7	-0.23802	7.70724	0.540508	0.770417	0.503638
COX17	0.184359	8.17741	0.540838	1.3411	1.2181
RNF181	0.199647	7.90302	0.542266	0.913087	0.831588
REX1BD	0.139264	8.25098	0.542294	1.48377	1.28838
LSM3	0.138936	7.91624	0.54254	0.955888	0.831588
C1QB	0.158793	8.42434	0.542723	1.81191	1.60461
METTL23	-0.156861	7.71249	0.542776	0.75615	0.527063
PCED1B	-0.178676	7.84292	0.543028	0.955888	0.655901
TYMP	0.121313	8.50978	0.543303	2.02591	1.73345
TMEM259	-0.0755408	8.86495	0.543434	3.08167	2.31908
DRAM2	-0.125254	8.03987	0.543487	1.24123	0.890151
RUNX3	-0.159559	7.83941	0.543928	0.941621	0.655901
MRPL12	-0.18312	7.70651	0.544074	0.75615	0.51535
MAGED1	0.246104	7.70528	0.544305	0.642014	0.60905
MT-CO1	-0.0704546	11.1013	0.544331	19.0892	14.8515
SELENOT	0.143673	8.05235	0.544641	1.15563	1.00728
SMARCA5	-0.150495	7.87227	0.544933	0.984422	0.691038
TUBA1B	0.0751749	9.90908	0.545005	7.33323	6.07879
HNRNPUL2	0.186743	7.85897	0.545024	0.856019	0.773026
RBM25	-0.150239	8.22196	0.5451	1.58364	1.11269
IRF2BP2	0.143749	8.40055	0.545212	1.76911	1.54605
ASXL1	-0.143446	8.06715	0.54668	1.31256	0.925288
NIPA2	-0.198114	7.68224	0.546718	0.727616	0.491925
GOLGA8A	-0.141906	8.03466	0.547009	1.24123	0.878438
CSKMT	0.10051	8.34838	0.547013	1.71204	1.42893
PDGFRB	0.175414	7.61578	0.547636	0.556412	0.491925
BMP2K	0.238758	7.7261	0.547764	0.670548	0.632476
SKIV2L	-0.203861	7.72467	0.547918	0.784684	0.527063
PNPLA6	0.19148	7.71886	0.549324	0.670548	0.60905
B3GAT3	0.134957	7.75024	0.550734	0.727616	0.632476
HDAC5	-0.180622	7.71969	0.551076	0.770417	0.527063
ANKRD10	-0.104741	8.33897	0.551477	1.79764	1.3118
TP53	-0.166835	7.74943	0.551501	0.813218	0.5622
GREM1	-0.149822	7.76344	0.553622	0.827485	0.597338
SHKBP1	0.236703	7.72656	0.553702	0.670548	0.632476
APEH	-0.155313	7.71528	0.554123	0.75615	0.527063
CSE1L	0.240131	7.71581	0.554587	0.656281	0.620763
PDIA3	-0.121568	8.37655	0.554962	1.91178	1.37036
PSMA2	-0.160694	8.04837	0.555297	1.28403	0.890151
DIDO1	0.232943	7.87405	0.556185	0.856019	0.808163
GARS	-0.175705	7.73017	0.556238	0.784684	0.538775
PET100	-0.116366	8.2645	0.557562	1.65497	1.19468
DHX30	0.209927	7.90652	0.557832	0.913087	0.843301
SNRPA	0.217727	7.86934	0.557892	0.856019	0.796451
PPP1R7	0.133766	7.76337	0.55842	0.741883	0.644188
BUD31	-0.136146	7.76759	0.55842	0.827485	0.585625
LY9	-0.211548	7.75936	0.558644	0.841752	0.5622
AGPAT3	0.178453	7.54167	0.558795	0.47081	0.42165
DDT	0.169165	8.08388	0.558863	1.19843	1.06584
NCLN	-0.129713	7.72756	0.558936	0.770417	0.550488
SGPL1	-0.155025	7.56795	0.55929	0.570679	0.398225
NDUFB1	-0.126336	8.45708	0.559423	2.08298	1.48749
ZYX	-0.116246	8.08547	0.559459	1.32683	0.960426
HIP1R	0.172932	7.70292	0.5595	0.656281	0.585625
JMJD1C	0.232052	7.73727	0.559852	0.684815	0.644188
NDUFA4	0.111562	8.75458	0.560279	2.62513	2.23709
TRIM14	-0.211507	7.58312	0.561398	0.599213	0.398225
GRN	0.133767	8.59502	0.561469	2.19712	1.92085
BRD4	0.211595	7.748	0.561624	0.699082	0.644188
LUC7L3	0.0855821	8.49881	0.562008	2.02591	1.6866
ABCA7	0.210506	8.0694	0.562102	1.14136	1.05413
PPP4R3B	0.249429	7.78595	0.562118	0.741883	0.702751
MED16	0.164685	7.74402	0.563058	0.713349	0.632476
WASF2	-0.149752	7.93435	0.56351	1.08429	0.761313
IMP4	-0.131829	7.8858	0.563544	0.998689	0.714463
PARK7	-0.0861014	8.72307	0.563578	2.71073	2.01455
EEF1B2	0.0732156	9.94749	0.563702	7.5615	6.28962
BASP1	-0.16621	7.9438	0.564006	1.09856	0.761313
SERTAD2	0.191402	7.58379	0.565319	0.513611	0.4685
C19orf66	-0.177077	7.78727	0.565864	0.870286	0.597338
ZNF24	-0.129377	7.74079	0.566294	0.784684	0.5622
KMT2A	-0.155304	7.78199	0.566675	0.856019	0.597338
RTF2	0.227023	7.75738	0.566764	0.713349	0.667613
ATP5PD	-0.107329	8.08863	0.567564	1.32683	0.972138
TIA1	0.132126	8.05884	0.567813	1.16989	1.00728
RAN	-0.0853637	8.95551	0.567987	3.40981	2.5299
SREBF2	-0.113907	8.0955	0.56807	1.3411	0.972138
IRF7	0.140641	8.15329	0.568394	1.32683	1.14783
TRAP1	-0.126367	7.79971	0.569246	0.870286	0.620763
MAST3	-0.12637	7.80038	0.569246	0.870286	0.620763
CERK	0.199781	7.79909	0.569246	0.770417	0.702751
TNFRSF10B	0.25671	7.56975	0.571368	0.485077	0.4685
TSC22D4	-0.13892	8.1005	0.572045	1.35536	0.960426
NCF4	-0.210981	7.74857	0.572332	0.827485	0.550488
UBTF	-0.105407	8.18667	0.572412	1.49803	1.08926
SNRK	-0.208619	7.5831	0.572518	0.599213	0.398225
RANGAP1	-0.123317	7.80907	0.572683	0.884553	0.632476
GPAA1	0.221818	7.8048	0.572714	0.770417	0.714463
CTSC	0.101128	8.93943	0.573087	3.13874	2.65874
TMOD3	0.192178	7.58426	0.573285	0.513611	0.4685
SUMO1	-0.186082	7.76297	0.574284	0.841752	0.573913
RAB8B	0.197564	7.80969	0.574326	0.784684	0.714463
NRDC	0.181312	8.00713	0.574445	1.07002	0.960426
DEGS1	-0.192773	7.73209	0.574741	0.798951	0.538775
ETFB	-0.152156	7.79458	0.575839	0.870286	0.60905
GSDMB	-0.159318	7.62619	0.576628	0.642014	0.445075
MRPL37	0.160365	7.60126	0.578214	0.542145	0.480213
PTGES2	0.186676	7.6084	0.578406	0.542145	0.491925
ZNF706	0.0762662	8.22979	0.578488	1.48377	1.22981
MEAF6	-0.211065	7.58374	0.579459	0.599213	0.398225
TMBIM1	-0.19736	7.56624	0.579614	0.570679	0.386513
KDM5C	-0.114502	7.78379	0.579959	0.841752	0.60905
PLVAP	-0.184982	7.76725	0.579971	0.841752	0.573913
MPEG1	0.174203	8.36289	0.580077	1.6835	1.51091
HCFC1	-0.154828	7.79203	0.580333	0.870286	0.60905
PCBP1	0.1048	9.08715	0.581119	3.60955	3.08039
FTX	0.183764	7.62285	0.581133	0.556412	0.503638
ETV6	-0.215768	7.63734	0.581133	0.670548	0.445075
NDUFAF8	-0.125184	8.02448	0.581223	1.22696	0.878438
SLC7A6	-0.146699	7.8134	0.581477	0.89882	0.632476
NBEAL2	0.153466	8.18734	0.582156	1.36963	1.20639
DPP8	-0.193049	7.62176	0.582244	0.642014	0.433363
MTHFD2	-0.155027	7.63537	0.582311	0.656281	0.456788
HADHB	-0.128044	7.79927	0.58259	0.870286	0.620763
HNRNPUL1	-0.100359	8.1646	0.583016	1.45523	1.06584
DDIT4	0.103554	8.54003	0.583191	2.09725	1.76859
UQCRB	0.0862144	9.25774	0.584037	4.25156	3.5606
FBXW5	-0.120045	8.33723	0.584109	1.81191	1.30009
ASAH1	-0.150401	7.98037	0.584207	1.16989	0.819876
CCNDBP1	-0.10101	7.8242	0.584363	0.89882	0.655901
GOLGA8B	-0.078435	8.36673	0.585196	1.84044	1.37036
PTOV1	0.103549	7.85087	0.585653	0.870286	0.737888
PTGES3	-0.0980748	8.38381	0.586954	1.89751	1.39379
DNASE1L3	0.170558	7.92478	0.587029	0.955888	0.855013
CMPK1	-0.135071	7.99917	0.587612	1.18416	0.843301
TCF25	0.0877342	8.417	0.587706	1.84044	1.53434
VSIR	-0.110726	8.20806	0.58799	1.5551	1.1244
ENPP2	-0.0949592	7.9819	0.588041	1.14136	0.843301
TRAFD1	-0.177084	7.6539	0.588935	0.684815	0.4685
BCKDK	0.151004	7.63968	0.589526	0.584946	0.51535
TPM2	-0.172557	7.66409	0.590055	0.699082	0.480213
P2RY8	-0.147703	7.7494	0.590162	0.798951	0.5622
PRPF40A	-0.177502	7.65562	0.590868	0.684815	0.4685
LPCAT1	-0.1246	8.02731	0.591513	1.22696	0.878438
[truncated: 1,194 more rows]
