# Supplementary material for: Spatial transcriptomics deconvolution at single-cell resolution using Redeconve
Source: Nat Commun. 2023 Dec 1;14:7930. doi: 10.1038/s41467-023-43600-9 (PMC10692090; doi:10.1038/s41467-023-43600-9)
Supplement: Supplementary file 4 — Source Data [file 41467_2023_43600_MOESM4_ESM.zip › Source Data Figure 6e.xlsx]

## Sheet: Sheet1
Cell_A	Cell_B	Type_A	Type_B	pearson	Cell_A_abun	Cell_B_abun
CCTTACGGTGTGGTTT-1-4861STDY7462253	GATCGCGGTAAGGATT-1-Pan_T7935494	B_plasma	T_CD4+_naive	-0.489693	9.25689	8.31974
CCTTACGGTGTGGTTT-1-4861STDY7462253	AGGCCGTCATTTCAGG-1-BCP002_Total	B_plasma	B_GC_LZ	-0.213816	9.25689	6.63326
CCTTACGGTGTGGTTT-1-4861STDY7462253	GACCTGGCATTGAGCT-1-BCP009_Total	B_plasma	Macrophages_M1	-0.544587	9.25689	5.69241
CCTTACGGTGTGGTTT-1-4861STDY7462253	AACTCAGAGTGCGTGA-1-4861STDY7462256	B_plasma	DC_cDC1	-0.3817	9.25689	5.65346
CCTTACGGTGTGGTTT-1-4861STDY7462253	ATCCACCGTCGAATCT-1-4861STDY7462254	B_plasma	B_mem	-0.515325	9.25689	5.01082
CCTTACGGTGTGGTTT-1-4861STDY7462253	GATCAGTTCTAACCGA-1-BCP003_Total	B_plasma	T_CD4+_naive	-0.557834	9.25689	4.24897
CCTTACGGTGTGGTTT-1-4861STDY7462253	AAGGAGCGTTTAGGAA-1-BCP005_Total	B_plasma	B_GC_LZ	-0.354077	9.25689	2.6077
CCTTACGGTGTGGTTT-1-4861STDY7462253	GAGTCCGGTACTCGCG-1-BCP002_Total	B_plasma	B_Cycling	-0.462984	9.25689	2.32858
CCTTACGGTGTGGTTT-1-4861STDY7462253	GGACGTCTCCAAACAC-1-BCP009_Total	B_plasma	B_plasma	0.0363927	9.25689	1.92321
CCTTACGGTGTGGTTT-1-4861STDY7462253	GTGCGGTGTGGTAACG-1-BCP005_Total	B_plasma	B_plasma	0.647152	9.25689	1.85804
CCTTACGGTGTGGTTT-1-4861STDY7462253	TATCAGGTCGCGCCAA-1-BCP004_Total	B_plasma	T_CD8+_naive	-0.473789	9.25689	1.8166
CCTTACGGTGTGGTTT-1-4861STDY7462253	TCGGGACGTGTGTGCC-1-4861STDY7528600	B_plasma	Endo	-0.425497	9.25689	1.6261
CCTTACGGTGTGGTTT-1-4861STDY7462253	GTTACAGGTGTAATGA-1-BCP009_Total	B_plasma	T_CD8+_CD161+	-0.34594	9.25689	1.51348
CCTTACGGTGTGGTTT-1-4861STDY7462253	CAACTAGAGAGTACAT-1-BCP005_Total	B_plasma	B_Cycling	0.20756	9.25689	1.4392
CCTTACGGTGTGGTTT-1-4861STDY7462253	CGGAGCTTCAATACCG-1-BCP006_Total	B_plasma	B_GC_DZ	0.374838	9.25689	1.30462
CCTTACGGTGTGGTTT-1-4861STDY7462253	ATAACGCCAGCTCGCA-1-BCP009_Total	B_plasma	B_plasma	0.0117815	9.25689	1.24118
CCTTACGGTGTGGTTT-1-4861STDY7462253	AGGGTGAGTAAAGGAG-1-4861STDY7528597	B_plasma	B_mem	0.57701	9.25689	1.06858
CCTTACGGTGTGGTTT-1-4861STDY7462253	AGAGCTTAGTGGGATC-1-4861STDY7528597	B_plasma	T_CD8+_cytotoxic	-0.373783	9.25689	0.904361
CCTTACGGTGTGGTTT-1-4861STDY7462253	CGGACTGTCGTGGACC-1-Human_colon_16S7255678	B_plasma	B_mem	-0.282986	9.25689	0.804266
CCTTACGGTGTGGTTT-1-4861STDY7462253	CAGTAACTCTGGCGTG-1-BCP008_Total	B_plasma	B_mem	0.763585	9.25689	0.794165
CCTTACGGTGTGGTTT-1-4861STDY7462253	CGGAGTCCAGGATCGA-1-4861STDY7462253	B_plasma	B_plasma	-0.733952	9.25689	0.689223
CCTTACGGTGTGGTTT-1-4861STDY7462253	GAGCAGAAGGTGTGGT-1-BCP009_Total	B_plasma	T_CD8+_cytotoxic	-0.28362	9.25689	0.676829
CCTTACGGTGTGGTTT-1-4861STDY7462253	CATCGAAGTTACGCGC-1-BCP008_Total	B_plasma	B_Cycling	0.130296	9.25689	0.55397
CCTTACGGTGTGGTTT-1-4861STDY7462253	CTGCTGTGTGACGGTA-1-BCP009_Total	B_plasma	B_Cycling	-0.272199	9.25689	0.52798
CCTTACGGTGTGGTTT-1-4861STDY7462253	GTGTTAGTCAACTCTT-1-BCP008_Total	B_plasma	B_Cycling	-0.0967515	9.25689	0.506876
CCTTACGGTGTGGTTT-1-4861STDY7462253	GCACATAAGGTGCACA-1-4861STDY7528600	B_plasma	DC_CCR7+	-0.228849	9.25689	0.44825
CCTTACGGTGTGGTTT-1-4861STDY7462253	ACGCAGCAGGTGTTAA-1-BCP005_Total	B_plasma	B_Cycling	-0.307792	9.25689	0.399738
CCTTACGGTGTGGTTT-1-4861STDY7462253	AACTCCCTCACGACTA-1-4861STDY7528598	B_plasma	T_CD4+_naive	-0.147966	9.25689	0.369004
CCTTACGGTGTGGTTT-1-4861STDY7462253	GCTGCGAAGTGAACGC-1-BCP005_Total	B_plasma	B_Cycling	-0.148454	9.25689	0.353413
CCTTACGGTGTGGTTT-1-4861STDY7462253	ACACCCTCATCTACGA-1-BCP003_Total	B_plasma	B_activated	-0.155328	9.25689	0.332771
CCTTACGGTGTGGTTT-1-4861STDY7462253	GCTGCAGTCAGGCCCA-1-BCP003_Total	B_plasma	T_CD4+_TfH_GC	-0.197693	9.25689	0.286715
CCTTACGGTGTGGTTT-1-4861STDY7462253	CCGTACTGTCATATGC-1-BCP006_Total	B_plasma	B_Cycling	-0.238307	9.25689	0.275532
CCTTACGGTGTGGTTT-1-4861STDY7462253	CTTACCGAGCGCTTAT-1-BCP004_Total	B_plasma	T_Treg	-0.164904	9.25689	0.232509
CCTTACGGTGTGGTTT-1-4861STDY7462253	GATCGCGCACATCCGG-1-BCP009_Total	B_plasma	T_Treg	-0.207992	9.25689	0.199736
CCTTACGGTGTGGTTT-1-4861STDY7462253	CAGCATAGTCTAGTGT-1-BCP005_Total	B_plasma	B_naive	-0.141873	9.25689	0.185367
CCTTACGGTGTGGTTT-1-4861STDY7462253	GGCGACTGTCATGCAT-1-4861STDY7528597	B_plasma	B_mem	-0.138047	9.25689	0.155751
CCTTACGGTGTGGTTT-1-4861STDY7462253	ACAGCTAGTAAACCTC-1-BCP003_Total	B_plasma	B_naive	-0.118381	9.25689	0.153149
CCTTACGGTGTGGTTT-1-4861STDY7462253	TAGTGGTAGGCGCTCT-1-BCP002_Total	B_plasma	B_Cycling	-0.176538	9.25689	0.153058
CCTTACGGTGTGGTTT-1-4861STDY7462253	TGTATTCGTTCCCTTG-1-BCP005_Total	B_plasma	B_plasma	0.0794096	9.25689	0.134806
CCTTACGGTGTGGTTT-1-4861STDY7462253	GACAGAGTCCAAAGTC-1-BCP005_Total	B_plasma	B_Cycling	0.199327	9.25689	0.0946394
CCTTACGGTGTGGTTT-1-4861STDY7462253	CTAGAGTAGGAATCGC-1-4861STDY7462255	B_plasma	B_mem	0.187153	9.25689	0.0935394
CCTTACGGTGTGGTTT-1-4861STDY7462253	AAGGCAGTCCTAGAAC-1-BCP005_Total	B_plasma	T_CD4+_naive	-0.0890456	9.25689	0.0915034
CCTTACGGTGTGGTTT-1-4861STDY7462253	CCACCTATCATGCTCC-1-Pan_T7935494	B_plasma	B_mem	0.316337	9.25689	0.0901514
CCTTACGGTGTGGTTT-1-4861STDY7462253	TGCACCTCAAATACAG-1-4861STDY7528599	B_plasma	Macrophages_M1	0.252019	9.25689	0.0813342
CCTTACGGTGTGGTTT-1-4861STDY7462253	TACGGATCATCGGGTC-1-BCP004_Total	B_plasma	B_GC_DZ	-0.0879969	9.25689	0.0691634
CCTTACGGTGTGGTTT-1-4861STDY7462253	TCAGCTCGTTGCTCCT-1-BCP005_Total	B_plasma	B_activated	-0.0178927	9.25689	0.0649555
CCTTACGGTGTGGTTT-1-4861STDY7462253	TTCGAAGAGAAGGCCT-1-BCP006_Total	B_plasma	T_TfR	-0.090788	9.25689	0.0648503
CCTTACGGTGTGGTTT-1-4861STDY7462253	GTACGTACAGACGCTC-1-BCP002_Total	B_plasma	B_Cycling	-0.136656	9.25689	0.0626684
CCTTACGGTGTGGTTT-1-4861STDY7462253	CGTAGGCCAGCCTATA-1-4861STDY7528599	B_plasma	T_CD4+	-0.126877	9.25689	0.0613585
CCTTACGGTGTGGTTT-1-4861STDY7462253	TGTGGTAAGTGTACCT-1-BCP009_Total	B_plasma	T_CD8+_cytotoxic	-0.12837	9.25689	0.0542279
CCTTACGGTGTGGTTT-1-4861STDY7462253	AATCCAGAGTGGTAGC-1-BCP003_Total	B_plasma	T_CD4+_TfH_GC	-0.175484	9.25689	0.0536944
CCTTACGGTGTGGTTT-1-4861STDY7462253	TCCACACTCAGTGCAT-1-Pan_T7935494	B_plasma	T_CD4+_naive	-0.0888702	9.25689	0.0381107
CCTTACGGTGTGGTTT-1-4861STDY7462253	CTGATCCCATCAGTCA-1-BCP004_Total	B_plasma	T_TfR	-0.097087	9.25689	0.035533
CCTTACGGTGTGGTTT-1-4861STDY7462253	GTGCTTCCACCATGTA-1-4861STDY7528597	B_plasma	Macrophages_M2	-0.0537973	9.25689	0.0300213
CCTTACGGTGTGGTTT-1-4861STDY7462253	TGAGCCGTCCAACCAA-1-Human_colon_16S8000484	B_plasma	Endo	-0.112756	9.25689	0.028364
CCTTACGGTGTGGTTT-1-4861STDY7462253	AACTCAGAGGACTGGT-1-4861STDY7528600	B_plasma	T_Treg	-0.0910518	9.25689	0.0243834
CCTTACGGTGTGGTTT-1-4861STDY7462253	CTCGGAGTCAGTACGT-1-BCP009_Total	B_plasma	B_naive	-0.0935751	9.25689	0.0196099
CCTTACGGTGTGGTTT-1-4861STDY7462253	CTCGGAGGTGAGTGAC-1-BCP005_Total	B_plasma	B_GC_DZ	0.0427348	9.25689	0.0184199
CCTTACGGTGTGGTTT-1-4861STDY7462253	GCACATAAGGGATGGG-1-BCP003_Total	B_plasma	B_naive	-0.101128	9.25689	0.0172943
CCTTACGGTGTGGTTT-1-4861STDY7462253	CACCAGGAGCTAGCCC-1-BCP005_Total	B_plasma	B_Cycling	0.0855595	9.25689	0.015178
CCTTACGGTGTGGTTT-1-4861STDY7462253	TGGTTCCAGCCACCTG-1-BCP005_Total	B_plasma	B_Cycling	0.0587657	9.25689	0.0079327
CCTTACGGTGTGGTTT-1-4861STDY7462253	TGCCCATCATGTCTCC-1-Pan_T7935494	B_plasma	T_Treg	-0.0924928	9.25689	0.00546363
CCTTACGGTGTGGTTT-1-4861STDY7462253	TACGGGCCACTGTCGG-1-BCP005_Total	B_plasma	B_GC_DZ	0.0194493	9.25689	0.00533425
CCTTACGGTGTGGTTT-1-4861STDY7462253	CGTCCATTCTTGCATT-1-BCP005_Total	B_plasma	B_Cycling	0.0566267	9.25689	0.00472932
CCTTACGGTGTGGTTT-1-4861STDY7462253	GGGAATGGTCAAAGAT-1-BCP009_Total	B_plasma	B_Cycling	-0.0903803	9.25689	0.00427301
CCTTACGGTGTGGTTT-1-4861STDY7462253	TCTGAGAGTGTGACCC-1-BCP005_Total	B_plasma	B_GC_LZ	0.0264852	9.25689	0.00407354
CCTTACGGTGTGGTTT-1-4861STDY7462253	AGCCTAATCAGCGATT-1-BCP005_Total	B_plasma	B_Cycling	0.0566267	9.25689	0.00180278
CCTTACGGTGTGGTTT-1-4861STDY7462253	AATCCAGGTCAATACC-1-BCP005_Total	B_plasma	B_GC_DZ	0.034522	9.25689	0.0013073
CCTTACGGTGTGGTTT-1-4861STDY7462253	GATTCAGCAGCTTAAC-1-4861STDY7462253	B_plasma	B_naive	0.0808482	9.25689	0.00105455
CCTTACGGTGTGGTTT-1-4861STDY7462253	CGCTGGAAGTGTCTCA-1-BCP005_Total	B_plasma	B_Cycling	-0.0907042	9.25689	0.000115306
GATCGCGGTAAGGATT-1-Pan_T7935494	CCTTACGGTGTGGTTT-1-4861STDY7462253	T_CD4+_naive	B_plasma	-0.489693	8.31974	9.25689
GATCGCGGTAAGGATT-1-Pan_T7935494	AGGCCGTCATTTCAGG-1-BCP002_Total	T_CD4+_naive	B_GC_LZ	0.598686	8.31974	6.63326
GATCGCGGTAAGGATT-1-Pan_T7935494	GACCTGGCATTGAGCT-1-BCP009_Total	T_CD4+_naive	Macrophages_M1	0.720142	8.31974	5.69241
GATCGCGGTAAGGATT-1-Pan_T7935494	AACTCAGAGTGCGTGA-1-4861STDY7462256	T_CD4+_naive	DC_cDC1	0.461072	8.31974	5.65346
GATCGCGGTAAGGATT-1-Pan_T7935494	ATCCACCGTCGAATCT-1-4861STDY7462254	T_CD4+_naive	B_mem	0.676745	8.31974	5.01082
GATCGCGGTAAGGATT-1-Pan_T7935494	GATCAGTTCTAACCGA-1-BCP003_Total	T_CD4+_naive	T_CD4+_naive	0.550015	8.31974	4.24897
GATCGCGGTAAGGATT-1-Pan_T7935494	AAGGAGCGTTTAGGAA-1-BCP005_Total	T_CD4+_naive	B_GC_LZ	0.143916	8.31974	2.6077
GATCGCGGTAAGGATT-1-Pan_T7935494	GAGTCCGGTACTCGCG-1-BCP002_Total	T_CD4+_naive	B_Cycling	0.331633	8.31974	2.32858
GATCGCGGTAAGGATT-1-Pan_T7935494	GGACGTCTCCAAACAC-1-BCP009_Total	T_CD4+_naive	B_plasma	0.191657	8.31974	1.92321
GATCGCGGTAAGGATT-1-Pan_T7935494	GTGCGGTGTGGTAACG-1-BCP005_Total	T_CD4+_naive	B_plasma	-0.4526	8.31974	1.85804
GATCGCGGTAAGGATT-1-Pan_T7935494	TATCAGGTCGCGCCAA-1-BCP004_Total	T_CD4+_naive	T_CD8+_naive	0.479394	8.31974	1.8166
GATCGCGGTAAGGATT-1-Pan_T7935494	TCGGGACGTGTGTGCC-1-4861STDY7528600	T_CD4+_naive	Endo	0.51191	8.31974	1.6261
GATCGCGGTAAGGATT-1-Pan_T7935494	GTTACAGGTGTAATGA-1-BCP009_Total	T_CD4+_naive	T_CD8+_CD161+	0.435808	8.31974	1.51348
GATCGCGGTAAGGATT-1-Pan_T7935494	CAACTAGAGAGTACAT-1-BCP005_Total	T_CD4+_naive	B_Cycling	-0.150558	8.31974	1.4392
GATCGCGGTAAGGATT-1-Pan_T7935494	CGGAGCTTCAATACCG-1-BCP006_Total	T_CD4+_naive	B_GC_DZ	-0.37274	8.31974	1.30462
GATCGCGGTAAGGATT-1-Pan_T7935494	ATAACGCCAGCTCGCA-1-BCP009_Total	T_CD4+_naive	B_plasma	-0.142318	8.31974	1.24118
GATCGCGGTAAGGATT-1-Pan_T7935494	AGGGTGAGTAAAGGAG-1-4861STDY7528597	T_CD4+_naive	B_mem	-0.204243	8.31974	1.06858
GATCGCGGTAAGGATT-1-Pan_T7935494	AGAGCTTAGTGGGATC-1-4861STDY7528597	T_CD4+_naive	T_CD8+_cytotoxic	0.378903	8.31974	0.904361
GATCGCGGTAAGGATT-1-Pan_T7935494	CGGACTGTCGTGGACC-1-Human_colon_16S7255678	T_CD4+_naive	B_mem	0.31412	8.31974	0.804266
GATCGCGGTAAGGATT-1-Pan_T7935494	CAGTAACTCTGGCGTG-1-BCP008_Total	T_CD4+_naive	B_mem	-0.292144	8.31974	0.794165
GATCGCGGTAAGGATT-1-Pan_T7935494	CGGAGTCCAGGATCGA-1-4861STDY7462253	T_CD4+_naive	B_plasma	0.484251	8.31974	0.689223
GATCGCGGTAAGGATT-1-Pan_T7935494	GAGCAGAAGGTGTGGT-1-BCP009_Total	T_CD4+_naive	T_CD8+_cytotoxic	0.207485	8.31974	0.676829
GATCGCGGTAAGGATT-1-Pan_T7935494	CATCGAAGTTACGCGC-1-BCP008_Total	T_CD4+_naive	B_Cycling	-0.213281	8.31974	0.55397
GATCGCGGTAAGGATT-1-Pan_T7935494	CTGCTGTGTGACGGTA-1-BCP009_Total	T_CD4+_naive	B_Cycling	0.138918	8.31974	0.52798
GATCGCGGTAAGGATT-1-Pan_T7935494	GTGTTAGTCAACTCTT-1-BCP008_Total	T_CD4+_naive	B_Cycling	0.0231818	8.31974	0.506876
GATCGCGGTAAGGATT-1-Pan_T7935494	GCACATAAGGTGCACA-1-4861STDY7528600	T_CD4+_naive	DC_CCR7+	0.154451	8.31974	0.44825
GATCGCGGTAAGGATT-1-Pan_T7935494	ACGCAGCAGGTGTTAA-1-BCP005_Total	T_CD4+_naive	B_Cycling	-0.0102877	8.31974	0.399738
GATCGCGGTAAGGATT-1-Pan_T7935494	AACTCCCTCACGACTA-1-4861STDY7528598	T_CD4+_naive	T_CD4+_naive	0.110009	8.31974	0.369004
GATCGCGGTAAGGATT-1-Pan_T7935494	GCTGCGAAGTGAACGC-1-BCP005_Total	T_CD4+_naive	B_Cycling	0.235992	8.31974	0.353413
GATCGCGGTAAGGATT-1-Pan_T7935494	ACACCCTCATCTACGA-1-BCP003_Total	T_CD4+_naive	B_activated	0.0140198	8.31974	0.332771
GATCGCGGTAAGGATT-1-Pan_T7935494	GCTGCAGTCAGGCCCA-1-BCP003_Total	T_CD4+_naive	T_CD4+_TfH_GC	0.0999943	8.31974	0.286715
GATCGCGGTAAGGATT-1-Pan_T7935494	CCGTACTGTCATATGC-1-BCP006_Total	T_CD4+_naive	B_Cycling	0.118994	8.31974	0.275532
GATCGCGGTAAGGATT-1-Pan_T7935494	CTTACCGAGCGCTTAT-1-BCP004_Total	T_CD4+_naive	T_Treg	0.143824	8.31974	0.232509
GATCGCGGTAAGGATT-1-Pan_T7935494	GATCGCGCACATCCGG-1-BCP009_Total	T_CD4+_naive	T_Treg	0.164314	8.31974	0.199736
GATCGCGGTAAGGATT-1-Pan_T7935494	CAGCATAGTCTAGTGT-1-BCP005_Total	T_CD4+_naive	B_naive	-0.0427198	8.31974	0.185367
GATCGCGGTAAGGATT-1-Pan_T7935494	GGCGACTGTCATGCAT-1-4861STDY7528597	T_CD4+_naive	B_mem	0.0354956	8.31974	0.155751
GATCGCGGTAAGGATT-1-Pan_T7935494	ACAGCTAGTAAACCTC-1-BCP003_Total	T_CD4+_naive	B_naive	0.00466102	8.31974	0.153149
GATCGCGGTAAGGATT-1-Pan_T7935494	TAGTGGTAGGCGCTCT-1-BCP002_Total	T_CD4+_naive	B_Cycling	0.222548	8.31974	0.153058
GATCGCGGTAAGGATT-1-Pan_T7935494	TGTATTCGTTCCCTTG-1-BCP005_Total	T_CD4+_naive	B_plasma	-0.181846	8.31974	0.134806
GATCGCGGTAAGGATT-1-Pan_T7935494	GACAGAGTCCAAAGTC-1-BCP005_Total	T_CD4+_naive	B_Cycling	-0.0802651	8.31974	0.0946394
GATCGCGGTAAGGATT-1-Pan_T7935494	CTAGAGTAGGAATCGC-1-4861STDY7462255	T_CD4+_naive	B_mem	-0.236107	8.31974	0.0935394
GATCGCGGTAAGGATT-1-Pan_T7935494	AAGGCAGTCCTAGAAC-1-BCP005_Total	T_CD4+_naive	T_CD4+_naive	0.0576879	8.31974	0.0915034
GATCGCGGTAAGGATT-1-Pan_T7935494	CCACCTATCATGCTCC-1-Pan_T7935494	T_CD4+_naive	B_mem	-0.399219	8.31974	0.0901514
GATCGCGGTAAGGATT-1-Pan_T7935494	TGCACCTCAAATACAG-1-4861STDY7528599	T_CD4+_naive	Macrophages_M1	0.0453145	8.31974	0.0813342
GATCGCGGTAAGGATT-1-Pan_T7935494	TACGGATCATCGGGTC-1-BCP004_Total	T_CD4+_naive	B_GC_DZ	0.00594863	8.31974	0.0691634
GATCGCGGTAAGGATT-1-Pan_T7935494	TCAGCTCGTTGCTCCT-1-BCP005_Total	T_CD4+_naive	B_activated	0.0579909	8.31974	0.0649555
GATCGCGGTAAGGATT-1-Pan_T7935494	TTCGAAGAGAAGGCCT-1-BCP006_Total	T_CD4+_naive	T_TfR	0.23745	8.31974	0.0648503
GATCGCGGTAAGGATT-1-Pan_T7935494	GTACGTACAGACGCTC-1-BCP002_Total	T_CD4+_naive	B_Cycling	0.145307	8.31974	0.0626684
GATCGCGGTAAGGATT-1-Pan_T7935494	CGTAGGCCAGCCTATA-1-4861STDY7528599	T_CD4+_naive	T_CD4+	0.141693	8.31974	0.0613585
GATCGCGGTAAGGATT-1-Pan_T7935494	TGTGGTAAGTGTACCT-1-BCP009_Total	T_CD4+_naive	T_CD8+_cytotoxic	0.152672	8.31974	0.0542279
GATCGCGGTAAGGATT-1-Pan_T7935494	AATCCAGAGTGGTAGC-1-BCP003_Total	T_CD4+_naive	T_CD4+_TfH_GC	0.0218866	8.31974	0.0536944
GATCGCGGTAAGGATT-1-Pan_T7935494	TCCACACTCAGTGCAT-1-Pan_T7935494	T_CD4+_naive	T_CD4+_naive	0.102885	8.31974	0.0381107
GATCGCGGTAAGGATT-1-Pan_T7935494	CTGATCCCATCAGTCA-1-BCP004_Total	T_CD4+_naive	T_TfR	-0.0679018	8.31974	0.035533
GATCGCGGTAAGGATT-1-Pan_T7935494	GTGCTTCCACCATGTA-1-4861STDY7528597	T_CD4+_naive	Macrophages_M2	0.203457	8.31974	0.0300213
GATCGCGGTAAGGATT-1-Pan_T7935494	TGAGCCGTCCAACCAA-1-Human_colon_16S8000484	T_CD4+_naive	Endo	0.194246	8.31974	0.028364
GATCGCGGTAAGGATT-1-Pan_T7935494	AACTCAGAGGACTGGT-1-4861STDY7528600	T_CD4+_naive	T_Treg	0.187529	8.31974	0.0243834
GATCGCGGTAAGGATT-1-Pan_T7935494	CTCGGAGTCAGTACGT-1-BCP009_Total	T_CD4+_naive	B_naive	-0.0773032	8.31974	0.0196099
GATCGCGGTAAGGATT-1-Pan_T7935494	CTCGGAGGTGAGTGAC-1-BCP005_Total	T_CD4+_naive	B_GC_DZ	0.00971629	8.31974	0.0184199
GATCGCGGTAAGGATT-1-Pan_T7935494	GCACATAAGGGATGGG-1-BCP003_Total	T_CD4+_naive	B_naive	0.0201481	8.31974	0.0172943
GATCGCGGTAAGGATT-1-Pan_T7935494	CACCAGGAGCTAGCCC-1-BCP005_Total	T_CD4+_naive	B_Cycling	-0.179988	8.31974	0.015178
GATCGCGGTAAGGATT-1-Pan_T7935494	TGGTTCCAGCCACCTG-1-BCP005_Total	T_CD4+_naive	B_Cycling	-0.138219	8.31974	0.0079327
GATCGCGGTAAGGATT-1-Pan_T7935494	TGCCCATCATGTCTCC-1-Pan_T7935494	T_CD4+_naive	T_Treg	0.0346847	8.31974	0.00546363
GATCGCGGTAAGGATT-1-Pan_T7935494	TACGGGCCACTGTCGG-1-BCP005_Total	T_CD4+_naive	B_GC_DZ	-0.0593218	8.31974	0.00533425
GATCGCGGTAAGGATT-1-Pan_T7935494	CGTCCATTCTTGCATT-1-BCP005_Total	T_CD4+_naive	B_Cycling	-0.131413	8.31974	0.00472932
GATCGCGGTAAGGATT-1-Pan_T7935494	GGGAATGGTCAAAGAT-1-BCP009_Total	T_CD4+_naive	B_Cycling	0.0293529	8.31974	0.00427301
GATCGCGGTAAGGATT-1-Pan_T7935494	TCTGAGAGTGTGACCC-1-BCP005_Total	T_CD4+_naive	B_GC_LZ	-0.0969134	8.31974	0.00407354
GATCGCGGTAAGGATT-1-Pan_T7935494	AGCCTAATCAGCGATT-1-BCP005_Total	T_CD4+_naive	B_Cycling	-0.131413	8.31974	0.00180278
GATCGCGGTAAGGATT-1-Pan_T7935494	AATCCAGGTCAATACC-1-BCP005_Total	T_CD4+_naive	B_GC_DZ	-0.131413	8.31974	0.0013073
GATCGCGGTAAGGATT-1-Pan_T7935494	GATTCAGCAGCTTAAC-1-4861STDY7462253	T_CD4+_naive	B_naive	-0.131413	8.31974	0.00105455
GATCGCGGTAAGGATT-1-Pan_T7935494	CGCTGGAAGTGTCTCA-1-BCP005_Total	T_CD4+_naive	B_Cycling	-0.0479189	8.31974	0.000115306
AGGCCGTCATTTCAGG-1-BCP002_Total	CCTTACGGTGTGGTTT-1-4861STDY7462253	B_GC_LZ	B_plasma	-0.213816	6.63326	9.25689
AGGCCGTCATTTCAGG-1-BCP002_Total	GATCGCGGTAAGGATT-1-Pan_T7935494	B_GC_LZ	T_CD4+_naive	0.598686	6.63326	8.31974
AGGCCGTCATTTCAGG-1-BCP002_Total	GACCTGGCATTGAGCT-1-BCP009_Total	B_GC_LZ	Macrophages_M1	0.568148	6.63326	5.69241
AGGCCGTCATTTCAGG-1-BCP002_Total	AACTCAGAGTGCGTGA-1-4861STDY7462256	B_GC_LZ	DC_cDC1	0.434498	6.63326	5.65346
AGGCCGTCATTTCAGG-1-BCP002_Total	ATCCACCGTCGAATCT-1-4861STDY7462254	B_GC_LZ	B_mem	0.164532	6.63326	5.01082
AGGCCGTCATTTCAGG-1-BCP002_Total	GATCAGTTCTAACCGA-1-BCP003_Total	B_GC_LZ	T_CD4+_naive	0.118074	6.63326	4.24897
AGGCCGTCATTTCAGG-1-BCP002_Total	AAGGAGCGTTTAGGAA-1-BCP005_Total	B_GC_LZ	B_GC_LZ	0.236876	6.63326	2.6077
AGGCCGTCATTTCAGG-1-BCP002_Total	GAGTCCGGTACTCGCG-1-BCP002_Total	B_GC_LZ	B_Cycling	0.120949	6.63326	2.32858
AGGCCGTCATTTCAGG-1-BCP002_Total	GGACGTCTCCAAACAC-1-BCP009_Total	B_GC_LZ	B_plasma	0.116384	6.63326	1.92321
AGGCCGTCATTTCAGG-1-BCP002_Total	GTGCGGTGTGGTAACG-1-BCP005_Total	B_GC_LZ	B_plasma	-0.456638	6.63326	1.85804
AGGCCGTCATTTCAGG-1-BCP002_Total	TATCAGGTCGCGCCAA-1-BCP004_Total	B_GC_LZ	T_CD8+_naive	0.185476	6.63326	1.8166
AGGCCGTCATTTCAGG-1-BCP002_Total	TCGGGACGTGTGTGCC-1-4861STDY7528600	B_GC_LZ	Endo	0.494386	6.63326	1.6261
AGGCCGTCATTTCAGG-1-BCP002_Total	GTTACAGGTGTAATGA-1-BCP009_Total	B_GC_LZ	T_CD8+_CD161+	0.123871	6.63326	1.51348
AGGCCGTCATTTCAGG-1-BCP002_Total	CAACTAGAGAGTACAT-1-BCP005_Total	B_GC_LZ	B_Cycling	-0.20867	6.63326	1.4392
AGGCCGTCATTTCAGG-1-BCP002_Total	CGGAGCTTCAATACCG-1-BCP006_Total	B_GC_LZ	B_GC_DZ	-0.501171	6.63326	1.30462
AGGCCGTCATTTCAGG-1-BCP002_Total	ATAACGCCAGCTCGCA-1-BCP009_Total	B_GC_LZ	B_plasma	-0.296166	6.63326	1.24118
AGGCCGTCATTTCAGG-1-BCP002_Total	AGGGTGAGTAAAGGAG-1-4861STDY7528597	B_GC_LZ	B_mem	0.0170167	6.63326	1.06858
AGGCCGTCATTTCAGG-1-BCP002_Total	AGAGCTTAGTGGGATC-1-4861STDY7528597	B_GC_LZ	T_CD8+_cytotoxic	0.126669	6.63326	0.904361
AGGCCGTCATTTCAGG-1-BCP002_Total	CGGACTGTCGTGGACC-1-Human_colon_16S7255678	B_GC_LZ	B_mem	0.356137	6.63326	0.804266
AGGCCGTCATTTCAGG-1-BCP002_Total	CAGTAACTCTGGCGTG-1-BCP008_Total	B_GC_LZ	B_mem	-0.160385	6.63326	0.794165
AGGCCGTCATTTCAGG-1-BCP002_Total	CGGAGTCCAGGATCGA-1-4861STDY7462253	B_GC_LZ	B_plasma	0.166726	6.63326	0.689223
AGGCCGTCATTTCAGG-1-BCP002_Total	GAGCAGAAGGTGTGGT-1-BCP009_Total	B_GC_LZ	T_CD8+_cytotoxic	0.281978	6.63326	0.676829
AGGCCGTCATTTCAGG-1-BCP002_Total	CATCGAAGTTACGCGC-1-BCP008_Total	B_GC_LZ	B_Cycling	-0.232835	6.63326	0.55397
AGGCCGTCATTTCAGG-1-BCP002_Total	CTGCTGTGTGACGGTA-1-BCP009_Total	B_GC_LZ	B_Cycling	0.0440729	6.63326	0.52798
AGGCCGTCATTTCAGG-1-BCP002_Total	GTGTTAGTCAACTCTT-1-BCP008_Total	B_GC_LZ	B_Cycling	0.106666	6.63326	0.506876
AGGCCGTCATTTCAGG-1-BCP002_Total	GCACATAAGGTGCACA-1-4861STDY7528600	B_GC_LZ	DC_CCR7+	0.0595634	6.63326	0.44825
AGGCCGTCATTTCAGG-1-BCP002_Total	ACGCAGCAGGTGTTAA-1-BCP005_Total	B_GC_LZ	B_Cycling	0.144587	6.63326	0.399738
AGGCCGTCATTTCAGG-1-BCP002_Total	AACTCCCTCACGACTA-1-4861STDY7528598	B_GC_LZ	T_CD4+_naive	0.0699487	6.63326	0.369004
AGGCCGTCATTTCAGG-1-BCP002_Total	GCTGCGAAGTGAACGC-1-BCP005_Total	B_GC_LZ	B_Cycling	0.122495	6.63326	0.353413
AGGCCGTCATTTCAGG-1-BCP002_Total	ACACCCTCATCTACGA-1-BCP003_Total	B_GC_LZ	B_activated	0.120415	6.63326	0.332771
AGGCCGTCATTTCAGG-1-BCP002_Total	GCTGCAGTCAGGCCCA-1-BCP003_Total	B_GC_LZ	T_CD4+_TfH_GC	0.0489957	6.63326	0.286715
AGGCCGTCATTTCAGG-1-BCP002_Total	CCGTACTGTCATATGC-1-BCP006_Total	B_GC_LZ	B_Cycling	0.0466892	6.63326	0.275532
AGGCCGTCATTTCAGG-1-BCP002_Total	CTTACCGAGCGCTTAT-1-BCP004_Total	B_GC_LZ	T_Treg	0.124526	6.63326	0.232509
AGGCCGTCATTTCAGG-1-BCP002_Total	GATCGCGCACATCCGG-1-BCP009_Total	B_GC_LZ	T_Treg	-0.0337966	6.63326	0.199736
AGGCCGTCATTTCAGG-1-BCP002_Total	CAGCATAGTCTAGTGT-1-BCP005_Total	B_GC_LZ	B_naive	0.0795466	6.63326	0.185367
AGGCCGTCATTTCAGG-1-BCP002_Total	GGCGACTGTCATGCAT-1-4861STDY7528597	B_GC_LZ	B_mem	0.170736	6.63326	0.155751
AGGCCGTCATTTCAGG-1-BCP002_Total	ACAGCTAGTAAACCTC-1-BCP003_Total	B_GC_LZ	B_naive	0.0574321	6.63326	0.153149
AGGCCGTCATTTCAGG-1-BCP002_Total	TAGTGGTAGGCGCTCT-1-BCP002_Total	B_GC_LZ	B_Cycling	0.00190539	6.63326	0.153058
AGGCCGTCATTTCAGG-1-BCP002_Total	TGTATTCGTTCCCTTG-1-BCP005_Total	B_GC_LZ	B_plasma	-0.191355	6.63326	0.134806
AGGCCGTCATTTCAGG-1-BCP002_Total	GACAGAGTCCAAAGTC-1-BCP005_Total	B_GC_LZ	B_Cycling	0.32935	6.63326	0.0946394
AGGCCGTCATTTCAGG-1-BCP002_Total	CTAGAGTAGGAATCGC-1-4861STDY7462255	B_GC_LZ	B_mem	-0.309019	6.63326	0.0935394
AGGCCGTCATTTCAGG-1-BCP002_Total	AAGGCAGTCCTAGAAC-1-BCP005_Total	B_GC_LZ	T_CD4+_naive	-0.0114087	6.63326	0.0915034
AGGCCGTCATTTCAGG-1-BCP002_Total	CCACCTATCATGCTCC-1-Pan_T7935494	B_GC_LZ	B_mem	-0.137092	6.63326	0.0901514
AGGCCGTCATTTCAGG-1-BCP002_Total	TGCACCTCAAATACAG-1-4861STDY7528599	B_GC_LZ	Macrophages_M1	0.389435	6.63326	0.0813342
AGGCCGTCATTTCAGG-1-BCP002_Total	TACGGATCATCGGGTC-1-BCP004_Total	B_GC_LZ	B_GC_DZ	0.0910793	6.63326	0.0691634
AGGCCGTCATTTCAGG-1-BCP002_Total	TCAGCTCGTTGCTCCT-1-BCP005_Total	B_GC_LZ	B_activated	0.101232	6.63326	0.0649555
AGGCCGTCATTTCAGG-1-BCP002_Total	TTCGAAGAGAAGGCCT-1-BCP006_Total	B_GC_LZ	T_TfR	0.0313935	6.63326	0.0648503
AGGCCGTCATTTCAGG-1-BCP002_Total	GTACGTACAGACGCTC-1-BCP002_Total	B_GC_LZ	B_Cycling	0.0900386	6.63326	0.0626684
AGGCCGTCATTTCAGG-1-BCP002_Total	CGTAGGCCAGCCTATA-1-4861STDY7528599	B_GC_LZ	T_CD4+	0.018676	6.63326	0.0613585
AGGCCGTCATTTCAGG-1-BCP002_Total	TGTGGTAAGTGTACCT-1-BCP009_Total	B_GC_LZ	T_CD8+_cytotoxic	0.0277733	6.63326	0.0542279
AGGCCGTCATTTCAGG-1-BCP002_Total	AATCCAGAGTGGTAGC-1-BCP003_Total	B_GC_LZ	T_CD4+_TfH_GC	-0.0643832	6.63326	0.0536944
AGGCCGTCATTTCAGG-1-BCP002_Total	TCCACACTCAGTGCAT-1-Pan_T7935494	B_GC_LZ	T_CD4+_naive	-0.0642563	6.63326	0.0381107
AGGCCGTCATTTCAGG-1-BCP002_Total	CTGATCCCATCAGTCA-1-BCP004_Total	B_GC_LZ	T_TfR	0.0812014	6.63326	0.035533
AGGCCGTCATTTCAGG-1-BCP002_Total	GTGCTTCCACCATGTA-1-4861STDY7528597	B_GC_LZ	Macrophages_M2	0.2792	6.63326	0.0300213
AGGCCGTCATTTCAGG-1-BCP002_Total	TGAGCCGTCCAACCAA-1-Human_colon_16S8000484	B_GC_LZ	Endo	0.168609	6.63326	0.028364
AGGCCGTCATTTCAGG-1-BCP002_Total	AACTCAGAGGACTGGT-1-4861STDY7528600	B_GC_LZ	T_Treg	0.17188	6.63326	0.0243834
AGGCCGTCATTTCAGG-1-BCP002_Total	CTCGGAGTCAGTACGT-1-BCP009_Total	B_GC_LZ	B_naive	0.0361651	6.63326	0.0196099
AGGCCGTCATTTCAGG-1-BCP002_Total	CTCGGAGGTGAGTGAC-1-BCP005_Total	B_GC_LZ	B_GC_DZ	-0.00493476	6.63326	0.0184199
AGGCCGTCATTTCAGG-1-BCP002_Total	GCACATAAGGGATGGG-1-BCP003_Total	B_GC_LZ	B_naive	-0.0464218	6.63326	0.0172943
AGGCCGTCATTTCAGG-1-BCP002_Total	CACCAGGAGCTAGCCC-1-BCP005_Total	B_GC_LZ	B_Cycling	-0.0889432	6.63326	0.015178
AGGCCGTCATTTCAGG-1-BCP002_Total	TGGTTCCAGCCACCTG-1-BCP005_Total	B_GC_LZ	B_Cycling	-0.137035	6.63326	0.0079327
AGGCCGTCATTTCAGG-1-BCP002_Total	TGCCCATCATGTCTCC-1-Pan_T7935494	B_GC_LZ	T_Treg	-0.00506141	6.63326	0.00546363
AGGCCGTCATTTCAGG-1-BCP002_Total	TACGGGCCACTGTCGG-1-BCP005_Total	B_GC_LZ	B_GC_DZ	-0.0208074	6.63326	0.00533425
AGGCCGTCATTTCAGG-1-BCP002_Total	CGTCCATTCTTGCATT-1-BCP005_Total	B_GC_LZ	B_Cycling	-0.135255	6.63326	0.00472932
AGGCCGTCATTTCAGG-1-BCP002_Total	GGGAATGGTCAAAGAT-1-BCP009_Total	B_GC_LZ	B_Cycling	0.0315841	6.63326	0.00427301
AGGCCGTCATTTCAGG-1-BCP002_Total	TCTGAGAGTGTGACCC-1-BCP005_Total	B_GC_LZ	B_GC_LZ	-0.152787	6.63326	0.00407354
AGGCCGTCATTTCAGG-1-BCP002_Total	AGCCTAATCAGCGATT-1-BCP005_Total	B_GC_LZ	B_Cycling	-0.135255	6.63326	0.00180278
AGGCCGTCATTTCAGG-1-BCP002_Total	AATCCAGGTCAATACC-1-BCP005_Total	B_GC_LZ	B_GC_DZ	-0.135255	6.63326	0.0013073
AGGCCGTCATTTCAGG-1-BCP002_Total	GATTCAGCAGCTTAAC-1-4861STDY7462253	B_GC_LZ	B_naive	-0.135255	6.63326	0.00105455
AGGCCGTCATTTCAGG-1-BCP002_Total	CGCTGGAAGTGTCTCA-1-BCP005_Total	B_GC_LZ	B_Cycling	-0.053884	6.63326	0.000115306
GACCTGGCATTGAGCT-1-BCP009_Total	CCTTACGGTGTGGTTT-1-4861STDY7462253	Macrophages_M1	B_plasma	-0.544587	5.69241	9.25689
GACCTGGCATTGAGCT-1-BCP009_Total	GATCGCGGTAAGGATT-1-Pan_T7935494	Macrophages_M1	T_CD4+_naive	0.720142	5.69241	8.31974
GACCTGGCATTGAGCT-1-BCP009_Total	AGGCCGTCATTTCAGG-1-BCP002_Total	Macrophages_M1	B_GC_LZ	0.568148	5.69241	6.63326
GACCTGGCATTGAGCT-1-BCP009_Total	AACTCAGAGTGCGTGA-1-4861STDY7462256	Macrophages_M1	DC_cDC1	0.704143	5.69241	5.65346
GACCTGGCATTGAGCT-1-BCP009_Total	ATCCACCGTCGAATCT-1-4861STDY7462254	Macrophages_M1	B_mem	0.529057	5.69241	5.01082
GACCTGGCATTGAGCT-1-BCP009_Total	GATCAGTTCTAACCGA-1-BCP003_Total	Macrophages_M1	T_CD4+_naive	0.485269	5.69241	4.24897
GACCTGGCATTGAGCT-1-BCP009_Total	AAGGAGCGTTTAGGAA-1-BCP005_Total	Macrophages_M1	B_GC_LZ	0.387257	5.69241	2.6077
GACCTGGCATTGAGCT-1-BCP009_Total	GAGTCCGGTACTCGCG-1-BCP002_Total	Macrophages_M1	B_Cycling	0.395619	5.69241	2.32858
GACCTGGCATTGAGCT-1-BCP009_Total	GGACGTCTCCAAACAC-1-BCP009_Total	Macrophages_M1	B_plasma	0.0651323	5.69241	1.92321
GACCTGGCATTGAGCT-1-BCP009_Total	GTGCGGTGTGGTAACG-1-BCP005_Total	Macrophages_M1	B_plasma	-0.488362	5.69241	1.85804
GACCTGGCATTGAGCT-1-BCP009_Total	TATCAGGTCGCGCCAA-1-BCP004_Total	Macrophages_M1	T_CD8+_naive	0.572447	5.69241	1.8166
GACCTGGCATTGAGCT-1-BCP009_Total	TCGGGACGTGTGTGCC-1-4861STDY7528600	Macrophages_M1	Endo	0.753923	5.69241	1.6261
GACCTGGCATTGAGCT-1-BCP009_Total	GTTACAGGTGTAATGA-1-BCP009_Total	Macrophages_M1	T_CD8+_CD161+	0.324672	5.69241	1.51348
GACCTGGCATTGAGCT-1-BCP009_Total	CAACTAGAGAGTACAT-1-BCP005_Total	Macrophages_M1	B_Cycling	-0.0652266	5.69241	1.4392
GACCTGGCATTGAGCT-1-BCP009_Total	CGGAGCTTCAATACCG-1-BCP006_Total	Macrophages_M1	B_GC_DZ	-0.374136	5.69241	1.30462
GACCTGGCATTGAGCT-1-BCP009_Total	ATAACGCCAGCTCGCA-1-BCP009_Total	Macrophages_M1	B_plasma	-0.182439	5.69241	1.24118
GACCTGGCATTGAGCT-1-BCP009_Total	AGGGTGAGTAAAGGAG-1-4861STDY7528597	Macrophages_M1	B_mem	-0.363657	5.69241	1.06858
GACCTGGCATTGAGCT-1-BCP009_Total	AGAGCTTAGTGGGATC-1-4861STDY7528597	Macrophages_M1	T_CD8+_cytotoxic	0.426445	5.69241	0.904361
GACCTGGCATTGAGCT-1-BCP009_Total	CGGACTGTCGTGGACC-1-Human_colon_16S7255678	Macrophages_M1	B_mem	0.567656	5.69241	0.804266
GACCTGGCATTGAGCT-1-BCP009_Total	CAGTAACTCTGGCGTG-1-BCP008_Total	Macrophages_M1	B_mem	-0.244512	5.69241	0.794165
GACCTGGCATTGAGCT-1-BCP009_Total	CGGAGTCCAGGATCGA-1-4861STDY7462253	Macrophages_M1	B_plasma	0.537081	5.69241	0.689223
GACCTGGCATTGAGCT-1-BCP009_Total	GAGCAGAAGGTGTGGT-1-BCP009_Total	Macrophages_M1	T_CD8+_cytotoxic	0.272494	5.69241	0.676829
GACCTGGCATTGAGCT-1-BCP009_Total	CATCGAAGTTACGCGC-1-BCP008_Total	Macrophages_M1	B_Cycling	-0.215277	5.69241	0.55397
GACCTGGCATTGAGCT-1-BCP009_Total	CTGCTGTGTGACGGTA-1-BCP009_Total	Macrophages_M1	B_Cycling	0.161099	5.69241	0.52798
GACCTGGCATTGAGCT-1-BCP009_Total	GTGTTAGTCAACTCTT-1-BCP008_Total	Macrophages_M1	B_Cycling	0.071969	5.69241	0.506876
GACCTGGCATTGAGCT-1-BCP009_Total	GCACATAAGGTGCACA-1-4861STDY7528600	Macrophages_M1	DC_CCR7+	0.122182	5.69241	0.44825
GACCTGGCATTGAGCT-1-BCP009_Total	ACGCAGCAGGTGTTAA-1-BCP005_Total	Macrophages_M1	B_Cycling	0.311224	5.69241	0.399738
GACCTGGCATTGAGCT-1-BCP009_Total	AACTCCCTCACGACTA-1-4861STDY7528598	Macrophages_M1	T_CD4+_naive	0.206619	5.69241	0.369004
GACCTGGCATTGAGCT-1-BCP009_Total	GCTGCGAAGTGAACGC-1-BCP005_Total	Macrophages_M1	B_Cycling	0.200256	5.69241	0.353413
GACCTGGCATTGAGCT-1-BCP009_Total	ACACCCTCATCTACGA-1-BCP003_Total	Macrophages_M1	B_activated	0.038321	5.69241	0.332771
GACCTGGCATTGAGCT-1-BCP009_Total	GCTGCAGTCAGGCCCA-1-BCP003_Total	Macrophages_M1	T_CD4+_TfH_GC	0.0645114	5.69241	0.286715
GACCTGGCATTGAGCT-1-BCP009_Total	CCGTACTGTCATATGC-1-BCP006_Total	Macrophages_M1	B_Cycling	0.219155	5.69241	0.275532
GACCTGGCATTGAGCT-1-BCP009_Total	CTTACCGAGCGCTTAT-1-BCP004_Total	Macrophages_M1	T_Treg	0.389193	5.69241	0.232509
GACCTGGCATTGAGCT-1-BCP009_Total	GATCGCGCACATCCGG-1-BCP009_Total	Macrophages_M1	T_Treg	0.142422	5.69241	0.199736
GACCTGGCATTGAGCT-1-BCP009_Total	CAGCATAGTCTAGTGT-1-BCP005_Total	Macrophages_M1	B_naive	0.0218537	5.69241	0.185367
GACCTGGCATTGAGCT-1-BCP009_Total	GGCGACTGTCATGCAT-1-4861STDY7528597	Macrophages_M1	B_mem	0.153208	5.69241	0.155751
GACCTGGCATTGAGCT-1-BCP009_Total	ACAGCTAGTAAACCTC-1-BCP003_Total	Macrophages_M1	B_naive	0.00783455	5.69241	0.153149
GACCTGGCATTGAGCT-1-BCP009_Total	TAGTGGTAGGCGCTCT-1-BCP002_Total	Macrophages_M1	B_Cycling	0.0753716	5.69241	0.153058
GACCTGGCATTGAGCT-1-BCP009_Total	TGTATTCGTTCCCTTG-1-BCP005_Total	Macrophages_M1	B_plasma	-0.169115	5.69241	0.134806
GACCTGGCATTGAGCT-1-BCP009_Total	GACAGAGTCCAAAGTC-1-BCP005_Total	Macrophages_M1	B_Cycling	-0.194035	5.69241	0.0946394
GACCTGGCATTGAGCT-1-BCP009_Total	CTAGAGTAGGAATCGC-1-4861STDY7462255	Macrophages_M1	B_mem	-0.219774	5.69241	0.0935394
GACCTGGCATTGAGCT-1-BCP009_Total	AAGGCAGTCCTAGAAC-1-BCP005_Total	Macrophages_M1	T_CD4+_naive	0.0492823	5.69241	0.0915034
GACCTGGCATTGAGCT-1-BCP009_Total	CCACCTATCATGCTCC-1-Pan_T7935494	Macrophages_M1	B_mem	-0.422139	5.69241	0.0901514
GACCTGGCATTGAGCT-1-BCP009_Total	TGCACCTCAAATACAG-1-4861STDY7528599	Macrophages_M1	Macrophages_M1	-0.0943738	5.69241	0.0813342
GACCTGGCATTGAGCT-1-BCP009_Total	TACGGATCATCGGGTC-1-BCP004_Total	Macrophages_M1	B_GC_DZ	0.0449825	5.69241	0.0691634
GACCTGGCATTGAGCT-1-BCP009_Total	TCAGCTCGTTGCTCCT-1-BCP005_Total	Macrophages_M1	B_activated	-0.0639519	5.69241	0.0649555
GACCTGGCATTGAGCT-1-BCP009_Total	TTCGAAGAGAAGGCCT-1-BCP006_Total	Macrophages_M1	T_TfR	0.0425965	5.69241	0.0648503
GACCTGGCATTGAGCT-1-BCP009_Total	GTACGTACAGACGCTC-1-BCP002_Total	Macrophages_M1	B_Cycling	0.0786267	5.69241	0.0626684
GACCTGGCATTGAGCT-1-BCP009_Total	CGTAGGCCAGCCTATA-1-4861STDY7528599	Macrophages_M1	T_CD4+	0.12602	5.69241	0.0613585
GACCTGGCATTGAGCT-1-BCP009_Total	TGTGGTAAGTGTACCT-1-BCP009_Total	Macrophages_M1	T_CD8+_cytotoxic	0.0980524	5.69241	0.0542279
GACCTGGCATTGAGCT-1-BCP009_Total	AATCCAGAGTGGTAGC-1-BCP003_Total	Macrophages_M1	T_CD4+_TfH_GC	0.10532	5.69241	0.0536944
GACCTGGCATTGAGCT-1-BCP009_Total	TCCACACTCAGTGCAT-1-Pan_T7935494	Macrophages_M1	T_CD4+_naive	0.0161941	5.69241	0.0381107
GACCTGGCATTGAGCT-1-BCP009_Total	CTGATCCCATCAGTCA-1-BCP004_Total	Macrophages_M1	T_TfR	0.0459464	5.69241	0.035533
GACCTGGCATTGAGCT-1-BCP009_Total	GTGCTTCCACCATGTA-1-4861STDY7528597	Macrophages_M1	Macrophages_M2	0.280031	5.69241	0.0300213
GACCTGGCATTGAGCT-1-BCP009_Total	TGAGCCGTCCAACCAA-1-Human_colon_16S8000484	Macrophages_M1	Endo	0.320714	5.69241	0.028364
GACCTGGCATTGAGCT-1-BCP009_Total	AACTCAGAGGACTGGT-1-4861STDY7528600	Macrophages_M1	T_Treg	0.299773	5.69241	0.0243834
GACCTGGCATTGAGCT-1-BCP009_Total	CTCGGAGTCAGTACGT-1-BCP009_Total	Macrophages_M1	B_naive	0.0503772	5.69241	0.0196099
GACCTGGCATTGAGCT-1-BCP009_Total	CTCGGAGGTGAGTGAC-1-BCP005_Total	Macrophages_M1	B_GC_DZ	0.0779436	5.69241	0.0184199
GACCTGGCATTGAGCT-1-BCP009_Total	GCACATAAGGGATGGG-1-BCP003_Total	Macrophages_M1	B_naive	0.0585798	5.69241	0.0172943
GACCTGGCATTGAGCT-1-BCP009_Total	CACCAGGAGCTAGCCC-1-BCP005_Total	Macrophages_M1	B_Cycling	-0.179812	5.69241	0.015178
GACCTGGCATTGAGCT-1-BCP009_Total	TGGTTCCAGCCACCTG-1-BCP005_Total	Macrophages_M1	B_Cycling	-0.133795	5.69241	0.0079327
GACCTGGCATTGAGCT-1-BCP009_Total	TGCCCATCATGTCTCC-1-Pan_T7935494	Macrophages_M1	T_Treg	0.0717762	5.69241	0.00546363
GACCTGGCATTGAGCT-1-BCP009_Total	TACGGGCCACTGTCGG-1-BCP005_Total	Macrophages_M1	B_GC_DZ	-0.0674644	5.69241	0.00533425
GACCTGGCATTGAGCT-1-BCP009_Total	CGTCCATTCTTGCATT-1-BCP005_Total	Macrophages_M1	B_Cycling	-0.125894	5.69241	0.00472932
GACCTGGCATTGAGCT-1-BCP009_Total	GGGAATGGTCAAAGAT-1-BCP009_Total	Macrophages_M1	B_Cycling	-0.00823158	5.69241	0.00427301
GACCTGGCATTGAGCT-1-BCP009_Total	TCTGAGAGTGTGACCC-1-BCP005_Total	Macrophages_M1	B_GC_LZ	-0.10598	5.69241	0.00407354
GACCTGGCATTGAGCT-1-BCP009_Total	AGCCTAATCAGCGATT-1-BCP005_Total	Macrophages_M1	B_Cycling	-0.125894	5.69241	0.00180278
GACCTGGCATTGAGCT-1-BCP009_Total	AATCCAGGTCAATACC-1-BCP005_Total	Macrophages_M1	B_GC_DZ	-0.125894	5.69241	0.0013073
GACCTGGCATTGAGCT-1-BCP009_Total	GATTCAGCAGCTTAAC-1-4861STDY7462253	Macrophages_M1	B_naive	-0.125894	5.69241	0.00105455
GACCTGGCATTGAGCT-1-BCP009_Total	CGCTGGAAGTGTCTCA-1-BCP005_Total	Macrophages_M1	B_Cycling	0.0065542	5.69241	0.000115306
AACTCAGAGTGCGTGA-1-4861STDY7462256	CCTTACGGTGTGGTTT-1-4861STDY7462253	DC_cDC1	B_plasma	-0.3817	5.65346	9.25689
AACTCAGAGTGCGTGA-1-4861STDY7462256	GATCGCGGTAAGGATT-1-Pan_T7935494	DC_cDC1	T_CD4+_naive	0.461072	5.65346	8.31974
AACTCAGAGTGCGTGA-1-4861STDY7462256	AGGCCGTCATTTCAGG-1-BCP002_Total	DC_cDC1	B_GC_LZ	0.434498	5.65346	6.63326
AACTCAGAGTGCGTGA-1-4861STDY7462256	GACCTGGCATTGAGCT-1-BCP009_Total	DC_cDC1	Macrophages_M1	0.704143	5.65346	5.69241
AACTCAGAGTGCGTGA-1-4861STDY7462256	ATCCACCGTCGAATCT-1-4861STDY7462254	DC_cDC1	B_mem	0.211903	5.65346	5.01082
AACTCAGAGTGCGTGA-1-4861STDY7462256	GATCAGTTCTAACCGA-1-BCP003_Total	DC_cDC1	T_CD4+_naive	0.191307	5.65346	4.24897
AACTCAGAGTGCGTGA-1-4861STDY7462256	AAGGAGCGTTTAGGAA-1-BCP005_Total	DC_cDC1	B_GC_LZ	0.385464	5.65346	2.6077
AACTCAGAGTGCGTGA-1-4861STDY7462256	GAGTCCGGTACTCGCG-1-BCP002_Total	DC_cDC1	B_Cycling	0.148899	5.65346	2.32858
AACTCAGAGTGCGTGA-1-4861STDY7462256	GGACGTCTCCAAACAC-1-BCP009_Total	DC_cDC1	B_plasma	-0.19867	5.65346	1.92321
AACTCAGAGTGCGTGA-1-4861STDY7462256	GTGCGGTGTGGTAACG-1-BCP005_Total	DC_cDC1	B_plasma	-0.185606	5.65346	1.85804
AACTCAGAGTGCGTGA-1-4861STDY7462256	TATCAGGTCGCGCCAA-1-BCP004_Total	DC_cDC1	T_CD8+_naive	0.345337	5.65346	1.8166
AACTCAGAGTGCGTGA-1-4861STDY7462256	TCGGGACGTGTGTGCC-1-4861STDY7528600	DC_cDC1	Endo	0.634101	5.65346	1.6261
AACTCAGAGTGCGTGA-1-4861STDY7462256	GTTACAGGTGTAATGA-1-BCP009_Total	DC_cDC1	T_CD8+_CD161+	0.0728278	5.65346	1.51348
AACTCAGAGTGCGTGA-1-4861STDY7462256	CAACTAGAGAGTACAT-1-BCP005_Total	DC_cDC1	B_Cycling	-0.00543383	5.65346	1.4392
AACTCAGAGTGCGTGA-1-4861STDY7462256	CGGAGCTTCAATACCG-1-BCP006_Total	DC_cDC1	B_GC_DZ	-0.201833	5.65346	1.30462
AACTCAGAGTGCGTGA-1-4861STDY7462256	ATAACGCCAGCTCGCA-1-BCP009_Total	DC_cDC1	B_plasma	0.0537255	5.65346	1.24118
AACTCAGAGTGCGTGA-1-4861STDY7462256	AGGGTGAGTAAAGGAG-1-4861STDY7528597	DC_cDC1	B_mem	0.0223814	5.65346	1.06858
AACTCAGAGTGCGTGA-1-4861STDY7462256	AGAGCTTAGTGGGATC-1-4861STDY7528597	DC_cDC1	T_CD8+_cytotoxic	0.213776	5.65346	0.904361
AACTCAGAGTGCGTGA-1-4861STDY7462256	CGGACTGTCGTGGACC-1-Human_colon_16S7255678	DC_cDC1	B_mem	0.393315	5.65346	0.804266
AACTCAGAGTGCGTGA-1-4861STDY7462256	CAGTAACTCTGGCGTG-1-BCP008_Total	DC_cDC1	B_mem	-0.231194	5.65346	0.794165
AACTCAGAGTGCGTGA-1-4861STDY7462256	CGGAGTCCAGGATCGA-1-4861STDY7462253	DC_cDC1	B_plasma	0.32905	5.65346	0.689223
AACTCAGAGTGCGTGA-1-4861STDY7462256	GAGCAGAAGGTGTGGT-1-BCP009_Total	DC_cDC1	T_CD8+_cytotoxic	0.245898	5.65346	0.676829
AACTCAGAGTGCGTGA-1-4861STDY7462256	CATCGAAGTTACGCGC-1-BCP008_Total	DC_cDC1	B_Cycling	0.226985	5.65346	0.55397
AACTCAGAGTGCGTGA-1-4861STDY7462256	CTGCTGTGTGACGGTA-1-BCP009_Total	DC_cDC1	B_Cycling	0.0781141	5.65346	0.52798
AACTCAGAGTGCGTGA-1-4861STDY7462256	GTGTTAGTCAACTCTT-1-BCP008_Total	DC_cDC1	B_Cycling	0.0817637	5.65346	0.506876
AACTCAGAGTGCGTGA-1-4861STDY7462256	GCACATAAGGTGCACA-1-4861STDY7528600	DC_cDC1	DC_CCR7+	0.12994	5.65346	0.44825
AACTCAGAGTGCGTGA-1-4861STDY7462256	ACGCAGCAGGTGTTAA-1-BCP005_Total	DC_cDC1	B_Cycling	0.369343	5.65346	0.399738
AACTCAGAGTGCGTGA-1-4861STDY7462256	AACTCCCTCACGACTA-1-4861STDY7528598	DC_cDC1	T_CD4+_naive	-0.0345093	5.65346	0.369004
AACTCAGAGTGCGTGA-1-4861STDY7462256	GCTGCGAAGTGAACGC-1-BCP005_Total	DC_cDC1	B_Cycling	0.0223798	5.65346	0.353413
AACTCAGAGTGCGTGA-1-4861STDY7462256	ACACCCTCATCTACGA-1-BCP003_Total	DC_cDC1	B_activated	0.162203	5.65346	0.332771
AACTCAGAGTGCGTGA-1-4861STDY7462256	GCTGCAGTCAGGCCCA-1-BCP003_Total	DC_cDC1	T_CD4+_TfH_GC	-0.0674063	5.65346	0.286715
AACTCAGAGTGCGTGA-1-4861STDY7462256	CCGTACTGTCATATGC-1-BCP006_Total	DC_cDC1	B_Cycling	0.0666972	5.65346	0.275532
AACTCAGAGTGCGTGA-1-4861STDY7462256	CTTACCGAGCGCTTAT-1-BCP004_Total	DC_cDC1	T_Treg	0.339001	5.65346	0.232509
AACTCAGAGTGCGTGA-1-4861STDY7462256	GATCGCGCACATCCGG-1-BCP009_Total	DC_cDC1	T_Treg	0.112345	5.65346	0.199736
AACTCAGAGTGCGTGA-1-4861STDY7462256	CAGCATAGTCTAGTGT-1-BCP005_Total	DC_cDC1	B_naive	0.0115763	5.65346	0.185367
AACTCAGAGTGCGTGA-1-4861STDY7462256	GGCGACTGTCATGCAT-1-4861STDY7528597	DC_cDC1	B_mem	0.107826	5.65346	0.155751
AACTCAGAGTGCGTGA-1-4861STDY7462256	ACAGCTAGTAAACCTC-1-BCP003_Total	DC_cDC1	B_naive	0.0437862	5.65346	0.153149
AACTCAGAGTGCGTGA-1-4861STDY7462256	TAGTGGTAGGCGCTCT-1-BCP002_Total	DC_cDC1	B_Cycling	-0.054388	5.65346	0.153058
AACTCAGAGTGCGTGA-1-4861STDY7462256	TGTATTCGTTCCCTTG-1-BCP005_Total	DC_cDC1	B_plasma	0.120788	5.65346	0.134806
AACTCAGAGTGCGTGA-1-4861STDY7462256	GACAGAGTCCAAAGTC-1-BCP005_Total	DC_cDC1	B_Cycling	-0.205615	5.65346	0.0946394
AACTCAGAGTGCGTGA-1-4861STDY7462256	CTAGAGTAGGAATCGC-1-4861STDY7462255	DC_cDC1	B_mem	-0.0313225	5.65346	0.0935394
AACTCAGAGTGCGTGA-1-4861STDY7462256	AAGGCAGTCCTAGAAC-1-BCP005_Total	DC_cDC1	T_CD4+_naive	-0.00573054	5.65346	0.0915034
AACTCAGAGTGCGTGA-1-4861STDY7462256	CCACCTATCATGCTCC-1-Pan_T7935494	DC_cDC1	B_mem	-0.426366	5.65346	0.0901514
AACTCAGAGTGCGTGA-1-4861STDY7462256	TGCACCTCAAATACAG-1-4861STDY7528599	DC_cDC1	Macrophages_M1	-0.0330695	5.65346	0.0813342
AACTCAGAGTGCGTGA-1-4861STDY7462256	TACGGATCATCGGGTC-1-BCP004_Total	DC_cDC1	B_GC_DZ	0.0600292	5.65346	0.0691634
AACTCAGAGTGCGTGA-1-4861STDY7462256	TCAGCTCGTTGCTCCT-1-BCP005_Total	DC_cDC1	B_activated	-0.136273	5.65346	0.0649555
AACTCAGAGTGCGTGA-1-4861STDY7462256	TTCGAAGAGAAGGCCT-1-BCP006_Total	DC_cDC1	T_TfR	-0.0579364	5.65346	0.0648503
AACTCAGAGTGCGTGA-1-4861STDY7462256	GTACGTACAGACGCTC-1-BCP002_Total	DC_cDC1	B_Cycling	0.0130148	5.65346	0.0626684
AACTCAGAGTGCGTGA-1-4861STDY7462256	CGTAGGCCAGCCTATA-1-4861STDY7528599	DC_cDC1	T_CD4+	0.16175	5.65346	0.0613585
AACTCAGAGTGCGTGA-1-4861STDY7462256	TGTGGTAAGTGTACCT-1-BCP009_Total	DC_cDC1	T_CD8+_cytotoxic	-0.0209595	5.65346	0.0542279
AACTCAGAGTGCGTGA-1-4861STDY7462256	AATCCAGAGTGGTAGC-1-BCP003_Total	DC_cDC1	T_CD4+_TfH_GC	0.00684984	5.65346	0.0536944
AACTCAGAGTGCGTGA-1-4861STDY7462256	TCCACACTCAGTGCAT-1-Pan_T7935494	DC_cDC1	T_CD4+_naive	-0.0200711	5.65346	0.0381107
AACTCAGAGTGCGTGA-1-4861STDY7462256	CTGATCCCATCAGTCA-1-BCP004_Total	DC_cDC1	T_TfR	0.00928019	5.65346	0.035533
AACTCAGAGTGCGTGA-1-4861STDY7462256	GTGCTTCCACCATGTA-1-4861STDY7528597	DC_cDC1	Macrophages_M2	0.310192	5.65346	0.0300213
AACTCAGAGTGCGTGA-1-4861STDY7462256	TGAGCCGTCCAACCAA-1-Human_colon_16S8000484	DC_cDC1	Endo	0.281162	5.65346	0.028364
AACTCAGAGTGCGTGA-1-4861STDY7462256	AACTCAGAGGACTGGT-1-4861STDY7528600	DC_cDC1	T_Treg	0.237637	5.65346	0.0243834
AACTCAGAGTGCGTGA-1-4861STDY7462256	CTCGGAGTCAGTACGT-1-BCP009_Total	DC_cDC1	B_naive	0.154599	5.65346	0.0196099
AACTCAGAGTGCGTGA-1-4861STDY7462256	CTCGGAGGTGAGTGAC-1-BCP005_Total	DC_cDC1	B_GC_DZ	-0.0262612	5.65346	0.0184199
AACTCAGAGTGCGTGA-1-4861STDY7462256	GCACATAAGGGATGGG-1-BCP003_Total	DC_cDC1	B_naive	0.161123	5.65346	0.0172943
AACTCAGAGTGCGTGA-1-4861STDY7462256	CACCAGGAGCTAGCCC-1-BCP005_Total	DC_cDC1	B_Cycling	-0.17319	5.65346	0.015178
AACTCAGAGTGCGTGA-1-4861STDY7462256	TGGTTCCAGCCACCTG-1-BCP005_Total	DC_cDC1	B_Cycling	-0.141117	5.65346	0.0079327
AACTCAGAGTGCGTGA-1-4861STDY7462256	TGCCCATCATGTCTCC-1-Pan_T7935494	DC_cDC1	T_Treg	-0.0122369	5.65346	0.00546363
AACTCAGAGTGCGTGA-1-4861STDY7462256	TACGGGCCACTGTCGG-1-BCP005_Total	DC_cDC1	B_GC_DZ	-0.0291727	5.65346	0.00533425
AACTCAGAGTGCGTGA-1-4861STDY7462256	CGTCCATTCTTGCATT-1-BCP005_Total	DC_cDC1	B_Cycling	-0.138272	5.65346	0.00472932
AACTCAGAGTGCGTGA-1-4861STDY7462256	GGGAATGGTCAAAGAT-1-BCP009_Total	DC_cDC1	B_Cycling	0.0430063	5.65346	0.00427301
AACTCAGAGTGCGTGA-1-4861STDY7462256	TCTGAGAGTGTGACCC-1-BCP005_Total	DC_cDC1	B_GC_LZ	0.00105092	5.65346	0.00407354
AACTCAGAGTGCGTGA-1-4861STDY7462256	AGCCTAATCAGCGATT-1-BCP005_Total	DC_cDC1	B_Cycling	-0.138272	5.65346	0.00180278
AACTCAGAGTGCGTGA-1-4861STDY7462256	AATCCAGGTCAATACC-1-BCP005_Total	DC_cDC1	B_GC_DZ	0.0251321	5.65346	0.0013073
AACTCAGAGTGCGTGA-1-4861STDY7462256	GATTCAGCAGCTTAAC-1-4861STDY7462253	DC_cDC1	B_naive	-0.138272	5.65346	0.00105455
AACTCAGAGTGCGTGA-1-4861STDY7462256	CGCTGGAAGTGTCTCA-1-BCP005_Total	DC_cDC1	B_Cycling	-0.090355	5.65346	0.000115306
ATCCACCGTCGAATCT-1-4861STDY7462254	CCTTACGGTGTGGTTT-1-4861STDY7462253	B_mem	B_plasma	-0.515325	5.01082	9.25689
ATCCACCGTCGAATCT-1-4861STDY7462254	GATCGCGGTAAGGATT-1-Pan_T7935494	B_mem	T_CD4+_naive	0.676745	5.01082	8.31974
ATCCACCGTCGAATCT-1-4861STDY7462254	AGGCCGTCATTTCAGG-1-BCP002_Total	B_mem	B_GC_LZ	0.164532	5.01082	6.63326
ATCCACCGTCGAATCT-1-4861STDY7462254	GACCTGGCATTGAGCT-1-BCP009_Total	B_mem	Macrophages_M1	0.529057	5.01082	5.69241
ATCCACCGTCGAATCT-1-4861STDY7462254	AACTCAGAGTGCGTGA-1-4861STDY7462256	B_mem	DC_cDC1	0.211903	5.01082	5.65346
ATCCACCGTCGAATCT-1-4861STDY7462254	GATCAGTTCTAACCGA-1-BCP003_Total	B_mem	T_CD4+_naive	0.51451	5.01082	4.24897
ATCCACCGTCGAATCT-1-4861STDY7462254	AAGGAGCGTTTAGGAA-1-BCP005_Total	B_mem	B_GC_LZ	0.193106	5.01082	2.6077
ATCCACCGTCGAATCT-1-4861STDY7462254	GAGTCCGGTACTCGCG-1-BCP002_Total	B_mem	B_Cycling	0.382254	5.01082	2.32858
ATCCACCGTCGAATCT-1-4861STDY7462254	GGACGTCTCCAAACAC-1-BCP009_Total	B_mem	B_plasma	0.168944	5.01082	1.92321
ATCCACCGTCGAATCT-1-4861STDY7462254	GTGCGGTGTGGTAACG-1-BCP005_Total	B_mem	B_plasma	-0.291592	5.01082	1.85804
ATCCACCGTCGAATCT-1-4861STDY7462254	TATCAGGTCGCGCCAA-1-BCP004_Total	B_mem	T_CD8+_naive	0.531453	5.01082	1.8166
ATCCACCGTCGAATCT-1-4861STDY7462254	TCGGGACGTGTGTGCC-1-4861STDY7528600	B_mem	Endo	0.341451	5.01082	1.6261
ATCCACCGTCGAATCT-1-4861STDY7462254	GTTACAGGTGTAATGA-1-BCP009_Total	B_mem	T_CD8+_CD161+	0.448112	5.01082	1.51348
ATCCACCGTCGAATCT-1-4861STDY7462254	CAACTAGAGAGTACAT-1-BCP005_Total	B_mem	B_Cycling	-0.0312141	5.01082	1.4392
ATCCACCGTCGAATCT-1-4861STDY7462254	CGGAGCTTCAATACCG-1-BCP006_Total	B_mem	B_GC_DZ	-0.209542	5.01082	1.30462
ATCCACCGTCGAATCT-1-4861STDY7462254	ATAACGCCAGCTCGCA-1-BCP009_Total	B_mem	B_plasma	0.101545	5.01082	1.24118
ATCCACCGTCGAATCT-1-4861STDY7462254	AGGGTGAGTAAAGGAG-1-4861STDY7528597	B_mem	B_mem	-0.312162	5.01082	1.06858
ATCCACCGTCGAATCT-1-4861STDY7462254	AGAGCTTAGTGGGATC-1-4861STDY7528597	B_mem	T_CD8+_cytotoxic	0.35563	5.01082	0.904361
ATCCACCGTCGAATCT-1-4861STDY7462254	CGGACTGTCGTGGACC-1-Human_colon_16S7255678	B_mem	B_mem	0.240327	5.01082	0.804266
ATCCACCGTCGAATCT-1-4861STDY7462254	CAGTAACTCTGGCGTG-1-BCP008_Total	B_mem	B_mem	-0.196696	5.01082	0.794165
ATCCACCGTCGAATCT-1-4861STDY7462254	CGGAGTCCAGGATCGA-1-4861STDY7462253	B_mem	B_plasma	0.491014	5.01082	0.689223
ATCCACCGTCGAATCT-1-4861STDY7462254	GAGCAGAAGGTGTGGT-1-BCP009_Total	B_mem	T_CD8+_cytotoxic	0.344745	5.01082	0.676829
ATCCACCGTCGAATCT-1-4861STDY7462254	CATCGAAGTTACGCGC-1-BCP008_Total	B_mem	B_Cycling	-0.165508	5.01082	0.55397
ATCCACCGTCGAATCT-1-4861STDY7462254	CTGCTGTGTGACGGTA-1-BCP009_Total	B_mem	B_Cycling	0.0763963	5.01082	0.52798
ATCCACCGTCGAATCT-1-4861STDY7462254	GTGTTAGTCAACTCTT-1-BCP008_Total	B_mem	B_Cycling	-0.038057	5.01082	0.506876
ATCCACCGTCGAATCT-1-4861STDY7462254	GCACATAAGGTGCACA-1-4861STDY7528600	B_mem	DC_CCR7+	0.0836073	5.01082	0.44825
ATCCACCGTCGAATCT-1-4861STDY7462254	ACGCAGCAGGTGTTAA-1-BCP005_Total	B_mem	B_Cycling	0.0528436	5.01082	0.399738
ATCCACCGTCGAATCT-1-4861STDY7462254	AACTCCCTCACGACTA-1-4861STDY7528598	B_mem	T_CD4+_naive	0.16272	5.01082	0.369004
ATCCACCGTCGAATCT-1-4861STDY7462254	GCTGCGAAGTGAACGC-1-BCP005_Total	B_mem	B_Cycling	0.0790289	5.01082	0.353413
ATCCACCGTCGAATCT-1-4861STDY7462254	ACACCCTCATCTACGA-1-BCP003_Total	B_mem	B_activated	-0.108533	5.01082	0.332771
ATCCACCGTCGAATCT-1-4861STDY7462254	GCTGCAGTCAGGCCCA-1-BCP003_Total	B_mem	T_CD4+_TfH_GC	0.127932	5.01082	0.286715
ATCCACCGTCGAATCT-1-4861STDY7462254	CCGTACTGTCATATGC-1-BCP006_Total	B_mem	B_Cycling	0.111979	5.01082	0.275532
ATCCACCGTCGAATCT-1-4861STDY7462254	CTTACCGAGCGCTTAT-1-BCP004_Total	B_mem	T_Treg	0.0836196	5.01082	0.232509
ATCCACCGTCGAATCT-1-4861STDY7462254	GATCGCGCACATCCGG-1-BCP009_Total	B_mem	T_Treg	0.27959	5.01082	0.199736
ATCCACCGTCGAATCT-1-4861STDY7462254	CAGCATAGTCTAGTGT-1-BCP005_Total	B_mem	B_naive	-0.0733867	5.01082	0.185367
ATCCACCGTCGAATCT-1-4861STDY7462254	GGCGACTGTCATGCAT-1-4861STDY7528597	B_mem	B_mem	0.175947	5.01082	0.155751
ATCCACCGTCGAATCT-1-4861STDY7462254	ACAGCTAGTAAACCTC-1-BCP003_Total	B_mem	B_naive	0.0957055	5.01082	0.153149
ATCCACCGTCGAATCT-1-4861STDY7462254	TAGTGGTAGGCGCTCT-1-BCP002_Total	B_mem	B_Cycling	0.130142	5.01082	0.153058
ATCCACCGTCGAATCT-1-4861STDY7462254	TGTATTCGTTCCCTTG-1-BCP005_Total	B_mem	B_plasma	0.0118321	5.01082	0.134806
ATCCACCGTCGAATCT-1-4861STDY7462254	GACAGAGTCCAAAGTC-1-BCP005_Total	B_mem	B_Cycling	-0.196525	5.01082	0.0946394
ATCCACCGTCGAATCT-1-4861STDY7462254	CTAGAGTAGGAATCGC-1-4861STDY7462255	B_mem	B_mem	-0.168362	5.01082	0.0935394
ATCCACCGTCGAATCT-1-4861STDY7462254	AAGGCAGTCCTAGAAC-1-BCP005_Total	B_mem	T_CD4+_naive	0.12462	5.01082	0.0915034
ATCCACCGTCGAATCT-1-4861STDY7462254	CCACCTATCATGCTCC-1-Pan_T7935494	B_mem	B_mem	-0.327484	5.01082	0.0901514
ATCCACCGTCGAATCT-1-4861STDY7462254	TGCACCTCAAATACAG-1-4861STDY7528599	B_mem	Macrophages_M1	-0.208271	5.01082	0.0813342
ATCCACCGTCGAATCT-1-4861STDY7462254	TACGGATCATCGGGTC-1-BCP004_Total	B_mem	B_GC_DZ	-0.0511787	5.01082	0.0691634
ATCCACCGTCGAATCT-1-4861STDY7462254	TCAGCTCGTTGCTCCT-1-BCP005_Total	B_mem	B_activated	0.0408016	5.01082	0.0649555
ATCCACCGTCGAATCT-1-4861STDY7462254	TTCGAAGAGAAGGCCT-1-BCP006_Total	B_mem	T_TfR	0.112285	5.01082	0.0648503
ATCCACCGTCGAATCT-1-4861STDY7462254	GTACGTACAGACGCTC-1-BCP002_Total	B_mem	B_Cycling	0.319314	5.01082	0.0626684
ATCCACCGTCGAATCT-1-4861STDY7462254	CGTAGGCCAGCCTATA-1-4861STDY7528599	B_mem	T_CD4+	-0.028636	5.01082	0.0613585
ATCCACCGTCGAATCT-1-4861STDY7462254	TGTGGTAAGTGTACCT-1-BCP009_Total	B_mem	T_CD8+_cytotoxic	0.0909211	5.01082	0.0542279
ATCCACCGTCGAATCT-1-4861STDY7462254	AATCCAGAGTGGTAGC-1-BCP003_Total	B_mem	T_CD4+_TfH_GC	-0.0215851	5.01082	0.0536944
ATCCACCGTCGAATCT-1-4861STDY7462254	TCCACACTCAGTGCAT-1-Pan_T7935494	B_mem	T_CD4+_naive	0.0264104	5.01082	0.0381107
ATCCACCGTCGAATCT-1-4861STDY7462254	CTGATCCCATCAGTCA-1-BCP004_Total	B_mem	T_TfR	0.0315595	5.01082	0.035533
ATCCACCGTCGAATCT-1-4861STDY7462254	GTGCTTCCACCATGTA-1-4861STDY7528597	B_mem	Macrophages_M2	-0.0360082	5.01082	0.0300213
ATCCACCGTCGAATCT-1-4861STDY7462254	TGAGCCGTCCAACCAA-1-Human_colon_16S8000484	B_mem	Endo	0.110796	5.01082	0.028364
ATCCACCGTCGAATCT-1-4861STDY7462254	AACTCAGAGGACTGGT-1-4861STDY7528600	B_mem	T_Treg	0.134811	5.01082	0.0243834
ATCCACCGTCGAATCT-1-4861STDY7462254	CTCGGAGTCAGTACGT-1-BCP009_Total	B_mem	B_naive	-0.00880557	5.01082	0.0196099
ATCCACCGTCGAATCT-1-4861STDY7462254	CTCGGAGGTGAGTGAC-1-BCP005_Total	B_mem	B_GC_DZ	-0.0512025	5.01082	0.0184199
ATCCACCGTCGAATCT-1-4861STDY7462254	GCACATAAGGGATGGG-1-BCP003_Total	B_mem	B_naive	0.104724	5.01082	0.0172943
ATCCACCGTCGAATCT-1-4861STDY7462254	CACCAGGAGCTAGCCC-1-BCP005_Total	B_mem	B_Cycling	-0.111732	5.01082	0.015178
ATCCACCGTCGAATCT-1-4861STDY7462254	TGGTTCCAGCCACCTG-1-BCP005_Total	B_mem	B_Cycling	-0.115994	5.01082	0.0079327
ATCCACCGTCGAATCT-1-4861STDY7462254	TGCCCATCATGTCTCC-1-Pan_T7935494	B_mem	T_Treg	0.0293713	5.01082	0.00546363
ATCCACCGTCGAATCT-1-4861STDY7462254	TACGGGCCACTGTCGG-1-BCP005_Total	B_mem	B_GC_DZ	-0.103288	5.01082	0.00533425
ATCCACCGTCGAATCT-1-4861STDY7462254	CGTCCATTCTTGCATT-1-BCP005_Total	B_mem	B_Cycling	-0.103288	5.01082	0.00472932
ATCCACCGTCGAATCT-1-4861STDY7462254	GGGAATGGTCAAAGAT-1-BCP009_Total	B_mem	B_Cycling	0.0899458	5.01082	0.00427301
ATCCACCGTCGAATCT-1-4861STDY7462254	TCTGAGAGTGTGACCC-1-BCP005_Total	B_mem	B_GC_LZ	-0.0347275	5.01082	0.00407354
ATCCACCGTCGAATCT-1-4861STDY7462254	AGCCTAATCAGCGATT-1-BCP005_Total	B_mem	B_Cycling	-0.103288	5.01082	0.00180278
ATCCACCGTCGAATCT-1-4861STDY7462254	AATCCAGGTCAATACC-1-BCP005_Total	B_mem	B_GC_DZ	-0.0295562	5.01082	0.0013073
ATCCACCGTCGAATCT-1-4861STDY7462254	GATTCAGCAGCTTAAC-1-4861STDY7462253	B_mem	B_naive	-0.0970186	5.01082	0.00105455
ATCCACCGTCGAATCT-1-4861STDY7462254	CGCTGGAAGTGTCTCA-1-BCP005_Total	B_mem	B_Cycling	-0.00208264	5.01082	0.000115306
GATCAGTTCTAACCGA-1-BCP003_Total	CCTTACGGTGTGGTTT-1-4861STDY7462253	T_CD4+_naive	B_plasma	-0.557834	4.24897	9.25689
GATCAGTTCTAACCGA-1-BCP003_Total	GATCGCGGTAAGGATT-1-Pan_T7935494	T_CD4+_naive	T_CD4+_naive	0.550015	4.24897	8.31974
GATCAGTTCTAACCGA-1-BCP003_Total	AGGCCGTCATTTCAGG-1-BCP002_Total	T_CD4+_naive	B_GC_LZ	0.118074	4.24897	6.63326
GATCAGTTCTAACCGA-1-BCP003_Total	GACCTGGCATTGAGCT-1-BCP009_Total	T_CD4+_naive	Macrophages_M1	0.485269	4.24897	5.69241
GATCAGTTCTAACCGA-1-BCP003_Total	AACTCAGAGTGCGTGA-1-4861STDY7462256	T_CD4+_naive	DC_cDC1	0.191307	4.24897	5.65346
GATCAGTTCTAACCGA-1-BCP003_Total	ATCCACCGTCGAATCT-1-4861STDY7462254	T_CD4+_naive	B_mem	0.51451	4.24897	5.01082
GATCAGTTCTAACCGA-1-BCP003_Total	AAGGAGCGTTTAGGAA-1-BCP005_Total	T_CD4+_naive	B_GC_LZ	0.0147027	4.24897	2.6077
GATCAGTTCTAACCGA-1-BCP003_Total	GAGTCCGGTACTCGCG-1-BCP002_Total	T_CD4+_naive	B_Cycling	0.508364	4.24897	2.32858
GATCAGTTCTAACCGA-1-BCP003_Total	GGACGTCTCCAAACAC-1-BCP009_Total	T_CD4+_naive	B_plasma	0.0204633	4.24897	1.92321
GATCAGTTCTAACCGA-1-BCP003_Total	GTGCGGTGTGGTAACG-1-BCP005_Total	T_CD4+_naive	B_plasma	-0.395407	4.24897	1.85804
GATCAGTTCTAACCGA-1-BCP003_Total	TATCAGGTCGCGCCAA-1-BCP004_Total	T_CD4+_naive	T_CD8+_naive	0.659261	4.24897	1.8166
GATCAGTTCTAACCGA-1-BCP003_Total	TCGGGACGTGTGTGCC-1-4861STDY7528600	T_CD4+_naive	Endo	0.279044	4.24897	1.6261
GATCAGTTCTAACCGA-1-BCP003_Total	GTTACAGGTGTAATGA-1-BCP009_Total	T_CD4+_naive	T_CD8+_CD161+	0.235211	4.24897	1.51348
GATCAGTTCTAACCGA-1-BCP003_Total	CAACTAGAGAGTACAT-1-BCP005_Total	T_CD4+_naive	B_Cycling	-0.184272	4.24897	1.4392
GATCAGTTCTAACCGA-1-BCP003_Total	CGGAGCTTCAATACCG-1-BCP006_Total	T_CD4+_naive	B_GC_DZ	-0.345339	4.24897	1.30462
GATCAGTTCTAACCGA-1-BCP003_Total	ATAACGCCAGCTCGCA-1-BCP009_Total	T_CD4+_naive	B_plasma	-0.0196199	4.24897	1.24118
GATCAGTTCTAACCGA-1-BCP003_Total	AGGGTGAGTAAAGGAG-1-4861STDY7528597	T_CD4+_naive	B_mem	-0.509111	4.24897	1.06858
GATCAGTTCTAACCGA-1-BCP003_Total	AGAGCTTAGTGGGATC-1-4861STDY7528597	T_CD4+_naive	T_CD8+_cytotoxic	0.479288	4.24897	0.904361
GATCAGTTCTAACCGA-1-BCP003_Total	CGGACTGTCGTGGACC-1-Human_colon_16S7255678	T_CD4+_naive	B_mem	0.0514227	4.24897	0.804266
GATCAGTTCTAACCGA-1-BCP003_Total	CAGTAACTCTGGCGTG-1-BCP008_Total	T_CD4+_naive	B_mem	-0.447947	4.24897	0.794165
GATCAGTTCTAACCGA-1-BCP003_Total	CGGAGTCCAGGATCGA-1-4861STDY7462253	T_CD4+_naive	B_plasma	0.677529	4.24897	0.689223
GATCAGTTCTAACCGA-1-BCP003_Total	GAGCAGAAGGTGTGGT-1-BCP009_Total	T_CD4+_naive	T_CD8+_cytotoxic	-0.133689	4.24897	0.676829
GATCAGTTCTAACCGA-1-BCP003_Total	CATCGAAGTTACGCGC-1-BCP008_Total	T_CD4+_naive	B_Cycling	-0.22391	4.24897	0.55397
GATCAGTTCTAACCGA-1-BCP003_Total	CTGCTGTGTGACGGTA-1-BCP009_Total	T_CD4+_naive	B_Cycling	0.1198	4.24897	0.52798
GATCAGTTCTAACCGA-1-BCP003_Total	GTGTTAGTCAACTCTT-1-BCP008_Total	T_CD4+_naive	B_Cycling	-0.00158033	4.24897	0.506876
GATCAGTTCTAACCGA-1-BCP003_Total	GCACATAAGGTGCACA-1-4861STDY7528600	T_CD4+_naive	DC_CCR7+	0.196538	4.24897	0.44825
GATCAGTTCTAACCGA-1-BCP003_Total	ACGCAGCAGGTGTTAA-1-BCP005_Total	T_CD4+_naive	B_Cycling	0.131543	4.24897	0.399738
GATCAGTTCTAACCGA-1-BCP003_Total	AACTCCCTCACGACTA-1-4861STDY7528598	T_CD4+_naive	T_CD4+_naive	0.348443	4.24897	0.369004
GATCAGTTCTAACCGA-1-BCP003_Total	GCTGCGAAGTGAACGC-1-BCP005_Total	T_CD4+_naive	B_Cycling	0.438205	4.24897	0.353413
GATCAGTTCTAACCGA-1-BCP003_Total	ACACCCTCATCTACGA-1-BCP003_Total	T_CD4+_naive	B_activated	0.0743025	4.24897	0.332771
GATCAGTTCTAACCGA-1-BCP003_Total	GCTGCAGTCAGGCCCA-1-BCP003_Total	T_CD4+_naive	T_CD4+_TfH_GC	0.0914069	4.24897	0.286715
GATCAGTTCTAACCGA-1-BCP003_Total	CCGTACTGTCATATGC-1-BCP006_Total	T_CD4+_naive	B_Cycling	0.426437	4.24897	0.275532
GATCAGTTCTAACCGA-1-BCP003_Total	CTTACCGAGCGCTTAT-1-BCP004_Total	T_CD4+_naive	T_Treg	0.17585	4.24897	0.232509
GATCAGTTCTAACCGA-1-BCP003_Total	GATCGCGCACATCCGG-1-BCP009_Total	T_CD4+_naive	T_Treg	0.322191	4.24897	0.199736
GATCAGTTCTAACCGA-1-BCP003_Total	CAGCATAGTCTAGTGT-1-BCP005_Total	T_CD4+_naive	B_naive	0.0115852	4.24897	0.185367
GATCAGTTCTAACCGA-1-BCP003_Total	GGCGACTGTCATGCAT-1-4861STDY7528597	T_CD4+_naive	B_mem	0.019365	4.24897	0.155751
GATCAGTTCTAACCGA-1-BCP003_Total	ACAGCTAGTAAACCTC-1-BCP003_Total	T_CD4+_naive	B_naive	-0.0413654	4.24897	0.153149
GATCAGTTCTAACCGA-1-BCP003_Total	TAGTGGTAGGCGCTCT-1-BCP002_Total	T_CD4+_naive	B_Cycling	0.09285	4.24897	0.153058
GATCAGTTCTAACCGA-1-BCP003_Total	TGTATTCGTTCCCTTG-1-BCP005_Total	T_CD4+_naive	B_plasma	-0.108207	4.24897	0.134806
GATCAGTTCTAACCGA-1-BCP003_Total	GACAGAGTCCAAAGTC-1-BCP005_Total	T_CD4+_naive	B_Cycling	-0.142665	4.24897	0.0946394
GATCAGTTCTAACCGA-1-BCP003_Total	CTAGAGTAGGAATCGC-1-4861STDY7462255	T_CD4+_naive	B_mem	-0.193096	4.24897	0.0935394
GATCAGTTCTAACCGA-1-BCP003_Total	AAGGCAGTCCTAGAAC-1-BCP005_Total	T_CD4+_naive	T_CD4+_naive	0.12067	4.24897	0.0915034
GATCAGTTCTAACCGA-1-BCP003_Total	CCACCTATCATGCTCC-1-Pan_T7935494	T_CD4+_naive	B_mem	-0.309489	4.24897	0.0901514
GATCAGTTCTAACCGA-1-BCP003_Total	TGCACCTCAAATACAG-1-4861STDY7528599	T_CD4+_naive	Macrophages_M1	-0.238159	4.24897	0.0813342
GATCAGTTCTAACCGA-1-BCP003_Total	TACGGATCATCGGGTC-1-BCP004_Total	T_CD4+_naive	B_GC_DZ	0.00618044	4.24897	0.0691634
GATCAGTTCTAACCGA-1-BCP003_Total	TCAGCTCGTTGCTCCT-1-BCP005_Total	T_CD4+_naive	B_activated	-0.151809	4.24897	0.0649555
GATCAGTTCTAACCGA-1-BCP003_Total	TTCGAAGAGAAGGCCT-1-BCP006_Total	T_CD4+_naive	T_TfR	0.12318	4.24897	0.0648503
GATCAGTTCTAACCGA-1-BCP003_Total	GTACGTACAGACGCTC-1-BCP002_Total	T_CD4+_naive	B_Cycling	0.0704455	4.24897	0.0626684
GATCAGTTCTAACCGA-1-BCP003_Total	CGTAGGCCAGCCTATA-1-4861STDY7528599	T_CD4+_naive	T_CD4+	0.132253	4.24897	0.0613585
GATCAGTTCTAACCGA-1-BCP003_Total	TGTGGTAAGTGTACCT-1-BCP009_Total	T_CD4+_naive	T_CD8+_cytotoxic	0.0633754	4.24897	0.0542279
GATCAGTTCTAACCGA-1-BCP003_Total	AATCCAGAGTGGTAGC-1-BCP003_Total	T_CD4+_naive	T_CD4+_TfH_GC	0.214269	4.24897	0.0536944
GATCAGTTCTAACCGA-1-BCP003_Total	TCCACACTCAGTGCAT-1-Pan_T7935494	T_CD4+_naive	T_CD4+_naive	0.17794	4.24897	0.0381107
GATCAGTTCTAACCGA-1-BCP003_Total	CTGATCCCATCAGTCA-1-BCP004_Total	T_CD4+_naive	T_TfR	-0.0841414	4.24897	0.035533
GATCAGTTCTAACCGA-1-BCP003_Total	GTGCTTCCACCATGTA-1-4861STDY7528597	T_CD4+_naive	Macrophages_M2	0.0832085	4.24897	0.0300213
GATCAGTTCTAACCGA-1-BCP003_Total	TGAGCCGTCCAACCAA-1-Human_colon_16S8000484	T_CD4+_naive	Endo	-0.0596418	4.24897	0.028364
GATCAGTTCTAACCGA-1-BCP003_Total	AACTCAGAGGACTGGT-1-4861STDY7528600	T_CD4+_naive	T_Treg	-0.0841414	4.24897	0.0243834
GATCAGTTCTAACCGA-1-BCP003_Total	CTCGGAGTCAGTACGT-1-BCP009_Total	T_CD4+_naive	B_naive	0.049191	4.24897	0.0196099
GATCAGTTCTAACCGA-1-BCP003_Total	CTCGGAGGTGAGTGAC-1-BCP005_Total	T_CD4+_naive	B_GC_DZ	-0.0841414	4.24897	0.0184199
GATCAGTTCTAACCGA-1-BCP003_Total	GCACATAAGGGATGGG-1-BCP003_Total	T_CD4+_naive	B_naive	-0.0334362	4.24897	0.0172943
GATCAGTTCTAACCGA-1-BCP003_Total	CACCAGGAGCTAGCCC-1-BCP005_Total	T_CD4+_naive	B_Cycling	-0.120177	4.24897	0.015178
GATCAGTTCTAACCGA-1-BCP003_Total	TGGTTCCAGCCACCTG-1-BCP005_Total	T_CD4+_naive	B_Cycling	-0.0944918	4.24897	0.0079327
GATCAGTTCTAACCGA-1-BCP003_Total	TGCCCATCATGTCTCC-1-Pan_T7935494	T_CD4+_naive	T_Treg	0.117875	4.24897	0.00546363
GATCAGTTCTAACCGA-1-BCP003_Total	TACGGGCCACTGTCGG-1-BCP005_Total	T_CD4+_naive	B_GC_DZ	-0.0841414	4.24897	0.00533425
GATCAGTTCTAACCGA-1-BCP003_Total	CGTCCATTCTTGCATT-1-BCP005_Total	T_CD4+_naive	B_Cycling	-0.0841414	4.24897	0.00472932
GATCAGTTCTAACCGA-1-BCP003_Total	GGGAATGGTCAAAGAT-1-BCP009_Total	T_CD4+_naive	B_Cycling	-0.0135217	4.24897	0.00427301
GATCAGTTCTAACCGA-1-BCP003_Total	TCTGAGAGTGTGACCC-1-BCP005_Total	T_CD4+_naive	B_GC_LZ	-0.0950473	4.24897	0.00407354
GATCAGTTCTAACCGA-1-BCP003_Total	AGCCTAATCAGCGATT-1-BCP005_Total	T_CD4+_naive	B_Cycling	-0.0841414	4.24897	0.00180278
GATCAGTTCTAACCGA-1-BCP003_Total	AATCCAGGTCAATACC-1-BCP005_Total	T_CD4+_naive	B_GC_DZ	-0.0841414	4.24897	0.0013073
GATCAGTTCTAACCGA-1-BCP003_Total	GATTCAGCAGCTTAAC-1-4861STDY7462253	T_CD4+_naive	B_naive	-0.0841414	4.24897	0.00105455
GATCAGTTCTAACCGA-1-BCP003_Total	CGCTGGAAGTGTCTCA-1-BCP005_Total	T_CD4+_naive	B_Cycling	0.0423632	4.24897	0.000115306
AAGGAGCGTTTAGGAA-1-BCP005_Total	CCTTACGGTGTGGTTT-1-4861STDY7462253	B_GC_LZ	B_plasma	-0.354077	2.6077	9.25689
AAGGAGCGTTTAGGAA-1-BCP005_Total	GATCGCGGTAAGGATT-1-Pan_T7935494	B_GC_LZ	T_CD4+_naive	0.143916	2.6077	8.31974
AAGGAGCGTTTAGGAA-1-BCP005_Total	AGGCCGTCATTTCAGG-1-BCP002_Total	B_GC_LZ	B_GC_LZ	0.236876	2.6077	6.63326
AAGGAGCGTTTAGGAA-1-BCP005_Total	GACCTGGCATTGAGCT-1-BCP009_Total	B_GC_LZ	Macrophages_M1	0.387257	2.6077	5.69241
AAGGAGCGTTTAGGAA-1-BCP005_Total	AACTCAGAGTGCGTGA-1-4861STDY7462256	B_GC_LZ	DC_cDC1	0.385464	2.6077	5.65346
AAGGAGCGTTTAGGAA-1-BCP005_Total	ATCCACCGTCGAATCT-1-4861STDY7462254	B_GC_LZ	B_mem	0.193106	2.6077	5.01082
AAGGAGCGTTTAGGAA-1-BCP005_Total	GATCAGTTCTAACCGA-1-BCP003_Total	B_GC_LZ	T_CD4+_naive	0.0147027	2.6077	4.24897
AAGGAGCGTTTAGGAA-1-BCP005_Total	GAGTCCGGTACTCGCG-1-BCP002_Total	B_GC_LZ	B_Cycling	0.204694	2.6077	2.32858
AAGGAGCGTTTAGGAA-1-BCP005_Total	GGACGTCTCCAAACAC-1-BCP009_Total	B_GC_LZ	B_plasma	-0.155562	2.6077	1.92321
AAGGAGCGTTTAGGAA-1-BCP005_Total	GTGCGGTGTGGTAACG-1-BCP005_Total	B_GC_LZ	B_plasma	-0.307315	2.6077	1.85804
AAGGAGCGTTTAGGAA-1-BCP005_Total	TATCAGGTCGCGCCAA-1-BCP004_Total	B_GC_LZ	T_CD8+_naive	0.039047	2.6077	1.8166
AAGGAGCGTTTAGGAA-1-BCP005_Total	TCGGGACGTGTGTGCC-1-4861STDY7528600	B_GC_LZ	Endo	0.292681	2.6077	1.6261
AAGGAGCGTTTAGGAA-1-BCP005_Total	GTTACAGGTGTAATGA-1-BCP009_Total	B_GC_LZ	T_CD8+_CD161+	0.0994293	2.6077	1.51348
AAGGAGCGTTTAGGAA-1-BCP005_Total	CAACTAGAGAGTACAT-1-BCP005_Total	B_GC_LZ	B_Cycling	-0.137953	2.6077	1.4392
AAGGAGCGTTTAGGAA-1-BCP005_Total	CGGAGCTTCAATACCG-1-BCP006_Total	B_GC_LZ	B_GC_DZ	-0.257792	2.6077	1.30462
AAGGAGCGTTTAGGAA-1-BCP005_Total	ATAACGCCAGCTCGCA-1-BCP009_Total	B_GC_LZ	B_plasma	0.0331821	2.6077	1.24118
AAGGAGCGTTTAGGAA-1-BCP005_Total	AGGGTGAGTAAAGGAG-1-4861STDY7528597	B_GC_LZ	B_mem	-0.214445	2.6077	1.06858
AAGGAGCGTTTAGGAA-1-BCP005_Total	AGAGCTTAGTGGGATC-1-4861STDY7528597	B_GC_LZ	T_CD8+_cytotoxic	0.0202114	2.6077	0.904361
AAGGAGCGTTTAGGAA-1-BCP005_Total	CGGACTGTCGTGGACC-1-Human_colon_16S7255678	B_GC_LZ	B_mem	0.179363	2.6077	0.804266
AAGGAGCGTTTAGGAA-1-BCP005_Total	CAGTAACTCTGGCGTG-1-BCP008_Total	B_GC_LZ	B_mem	-0.280896	2.6077	0.794165
AAGGAGCGTTTAGGAA-1-BCP005_Total	CGGAGTCCAGGATCGA-1-4861STDY7462253	B_GC_LZ	B_plasma	0.323055	2.6077	0.689223
AAGGAGCGTTTAGGAA-1-BCP005_Total	GAGCAGAAGGTGTGGT-1-BCP009_Total	B_GC_LZ	T_CD8+_cytotoxic	0.254112	2.6077	0.676829
AAGGAGCGTTTAGGAA-1-BCP005_Total	CATCGAAGTTACGCGC-1-BCP008_Total	B_GC_LZ	B_Cycling	-0.0881669	2.6077	0.55397
AAGGAGCGTTTAGGAA-1-BCP005_Total	CTGCTGTGTGACGGTA-1-BCP009_Total	B_GC_LZ	B_Cycling	0.270264	2.6077	0.52798
AAGGAGCGTTTAGGAA-1-BCP005_Total	GTGTTAGTCAACTCTT-1-BCP008_Total	B_GC_LZ	B_Cycling	0.21996	2.6077	0.506876
AAGGAGCGTTTAGGAA-1-BCP005_Total	GCACATAAGGTGCACA-1-4861STDY7528600	B_GC_LZ	DC_CCR7+	-0.0275647	2.6077	0.44825
AAGGAGCGTTTAGGAA-1-BCP005_Total	ACGCAGCAGGTGTTAA-1-BCP005_Total	B_GC_LZ	B_Cycling	0.332076	2.6077	0.399738
AAGGAGCGTTTAGGAA-1-BCP005_Total	AACTCCCTCACGACTA-1-4861STDY7528598	B_GC_LZ	T_CD4+_naive	-0.104991	2.6077	0.369004
AAGGAGCGTTTAGGAA-1-BCP005_Total	GCTGCGAAGTGAACGC-1-BCP005_Total	B_GC_LZ	B_Cycling	0.0690691	2.6077	0.353413
AAGGAGCGTTTAGGAA-1-BCP005_Total	ACACCCTCATCTACGA-1-BCP003_Total	B_GC_LZ	B_activated	0.226171	2.6077	0.332771
AAGGAGCGTTTAGGAA-1-BCP005_Total	GCTGCAGTCAGGCCCA-1-BCP003_Total	B_GC_LZ	T_CD4+_TfH_GC	0.0388221	2.6077	0.286715
AAGGAGCGTTTAGGAA-1-BCP005_Total	CCGTACTGTCATATGC-1-BCP006_Total	B_GC_LZ	B_Cycling	0.00462851	2.6077	0.275532
AAGGAGCGTTTAGGAA-1-BCP005_Total	CTTACCGAGCGCTTAT-1-BCP004_Total	B_GC_LZ	T_Treg	0.0556725	2.6077	0.232509
AAGGAGCGTTTAGGAA-1-BCP005_Total	GATCGCGCACATCCGG-1-BCP009_Total	B_GC_LZ	T_Treg	-0.0564509	2.6077	0.199736
AAGGAGCGTTTAGGAA-1-BCP005_Total	CAGCATAGTCTAGTGT-1-BCP005_Total	B_GC_LZ	B_naive	0.205315	2.6077	0.185367
AAGGAGCGTTTAGGAA-1-BCP005_Total	GGCGACTGTCATGCAT-1-4861STDY7528597	B_GC_LZ	B_mem	0.459055	2.6077	0.155751
AAGGAGCGTTTAGGAA-1-BCP005_Total	ACAGCTAGTAAACCTC-1-BCP003_Total	B_GC_LZ	B_naive	0.447956	2.6077	0.153149
AAGGAGCGTTTAGGAA-1-BCP005_Total	TAGTGGTAGGCGCTCT-1-BCP002_Total	B_GC_LZ	B_Cycling	0.0269242	2.6077	0.153058
AAGGAGCGTTTAGGAA-1-BCP005_Total	TGTATTCGTTCCCTTG-1-BCP005_Total	B_GC_LZ	B_plasma	-0.0932245	2.6077	0.134806
AAGGAGCGTTTAGGAA-1-BCP005_Total	GACAGAGTCCAAAGTC-1-BCP005_Total	B_GC_LZ	B_Cycling	-0.0578105	2.6077	0.0946394
AAGGAGCGTTTAGGAA-1-BCP005_Total	CTAGAGTAGGAATCGC-1-4861STDY7462255	B_GC_LZ	B_mem	-0.0966376	2.6077	0.0935394
AAGGAGCGTTTAGGAA-1-BCP005_Total	AAGGCAGTCCTAGAAC-1-BCP005_Total	B_GC_LZ	T_CD4+_naive	-0.069455	2.6077	0.0915034
AAGGAGCGTTTAGGAA-1-BCP005_Total	CCACCTATCATGCTCC-1-Pan_T7935494	B_GC_LZ	B_mem	-0.198095	2.6077	0.0901514
AAGGAGCGTTTAGGAA-1-BCP005_Total	TGCACCTCAAATACAG-1-4861STDY7528599	B_GC_LZ	Macrophages_M1	-0.1784	2.6077	0.0813342
AAGGAGCGTTTAGGAA-1-BCP005_Total	TACGGATCATCGGGTC-1-BCP004_Total	B_GC_LZ	B_GC_DZ	0.21026	2.6077	0.0691634
AAGGAGCGTTTAGGAA-1-BCP005_Total	TCAGCTCGTTGCTCCT-1-BCP005_Total	B_GC_LZ	B_activated	-0.125311	2.6077	0.0649555
AAGGAGCGTTTAGGAA-1-BCP005_Total	TTCGAAGAGAAGGCCT-1-BCP006_Total	B_GC_LZ	T_TfR	-0.069455	2.6077	0.0648503
AAGGAGCGTTTAGGAA-1-BCP005_Total	GTACGTACAGACGCTC-1-BCP002_Total	B_GC_LZ	B_Cycling	-0.0102744	2.6077	0.0626684
AAGGAGCGTTTAGGAA-1-BCP005_Total	CGTAGGCCAGCCTATA-1-4861STDY7528599	B_GC_LZ	T_CD4+	0.12661	2.6077	0.0613585
AAGGAGCGTTTAGGAA-1-BCP005_Total	TGTGGTAAGTGTACCT-1-BCP009_Total	B_GC_LZ	T_CD8+_cytotoxic	0.0530039	2.6077	0.0542279
AAGGAGCGTTTAGGAA-1-BCP005_Total	AATCCAGAGTGGTAGC-1-BCP003_Total	B_GC_LZ	T_CD4+_TfH_GC	0.049073	2.6077	0.0536944
AAGGAGCGTTTAGGAA-1-BCP005_Total	TCCACACTCAGTGCAT-1-Pan_T7935494	B_GC_LZ	T_CD4+_naive	-0.0589398	2.6077	0.0381107
AAGGAGCGTTTAGGAA-1-BCP005_Total	CTGATCCCATCAGTCA-1-BCP004_Total	B_GC_LZ	T_TfR	0.0368785	2.6077	0.035533
AAGGAGCGTTTAGGAA-1-BCP005_Total	GTGCTTCCACCATGTA-1-4861STDY7528597	B_GC_LZ	Macrophages_M2	0.146808	2.6077	0.0300213
AAGGAGCGTTTAGGAA-1-BCP005_Total	TGAGCCGTCCAACCAA-1-Human_colon_16S8000484	B_GC_LZ	Endo	0.111365	2.6077	0.028364
AAGGAGCGTTTAGGAA-1-BCP005_Total	AACTCAGAGGACTGGT-1-4861STDY7528600	B_GC_LZ	T_Treg	0.0713907	2.6077	0.0243834
AAGGAGCGTTTAGGAA-1-BCP005_Total	CTCGGAGTCAGTACGT-1-BCP009_Total	B_GC_LZ	B_naive	0.0708434	2.6077	0.0196099
AAGGAGCGTTTAGGAA-1-BCP005_Total	CTCGGAGGTGAGTGAC-1-BCP005_Total	B_GC_LZ	B_GC_DZ	0.197821	2.6077	0.0184199
AAGGAGCGTTTAGGAA-1-BCP005_Total	GCACATAAGGGATGGG-1-BCP003_Total	B_GC_LZ	B_naive	0.302398	2.6077	0.0172943
AAGGAGCGTTTAGGAA-1-BCP005_Total	CACCAGGAGCTAGCCC-1-BCP005_Total	B_GC_LZ	B_Cycling	-0.0879357	2.6077	0.015178
AAGGAGCGTTTAGGAA-1-BCP005_Total	TGGTTCCAGCCACCTG-1-BCP005_Total	B_GC_LZ	B_Cycling	-0.0779987	2.6077	0.0079327
AAGGAGCGTTTAGGAA-1-BCP005_Total	TGCCCATCATGTCTCC-1-Pan_T7935494	B_GC_LZ	T_Treg	-0.0231996	2.6077	0.00546363
AAGGAGCGTTTAGGAA-1-BCP005_Total	TACGGGCCACTGTCGG-1-BCP005_Total	B_GC_LZ	B_GC_DZ	-0.069455	2.6077	0.00533425
AAGGAGCGTTTAGGAA-1-BCP005_Total	CGTCCATTCTTGCATT-1-BCP005_Total	B_GC_LZ	B_Cycling	-0.069455	2.6077	0.00472932
AAGGAGCGTTTAGGAA-1-BCP005_Total	GGGAATGGTCAAAGAT-1-BCP009_Total	B_GC_LZ	B_Cycling	0.460858	2.6077	0.00427301
AAGGAGCGTTTAGGAA-1-BCP005_Total	TCTGAGAGTGTGACCC-1-BCP005_Total	B_GC_LZ	B_GC_LZ	-0.0767279	2.6077	0.00407354
AAGGAGCGTTTAGGAA-1-BCP005_Total	AGCCTAATCAGCGATT-1-BCP005_Total	B_GC_LZ	B_Cycling	-0.069455	2.6077	0.00180278
AAGGAGCGTTTAGGAA-1-BCP005_Total	AATCCAGGTCAATACC-1-BCP005_Total	B_GC_LZ	B_GC_DZ	-0.0526097	2.6077	0.0013073
AAGGAGCGTTTAGGAA-1-BCP005_Total	GATTCAGCAGCTTAAC-1-4861STDY7462253	B_GC_LZ	B_naive	-0.069455	2.6077	0.00105455
AAGGAGCGTTTAGGAA-1-BCP005_Total	CGCTGGAAGTGTCTCA-1-BCP005_Total	B_GC_LZ	B_Cycling	-0.0110219	2.6077	0.000115306
GAGTCCGGTACTCGCG-1-BCP002_Total	CCTTACGGTGTGGTTT-1-4861STDY7462253	B_Cycling	B_plasma	-0.462984	2.32858	9.25689
GAGTCCGGTACTCGCG-1-BCP002_Total	GATCGCGGTAAGGATT-1-Pan_T7935494	B_Cycling	T_CD4+_naive	0.331633	2.32858	8.31974
GAGTCCGGTACTCGCG-1-BCP002_Total	AGGCCGTCATTTCAGG-1-BCP002_Total	B_Cycling	B_GC_LZ	0.120949	2.32858	6.63326
GAGTCCGGTACTCGCG-1-BCP002_Total	GACCTGGCATTGAGCT-1-BCP009_Total	B_Cycling	Macrophages_M1	0.395619	2.32858	5.69241
GAGTCCGGTACTCGCG-1-BCP002_Total	AACTCAGAGTGCGTGA-1-4861STDY7462256	B_Cycling	DC_cDC1	0.148899	2.32858	5.65346
GAGTCCGGTACTCGCG-1-BCP002_Total	ATCCACCGTCGAATCT-1-4861STDY7462254	B_Cycling	B_mem	0.382254	2.32858	5.01082
GAGTCCGGTACTCGCG-1-BCP002_Total	GATCAGTTCTAACCGA-1-BCP003_Total	B_Cycling	T_CD4+_naive	0.508364	2.32858	4.24897
GAGTCCGGTACTCGCG-1-BCP002_Total	AAGGAGCGTTTAGGAA-1-BCP005_Total	B_Cycling	B_GC_LZ	0.204694	2.32858	2.6077
GAGTCCGGTACTCGCG-1-BCP002_Total	GGACGTCTCCAAACAC-1-BCP009_Total	B_Cycling	B_plasma	0.213343	2.32858	1.92321
GAGTCCGGTACTCGCG-1-BCP002_Total	GTGCGGTGTGGTAACG-1-BCP005_Total	B_Cycling	B_plasma	-0.318086	2.32858	1.85804
GAGTCCGGTACTCGCG-1-BCP002_Total	TATCAGGTCGCGCCAA-1-BCP004_Total	B_Cycling	T_CD8+_naive	0.36195	2.32858	1.8166
GAGTCCGGTACTCGCG-1-BCP002_Total	TCGGGACGTGTGTGCC-1-4861STDY7528600	B_Cycling	Endo	0.228594	2.32858	1.6261
GAGTCCGGTACTCGCG-1-BCP002_Total	GTTACAGGTGTAATGA-1-BCP009_Total	B_Cycling	T_CD8+_CD161+	0.184102	2.32858	1.51348
GAGTCCGGTACTCGCG-1-BCP002_Total	CAACTAGAGAGTACAT-1-BCP005_Total	B_Cycling	B_Cycling	-0.108494	2.32858	1.4392
GAGTCCGGTACTCGCG-1-BCP002_Total	CGGAGCTTCAATACCG-1-BCP006_Total	B_Cycling	B_GC_DZ	-0.257319	2.32858	1.30462
GAGTCCGGTACTCGCG-1-BCP002_Total	ATAACGCCAGCTCGCA-1-BCP009_Total	B_Cycling	B_plasma	-0.0703526	2.32858	1.24118
GAGTCCGGTACTCGCG-1-BCP002_Total	AGGGTGAGTAAAGGAG-1-4861STDY7528597	B_Cycling	B_mem	-0.385814	2.32858	1.06858
GAGTCCGGTACTCGCG-1-BCP002_Total	AGAGCTTAGTGGGATC-1-4861STDY7528597	B_Cycling	T_CD8+_cytotoxic	0.228967	2.32858	0.904361
GAGTCCGGTACTCGCG-1-BCP002_Total	CGGACTGTCGTGGACC-1-Human_colon_16S7255678	B_Cycling	B_mem	0.18114	2.32858	0.804266
GAGTCCGGTACTCGCG-1-BCP002_Total	CAGTAACTCTGGCGTG-1-BCP008_Total	B_Cycling	B_mem	-0.367807	2.32858	0.794165
GAGTCCGGTACTCGCG-1-BCP002_Total	CGGAGTCCAGGATCGA-1-4861STDY7462253	B_Cycling	B_plasma	0.460519	2.32858	0.689223
GAGTCCGGTACTCGCG-1-BCP002_Total	GAGCAGAAGGTGTGGT-1-BCP009_Total	B_Cycling	T_CD8+_cytotoxic	-0.00477701	2.32858	0.676829
GAGTCCGGTACTCGCG-1-BCP002_Total	CATCGAAGTTACGCGC-1-BCP008_Total	B_Cycling	B_Cycling	-0.201346	2.32858	0.55397
GAGTCCGGTACTCGCG-1-BCP002_Total	CTGCTGTGTGACGGTA-1-BCP009_Total	B_Cycling	B_Cycling	0.329407	2.32858	0.52798
GAGTCCGGTACTCGCG-1-BCP002_Total	GTGTTAGTCAACTCTT-1-BCP008_Total	B_Cycling	B_Cycling	0.545926	2.32858	0.506876
GAGTCCGGTACTCGCG-1-BCP002_Total	GCACATAAGGTGCACA-1-4861STDY7528600	B_Cycling	DC_CCR7+	0.0351813	2.32858	0.44825
GAGTCCGGTACTCGCG-1-BCP002_Total	ACGCAGCAGGTGTTAA-1-BCP005_Total	B_Cycling	B_Cycling	0.131448	2.32858	0.399738
GAGTCCGGTACTCGCG-1-BCP002_Total	AACTCCCTCACGACTA-1-4861STDY7528598	B_Cycling	T_CD4+_naive	0.218758	2.32858	0.369004
GAGTCCGGTACTCGCG-1-BCP002_Total	GCTGCGAAGTGAACGC-1-BCP005_Total	B_Cycling	B_Cycling	0.126393	2.32858	0.353413
GAGTCCGGTACTCGCG-1-BCP002_Total	ACACCCTCATCTACGA-1-BCP003_Total	B_Cycling	B_activated	-0.0459448	2.32858	0.332771
GAGTCCGGTACTCGCG-1-BCP002_Total	GCTGCAGTCAGGCCCA-1-BCP003_Total	B_Cycling	T_CD4+_TfH_GC	0.505545	2.32858	0.286715
GAGTCCGGTACTCGCG-1-BCP002_Total	CCGTACTGTCATATGC-1-BCP006_Total	B_Cycling	B_Cycling	0.338048	2.32858	0.275532
GAGTCCGGTACTCGCG-1-BCP002_Total	CTTACCGAGCGCTTAT-1-BCP004_Total	B_Cycling	T_Treg	0.276229	2.32858	0.232509
GAGTCCGGTACTCGCG-1-BCP002_Total	GATCGCGCACATCCGG-1-BCP009_Total	B_Cycling	T_Treg	0.22587	2.32858	0.199736
GAGTCCGGTACTCGCG-1-BCP002_Total	CAGCATAGTCTAGTGT-1-BCP005_Total	B_Cycling	B_naive	0.407558	2.32858	0.185367
GAGTCCGGTACTCGCG-1-BCP002_Total	GGCGACTGTCATGCAT-1-4861STDY7528597	B_Cycling	B_mem	0.0859435	2.32858	0.155751
GAGTCCGGTACTCGCG-1-BCP002_Total	ACAGCTAGTAAACCTC-1-BCP003_Total	B_Cycling	B_naive	-0.0487675	2.32858	0.153149
GAGTCCGGTACTCGCG-1-BCP002_Total	TAGTGGTAGGCGCTCT-1-BCP002_Total	B_Cycling	B_Cycling	0.0631769	2.32858	0.153058
GAGTCCGGTACTCGCG-1-BCP002_Total	TGTATTCGTTCCCTTG-1-BCP005_Total	B_Cycling	B_plasma	-0.0858597	2.32858	0.134806
GAGTCCGGTACTCGCG-1-BCP002_Total	GACAGAGTCCAAAGTC-1-BCP005_Total	B_Cycling	B_Cycling	-0.0517045	2.32858	0.0946394
GAGTCCGGTACTCGCG-1-BCP002_Total	CTAGAGTAGGAATCGC-1-4861STDY7462255	B_Cycling	B_mem	-0.150429	2.32858	0.0935394
GAGTCCGGTACTCGCG-1-BCP002_Total	AAGGCAGTCCTAGAAC-1-BCP005_Total	B_Cycling	T_CD4+_naive	0.226982	2.32858	0.0915034
GAGTCCGGTACTCGCG-1-BCP002_Total	CCACCTATCATGCTCC-1-Pan_T7935494	B_Cycling	B_mem	-0.244755	2.32858	0.0901514
GAGTCCGGTACTCGCG-1-BCP002_Total	TGCACCTCAAATACAG-1-4861STDY7528599	B_Cycling	Macrophages_M1	-0.207654	2.32858	0.0813342
GAGTCCGGTACTCGCG-1-BCP002_Total	TACGGATCATCGGGTC-1-BCP004_Total	B_Cycling	B_GC_DZ	0.52455	2.32858	0.0691634
GAGTCCGGTACTCGCG-1-BCP002_Total	TCAGCTCGTTGCTCCT-1-BCP005_Total	B_Cycling	B_activated	-0.119637	2.32858	0.0649555
GAGTCCGGTACTCGCG-1-BCP002_Total	TTCGAAGAGAAGGCCT-1-BCP006_Total	B_Cycling	T_TfR	0.0161094	2.32858	0.0648503
GAGTCCGGTACTCGCG-1-BCP002_Total	GTACGTACAGACGCTC-1-BCP002_Total	B_Cycling	B_Cycling	0.143504	2.32858	0.0626684
GAGTCCGGTACTCGCG-1-BCP002_Total	CGTAGGCCAGCCTATA-1-4861STDY7528599	B_Cycling	T_CD4+	0.0328769	2.32858	0.0613585
GAGTCCGGTACTCGCG-1-BCP002_Total	TGTGGTAAGTGTACCT-1-BCP009_Total	B_Cycling	T_CD8+_cytotoxic	0.184378	2.32858	0.0542279
GAGTCCGGTACTCGCG-1-BCP002_Total	AATCCAGAGTGGTAGC-1-BCP003_Total	B_Cycling	T_CD4+_TfH_GC	0.106189	2.32858	0.0536944
GAGTCCGGTACTCGCG-1-BCP002_Total	TCCACACTCAGTGCAT-1-Pan_T7935494	B_Cycling	T_CD4+_naive	0.0113475	2.32858	0.0381107
GAGTCCGGTACTCGCG-1-BCP002_Total	CTGATCCCATCAGTCA-1-BCP004_Total	B_Cycling	T_TfR	-0.0663099	2.32858	0.035533
GAGTCCGGTACTCGCG-1-BCP002_Total	GTGCTTCCACCATGTA-1-4861STDY7528597	B_Cycling	Macrophages_M2	0.0573493	2.32858	0.0300213
GAGTCCGGTACTCGCG-1-BCP002_Total	TGAGCCGTCCAACCAA-1-Human_colon_16S8000484	B_Cycling	Endo	0.254914	2.32858	0.028364
GAGTCCGGTACTCGCG-1-BCP002_Total	AACTCAGAGGACTGGT-1-4861STDY7528600	B_Cycling	T_Treg	0.254986	2.32858	0.0243834
GAGTCCGGTACTCGCG-1-BCP002_Total	CTCGGAGTCAGTACGT-1-BCP009_Total	B_Cycling	B_naive	-0.0663099	2.32858	0.0196099
GAGTCCGGTACTCGCG-1-BCP002_Total	CTCGGAGGTGAGTGAC-1-BCP005_Total	B_Cycling	B_GC_DZ	-0.0663099	2.32858	0.0184199
GAGTCCGGTACTCGCG-1-BCP002_Total	GCACATAAGGGATGGG-1-BCP003_Total	B_Cycling	B_naive	-0.0789889	2.32858	0.0172943
GAGTCCGGTACTCGCG-1-BCP002_Total	CACCAGGAGCTAGCCC-1-BCP005_Total	B_Cycling	B_Cycling	-0.094709	2.32858	0.015178
GAGTCCGGTACTCGCG-1-BCP002_Total	TGGTTCCAGCCACCTG-1-BCP005_Total	B_Cycling	B_Cycling	-0.0744668	2.32858	0.0079327
GAGTCCGGTACTCGCG-1-BCP002_Total	TGCCCATCATGTCTCC-1-Pan_T7935494	B_Cycling	T_Treg	0.196015	2.32858	0.00546363
GAGTCCGGTACTCGCG-1-BCP002_Total	TACGGGCCACTGTCGG-1-BCP005_Total	B_Cycling	B_GC_DZ	-0.0663099	2.32858	0.00533425
GAGTCCGGTACTCGCG-1-BCP002_Total	CGTCCATTCTTGCATT-1-BCP005_Total	B_Cycling	B_Cycling	-0.0663099	2.32858	0.00472932
GAGTCCGGTACTCGCG-1-BCP002_Total	GGGAATGGTCAAAGAT-1-BCP009_Total	B_Cycling	B_Cycling	-0.0277689	2.32858	0.00427301
GAGTCCGGTACTCGCG-1-BCP002_Total	TCTGAGAGTGTGACCC-1-BCP005_Total	B_Cycling	B_GC_LZ	-0.0749046	2.32858	0.00407354
GAGTCCGGTACTCGCG-1-BCP002_Total	AGCCTAATCAGCGATT-1-BCP005_Total	B_Cycling	B_Cycling	-0.0663099	2.32858	0.00180278
GAGTCCGGTACTCGCG-1-BCP002_Total	AATCCAGGTCAATACC-1-BCP005_Total	B_Cycling	B_GC_DZ	-0.0663099	2.32858	0.0013073
GAGTCCGGTACTCGCG-1-BCP002_Total	GATTCAGCAGCTTAAC-1-4861STDY7462253	B_Cycling	B_naive	-0.0663099	2.32858	0.00105455
GAGTCCGGTACTCGCG-1-BCP002_Total	CGCTGGAAGTGTCTCA-1-BCP005_Total	B_Cycling	B_Cycling	-0.0102442	2.32858	0.000115306
GGACGTCTCCAAACAC-1-BCP009_Total	CCTTACGGTGTGGTTT-1-4861STDY7462253	B_plasma	B_plasma	0.0363927	1.92321	9.25689
GGACGTCTCCAAACAC-1-BCP009_Total	GATCGCGGTAAGGATT-1-Pan_T7935494	B_plasma	T_CD4+_naive	0.191657	1.92321	8.31974
GGACGTCTCCAAACAC-1-BCP009_Total	AGGCCGTCATTTCAGG-1-BCP002_Total	B_plasma	B_GC_LZ	0.116384	1.92321	6.63326
GGACGTCTCCAAACAC-1-BCP009_Total	GACCTGGCATTGAGCT-1-BCP009_Total	B_plasma	Macrophages_M1	0.0651323	1.92321	5.69241
GGACGTCTCCAAACAC-1-BCP009_Total	AACTCAGAGTGCGTGA-1-4861STDY7462256	B_plasma	DC_cDC1	-0.19867	1.92321	5.65346
GGACGTCTCCAAACAC-1-BCP009_Total	ATCCACCGTCGAATCT-1-4861STDY7462254	B_plasma	B_mem	0.168944	1.92321	5.01082
GGACGTCTCCAAACAC-1-BCP009_Total	GATCAGTTCTAACCGA-1-BCP003_Total	B_plasma	T_CD4+_naive	0.0204633	1.92321	4.24897
GGACGTCTCCAAACAC-1-BCP009_Total	AAGGAGCGTTTAGGAA-1-BCP005_Total	B_plasma	B_GC_LZ	-0.155562	1.92321	2.6077
GGACGTCTCCAAACAC-1-BCP009_Total	GAGTCCGGTACTCGCG-1-BCP002_Total	B_plasma	B_Cycling	0.213343	1.92321	2.32858
GGACGTCTCCAAACAC-1-BCP009_Total	GTGCGGTGTGGTAACG-1-BCP005_Total	B_plasma	B_plasma	-0.107819	1.92321	1.85804
GGACGTCTCCAAACAC-1-BCP009_Total	TATCAGGTCGCGCCAA-1-BCP004_Total	B_plasma	T_CD8+_naive	-0.135857	1.92321	1.8166
GGACGTCTCCAAACAC-1-BCP009_Total	TCGGGACGTGTGTGCC-1-4861STDY7528600	B_plasma	Endo	-0.0903889	1.92321	1.6261
GGACGTCTCCAAACAC-1-BCP009_Total	GTTACAGGTGTAATGA-1-BCP009_Total	B_plasma	T_CD8+_CD161+	0.0433859	1.92321	1.51348
GGACGTCTCCAAACAC-1-BCP009_Total	CAACTAGAGAGTACAT-1-BCP005_Total	B_plasma	B_Cycling	0.145856	1.92321	1.4392
GGACGTCTCCAAACAC-1-BCP009_Total	CGGAGCTTCAATACCG-1-BCP006_Total	B_plasma	B_GC_DZ	0.133842	1.92321	1.30462
GGACGTCTCCAAACAC-1-BCP009_Total	ATAACGCCAGCTCGCA-1-BCP009_Total	B_plasma	B_plasma	-0.0474806	1.92321	1.24118
GGACGTCTCCAAACAC-1-BCP009_Total	AGGGTGAGTAAAGGAG-1-4861STDY7528597	B_plasma	B_mem	0.00309855	1.92321	1.06858
GGACGTCTCCAAACAC-1-BCP009_Total	AGAGCTTAGTGGGATC-1-4861STDY7528597	B_plasma	T_CD8+_cytotoxic	-0.048396	1.92321	0.904361
GGACGTCTCCAAACAC-1-BCP009_Total	CGGACTGTCGTGGACC-1-Human_colon_16S7255678	B_plasma	B_mem	-0.146892	1.92321	0.804266
GGACGTCTCCAAACAC-1-BCP009_Total	CAGTAACTCTGGCGTG-1-BCP008_Total	B_plasma	B_mem	0.248514	1.92321	0.794165
GGACGTCTCCAAACAC-1-BCP009_Total	CGGAGTCCAGGATCGA-1-4861STDY7462253	B_plasma	B_plasma	-0.0482806	1.92321	0.689223
GGACGTCTCCAAACAC-1-BCP009_Total	GAGCAGAAGGTGTGGT-1-BCP009_Total	B_plasma	T_CD8+_cytotoxic	-0.12631	1.92321	0.676829
GGACGTCTCCAAACAC-1-BCP009_Total	CATCGAAGTTACGCGC-1-BCP008_Total	B_plasma	B_Cycling	-0.185473	1.92321	0.55397
GGACGTCTCCAAACAC-1-BCP009_Total	CTGCTGTGTGACGGTA-1-BCP009_Total	B_plasma	B_Cycling	0.00273777	1.92321	0.52798
GGACGTCTCCAAACAC-1-BCP009_Total	GTGTTAGTCAACTCTT-1-BCP008_Total	B_plasma	B_Cycling	0.0575482	1.92321	0.506876
GGACGTCTCCAAACAC-1-BCP009_Total	GCACATAAGGTGCACA-1-4861STDY7528600	B_plasma	DC_CCR7+	-0.101134	1.92321	0.44825
GGACGTCTCCAAACAC-1-BCP009_Total	ACGCAGCAGGTGTTAA-1-BCP005_Total	B_plasma	B_Cycling	-0.120435	1.92321	0.399738
GGACGTCTCCAAACAC-1-BCP009_Total	AACTCCCTCACGACTA-1-4861STDY7528598	B_plasma	T_CD4+_naive	-0.104211	1.92321	0.369004
GGACGTCTCCAAACAC-1-BCP009_Total	GCTGCGAAGTGAACGC-1-BCP005_Total	B_plasma	B_Cycling	0.127646	1.92321	0.353413
GGACGTCTCCAAACAC-1-BCP009_Total	ACACCCTCATCTACGA-1-BCP003_Total	B_plasma	B_activated	-0.014485	1.92321	0.332771
GGACGTCTCCAAACAC-1-BCP009_Total	GCTGCAGTCAGGCCCA-1-BCP003_Total	B_plasma	T_CD4+_TfH_GC	0.290636	1.92321	0.286715
GGACGTCTCCAAACAC-1-BCP009_Total	CCGTACTGTCATATGC-1-BCP006_Total	B_plasma	B_Cycling	-0.132017	1.92321	0.275532
GGACGTCTCCAAACAC-1-BCP009_Total	CTTACCGAGCGCTTAT-1-BCP004_Total	B_plasma	T_Treg	-0.0511826	1.92321	0.232509
GGACGTCTCCAAACAC-1-BCP009_Total	GATCGCGCACATCCGG-1-BCP009_Total	B_plasma	T_Treg	0.0875732	1.92321	0.199736
GGACGTCTCCAAACAC-1-BCP009_Total	CAGCATAGTCTAGTGT-1-BCP005_Total	B_plasma	B_naive	0.112908	1.92321	0.185367
GGACGTCTCCAAACAC-1-BCP009_Total	GGCGACTGTCATGCAT-1-4861STDY7528597	B_plasma	B_mem	-0.00875907	1.92321	0.155751
GGACGTCTCCAAACAC-1-BCP009_Total	ACAGCTAGTAAACCTC-1-BCP003_Total	B_plasma	B_naive	-0.0824348	1.92321	0.153149
GGACGTCTCCAAACAC-1-BCP009_Total	TAGTGGTAGGCGCTCT-1-BCP002_Total	B_plasma	B_Cycling	-0.129973	1.92321	0.153058
GGACGTCTCCAAACAC-1-BCP009_Total	TGTATTCGTTCCCTTG-1-BCP005_Total	B_plasma	B_plasma	-0.109024	1.92321	0.134806
GGACGTCTCCAAACAC-1-BCP009_Total	GACAGAGTCCAAAGTC-1-BCP005_Total	B_plasma	B_Cycling	0.0571854	1.92321	0.0946394
GGACGTCTCCAAACAC-1-BCP009_Total	CTAGAGTAGGAATCGC-1-4861STDY7462255	B_plasma	B_mem	-0.154825	1.92321	0.0935394
GGACGTCTCCAAACAC-1-BCP009_Total	AAGGCAGTCCTAGAAC-1-BCP005_Total	B_plasma	T_CD4+_naive	-0.0641717	1.92321	0.0915034
GGACGTCTCCAAACAC-1-BCP009_Total	CCACCTATCATGCTCC-1-Pan_T7935494	B_plasma	B_mem	-0.0513951	1.92321	0.0901514
GGACGTCTCCAAACAC-1-BCP009_Total	TGCACCTCAAATACAG-1-4861STDY7528599	B_plasma	Macrophages_M1	0.231188	1.92321	0.0813342
GGACGTCTCCAAACAC-1-BCP009_Total	TACGGATCATCGGGTC-1-BCP004_Total	B_plasma	B_GC_DZ	0.0630324	1.92321	0.0691634
GGACGTCTCCAAACAC-1-BCP009_Total	TCAGCTCGTTGCTCCT-1-BCP005_Total	B_plasma	B_activated	0.101198	1.92321	0.0649555
GGACGTCTCCAAACAC-1-BCP009_Total	TTCGAAGAGAAGGCCT-1-BCP006_Total	B_plasma	T_TfR	-0.0641717	1.92321	0.0648503
GGACGTCTCCAAACAC-1-BCP009_Total	GTACGTACAGACGCTC-1-BCP002_Total	B_plasma	B_Cycling	-0.0497894	1.92321	0.0626684
GGACGTCTCCAAACAC-1-BCP009_Total	CGTAGGCCAGCCTATA-1-4861STDY7528599	B_plasma	T_CD4+	-0.0851761	1.92321	0.0613585
GGACGTCTCCAAACAC-1-BCP009_Total	TGTGGTAAGTGTACCT-1-BCP009_Total	B_plasma	T_CD8+_cytotoxic	0.139065	1.92321	0.0542279
GGACGTCTCCAAACAC-1-BCP009_Total	AATCCAGAGTGGTAGC-1-BCP003_Total	B_plasma	T_CD4+_TfH_GC	-0.0975858	1.92321	0.0536944
GGACGTCTCCAAACAC-1-BCP009_Total	TCCACACTCAGTGCAT-1-Pan_T7935494	B_plasma	T_CD4+_naive	0.00543252	1.92321	0.0381107
GGACGTCTCCAAACAC-1-BCP009_Total	CTGATCCCATCAGTCA-1-BCP004_Total	B_plasma	T_TfR	-0.0641717	1.92321	0.035533
GGACGTCTCCAAACAC-1-BCP009_Total	GTGCTTCCACCATGTA-1-4861STDY7528597	B_plasma	Macrophages_M2	-0.0396979	1.92321	0.0300213
GGACGTCTCCAAACAC-1-BCP009_Total	TGAGCCGTCCAACCAA-1-Human_colon_16S8000484	B_plasma	Endo	-0.0670318	1.92321	0.028364
GGACGTCTCCAAACAC-1-BCP009_Total	AACTCAGAGGACTGGT-1-4861STDY7528600	B_plasma	T_Treg	-0.0525781	1.92321	0.0243834
GGACGTCTCCAAACAC-1-BCP009_Total	CTCGGAGTCAGTACGT-1-BCP009_Total	B_plasma	B_naive	-0.0641717	1.92321	0.0196099
GGACGTCTCCAAACAC-1-BCP009_Total	CTCGGAGGTGAGTGAC-1-BCP005_Total	B_plasma	B_GC_DZ	-0.0641717	1.92321	0.0184199
GGACGTCTCCAAACAC-1-BCP009_Total	GCACATAAGGGATGGG-1-BCP003_Total	B_plasma	B_naive	-0.0764418	1.92321	0.0172943
GGACGTCTCCAAACAC-1-BCP009_Total	CACCAGGAGCTAGCCC-1-BCP005_Total	B_plasma	B_Cycling	-0.0336659	1.92321	0.015178
GGACGTCTCCAAACAC-1-BCP009_Total	TGGTTCCAGCCACCTG-1-BCP005_Total	B_plasma	B_Cycling	-0.0720655	1.92321	0.0079327
GGACGTCTCCAAACAC-1-BCP009_Total	TGCCCATCATGTCTCC-1-Pan_T7935494	B_plasma	T_Treg	0.253561	1.92321	0.00546363
GGACGTCTCCAAACAC-1-BCP009_Total	TACGGGCCACTGTCGG-1-BCP005_Total	B_plasma	B_GC_DZ	-0.0641717	1.92321	0.00533425
GGACGTCTCCAAACAC-1-BCP009_Total	CGTCCATTCTTGCATT-1-BCP005_Total	B_plasma	B_Cycling	-0.0641717	1.92321	0.00472932
GGACGTCTCCAAACAC-1-BCP009_Total	GGGAATGGTCAAAGAT-1-BCP009_Total	B_plasma	B_Cycling	-0.0641717	1.92321	0.00427301
GGACGTCTCCAAACAC-1-BCP009_Total	TCTGAGAGTGTGACCC-1-BCP005_Total	B_plasma	B_GC_LZ	-0.0724892	1.92321	0.00407354
GGACGTCTCCAAACAC-1-BCP009_Total	AGCCTAATCAGCGATT-1-BCP005_Total	B_plasma	B_Cycling	-0.0641717	1.92321	0.00180278
GGACGTCTCCAAACAC-1-BCP009_Total	AATCCAGGTCAATACC-1-BCP005_Total	B_plasma	B_GC_DZ	-0.0641717	1.92321	0.0013073
GGACGTCTCCAAACAC-1-BCP009_Total	GATTCAGCAGCTTAAC-1-4861STDY7462253	B_plasma	B_naive	-0.0641717	1.92321	0.00105455
GGACGTCTCCAAACAC-1-BCP009_Total	CGCTGGAAGTGTCTCA-1-BCP005_Total	B_plasma	B_Cycling	0.0113539	1.92321	0.000115306
GTGCGGTGTGGTAACG-1-BCP005_Total	CCTTACGGTGTGGTTT-1-4861STDY7462253	B_plasma	B_plasma	0.647152	1.85804	9.25689
GTGCGGTGTGGTAACG-1-BCP005_Total	GATCGCGGTAAGGATT-1-Pan_T7935494	B_plasma	T_CD4+_naive	-0.4526	1.85804	8.31974
GTGCGGTGTGGTAACG-1-BCP005_Total	AGGCCGTCATTTCAGG-1-BCP002_Total	B_plasma	B_GC_LZ	-0.456638	1.85804	6.63326
GTGCGGTGTGGTAACG-1-BCP005_Total	GACCTGGCATTGAGCT-1-BCP009_Total	B_plasma	Macrophages_M1	-0.488362	1.85804	5.69241
GTGCGGTGTGGTAACG-1-BCP005_Total	AACTCAGAGTGCGTGA-1-4861STDY7462256	B_plasma	DC_cDC1	-0.185606	1.85804	5.65346
GTGCGGTGTGGTAACG-1-BCP005_Total	ATCCACCGTCGAATCT-1-4861STDY7462254	B_plasma	B_mem	-0.291592	1.85804	5.01082
GTGCGGTGTGGTAACG-1-BCP005_Total	GATCAGTTCTAACCGA-1-BCP003_Total	B_plasma	T_CD4+_naive	-0.395407	1.85804	4.24897
GTGCGGTGTGGTAACG-1-BCP005_Total	AAGGAGCGTTTAGGAA-1-BCP005_Total	B_plasma	B_GC_LZ	-0.307315	1.85804	2.6077
GTGCGGTGTGGTAACG-1-BCP005_Total	GAGTCCGGTACTCGCG-1-BCP002_Total	B_plasma	B_Cycling	-0.318086	1.85804	2.32858
GTGCGGTGTGGTAACG-1-BCP005_Total	GGACGTCTCCAAACAC-1-BCP009_Total	B_plasma	B_plasma	-0.107819	1.85804	1.92321
GTGCGGTGTGGTAACG-1-BCP005_Total	TATCAGGTCGCGCCAA-1-BCP004_Total	B_plasma	T_CD8+_naive	-0.335472	1.85804	1.8166
GTGCGGTGTGGTAACG-1-BCP005_Total	TCGGGACGTGTGTGCC-1-4861STDY7528600	B_plasma	Endo	-0.336208	1.85804	1.6261
GTGCGGTGTGGTAACG-1-BCP005_Total	GTTACAGGTGTAATGA-1-BCP009_Total	B_plasma	T_CD8+_CD161+	-0.201534	1.85804	1.51348
GTGCGGTGTGGTAACG-1-BCP005_Total	CAACTAGAGAGTACAT-1-BCP005_Total	B_plasma	B_Cycling	0.198966	1.85804	1.4392
GTGCGGTGTGGTAACG-1-BCP005_Total	CGGAGCTTCAATACCG-1-BCP006_Total	B_plasma	B_GC_DZ	0.536908	1.85804	1.30462
GTGCGGTGTGGTAACG-1-BCP005_Total	ATAACGCCAGCTCGCA-1-BCP009_Total	B_plasma	B_plasma	0.245508	1.85804	1.24118
GTGCGGTGTGGTAACG-1-BCP005_Total	AGGGTGAGTAAAGGAG-1-4861STDY7528597	B_plasma	B_mem	0.548204	1.85804	1.06858
GTGCGGTGTGGTAACG-1-BCP005_Total	AGAGCTTAGTGGGATC-1-4861STDY7528597	B_plasma	T_CD8+_cytotoxic	-0.255343	1.85804	0.904361
GTGCGGTGTGGTAACG-1-BCP005_Total	CGGACTGTCGTGGACC-1-Human_colon_16S7255678	B_plasma	B_mem	-0.22093	1.85804	0.804266
GTGCGGTGTGGTAACG-1-BCP005_Total	CAGTAACTCTGGCGTG-1-BCP008_Total	B_plasma	B_mem	0.527493	1.85804	0.794165
GTGCGGTGTGGTAACG-1-BCP005_Total	CGGAGTCCAGGATCGA-1-4861STDY7462253	B_plasma	B_plasma	-0.465725	1.85804	0.689223
GTGCGGTGTGGTAACG-1-BCP005_Total	GAGCAGAAGGTGTGGT-1-BCP009_Total	B_plasma	T_CD8+_cytotoxic	-0.186212	1.85804	0.676829
GTGCGGTGTGGTAACG-1-BCP005_Total	CATCGAAGTTACGCGC-1-BCP008_Total	B_plasma	B_Cycling	0.540948	1.85804	0.55397
GTGCGGTGTGGTAACG-1-BCP005_Total	CTGCTGTGTGACGGTA-1-BCP009_Total	B_plasma	B_Cycling	-0.143669	1.85804	0.52798
GTGCGGTGTGGTAACG-1-BCP005_Total	GTGTTAGTCAACTCTT-1-BCP008_Total	B_plasma	B_Cycling	-0.0823073	1.85804	0.506876
GTGCGGTGTGGTAACG-1-BCP005_Total	GCACATAAGGTGCACA-1-4861STDY7528600	B_plasma	DC_CCR7+	-0.190264	1.85804	0.44825
GTGCGGTGTGGTAACG-1-BCP005_Total	ACGCAGCAGGTGTTAA-1-BCP005_Total	B_plasma	B_Cycling	-0.240012	1.85804	0.399738
GTGCGGTGTGGTAACG-1-BCP005_Total	AACTCCCTCACGACTA-1-4861STDY7528598	B_plasma	T_CD4+_naive	-0.137063	1.85804	0.369004
GTGCGGTGTGGTAACG-1-BCP005_Total	GCTGCGAAGTGAACGC-1-BCP005_Total	B_plasma	B_Cycling	-0.161305	1.85804	0.353413
GTGCGGTGTGGTAACG-1-BCP005_Total	ACACCCTCATCTACGA-1-BCP003_Total	B_plasma	B_activated	-0.193277	1.85804	0.332771
GTGCGGTGTGGTAACG-1-BCP005_Total	GCTGCAGTCAGGCCCA-1-BCP003_Total	B_plasma	T_CD4+_TfH_GC	-0.152564	1.85804	0.286715
GTGCGGTGTGGTAACG-1-BCP005_Total	CCGTACTGTCATATGC-1-BCP006_Total	B_plasma	B_Cycling	-0.202624	1.85804	0.275532
GTGCGGTGTGGTAACG-1-BCP005_Total	CTTACCGAGCGCTTAT-1-BCP004_Total	B_plasma	T_Treg	-0.148802	1.85804	0.232509
GTGCGGTGTGGTAACG-1-BCP005_Total	GATCGCGCACATCCGG-1-BCP009_Total	B_plasma	T_Treg	-0.0831097	1.85804	0.199736
GTGCGGTGTGGTAACG-1-BCP005_Total	CAGCATAGTCTAGTGT-1-BCP005_Total	B_plasma	B_naive	-0.130013	1.85804	0.185367
GTGCGGTGTGGTAACG-1-BCP005_Total	GGCGACTGTCATGCAT-1-4861STDY7528597	B_plasma	B_mem	-0.128064	1.85804	0.155751
GTGCGGTGTGGTAACG-1-BCP005_Total	ACAGCTAGTAAACCTC-1-BCP003_Total	B_plasma	B_naive	-0.110492	1.85804	0.153149
GTGCGGTGTGGTAACG-1-BCP005_Total	TAGTGGTAGGCGCTCT-1-BCP002_Total	B_plasma	B_Cycling	-0.103117	1.85804	0.153058
GTGCGGTGTGGTAACG-1-BCP005_Total	TGTATTCGTTCCCTTG-1-BCP005_Total	B_plasma	B_plasma	0.442623	1.85804	0.134806
GTGCGGTGTGGTAACG-1-BCP005_Total	GACAGAGTCCAAAGTC-1-BCP005_Total	B_plasma	B_Cycling	-0.10267	1.85804	0.0946394
GTGCGGTGTGGTAACG-1-BCP005_Total	CTAGAGTAGGAATCGC-1-4861STDY7462255	B_plasma	B_mem	0.597234	1.85804	0.0935394
GTGCGGTGTGGTAACG-1-BCP005_Total	AAGGCAGTCCTAGAAC-1-BCP005_Total	B_plasma	T_CD4+_naive	-0.0810833	1.85804	0.0915034
GTGCGGTGTGGTAACG-1-BCP005_Total	CCACCTATCATGCTCC-1-Pan_T7935494	B_plasma	B_mem	-0.0165071	1.85804	0.0901514
GTGCGGTGTGGTAACG-1-BCP005_Total	TGCACCTCAAATACAG-1-4861STDY7528599	B_plasma	Macrophages_M1	-0.103773	1.85804	0.0813342
GTGCGGTGTGGTAACG-1-BCP005_Total	TACGGATCATCGGGTC-1-BCP004_Total	B_plasma	B_GC_DZ	-0.0778149	1.85804	0.0691634
GTGCGGTGTGGTAACG-1-BCP005_Total	TCAGCTCGTTGCTCCT-1-BCP005_Total	B_plasma	B_activated	-0.0342512	1.85804	0.0649555
GTGCGGTGTGGTAACG-1-BCP005_Total	TTCGAAGAGAAGGCCT-1-BCP006_Total	B_plasma	T_TfR	-0.0757567	1.85804	0.0648503
GTGCGGTGTGGTAACG-1-BCP005_Total	GTACGTACAGACGCTC-1-BCP002_Total	B_plasma	B_Cycling	-0.077657	1.85804	0.0626684
GTGCGGTGTGGTAACG-1-BCP005_Total	CGTAGGCCAGCCTATA-1-4861STDY7528599	B_plasma	T_CD4+	-0.102615	1.85804	0.0613585
GTGCGGTGTGGTAACG-1-BCP005_Total	TGTGGTAAGTGTACCT-1-BCP009_Total	B_plasma	T_CD8+_cytotoxic	-0.0660314	1.85804	0.0542279
GTGCGGTGTGGTAACG-1-BCP005_Total	AATCCAGAGTGGTAGC-1-BCP003_Total	B_plasma	T_CD4+_TfH_GC	-0.118324	1.85804	0.0536944
GTGCGGTGTGGTAACG-1-BCP005_Total	TCCACACTCAGTGCAT-1-Pan_T7935494	B_plasma	T_CD4+_naive	-0.0599239	1.85804	0.0381107
GTGCGGTGTGGTAACG-1-BCP005_Total	CTGATCCCATCAGTCA-1-BCP004_Total	B_plasma	T_TfR	-0.0800321	1.85804	0.035533
GTGCGGTGTGGTAACG-1-BCP005_Total	GTGCTTCCACCATGTA-1-4861STDY7528597	B_plasma	Macrophages_M2	-0.0596733	1.85804	0.0300213
GTGCGGTGTGGTAACG-1-BCP005_Total	TGAGCCGTCCAACCAA-1-Human_colon_16S8000484	B_plasma	Endo	-0.0620626	1.85804	0.028364
GTGCGGTGTGGTAACG-1-BCP005_Total	AACTCAGAGGACTGGT-1-4861STDY7528600	B_plasma	T_Treg	-0.0439302	1.85804	0.0243834
GTGCGGTGTGGTAACG-1-BCP005_Total	CTCGGAGTCAGTACGT-1-BCP009_Total	B_plasma	B_naive	-0.0580912	1.85804	0.0196099
GTGCGGTGTGGTAACG-1-BCP005_Total	CTCGGAGGTGAGTGAC-1-BCP005_Total	B_plasma	B_GC_DZ	-0.08751	1.85804	0.0184199
GTGCGGTGTGGTAACG-1-BCP005_Total	GCACATAAGGGATGGG-1-BCP003_Total	B_plasma	B_naive	-0.0234368	1.85804	0.0172943
GTGCGGTGTGGTAACG-1-BCP005_Total	CACCAGGAGCTAGCCC-1-BCP005_Total	B_plasma	B_Cycling	0.0615801	1.85804	0.015178
GTGCGGTGTGGTAACG-1-BCP005_Total	TGGTTCCAGCCACCTG-1-BCP005_Total	B_plasma	B_Cycling	-0.0652777	1.85804	0.0079327
GTGCGGTGTGGTAACG-1-BCP005_Total	TGCCCATCATGTCTCC-1-Pan_T7935494	B_plasma	T_Treg	-0.0445944	1.85804	0.00546363
GTGCGGTGTGGTAACG-1-BCP005_Total	TACGGGCCACTGTCGG-1-BCP005_Total	B_plasma	B_GC_DZ	-0.0246196	1.85804	0.00533425
GTGCGGTGTGGTAACG-1-BCP005_Total	CGTCCATTCTTGCATT-1-BCP005_Total	B_plasma	B_Cycling	-0.0625075	1.85804	0.00472932
GTGCGGTGTGGTAACG-1-BCP005_Total	GGGAATGGTCAAAGAT-1-BCP009_Total	B_plasma	B_Cycling	-0.0881637	1.85804	0.00427301
GTGCGGTGTGGTAACG-1-BCP005_Total	TCTGAGAGTGTGACCC-1-BCP005_Total	B_plasma	B_GC_LZ	0.0258197	1.85804	0.00407354
GTGCGGTGTGGTAACG-1-BCP005_Total	AGCCTAATCAGCGATT-1-BCP005_Total	B_plasma	B_Cycling	-0.0625075	1.85804	0.00180278
GTGCGGTGTGGTAACG-1-BCP005_Total	AATCCAGGTCAATACC-1-BCP005_Total	B_plasma	B_GC_DZ	0.0054409	1.85804	0.0013073
GTGCGGTGTGGTAACG-1-BCP005_Total	GATTCAGCAGCTTAAC-1-4861STDY7462253	B_plasma	B_naive	0.31962	1.85804	0.00105455
GTGCGGTGTGGTAACG-1-BCP005_Total	CGCTGGAAGTGTCTCA-1-BCP005_Total	B_plasma	B_Cycling	-0.0881637	1.85804	0.000115306
TATCAGGTCGCGCCAA-1-BCP004_Total	CCTTACGGTGTGGTTT-1-4861STDY7462253	T_CD8+_naive	B_plasma	-0.473789	1.8166	9.25689
TATCAGGTCGCGCCAA-1-BCP004_Total	GATCGCGGTAAGGATT-1-Pan_T7935494	T_CD8+_naive	T_CD4+_naive	0.479394	1.8166	8.31974
TATCAGGTCGCGCCAA-1-BCP004_Total	AGGCCGTCATTTCAGG-1-BCP002_Total	T_CD8+_naive	B_GC_LZ	0.185476	1.8166	6.63326
TATCAGGTCGCGCCAA-1-BCP004_Total	GACCTGGCATTGAGCT-1-BCP009_Total	T_CD8+_naive	Macrophages_M1	0.572447	1.8166	5.69241
TATCAGGTCGCGCCAA-1-BCP004_Total	AACTCAGAGTGCGTGA-1-4861STDY7462256	T_CD8+_naive	DC_cDC1	0.345337	1.8166	5.65346
TATCAGGTCGCGCCAA-1-BCP004_Total	ATCCACCGTCGAATCT-1-4861STDY7462254	T_CD8+_naive	B_mem	0.531453	1.8166	5.01082
TATCAGGTCGCGCCAA-1-BCP004_Total	GATCAGTTCTAACCGA-1-BCP003_Total	T_CD8+_naive	T_CD4+_naive	0.659261	1.8166	4.24897
TATCAGGTCGCGCCAA-1-BCP004_Total	AAGGAGCGTTTAGGAA-1-BCP005_Total	T_CD8+_naive	B_GC_LZ	0.039047	1.8166	2.6077
TATCAGGTCGCGCCAA-1-BCP004_Total	GAGTCCGGTACTCGCG-1-BCP002_Total	T_CD8+_naive	B_Cycling	0.36195	1.8166	2.32858
TATCAGGTCGCGCCAA-1-BCP004_Total	GGACGTCTCCAAACAC-1-BCP009_Total	T_CD8+_naive	B_plasma	-0.135857	1.8166	1.92321
TATCAGGTCGCGCCAA-1-BCP004_Total	GTGCGGTGTGGTAACG-1-BCP005_Total	T_CD8+_naive	B_plasma	-0.335472	1.8166	1.85804
TATCAGGTCGCGCCAA-1-BCP004_Total	TCGGGACGTGTGTGCC-1-4861STDY7528600	T_CD8+_naive	Endo	0.410151	1.8166	1.6261
TATCAGGTCGCGCCAA-1-BCP004_Total	GTTACAGGTGTAATGA-1-BCP009_Total	T_CD8+_naive	T_CD8+_CD161+	0.222646	1.8166	1.51348
TATCAGGTCGCGCCAA-1-BCP004_Total	CAACTAGAGAGTACAT-1-BCP005_Total	T_CD8+_naive	B_Cycling	-0.228737	1.8166	1.4392
TATCAGGTCGCGCCAA-1-BCP004_Total	CGGAGCTTCAATACCG-1-BCP006_Total	T_CD8+_naive	B_GC_DZ	-0.351061	1.8166	1.30462
TATCAGGTCGCGCCAA-1-BCP004_Total	ATAACGCCAGCTCGCA-1-BCP009_Total	T_CD8+_naive	B_plasma	-0.0149164	1.8166	1.24118
TATCAGGTCGCGCCAA-1-BCP004_Total	AGGGTGAGTAAAGGAG-1-4861STDY7528597	T_CD8+_naive	B_mem	-0.450008	1.8166	1.06858
TATCAGGTCGCGCCAA-1-BCP004_Total	AGAGCTTAGTGGGATC-1-4861STDY7528597	T_CD8+_naive	T_CD8+_cytotoxic	0.583477	1.8166	0.904361
TATCAGGTCGCGCCAA-1-BCP004_Total	CGGACTGTCGTGGACC-1-Human_colon_16S7255678	T_CD8+_naive	B_mem	0.250331	1.8166	0.804266
TATCAGGTCGCGCCAA-1-BCP004_Total	CAGTAACTCTGGCGTG-1-BCP008_Total	T_CD8+_naive	B_mem	-0.348504	1.8166	0.794165
TATCAGGTCGCGCCAA-1-BCP004_Total	CGGAGTCCAGGATCGA-1-4861STDY7462253	T_CD8+_naive	B_plasma	0.491129	1.8166	0.689223
TATCAGGTCGCGCCAA-1-BCP004_Total	GAGCAGAAGGTGTGGT-1-BCP009_Total	T_CD8+_naive	T_CD8+_cytotoxic	0.0984061	1.8166	0.676829
TATCAGGTCGCGCCAA-1-BCP004_Total	CATCGAAGTTACGCGC-1-BCP008_Total	T_CD8+_naive	B_Cycling	-0.190583	1.8166	0.55397
TATCAGGTCGCGCCAA-1-BCP004_Total	CTGCTGTGTGACGGTA-1-BCP009_Total	T_CD8+_naive	B_Cycling	0.0330616	1.8166	0.52798
TATCAGGTCGCGCCAA-1-BCP004_Total	GTGTTAGTCAACTCTT-1-BCP008_Total	T_CD8+_naive	B_Cycling	0.0498179	1.8166	0.506876
TATCAGGTCGCGCCAA-1-BCP004_Total	GCACATAAGGTGCACA-1-4861STDY7528600	T_CD8+_naive	DC_CCR7+	0.240251	1.8166	0.44825
TATCAGGTCGCGCCAA-1-BCP004_Total	ACGCAGCAGGTGTTAA-1-BCP005_Total	T_CD8+_naive	B_Cycling	0.295053	1.8166	0.399738
TATCAGGTCGCGCCAA-1-BCP004_Total	AACTCCCTCACGACTA-1-4861STDY7528598	T_CD8+_naive	T_CD4+_naive	0.367292	1.8166	0.369004
TATCAGGTCGCGCCAA-1-BCP004_Total	GCTGCGAAGTGAACGC-1-BCP005_Total	T_CD8+_naive	B_Cycling	0.0674526	1.8166	0.353413
TATCAGGTCGCGCCAA-1-BCP004_Total	ACACCCTCATCTACGA-1-BCP003_Total	T_CD8+_naive	B_activated	-0.00187962	1.8166	0.332771
TATCAGGTCGCGCCAA-1-BCP004_Total	GCTGCAGTCAGGCCCA-1-BCP003_Total	T_CD8+_naive	T_CD4+_TfH_GC	0.104703	1.8166	0.286715
TATCAGGTCGCGCCAA-1-BCP004_Total	CCGTACTGTCATATGC-1-BCP006_Total	T_CD8+_naive	B_Cycling	0.174813	1.8166	0.275532
TATCAGGTCGCGCCAA-1-BCP004_Total	CTTACCGAGCGCTTAT-1-BCP004_Total	T_CD8+_naive	T_Treg	0.554774	1.8166	0.232509
TATCAGGTCGCGCCAA-1-BCP004_Total	GATCGCGCACATCCGG-1-BCP009_Total	T_CD8+_naive	T_Treg	0.293601	1.8166	0.199736
TATCAGGTCGCGCCAA-1-BCP004_Total	CAGCATAGTCTAGTGT-1-BCP005_Total	T_CD8+_naive	B_naive	-0.0105971	1.8166	0.185367
TATCAGGTCGCGCCAA-1-BCP004_Total	GGCGACTGTCATGCAT-1-4861STDY7528597	T_CD8+_naive	B_mem	0.0925759	1.8166	0.155751
TATCAGGTCGCGCCAA-1-BCP004_Total	ACAGCTAGTAAACCTC-1-BCP003_Total	T_CD8+_naive	B_naive	-0.0469743	1.8166	0.153149
TATCAGGTCGCGCCAA-1-BCP004_Total	TAGTGGTAGGCGCTCT-1-BCP002_Total	T_CD8+_naive	B_Cycling	0.0308896	1.8166	0.153058
TATCAGGTCGCGCCAA-1-BCP004_Total	TGTATTCGTTCCCTTG-1-BCP005_Total	T_CD8+_naive	B_plasma	-0.103771	1.8166	0.134806
TATCAGGTCGCGCCAA-1-BCP004_Total	GACAGAGTCCAAAGTC-1-BCP005_Total	T_CD8+_naive	B_Cycling	-0.126263	1.8166	0.0946394
TATCAGGTCGCGCCAA-1-BCP004_Total	CTAGAGTAGGAATCGC-1-4861STDY7462255	T_CD8+_naive	B_mem	-0.160917	1.8166	0.0935394
TATCAGGTCGCGCCAA-1-BCP004_Total	AAGGCAGTCCTAGAAC-1-BCP005_Total	T_CD8+_naive	T_CD4+_naive	0.0258979	1.8166	0.0915034
TATCAGGTCGCGCCAA-1-BCP004_Total	CCACCTATCATGCTCC-1-Pan_T7935494	T_CD8+_naive	B_mem	-0.243024	1.8166	0.0901514
TATCAGGTCGCGCCAA-1-BCP004_Total	TGCACCTCAAATACAG-1-4861STDY7528599	T_CD8+_naive	Macrophages_M1	-0.220618	1.8166	0.0813342
TATCAGGTCGCGCCAA-1-BCP004_Total	TACGGATCATCGGGTC-1-BCP004_Total	T_CD8+_naive	B_GC_DZ	0.0453177	1.8166	0.0691634
TATCAGGTCGCGCCAA-1-BCP004_Total	TCAGCTCGTTGCTCCT-1-BCP005_Total	T_CD8+_naive	B_activated	-0.0270663	1.8166	0.0649555
TATCAGGTCGCGCCAA-1-BCP004_Total	TTCGAAGAGAAGGCCT-1-BCP006_Total	T_CD8+_naive	T_TfR	0.124517	1.8166	0.0648503
TATCAGGTCGCGCCAA-1-BCP004_Total	GTACGTACAGACGCTC-1-BCP002_Total	T_CD8+_naive	B_Cycling	0.0684996	1.8166	0.0626684
TATCAGGTCGCGCCAA-1-BCP004_Total	CGTAGGCCAGCCTATA-1-4861STDY7528599	T_CD8+_naive	T_CD4+	0.18596	1.8166	0.0613585
TATCAGGTCGCGCCAA-1-BCP004_Total	TGTGGTAAGTGTACCT-1-BCP009_Total	T_CD8+_naive	T_CD8+_cytotoxic	-0.0443253	1.8166	0.0542279
TATCAGGTCGCGCCAA-1-BCP004_Total	AATCCAGAGTGGTAGC-1-BCP003_Total	T_CD8+_naive	T_CD4+_TfH_GC	0.0422665	1.8166	0.0536944
TATCAGGTCGCGCCAA-1-BCP004_Total	TCCACACTCAGTGCAT-1-Pan_T7935494	T_CD8+_naive	T_CD4+_naive	0.00522269	1.8166	0.0381107
TATCAGGTCGCGCCAA-1-BCP004_Total	CTGATCCCATCAGTCA-1-BCP004_Total	T_CD8+_naive	T_TfR	0.0448316	1.8166	0.035533
TATCAGGTCGCGCCAA-1-BCP004_Total	GTGCTTCCACCATGTA-1-4861STDY7528597	T_CD8+_naive	Macrophages_M2	0.0687198	1.8166	0.0300213
TATCAGGTCGCGCCAA-1-BCP004_Total	TGAGCCGTCCAACCAA-1-Human_colon_16S8000484	T_CD8+_naive	Endo	0.0920208	1.8166	0.028364
TATCAGGTCGCGCCAA-1-BCP004_Total	AACTCAGAGGACTGGT-1-4861STDY7528600	T_CD8+_naive	T_Treg	0.0571098	1.8166	0.0243834
TATCAGGTCGCGCCAA-1-BCP004_Total	CTCGGAGTCAGTACGT-1-BCP009_Total	T_CD8+_naive	B_naive	0.173066	1.8166	0.0196099
TATCAGGTCGCGCCAA-1-BCP004_Total	CTCGGAGGTGAGTGAC-1-BCP005_Total	T_CD8+_naive	B_GC_DZ	-0.0658409	1.8166	0.0184199
TATCAGGTCGCGCCAA-1-BCP004_Total	GCACATAAGGGATGGG-1-BCP003_Total	T_CD8+_naive	B_naive	-0.0395703	1.8166	0.0172943
TATCAGGTCGCGCCAA-1-BCP004_Total	CACCAGGAGCTAGCCC-1-BCP005_Total	T_CD8+_naive	B_Cycling	-0.0940391	1.8166	0.015178
TATCAGGTCGCGCCAA-1-BCP004_Total	TGGTTCCAGCCACCTG-1-BCP005_Total	T_CD8+_naive	B_Cycling	-0.0739401	1.8166	0.0079327
TATCAGGTCGCGCCAA-1-BCP004_Total	TGCCCATCATGTCTCC-1-Pan_T7935494	T_CD8+_naive	T_Treg	0.00212115	1.8166	0.00546363
TATCAGGTCGCGCCAA-1-BCP004_Total	TACGGGCCACTGTCGG-1-BCP005_Total	T_CD8+_naive	B_GC_DZ	-0.0658409	1.8166	0.00533425
TATCAGGTCGCGCCAA-1-BCP004_Total	CGTCCATTCTTGCATT-1-BCP005_Total	T_CD8+_naive	B_Cycling	-0.0658409	1.8166	0.00472932
TATCAGGTCGCGCCAA-1-BCP004_Total	GGGAATGGTCAAAGAT-1-BCP009_Total	T_CD8+_naive	B_Cycling	-0.0658409	1.8166	0.00427301
TATCAGGTCGCGCCAA-1-BCP004_Total	TCTGAGAGTGTGACCC-1-BCP005_Total	T_CD8+_naive	B_GC_LZ	-0.0743748	1.8166	0.00407354
TATCAGGTCGCGCCAA-1-BCP004_Total	AGCCTAATCAGCGATT-1-BCP005_Total	T_CD8+_naive	B_Cycling	-0.0658409	1.8166	0.00180278
TATCAGGTCGCGCCAA-1-BCP004_Total	AATCCAGGTCAATACC-1-BCP005_Total	T_CD8+_naive	B_GC_DZ	-0.0658409	1.8166	0.0013073
TATCAGGTCGCGCCAA-1-BCP004_Total	GATTCAGCAGCTTAAC-1-4861STDY7462253	T_CD8+_naive	B_naive	-0.0658409	1.8166	0.00105455
TATCAGGTCGCGCCAA-1-BCP004_Total	CGCTGGAAGTGTCTCA-1-BCP005_Total	T_CD8+_naive	B_Cycling	-0.0639494	1.8166	0.000115306
TCGGGACGTGTGTGCC-1-4861STDY7528600	CCTTACGGTGTGGTTT-1-4861STDY7462253	Endo	B_plasma	-0.425497	1.6261	9.25689
TCGGGACGTGTGTGCC-1-4861STDY7528600	GATCGCGGTAAGGATT-1-Pan_T7935494	Endo	T_CD4+_naive	0.51191	1.6261	8.31974
TCGGGACGTGTGTGCC-1-4861STDY7528600	AGGCCGTCATTTCAGG-1-BCP002_Total	Endo	B_GC_LZ	0.494386	1.6261	6.63326
TCGGGACGTGTGTGCC-1-4861STDY7528600	GACCTGGCATTGAGCT-1-BCP009_Total	Endo	Macrophages_M1	0.753923	1.6261	5.69241
TCGGGACGTGTGTGCC-1-4861STDY7528600	AACTCAGAGTGCGTGA-1-4861STDY7462256	Endo	DC_cDC1	0.634101	1.6261	5.65346
TCGGGACGTGTGTGCC-1-4861STDY7528600	ATCCACCGTCGAATCT-1-4861STDY7462254	Endo	B_mem	0.341451	1.6261	5.01082
TCGGGACGTGTGTGCC-1-4861STDY7528600	GATCAGTTCTAACCGA-1-BCP003_Total	Endo	T_CD4+_naive	0.279044	1.6261	4.24897
TCGGGACGTGTGTGCC-1-4861STDY7528600	AAGGAGCGTTTAGGAA-1-BCP005_Total	Endo	B_GC_LZ	0.292681	1.6261	2.6077
TCGGGACGTGTGTGCC-1-4861STDY7528600	GAGTCCGGTACTCGCG-1-BCP002_Total	Endo	B_Cycling	0.228594	1.6261	2.32858
TCGGGACGTGTGTGCC-1-4861STDY7528600	GGACGTCTCCAAACAC-1-BCP009_Total	Endo	B_plasma	-0.0903889	1.6261	1.92321
TCGGGACGTGTGTGCC-1-4861STDY7528600	GTGCGGTGTGGTAACG-1-BCP005_Total	Endo	B_plasma	-0.336208	1.6261	1.85804
TCGGGACGTGTGTGCC-1-4861STDY7528600	TATCAGGTCGCGCCAA-1-BCP004_Total	Endo	T_CD8+_naive	0.410151	1.6261	1.8166
TCGGGACGTGTGTGCC-1-4861STDY7528600	GTTACAGGTGTAATGA-1-BCP009_Total	Endo	T_CD8+_CD161+	0.225995	1.6261	1.51348
TCGGGACGTGTGTGCC-1-4861STDY7528600	CAACTAGAGAGTACAT-1-BCP005_Total	Endo	B_Cycling	-0.149073	1.6261	1.4392
TCGGGACGTGTGTGCC-1-4861STDY7528600	CGGAGCTTCAATACCG-1-BCP006_Total	Endo	B_GC_DZ	-0.337661	1.6261	1.30462
TCGGGACGTGTGTGCC-1-4861STDY7528600	ATAACGCCAGCTCGCA-1-BCP009_Total	Endo	B_plasma	-0.189933	1.6261	1.24118
TCGGGACGTGTGTGCC-1-4861STDY7528600	AGGGTGAGTAAAGGAG-1-4861STDY7528597	Endo	B_mem	-0.254641	1.6261	1.06858
TCGGGACGTGTGTGCC-1-4861STDY7528600	AGAGCTTAGTGGGATC-1-4861STDY7528597	Endo	T_CD8+_cytotoxic	0.2862	1.6261	0.904361
TCGGGACGTGTGTGCC-1-4861STDY7528600	CGGACTGTCGTGGACC-1-Human_colon_16S7255678	Endo	B_mem	0.708706	1.6261	0.804266
TCGGGACGTGTGTGCC-1-4861STDY7528600	CAGTAACTCTGGCGTG-1-BCP008_Total	Endo	B_mem	-0.212512	1.6261	0.794165
TCGGGACGTGTGTGCC-1-4861STDY7528600	CGGAGTCCAGGATCGA-1-4861STDY7462253	Endo	B_plasma	0.536371	1.6261	0.689223
TCGGGACGTGTGTGCC-1-4861STDY7528600	GAGCAGAAGGTGTGGT-1-BCP009_Total	Endo	T_CD8+_cytotoxic	0.518729	1.6261	0.676829
TCGGGACGTGTGTGCC-1-4861STDY7528600	CATCGAAGTTACGCGC-1-BCP008_Total	Endo	B_Cycling	-0.187162	1.6261	0.55397
TCGGGACGTGTGTGCC-1-4861STDY7528600	CTGCTGTGTGACGGTA-1-BCP009_Total	Endo	B_Cycling	0.111518	1.6261	0.52798
TCGGGACGTGTGTGCC-1-4861STDY7528600	GTGTTAGTCAACTCTT-1-BCP008_Total	Endo	B_Cycling	0.0488152	1.6261	0.506876
TCGGGACGTGTGTGCC-1-4861STDY7528600	GCACATAAGGTGCACA-1-4861STDY7528600	Endo	DC_CCR7+	0.0760948	1.6261	0.44825
TCGGGACGTGTGTGCC-1-4861STDY7528600	ACGCAGCAGGTGTTAA-1-BCP005_Total	Endo	B_Cycling	0.274365	1.6261	0.399738
TCGGGACGTGTGTGCC-1-4861STDY7528600	AACTCCCTCACGACTA-1-4861STDY7528598	Endo	T_CD4+_naive	0.0688778	1.6261	0.369004
TCGGGACGTGTGTGCC-1-4861STDY7528600	GCTGCGAAGTGAACGC-1-BCP005_Total	Endo	B_Cycling	0.188233	1.6261	0.353413
TCGGGACGTGTGTGCC-1-4861STDY7528600	ACACCCTCATCTACGA-1-BCP003_Total	Endo	B_activated	-0.0427344	1.6261	0.332771
TCGGGACGTGTGTGCC-1-4861STDY7528600	GCTGCAGTCAGGCCCA-1-BCP003_Total	Endo	T_CD4+_TfH_GC	0.0274167	1.6261	0.286715
TCGGGACGTGTGTGCC-1-4861STDY7528600	CCGTACTGTCATATGC-1-BCP006_Total	Endo	B_Cycling	0.149247	1.6261	0.275532
TCGGGACGTGTGTGCC-1-4861STDY7528600	CTTACCGAGCGCTTAT-1-BCP004_Total	Endo	T_Treg	0.30863	1.6261	0.232509
TCGGGACGTGTGTGCC-1-4861STDY7528600	GATCGCGCACATCCGG-1-BCP009_Total	Endo	T_Treg	0.0347511	1.6261	0.199736
TCGGGACGTGTGTGCC-1-4861STDY7528600	CAGCATAGTCTAGTGT-1-BCP005_Total	Endo	B_naive	-0.026587	1.6261	0.185367
TCGGGACGTGTGTGCC-1-4861STDY7528600	GGCGACTGTCATGCAT-1-4861STDY7528597	Endo	B_mem	-0.0339412	1.6261	0.155751
TCGGGACGTGTGTGCC-1-4861STDY7528600	ACAGCTAGTAAACCTC-1-BCP003_Total	Endo	B_naive	-0.0147088	1.6261	0.153149
TCGGGACGTGTGTGCC-1-4861STDY7528600	TAGTGGTAGGCGCTCT-1-BCP002_Total	Endo	B_Cycling	-0.022399	1.6261	0.153058
TCGGGACGTGTGTGCC-1-4861STDY7528600	TGTATTCGTTCCCTTG-1-BCP005_Total	Endo	B_plasma	-0.110261	1.6261	0.134806
TCGGGACGTGTGTGCC-1-4861STDY7528600	GACAGAGTCCAAAGTC-1-BCP005_Total	Endo	B_Cycling	-0.14489	1.6261	0.0946394
TCGGGACGTGTGTGCC-1-4861STDY7528600	CTAGAGTAGGAATCGC-1-4861STDY7462255	Endo	B_mem	-0.145065	1.6261	0.0935394
TCGGGACGTGTGTGCC-1-4861STDY7528600	AAGGCAGTCCTAGAAC-1-BCP005_Total	Endo	T_CD4+_naive	-0.0167058	1.6261	0.0915034
TCGGGACGTGTGTGCC-1-4861STDY7528600	CCACCTATCATGCTCC-1-Pan_T7935494	Endo	B_mem	-0.274501	1.6261	0.0901514
TCGGGACGTGTGTGCC-1-4861STDY7528600	TGCACCTCAAATACAG-1-4861STDY7528599	Endo	Macrophages_M1	-0.12355	1.6261	0.0813342
TCGGGACGTGTGTGCC-1-4861STDY7528600	TACGGATCATCGGGTC-1-BCP004_Total	Endo	B_GC_DZ	0.0113616	1.6261	0.0691634
TCGGGACGTGTGTGCC-1-4861STDY7528600	TCAGCTCGTTGCTCCT-1-BCP005_Total	Endo	B_activated	0.0990706	1.6261	0.0649555
TCGGGACGTGTGTGCC-1-4861STDY7528600	TTCGAAGAGAAGGCCT-1-BCP006_Total	Endo	T_TfR	-0.00409039	1.6261	0.0648503
TCGGGACGTGTGTGCC-1-4861STDY7528600	GTACGTACAGACGCTC-1-BCP002_Total	Endo	B_Cycling	0.14329	1.6261	0.0626684
TCGGGACGTGTGTGCC-1-4861STDY7528600	CGTAGGCCAGCCTATA-1-4861STDY7528599	Endo	T_CD4+	0.107957	1.6261	0.0613585
TCGGGACGTGTGTGCC-1-4861STDY7528600	TGTGGTAAGTGTACCT-1-BCP009_Total	Endo	T_CD8+_cytotoxic	0.0934916	1.6261	0.0542279
TCGGGACGTGTGTGCC-1-4861STDY7528600	AATCCAGAGTGGTAGC-1-BCP003_Total	Endo	T_CD4+_TfH_GC	-0.00586596	1.6261	0.0536944
TCGGGACGTGTGTGCC-1-4861STDY7528600	TCCACACTCAGTGCAT-1-Pan_T7935494	Endo	T_CD4+_naive	0.095015	1.6261	0.0381107
TCGGGACGTGTGTGCC-1-4861STDY7528600	CTGATCCCATCAGTCA-1-BCP004_Total	Endo	T_TfR	0.129124	1.6261	0.035533
TCGGGACGTGTGTGCC-1-4861STDY7528600	GTGCTTCCACCATGTA-1-4861STDY7528597	Endo	Macrophages_M2	0.206358	1.6261	0.0300213
TCGGGACGTGTGTGCC-1-4861STDY7528600	TGAGCCGTCCAACCAA-1-Human_colon_16S8000484	Endo	Endo	0.43693	1.6261	0.028364
TCGGGACGTGTGTGCC-1-4861STDY7528600	AACTCAGAGGACTGGT-1-4861STDY7528600	Endo	T_Treg	0.419057	1.6261	0.0243834
TCGGGACGTGTGTGCC-1-4861STDY7528600	CTCGGAGTCAGTACGT-1-BCP009_Total	Endo	B_naive	-0.00580946	1.6261	0.0196099
TCGGGACGTGTGTGCC-1-4861STDY7528600	CTCGGAGGTGAGTGAC-1-BCP005_Total	Endo	B_GC_DZ	-0.0743689	1.6261	0.0184199
TCGGGACGTGTGTGCC-1-4861STDY7528600	GCACATAAGGGATGGG-1-BCP003_Total	Endo	B_naive	0.182671	1.6261	0.0172943
TCGGGACGTGTGTGCC-1-4861STDY7528600	CACCAGGAGCTAGCCC-1-BCP005_Total	Endo	B_Cycling	-0.106219	1.6261	0.015178
TCGGGACGTGTGTGCC-1-4861STDY7528600	TGGTTCCAGCCACCTG-1-BCP005_Total	Endo	B_Cycling	-0.0835171	1.6261	0.0079327
TCGGGACGTGTGTGCC-1-4861STDY7528600	TGCCCATCATGTCTCC-1-Pan_T7935494	Endo	T_Treg	0.131295	1.6261	0.00546363
TCGGGACGTGTGTGCC-1-4861STDY7528600	TACGGGCCACTGTCGG-1-BCP005_Total	Endo	B_GC_DZ	-0.0743689	1.6261	0.00533425
TCGGGACGTGTGTGCC-1-4861STDY7528600	CGTCCATTCTTGCATT-1-BCP005_Total	Endo	B_Cycling	-0.0743689	1.6261	0.00472932
TCGGGACGTGTGTGCC-1-4861STDY7528600	GGGAATGGTCAAAGAT-1-BCP009_Total	Endo	B_Cycling	-0.062005	1.6261	0.00427301
TCGGGACGTGTGTGCC-1-4861STDY7528600	TCTGAGAGTGTGACCC-1-BCP005_Total	Endo	B_GC_LZ	-0.0840081	1.6261	0.00407354
TCGGGACGTGTGTGCC-1-4861STDY7528600	AGCCTAATCAGCGATT-1-BCP005_Total	Endo	B_Cycling	-0.0743689	1.6261	0.00180278
TCGGGACGTGTGTGCC-1-4861STDY7528600	AATCCAGGTCAATACC-1-BCP005_Total	Endo	B_GC_DZ	-0.0743689	1.6261	0.0013073
TCGGGACGTGTGTGCC-1-4861STDY7528600	GATTCAGCAGCTTAAC-1-4861STDY7462253	Endo	B_naive	-0.0743689	1.6261	0.00105455
TCGGGACGTGTGTGCC-1-4861STDY7528600	CGCTGGAAGTGTCTCA-1-BCP005_Total	Endo	B_Cycling	-0.0281165	1.6261	0.000115306
GTTACAGGTGTAATGA-1-BCP009_Total	CCTTACGGTGTGGTTT-1-4861STDY7462253	T_CD8+_CD161+	B_plasma	-0.34594	1.51348	9.25689
GTTACAGGTGTAATGA-1-BCP009_Total	GATCGCGGTAAGGATT-1-Pan_T7935494	T_CD8+_CD161+	T_CD4+_naive	0.435808	1.51348	8.31974
GTTACAGGTGTAATGA-1-BCP009_Total	AGGCCGTCATTTCAGG-1-BCP002_Total	T_CD8+_CD161+	B_GC_LZ	0.123871	1.51348	6.63326
GTTACAGGTGTAATGA-1-BCP009_Total	GACCTGGCATTGAGCT-1-BCP009_Total	T_CD8+_CD161+	Macrophages_M1	0.324672	1.51348	5.69241
GTTACAGGTGTAATGA-1-BCP009_Total	AACTCAGAGTGCGTGA-1-4861STDY7462256	T_CD8+_CD161+	DC_cDC1	0.0728278	1.51348	5.65346
GTTACAGGTGTAATGA-1-BCP009_Total	ATCCACCGTCGAATCT-1-4861STDY7462254	T_CD8+_CD161+	B_mem	0.448112	1.51348	5.01082
GTTACAGGTGTAATGA-1-BCP009_Total	GATCAGTTCTAACCGA-1-BCP003_Total	T_CD8+_CD161+	T_CD4+_naive	0.235211	1.51348	4.24897
GTTACAGGTGTAATGA-1-BCP009_Total	AAGGAGCGTTTAGGAA-1-BCP005_Total	T_CD8+_CD161+	B_GC_LZ	0.0994293	1.51348	2.6077
GTTACAGGTGTAATGA-1-BCP009_Total	GAGTCCGGTACTCGCG-1-BCP002_Total	T_CD8+_CD161+	B_Cycling	0.184102	1.51348	2.32858
GTTACAGGTGTAATGA-1-BCP009_Total	GGACGTCTCCAAACAC-1-BCP009_Total	T_CD8+_CD161+	B_plasma	0.0433859	1.51348	1.92321
GTTACAGGTGTAATGA-1-BCP009_Total	GTGCGGTGTGGTAACG-1-BCP005_Total	T_CD8+_CD161+	B_plasma	-0.201534	1.51348	1.85804
GTTACAGGTGTAATGA-1-BCP009_Total	TATCAGGTCGCGCCAA-1-BCP004_Total	T_CD8+_CD161+	T_CD8+_naive	0.222646	1.51348	1.8166
GTTACAGGTGTAATGA-1-BCP009_Total	TCGGGACGTGTGTGCC-1-4861STDY7528600	T_CD8+_CD161+	Endo	0.225995	1.51348	1.6261
GTTACAGGTGTAATGA-1-BCP009_Total	CAACTAGAGAGTACAT-1-BCP005_Total	T_CD8+_CD161+	B_Cycling	-0.159646	1.51348	1.4392
GTTACAGGTGTAATGA-1-BCP009_Total	CGGAGCTTCAATACCG-1-BCP006_Total	T_CD8+_CD161+	B_GC_DZ	-0.195212	1.51348	1.30462
GTTACAGGTGTAATGA-1-BCP009_Total	ATAACGCCAGCTCGCA-1-BCP009_Total	T_CD8+_CD161+	B_plasma	-0.0736933	1.51348	1.24118
GTTACAGGTGTAATGA-1-BCP009_Total	AGGGTGAGTAAAGGAG-1-4861STDY7528597	T_CD8+_CD161+	B_mem	-0.304146	1.51348	1.06858
GTTACAGGTGTAATGA-1-BCP009_Total	AGAGCTTAGTGGGATC-1-4861STDY7528597	T_CD8+_CD161+	T_CD8+_cytotoxic	0.387295	1.51348	0.904361
GTTACAGGTGTAATGA-1-BCP009_Total	CGGACTGTCGTGGACC-1-Human_colon_16S7255678	T_CD8+_CD161+	B_mem	0.120958	1.51348	0.804266
GTTACAGGTGTAATGA-1-BCP009_Total	CAGTAACTCTGGCGTG-1-BCP008_Total	T_CD8+_CD161+	B_mem	-0.20088	1.51348	0.794165
GTTACAGGTGTAATGA-1-BCP009_Total	CGGAGTCCAGGATCGA-1-4861STDY7462253	T_CD8+_CD161+	B_plasma	0.262454	1.51348	0.689223
GTTACAGGTGTAATGA-1-BCP009_Total	GAGCAGAAGGTGTGGT-1-BCP009_Total	T_CD8+_CD161+	T_CD8+_cytotoxic	0.201581	1.51348	0.676829
GTTACAGGTGTAATGA-1-BCP009_Total	CATCGAAGTTACGCGC-1-BCP008_Total	T_CD8+_CD161+	B_Cycling	-0.153276	1.51348	0.55397
GTTACAGGTGTAATGA-1-BCP009_Total	CTGCTGTGTGACGGTA-1-BCP009_Total	T_CD8+_CD161+	B_Cycling	0.355308	1.51348	0.52798
GTTACAGGTGTAATGA-1-BCP009_Total	GTGTTAGTCAACTCTT-1-BCP008_Total	T_CD8+_CD161+	B_Cycling	0.143121	1.51348	0.506876
GTTACAGGTGTAATGA-1-BCP009_Total	GCACATAAGGTGCACA-1-4861STDY7528600	T_CD8+_CD161+	DC_CCR7+	0.139678	1.51348	0.44825
GTTACAGGTGTAATGA-1-BCP009_Total	ACGCAGCAGGTGTTAA-1-BCP005_Total	T_CD8+_CD161+	B_Cycling	-0.0639244	1.51348	0.399738
GTTACAGGTGTAATGA-1-BCP009_Total	AACTCCCTCACGACTA-1-4861STDY7528598	T_CD8+_CD161+	T_CD4+_naive	0.085348	1.51348	0.369004
GTTACAGGTGTAATGA-1-BCP009_Total	GCTGCGAAGTGAACGC-1-BCP005_Total	T_CD8+_CD161+	B_Cycling	-0.100181	1.51348	0.353413
GTTACAGGTGTAATGA-1-BCP009_Total	ACACCCTCATCTACGA-1-BCP003_Total	T_CD8+_CD161+	B_activated	-0.113959	1.51348	0.332771
GTTACAGGTGTAATGA-1-BCP009_Total	GCTGCAGTCAGGCCCA-1-BCP003_Total	T_CD8+_CD161+	T_CD4+_TfH_GC	0.189714	1.51348	0.286715
GTTACAGGTGTAATGA-1-BCP009_Total	CCGTACTGTCATATGC-1-BCP006_Total	T_CD8+_CD161+	B_Cycling	-0.113638	1.51348	0.275532
GTTACAGGTGTAATGA-1-BCP009_Total	CTTACCGAGCGCTTAT-1-BCP004_Total	T_CD8+_CD161+	T_Treg	-0.0257319	1.51348	0.232509
GTTACAGGTGTAATGA-1-BCP009_Total	GATCGCGCACATCCGG-1-BCP009_Total	T_CD8+_CD161+	T_Treg	0.149821	1.51348	0.199736
GTTACAGGTGTAATGA-1-BCP009_Total	CAGCATAGTCTAGTGT-1-BCP005_Total	T_CD8+_CD161+	B_naive	0.101715	1.51348	0.185367
GTTACAGGTGTAATGA-1-BCP009_Total	GGCGACTGTCATGCAT-1-4861STDY7528597	T_CD8+_CD161+	B_mem	-0.0474856	1.51348	0.155751
GTTACAGGTGTAATGA-1-BCP009_Total	ACAGCTAGTAAACCTC-1-BCP003_Total	T_CD8+_CD161+	B_naive	-0.0681731	1.51348	0.153149
GTTACAGGTGTAATGA-1-BCP009_Total	TAGTGGTAGGCGCTCT-1-BCP002_Total	T_CD8+_CD161+	B_Cycling	0.380428	1.51348	0.153058
GTTACAGGTGTAATGA-1-BCP009_Total	TGTATTCGTTCCCTTG-1-BCP005_Total	T_CD8+_CD161+	B_plasma	-0.0940841	1.51348	0.134806
GTTACAGGTGTAATGA-1-BCP009_Total	GACAGAGTCCAAAGTC-1-BCP005_Total	T_CD8+_CD161+	B_Cycling	-0.0852559	1.51348	0.0946394
GTTACAGGTGTAATGA-1-BCP009_Total	CTAGAGTAGGAATCGC-1-4861STDY7462255	T_CD8+_CD161+	B_mem	-0.114145	1.51348	0.0935394
GTTACAGGTGTAATGA-1-BCP009_Total	AAGGCAGTCCTAGAAC-1-BCP005_Total	T_CD8+_CD161+	T_CD4+_naive	-0.0179717	1.51348	0.0915034
GTTACAGGTGTAATGA-1-BCP009_Total	CCACCTATCATGCTCC-1-Pan_T7935494	T_CD8+_CD161+	B_mem	-0.195884	1.51348	0.0901514
GTTACAGGTGTAATGA-1-BCP009_Total	TGCACCTCAAATACAG-1-4861STDY7528599	T_CD8+_CD161+	Macrophages_M1	-0.177837	1.51348	0.0813342
GTTACAGGTGTAATGA-1-BCP009_Total	TACGGATCATCGGGTC-1-BCP004_Total	T_CD8+_CD161+	B_GC_DZ	0.148806	1.51348	0.0691634
GTTACAGGTGTAATGA-1-BCP009_Total	TCAGCTCGTTGCTCCT-1-BCP005_Total	T_CD8+_CD161+	B_activated	-0.0957484	1.51348	0.0649555
GTTACAGGTGTAATGA-1-BCP009_Total	TTCGAAGAGAAGGCCT-1-BCP006_Total	T_CD8+_CD161+	T_TfR	0.352054	1.51348	0.0648503
GTTACAGGTGTAATGA-1-BCP009_Total	GTACGTACAGACGCTC-1-BCP002_Total	T_CD8+_CD161+	B_Cycling	0.0822797	1.51348	0.0626684
GTTACAGGTGTAATGA-1-BCP009_Total	CGTAGGCCAGCCTATA-1-4861STDY7528599	T_CD8+_CD161+	T_CD4+	0.0956799	1.51348	0.0613585
GTTACAGGTGTAATGA-1-BCP009_Total	TGTGGTAAGTGTACCT-1-BCP009_Total	T_CD8+_CD161+	T_CD8+_cytotoxic	0.418042	1.51348	0.0542279
GTTACAGGTGTAATGA-1-BCP009_Total	AATCCAGAGTGGTAGC-1-BCP003_Total	T_CD8+_CD161+	T_CD4+_TfH_GC	-0.0881988	1.51348	0.0536944
GTTACAGGTGTAATGA-1-BCP009_Total	TCCACACTCAGTGCAT-1-Pan_T7935494	T_CD8+_CD161+	T_CD4+_naive	-0.0142171	1.51348	0.0381107
GTTACAGGTGTAATGA-1-BCP009_Total	CTGATCCCATCAGTCA-1-BCP004_Total	T_CD8+_CD161+	T_TfR	-0.0530695	1.51348	0.035533
GTTACAGGTGTAATGA-1-BCP009_Total	GTGCTTCCACCATGTA-1-4861STDY7528597	T_CD8+_CD161+	Macrophages_M2	-0.0073741	1.51348	0.0300213
GTTACAGGTGTAATGA-1-BCP009_Total	TGAGCCGTCCAACCAA-1-Human_colon_16S8000484	T_CD8+_CD161+	Endo	-0.0647526	1.51348	0.028364
GTTACAGGTGTAATGA-1-BCP009_Total	AACTCAGAGGACTGGT-1-4861STDY7528600	T_CD8+_CD161+	T_Treg	-0.0530695	1.51348	0.0243834
GTTACAGGTGTAATGA-1-BCP009_Total	CTCGGAGTCAGTACGT-1-BCP009_Total	T_CD8+_CD161+	B_naive	-0.0530695	1.51348	0.0196099
GTTACAGGTGTAATGA-1-BCP009_Total	CTCGGAGGTGAGTGAC-1-BCP005_Total	T_CD8+_CD161+	B_GC_DZ	-0.0530695	1.51348	0.0184199
GTTACAGGTGTAATGA-1-BCP009_Total	GCACATAAGGGATGGG-1-BCP003_Total	T_CD8+_CD161+	B_naive	0.0470668	1.51348	0.0172943
GTTACAGGTGTAATGA-1-BCP009_Total	CACCAGGAGCTAGCCC-1-BCP005_Total	T_CD8+_CD161+	B_Cycling	-0.075798	1.51348	0.015178
GTTACAGGTGTAATGA-1-BCP009_Total	TGGTTCCAGCCACCTG-1-BCP005_Total	T_CD8+_CD161+	B_Cycling	-0.0595977	1.51348	0.0079327
GTTACAGGTGTAATGA-1-BCP009_Total	TGCCCATCATGTCTCC-1-Pan_T7935494	T_CD8+_CD161+	T_Treg	0.18886	1.51348	0.00546363
GTTACAGGTGTAATGA-1-BCP009_Total	TACGGGCCACTGTCGG-1-BCP005_Total	T_CD8+_CD161+	B_GC_DZ	-0.0530695	1.51348	0.00533425
GTTACAGGTGTAATGA-1-BCP009_Total	CGTCCATTCTTGCATT-1-BCP005_Total	T_CD8+_CD161+	B_Cycling	-0.0530695	1.51348	0.00472932
GTTACAGGTGTAATGA-1-BCP009_Total	GGGAATGGTCAAAGAT-1-BCP009_Total	T_CD8+_CD161+	B_Cycling	-0.0530695	1.51348	0.00427301
GTTACAGGTGTAATGA-1-BCP009_Total	TCTGAGAGTGTGACCC-1-BCP005_Total	T_CD8+_CD161+	B_GC_LZ	-0.0599481	1.51348	0.00407354
GTTACAGGTGTAATGA-1-BCP009_Total	AGCCTAATCAGCGATT-1-BCP005_Total	T_CD8+_CD161+	B_Cycling	-0.0530695	1.51348	0.00180278
GTTACAGGTGTAATGA-1-BCP009_Total	AATCCAGGTCAATACC-1-BCP005_Total	T_CD8+_CD161+	B_GC_DZ	-0.0530695	1.51348	0.0013073
GTTACAGGTGTAATGA-1-BCP009_Total	GATTCAGCAGCTTAAC-1-4861STDY7462253	T_CD8+_CD161+	B_naive	-0.0530695	1.51348	0.00105455
GTTACAGGTGTAATGA-1-BCP009_Total	CGCTGGAAGTGTCTCA-1-BCP005_Total	T_CD8+_CD161+	B_Cycling	-0.0530695	1.51348	0.000115306
CAACTAGAGAGTACAT-1-BCP005_Total	CCTTACGGTGTGGTTT-1-4861STDY7462253	B_Cycling	B_plasma	0.20756	1.4392	9.25689
CAACTAGAGAGTACAT-1-BCP005_Total	GATCGCGGTAAGGATT-1-Pan_T7935494	B_Cycling	T_CD4+_naive	-0.150558	1.4392	8.31974
CAACTAGAGAGTACAT-1-BCP005_Total	AGGCCGTCATTTCAGG-1-BCP002_Total	B_Cycling	B_GC_LZ	-0.20867	1.4392	6.63326
CAACTAGAGAGTACAT-1-BCP005_Total	GACCTGGCATTGAGCT-1-BCP009_Total	B_Cycling	Macrophages_M1	-0.0652266	1.4392	5.69241
CAACTAGAGAGTACAT-1-BCP005_Total	AACTCAGAGTGCGTGA-1-4861STDY7462256	B_Cycling	DC_cDC1	-0.00543383	1.4392	5.65346
CAACTAGAGAGTACAT-1-BCP005_Total	ATCCACCGTCGAATCT-1-4861STDY7462254	B_Cycling	B_mem	-0.0312141	1.4392	5.01082
CAACTAGAGAGTACAT-1-BCP005_Total	GATCAGTTCTAACCGA-1-BCP003_Total	B_Cycling	T_CD4+_naive	-0.184272	1.4392	4.24897
CAACTAGAGAGTACAT-1-BCP005_Total	AAGGAGCGTTTAGGAA-1-BCP005_Total	B_Cycling	B_GC_LZ	-0.137953	1.4392	2.6077
CAACTAGAGAGTACAT-1-BCP005_Total	GAGTCCGGTACTCGCG-1-BCP002_Total	B_Cycling	B_Cycling	-0.108494	1.4392	2.32858
CAACTAGAGAGTACAT-1-BCP005_Total	GGACGTCTCCAAACAC-1-BCP009_Total	B_Cycling	B_plasma	0.145856	1.4392	1.92321
CAACTAGAGAGTACAT-1-BCP005_Total	GTGCGGTGTGGTAACG-1-BCP005_Total	B_Cycling	B_plasma	0.198966	1.4392	1.85804
CAACTAGAGAGTACAT-1-BCP005_Total	TATCAGGTCGCGCCAA-1-BCP004_Total	B_Cycling	T_CD8+_naive	-0.228737	1.4392	1.8166
CAACTAGAGAGTACAT-1-BCP005_Total	TCGGGACGTGTGTGCC-1-4861STDY7528600	B_Cycling	Endo	-0.149073	1.4392	1.6261
CAACTAGAGAGTACAT-1-BCP005_Total	GTTACAGGTGTAATGA-1-BCP009_Total	B_Cycling	T_CD8+_CD161+	-0.159646	1.4392	1.51348
CAACTAGAGAGTACAT-1-BCP005_Total	CGGAGCTTCAATACCG-1-BCP006_Total	B_Cycling	B_GC_DZ	0.312218	1.4392	1.30462
CAACTAGAGAGTACAT-1-BCP005_Total	ATAACGCCAGCTCGCA-1-BCP009_Total	B_Cycling	B_plasma	0.282235	1.4392	1.24118
CAACTAGAGAGTACAT-1-BCP005_Total	AGGGTGAGTAAAGGAG-1-4861STDY7528597	B_Cycling	B_mem	0.383936	1.4392	1.06858
CAACTAGAGAGTACAT-1-BCP005_Total	AGAGCTTAGTGGGATC-1-4861STDY7528597	B_Cycling	T_CD8+_cytotoxic	-0.106872	1.4392	0.904361
CAACTAGAGAGTACAT-1-BCP005_Total	CGGACTGTCGTGGACC-1-Human_colon_16S7255678	B_Cycling	B_mem	-0.0227876	1.4392	0.804266
CAACTAGAGAGTACAT-1-BCP005_Total	CAGTAACTCTGGCGTG-1-BCP008_Total	B_Cycling	B_mem	0.342961	1.4392	0.794165
CAACTAGAGAGTACAT-1-BCP005_Total	CGGAGTCCAGGATCGA-1-4861STDY7462253	B_Cycling	B_plasma	-0.215331	1.4392	0.689223
CAACTAGAGAGTACAT-1-BCP005_Total	GAGCAGAAGGTGTGGT-1-BCP009_Total	B_Cycling	T_CD8+_cytotoxic	-0.114629	1.4392	0.676829
CAACTAGAGAGTACAT-1-BCP005_Total	CATCGAAGTTACGCGC-1-BCP008_Total	B_Cycling	B_Cycling	0.163591	1.4392	0.55397
CAACTAGAGAGTACAT-1-BCP005_Total	CTGCTGTGTGACGGTA-1-BCP009_Total	B_Cycling	B_Cycling	-0.0689031	1.4392	0.52798
CAACTAGAGAGTACAT-1-BCP005_Total	GTGTTAGTCAACTCTT-1-BCP008_Total	B_Cycling	B_Cycling	-0.0718709	1.4392	0.506876
CAACTAGAGAGTACAT-1-BCP005_Total	GCACATAAGGTGCACA-1-4861STDY7528600	B_Cycling	DC_CCR7+	-0.115419	1.4392	0.44825
CAACTAGAGAGTACAT-1-BCP005_Total	ACGCAGCAGGTGTTAA-1-BCP005_Total	B_Cycling	B_Cycling	-0.168404	1.4392	0.399738
CAACTAGAGAGTACAT-1-BCP005_Total	AACTCCCTCACGACTA-1-4861STDY7528598	B_Cycling	T_CD4+_naive	0.106101	1.4392	0.369004
CAACTAGAGAGTACAT-1-BCP005_Total	GCTGCGAAGTGAACGC-1-BCP005_Total	B_Cycling	B_Cycling	0.114621	1.4392	0.353413
CAACTAGAGAGTACAT-1-BCP005_Total	ACACCCTCATCTACGA-1-BCP003_Total	B_Cycling	B_activated	-0.165579	1.4392	0.332771
CAACTAGAGAGTACAT-1-BCP005_Total	GCTGCAGTCAGGCCCA-1-BCP003_Total	B_Cycling	T_CD4+_TfH_GC	-0.121555	1.4392	0.286715
CAACTAGAGAGTACAT-1-BCP005_Total	CCGTACTGTCATATGC-1-BCP006_Total	B_Cycling	B_Cycling	-0.0131814	1.4392	0.275532
CAACTAGAGAGTACAT-1-BCP005_Total	CTTACCGAGCGCTTAT-1-BCP004_Total	B_Cycling	T_Treg	-0.048909	1.4392	0.232509
CAACTAGAGAGTACAT-1-BCP005_Total	GATCGCGCACATCCGG-1-BCP009_Total	B_Cycling	T_Treg	-0.0818558	1.4392	0.199736
CAACTAGAGAGTACAT-1-BCP005_Total	CAGCATAGTCTAGTGT-1-BCP005_Total	B_Cycling	B_naive	-0.135613	1.4392	0.185367
CAACTAGAGAGTACAT-1-BCP005_Total	GGCGACTGTCATGCAT-1-4861STDY7528597	B_Cycling	B_mem	-0.0986915	1.4392	0.155751
CAACTAGAGAGTACAT-1-BCP005_Total	ACAGCTAGTAAACCTC-1-BCP003_Total	B_Cycling	B_naive	-0.0484036	1.4392	0.153149
CAACTAGAGAGTACAT-1-BCP005_Total	TAGTGGTAGGCGCTCT-1-BCP002_Total	B_Cycling	B_Cycling	-0.0828699	1.4392	0.153058
CAACTAGAGAGTACAT-1-BCP005_Total	TGTATTCGTTCCCTTG-1-BCP005_Total	B_Cycling	B_plasma	0.176675	1.4392	0.134806
CAACTAGAGAGTACAT-1-BCP005_Total	GACAGAGTCCAAAGTC-1-BCP005_Total	B_Cycling	B_Cycling	-0.179201	1.4392	0.0946394
CAACTAGAGAGTACAT-1-BCP005_Total	CTAGAGTAGGAATCGC-1-4861STDY7462255	B_Cycling	B_mem	-0.0497939	1.4392	0.0935394
CAACTAGAGAGTACAT-1-BCP005_Total	AAGGCAGTCCTAGAAC-1-BCP005_Total	B_Cycling	T_CD4+_naive	-0.0849836	1.4392	0.0915034
CAACTAGAGAGTACAT-1-BCP005_Total	CCACCTATCATGCTCC-1-Pan_T7935494	B_Cycling	B_mem	-0.0934608	1.4392	0.0901514
CAACTAGAGAGTACAT-1-BCP005_Total	TGCACCTCAAATACAG-1-4861STDY7528599	B_Cycling	Macrophages_M1	0.0571282	1.4392	0.0813342
CAACTAGAGAGTACAT-1-BCP005_Total	TACGGATCATCGGGTC-1-BCP004_Total	B_Cycling	B_GC_DZ	-0.0849836	1.4392	0.0691634
CAACTAGAGAGTACAT-1-BCP005_Total	TCAGCTCGTTGCTCCT-1-BCP005_Total	B_Cycling	B_activated	0.101201	1.4392	0.0649555
CAACTAGAGAGTACAT-1-BCP005_Total	TTCGAAGAGAAGGCCT-1-BCP006_Total	B_Cycling	T_TfR	-0.0849836	1.4392	0.0648503
CAACTAGAGAGTACAT-1-BCP005_Total	GTACGTACAGACGCTC-1-BCP002_Total	B_Cycling	B_Cycling	0.033705	1.4392	0.0626684
CAACTAGAGAGTACAT-1-BCP005_Total	CGTAGGCCAGCCTATA-1-4861STDY7528599	B_Cycling	T_CD4+	-0.1128	1.4392	0.0613585
CAACTAGAGAGTACAT-1-BCP005_Total	TGTGGTAAGTGTACCT-1-BCP009_Total	B_Cycling	T_CD8+_cytotoxic	-0.0942375	1.4392	0.0542279
CAACTAGAGAGTACAT-1-BCP005_Total	AATCCAGAGTGGTAGC-1-BCP003_Total	B_Cycling	T_CD4+_TfH_GC	0.0296292	1.4392	0.0536944
CAACTAGAGAGTACAT-1-BCP005_Total	TCCACACTCAGTGCAT-1-Pan_T7935494	B_Cycling	T_CD4+_naive	-0.0849836	1.4392	0.0381107
CAACTAGAGAGTACAT-1-BCP005_Total	CTGATCCCATCAGTCA-1-BCP004_Total	B_Cycling	T_TfR	-0.0849836	1.4392	0.035533
CAACTAGAGAGTACAT-1-BCP005_Total	GTGCTTCCACCATGTA-1-4861STDY7528597	B_Cycling	Macrophages_M2	-0.0352939	1.4392	0.0300213
CAACTAGAGAGTACAT-1-BCP005_Total	TGAGCCGTCCAACCAA-1-Human_colon_16S8000484	B_Cycling	Endo	0.118627	1.4392	0.028364
CAACTAGAGAGTACAT-1-BCP005_Total	AACTCAGAGGACTGGT-1-4861STDY7528600	B_Cycling	T_Treg	0.143781	1.4392	0.0243834
CAACTAGAGAGTACAT-1-BCP005_Total	CTCGGAGTCAGTACGT-1-BCP009_Total	B_Cycling	B_naive	-0.0849836	1.4392	0.0196099
CAACTAGAGAGTACAT-1-BCP005_Total	CTCGGAGGTGAGTGAC-1-BCP005_Total	B_Cycling	B_GC_DZ	0.274886	1.4392	0.0184199
CAACTAGAGAGTACAT-1-BCP005_Total	GCACATAAGGGATGGG-1-BCP003_Total	B_Cycling	B_naive	-0.0919876	1.4392	0.0172943
CAACTAGAGAGTACAT-1-BCP005_Total	CACCAGGAGCTAGCCC-1-BCP005_Total	B_Cycling	B_Cycling	0.23646	1.4392	0.015178
CAACTAGAGAGTACAT-1-BCP005_Total	TGGTTCCAGCCACCTG-1-BCP005_Total	B_Cycling	B_Cycling	-0.0954375	1.4392	0.0079327
CAACTAGAGAGTACAT-1-BCP005_Total	TGCCCATCATGTCTCC-1-Pan_T7935494	B_Cycling	T_Treg	-0.0849836	1.4392	0.00546363
CAACTAGAGAGTACAT-1-BCP005_Total	TACGGGCCACTGTCGG-1-BCP005_Total	B_Cycling	B_GC_DZ	-0.0849836	1.4392	0.00533425
CAACTAGAGAGTACAT-1-BCP005_Total	CGTCCATTCTTGCATT-1-BCP005_Total	B_Cycling	B_Cycling	-0.0849836	1.4392	0.00472932
CAACTAGAGAGTACAT-1-BCP005_Total	GGGAATGGTCAAAGAT-1-BCP009_Total	B_Cycling	B_Cycling	-0.020668	1.4392	0.00427301
CAACTAGAGAGTACAT-1-BCP005_Total	TCTGAGAGTGTGACCC-1-BCP005_Total	B_Cycling	B_GC_LZ	0.165755	1.4392	0.00407354
CAACTAGAGAGTACAT-1-BCP005_Total	AGCCTAATCAGCGATT-1-BCP005_Total	B_Cycling	B_Cycling	-0.0849836	1.4392	0.00180278
CAACTAGAGAGTACAT-1-BCP005_Total	AATCCAGGTCAATACC-1-BCP005_Total	B_Cycling	B_GC_DZ	0.223894	1.4392	0.0013073
CAACTAGAGAGTACAT-1-BCP005_Total	GATTCAGCAGCTTAAC-1-4861STDY7462253	B_Cycling	B_naive	-0.0849836	1.4392	0.00105455
CAACTAGAGAGTACAT-1-BCP005_Total	CGCTGGAAGTGTCTCA-1-BCP005_Total	B_Cycling	B_Cycling	-0.0597713	1.4392	0.000115306
CGGAGCTTCAATACCG-1-BCP006_Total	CCTTACGGTGTGGTTT-1-4861STDY7462253	B_GC_DZ	B_plasma	0.374838	1.30462	9.25689
CGGAGCTTCAATACCG-1-BCP006_Total	GATCGCGGTAAGGATT-1-Pan_T7935494	B_GC_DZ	T_CD4+_naive	-0.37274	1.30462	8.31974
CGGAGCTTCAATACCG-1-BCP006_Total	AGGCCGTCATTTCAGG-1-BCP002_Total	B_GC_DZ	B_GC_LZ	-0.501171	1.30462	6.63326
CGGAGCTTCAATACCG-1-BCP006_Total	GACCTGGCATTGAGCT-1-BCP009_Total	B_GC_DZ	Macrophages_M1	-0.374136	1.30462	5.69241
CGGAGCTTCAATACCG-1-BCP006_Total	AACTCAGAGTGCGTGA-1-4861STDY7462256	B_GC_DZ	DC_cDC1	-0.201833	1.30462	5.65346
CGGAGCTTCAATACCG-1-BCP006_Total	ATCCACCGTCGAATCT-1-4861STDY7462254	B_GC_DZ	B_mem	-0.209542	1.30462	5.01082
CGGAGCTTCAATACCG-1-BCP006_Total	GATCAGTTCTAACCGA-1-BCP003_Total	B_GC_DZ	T_CD4+_naive	-0.345339	1.30462	4.24897
CGGAGCTTCAATACCG-1-BCP006_Total	AAGGAGCGTTTAGGAA-1-BCP005_Total	B_GC_DZ	B_GC_LZ	-0.257792	1.30462	2.6077
CGGAGCTTCAATACCG-1-BCP006_Total	GAGTCCGGTACTCGCG-1-BCP002_Total	B_GC_DZ	B_Cycling	-0.257319	1.30462	2.32858
CGGAGCTTCAATACCG-1-BCP006_Total	GGACGTCTCCAAACAC-1-BCP009_Total	B_GC_DZ	B_plasma	0.133842	1.30462	1.92321
CGGAGCTTCAATACCG-1-BCP006_Total	GTGCGGTGTGGTAACG-1-BCP005_Total	B_GC_DZ	B_plasma	0.536908	1.30462	1.85804
CGGAGCTTCAATACCG-1-BCP006_Total	TATCAGGTCGCGCCAA-1-BCP004_Total	B_GC_DZ	T_CD8+_naive	-0.351061	1.30462	1.8166
CGGAGCTTCAATACCG-1-BCP006_Total	TCGGGACGTGTGTGCC-1-4861STDY7528600	B_GC_DZ	Endo	-0.337661	1.30462	1.6261
CGGAGCTTCAATACCG-1-BCP006_Total	GTTACAGGTGTAATGA-1-BCP009_Total	B_GC_DZ	T_CD8+_CD161+	-0.195212	1.30462	1.51348
CGGAGCTTCAATACCG-1-BCP006_Total	CAACTAGAGAGTACAT-1-BCP005_Total	B_GC_DZ	B_Cycling	0.312218	1.30462	1.4392
CGGAGCTTCAATACCG-1-BCP006_Total	ATAACGCCAGCTCGCA-1-BCP009_Total	B_GC_DZ	B_plasma	0.103659	1.30462	1.24118
CGGAGCTTCAATACCG-1-BCP006_Total	AGGGTGAGTAAAGGAG-1-4861STDY7528597	B_GC_DZ	B_mem	0.292332	1.30462	1.06858
CGGAGCTTCAATACCG-1-BCP006_Total	AGAGCTTAGTGGGATC-1-4861STDY7528597	B_GC_DZ	T_CD8+_cytotoxic	-0.304003	1.30462	0.904361
CGGAGCTTCAATACCG-1-BCP006_Total	CGGACTGTCGTGGACC-1-Human_colon_16S7255678	B_GC_DZ	B_mem	-0.259425	1.30462	0.804266
CGGAGCTTCAATACCG-1-BCP006_Total	CAGTAACTCTGGCGTG-1-BCP008_Total	B_GC_DZ	B_mem	0.402084	1.30462	0.794165
CGGAGCTTCAATACCG-1-BCP006_Total	CGGAGTCCAGGATCGA-1-4861STDY7462253	B_GC_DZ	B_plasma	-0.454529	1.30462	0.689223
CGGAGCTTCAATACCG-1-BCP006_Total	GAGCAGAAGGTGTGGT-1-BCP009_Total	B_GC_DZ	T_CD8+_cytotoxic	-0.181629	1.30462	0.676829
CGGAGCTTCAATACCG-1-BCP006_Total	CATCGAAGTTACGCGC-1-BCP008_Total	B_GC_DZ	B_Cycling	0.188278	1.30462	0.55397
CGGAGCTTCAATACCG-1-BCP006_Total	CTGCTGTGTGACGGTA-1-BCP009_Total	B_GC_DZ	B_Cycling	-0.158642	1.30462	0.52798
CGGAGCTTCAATACCG-1-BCP006_Total	GTGTTAGTCAACTCTT-1-BCP008_Total	B_GC_DZ	B_Cycling	0.0662859	1.30462	0.506876
CGGAGCTTCAATACCG-1-BCP006_Total	GCACATAAGGTGCACA-1-4861STDY7528600	B_GC_DZ	DC_CCR7+	-0.146325	1.30462	0.44825
CGGAGCTTCAATACCG-1-BCP006_Total	ACGCAGCAGGTGTTAA-1-BCP005_Total	B_GC_DZ	B_Cycling	-0.217469	1.30462	0.399738
CGGAGCTTCAATACCG-1-BCP006_Total	AACTCCCTCACGACTA-1-4861STDY7528598	B_GC_DZ	T_CD4+_naive	-0.147893	1.30462	0.369004
CGGAGCTTCAATACCG-1-BCP006_Total	GCTGCGAAGTGAACGC-1-BCP005_Total	B_GC_DZ	B_Cycling	-0.0519585	1.30462	0.353413
CGGAGCTTCAATACCG-1-BCP006_Total	ACACCCTCATCTACGA-1-BCP003_Total	B_GC_DZ	B_activated	-0.124288	1.30462	0.332771
CGGAGCTTCAATACCG-1-BCP006_Total	GCTGCAGTCAGGCCCA-1-BCP003_Total	B_GC_DZ	T_CD4+_TfH_GC	-0.104572	1.30462	0.286715
CGGAGCTTCAATACCG-1-BCP006_Total	CCGTACTGTCATATGC-1-BCP006_Total	B_GC_DZ	B_Cycling	-0.157953	1.30462	0.275532
CGGAGCTTCAATACCG-1-BCP006_Total	CTTACCGAGCGCTTAT-1-BCP004_Total	B_GC_DZ	T_Treg	-0.117176	1.30462	0.232509
CGGAGCTTCAATACCG-1-BCP006_Total	GATCGCGCACATCCGG-1-BCP009_Total	B_GC_DZ	T_Treg	-0.0298596	1.30462	0.199736
CGGAGCTTCAATACCG-1-BCP006_Total	CAGCATAGTCTAGTGT-1-BCP005_Total	B_GC_DZ	B_naive	0.023835	1.30462	0.185367
CGGAGCTTCAATACCG-1-BCP006_Total	GGCGACTGTCATGCAT-1-4861STDY7528597	B_GC_DZ	B_mem	-0.122053	1.30462	0.155751
CGGAGCTTCAATACCG-1-BCP006_Total	ACAGCTAGTAAACCTC-1-BCP003_Total	B_GC_DZ	B_naive	-0.11083	1.30462	0.153149
CGGAGCTTCAATACCG-1-BCP006_Total	TAGTGGTAGGCGCTCT-1-BCP002_Total	B_GC_DZ	B_Cycling	-0.144955	1.30462	0.153058
CGGAGCTTCAATACCG-1-BCP006_Total	TGTATTCGTTCCCTTG-1-BCP005_Total	B_GC_DZ	B_plasma	0.161296	1.30462	0.134806
CGGAGCTTCAATACCG-1-BCP006_Total	GACAGAGTCCAAAGTC-1-BCP005_Total	B_GC_DZ	B_Cycling	-0.156115	1.30462	0.0946394
CGGAGCTTCAATACCG-1-BCP006_Total	CTAGAGTAGGAATCGC-1-4861STDY7462255	B_GC_DZ	B_mem	0.380755	1.30462	0.0935394
CGGAGCTTCAATACCG-1-BCP006_Total	AAGGCAGTCCTAGAAC-1-BCP005_Total	B_GC_DZ	T_CD4+_naive	-0.0907041	1.30462	0.0915034
CGGAGCTTCAATACCG-1-BCP006_Total	CCACCTATCATGCTCC-1-Pan_T7935494	B_GC_DZ	B_mem	0.0797197	1.30462	0.0901514
CGGAGCTTCAATACCG-1-BCP006_Total	TGCACCTCAAATACAG-1-4861STDY7528599	B_GC_DZ	Macrophages_M1	-0.0900203	1.30462	0.0813342
CGGAGCTTCAATACCG-1-BCP006_Total	TACGGATCATCGGGTC-1-BCP004_Total	B_GC_DZ	B_GC_DZ	0.0754844	1.30462	0.0691634
CGGAGCTTCAATACCG-1-BCP006_Total	TCAGCTCGTTGCTCCT-1-BCP005_Total	B_GC_DZ	B_activated	0.0902576	1.30462	0.0649555
CGGAGCTTCAATACCG-1-BCP006_Total	TTCGAAGAGAAGGCCT-1-BCP006_Total	B_GC_DZ	T_TfR	-0.0907041	1.30462	0.0648503
CGGAGCTTCAATACCG-1-BCP006_Total	GTACGTACAGACGCTC-1-BCP002_Total	B_GC_DZ	B_Cycling	-0.00243013	1.30462	0.0626684
CGGAGCTTCAATACCG-1-BCP006_Total	CGTAGGCCAGCCTATA-1-4861STDY7528599	B_GC_DZ	T_CD4+	-0.0235792	1.30462	0.0613585
CGGAGCTTCAATACCG-1-BCP006_Total	TGTGGTAAGTGTACCT-1-BCP009_Total	B_GC_DZ	T_CD8+_cytotoxic	-0.127251	1.30462	0.0542279
CGGAGCTTCAATACCG-1-BCP006_Total	AATCCAGAGTGGTAGC-1-BCP003_Total	B_GC_DZ	T_CD4+_TfH_GC	-0.153261	1.30462	0.0536944
CGGAGCTTCAATACCG-1-BCP006_Total	TCCACACTCAGTGCAT-1-Pan_T7935494	B_GC_DZ	T_CD4+_naive	-0.0525071	1.30462	0.0381107
CGGAGCTTCAATACCG-1-BCP006_Total	CTGATCCCATCAGTCA-1-BCP004_Total	B_GC_DZ	T_TfR	-0.0739626	1.30462	0.035533
CGGAGCTTCAATACCG-1-BCP006_Total	GTGCTTCCACCATGTA-1-4861STDY7528597	B_GC_DZ	Macrophages_M2	-0.0792822	1.30462	0.0300213
CGGAGCTTCAATACCG-1-BCP006_Total	TGAGCCGTCCAACCAA-1-Human_colon_16S8000484	B_GC_DZ	Endo	-0.0844632	1.30462	0.028364
CGGAGCTTCAATACCG-1-BCP006_Total	AACTCAGAGGACTGGT-1-4861STDY7528600	B_GC_DZ	T_Treg	-0.0907041	1.30462	0.0243834
CGGAGCTTCAATACCG-1-BCP006_Total	CTCGGAGTCAGTACGT-1-BCP009_Total	B_GC_DZ	B_naive	-0.0907041	1.30462	0.0196099
CGGAGCTTCAATACCG-1-BCP006_Total	CTCGGAGGTGAGTGAC-1-BCP005_Total	B_GC_DZ	B_GC_DZ	-0.0433339	1.30462	0.0184199
CGGAGCTTCAATACCG-1-BCP006_Total	GCACATAAGGGATGGG-1-BCP003_Total	B_GC_DZ	B_naive	-0.0847575	1.30462	0.0172943
CGGAGCTTCAATACCG-1-BCP006_Total	CACCAGGAGCTAGCCC-1-BCP005_Total	B_GC_DZ	B_Cycling	0.0438702	1.30462	0.015178
CGGAGCTTCAATACCG-1-BCP006_Total	TGGTTCCAGCCACCTG-1-BCP005_Total	B_GC_DZ	B_Cycling	0.0073983	1.30462	0.0079327
CGGAGCTTCAATACCG-1-BCP006_Total	TGCCCATCATGTCTCC-1-Pan_T7935494	B_GC_DZ	T_Treg	-0.0907041	1.30462	0.00546363
CGGAGCTTCAATACCG-1-BCP006_Total	TACGGGCCACTGTCGG-1-BCP005_Total	B_GC_DZ	B_GC_DZ	-0.00942143	1.30462	0.00533425
CGGAGCTTCAATACCG-1-BCP006_Total	CGTCCATTCTTGCATT-1-BCP005_Total	B_GC_DZ	B_Cycling	0.00868069	1.30462	0.00472932
CGGAGCTTCAATACCG-1-BCP006_Total	GGGAATGGTCAAAGAT-1-BCP009_Total	B_GC_DZ	B_Cycling	-0.0907041	1.30462	0.00427301
CGGAGCTTCAATACCG-1-BCP006_Total	TCTGAGAGTGTGACCC-1-BCP005_Total	B_GC_DZ	B_GC_LZ	0.0708494	1.30462	0.00407354
CGGAGCTTCAATACCG-1-BCP006_Total	AGCCTAATCAGCGATT-1-BCP005_Total	B_GC_DZ	B_Cycling	0.00868069	1.30462	0.00180278
CGGAGCTTCAATACCG-1-BCP006_Total	AATCCAGGTCAATACC-1-BCP005_Total	B_GC_DZ	B_GC_DZ	0.067161	1.30462	0.0013073
CGGAGCTTCAATACCG-1-BCP006_Total	GATTCAGCAGCTTAAC-1-4861STDY7462253	B_GC_DZ	B_naive	0.150807	1.30462	0.00105455
CGGAGCTTCAATACCG-1-BCP006_Total	CGCTGGAAGTGTCTCA-1-BCP005_Total	B_GC_DZ	B_Cycling	-0.0204398	1.30462	0.000115306
ATAACGCCAGCTCGCA-1-BCP009_Total	CCTTACGGTGTGGTTT-1-4861STDY7462253	B_plasma	B_plasma	0.0117815	1.24118	9.25689
ATAACGCCAGCTCGCA-1-BCP009_Total	GATCGCGGTAAGGATT-1-Pan_T7935494	B_plasma	T_CD4+_naive	-0.142318	1.24118	8.31974
ATAACGCCAGCTCGCA-1-BCP009_Total	AGGCCGTCATTTCAGG-1-BCP002_Total	B_plasma	B_GC_LZ	-0.296166	1.24118	6.63326
ATAACGCCAGCTCGCA-1-BCP009_Total	GACCTGGCATTGAGCT-1-BCP009_Total	B_plasma	Macrophages_M1	-0.182439	1.24118	5.69241
ATAACGCCAGCTCGCA-1-BCP009_Total	AACTCAGAGTGCGTGA-1-4861STDY7462256	B_plasma	DC_cDC1	0.0537255	1.24118	5.65346
ATAACGCCAGCTCGCA-1-BCP009_Total	ATCCACCGTCGAATCT-1-4861STDY7462254	B_plasma	B_mem	0.101545	1.24118	5.01082
ATAACGCCAGCTCGCA-1-BCP009_Total	GATCAGTTCTAACCGA-1-BCP003_Total	B_plasma	T_CD4+_naive	-0.0196199	1.24118	4.24897
ATAACGCCAGCTCGCA-1-BCP009_Total	AAGGAGCGTTTAGGAA-1-BCP005_Total	B_plasma	B_GC_LZ	0.0331821	1.24118	2.6077
ATAACGCCAGCTCGCA-1-BCP009_Total	GAGTCCGGTACTCGCG-1-BCP002_Total	B_plasma	B_Cycling	-0.0703526	1.24118	2.32858
ATAACGCCAGCTCGCA-1-BCP009_Total	GGACGTCTCCAAACAC-1-BCP009_Total	B_plasma	B_plasma	-0.0474806	1.24118	1.92321
ATAACGCCAGCTCGCA-1-BCP009_Total	GTGCGGTGTGGTAACG-1-BCP005_Total	B_plasma	B_plasma	0.245508	1.24118	1.85804
ATAACGCCAGCTCGCA-1-BCP009_Total	TATCAGGTCGCGCCAA-1-BCP004_Total	B_plasma	T_CD8+_naive	-0.0149164	1.24118	1.8166
ATAACGCCAGCTCGCA-1-BCP009_Total	TCGGGACGTGTGTGCC-1-4861STDY7528600	B_plasma	Endo	-0.189933	1.24118	1.6261
ATAACGCCAGCTCGCA-1-BCP009_Total	GTTACAGGTGTAATGA-1-BCP009_Total	B_plasma	T_CD8+_CD161+	-0.0736933	1.24118	1.51348
ATAACGCCAGCTCGCA-1-BCP009_Total	CAACTAGAGAGTACAT-1-BCP005_Total	B_plasma	B_Cycling	0.282235	1.24118	1.4392
ATAACGCCAGCTCGCA-1-BCP009_Total	CGGAGCTTCAATACCG-1-BCP006_Total	B_plasma	B_GC_DZ	0.103659	1.24118	1.30462
ATAACGCCAGCTCGCA-1-BCP009_Total	AGGGTGAGTAAAGGAG-1-4861STDY7528597	B_plasma	B_mem	0.020881	1.24118	1.06858
ATAACGCCAGCTCGCA-1-BCP009_Total	AGAGCTTAGTGGGATC-1-4861STDY7528597	B_plasma	T_CD8+_cytotoxic	-0.0508199	1.24118	0.904361
ATAACGCCAGCTCGCA-1-BCP009_Total	CGGACTGTCGTGGACC-1-Human_colon_16S7255678	B_plasma	B_mem	-0.140459	1.24118	0.804266
ATAACGCCAGCTCGCA-1-BCP009_Total	CAGTAACTCTGGCGTG-1-BCP008_Total	B_plasma	B_mem	0.00992986	1.24118	0.794165
ATAACGCCAGCTCGCA-1-BCP009_Total	CGGAGTCCAGGATCGA-1-4861STDY7462253	B_plasma	B_plasma	-0.0481038	1.24118	0.689223
ATAACGCCAGCTCGCA-1-BCP009_Total	GAGCAGAAGGTGTGGT-1-BCP009_Total	B_plasma	T_CD8+_cytotoxic	-0.117985	1.24118	0.676829
ATAACGCCAGCTCGCA-1-BCP009_Total	CATCGAAGTTACGCGC-1-BCP008_Total	B_plasma	B_Cycling	0.208389	1.24118	0.55397
ATAACGCCAGCTCGCA-1-BCP009_Total	CTGCTGTGTGACGGTA-1-BCP009_Total	B_plasma	B_Cycling	-0.0227494	1.24118	0.52798
ATAACGCCAGCTCGCA-1-BCP009_Total	GTGTTAGTCAACTCTT-1-BCP008_Total	B_plasma	B_Cycling	-0.0530173	1.24118	0.506876
ATAACGCCAGCTCGCA-1-BCP009_Total	GCACATAAGGTGCACA-1-4861STDY7528600	B_plasma	DC_CCR7+	-0.0268628	1.24118	0.44825
ATAACGCCAGCTCGCA-1-BCP009_Total	ACGCAGCAGGTGTTAA-1-BCP005_Total	B_plasma	B_Cycling	0.0258801	1.24118	0.399738
ATAACGCCAGCTCGCA-1-BCP009_Total	AACTCCCTCACGACTA-1-4861STDY7528598	B_plasma	T_CD4+_naive	-0.0775208	1.24118	0.369004
ATAACGCCAGCTCGCA-1-BCP009_Total	GCTGCGAAGTGAACGC-1-BCP005_Total	B_plasma	B_Cycling	-0.0687392	1.24118	0.353413
ATAACGCCAGCTCGCA-1-BCP009_Total	ACACCCTCATCTACGA-1-BCP003_Total	B_plasma	B_activated	-0.0894127	1.24118	0.332771
ATAACGCCAGCTCGCA-1-BCP009_Total	GCTGCAGTCAGGCCCA-1-BCP003_Total	B_plasma	T_CD4+_TfH_GC	-0.0993515	1.24118	0.286715
ATAACGCCAGCTCGCA-1-BCP009_Total	CCGTACTGTCATATGC-1-BCP006_Total	B_plasma	B_Cycling	-0.11942	1.24118	0.275532
ATAACGCCAGCTCGCA-1-BCP009_Total	CTTACCGAGCGCTTAT-1-BCP004_Total	B_plasma	T_Treg	-0.0918358	1.24118	0.232509
ATAACGCCAGCTCGCA-1-BCP009_Total	GATCGCGCACATCCGG-1-BCP009_Total	B_plasma	T_Treg	0.0709674	1.24118	0.199736
ATAACGCCAGCTCGCA-1-BCP009_Total	CAGCATAGTCTAGTGT-1-BCP005_Total	B_plasma	B_naive	-0.0748109	1.24118	0.185367
ATAACGCCAGCTCGCA-1-BCP009_Total	GGCGACTGTCATGCAT-1-4861STDY7528597	B_plasma	B_mem	0.0554045	1.24118	0.155751
ATAACGCCAGCTCGCA-1-BCP009_Total	ACAGCTAGTAAACCTC-1-BCP003_Total	B_plasma	B_naive	0.110957	1.24118	0.153149
ATAACGCCAGCTCGCA-1-BCP009_Total	TAGTGGTAGGCGCTCT-1-BCP002_Total	B_plasma	B_Cycling	0.0358363	1.24118	0.153058
ATAACGCCAGCTCGCA-1-BCP009_Total	TGTATTCGTTCCCTTG-1-BCP005_Total	B_plasma	B_plasma	0.240078	1.24118	0.134806
ATAACGCCAGCTCGCA-1-BCP009_Total	GACAGAGTCCAAAGTC-1-BCP005_Total	B_plasma	B_Cycling	-0.106899	1.24118	0.0946394
ATAACGCCAGCTCGCA-1-BCP009_Total	CTAGAGTAGGAATCGC-1-4861STDY7462255	B_plasma	B_mem	-0.0367612	1.24118	0.0935394
ATAACGCCAGCTCGCA-1-BCP009_Total	AAGGCAGTCCTAGAAC-1-BCP005_Total	B_plasma	T_CD4+_naive	-0.0497735	1.24118	0.0915034
ATAACGCCAGCTCGCA-1-BCP009_Total	CCACCTATCATGCTCC-1-Pan_T7935494	B_plasma	B_mem	-0.120089	1.24118	0.0901514
ATAACGCCAGCTCGCA-1-BCP009_Total	TGCACCTCAAATACAG-1-4861STDY7528599	B_plasma	Macrophages_M1	0.0236548	1.24118	0.0813342
ATAACGCCAGCTCGCA-1-BCP009_Total	TACGGATCATCGGGTC-1-BCP004_Total	B_plasma	B_GC_DZ	-0.0497735	1.24118	0.0691634
ATAACGCCAGCTCGCA-1-BCP009_Total	TCAGCTCGTTGCTCCT-1-BCP005_Total	B_plasma	B_activated	-0.0898017	1.24118	0.0649555
ATAACGCCAGCTCGCA-1-BCP009_Total	TTCGAAGAGAAGGCCT-1-BCP006_Total	B_plasma	T_TfR	-0.0497735	1.24118	0.0648503
ATAACGCCAGCTCGCA-1-BCP009_Total	GTACGTACAGACGCTC-1-BCP002_Total	B_plasma	B_Cycling	-0.0764646	1.24118	0.0626684
ATAACGCCAGCTCGCA-1-BCP009_Total	CGTAGGCCAGCCTATA-1-4861STDY7528599	B_plasma	T_CD4+	-0.0660652	1.24118	0.0613585
ATAACGCCAGCTCGCA-1-BCP009_Total	TGTGGTAAGTGTACCT-1-BCP009_Total	B_plasma	T_CD8+_cytotoxic	-0.0167405	1.24118	0.0542279
ATAACGCCAGCTCGCA-1-BCP009_Total	AATCCAGAGTGGTAGC-1-BCP003_Total	B_plasma	T_CD4+_TfH_GC	-0.0697042	1.24118	0.0536944
ATAACGCCAGCTCGCA-1-BCP009_Total	TCCACACTCAGTGCAT-1-Pan_T7935494	B_plasma	T_CD4+_naive	-0.0497735	1.24118	0.0381107
ATAACGCCAGCTCGCA-1-BCP009_Total	CTGATCCCATCAGTCA-1-BCP004_Total	B_plasma	T_TfR	-0.0497735	1.24118	0.035533
ATAACGCCAGCTCGCA-1-BCP009_Total	GTGCTTCCACCATGTA-1-4861STDY7528597	B_plasma	Macrophages_M2	-0.0955979	1.24118	0.0300213
ATAACGCCAGCTCGCA-1-BCP009_Total	TGAGCCGTCCAACCAA-1-Human_colon_16S8000484	B_plasma	Endo	-0.0607309	1.24118	0.028364
ATAACGCCAGCTCGCA-1-BCP009_Total	AACTCAGAGGACTGGT-1-4861STDY7528600	B_plasma	T_Treg	-0.0497735	1.24118	0.0243834
ATAACGCCAGCTCGCA-1-BCP009_Total	CTCGGAGTCAGTACGT-1-BCP009_Total	B_plasma	B_naive	0.0364183	1.24118	0.0196099
ATAACGCCAGCTCGCA-1-BCP009_Total	CTCGGAGGTGAGTGAC-1-BCP005_Total	B_plasma	B_GC_DZ	0.0972084	1.24118	0.0184199
ATAACGCCAGCTCGCA-1-BCP009_Total	GCACATAAGGGATGGG-1-BCP003_Total	B_plasma	B_naive	-0.0452709	1.24118	0.0172943
ATAACGCCAGCTCGCA-1-BCP009_Total	CACCAGGAGCTAGCCC-1-BCP005_Total	B_plasma	B_Cycling	-0.0630266	1.24118	0.015178
ATAACGCCAGCTCGCA-1-BCP009_Total	TGGTTCCAGCCACCTG-1-BCP005_Total	B_plasma	B_Cycling	-0.0558962	1.24118	0.0079327
ATAACGCCAGCTCGCA-1-BCP009_Total	TGCCCATCATGTCTCC-1-Pan_T7935494	B_plasma	T_Treg	-0.0497735	1.24118	0.00546363
ATAACGCCAGCTCGCA-1-BCP009_Total	TACGGGCCACTGTCGG-1-BCP005_Total	B_plasma	B_GC_DZ	-0.0497735	1.24118	0.00533425
ATAACGCCAGCTCGCA-1-BCP009_Total	CGTCCATTCTTGCATT-1-BCP005_Total	B_plasma	B_Cycling	-0.0497735	1.24118	0.00472932
ATAACGCCAGCTCGCA-1-BCP009_Total	GGGAATGGTCAAAGAT-1-BCP009_Total	B_plasma	B_Cycling	0.135338	1.24118	0.00427301
ATAACGCCAGCTCGCA-1-BCP009_Total	TCTGAGAGTGTGACCC-1-BCP005_Total	B_plasma	B_GC_LZ	-0.0270086	1.24118	0.00407354
ATAACGCCAGCTCGCA-1-BCP009_Total	AGCCTAATCAGCGATT-1-BCP005_Total	B_plasma	B_Cycling	-0.0497735	1.24118	0.00180278
ATAACGCCAGCTCGCA-1-BCP009_Total	AATCCAGGTCAATACC-1-BCP005_Total	B_plasma	B_GC_DZ	0.234795	1.24118	0.0013073
ATAACGCCAGCTCGCA-1-BCP009_Total	GATTCAGCAGCTTAAC-1-4861STDY7462253	B_plasma	B_naive	-0.0497735	1.24118	0.00105455
ATAACGCCAGCTCGCA-1-BCP009_Total	CGCTGGAAGTGTCTCA-1-BCP005_Total	B_plasma	B_Cycling	-0.0359946	1.24118	0.000115306
AGGGTGAGTAAAGGAG-1-4861STDY7528597	CCTTACGGTGTGGTTT-1-4861STDY7462253	B_mem	B_plasma	0.57701	1.06858	9.25689
AGGGTGAGTAAAGGAG-1-4861STDY7528597	GATCGCGGTAAGGATT-1-Pan_T7935494	B_mem	T_CD4+_naive	-0.204243	1.06858	8.31974
AGGGTGAGTAAAGGAG-1-4861STDY7528597	AGGCCGTCATTTCAGG-1-BCP002_Total	B_mem	B_GC_LZ	0.0170167	1.06858	6.63326
AGGGTGAGTAAAGGAG-1-4861STDY7528597	GACCTGGCATTGAGCT-1-BCP009_Total	B_mem	Macrophages_M1	-0.363657	1.06858	5.69241
AGGGTGAGTAAAGGAG-1-4861STDY7528597	AACTCAGAGTGCGTGA-1-4861STDY7462256	B_mem	DC_cDC1	0.0223814	1.06858	5.65346
AGGGTGAGTAAAGGAG-1-4861STDY7528597	ATCCACCGTCGAATCT-1-4861STDY7462254	B_mem	B_mem	-0.312162	1.06858	5.01082
AGGGTGAGTAAAGGAG-1-4861STDY7528597	GATCAGTTCTAACCGA-1-BCP003_Total	B_mem	T_CD4+_naive	-0.509111	1.06858	4.24897
AGGGTGAGTAAAGGAG-1-4861STDY7528597	AAGGAGCGTTTAGGAA-1-BCP005_Total	B_mem	B_GC_LZ	-0.214445	1.06858	2.6077
AGGGTGAGTAAAGGAG-1-4861STDY7528597	GAGTCCGGTACTCGCG-1-BCP002_Total	B_mem	B_Cycling	-0.385814	1.06858	2.32858
AGGGTGAGTAAAGGAG-1-4861STDY7528597	GGACGTCTCCAAACAC-1-BCP009_Total	B_mem	B_plasma	0.00309855	1.06858	1.92321
AGGGTGAGTAAAGGAG-1-4861STDY7528597	GTGCGGTGTGGTAACG-1-BCP005_Total	B_mem	B_plasma	0.548204	1.06858	1.85804
AGGGTGAGTAAAGGAG-1-4861STDY7528597	TATCAGGTCGCGCCAA-1-BCP004_Total	B_mem	T_CD8+_naive	-0.450008	1.06858	1.8166
AGGGTGAGTAAAGGAG-1-4861STDY7528597	TCGGGACGTGTGTGCC-1-4861STDY7528600	B_mem	Endo	-0.254641	1.06858	1.6261
AGGGTGAGTAAAGGAG-1-4861STDY7528597	GTTACAGGTGTAATGA-1-BCP009_Total	B_mem	T_CD8+_CD161+	-0.304146	1.06858	1.51348
AGGGTGAGTAAAGGAG-1-4861STDY7528597	CAACTAGAGAGTACAT-1-BCP005_Total	B_mem	B_Cycling	0.383936	1.06858	1.4392
AGGGTGAGTAAAGGAG-1-4861STDY7528597	CGGAGCTTCAATACCG-1-BCP006_Total	B_mem	B_GC_DZ	0.292332	1.06858	1.30462
AGGGTGAGTAAAGGAG-1-4861STDY7528597	ATAACGCCAGCTCGCA-1-BCP009_Total	B_mem	B_plasma	0.020881	1.06858	1.24118
AGGGTGAGTAAAGGAG-1-4861STDY7528597	AGAGCTTAGTGGGATC-1-4861STDY7528597	B_mem	T_CD8+_cytotoxic	-0.34666	1.06858	0.904361
AGGGTGAGTAAAGGAG-1-4861STDY7528597	CGGACTGTCGTGGACC-1-Human_colon_16S7255678	B_mem	B_mem	-0.265651	1.06858	0.804266
AGGGTGAGTAAAGGAG-1-4861STDY7528597	CAGTAACTCTGGCGTG-1-BCP008_Total	B_mem	B_mem	0.43473	1.06858	0.794165
AGGGTGAGTAAAGGAG-1-4861STDY7528597	CGGAGTCCAGGATCGA-1-4861STDY7462253	B_mem	B_plasma	-0.574399	1.06858	0.689223
AGGGTGAGTAAAGGAG-1-4861STDY7528597	GAGCAGAAGGTGTGGT-1-BCP009_Total	B_mem	T_CD8+_cytotoxic	-0.0593492	1.06858	0.676829
AGGGTGAGTAAAGGAG-1-4861STDY7528597	CATCGAAGTTACGCGC-1-BCP008_Total	B_mem	B_Cycling	0.386613	1.06858	0.55397
AGGGTGAGTAAAGGAG-1-4861STDY7528597	CTGCTGTGTGACGGTA-1-BCP009_Total	B_mem	B_Cycling	-0.182855	1.06858	0.52798
AGGGTGAGTAAAGGAG-1-4861STDY7528597	GTGTTAGTCAACTCTT-1-BCP008_Total	B_mem	B_Cycling	-0.0918914	1.06858	0.506876
AGGGTGAGTAAAGGAG-1-4861STDY7528597	GCACATAAGGTGCACA-1-4861STDY7528600	B_mem	DC_CCR7+	-0.109739	1.06858	0.44825
AGGGTGAGTAAAGGAG-1-4861STDY7528597	ACGCAGCAGGTGTTAA-1-BCP005_Total	B_mem	B_Cycling	-0.28409	1.06858	0.399738
AGGGTGAGTAAAGGAG-1-4861STDY7528597	AACTCCCTCACGACTA-1-4861STDY7528598	B_mem	T_CD4+_naive	-0.146327	1.06858	0.369004
AGGGTGAGTAAAGGAG-1-4861STDY7528597	GCTGCGAAGTGAACGC-1-BCP005_Total	B_mem	B_Cycling	-0.141916	1.06858	0.353413
AGGGTGAGTAAAGGAG-1-4861STDY7528597	ACACCCTCATCTACGA-1-BCP003_Total	B_mem	B_activated	-0.112509	1.06858	0.332771
AGGGTGAGTAAAGGAG-1-4861STDY7528597	GCTGCAGTCAGGCCCA-1-BCP003_Total	B_mem	T_CD4+_TfH_GC	-0.18855	1.06858	0.286715
AGGGTGAGTAAAGGAG-1-4861STDY7528597	CCGTACTGTCATATGC-1-BCP006_Total	B_mem	B_Cycling	-0.229407	1.06858	0.275532
AGGGTGAGTAAAGGAG-1-4861STDY7528597	CTTACCGAGCGCTTAT-1-BCP004_Total	B_mem	T_Treg	-0.165678	1.06858	0.232509
AGGGTGAGTAAAGGAG-1-4861STDY7528597	GATCGCGCACATCCGG-1-BCP009_Total	B_mem	T_Treg	-0.190424	1.06858	0.199736
AGGGTGAGTAAAGGAG-1-4861STDY7528597	CAGCATAGTCTAGTGT-1-BCP005_Total	B_mem	B_naive	-0.143209	1.06858	0.185367
AGGGTGAGTAAAGGAG-1-4861STDY7528597	GGCGACTGTCATGCAT-1-4861STDY7528597	B_mem	B_mem	-0.108106	1.06858	0.155751
AGGGTGAGTAAAGGAG-1-4861STDY7528597	ACAGCTAGTAAACCTC-1-BCP003_Total	B_mem	B_naive	-0.0744129	1.06858	0.153149
AGGGTGAGTAAAGGAG-1-4861STDY7528597	TAGTGGTAGGCGCTCT-1-BCP002_Total	B_mem	B_Cycling	-0.167184	1.06858	0.153058
AGGGTGAGTAAAGGAG-1-4861STDY7528597	TGTATTCGTTCCCTTG-1-BCP005_Total	B_mem	B_plasma	0.238797	1.06858	0.134806
AGGGTGAGTAAAGGAG-1-4861STDY7528597	GACAGAGTCCAAAGTC-1-BCP005_Total	B_mem	B_Cycling	0.13013	1.06858	0.0946394
AGGGTGAGTAAAGGAG-1-4861STDY7528597	CTAGAGTAGGAATCGC-1-4861STDY7462255	B_mem	B_mem	0.2497	1.06858	0.0935394
AGGGTGAGTAAAGGAG-1-4861STDY7528597	AAGGCAGTCCTAGAAC-1-BCP005_Total	B_mem	T_CD4+_naive	-0.0897434	1.06858	0.0915034
AGGGTGAGTAAAGGAG-1-4861STDY7528597	CCACCTATCATGCTCC-1-Pan_T7935494	B_mem	B_mem	0.0294621	1.06858	0.0901514
AGGGTGAGTAAAGGAG-1-4861STDY7528597	TGCACCTCAAATACAG-1-4861STDY7528599	B_mem	Macrophages_M1	0.313857	1.06858	0.0813342
AGGGTGAGTAAAGGAG-1-4861STDY7528597	TACGGATCATCGGGTC-1-BCP004_Total	B_mem	B_GC_DZ	-0.0897434	1.06858	0.0691634
AGGGTGAGTAAAGGAG-1-4861STDY7528597	TCAGCTCGTTGCTCCT-1-BCP005_Total	B_mem	B_activated	0.0276942	1.06858	0.0649555
AGGGTGAGTAAAGGAG-1-4861STDY7528597	TTCGAAGAGAAGGCCT-1-BCP006_Total	B_mem	T_TfR	-0.0897434	1.06858	0.0648503
AGGGTGAGTAAAGGAG-1-4861STDY7528597	GTACGTACAGACGCTC-1-BCP002_Total	B_mem	B_Cycling	0.106936	1.06858	0.0626684
AGGGTGAGTAAAGGAG-1-4861STDY7528597	CGTAGGCCAGCCTATA-1-4861STDY7528599	B_mem	T_CD4+	-0.119118	1.06858	0.0613585
AGGGTGAGTAAAGGAG-1-4861STDY7528597	TGTGGTAAGTGTACCT-1-BCP009_Total	B_mem	T_CD8+_cytotoxic	-0.0982791	1.06858	0.0542279
AGGGTGAGTAAAGGAG-1-4861STDY7528597	AATCCAGAGTGGTAGC-1-BCP003_Total	B_mem	T_CD4+_TfH_GC	-0.171051	1.06858	0.0536944
AGGGTGAGTAAAGGAG-1-4861STDY7528597	TCCACACTCAGTGCAT-1-Pan_T7935494	B_mem	T_CD4+_naive	-0.0897434	1.06858	0.0381107
AGGGTGAGTAAAGGAG-1-4861STDY7528597	CTGATCCCATCAGTCA-1-BCP004_Total	B_mem	T_TfR	-0.0897434	1.06858	0.035533
AGGGTGAGTAAAGGAG-1-4861STDY7528597	GTGCTTCCACCATGTA-1-4861STDY7528597	B_mem	Macrophages_M2	0.0507605	1.06858	0.0300213
AGGGTGAGTAAAGGAG-1-4861STDY7528597	TGAGCCGTCCAACCAA-1-Human_colon_16S8000484	B_mem	Endo	-0.0439405	1.06858	0.028364
AGGGTGAGTAAAGGAG-1-4861STDY7528597	AACTCAGAGGACTGGT-1-4861STDY7528600	B_mem	T_Treg	-0.0222834	1.06858	0.0243834
AGGGTGAGTAAAGGAG-1-4861STDY7528597	CTCGGAGTCAGTACGT-1-BCP009_Total	B_mem	B_naive	-0.0842064	1.06858	0.0196099
AGGGTGAGTAAAGGAG-1-4861STDY7528597	CTCGGAGGTGAGTGAC-1-BCP005_Total	B_mem	B_GC_DZ	0.0926216	1.06858	0.0184199
AGGGTGAGTAAAGGAG-1-4861STDY7528597	GCACATAAGGGATGGG-1-BCP003_Total	B_mem	B_naive	0.0570771	1.06858	0.0172943
AGGGTGAGTAAAGGAG-1-4861STDY7528597	CACCAGGAGCTAGCCC-1-BCP005_Total	B_mem	B_Cycling	0.146859	1.06858	0.015178
AGGGTGAGTAAAGGAG-1-4861STDY7528597	TGGTTCCAGCCACCTG-1-BCP005_Total	B_mem	B_Cycling	-0.100783	1.06858	0.0079327
AGGGTGAGTAAAGGAG-1-4861STDY7528597	TGCCCATCATGTCTCC-1-Pan_T7935494	B_mem	T_Treg	-0.0488954	1.06858	0.00546363
AGGGTGAGTAAAGGAG-1-4861STDY7528597	TACGGGCCACTGTCGG-1-BCP005_Total	B_mem	B_GC_DZ	-0.0897434	1.06858	0.00533425
AGGGTGAGTAAAGGAG-1-4861STDY7528597	CGTCCATTCTTGCATT-1-BCP005_Total	B_mem	B_Cycling	-0.0897434	1.06858	0.00472932
AGGGTGAGTAAAGGAG-1-4861STDY7528597	GGGAATGGTCAAAGAT-1-BCP009_Total	B_mem	B_Cycling	-0.0464848	1.06858	0.00427301
AGGGTGAGTAAAGGAG-1-4861STDY7528597	TCTGAGAGTGTGACCC-1-BCP005_Total	B_mem	B_GC_LZ	0.111183	1.06858	0.00407354
AGGGTGAGTAAAGGAG-1-4861STDY7528597	AGCCTAATCAGCGATT-1-BCP005_Total	B_mem	B_Cycling	-0.0897434	1.06858	0.00180278
AGGGTGAGTAAAGGAG-1-4861STDY7528597	AATCCAGGTCAATACC-1-BCP005_Total	B_mem	B_GC_DZ	0.0352919	1.06858	0.0013073
AGGGTGAGTAAAGGAG-1-4861STDY7528597	GATTCAGCAGCTTAAC-1-4861STDY7462253	B_mem	B_naive	0.0942255	1.06858	0.00105455
AGGGTGAGTAAAGGAG-1-4861STDY7528597	CGCTGGAAGTGTCTCA-1-BCP005_Total	B_mem	B_Cycling	-0.042577	1.06858	0.000115306
AGAGCTTAGTGGGATC-1-4861STDY7528597	CCTTACGGTGTGGTTT-1-4861STDY7462253	T_CD8+_cytotoxic	B_plasma	-0.373783	0.904361	9.25689
AGAGCTTAGTGGGATC-1-4861STDY7528597	GATCGCGGTAAGGATT-1-Pan_T7935494	T_CD8+_cytotoxic	T_CD4+_naive	0.378903	0.904361	8.31974
AGAGCTTAGTGGGATC-1-4861STDY7528597	AGGCCGTCATTTCAGG-1-BCP002_Total	T_CD8+_cytotoxic	B_GC_LZ	0.126669	0.904361	6.63326
AGAGCTTAGTGGGATC-1-4861STDY7528597	GACCTGGCATTGAGCT-1-BCP009_Total	T_CD8+_cytotoxic	Macrophages_M1	0.426445	0.904361	5.69241
AGAGCTTAGTGGGATC-1-4861STDY7528597	AACTCAGAGTGCGTGA-1-4861STDY7462256	T_CD8+_cytotoxic	DC_cDC1	0.213776	0.904361	5.65346
AGAGCTTAGTGGGATC-1-4861STDY7528597	ATCCACCGTCGAATCT-1-4861STDY7462254	T_CD8+_cytotoxic	B_mem	0.35563	0.904361	5.01082
AGAGCTTAGTGGGATC-1-4861STDY7528597	GATCAGTTCTAACCGA-1-BCP003_Total	T_CD8+_cytotoxic	T_CD4+_naive	0.479288	0.904361	4.24897
AGAGCTTAGTGGGATC-1-4861STDY7528597	AAGGAGCGTTTAGGAA-1-BCP005_Total	T_CD8+_cytotoxic	B_GC_LZ	0.0202114	0.904361	2.6077
AGAGCTTAGTGGGATC-1-4861STDY7528597	GAGTCCGGTACTCGCG-1-BCP002_Total	T_CD8+_cytotoxic	B_Cycling	0.228967	0.904361	2.32858
AGAGCTTAGTGGGATC-1-4861STDY7528597	GGACGTCTCCAAACAC-1-BCP009_Total	T_CD8+_cytotoxic	B_plasma	-0.048396	0.904361	1.92321
AGAGCTTAGTGGGATC-1-4861STDY7528597	GTGCGGTGTGGTAACG-1-BCP005_Total	T_CD8+_cytotoxic	B_plasma	-0.255343	0.904361	1.85804
AGAGCTTAGTGGGATC-1-4861STDY7528597	TATCAGGTCGCGCCAA-1-BCP004_Total	T_CD8+_cytotoxic	T_CD8+_naive	0.583477	0.904361	1.8166
AGAGCTTAGTGGGATC-1-4861STDY7528597	TCGGGACGTGTGTGCC-1-4861STDY7528600	T_CD8+_cytotoxic	Endo	0.2862	0.904361	1.6261
AGAGCTTAGTGGGATC-1-4861STDY7528597	GTTACAGGTGTAATGA-1-BCP009_Total	T_CD8+_cytotoxic	T_CD8+_CD161+	0.387295	0.904361	1.51348
AGAGCTTAGTGGGATC-1-4861STDY7528597	CAACTAGAGAGTACAT-1-BCP005_Total	T_CD8+_cytotoxic	B_Cycling	-0.106872	0.904361	1.4392
AGAGCTTAGTGGGATC-1-4861STDY7528597	CGGAGCTTCAATACCG-1-BCP006_Total	T_CD8+_cytotoxic	B_GC_DZ	-0.304003	0.904361	1.30462
AGAGCTTAGTGGGATC-1-4861STDY7528597	ATAACGCCAGCTCGCA-1-BCP009_Total	T_CD8+_cytotoxic	B_plasma	-0.0508199	0.904361	1.24118
AGAGCTTAGTGGGATC-1-4861STDY7528597	AGGGTGAGTAAAGGAG-1-4861STDY7528597	T_CD8+_cytotoxic	B_mem	-0.34666	0.904361	1.06858
AGAGCTTAGTGGGATC-1-4861STDY7528597	CGGACTGTCGTGGACC-1-Human_colon_16S7255678	T_CD8+_cytotoxic	B_mem	0.158982	0.904361	0.804266
AGAGCTTAGTGGGATC-1-4861STDY7528597	CAGTAACTCTGGCGTG-1-BCP008_Total	T_CD8+_cytotoxic	B_mem	-0.258904	0.904361	0.794165
AGAGCTTAGTGGGATC-1-4861STDY7528597	CGGAGTCCAGGATCGA-1-4861STDY7462253	T_CD8+_cytotoxic	B_plasma	0.457864	0.904361	0.689223
AGAGCTTAGTGGGATC-1-4861STDY7528597	GAGCAGAAGGTGTGGT-1-BCP009_Total	T_CD8+_cytotoxic	T_CD8+_cytotoxic	-0.000434435	0.904361	0.676829
AGAGCTTAGTGGGATC-1-4861STDY7528597	CATCGAAGTTACGCGC-1-BCP008_Total	T_CD8+_cytotoxic	B_Cycling	-0.181933	0.904361	0.55397
AGAGCTTAGTGGGATC-1-4861STDY7528597	CTGCTGTGTGACGGTA-1-BCP009_Total	T_CD8+_cytotoxic	B_Cycling	0.215129	0.904361	0.52798
AGAGCTTAGTGGGATC-1-4861STDY7528597	GTGTTAGTCAACTCTT-1-BCP008_Total	T_CD8+_cytotoxic	B_Cycling	-0.00716648	0.904361	0.506876
AGAGCTTAGTGGGATC-1-4861STDY7528597	GCACATAAGGTGCACA-1-4861STDY7528600	T_CD8+_cytotoxic	DC_CCR7+	0.274755	0.904361	0.44825
AGAGCTTAGTGGGATC-1-4861STDY7528597	ACGCAGCAGGTGTTAA-1-BCP005_Total	T_CD8+_cytotoxic	B_Cycling	0.304215	0.904361	0.399738
AGAGCTTAGTGGGATC-1-4861STDY7528597	AACTCCCTCACGACTA-1-4861STDY7528598	T_CD8+_cytotoxic	T_CD4+_naive	0.134834	0.904361	0.369004
AGAGCTTAGTGGGATC-1-4861STDY7528597	GCTGCGAAGTGAACGC-1-BCP005_Total	T_CD8+_cytotoxic	B_Cycling	-0.0520664	0.904361	0.353413
AGAGCTTAGTGGGATC-1-4861STDY7528597	ACACCCTCATCTACGA-1-BCP003_Total	T_CD8+_cytotoxic	B_activated	-0.0910686	0.904361	0.332771
AGAGCTTAGTGGGATC-1-4861STDY7528597	GCTGCAGTCAGGCCCA-1-BCP003_Total	T_CD8+_cytotoxic	T_CD4+_TfH_GC	0.0429818	0.904361	0.286715
AGAGCTTAGTGGGATC-1-4861STDY7528597	CCGTACTGTCATATGC-1-BCP006_Total	T_CD8+_cytotoxic	B_Cycling	0.013891	0.904361	0.275532
AGAGCTTAGTGGGATC-1-4861STDY7528597	CTTACCGAGCGCTTAT-1-BCP004_Total	T_CD8+_cytotoxic	T_Treg	0.506931	0.904361	0.232509
AGAGCTTAGTGGGATC-1-4861STDY7528597	GATCGCGCACATCCGG-1-BCP009_Total	T_CD8+_cytotoxic	T_Treg	0.129262	0.904361	0.199736
AGAGCTTAGTGGGATC-1-4861STDY7528597	CAGCATAGTCTAGTGT-1-BCP005_Total	T_CD8+_cytotoxic	B_naive	-0.0139323	0.904361	0.185367
AGAGCTTAGTGGGATC-1-4861STDY7528597	GGCGACTGTCATGCAT-1-4861STDY7528597	T_CD8+_cytotoxic	B_mem	0.10536	0.904361	0.155751
AGAGCTTAGTGGGATC-1-4861STDY7528597	ACAGCTAGTAAACCTC-1-BCP003_Total	T_CD8+_cytotoxic	B_naive	-0.054081	0.904361	0.153149
AGAGCTTAGTGGGATC-1-4861STDY7528597	TAGTGGTAGGCGCTCT-1-BCP002_Total	T_CD8+_cytotoxic	B_Cycling	-0.0115999	0.904361	0.153058
AGAGCTTAGTGGGATC-1-4861STDY7528597	TGTATTCGTTCCCTTG-1-BCP005_Total	T_CD8+_cytotoxic	B_plasma	-0.0874362	0.904361	0.134806
AGAGCTTAGTGGGATC-1-4861STDY7528597	GACAGAGTCCAAAGTC-1-BCP005_Total	T_CD8+_cytotoxic	B_Cycling	-0.104034	0.904361	0.0946394
AGAGCTTAGTGGGATC-1-4861STDY7528597	CTAGAGTAGGAATCGC-1-4861STDY7462255	T_CD8+_cytotoxic	B_mem	-0.124786	0.904361	0.0935394
AGAGCTTAGTGGGATC-1-4861STDY7528597	AAGGCAGTCCTAGAAC-1-BCP005_Total	T_CD8+_cytotoxic	T_CD4+_naive	0.0814668	0.904361	0.0915034
AGAGCTTAGTGGGATC-1-4861STDY7528597	CCACCTATCATGCTCC-1-Pan_T7935494	T_CD8+_cytotoxic	B_mem	-0.188457	0.904361	0.0901514
AGAGCTTAGTGGGATC-1-4861STDY7528597	TGCACCTCAAATACAG-1-4861STDY7528599	T_CD8+_cytotoxic	Macrophages_M1	-0.171095	0.904361	0.0813342
AGAGCTTAGTGGGATC-1-4861STDY7528597	TACGGATCATCGGGTC-1-BCP004_Total	T_CD8+_cytotoxic	B_GC_DZ	-0.00535895	0.904361	0.0691634
AGAGCTTAGTGGGATC-1-4861STDY7528597	TCAGCTCGTTGCTCCT-1-BCP005_Total	T_CD8+_cytotoxic	B_activated	-0.0921181	0.904361	0.0649555
AGAGCTTAGTGGGATC-1-4861STDY7528597	TTCGAAGAGAAGGCCT-1-BCP006_Total	T_CD8+_cytotoxic	T_TfR	0.466372	0.904361	0.0648503
AGAGCTTAGTGGGATC-1-4861STDY7528597	GTACGTACAGACGCTC-1-BCP002_Total	T_CD8+_cytotoxic	B_Cycling	-0.0127207	0.904361	0.0626684
AGAGCTTAGTGGGATC-1-4861STDY7528597	CGTAGGCCAGCCTATA-1-4861STDY7528599	T_CD8+_cytotoxic	T_CD4+	0.144402	0.904361	0.0613585
AGAGCTTAGTGGGATC-1-4861STDY7528597	TGTGGTAAGTGTACCT-1-BCP009_Total	T_CD8+_cytotoxic	T_CD8+_cytotoxic	0.102667	0.904361	0.0542279
AGAGCTTAGTGGGATC-1-4861STDY7528597	AATCCAGAGTGGTAGC-1-BCP003_Total	T_CD8+_cytotoxic	T_CD4+_TfH_GC	0.266647	0.904361	0.0536944
AGAGCTTAGTGGGATC-1-4861STDY7528597	TCCACACTCAGTGCAT-1-Pan_T7935494	T_CD8+_cytotoxic	T_CD4+_naive	-0.0510574	0.904361	0.0381107
AGAGCTTAGTGGGATC-1-4861STDY7528597	CTGATCCCATCAGTCA-1-BCP004_Total	T_CD8+_cytotoxic	T_TfR	-0.0171912	0.904361	0.035533
AGAGCTTAGTGGGATC-1-4861STDY7528597	GTGCTTCCACCATGTA-1-4861STDY7528597	T_CD8+_cytotoxic	Macrophages_M2	-0.0835567	0.904361	0.0300213
AGAGCTTAGTGGGATC-1-4861STDY7528597	TGAGCCGTCCAACCAA-1-Human_colon_16S8000484	T_CD8+_cytotoxic	Endo	-0.0276624	0.904361	0.028364
AGAGCTTAGTGGGATC-1-4861STDY7528597	AACTCAGAGGACTGGT-1-4861STDY7528600	T_CD8+_cytotoxic	T_Treg	-0.0154182	0.904361	0.0243834
AGAGCTTAGTGGGATC-1-4861STDY7528597	CTCGGAGTCAGTACGT-1-BCP009_Total	T_CD8+_cytotoxic	B_naive	-0.0182558	0.904361	0.0196099
AGAGCTTAGTGGGATC-1-4861STDY7528597	CTCGGAGGTGAGTGAC-1-BCP005_Total	T_CD8+_cytotoxic	B_GC_DZ	-0.0510574	0.904361	0.0184199
AGAGCTTAGTGGGATC-1-4861STDY7528597	GCACATAAGGGATGGG-1-BCP003_Total	T_CD8+_cytotoxic	B_naive	-0.0554846	0.904361	0.0172943
AGAGCTTAGTGGGATC-1-4861STDY7528597	CACCAGGAGCTAGCCC-1-BCP005_Total	T_CD8+_cytotoxic	B_Cycling	-0.0729241	0.904361	0.015178
AGAGCTTAGTGGGATC-1-4861STDY7528597	TGGTTCCAGCCACCTG-1-BCP005_Total	T_CD8+_cytotoxic	B_Cycling	-0.0573381	0.904361	0.0079327
AGAGCTTAGTGGGATC-1-4861STDY7528597	TGCCCATCATGTCTCC-1-Pan_T7935494	T_CD8+_cytotoxic	T_Treg	0.190748	0.904361	0.00546363
AGAGCTTAGTGGGATC-1-4861STDY7528597	TACGGGCCACTGTCGG-1-BCP005_Total	T_CD8+_cytotoxic	B_GC_DZ	-0.0510574	0.904361	0.00533425
AGAGCTTAGTGGGATC-1-4861STDY7528597	CGTCCATTCTTGCATT-1-BCP005_Total	T_CD8+_cytotoxic	B_Cycling	-0.0510574	0.904361	0.00472932
AGAGCTTAGTGGGATC-1-4861STDY7528597	GGGAATGGTCAAAGAT-1-BCP009_Total	T_CD8+_cytotoxic	B_Cycling	-0.0510574	0.904361	0.00427301
AGAGCTTAGTGGGATC-1-4861STDY7528597	TCTGAGAGTGTGACCC-1-BCP005_Total	T_CD8+_cytotoxic	B_GC_LZ	-0.0576752	0.904361	0.00407354
AGAGCTTAGTGGGATC-1-4861STDY7528597	AGCCTAATCAGCGATT-1-BCP005_Total	T_CD8+_cytotoxic	B_Cycling	-0.0510574	0.904361	0.00180278
AGAGCTTAGTGGGATC-1-4861STDY7528597	AATCCAGGTCAATACC-1-BCP005_Total	T_CD8+_cytotoxic	B_GC_DZ	-0.0510574	0.904361	0.0013073
AGAGCTTAGTGGGATC-1-4861STDY7528597	GATTCAGCAGCTTAAC-1-4861STDY7462253	T_CD8+_cytotoxic	B_naive	-0.0510574	0.904361	0.00105455
AGAGCTTAGTGGGATC-1-4861STDY7528597	CGCTGGAAGTGTCTCA-1-BCP005_Total	T_CD8+_cytotoxic	B_Cycling	-0.0510574	0.904361	0.000115306
CGGACTGTCGTGGACC-1-Human_colon_16S7255678	CCTTACGGTGTGGTTT-1-4861STDY7462253	B_mem	B_plasma	-0.282986	0.804266	9.25689
CGGACTGTCGTGGACC-1-Human_colon_16S7255678	GATCGCGGTAAGGATT-1-Pan_T7935494	B_mem	T_CD4+_naive	0.31412	0.804266	8.31974
CGGACTGTCGTGGACC-1-Human_colon_16S7255678	AGGCCGTCATTTCAGG-1-BCP002_Total	B_mem	B_GC_LZ	0.356137	0.804266	6.63326
CGGACTGTCGTGGACC-1-Human_colon_16S7255678	GACCTGGCATTGAGCT-1-BCP009_Total	B_mem	Macrophages_M1	0.567656	0.804266	5.69241
CGGACTGTCGTGGACC-1-Human_colon_16S7255678	AACTCAGAGTGCGTGA-1-4861STDY7462256	B_mem	DC_cDC1	0.393315	0.804266	5.65346
CGGACTGTCGTGGACC-1-Human_colon_16S7255678	ATCCACCGTCGAATCT-1-4861STDY7462254	B_mem	B_mem	0.240327	0.804266	5.01082
CGGACTGTCGTGGACC-1-Human_colon_16S7255678	GATCAGTTCTAACCGA-1-BCP003_Total	B_mem	T_CD4+_naive	0.0514227	0.804266	4.24897
CGGACTGTCGTGGACC-1-Human_colon_16S7255678	AAGGAGCGTTTAGGAA-1-BCP005_Total	B_mem	B_GC_LZ	0.179363	0.804266	2.6077
CGGACTGTCGTGGACC-1-Human_colon_16S7255678	GAGTCCGGTACTCGCG-1-BCP002_Total	B_mem	B_Cycling	0.18114	0.804266	2.32858
CGGACTGTCGTGGACC-1-Human_colon_16S7255678	GGACGTCTCCAAACAC-1-BCP009_Total	B_mem	B_plasma	-0.146892	0.804266	1.92321
CGGACTGTCGTGGACC-1-Human_colon_16S7255678	GTGCGGTGTGGTAACG-1-BCP005_Total	B_mem	B_plasma	-0.22093	0.804266	1.85804
CGGACTGTCGTGGACC-1-Human_colon_16S7255678	TATCAGGTCGCGCCAA-1-BCP004_Total	B_mem	T_CD8+_naive	0.250331	0.804266	1.8166
CGGACTGTCGTGGACC-1-Human_colon_16S7255678	TCGGGACGTGTGTGCC-1-4861STDY7528600	B_mem	Endo	0.708706	0.804266	1.6261
CGGACTGTCGTGGACC-1-Human_colon_16S7255678	GTTACAGGTGTAATGA-1-BCP009_Total	B_mem	T_CD8+_CD161+	0.120958	0.804266	1.51348
CGGACTGTCGTGGACC-1-Human_colon_16S7255678	CAACTAGAGAGTACAT-1-BCP005_Total	B_mem	B_Cycling	-0.0227876	0.804266	1.4392
CGGACTGTCGTGGACC-1-Human_colon_16S7255678	CGGAGCTTCAATACCG-1-BCP006_Total	B_mem	B_GC_DZ	-0.259425	0.804266	1.30462
CGGACTGTCGTGGACC-1-Human_colon_16S7255678	ATAACGCCAGCTCGCA-1-BCP009_Total	B_mem	B_plasma	-0.140459	0.804266	1.24118
CGGACTGTCGTGGACC-1-Human_colon_16S7255678	AGGGTGAGTAAAGGAG-1-4861STDY7528597	B_mem	B_mem	-0.265651	0.804266	1.06858
CGGACTGTCGTGGACC-1-Human_colon_16S7255678	AGAGCTTAGTGGGATC-1-4861STDY7528597	B_mem	T_CD8+_cytotoxic	0.158982	0.804266	0.904361
CGGACTGTCGTGGACC-1-Human_colon_16S7255678	CAGTAACTCTGGCGTG-1-BCP008_Total	B_mem	B_mem	-0.120976	0.804266	0.794165
CGGACTGTCGTGGACC-1-Human_colon_16S7255678	CGGAGTCCAGGATCGA-1-4861STDY7462253	B_mem	B_plasma	0.280865	0.804266	0.689223
CGGACTGTCGTGGACC-1-Human_colon_16S7255678	GAGCAGAAGGTGTGGT-1-BCP009_Total	B_mem	T_CD8+_cytotoxic	0.507792	0.804266	0.676829
CGGACTGTCGTGGACC-1-Human_colon_16S7255678	CATCGAAGTTACGCGC-1-BCP008_Total	B_mem	B_Cycling	-0.151736	0.804266	0.55397
CGGACTGTCGTGGACC-1-Human_colon_16S7255678	CTGCTGTGTGACGGTA-1-BCP009_Total	B_mem	B_Cycling	-0.00954433	0.804266	0.52798
CGGACTGTCGTGGACC-1-Human_colon_16S7255678	GTGTTAGTCAACTCTT-1-BCP008_Total	B_mem	B_Cycling	0.00692685	0.804266	0.506876
CGGACTGTCGTGGACC-1-Human_colon_16S7255678	GCACATAAGGTGCACA-1-4861STDY7528600	B_mem	DC_CCR7+	0.0387532	0.804266	0.44825
CGGACTGTCGTGGACC-1-Human_colon_16S7255678	ACGCAGCAGGTGTTAA-1-BCP005_Total	B_mem	B_Cycling	0.340727	0.804266	0.399738
CGGACTGTCGTGGACC-1-Human_colon_16S7255678	AACTCCCTCACGACTA-1-4861STDY7528598	B_mem	T_CD4+_naive	0.0566589	0.804266	0.369004
CGGACTGTCGTGGACC-1-Human_colon_16S7255678	GCTGCGAAGTGAACGC-1-BCP005_Total	B_mem	B_Cycling	0.058586	0.804266	0.353413
CGGACTGTCGTGGACC-1-Human_colon_16S7255678	ACACCCTCATCTACGA-1-BCP003_Total	B_mem	B_activated	-0.127887	0.804266	0.332771
CGGACTGTCGTGGACC-1-Human_colon_16S7255678	GCTGCAGTCAGGCCCA-1-BCP003_Total	B_mem	T_CD4+_TfH_GC	0.0935839	0.804266	0.286715
CGGACTGTCGTGGACC-1-Human_colon_16S7255678	CCGTACTGTCATATGC-1-BCP006_Total	B_mem	B_Cycling	0.115044	0.804266	0.275532
CGGACTGTCGTGGACC-1-Human_colon_16S7255678	CTTACCGAGCGCTTAT-1-BCP004_Total	B_mem	T_Treg	0.225749	0.804266	0.232509
CGGACTGTCGTGGACC-1-Human_colon_16S7255678	GATCGCGCACATCCGG-1-BCP009_Total	B_mem	T_Treg	-0.0540977	0.804266	0.199736
CGGACTGTCGTGGACC-1-Human_colon_16S7255678	CAGCATAGTCTAGTGT-1-BCP005_Total	B_mem	B_naive	-0.0705517	0.804266	0.185367
CGGACTGTCGTGGACC-1-Human_colon_16S7255678	GGCGACTGTCATGCAT-1-4861STDY7528597	B_mem	B_mem	0.164529	0.804266	0.155751
CGGACTGTCGTGGACC-1-Human_colon_16S7255678	ACAGCTAGTAAACCTC-1-BCP003_Total	B_mem	B_naive	0.0661983	0.804266	0.153149
CGGACTGTCGTGGACC-1-Human_colon_16S7255678	TAGTGGTAGGCGCTCT-1-BCP002_Total	B_mem	B_Cycling	0.105273	0.804266	0.153058
CGGACTGTCGTGGACC-1-Human_colon_16S7255678	TGTATTCGTTCCCTTG-1-BCP005_Total	B_mem	B_plasma	-0.0500165	0.804266	0.134806
CGGACTGTCGTGGACC-1-Human_colon_16S7255678	GACAGAGTCCAAAGTC-1-BCP005_Total	B_mem	B_Cycling	-0.0972646	0.804266	0.0946394
CGGACTGTCGTGGACC-1-Human_colon_16S7255678	CTAGAGTAGGAATCGC-1-4861STDY7462255	B_mem	B_mem	-0.109535	0.804266	0.0935394
CGGACTGTCGTGGACC-1-Human_colon_16S7255678	AAGGCAGTCCTAGAAC-1-BCP005_Total	B_mem	T_CD4+_naive	0.0373424	0.804266	0.0915034
CGGACTGTCGTGGACC-1-Human_colon_16S7255678	CCACCTATCATGCTCC-1-Pan_T7935494	B_mem	B_mem	-0.165424	0.804266	0.0901514
CGGACTGTCGTGGACC-1-Human_colon_16S7255678	TGCACCTCAAATACAG-1-4861STDY7528599	B_mem	Macrophages_M1	-0.150184	0.804266	0.0813342
CGGACTGTCGTGGACC-1-Human_colon_16S7255678	TACGGATCATCGGGTC-1-BCP004_Total	B_mem	B_GC_DZ	-0.0448173	0.804266	0.0691634
CGGACTGTCGTGGACC-1-Human_colon_16S7255678	TCAGCTCGTTGCTCCT-1-BCP005_Total	B_mem	B_activated	0.143689	0.804266	0.0649555
CGGACTGTCGTGGACC-1-Human_colon_16S7255678	TTCGAAGAGAAGGCCT-1-BCP006_Total	B_mem	T_TfR	-0.0448173	0.804266	0.0648503
CGGACTGTCGTGGACC-1-Human_colon_16S7255678	GTACGTACAGACGCTC-1-BCP002_Total	B_mem	B_Cycling	0.0276233	0.804266	0.0626684
CGGACTGTCGTGGACC-1-Human_colon_16S7255678	CGTAGGCCAGCCTATA-1-4861STDY7528599	B_mem	T_CD4+	-0.0594868	0.804266	0.0613585
CGGACTGTCGTGGACC-1-Human_colon_16S7255678	TGTGGTAAGTGTACCT-1-BCP009_Total	B_mem	T_CD8+_cytotoxic	0.0869013	0.804266	0.0542279
CGGACTGTCGTGGACC-1-Human_colon_16S7255678	AATCCAGAGTGGTAGC-1-BCP003_Total	B_mem	T_CD4+_TfH_GC	-0.065087	0.804266	0.0536944
CGGACTGTCGTGGACC-1-Human_colon_16S7255678	TCCACACTCAGTGCAT-1-Pan_T7935494	B_mem	T_CD4+_naive	0.25702	0.804266	0.0381107
CGGACTGTCGTGGACC-1-Human_colon_16S7255678	CTGATCCCATCAGTCA-1-BCP004_Total	B_mem	T_TfR	0.319445	0.804266	0.035533
CGGACTGTCGTGGACC-1-Human_colon_16S7255678	GTGCTTCCACCATGTA-1-4861STDY7528597	B_mem	Macrophages_M2	0.0515253	0.804266	0.0300213
CGGACTGTCGTGGACC-1-Human_colon_16S7255678	TGAGCCGTCCAACCAA-1-Human_colon_16S8000484	B_mem	Endo	0.545993	0.804266	0.028364
CGGACTGTCGTGGACC-1-Human_colon_16S7255678	AACTCAGAGGACTGGT-1-4861STDY7528600	B_mem	T_Treg	0.573273	0.804266	0.0243834
CGGACTGTCGTGGACC-1-Human_colon_16S7255678	CTCGGAGTCAGTACGT-1-BCP009_Total	B_mem	B_naive	-0.0448173	0.804266	0.0196099
CGGACTGTCGTGGACC-1-Human_colon_16S7255678	CTCGGAGGTGAGTGAC-1-BCP005_Total	B_mem	B_GC_DZ	-0.0448173	0.804266	0.0184199
CGGACTGTCGTGGACC-1-Human_colon_16S7255678	GCACATAAGGGATGGG-1-BCP003_Total	B_mem	B_naive	-0.0533868	0.804266	0.0172943
CGGACTGTCGTGGACC-1-Human_colon_16S7255678	CACCAGGAGCTAGCCC-1-BCP005_Total	B_mem	B_Cycling	-0.0640116	0.804266	0.015178
CGGACTGTCGTGGACC-1-Human_colon_16S7255678	TGGTTCCAGCCACCTG-1-BCP005_Total	B_mem	B_Cycling	-0.0503304	0.804266	0.0079327
CGGACTGTCGTGGACC-1-Human_colon_16S7255678	TGCCCATCATGTCTCC-1-Pan_T7935494	B_mem	T_Treg	-0.0448173	0.804266	0.00546363
CGGACTGTCGTGGACC-1-Human_colon_16S7255678	TACGGGCCACTGTCGG-1-BCP005_Total	B_mem	B_GC_DZ	-0.0448173	0.804266	0.00533425
CGGACTGTCGTGGACC-1-Human_colon_16S7255678	CGTCCATTCTTGCATT-1-BCP005_Total	B_mem	B_Cycling	-0.0448173	0.804266	0.00472932
CGGACTGTCGTGGACC-1-Human_colon_16S7255678	GGGAATGGTCAAAGAT-1-BCP009_Total	B_mem	B_Cycling	-0.0448173	0.804266	0.00427301
CGGACTGTCGTGGACC-1-Human_colon_16S7255678	TCTGAGAGTGTGACCC-1-BCP005_Total	B_mem	B_GC_LZ	-0.0506263	0.804266	0.00407354
CGGACTGTCGTGGACC-1-Human_colon_16S7255678	AGCCTAATCAGCGATT-1-BCP005_Total	B_mem	B_Cycling	-0.0448173	0.804266	0.00180278
CGGACTGTCGTGGACC-1-Human_colon_16S7255678	AATCCAGGTCAATACC-1-BCP005_Total	B_mem	B_GC_DZ	-0.0448173	0.804266	0.0013073
CGGACTGTCGTGGACC-1-Human_colon_16S7255678	GATTCAGCAGCTTAAC-1-4861STDY7462253	B_mem	B_naive	-0.0448173	0.804266	0.00105455
CGGACTGTCGTGGACC-1-Human_colon_16S7255678	CGCTGGAAGTGTCTCA-1-BCP005_Total	B_mem	B_Cycling	-0.0448173	0.804266	0.000115306
CAGTAACTCTGGCGTG-1-BCP008_Total	CCTTACGGTGTGGTTT-1-4861STDY7462253	B_mem	B_plasma	0.763585	0.794165	9.25689
CAGTAACTCTGGCGTG-1-BCP008_Total	GATCGCGGTAAGGATT-1-Pan_T7935494	B_mem	T_CD4+_naive	-0.292144	0.794165	8.31974
CAGTAACTCTGGCGTG-1-BCP008_Total	AGGCCGTCATTTCAGG-1-BCP002_Total	B_mem	B_GC_LZ	-0.160385	0.794165	6.63326
CAGTAACTCTGGCGTG-1-BCP008_Total	GACCTGGCATTGAGCT-1-BCP009_Total	B_mem	Macrophages_M1	-0.244512	0.794165	5.69241
CAGTAACTCTGGCGTG-1-BCP008_Total	AACTCAGAGTGCGTGA-1-4861STDY7462256	B_mem	DC_cDC1	-0.231194	0.794165	5.65346
CAGTAACTCTGGCGTG-1-BCP008_Total	ATCCACCGTCGAATCT-1-4861STDY7462254	B_mem	B_mem	-0.196696	0.794165	5.01082
CAGTAACTCTGGCGTG-1-BCP008_Total	GATCAGTTCTAACCGA-1-BCP003_Total	B_mem	T_CD4+_naive	-0.447947	0.794165	4.24897
CAGTAACTCTGGCGTG-1-BCP008_Total	AAGGAGCGTTTAGGAA-1-BCP005_Total	B_mem	B_GC_LZ	-0.280896	0.794165	2.6077
CAGTAACTCTGGCGTG-1-BCP008_Total	GAGTCCGGTACTCGCG-1-BCP002_Total	B_mem	B_Cycling	-0.367807	0.794165	2.32858
CAGTAACTCTGGCGTG-1-BCP008_Total	GGACGTCTCCAAACAC-1-BCP009_Total	B_mem	B_plasma	0.248514	0.794165	1.92321
CAGTAACTCTGGCGTG-1-BCP008_Total	GTGCGGTGTGGTAACG-1-BCP005_Total	B_mem	B_plasma	0.527493	0.794165	1.85804
CAGTAACTCTGGCGTG-1-BCP008_Total	TATCAGGTCGCGCCAA-1-BCP004_Total	B_mem	T_CD8+_naive	-0.348504	0.794165	1.8166
CAGTAACTCTGGCGTG-1-BCP008_Total	TCGGGACGTGTGTGCC-1-4861STDY7528600	B_mem	Endo	-0.212512	0.794165	1.6261
CAGTAACTCTGGCGTG-1-BCP008_Total	GTTACAGGTGTAATGA-1-BCP009_Total	B_mem	T_CD8+_CD161+	-0.20088	0.794165	1.51348
CAGTAACTCTGGCGTG-1-BCP008_Total	CAACTAGAGAGTACAT-1-BCP005_Total	B_mem	B_Cycling	0.342961	0.794165	1.4392
CAGTAACTCTGGCGTG-1-BCP008_Total	CGGAGCTTCAATACCG-1-BCP006_Total	B_mem	B_GC_DZ	0.402084	0.794165	1.30462
CAGTAACTCTGGCGTG-1-BCP008_Total	ATAACGCCAGCTCGCA-1-BCP009_Total	B_mem	B_plasma	0.00992986	0.794165	1.24118
CAGTAACTCTGGCGTG-1-BCP008_Total	AGGGTGAGTAAAGGAG-1-4861STDY7528597	B_mem	B_mem	0.43473	0.794165	1.06858
CAGTAACTCTGGCGTG-1-BCP008_Total	AGAGCTTAGTGGGATC-1-4861STDY7528597	B_mem	T_CD8+_cytotoxic	-0.258904	0.794165	0.904361
CAGTAACTCTGGCGTG-1-BCP008_Total	CGGACTGTCGTGGACC-1-Human_colon_16S7255678	B_mem	B_mem	-0.120976	0.794165	0.804266
CAGTAACTCTGGCGTG-1-BCP008_Total	CGGAGTCCAGGATCGA-1-4861STDY7462253	B_mem	B_plasma	-0.515556	0.794165	0.689223
CAGTAACTCTGGCGTG-1-BCP008_Total	GAGCAGAAGGTGTGGT-1-BCP009_Total	B_mem	T_CD8+_cytotoxic	-0.16098	0.794165	0.676829
CAGTAACTCTGGCGTG-1-BCP008_Total	CATCGAAGTTACGCGC-1-BCP008_Total	B_mem	B_Cycling	0.0935683	0.794165	0.55397
CAGTAACTCTGGCGTG-1-BCP008_Total	CTGCTGTGTGACGGTA-1-BCP009_Total	B_mem	B_Cycling	-0.245696	0.794165	0.52798
CAGTAACTCTGGCGTG-1-BCP008_Total	GTGTTAGTCAACTCTT-1-BCP008_Total	B_mem	B_Cycling	-0.0848506	0.794165	0.506876
CAGTAACTCTGGCGTG-1-BCP008_Total	GCACATAAGGTGCACA-1-4861STDY7528600	B_mem	DC_CCR7+	-0.243172	0.794165	0.44825
CAGTAACTCTGGCGTG-1-BCP008_Total	ACGCAGCAGGTGTTAA-1-BCP005_Total	B_mem	B_Cycling	-0.23533	0.794165	0.399738
CAGTAACTCTGGCGTG-1-BCP008_Total	AACTCCCTCACGACTA-1-4861STDY7528598	B_mem	T_CD4+_naive	-0.148031	0.794165	0.369004
CAGTAACTCTGGCGTG-1-BCP008_Total	GCTGCGAAGTGAACGC-1-BCP005_Total	B_mem	B_Cycling	-0.123391	0.794165	0.353413
CAGTAACTCTGGCGTG-1-BCP008_Total	ACACCCTCATCTACGA-1-BCP003_Total	B_mem	B_activated	-0.209064	0.794165	0.332771
CAGTAACTCTGGCGTG-1-BCP008_Total	GCTGCAGTCAGGCCCA-1-BCP003_Total	B_mem	T_CD4+_TfH_GC	-0.191906	0.794165	0.286715
CAGTAACTCTGGCGTG-1-BCP008_Total	CCGTACTGTCATATGC-1-BCP006_Total	B_mem	B_Cycling	-0.235224	0.794165	0.275532
CAGTAACTCTGGCGTG-1-BCP008_Total	CTTACCGAGCGCTTAT-1-BCP004_Total	B_mem	T_Treg	-0.107202	0.794165	0.232509
CAGTAACTCTGGCGTG-1-BCP008_Total	GATCGCGCACATCCGG-1-BCP009_Total	B_mem	T_Treg	-0.0816662	0.794165	0.199736
CAGTAACTCTGGCGTG-1-BCP008_Total	CAGCATAGTCTAGTGT-1-BCP005_Total	B_mem	B_naive	-0.145758	0.794165	0.185367
CAGTAACTCTGGCGTG-1-BCP008_Total	GGCGACTGTCATGCAT-1-4861STDY7528597	B_mem	B_mem	-0.108957	0.794165	0.155751
CAGTAACTCTGGCGTG-1-BCP008_Total	ACAGCTAGTAAACCTC-1-BCP003_Total	B_mem	B_naive	-0.0477774	0.794165	0.153149
CAGTAACTCTGGCGTG-1-BCP008_Total	TAGTGGTAGGCGCTCT-1-BCP002_Total	B_mem	B_Cycling	-0.118711	0.794165	0.153058
CAGTAACTCTGGCGTG-1-BCP008_Total	TGTATTCGTTCCCTTG-1-BCP005_Total	B_mem	B_plasma	0.123395	0.794165	0.134806
CAGTAACTCTGGCGTG-1-BCP008_Total	GACAGAGTCCAAAGTC-1-BCP005_Total	B_mem	B_Cycling	-0.0283725	0.794165	0.0946394
CAGTAACTCTGGCGTG-1-BCP008_Total	CTAGAGTAGGAATCGC-1-4861STDY7462255	B_mem	B_mem	0.025418	0.794165	0.0935394
CAGTAACTCTGGCGTG-1-BCP008_Total	AAGGCAGTCCTAGAAC-1-BCP005_Total	B_mem	T_CD4+_naive	-0.0913407	0.794165	0.0915034
CAGTAACTCTGGCGTG-1-BCP008_Total	CCACCTATCATGCTCC-1-Pan_T7935494	B_mem	B_mem	0.18152	0.794165	0.0901514
CAGTAACTCTGGCGTG-1-BCP008_Total	TGCACCTCAAATACAG-1-4861STDY7528599	B_mem	Macrophages_M1	0.193558	0.794165	0.0813342
CAGTAACTCTGGCGTG-1-BCP008_Total	TACGGATCATCGGGTC-1-BCP004_Total	B_mem	B_GC_DZ	-0.0913407	0.794165	0.0691634
CAGTAACTCTGGCGTG-1-BCP008_Total	TCAGCTCGTTGCTCCT-1-BCP005_Total	B_mem	B_activated	0.0816216	0.794165	0.0649555
CAGTAACTCTGGCGTG-1-BCP008_Total	TTCGAAGAGAAGGCCT-1-BCP006_Total	B_mem	T_TfR	-0.0913407	0.794165	0.0648503
CAGTAACTCTGGCGTG-1-BCP008_Total	GTACGTACAGACGCTC-1-BCP002_Total	B_mem	B_Cycling	-0.0680445	0.794165	0.0626684
CAGTAACTCTGGCGTG-1-BCP008_Total	CGTAGGCCAGCCTATA-1-4861STDY7528599	B_mem	T_CD4+	-0.121238	0.794165	0.0613585
CAGTAACTCTGGCGTG-1-BCP008_Total	TGTGGTAAGTGTACCT-1-BCP009_Total	B_mem	T_CD8+_cytotoxic	-0.130193	0.794165	0.0542279
CAGTAACTCTGGCGTG-1-BCP008_Total	AATCCAGAGTGGTAGC-1-BCP003_Total	B_mem	T_CD4+_TfH_GC	-0.106027	0.794165	0.0536944
CAGTAACTCTGGCGTG-1-BCP008_Total	TCCACACTCAGTGCAT-1-Pan_T7935494	B_mem	T_CD4+_naive	-0.0913407	0.794165	0.0381107
CAGTAACTCTGGCGTG-1-BCP008_Total	CTGATCCCATCAGTCA-1-BCP004_Total	B_mem	T_TfR	-0.0913407	0.794165	0.035533
CAGTAACTCTGGCGTG-1-BCP008_Total	GTGCTTCCACCATGTA-1-4861STDY7528597	B_mem	Macrophages_M2	-0.120415	0.794165	0.0300213
CAGTAACTCTGGCGTG-1-BCP008_Total	TGAGCCGTCCAACCAA-1-Human_colon_16S8000484	B_mem	Endo	0.045619	0.794165	0.028364
CAGTAACTCTGGCGTG-1-BCP008_Total	AACTCAGAGGACTGGT-1-4861STDY7528600	B_mem	T_Treg	0.0702806	0.794165	0.0243834
CAGTAACTCTGGCGTG-1-BCP008_Total	CTCGGAGTCAGTACGT-1-BCP009_Total	B_mem	B_naive	-0.0913407	0.794165	0.0196099
CAGTAACTCTGGCGTG-1-BCP008_Total	CTCGGAGGTGAGTGAC-1-BCP005_Total	B_mem	B_GC_DZ	-0.0191301	0.794165	0.0184199
CAGTAACTCTGGCGTG-1-BCP008_Total	GCACATAAGGGATGGG-1-BCP003_Total	B_mem	B_naive	-0.0607961	0.794165	0.0172943
CAGTAACTCTGGCGTG-1-BCP008_Total	CACCAGGAGCTAGCCC-1-BCP005_Total	B_mem	B_Cycling	0.0831088	0.794165	0.015178
CAGTAACTCTGGCGTG-1-BCP008_Total	TGGTTCCAGCCACCTG-1-BCP005_Total	B_mem	B_Cycling	0.0214155	0.794165	0.0079327
CAGTAACTCTGGCGTG-1-BCP008_Total	TGCCCATCATGTCTCC-1-Pan_T7935494	B_mem	T_Treg	-0.0913407	0.794165	0.00546363
CAGTAACTCTGGCGTG-1-BCP008_Total	TACGGGCCACTGTCGG-1-BCP005_Total	B_mem	B_GC_DZ	0.00424284	0.794165	0.00533425
CAGTAACTCTGGCGTG-1-BCP008_Total	CGTCCATTCTTGCATT-1-BCP005_Total	B_mem	B_Cycling	0.0210079	0.794165	0.00472932
CAGTAACTCTGGCGTG-1-BCP008_Total	GGGAATGGTCAAAGAT-1-BCP009_Total	B_mem	B_Cycling	-0.017719	0.794165	0.00427301
CAGTAACTCTGGCGTG-1-BCP008_Total	TCTGAGAGTGTGACCC-1-BCP005_Total	B_mem	B_GC_LZ	0.0457307	0.794165	0.00407354
CAGTAACTCTGGCGTG-1-BCP008_Total	AGCCTAATCAGCGATT-1-BCP005_Total	B_mem	B_Cycling	0.0210079	0.794165	0.00180278
CAGTAACTCTGGCGTG-1-BCP008_Total	AATCCAGGTCAATACC-1-BCP005_Total	B_mem	B_GC_DZ	0.0101811	0.794165	0.0013073
CAGTAACTCTGGCGTG-1-BCP008_Total	GATTCAGCAGCTTAAC-1-4861STDY7462253	B_mem	B_naive	-0.0913407	0.794165	0.00105455
CAGTAACTCTGGCGTG-1-BCP008_Total	CGCTGGAAGTGTCTCA-1-BCP005_Total	B_mem	B_Cycling	-0.0913407	0.794165	0.000115306
CGGAGTCCAGGATCGA-1-4861STDY7462253	CCTTACGGTGTGGTTT-1-4861STDY7462253	B_plasma	B_plasma	-0.733952	0.689223	9.25689
CGGAGTCCAGGATCGA-1-4861STDY7462253	GATCGCGGTAAGGATT-1-Pan_T7935494	B_plasma	T_CD4+_naive	0.484251	0.689223	8.31974
CGGAGTCCAGGATCGA-1-4861STDY7462253	AGGCCGTCATTTCAGG-1-BCP002_Total	B_plasma	B_GC_LZ	0.166726	0.689223	6.63326
CGGAGTCCAGGATCGA-1-4861STDY7462253	GACCTGGCATTGAGCT-1-BCP009_Total	B_plasma	Macrophages_M1	0.537081	0.689223	5.69241
CGGAGTCCAGGATCGA-1-4861STDY7462253	AACTCAGAGTGCGTGA-1-4861STDY7462256	B_plasma	DC_cDC1	0.32905	0.689223	5.65346
CGGAGTCCAGGATCGA-1-4861STDY7462253	ATCCACCGTCGAATCT-1-4861STDY7462254	B_plasma	B_mem	0.491014	0.689223	5.01082
CGGAGTCCAGGATCGA-1-4861STDY7462253	GATCAGTTCTAACCGA-1-BCP003_Total	B_plasma	T_CD4+_naive	0.677529	0.689223	4.24897
CGGAGTCCAGGATCGA-1-4861STDY7462253	AAGGAGCGTTTAGGAA-1-BCP005_Total	B_plasma	B_GC_LZ	0.323055	0.689223	2.6077
CGGAGTCCAGGATCGA-1-4861STDY7462253	GAGTCCGGTACTCGCG-1-BCP002_Total	B_plasma	B_Cycling	0.460519	0.689223	2.32858
CGGAGTCCAGGATCGA-1-4861STDY7462253	GGACGTCTCCAAACAC-1-BCP009_Total	B_plasma	B_plasma	-0.0482806	0.689223	1.92321
CGGAGTCCAGGATCGA-1-4861STDY7462253	GTGCGGTGTGGTAACG-1-BCP005_Total	B_plasma	B_plasma	-0.465725	0.689223	1.85804
CGGAGTCCAGGATCGA-1-4861STDY7462253	TATCAGGTCGCGCCAA-1-BCP004_Total	B_plasma	T_CD8+_naive	0.491129	0.689223	1.8166
CGGAGTCCAGGATCGA-1-4861STDY7462253	TCGGGACGTGTGTGCC-1-4861STDY7528600	B_plasma	Endo	0.536371	0.689223	1.6261
CGGAGTCCAGGATCGA-1-4861STDY7462253	GTTACAGGTGTAATGA-1-BCP009_Total	B_plasma	T_CD8+_CD161+	0.262454	0.689223	1.51348
CGGAGTCCAGGATCGA-1-4861STDY7462253	CAACTAGAGAGTACAT-1-BCP005_Total	B_plasma	B_Cycling	-0.215331	0.689223	1.4392
CGGAGTCCAGGATCGA-1-4861STDY7462253	CGGAGCTTCAATACCG-1-BCP006_Total	B_plasma	B_GC_DZ	-0.454529	0.689223	1.30462
CGGAGTCCAGGATCGA-1-4861STDY7462253	ATAACGCCAGCTCGCA-1-BCP009_Total	B_plasma	B_plasma	-0.0481038	0.689223	1.24118
CGGAGTCCAGGATCGA-1-4861STDY7462253	AGGGTGAGTAAAGGAG-1-4861STDY7528597	B_plasma	B_mem	-0.574399	0.689223	1.06858
CGGAGTCCAGGATCGA-1-4861STDY7462253	AGAGCTTAGTGGGATC-1-4861STDY7528597	B_plasma	T_CD8+_cytotoxic	0.457864	0.689223	0.904361
CGGAGTCCAGGATCGA-1-4861STDY7462253	CGGACTGTCGTGGACC-1-Human_colon_16S7255678	B_plasma	B_mem	0.280865	0.689223	0.804266
CGGAGTCCAGGATCGA-1-4861STDY7462253	CAGTAACTCTGGCGTG-1-BCP008_Total	B_plasma	B_mem	-0.515556	0.689223	0.794165
CGGAGTCCAGGATCGA-1-4861STDY7462253	GAGCAGAAGGTGTGGT-1-BCP009_Total	B_plasma	T_CD8+_cytotoxic	0.243997	0.689223	0.676829
CGGAGTCCAGGATCGA-1-4861STDY7462253	CATCGAAGTTACGCGC-1-BCP008_Total	B_plasma	B_Cycling	-0.170661	0.689223	0.55397
CGGAGTCCAGGATCGA-1-4861STDY7462253	CTGCTGTGTGACGGTA-1-BCP009_Total	B_plasma	B_Cycling	0.335531	0.689223	0.52798
CGGAGTCCAGGATCGA-1-4861STDY7462253	GTGTTAGTCAACTCTT-1-BCP008_Total	B_plasma	B_Cycling	0.0632938	0.689223	0.506876
CGGAGTCCAGGATCGA-1-4861STDY7462253	GCACATAAGGTGCACA-1-4861STDY7528600	B_plasma	DC_CCR7+	0.206288	0.689223	0.44825
CGGAGTCCAGGATCGA-1-4861STDY7462253	ACGCAGCAGGTGTTAA-1-BCP005_Total	B_plasma	B_Cycling	0.286957	0.689223	0.399738
CGGAGTCCAGGATCGA-1-4861STDY7462253	AACTCCCTCACGACTA-1-4861STDY7528598	B_plasma	T_CD4+_naive	0.0885359	0.689223	0.369004
CGGAGTCCAGGATCGA-1-4861STDY7462253	GCTGCGAAGTGAACGC-1-BCP005_Total	B_plasma	B_Cycling	0.275751	0.689223	0.353413
CGGAGTCCAGGATCGA-1-4861STDY7462253	ACACCCTCATCTACGA-1-BCP003_Total	B_plasma	B_activated	0.0934712	0.689223	0.332771
CGGAGTCCAGGATCGA-1-4861STDY7462253	GCTGCAGTCAGGCCCA-1-BCP003_Total	B_plasma	T_CD4+_TfH_GC	0.12584	0.689223	0.286715
CGGAGTCCAGGATCGA-1-4861STDY7462253	CCGTACTGTCATATGC-1-BCP006_Total	B_plasma	B_Cycling	0.381881	0.689223	0.275532
CGGAGTCCAGGATCGA-1-4861STDY7462253	CTTACCGAGCGCTTAT-1-BCP004_Total	B_plasma	T_Treg	0.150408	0.689223	0.232509
CGGAGTCCAGGATCGA-1-4861STDY7462253	GATCGCGCACATCCGG-1-BCP009_Total	B_plasma	T_Treg	0.209591	0.689223	0.199736
CGGAGTCCAGGATCGA-1-4861STDY7462253	CAGCATAGTCTAGTGT-1-BCP005_Total	B_plasma	B_naive	0.110125	0.689223	0.185367
CGGAGTCCAGGATCGA-1-4861STDY7462253	GGCGACTGTCATGCAT-1-4861STDY7528597	B_plasma	B_mem	0.0871594	0.689223	0.155751
CGGAGTCCAGGATCGA-1-4861STDY7462253	ACAGCTAGTAAACCTC-1-BCP003_Total	B_plasma	B_naive	0.0835422	0.689223	0.153149
CGGAGTCCAGGATCGA-1-4861STDY7462253	TAGTGGTAGGCGCTCT-1-BCP002_Total	B_plasma	B_Cycling	0.17118	0.689223	0.153058
CGGAGTCCAGGATCGA-1-4861STDY7462253	TGTATTCGTTCCCTTG-1-BCP005_Total	B_plasma	B_plasma	-0.0610213	0.689223	0.134806
CGGAGTCCAGGATCGA-1-4861STDY7462253	GACAGAGTCCAAAGTC-1-BCP005_Total	B_plasma	B_Cycling	-0.195461	0.689223	0.0946394
CGGAGTCCAGGATCGA-1-4861STDY7462253	CTAGAGTAGGAATCGC-1-4861STDY7462255	B_plasma	B_mem	-0.18568	0.689223	0.0935394
CGGAGTCCAGGATCGA-1-4861STDY7462253	AAGGCAGTCCTAGAAC-1-BCP005_Total	B_plasma	T_CD4+_naive	0.155637	0.689223	0.0915034
CGGAGTCCAGGATCGA-1-4861STDY7462253	CCACCTATCATGCTCC-1-Pan_T7935494	B_plasma	B_mem	-0.383592	0.689223	0.0901514
CGGAGTCCAGGATCGA-1-4861STDY7462253	TGCACCTCAAATACAG-1-4861STDY7528599	B_plasma	Macrophages_M1	-0.341388	0.689223	0.0813342
CGGAGTCCAGGATCGA-1-4861STDY7462253	TACGGATCATCGGGTC-1-BCP004_Total	B_plasma	B_GC_DZ	0.054271	0.689223	0.0691634
CGGAGTCCAGGATCGA-1-4861STDY7462253	TCAGCTCGTTGCTCCT-1-BCP005_Total	B_plasma	B_activated	0.0398865	0.689223	0.0649555
CGGAGTCCAGGATCGA-1-4861STDY7462253	TTCGAAGAGAAGGCCT-1-BCP006_Total	B_plasma	T_TfR	0.0658499	0.689223	0.0648503
CGGAGTCCAGGATCGA-1-4861STDY7462253	GTACGTACAGACGCTC-1-BCP002_Total	B_plasma	B_Cycling	0.0817229	0.689223	0.0626684
CGGAGTCCAGGATCGA-1-4861STDY7462253	CGTAGGCCAGCCTATA-1-4861STDY7528599	B_plasma	T_CD4+	0.185173	0.689223	0.0613585
CGGAGTCCAGGATCGA-1-4861STDY7462253	TGTGGTAAGTGTACCT-1-BCP009_Total	B_plasma	T_CD8+_cytotoxic	0.110182	0.689223	0.0542279
CGGAGTCCAGGATCGA-1-4861STDY7462253	AATCCAGAGTGGTAGC-1-BCP003_Total	B_plasma	T_CD4+_TfH_GC	0.35865	0.689223	0.0536944
CGGAGTCCAGGATCGA-1-4861STDY7462253	TCCACACTCAGTGCAT-1-Pan_T7935494	B_plasma	T_CD4+_naive	0.0853068	0.689223	0.0381107
CGGAGTCCAGGATCGA-1-4861STDY7462253	CTGATCCCATCAGTCA-1-BCP004_Total	B_plasma	T_TfR	0.0468281	0.689223	0.035533
CGGAGTCCAGGATCGA-1-4861STDY7462253	GTGCTTCCACCATGTA-1-4861STDY7528597	B_plasma	Macrophages_M2	0.0369893	0.689223	0.0300213
CGGAGTCCAGGATCGA-1-4861STDY7462253	TGAGCCGTCCAACCAA-1-Human_colon_16S8000484	B_plasma	Endo	0.134811	0.689223	0.028364
CGGAGTCCAGGATCGA-1-4861STDY7462253	AACTCAGAGGACTGGT-1-4861STDY7528600	B_plasma	T_Treg	0.0946581	0.689223	0.0243834
CGGAGTCCAGGATCGA-1-4861STDY7462253	CTCGGAGTCAGTACGT-1-BCP009_Total	B_plasma	B_naive	0.0696336	0.689223	0.0196099
CGGAGTCCAGGATCGA-1-4861STDY7462253	CTCGGAGGTGAGTGAC-1-BCP005_Total	B_plasma	B_GC_DZ	-0.0952887	0.689223	0.0184199
CGGAGTCCAGGATCGA-1-4861STDY7462253	GCACATAAGGGATGGG-1-BCP003_Total	B_plasma	B_naive	0.159792	0.689223	0.0172943
CGGAGTCCAGGATCGA-1-4861STDY7462253	CACCAGGAGCTAGCCC-1-BCP005_Total	B_plasma	B_Cycling	-0.130717	0.689223	0.015178
CGGAGTCCAGGATCGA-1-4861STDY7462253	TGGTTCCAGCCACCTG-1-BCP005_Total	B_plasma	B_Cycling	-0.11368	0.689223	0.0079327
CGGAGTCCAGGATCGA-1-4861STDY7462253	TGCCCATCATGTCTCC-1-Pan_T7935494	B_plasma	T_Treg	0.109078	0.689223	0.00546363
CGGAGTCCAGGATCGA-1-4861STDY7462253	TACGGGCCACTGTCGG-1-BCP005_Total	B_plasma	B_GC_DZ	-0.0940605	0.689223	0.00533425
CGGAGTCCAGGATCGA-1-4861STDY7462253	CGTCCATTCTTGCATT-1-BCP005_Total	B_plasma	B_Cycling	-0.102165	0.689223	0.00472932
CGGAGTCCAGGATCGA-1-4861STDY7462253	GGGAATGGTCAAAGAT-1-BCP009_Total	B_plasma	B_Cycling	0.071581	0.689223	0.00427301
CGGAGTCCAGGATCGA-1-4861STDY7462253	TCTGAGAGTGTGACCC-1-BCP005_Total	B_plasma	B_GC_LZ	-0.105292	0.689223	0.00407354
CGGAGTCCAGGATCGA-1-4861STDY7462253	AGCCTAATCAGCGATT-1-BCP005_Total	B_plasma	B_Cycling	-0.102165	0.689223	0.00180278
CGGAGTCCAGGATCGA-1-4861STDY7462253	AATCCAGGTCAATACC-1-BCP005_Total	B_plasma	B_GC_DZ	-0.0930393	0.689223	0.0013073
CGGAGTCCAGGATCGA-1-4861STDY7462253	GATTCAGCAGCTTAAC-1-4861STDY7462253	B_plasma	B_naive	-0.110794	0.689223	0.00105455
CGGAGTCCAGGATCGA-1-4861STDY7462253	CGCTGGAAGTGTCTCA-1-BCP005_Total	B_plasma	B_Cycling	0.128474	0.689223	0.000115306
GAGCAGAAGGTGTGGT-1-BCP009_Total	CCTTACGGTGTGGTTT-1-4861STDY7462253	T_CD8+_cytotoxic	B_plasma	-0.28362	0.676829	9.25689
GAGCAGAAGGTGTGGT-1-BCP009_Total	GATCGCGGTAAGGATT-1-Pan_T7935494	T_CD8+_cytotoxic	T_CD4+_naive	0.207485	0.676829	8.31974
GAGCAGAAGGTGTGGT-1-BCP009_Total	AGGCCGTCATTTCAGG-1-BCP002_Total	T_CD8+_cytotoxic	B_GC_LZ	0.281978	0.676829	6.63326
GAGCAGAAGGTGTGGT-1-BCP009_Total	GACCTGGCATTGAGCT-1-BCP009_Total	T_CD8+_cytotoxic	Macrophages_M1	0.272494	0.676829	5.69241
GAGCAGAAGGTGTGGT-1-BCP009_Total	AACTCAGAGTGCGTGA-1-4861STDY7462256	T_CD8+_cytotoxic	DC_cDC1	0.245898	0.676829	5.65346
GAGCAGAAGGTGTGGT-1-BCP009_Total	ATCCACCGTCGAATCT-1-4861STDY7462254	T_CD8+_cytotoxic	B_mem	0.344745	0.676829	5.01082
GAGCAGAAGGTGTGGT-1-BCP009_Total	GATCAGTTCTAACCGA-1-BCP003_Total	T_CD8+_cytotoxic	T_CD4+_naive	-0.133689	0.676829	4.24897
GAGCAGAAGGTGTGGT-1-BCP009_Total	AAGGAGCGTTTAGGAA-1-BCP005_Total	T_CD8+_cytotoxic	B_GC_LZ	0.254112	0.676829	2.6077
GAGCAGAAGGTGTGGT-1-BCP009_Total	GAGTCCGGTACTCGCG-1-BCP002_Total	T_CD8+_cytotoxic	B_Cycling	-0.00477701	0.676829	2.32858
GAGCAGAAGGTGTGGT-1-BCP009_Total	GGACGTCTCCAAACAC-1-BCP009_Total	T_CD8+_cytotoxic	B_plasma	-0.12631	0.676829	1.92321
GAGCAGAAGGTGTGGT-1-BCP009_Total	GTGCGGTGTGGTAACG-1-BCP005_Total	T_CD8+_cytotoxic	B_plasma	-0.186212	0.676829	1.85804
GAGCAGAAGGTGTGGT-1-BCP009_Total	TATCAGGTCGCGCCAA-1-BCP004_Total	T_CD8+_cytotoxic	T_CD8+_naive	0.0984061	0.676829	1.8166
GAGCAGAAGGTGTGGT-1-BCP009_Total	TCGGGACGTGTGTGCC-1-4861STDY7528600	T_CD8+_cytotoxic	Endo	0.518729	0.676829	1.6261
GAGCAGAAGGTGTGGT-1-BCP009_Total	GTTACAGGTGTAATGA-1-BCP009_Total	T_CD8+_cytotoxic	T_CD8+_CD161+	0.201581	0.676829	1.51348
GAGCAGAAGGTGTGGT-1-BCP009_Total	CAACTAGAGAGTACAT-1-BCP005_Total	T_CD8+_cytotoxic	B_Cycling	-0.114629	0.676829	1.4392
GAGCAGAAGGTGTGGT-1-BCP009_Total	CGGAGCTTCAATACCG-1-BCP006_Total	T_CD8+_cytotoxic	B_GC_DZ	-0.181629	0.676829	1.30462
GAGCAGAAGGTGTGGT-1-BCP009_Total	ATAACGCCAGCTCGCA-1-BCP009_Total	T_CD8+_cytotoxic	B_plasma	-0.117985	0.676829	1.24118
GAGCAGAAGGTGTGGT-1-BCP009_Total	AGGGTGAGTAAAGGAG-1-4861STDY7528597	T_CD8+_cytotoxic	B_mem	-0.0593492	0.676829	1.06858
GAGCAGAAGGTGTGGT-1-BCP009_Total	AGAGCTTAGTGGGATC-1-4861STDY7528597	T_CD8+_cytotoxic	T_CD8+_cytotoxic	-0.000434435	0.676829	0.904361
GAGCAGAAGGTGTGGT-1-BCP009_Total	CGGACTGTCGTGGACC-1-Human_colon_16S7255678	T_CD8+_cytotoxic	B_mem	0.507792	0.676829	0.804266
GAGCAGAAGGTGTGGT-1-BCP009_Total	CAGTAACTCTGGCGTG-1-BCP008_Total	T_CD8+_cytotoxic	B_mem	-0.16098	0.676829	0.794165
GAGCAGAAGGTGTGGT-1-BCP009_Total	CGGAGTCCAGGATCGA-1-4861STDY7462253	T_CD8+_cytotoxic	B_plasma	0.243997	0.676829	0.689223
GAGCAGAAGGTGTGGT-1-BCP009_Total	CATCGAAGTTACGCGC-1-BCP008_Total	T_CD8+_cytotoxic	B_Cycling	-0.0594805	0.676829	0.55397
GAGCAGAAGGTGTGGT-1-BCP009_Total	CTGCTGTGTGACGGTA-1-BCP009_Total	T_CD8+_cytotoxic	B_Cycling	0.134485	0.676829	0.52798
GAGCAGAAGGTGTGGT-1-BCP009_Total	GTGTTAGTCAACTCTT-1-BCP008_Total	T_CD8+_cytotoxic	B_Cycling	-0.014566	0.676829	0.506876
GAGCAGAAGGTGTGGT-1-BCP009_Total	GCACATAAGGTGCACA-1-4861STDY7528600	T_CD8+_cytotoxic	DC_CCR7+	-0.124459	0.676829	0.44825
GAGCAGAAGGTGTGGT-1-BCP009_Total	ACGCAGCAGGTGTTAA-1-BCP005_Total	T_CD8+_cytotoxic	B_Cycling	0.13077	0.676829	0.399738
GAGCAGAAGGTGTGGT-1-BCP009_Total	AACTCCCTCACGACTA-1-4861STDY7528598	T_CD8+_cytotoxic	T_CD4+_naive	-0.0657302	0.676829	0.369004
GAGCAGAAGGTGTGGT-1-BCP009_Total	GCTGCGAAGTGAACGC-1-BCP005_Total	T_CD8+_cytotoxic	B_Cycling	-0.10766	0.676829	0.353413
GAGCAGAAGGTGTGGT-1-BCP009_Total	ACACCCTCATCTACGA-1-BCP003_Total	T_CD8+_cytotoxic	B_activated	-0.0437133	0.676829	0.332771
GAGCAGAAGGTGTGGT-1-BCP009_Total	GCTGCAGTCAGGCCCA-1-BCP003_Total	T_CD8+_cytotoxic	T_CD4+_TfH_GC	0.124153	0.676829	0.286715
GAGCAGAAGGTGTGGT-1-BCP009_Total	CCGTACTGTCATATGC-1-BCP006_Total	T_CD8+_cytotoxic	B_Cycling	-0.108316	0.676829	0.275532
GAGCAGAAGGTGTGGT-1-BCP009_Total	CTTACCGAGCGCTTAT-1-BCP004_Total	T_CD8+_cytotoxic	T_Treg	0.0110275	0.676829	0.232509
GAGCAGAAGGTGTGGT-1-BCP009_Total	GATCGCGCACATCCGG-1-BCP009_Total	T_CD8+_cytotoxic	T_Treg	-0.0783365	0.676829	0.199736
GAGCAGAAGGTGTGGT-1-BCP009_Total	CAGCATAGTCTAGTGT-1-BCP005_Total	T_CD8+_cytotoxic	B_naive	-0.0644842	0.676829	0.185367
GAGCAGAAGGTGTGGT-1-BCP009_Total	GGCGACTGTCATGCAT-1-4861STDY7528597	T_CD8+_cytotoxic	B_mem	0.204964	0.676829	0.155751
GAGCAGAAGGTGTGGT-1-BCP009_Total	ACAGCTAGTAAACCTC-1-BCP003_Total	T_CD8+_cytotoxic	B_naive	0.0870415	0.676829	0.153149
GAGCAGAAGGTGTGGT-1-BCP009_Total	TAGTGGTAGGCGCTCT-1-BCP002_Total	T_CD8+_cytotoxic	B_Cycling	-0.00109194	0.676829	0.153058
GAGCAGAAGGTGTGGT-1-BCP009_Total	TGTATTCGTTCCCTTG-1-BCP005_Total	T_CD8+_cytotoxic	B_plasma	-0.0732068	0.676829	0.134806
GAGCAGAAGGTGTGGT-1-BCP009_Total	GACAGAGTCCAAAGTC-1-BCP005_Total	T_CD8+_cytotoxic	B_Cycling	-0.0891832	0.676829	0.0946394
GAGCAGAAGGTGTGGT-1-BCP009_Total	CTAGAGTAGGAATCGC-1-4861STDY7462255	T_CD8+_cytotoxic	B_mem	-0.0667802	0.676829	0.0935394
GAGCAGAAGGTGTGGT-1-BCP009_Total	AAGGCAGTCCTAGAAC-1-BCP005_Total	T_CD8+_cytotoxic	T_CD4+_naive	-0.0410936	0.676829	0.0915034
GAGCAGAAGGTGTGGT-1-BCP009_Total	CCACCTATCATGCTCC-1-Pan_T7935494	T_CD8+_cytotoxic	B_mem	-0.15168	0.676829	0.0901514
GAGCAGAAGGTGTGGT-1-BCP009_Total	TGCACCTCAAATACAG-1-4861STDY7528599	T_CD8+_cytotoxic	Macrophages_M1	-0.137706	0.676829	0.0813342
GAGCAGAAGGTGTGGT-1-BCP009_Total	TACGGATCATCGGGTC-1-BCP004_Total	T_CD8+_cytotoxic	B_GC_DZ	-0.0410936	0.676829	0.0691634
GAGCAGAAGGTGTGGT-1-BCP009_Total	TCAGCTCGTTGCTCCT-1-BCP005_Total	T_CD8+_cytotoxic	B_activated	0.248094	0.676829	0.0649555
GAGCAGAAGGTGTGGT-1-BCP009_Total	TTCGAAGAGAAGGCCT-1-BCP006_Total	T_CD8+_cytotoxic	T_TfR	-0.0410936	0.676829	0.0648503
GAGCAGAAGGTGTGGT-1-BCP009_Total	GTACGTACAGACGCTC-1-BCP002_Total	T_CD8+_cytotoxic	B_Cycling	0.517704	0.676829	0.0626684
GAGCAGAAGGTGTGGT-1-BCP009_Total	CGTAGGCCAGCCTATA-1-4861STDY7528599	T_CD8+_cytotoxic	T_CD4+	-0.0545443	0.676829	0.0613585
GAGCAGAAGGTGTGGT-1-BCP009_Total	TGTGGTAAGTGTACCT-1-BCP009_Total	T_CD8+_cytotoxic	T_CD8+_cytotoxic	0.0118703	0.676829	0.0542279
GAGCAGAAGGTGTGGT-1-BCP009_Total	AATCCAGAGTGGTAGC-1-BCP003_Total	T_CD8+_cytotoxic	T_CD4+_TfH_GC	-0.0786768	0.676829	0.0536944
GAGCAGAAGGTGTGGT-1-BCP009_Total	TCCACACTCAGTGCAT-1-Pan_T7935494	T_CD8+_cytotoxic	T_CD4+_naive	-0.0410936	0.676829	0.0381107
GAGCAGAAGGTGTGGT-1-BCP009_Total	CTGATCCCATCAGTCA-1-BCP004_Total	T_CD8+_cytotoxic	T_TfR	0.370433	0.676829	0.035533
GAGCAGAAGGTGTGGT-1-BCP009_Total	GTGCTTCCACCATGTA-1-4861STDY7528597	T_CD8+_cytotoxic	Macrophages_M2	-0.051899	0.676829	0.0300213
GAGCAGAAGGTGTGGT-1-BCP009_Total	TGAGCCGTCCAACCAA-1-Human_colon_16S8000484	T_CD8+_cytotoxic	Endo	0.276469	0.676829	0.028364
GAGCAGAAGGTGTGGT-1-BCP009_Total	AACTCAGAGGACTGGT-1-4861STDY7528600	T_CD8+_cytotoxic	T_Treg	0.294984	0.676829	0.0243834
GAGCAGAAGGTGTGGT-1-BCP009_Total	CTCGGAGTCAGTACGT-1-BCP009_Total	T_CD8+_cytotoxic	B_naive	0.186194	0.676829	0.0196099
GAGCAGAAGGTGTGGT-1-BCP009_Total	CTCGGAGGTGAGTGAC-1-BCP005_Total	T_CD8+_cytotoxic	B_GC_DZ	-0.0410936	0.676829	0.0184199
GAGCAGAAGGTGTGGT-1-BCP009_Total	GCACATAAGGGATGGG-1-BCP003_Total	T_CD8+_cytotoxic	B_naive	0.226575	0.676829	0.0172943
GAGCAGAAGGTGTGGT-1-BCP009_Total	CACCAGGAGCTAGCCC-1-BCP005_Total	T_CD8+_cytotoxic	B_Cycling	-0.0586931	0.676829	0.015178
GAGCAGAAGGTGTGGT-1-BCP009_Total	TGGTTCCAGCCACCTG-1-BCP005_Total	T_CD8+_cytotoxic	B_Cycling	-0.0461486	0.676829	0.0079327
GAGCAGAAGGTGTGGT-1-BCP009_Total	TGCCCATCATGTCTCC-1-Pan_T7935494	T_CD8+_cytotoxic	T_Treg	-0.0410936	0.676829	0.00546363
GAGCAGAAGGTGTGGT-1-BCP009_Total	TACGGGCCACTGTCGG-1-BCP005_Total	T_CD8+_cytotoxic	B_GC_DZ	-0.0410936	0.676829	0.00533425
GAGCAGAAGGTGTGGT-1-BCP009_Total	CGTCCATTCTTGCATT-1-BCP005_Total	T_CD8+_cytotoxic	B_Cycling	-0.0410936	0.676829	0.00472932
GAGCAGAAGGTGTGGT-1-BCP009_Total	GGGAATGGTCAAAGAT-1-BCP009_Total	T_CD8+_cytotoxic	B_Cycling	-0.0410936	0.676829	0.00427301
GAGCAGAAGGTGTGGT-1-BCP009_Total	TCTGAGAGTGTGACCC-1-BCP005_Total	T_CD8+_cytotoxic	B_GC_LZ	-0.0464199	0.676829	0.00407354
GAGCAGAAGGTGTGGT-1-BCP009_Total	AGCCTAATCAGCGATT-1-BCP005_Total	T_CD8+_cytotoxic	B_Cycling	-0.0410936	0.676829	0.00180278
GAGCAGAAGGTGTGGT-1-BCP009_Total	AATCCAGGTCAATACC-1-BCP005_Total	T_CD8+_cytotoxic	B_GC_DZ	-0.0410936	0.676829	0.0013073
GAGCAGAAGGTGTGGT-1-BCP009_Total	GATTCAGCAGCTTAAC-1-4861STDY7462253	T_CD8+_cytotoxic	B_naive	-0.0410936	0.676829	0.00105455
GAGCAGAAGGTGTGGT-1-BCP009_Total	CGCTGGAAGTGTCTCA-1-BCP005_Total	T_CD8+_cytotoxic	B_Cycling	-0.0410936	0.676829	0.000115306
CATCGAAGTTACGCGC-1-BCP008_Total	CCTTACGGTGTGGTTT-1-4861STDY7462253	B_Cycling	B_plasma	0.130296	0.55397	9.25689
CATCGAAGTTACGCGC-1-BCP008_Total	GATCGCGGTAAGGATT-1-Pan_T7935494	B_Cycling	T_CD4+_naive	-0.213281	0.55397	8.31974
CATCGAAGTTACGCGC-1-BCP008_Total	AGGCCGTCATTTCAGG-1-BCP002_Total	B_Cycling	B_GC_LZ	-0.232835	0.55397	6.63326
CATCGAAGTTACGCGC-1-BCP008_Total	GACCTGGCATTGAGCT-1-BCP009_Total	B_Cycling	Macrophages_M1	-0.215277	0.55397	5.69241
CATCGAAGTTACGCGC-1-BCP008_Total	AACTCAGAGTGCGTGA-1-4861STDY7462256	B_Cycling	DC_cDC1	0.226985	0.55397	5.65346
CATCGAAGTTACGCGC-1-BCP008_Total	ATCCACCGTCGAATCT-1-4861STDY7462254	B_Cycling	B_mem	-0.165508	0.55397	5.01082
CATCGAAGTTACGCGC-1-BCP008_Total	GATCAGTTCTAACCGA-1-BCP003_Total	B_Cycling	T_CD4+_naive	-0.22391	0.55397	4.24897
CATCGAAGTTACGCGC-1-BCP008_Total	AAGGAGCGTTTAGGAA-1-BCP005_Total	B_Cycling	B_GC_LZ	-0.0881669	0.55397	2.6077
CATCGAAGTTACGCGC-1-BCP008_Total	GAGTCCGGTACTCGCG-1-BCP002_Total	B_Cycling	B_Cycling	-0.201346	0.55397	2.32858
CATCGAAGTTACGCGC-1-BCP008_Total	GGACGTCTCCAAACAC-1-BCP009_Total	B_Cycling	B_plasma	-0.185473	0.55397	1.92321
CATCGAAGTTACGCGC-1-BCP008_Total	GTGCGGTGTGGTAACG-1-BCP005_Total	B_Cycling	B_plasma	0.540948	0.55397	1.85804
CATCGAAGTTACGCGC-1-BCP008_Total	TATCAGGTCGCGCCAA-1-BCP004_Total	B_Cycling	T_CD8+_naive	-0.190583	0.55397	1.8166
CATCGAAGTTACGCGC-1-BCP008_Total	TCGGGACGTGTGTGCC-1-4861STDY7528600	B_Cycling	Endo	-0.187162	0.55397	1.6261
CATCGAAGTTACGCGC-1-BCP008_Total	GTTACAGGTGTAATGA-1-BCP009_Total	B_Cycling	T_CD8+_CD161+	-0.153276	0.55397	1.51348
CATCGAAGTTACGCGC-1-BCP008_Total	CAACTAGAGAGTACAT-1-BCP005_Total	B_Cycling	B_Cycling	0.163591	0.55397	1.4392
CATCGAAGTTACGCGC-1-BCP008_Total	CGGAGCTTCAATACCG-1-BCP006_Total	B_Cycling	B_GC_DZ	0.188278	0.55397	1.30462
CATCGAAGTTACGCGC-1-BCP008_Total	ATAACGCCAGCTCGCA-1-BCP009_Total	B_Cycling	B_plasma	0.208389	0.55397	1.24118
CATCGAAGTTACGCGC-1-BCP008_Total	AGGGTGAGTAAAGGAG-1-4861STDY7528597	B_Cycling	B_mem	0.386613	0.55397	1.06858
CATCGAAGTTACGCGC-1-BCP008_Total	AGAGCTTAGTGGGATC-1-4861STDY7528597	B_Cycling	T_CD8+_cytotoxic	-0.181933	0.55397	0.904361
CATCGAAGTTACGCGC-1-BCP008_Total	CGGACTGTCGTGGACC-1-Human_colon_16S7255678	B_Cycling	B_mem	-0.151736	0.55397	0.804266
CATCGAAGTTACGCGC-1-BCP008_Total	CAGTAACTCTGGCGTG-1-BCP008_Total	B_Cycling	B_mem	0.0935683	0.55397	0.794165
CATCGAAGTTACGCGC-1-BCP008_Total	CGGAGTCCAGGATCGA-1-4861STDY7462253	B_Cycling	B_plasma	-0.170661	0.55397	0.689223
CATCGAAGTTACGCGC-1-BCP008_Total	GAGCAGAAGGTGTGGT-1-BCP009_Total	B_Cycling	T_CD8+_cytotoxic	-0.0594805	0.55397	0.676829
CATCGAAGTTACGCGC-1-BCP008_Total	CTGCTGTGTGACGGTA-1-BCP009_Total	B_Cycling	B_Cycling	-0.100705	0.55397	0.52798
CATCGAAGTTACGCGC-1-BCP008_Total	GTGTTAGTCAACTCTT-1-BCP008_Total	B_Cycling	B_Cycling	-0.05636	0.55397	0.506876
CATCGAAGTTACGCGC-1-BCP008_Total	GCACATAAGGTGCACA-1-4861STDY7528600	B_Cycling	DC_CCR7+	-0.122736	0.55397	0.44825
CATCGAAGTTACGCGC-1-BCP008_Total	ACGCAGCAGGTGTTAA-1-BCP005_Total	B_Cycling	B_Cycling	-0.0973729	0.55397	0.399738
CATCGAAGTTACGCGC-1-BCP008_Total	AACTCCCTCACGACTA-1-4861STDY7528598	B_Cycling	T_CD4+_naive	-0.0838371	0.55397	0.369004
CATCGAAGTTACGCGC-1-BCP008_Total	GCTGCGAAGTGAACGC-1-BCP005_Total	B_Cycling	B_Cycling	-0.0860447	0.55397	0.353413
CATCGAAGTTACGCGC-1-BCP008_Total	ACACCCTCATCTACGA-1-BCP003_Total	B_Cycling	B_activated	0.0287056	0.55397	0.332771
CATCGAAGTTACGCGC-1-BCP008_Total	GCTGCAGTCAGGCCCA-1-BCP003_Total	B_Cycling	T_CD4+_TfH_GC	-0.0932576	0.55397	0.286715
CATCGAAGTTACGCGC-1-BCP008_Total	CCGTACTGTCATATGC-1-BCP006_Total	B_Cycling	B_Cycling	-0.109894	0.55397	0.275532
CATCGAAGTTACGCGC-1-BCP008_Total	CTTACCGAGCGCTTAT-1-BCP004_Total	B_Cycling	T_Treg	-0.0949245	0.55397	0.232509
CATCGAAGTTACGCGC-1-BCP008_Total	GATCGCGCACATCCGG-1-BCP009_Total	B_Cycling	T_Treg	-0.0974827	0.55397	0.199736
CATCGAAGTTACGCGC-1-BCP008_Total	CAGCATAGTCTAGTGT-1-BCP005_Total	B_Cycling	B_naive	-0.0820508	0.55397	0.185367
CATCGAAGTTACGCGC-1-BCP008_Total	GGCGACTGTCATGCAT-1-4861STDY7528597	B_Cycling	B_mem	-0.0714475	0.55397	0.155751
CATCGAAGTTACGCGC-1-BCP008_Total	ACAGCTAGTAAACCTC-1-BCP003_Total	B_Cycling	B_naive	-0.0660516	0.55397	0.153149
CATCGAAGTTACGCGC-1-BCP008_Total	TAGTGGTAGGCGCTCT-1-BCP002_Total	B_Cycling	B_Cycling	-0.103539	0.55397	0.153058
CATCGAAGTTACGCGC-1-BCP008_Total	TGTATTCGTTCCCTTG-1-BCP005_Total	B_Cycling	B_plasma	0.694727	0.55397	0.134806
CATCGAAGTTACGCGC-1-BCP008_Total	GACAGAGTCCAAAGTC-1-BCP005_Total	B_Cycling	B_Cycling	-0.102764	0.55397	0.0946394
CATCGAAGTTACGCGC-1-BCP008_Total	CTAGAGTAGGAATCGC-1-4861STDY7462255	B_Cycling	B_mem	0.428072	0.55397	0.0935394
CATCGAAGTTACGCGC-1-BCP008_Total	AAGGCAGTCCTAGAAC-1-BCP005_Total	B_Cycling	T_CD4+_naive	-0.051418	0.55397	0.0915034
CATCGAAGTTACGCGC-1-BCP008_Total	CCACCTATCATGCTCC-1-Pan_T7935494	B_Cycling	B_mem	-0.135294	0.55397	0.0901514
CATCGAAGTTACGCGC-1-BCP008_Total	TGCACCTCAAATACAG-1-4861STDY7528599	B_Cycling	Macrophages_M1	-0.0636235	0.55397	0.0813342
CATCGAAGTTACGCGC-1-BCP008_Total	TACGGATCATCGGGTC-1-BCP004_Total	B_Cycling	B_GC_DZ	-0.051418	0.55397	0.0691634
CATCGAAGTTACGCGC-1-BCP008_Total	TCAGCTCGTTGCTCCT-1-BCP005_Total	B_Cycling	B_activated	0.0290175	0.55397	0.0649555
CATCGAAGTTACGCGC-1-BCP008_Total	TTCGAAGAGAAGGCCT-1-BCP006_Total	B_Cycling	T_TfR	-0.051418	0.55397	0.0648503
CATCGAAGTTACGCGC-1-BCP008_Total	GTACGTACAGACGCTC-1-BCP002_Total	B_Cycling	B_Cycling	-0.078991	0.55397	0.0626684
CATCGAAGTTACGCGC-1-BCP008_Total	CGTAGGCCAGCCTATA-1-4861STDY7528599	B_Cycling	T_CD4+	-0.0682481	0.55397	0.0613585
CATCGAAGTTACGCGC-1-BCP008_Total	TGTGGTAAGTGTACCT-1-BCP009_Total	B_Cycling	T_CD8+_cytotoxic	-0.0731222	0.55397	0.0542279
CATCGAAGTTACGCGC-1-BCP008_Total	AATCCAGAGTGGTAGC-1-BCP003_Total	B_Cycling	T_CD4+_TfH_GC	-0.0984438	0.55397	0.0536944
CATCGAAGTTACGCGC-1-BCP008_Total	TCCACACTCAGTGCAT-1-Pan_T7935494	B_Cycling	T_CD4+_naive	-0.051418	0.55397	0.0381107
CATCGAAGTTACGCGC-1-BCP008_Total	CTGATCCCATCAGTCA-1-BCP004_Total	B_Cycling	T_TfR	-0.051418	0.55397	0.035533
CATCGAAGTTACGCGC-1-BCP008_Total	GTGCTTCCACCATGTA-1-4861STDY7528597	B_Cycling	Macrophages_M2	0.000747075	0.55397	0.0300213
CATCGAAGTTACGCGC-1-BCP008_Total	TGAGCCGTCCAACCAA-1-Human_colon_16S8000484	B_Cycling	Endo	-0.0627375	0.55397	0.028364
CATCGAAGTTACGCGC-1-BCP008_Total	AACTCAGAGGACTGGT-1-4861STDY7528600	B_Cycling	T_Treg	-0.051418	0.55397	0.0243834
CATCGAAGTTACGCGC-1-BCP008_Total	CTCGGAGTCAGTACGT-1-BCP009_Total	B_Cycling	B_naive	0.141119	0.55397	0.0196099
CATCGAAGTTACGCGC-1-BCP008_Total	CTCGGAGGTGAGTGAC-1-BCP005_Total	B_Cycling	B_GC_DZ	-0.051418	0.55397	0.0184199
CATCGAAGTTACGCGC-1-BCP008_Total	GCACATAAGGGATGGG-1-BCP003_Total	B_Cycling	B_naive	0.0834561	0.55397	0.0172943
CATCGAAGTTACGCGC-1-BCP008_Total	CACCAGGAGCTAGCCC-1-BCP005_Total	B_Cycling	B_Cycling	0.174144	0.55397	0.015178
CATCGAAGTTACGCGC-1-BCP008_Total	TGGTTCCAGCCACCTG-1-BCP005_Total	B_Cycling	B_Cycling	-0.0413891	0.55397	0.0079327
CATCGAAGTTACGCGC-1-BCP008_Total	TGCCCATCATGTCTCC-1-Pan_T7935494	B_Cycling	T_Treg	-0.051418	0.55397	0.00546363
CATCGAAGTTACGCGC-1-BCP008_Total	TACGGGCCACTGTCGG-1-BCP005_Total	B_Cycling	B_GC_DZ	0.0745455	0.55397	0.00533425
CATCGAAGTTACGCGC-1-BCP008_Total	CGTCCATTCTTGCATT-1-BCP005_Total	B_Cycling	B_Cycling	-0.051418	0.55397	0.00472932
CATCGAAGTTACGCGC-1-BCP008_Total	GGGAATGGTCAAAGAT-1-BCP009_Total	B_Cycling	B_Cycling	-0.051418	0.55397	0.00427301
CATCGAAGTTACGCGC-1-BCP008_Total	TCTGAGAGTGTGACCC-1-BCP005_Total	B_Cycling	B_GC_LZ	-0.0580826	0.55397	0.00407354
CATCGAAGTTACGCGC-1-BCP008_Total	AGCCTAATCAGCGATT-1-BCP005_Total	B_Cycling	B_Cycling	-0.051418	0.55397	0.00180278
CATCGAAGTTACGCGC-1-BCP008_Total	AATCCAGGTCAATACC-1-BCP005_Total	B_Cycling	B_GC_DZ	-0.051418	0.55397	0.0013073
CATCGAAGTTACGCGC-1-BCP008_Total	GATTCAGCAGCTTAAC-1-4861STDY7462253	B_Cycling	B_naive	0.0761904	0.55397	0.00105455
CATCGAAGTTACGCGC-1-BCP008_Total	CGCTGGAAGTGTCTCA-1-BCP005_Total	B_Cycling	B_Cycling	-0.051418	0.55397	0.000115306
CTGCTGTGTGACGGTA-1-BCP009_Total	CCTTACGGTGTGGTTT-1-4861STDY7462253	B_Cycling	B_plasma	-0.272199	0.52798	9.25689
CTGCTGTGTGACGGTA-1-BCP009_Total	GATCGCGGTAAGGATT-1-Pan_T7935494	B_Cycling	T_CD4+_naive	0.138918	0.52798	8.31974
CTGCTGTGTGACGGTA-1-BCP009_Total	AGGCCGTCATTTCAGG-1-BCP002_Total	B_Cycling	B_GC_LZ	0.0440729	0.52798	6.63326
CTGCTGTGTGACGGTA-1-BCP009_Total	GACCTGGCATTGAGCT-1-BCP009_Total	B_Cycling	Macrophages_M1	0.161099	0.52798	5.69241
CTGCTGTGTGACGGTA-1-BCP009_Total	AACTCAGAGTGCGTGA-1-4861STDY7462256	B_Cycling	DC_cDC1	0.0781141	0.52798	5.65346
CTGCTGTGTGACGGTA-1-BCP009_Total	ATCCACCGTCGAATCT-1-4861STDY7462254	B_Cycling	B_mem	0.0763963	0.52798	5.01082
CTGCTGTGTGACGGTA-1-BCP009_Total	GATCAGTTCTAACCGA-1-BCP003_Total	B_Cycling	T_CD4+_naive	0.1198	0.52798	4.24897
CTGCTGTGTGACGGTA-1-BCP009_Total	AAGGAGCGTTTAGGAA-1-BCP005_Total	B_Cycling	B_GC_LZ	0.270264	0.52798	2.6077
CTGCTGTGTGACGGTA-1-BCP009_Total	GAGTCCGGTACTCGCG-1-BCP002_Total	B_Cycling	B_Cycling	0.329407	0.52798	2.32858
CTGCTGTGTGACGGTA-1-BCP009_Total	GGACGTCTCCAAACAC-1-BCP009_Total	B_Cycling	B_plasma	0.00273777	0.52798	1.92321
CTGCTGTGTGACGGTA-1-BCP009_Total	GTGCGGTGTGGTAACG-1-BCP005_Total	B_Cycling	B_plasma	-0.143669	0.52798	1.85804
CTGCTGTGTGACGGTA-1-BCP009_Total	TATCAGGTCGCGCCAA-1-BCP004_Total	B_Cycling	T_CD8+_naive	0.0330616	0.52798	1.8166
CTGCTGTGTGACGGTA-1-BCP009_Total	TCGGGACGTGTGTGCC-1-4861STDY7528600	B_Cycling	Endo	0.111518	0.52798	1.6261
CTGCTGTGTGACGGTA-1-BCP009_Total	GTTACAGGTGTAATGA-1-BCP009_Total	B_Cycling	T_CD8+_CD161+	0.355308	0.52798	1.51348
CTGCTGTGTGACGGTA-1-BCP009_Total	CAACTAGAGAGTACAT-1-BCP005_Total	B_Cycling	B_Cycling	-0.0689031	0.52798	1.4392
CTGCTGTGTGACGGTA-1-BCP009_Total	CGGAGCTTCAATACCG-1-BCP006_Total	B_Cycling	B_GC_DZ	-0.158642	0.52798	1.30462
CTGCTGTGTGACGGTA-1-BCP009_Total	ATAACGCCAGCTCGCA-1-BCP009_Total	B_Cycling	B_plasma	-0.0227494	0.52798	1.24118
CTGCTGTGTGACGGTA-1-BCP009_Total	AGGGTGAGTAAAGGAG-1-4861STDY7528597	B_Cycling	B_mem	-0.182855	0.52798	1.06858
CTGCTGTGTGACGGTA-1-BCP009_Total	AGAGCTTAGTGGGATC-1-4861STDY7528597	B_Cycling	T_CD8+_cytotoxic	0.215129	0.52798	0.904361
CTGCTGTGTGACGGTA-1-BCP009_Total	CGGACTGTCGTGGACC-1-Human_colon_16S7255678	B_Cycling	B_mem	-0.00954433	0.52798	0.804266
CTGCTGTGTGACGGTA-1-BCP009_Total	CAGTAACTCTGGCGTG-1-BCP008_Total	B_Cycling	B_mem	-0.245696	0.52798	0.794165
CTGCTGTGTGACGGTA-1-BCP009_Total	CGGAGTCCAGGATCGA-1-4861STDY7462253	B_Cycling	B_plasma	0.335531	0.52798	0.689223
CTGCTGTGTGACGGTA-1-BCP009_Total	GAGCAGAAGGTGTGGT-1-BCP009_Total	B_Cycling	T_CD8+_cytotoxic	0.134485	0.52798	0.676829
CTGCTGTGTGACGGTA-1-BCP009_Total	CATCGAAGTTACGCGC-1-BCP008_Total	B_Cycling	B_Cycling	-0.100705	0.52798	0.55397
CTGCTGTGTGACGGTA-1-BCP009_Total	GTGTTAGTCAACTCTT-1-BCP008_Total	B_Cycling	B_Cycling	0.287239	0.52798	0.506876
CTGCTGTGTGACGGTA-1-BCP009_Total	GCACATAAGGTGCACA-1-4861STDY7528600	B_Cycling	DC_CCR7+	-0.0688927	0.52798	0.44825
CTGCTGTGTGACGGTA-1-BCP009_Total	ACGCAGCAGGTGTTAA-1-BCP005_Total	B_Cycling	B_Cycling	0.0301369	0.52798	0.399738
CTGCTGTGTGACGGTA-1-BCP009_Total	AACTCCCTCACGACTA-1-4861STDY7528598	B_Cycling	T_CD4+_naive	-0.0610857	0.52798	0.369004
CTGCTGTGTGACGGTA-1-BCP009_Total	GCTGCGAAGTGAACGC-1-BCP005_Total	B_Cycling	B_Cycling	-0.0965644	0.52798	0.353413
CTGCTGTGTGACGGTA-1-BCP009_Total	ACACCCTCATCTACGA-1-BCP003_Total	B_Cycling	B_activated	-0.121242	0.52798	0.332771
CTGCTGTGTGACGGTA-1-BCP009_Total	GCTGCAGTCAGGCCCA-1-BCP003_Total	B_Cycling	T_CD4+_TfH_GC	0.110245	0.52798	0.286715
CTGCTGTGTGACGGTA-1-BCP009_Total	CCGTACTGTCATATGC-1-BCP006_Total	B_Cycling	B_Cycling	-0.0882028	0.52798	0.275532
CTGCTGTGTGACGGTA-1-BCP009_Total	CTTACCGAGCGCTTAT-1-BCP004_Total	B_Cycling	T_Treg	0.141271	0.52798	0.232509
CTGCTGTGTGACGGTA-1-BCP009_Total	GATCGCGCACATCCGG-1-BCP009_Total	B_Cycling	T_Treg	0.0947218	0.52798	0.199736
CTGCTGTGTGACGGTA-1-BCP009_Total	CAGCATAGTCTAGTGT-1-BCP005_Total	B_Cycling	B_naive	0.19642	0.52798	0.185367
CTGCTGTGTGACGGTA-1-BCP009_Total	GGCGACTGTCATGCAT-1-4861STDY7528597	B_Cycling	B_mem	-0.0300657	0.52798	0.155751
CTGCTGTGTGACGGTA-1-BCP009_Total	ACAGCTAGTAAACCTC-1-BCP003_Total	B_Cycling	B_naive	-0.0481268	0.52798	0.153149
CTGCTGTGTGACGGTA-1-BCP009_Total	TAGTGGTAGGCGCTCT-1-BCP002_Total	B_Cycling	B_Cycling	0.444987	0.52798	0.153058
CTGCTGTGTGACGGTA-1-BCP009_Total	TGTATTCGTTCCCTTG-1-BCP005_Total	B_Cycling	B_plasma	-0.0627519	0.52798	0.134806
CTGCTGTGTGACGGTA-1-BCP009_Total	GACAGAGTCCAAAGTC-1-BCP005_Total	B_Cycling	B_Cycling	-0.032511	0.52798	0.0946394
CTGCTGTGTGACGGTA-1-BCP009_Total	CTAGAGTAGGAATCGC-1-4861STDY7462255	B_Cycling	B_mem	-0.0915641	0.52798	0.0935394
CTGCTGTGTGACGGTA-1-BCP009_Total	AAGGCAGTCCTAGAAC-1-BCP005_Total	B_Cycling	T_CD4+_naive	-0.0374644	0.52798	0.0915034
CTGCTGTGTGACGGTA-1-BCP009_Total	CCACCTATCATGCTCC-1-Pan_T7935494	B_Cycling	B_mem	-0.138284	0.52798	0.0901514
CTGCTGTGTGACGGTA-1-BCP009_Total	TGCACCTCAAATACAG-1-4861STDY7528599	B_Cycling	Macrophages_M1	-0.125544	0.52798	0.0813342
CTGCTGTGTGACGGTA-1-BCP009_Total	TACGGATCATCGGGTC-1-BCP004_Total	B_Cycling	B_GC_DZ	0.291792	0.52798	0.0691634
CTGCTGTGTGACGGTA-1-BCP009_Total	TCAGCTCGTTGCTCCT-1-BCP005_Total	B_Cycling	B_activated	-0.0675936	0.52798	0.0649555
CTGCTGTGTGACGGTA-1-BCP009_Total	TTCGAAGAGAAGGCCT-1-BCP006_Total	B_Cycling	T_TfR	-0.0374644	0.52798	0.0648503
CTGCTGTGTGACGGTA-1-BCP009_Total	GTACGTACAGACGCTC-1-BCP002_Total	B_Cycling	B_Cycling	0.185477	0.52798	0.0626684
CTGCTGTGTGACGGTA-1-BCP009_Total	CGTAGGCCAGCCTATA-1-4861STDY7528599	B_Cycling	T_CD4+	-0.0497272	0.52798	0.0613585
CTGCTGTGTGACGGTA-1-BCP009_Total	TGTGGTAAGTGTACCT-1-BCP009_Total	B_Cycling	T_CD8+_cytotoxic	0.567603	0.52798	0.0542279
CTGCTGTGTGACGGTA-1-BCP009_Total	AATCCAGAGTGGTAGC-1-BCP003_Total	B_Cycling	T_CD4+_TfH_GC	0.379276	0.52798	0.0536944
CTGCTGTGTGACGGTA-1-BCP009_Total	TCCACACTCAGTGCAT-1-Pan_T7935494	B_Cycling	T_CD4+_naive	-0.0374644	0.52798	0.0381107
CTGCTGTGTGACGGTA-1-BCP009_Total	CTGATCCCATCAGTCA-1-BCP004_Total	B_Cycling	T_TfR	-0.0374644	0.52798	0.035533
CTGCTGTGTGACGGTA-1-BCP009_Total	GTGCTTCCACCATGTA-1-4861STDY7528597	B_Cycling	Macrophages_M2	-0.0719564	0.52798	0.0300213
CTGCTGTGTGACGGTA-1-BCP009_Total	TGAGCCGTCCAACCAA-1-Human_colon_16S8000484	B_Cycling	Endo	-0.0457121	0.52798	0.028364
CTGCTGTGTGACGGTA-1-BCP009_Total	AACTCAGAGGACTGGT-1-4861STDY7528600	B_Cycling	T_Treg	-0.0374644	0.52798	0.0243834
CTGCTGTGTGACGGTA-1-BCP009_Total	CTCGGAGTCAGTACGT-1-BCP009_Total	B_Cycling	B_naive	-0.0374644	0.52798	0.0196099
CTGCTGTGTGACGGTA-1-BCP009_Total	CTCGGAGGTGAGTGAC-1-BCP005_Total	B_Cycling	B_GC_DZ	-0.0374644	0.52798	0.0184199
CTGCTGTGTGACGGTA-1-BCP009_Total	GCACATAAGGGATGGG-1-BCP003_Total	B_Cycling	B_naive	-0.044628	0.52798	0.0172943
CTGCTGTGTGACGGTA-1-BCP009_Total	CACCAGGAGCTAGCCC-1-BCP005_Total	B_Cycling	B_Cycling	-0.0535096	0.52798	0.015178
CTGCTGTGTGACGGTA-1-BCP009_Total	TGGTTCCAGCCACCTG-1-BCP005_Total	B_Cycling	B_Cycling	-0.042073	0.52798	0.0079327
CTGCTGTGTGACGGTA-1-BCP009_Total	TGCCCATCATGTCTCC-1-Pan_T7935494	B_Cycling	T_Treg	0.336821	0.52798	0.00546363
CTGCTGTGTGACGGTA-1-BCP009_Total	TACGGGCCACTGTCGG-1-BCP005_Total	B_Cycling	B_GC_DZ	-0.0374644	0.52798	0.00533425
CTGCTGTGTGACGGTA-1-BCP009_Total	CGTCCATTCTTGCATT-1-BCP005_Total	B_Cycling	B_Cycling	-0.0374644	0.52798	0.00472932
CTGCTGTGTGACGGTA-1-BCP009_Total	GGGAATGGTCAAAGAT-1-BCP009_Total	B_Cycling	B_Cycling	-0.0374644	0.52798	0.00427301
CTGCTGTGTGACGGTA-1-BCP009_Total	TCTGAGAGTGTGACCC-1-BCP005_Total	B_Cycling	B_GC_LZ	-0.0423204	0.52798	0.00407354
CTGCTGTGTGACGGTA-1-BCP009_Total	AGCCTAATCAGCGATT-1-BCP005_Total	B_Cycling	B_Cycling	-0.0374644	0.52798	0.00180278
CTGCTGTGTGACGGTA-1-BCP009_Total	AATCCAGGTCAATACC-1-BCP005_Total	B_Cycling	B_GC_DZ	-0.0374644	0.52798	0.0013073
CTGCTGTGTGACGGTA-1-BCP009_Total	GATTCAGCAGCTTAAC-1-4861STDY7462253	B_Cycling	B_naive	-0.0374644	0.52798	0.00105455
CTGCTGTGTGACGGTA-1-BCP009_Total	CGCTGGAAGTGTCTCA-1-BCP005_Total	B_Cycling	B_Cycling	-0.0374644	0.52798	0.000115306
GTGTTAGTCAACTCTT-1-BCP008_Total	CCTTACGGTGTGGTTT-1-4861STDY7462253	B_Cycling	B_plasma	-0.0967515	0.506876	9.25689
GTGTTAGTCAACTCTT-1-BCP008_Total	GATCGCGGTAAGGATT-1-Pan_T7935494	B_Cycling	T_CD4+_naive	0.0231818	0.506876	8.31974
GTGTTAGTCAACTCTT-1-BCP008_Total	AGGCCGTCATTTCAGG-1-BCP002_Total	B_Cycling	B_GC_LZ	0.106666	0.506876	6.63326
GTGTTAGTCAACTCTT-1-BCP008_Total	GACCTGGCATTGAGCT-1-BCP009_Total	B_Cycling	Macrophages_M1	0.071969	0.506876	5.69241
GTGTTAGTCAACTCTT-1-BCP008_Total	AACTCAGAGTGCGTGA-1-4861STDY7462256	B_Cycling	DC_cDC1	0.0817637	0.506876	5.65346
GTGTTAGTCAACTCTT-1-BCP008_Total	ATCCACCGTCGAATCT-1-4861STDY7462254	B_Cycling	B_mem	-0.038057	0.506876	5.01082
GTGTTAGTCAACTCTT-1-BCP008_Total	GATCAGTTCTAACCGA-1-BCP003_Total	B_Cycling	T_CD4+_naive	-0.00158033	0.506876	4.24897
GTGTTAGTCAACTCTT-1-BCP008_Total	AAGGAGCGTTTAGGAA-1-BCP005_Total	B_Cycling	B_GC_LZ	0.21996	0.506876	2.6077
GTGTTAGTCAACTCTT-1-BCP008_Total	GAGTCCGGTACTCGCG-1-BCP002_Total	B_Cycling	B_Cycling	0.545926	0.506876	2.32858
GTGTTAGTCAACTCTT-1-BCP008_Total	GGACGTCTCCAAACAC-1-BCP009_Total	B_Cycling	B_plasma	0.0575482	0.506876	1.92321
GTGTTAGTCAACTCTT-1-BCP008_Total	GTGCGGTGTGGTAACG-1-BCP005_Total	B_Cycling	B_plasma	-0.0823073	0.506876	1.85804
GTGTTAGTCAACTCTT-1-BCP008_Total	TATCAGGTCGCGCCAA-1-BCP004_Total	B_Cycling	T_CD8+_naive	0.0498179	0.506876	1.8166
GTGTTAGTCAACTCTT-1-BCP008_Total	TCGGGACGTGTGTGCC-1-4861STDY7528600	B_Cycling	Endo	0.0488152	0.506876	1.6261
GTGTTAGTCAACTCTT-1-BCP008_Total	GTTACAGGTGTAATGA-1-BCP009_Total	B_Cycling	T_CD8+_CD161+	0.143121	0.506876	1.51348
GTGTTAGTCAACTCTT-1-BCP008_Total	CAACTAGAGAGTACAT-1-BCP005_Total	B_Cycling	B_Cycling	-0.0718709	0.506876	1.4392
GTGTTAGTCAACTCTT-1-BCP008_Total	CGGAGCTTCAATACCG-1-BCP006_Total	B_Cycling	B_GC_DZ	0.0662859	0.506876	1.30462
GTGTTAGTCAACTCTT-1-BCP008_Total	ATAACGCCAGCTCGCA-1-BCP009_Total	B_Cycling	B_plasma	-0.0530173	0.506876	1.24118
GTGTTAGTCAACTCTT-1-BCP008_Total	AGGGTGAGTAAAGGAG-1-4861STDY7528597	B_Cycling	B_mem	-0.0918914	0.506876	1.06858
GTGTTAGTCAACTCTT-1-BCP008_Total	AGAGCTTAGTGGGATC-1-4861STDY7528597	B_Cycling	T_CD8+_cytotoxic	-0.00716648	0.506876	0.904361
GTGTTAGTCAACTCTT-1-BCP008_Total	CGGACTGTCGTGGACC-1-Human_colon_16S7255678	B_Cycling	B_mem	0.00692685	0.506876	0.804266
GTGTTAGTCAACTCTT-1-BCP008_Total	CAGTAACTCTGGCGTG-1-BCP008_Total	B_Cycling	B_mem	-0.0848506	0.506876	0.794165
GTGTTAGTCAACTCTT-1-BCP008_Total	CGGAGTCCAGGATCGA-1-4861STDY7462253	B_Cycling	B_plasma	0.0632938	0.506876	0.689223
GTGTTAGTCAACTCTT-1-BCP008_Total	GAGCAGAAGGTGTGGT-1-BCP009_Total	B_Cycling	T_CD8+_cytotoxic	-0.014566	0.506876	0.676829
GTGTTAGTCAACTCTT-1-BCP008_Total	CATCGAAGTTACGCGC-1-BCP008_Total	B_Cycling	B_Cycling	-0.05636	0.506876	0.55397
GTGTTAGTCAACTCTT-1-BCP008_Total	CTGCTGTGTGACGGTA-1-BCP009_Total	B_Cycling	B_Cycling	0.287239	0.506876	0.52798
GTGTTAGTCAACTCTT-1-BCP008_Total	GCACATAAGGTGCACA-1-4861STDY7528600	B_Cycling	DC_CCR7+	-0.0550235	0.506876	0.44825
GTGTTAGTCAACTCTT-1-BCP008_Total	ACGCAGCAGGTGTTAA-1-BCP005_Total	B_Cycling	B_Cycling	0.0487289	0.506876	0.399738
GTGTTAGTCAACTCTT-1-BCP008_Total	AACTCCCTCACGACTA-1-4861STDY7528598	B_Cycling	T_CD4+_naive	-0.022623	0.506876	0.369004
GTGTTAGTCAACTCTT-1-BCP008_Total	GCTGCGAAGTGAACGC-1-BCP005_Total	B_Cycling	B_Cycling	-0.0363503	0.506876	0.353413
GTGTTAGTCAACTCTT-1-BCP008_Total	ACACCCTCATCTACGA-1-BCP003_Total	B_Cycling	B_activated	-0.0453891	0.506876	0.332771
GTGTTAGTCAACTCTT-1-BCP008_Total	GCTGCAGTCAGGCCCA-1-BCP003_Total	B_Cycling	T_CD4+_TfH_GC	0.444513	0.506876	0.286715
GTGTTAGTCAACTCTT-1-BCP008_Total	CCGTACTGTCATATGC-1-BCP006_Total	B_Cycling	B_Cycling	-0.0365719	0.506876	0.275532
GTGTTAGTCAACTCTT-1-BCP008_Total	CTTACCGAGCGCTTAT-1-BCP004_Total	B_Cycling	T_Treg	0.279849	0.506876	0.232509
GTGTTAGTCAACTCTT-1-BCP008_Total	GATCGCGCACATCCGG-1-BCP009_Total	B_Cycling	T_Treg	0.151956	0.506876	0.199736
GTGTTAGTCAACTCTT-1-BCP008_Total	CAGCATAGTCTAGTGT-1-BCP005_Total	B_Cycling	B_naive	0.763561	0.506876	0.185367
GTGTTAGTCAACTCTT-1-BCP008_Total	GGCGACTGTCATGCAT-1-4861STDY7528597	B_Cycling	B_mem	-0.0186798	0.506876	0.155751
GTGTTAGTCAACTCTT-1-BCP008_Total	ACAGCTAGTAAACCTC-1-BCP003_Total	B_Cycling	B_naive	-0.0098631	0.506876	0.153149
GTGTTAGTCAACTCTT-1-BCP008_Total	TAGTGGTAGGCGCTCT-1-BCP002_Total	B_Cycling	B_Cycling	-0.0281021	0.506876	0.153058
GTGTTAGTCAACTCTT-1-BCP008_Total	TGTATTCGTTCCCTTG-1-BCP005_Total	B_Cycling	B_plasma	-0.0247175	0.506876	0.134806
GTGTTAGTCAACTCTT-1-BCP008_Total	GACAGAGTCCAAAGTC-1-BCP005_Total	B_Cycling	B_Cycling	0.119531	0.506876	0.0946394
GTGTTAGTCAACTCTT-1-BCP008_Total	CTAGAGTAGGAATCGC-1-4861STDY7462255	B_Cycling	B_mem	-0.0339106	0.506876	0.0935394
GTGTTAGTCAACTCTT-1-BCP008_Total	AAGGCAGTCCTAGAAC-1-BCP005_Total	B_Cycling	T_CD4+_naive	-0.0138749	0.506876	0.0915034
GTGTTAGTCAACTCTT-1-BCP008_Total	CCACCTATCATGCTCC-1-Pan_T7935494	B_Cycling	B_mem	-0.0512132	0.506876	0.0901514
GTGTTAGTCAACTCTT-1-BCP008_Total	TGCACCTCAAATACAG-1-4861STDY7528599	B_Cycling	Macrophages_M1	-0.046495	0.506876	0.0813342
GTGTTAGTCAACTCTT-1-BCP008_Total	TACGGATCATCGGGTC-1-BCP004_Total	B_Cycling	B_GC_DZ	0.995855	0.506876	0.0691634
GTGTTAGTCAACTCTT-1-BCP008_Total	TCAGCTCGTTGCTCCT-1-BCP005_Total	B_Cycling	B_activated	-0.0250331	0.506876	0.0649555
GTGTTAGTCAACTCTT-1-BCP008_Total	TTCGAAGAGAAGGCCT-1-BCP006_Total	B_Cycling	T_TfR	-0.0138749	0.506876	0.0648503
GTGTTAGTCAACTCTT-1-BCP008_Total	GTACGTACAGACGCTC-1-BCP002_Total	B_Cycling	B_Cycling	-0.0145188	0.506876	0.0626684
GTGTTAGTCAACTCTT-1-BCP008_Total	CGTAGGCCAGCCTATA-1-4861STDY7528599	B_Cycling	T_CD4+	-0.0184163	0.506876	0.0613585
GTGTTAGTCAACTCTT-1-BCP008_Total	TGTGGTAAGTGTACCT-1-BCP009_Total	B_Cycling	T_CD8+_cytotoxic	-0.0197766	0.506876	0.0542279
GTGTTAGTCAACTCTT-1-BCP008_Total	AATCCAGAGTGGTAGC-1-BCP003_Total	B_Cycling	T_CD4+_TfH_GC	-0.0265645	0.506876	0.0536944
GTGTTAGTCAACTCTT-1-BCP008_Total	TCCACACTCAGTGCAT-1-Pan_T7935494	B_Cycling	T_CD4+_naive	-0.0138749	0.506876	0.0381107
GTGTTAGTCAACTCTT-1-BCP008_Total	CTGATCCCATCAGTCA-1-BCP004_Total	B_Cycling	T_TfR	-0.0138749	0.506876	0.035533
GTGTTAGTCAACTCTT-1-BCP008_Total	GTGCTTCCACCATGTA-1-4861STDY7528597	B_Cycling	Macrophages_M2	-0.0266489	0.506876	0.0300213
GTGTTAGTCAACTCTT-1-BCP008_Total	TGAGCCGTCCAACCAA-1-Human_colon_16S8000484	B_Cycling	Endo	0.0723167	0.506876	0.028364
GTGTTAGTCAACTCTT-1-BCP008_Total	AACTCAGAGGACTGGT-1-4861STDY7528600	B_Cycling	T_Treg	0.0779584	0.506876	0.0243834
GTGTTAGTCAACTCTT-1-BCP008_Total	CTCGGAGTCAGTACGT-1-BCP009_Total	B_Cycling	B_naive	-0.0138749	0.506876	0.0196099
GTGTTAGTCAACTCTT-1-BCP008_Total	CTCGGAGGTGAGTGAC-1-BCP005_Total	B_Cycling	B_GC_DZ	-0.0138749	0.506876	0.0184199
GTGTTAGTCAACTCTT-1-BCP008_Total	GCACATAAGGGATGGG-1-BCP003_Total	B_Cycling	B_naive	-0.0165279	0.506876	0.0172943
GTGTTAGTCAACTCTT-1-BCP008_Total	CACCAGGAGCTAGCCC-1-BCP005_Total	B_Cycling	B_Cycling	-0.0198172	0.506876	0.015178
GTGTTAGTCAACTCTT-1-BCP008_Total	TGGTTCCAGCCACCTG-1-BCP005_Total	B_Cycling	B_Cycling	-0.0155816	0.506876	0.0079327
GTGTTAGTCAACTCTT-1-BCP008_Total	TGCCCATCATGTCTCC-1-Pan_T7935494	B_Cycling	T_Treg	-0.0138749	0.506876	0.00546363
GTGTTAGTCAACTCTT-1-BCP008_Total	TACGGGCCACTGTCGG-1-BCP005_Total	B_Cycling	B_GC_DZ	-0.0138749	0.506876	0.00533425
GTGTTAGTCAACTCTT-1-BCP008_Total	CGTCCATTCTTGCATT-1-BCP005_Total	B_Cycling	B_Cycling	-0.0138749	0.506876	0.00472932
GTGTTAGTCAACTCTT-1-BCP008_Total	GGGAATGGTCAAAGAT-1-BCP009_Total	B_Cycling	B_Cycling	-0.00544936	0.506876	0.00427301
GTGTTAGTCAACTCTT-1-BCP008_Total	TCTGAGAGTGTGACCC-1-BCP005_Total	B_Cycling	B_GC_LZ	-0.0156732	0.506876	0.00407354
GTGTTAGTCAACTCTT-1-BCP008_Total	AGCCTAATCAGCGATT-1-BCP005_Total	B_Cycling	B_Cycling	-0.0138749	0.506876	0.00180278
GTGTTAGTCAACTCTT-1-BCP008_Total	AATCCAGGTCAATACC-1-BCP005_Total	B_Cycling	B_GC_DZ	-0.0138749	0.506876	0.0013073
GTGTTAGTCAACTCTT-1-BCP008_Total	GATTCAGCAGCTTAAC-1-4861STDY7462253	B_Cycling	B_naive	-0.0138749	0.506876	0.00105455
GTGTTAGTCAACTCTT-1-BCP008_Total	CGCTGGAAGTGTCTCA-1-BCP005_Total	B_Cycling	B_Cycling	-0.0138749	0.506876	0.000115306
GCACATAAGGTGCACA-1-4861STDY7528600	CCTTACGGTGTGGTTT-1-4861STDY7462253	DC_CCR7+	B_plasma	-0.228849	0.44825	9.25689
GCACATAAGGTGCACA-1-4861STDY7528600	GATCGCGGTAAGGATT-1-Pan_T7935494	DC_CCR7+	T_CD4+_naive	0.154451	0.44825	8.31974
GCACATAAGGTGCACA-1-4861STDY7528600	AGGCCGTCATTTCAGG-1-BCP002_Total	DC_CCR7+	B_GC_LZ	0.0595634	0.44825	6.63326
GCACATAAGGTGCACA-1-4861STDY7528600	GACCTGGCATTGAGCT-1-BCP009_Total	DC_CCR7+	Macrophages_M1	0.122182	0.44825	5.69241
GCACATAAGGTGCACA-1-4861STDY7528600	AACTCAGAGTGCGTGA-1-4861STDY7462256	DC_CCR7+	DC_cDC1	0.12994	0.44825	5.65346
GCACATAAGGTGCACA-1-4861STDY7528600	ATCCACCGTCGAATCT-1-4861STDY7462254	DC_CCR7+	B_mem	0.0836073	0.44825	5.01082
GCACATAAGGTGCACA-1-4861STDY7528600	GATCAGTTCTAACCGA-1-BCP003_Total	DC_CCR7+	T_CD4+_naive	0.196538	0.44825	4.24897
GCACATAAGGTGCACA-1-4861STDY7528600	AAGGAGCGTTTAGGAA-1-BCP005_Total	DC_CCR7+	B_GC_LZ	-0.0275647	0.44825	2.6077
GCACATAAGGTGCACA-1-4861STDY7528600	GAGTCCGGTACTCGCG-1-BCP002_Total	DC_CCR7+	B_Cycling	0.0351813	0.44825	2.32858
GCACATAAGGTGCACA-1-4861STDY7528600	GGACGTCTCCAAACAC-1-BCP009_Total	DC_CCR7+	B_plasma	-0.101134	0.44825	1.92321
GCACATAAGGTGCACA-1-4861STDY7528600	GTGCGGTGTGGTAACG-1-BCP005_Total	DC_CCR7+	B_plasma	-0.190264	0.44825	1.85804
GCACATAAGGTGCACA-1-4861STDY7528600	TATCAGGTCGCGCCAA-1-BCP004_Total	DC_CCR7+	T_CD8+_naive	0.240251	0.44825	1.8166
GCACATAAGGTGCACA-1-4861STDY7528600	TCGGGACGTGTGTGCC-1-4861STDY7528600	DC_CCR7+	Endo	0.0760948	0.44825	1.6261
GCACATAAGGTGCACA-1-4861STDY7528600	GTTACAGGTGTAATGA-1-BCP009_Total	DC_CCR7+	T_CD8+_CD161+	0.139678	0.44825	1.51348
GCACATAAGGTGCACA-1-4861STDY7528600	CAACTAGAGAGTACAT-1-BCP005_Total	DC_CCR7+	B_Cycling	-0.115419	0.44825	1.4392
GCACATAAGGTGCACA-1-4861STDY7528600	CGGAGCTTCAATACCG-1-BCP006_Total	DC_CCR7+	B_GC_DZ	-0.146325	0.44825	1.30462
GCACATAAGGTGCACA-1-4861STDY7528600	ATAACGCCAGCTCGCA-1-BCP009_Total	DC_CCR7+	B_plasma	-0.0268628	0.44825	1.24118
GCACATAAGGTGCACA-1-4861STDY7528600	AGGGTGAGTAAAGGAG-1-4861STDY7528597	DC_CCR7+	B_mem	-0.109739	0.44825	1.06858
GCACATAAGGTGCACA-1-4861STDY7528600	AGAGCTTAGTGGGATC-1-4861STDY7528597	DC_CCR7+	T_CD8+_cytotoxic	0.274755	0.44825	0.904361
GCACATAAGGTGCACA-1-4861STDY7528600	CGGACTGTCGTGGACC-1-Human_colon_16S7255678	DC_CCR7+	B_mem	0.0387532	0.44825	0.804266
GCACATAAGGTGCACA-1-4861STDY7528600	CAGTAACTCTGGCGTG-1-BCP008_Total	DC_CCR7+	B_mem	-0.243172	0.44825	0.794165
GCACATAAGGTGCACA-1-4861STDY7528600	CGGAGTCCAGGATCGA-1-4861STDY7462253	DC_CCR7+	B_plasma	0.206288	0.44825	0.689223
GCACATAAGGTGCACA-1-4861STDY7528600	GAGCAGAAGGTGTGGT-1-BCP009_Total	DC_CCR7+	T_CD8+_cytotoxic	-0.124459	0.44825	0.676829
GCACATAAGGTGCACA-1-4861STDY7528600	CATCGAAGTTACGCGC-1-BCP008_Total	DC_CCR7+	B_Cycling	-0.122736	0.44825	0.55397
GCACATAAGGTGCACA-1-4861STDY7528600	CTGCTGTGTGACGGTA-1-BCP009_Total	DC_CCR7+	B_Cycling	-0.0688927	0.44825	0.52798
GCACATAAGGTGCACA-1-4861STDY7528600	GTGTTAGTCAACTCTT-1-BCP008_Total	DC_CCR7+	B_Cycling	-0.0550235	0.44825	0.506876
GCACATAAGGTGCACA-1-4861STDY7528600	ACGCAGCAGGTGTTAA-1-BCP005_Total	DC_CCR7+	B_Cycling	0.178571	0.44825	0.399738
GCACATAAGGTGCACA-1-4861STDY7528600	AACTCCCTCACGACTA-1-4861STDY7528598	DC_CCR7+	T_CD4+_naive	0.193707	0.44825	0.369004
GCACATAAGGTGCACA-1-4861STDY7528600	GCTGCGAAGTGAACGC-1-BCP005_Total	DC_CCR7+	B_Cycling	-0.124642	0.44825	0.353413
GCACATAAGGTGCACA-1-4861STDY7528600	ACACCCTCATCTACGA-1-BCP003_Total	DC_CCR7+	B_activated	0.211517	0.44825	0.332771
GCACATAAGGTGCACA-1-4861STDY7528600	GCTGCAGTCAGGCCCA-1-BCP003_Total	DC_CCR7+	T_CD4+_TfH_GC	-0.0273456	0.44825	0.286715
GCACATAAGGTGCACA-1-4861STDY7528600	CCGTACTGTCATATGC-1-BCP006_Total	DC_CCR7+	B_Cycling	0.046595	0.44825	0.275532
GCACATAAGGTGCACA-1-4861STDY7528600	CTTACCGAGCGCTTAT-1-BCP004_Total	DC_CCR7+	T_Treg	0.117878	0.44825	0.232509
GCACATAAGGTGCACA-1-4861STDY7528600	GATCGCGCACATCCGG-1-BCP009_Total	DC_CCR7+	T_Treg	-0.0551359	0.44825	0.199736
GCACATAAGGTGCACA-1-4861STDY7528600	CAGCATAGTCTAGTGT-1-BCP005_Total	DC_CCR7+	B_naive	0.185809	0.44825	0.185367
GCACATAAGGTGCACA-1-4861STDY7528600	GGCGACTGTCATGCAT-1-4861STDY7528597	DC_CCR7+	B_mem	-0.061793	0.44825	0.155751
GCACATAAGGTGCACA-1-4861STDY7528600	ACAGCTAGTAAACCTC-1-BCP003_Total	DC_CCR7+	B_naive	-0.0644852	0.44825	0.153149
GCACATAAGGTGCACA-1-4861STDY7528600	TAGTGGTAGGCGCTCT-1-BCP002_Total	DC_CCR7+	B_Cycling	0.0537651	0.44825	0.153058
GCACATAAGGTGCACA-1-4861STDY7528600	TGTATTCGTTCCCTTG-1-BCP005_Total	DC_CCR7+	B_plasma	-0.0721012	0.44825	0.134806
GCACATAAGGTGCACA-1-4861STDY7528600	GACAGAGTCCAAAGTC-1-BCP005_Total	DC_CCR7+	B_Cycling	0.029361	0.44825	0.0946394
GCACATAAGGTGCACA-1-4861STDY7528600	CTAGAGTAGGAATCGC-1-4861STDY7462255	DC_CCR7+	B_mem	-0.110655	0.44825	0.0935394
GCACATAAGGTGCACA-1-4861STDY7528600	AAGGCAGTCCTAGAAC-1-BCP005_Total	DC_CCR7+	T_CD4+_naive	0.18034	0.44825	0.0915034
GCACATAAGGTGCACA-1-4861STDY7528600	CCACCTATCATGCTCC-1-Pan_T7935494	DC_CCR7+	B_mem	-0.182419	0.44825	0.0901514
GCACATAAGGTGCACA-1-4861STDY7528600	TGCACCTCAAATACAG-1-4861STDY7528599	DC_CCR7+	Macrophages_M1	-0.0471335	0.44825	0.0813342
GCACATAAGGTGCACA-1-4861STDY7528600	TACGGATCATCGGGTC-1-BCP004_Total	DC_CCR7+	B_GC_DZ	-0.0501987	0.44825	0.0691634
GCACATAAGGTGCACA-1-4861STDY7528600	TCAGCTCGTTGCTCCT-1-BCP005_Total	DC_CCR7+	B_activated	-0.0905688	0.44825	0.0649555
GCACATAAGGTGCACA-1-4861STDY7528600	TTCGAAGAGAAGGCCT-1-BCP006_Total	DC_CCR7+	T_TfR	-0.0501987	0.44825	0.0648503
GCACATAAGGTGCACA-1-4861STDY7528600	GTACGTACAGACGCTC-1-BCP002_Total	DC_CCR7+	B_Cycling	-0.0771178	0.44825	0.0626684
GCACATAAGGTGCACA-1-4861STDY7528600	CGTAGGCCAGCCTATA-1-4861STDY7528599	DC_CCR7+	T_CD4+	-0.0666296	0.44825	0.0613585
GCACATAAGGTGCACA-1-4861STDY7528600	TGTGGTAAGTGTACCT-1-BCP009_Total	DC_CCR7+	T_CD8+_cytotoxic	-0.071551	0.44825	0.0542279
GCACATAAGGTGCACA-1-4861STDY7528600	AATCCAGAGTGGTAGC-1-BCP003_Total	DC_CCR7+	T_CD4+_TfH_GC	-0.0379715	0.44825	0.0536944
GCACATAAGGTGCACA-1-4861STDY7528600	TCCACACTCAGTGCAT-1-Pan_T7935494	DC_CCR7+	T_CD4+_naive	0.216291	0.44825	0.0381107
GCACATAAGGTGCACA-1-4861STDY7528600	CTGATCCCATCAGTCA-1-BCP004_Total	DC_CCR7+	T_TfR	-0.0501987	0.44825	0.035533
GCACATAAGGTGCACA-1-4861STDY7528600	GTGCTTCCACCATGTA-1-4861STDY7528597	DC_CCR7+	Macrophages_M2	-0.0898577	0.44825	0.0300213
GCACATAAGGTGCACA-1-4861STDY7528600	TGAGCCGTCCAACCAA-1-Human_colon_16S8000484	DC_CCR7+	Endo	-0.0612497	0.44825	0.028364
GCACATAAGGTGCACA-1-4861STDY7528600	AACTCAGAGGACTGGT-1-4861STDY7528600	DC_CCR7+	T_Treg	-0.0501987	0.44825	0.0243834
GCACATAAGGTGCACA-1-4861STDY7528600	CTCGGAGTCAGTACGT-1-BCP009_Total	DC_CCR7+	B_naive	-0.0501987	0.44825	0.0196099
GCACATAAGGTGCACA-1-4861STDY7528600	CTCGGAGGTGAGTGAC-1-BCP005_Total	DC_CCR7+	B_GC_DZ	-0.0501987	0.44825	0.0184199
GCACATAAGGTGCACA-1-4861STDY7528600	GCACATAAGGGATGGG-1-BCP003_Total	DC_CCR7+	B_naive	-0.0520835	0.44825	0.0172943
GCACATAAGGTGCACA-1-4861STDY7528600	CACCAGGAGCTAGCCC-1-BCP005_Total	DC_CCR7+	B_Cycling	-0.0716976	0.44825	0.015178
GCACATAAGGTGCACA-1-4861STDY7528600	TGGTTCCAGCCACCTG-1-BCP005_Total	DC_CCR7+	B_Cycling	-0.0534185	0.44825	0.0079327
GCACATAAGGTGCACA-1-4861STDY7528600	TGCCCATCATGTCTCC-1-Pan_T7935494	DC_CCR7+	T_Treg	-0.0501987	0.44825	0.00546363
GCACATAAGGTGCACA-1-4861STDY7528600	TACGGGCCACTGTCGG-1-BCP005_Total	DC_CCR7+	B_GC_DZ	-0.0274366	0.44825	0.00533425
GCACATAAGGTGCACA-1-4861STDY7528600	CGTCCATTCTTGCATT-1-BCP005_Total	DC_CCR7+	B_Cycling	-0.0501987	0.44825	0.00472932
GCACATAAGGTGCACA-1-4861STDY7528600	GGGAATGGTCAAAGAT-1-BCP009_Total	DC_CCR7+	B_Cycling	-0.0501987	0.44825	0.00427301
GCACATAAGGTGCACA-1-4861STDY7528600	TCTGAGAGTGTGACCC-1-BCP005_Total	DC_CCR7+	B_GC_LZ	0.135221	0.44825	0.00407354
GCACATAAGGTGCACA-1-4861STDY7528600	AGCCTAATCAGCGATT-1-BCP005_Total	DC_CCR7+	B_Cycling	-0.0501987	0.44825	0.00180278
GCACATAAGGTGCACA-1-4861STDY7528600	AATCCAGGTCAATACC-1-BCP005_Total	DC_CCR7+	B_GC_DZ	-0.0501987	0.44825	0.0013073
GCACATAAGGTGCACA-1-4861STDY7528600	GATTCAGCAGCTTAAC-1-4861STDY7462253	DC_CCR7+	B_naive	-0.0501987	0.44825	0.00105455
GCACATAAGGTGCACA-1-4861STDY7528600	CGCTGGAAGTGTCTCA-1-BCP005_Total	DC_CCR7+	B_Cycling	-0.0501987	0.44825	0.000115306
ACGCAGCAGGTGTTAA-1-BCP005_Total	CCTTACGGTGTGGTTT-1-4861STDY7462253	B_Cycling	B_plasma	-0.307792	0.399738	9.25689
ACGCAGCAGGTGTTAA-1-BCP005_Total	GATCGCGGTAAGGATT-1-Pan_T7935494	B_Cycling	T_CD4+_naive	-0.0102877	0.399738	8.31974
ACGCAGCAGGTGTTAA-1-BCP005_Total	AGGCCGTCATTTCAGG-1-BCP002_Total	B_Cycling	B_GC_LZ	0.144587	0.399738	6.63326
ACGCAGCAGGTGTTAA-1-BCP005_Total	GACCTGGCATTGAGCT-1-BCP009_Total	B_Cycling	Macrophages_M1	0.311224	0.399738	5.69241
ACGCAGCAGGTGTTAA-1-BCP005_Total	AACTCAGAGTGCGTGA-1-4861STDY7462256	B_Cycling	DC_cDC1	0.369343	0.399738	5.65346
ACGCAGCAGGTGTTAA-1-BCP005_Total	ATCCACCGTCGAATCT-1-4861STDY7462254	B_Cycling	B_mem	0.0528436	0.399738	5.01082
ACGCAGCAGGTGTTAA-1-BCP005_Total	GATCAGTTCTAACCGA-1-BCP003_Total	B_Cycling	T_CD4+_naive	0.131543	0.399738	4.24897
ACGCAGCAGGTGTTAA-1-BCP005_Total	AAGGAGCGTTTAGGAA-1-BCP005_Total	B_Cycling	B_GC_LZ	0.332076	0.399738	2.6077
ACGCAGCAGGTGTTAA-1-BCP005_Total	GAGTCCGGTACTCGCG-1-BCP002_Total	B_Cycling	B_Cycling	0.131448	0.399738	2.32858
ACGCAGCAGGTGTTAA-1-BCP005_Total	GGACGTCTCCAAACAC-1-BCP009_Total	B_Cycling	B_plasma	-0.120435	0.399738	1.92321
ACGCAGCAGGTGTTAA-1-BCP005_Total	GTGCGGTGTGGTAACG-1-BCP005_Total	B_Cycling	B_plasma	-0.240012	0.399738	1.85804
ACGCAGCAGGTGTTAA-1-BCP005_Total	TATCAGGTCGCGCCAA-1-BCP004_Total	B_Cycling	T_CD8+_naive	0.295053	0.399738	1.8166
ACGCAGCAGGTGTTAA-1-BCP005_Total	TCGGGACGTGTGTGCC-1-4861STDY7528600	B_Cycling	Endo	0.274365	0.399738	1.6261
ACGCAGCAGGTGTTAA-1-BCP005_Total	GTTACAGGTGTAATGA-1-BCP009_Total	B_Cycling	T_CD8+_CD161+	-0.0639244	0.399738	1.51348
ACGCAGCAGGTGTTAA-1-BCP005_Total	CAACTAGAGAGTACAT-1-BCP005_Total	B_Cycling	B_Cycling	-0.168404	0.399738	1.4392
ACGCAGCAGGTGTTAA-1-BCP005_Total	CGGAGCTTCAATACCG-1-BCP006_Total	B_Cycling	B_GC_DZ	-0.217469	0.399738	1.30462
ACGCAGCAGGTGTTAA-1-BCP005_Total	ATAACGCCAGCTCGCA-1-BCP009_Total	B_Cycling	B_plasma	0.0258801	0.399738	1.24118
ACGCAGCAGGTGTTAA-1-BCP005_Total	AGGGTGAGTAAAGGAG-1-4861STDY7528597	B_Cycling	B_mem	-0.28409	0.399738	1.06858
ACGCAGCAGGTGTTAA-1-BCP005_Total	AGAGCTTAGTGGGATC-1-4861STDY7528597	B_Cycling	T_CD8+_cytotoxic	0.304215	0.399738	0.904361
ACGCAGCAGGTGTTAA-1-BCP005_Total	CGGACTGTCGTGGACC-1-Human_colon_16S7255678	B_Cycling	B_mem	0.340727	0.399738	0.804266
ACGCAGCAGGTGTTAA-1-BCP005_Total	CAGTAACTCTGGCGTG-1-BCP008_Total	B_Cycling	B_mem	-0.23533	0.399738	0.794165
ACGCAGCAGGTGTTAA-1-BCP005_Total	CGGAGTCCAGGATCGA-1-4861STDY7462253	B_Cycling	B_plasma	0.286957	0.399738	0.689223
ACGCAGCAGGTGTTAA-1-BCP005_Total	GAGCAGAAGGTGTGGT-1-BCP009_Total	B_Cycling	T_CD8+_cytotoxic	0.13077	0.399738	0.676829
ACGCAGCAGGTGTTAA-1-BCP005_Total	CATCGAAGTTACGCGC-1-BCP008_Total	B_Cycling	B_Cycling	-0.0973729	0.399738	0.55397
ACGCAGCAGGTGTTAA-1-BCP005_Total	CTGCTGTGTGACGGTA-1-BCP009_Total	B_Cycling	B_Cycling	0.0301369	0.399738	0.52798
ACGCAGCAGGTGTTAA-1-BCP005_Total	GTGTTAGTCAACTCTT-1-BCP008_Total	B_Cycling	B_Cycling	0.0487289	0.399738	0.506876
ACGCAGCAGGTGTTAA-1-BCP005_Total	GCACATAAGGTGCACA-1-4861STDY7528600	B_Cycling	DC_CCR7+	0.178571	0.399738	0.44825
ACGCAGCAGGTGTTAA-1-BCP005_Total	AACTCCCTCACGACTA-1-4861STDY7528598	B_Cycling	T_CD4+_naive	-0.063637	0.399738	0.369004
ACGCAGCAGGTGTTAA-1-BCP005_Total	GCTGCGAAGTGAACGC-1-BCP005_Total	B_Cycling	B_Cycling	0.00168243	0.399738	0.353413
ACGCAGCAGGTGTTAA-1-BCP005_Total	ACACCCTCATCTACGA-1-BCP003_Total	B_Cycling	B_activated	0.154235	0.399738	0.332771
ACGCAGCAGGTGTTAA-1-BCP005_Total	GCTGCAGTCAGGCCCA-1-BCP003_Total	B_Cycling	T_CD4+_TfH_GC	0.0576597	0.399738	0.286715
ACGCAGCAGGTGTTAA-1-BCP005_Total	CCGTACTGTCATATGC-1-BCP006_Total	B_Cycling	B_Cycling	0.0880238	0.399738	0.275532
ACGCAGCAGGTGTTAA-1-BCP005_Total	CTTACCGAGCGCTTAT-1-BCP004_Total	B_Cycling	T_Treg	0.396282	0.399738	0.232509
ACGCAGCAGGTGTTAA-1-BCP005_Total	GATCGCGCACATCCGG-1-BCP009_Total	B_Cycling	T_Treg	0.144839	0.399738	0.199736
ACGCAGCAGGTGTTAA-1-BCP005_Total	CAGCATAGTCTAGTGT-1-BCP005_Total	B_Cycling	B_naive	0.0717984	0.399738	0.185367
ACGCAGCAGGTGTTAA-1-BCP005_Total	GGCGACTGTCATGCAT-1-4861STDY7528597	B_Cycling	B_mem	0.42157	0.399738	0.155751
ACGCAGCAGGTGTTAA-1-BCP005_Total	ACAGCTAGTAAACCTC-1-BCP003_Total	B_Cycling	B_naive	0.244197	0.399738	0.153149
ACGCAGCAGGTGTTAA-1-BCP005_Total	TAGTGGTAGGCGCTCT-1-BCP002_Total	B_Cycling	B_Cycling	-0.0298575	0.399738	0.153058
ACGCAGCAGGTGTTAA-1-BCP005_Total	TGTATTCGTTCCCTTG-1-BCP005_Total	B_Cycling	B_plasma	0.0169444	0.399738	0.134806
ACGCAGCAGGTGTTAA-1-BCP005_Total	GACAGAGTCCAAAGTC-1-BCP005_Total	B_Cycling	B_Cycling	-0.063828	0.399738	0.0946394
ACGCAGCAGGTGTTAA-1-BCP005_Total	CTAGAGTAGGAATCGC-1-4861STDY7462255	B_Cycling	B_mem	-0.104734	0.399738	0.0935394
ACGCAGCAGGTGTTAA-1-BCP005_Total	AAGGCAGTCCTAGAAC-1-BCP005_Total	B_Cycling	T_CD4+_naive	-0.0428531	0.399738	0.0915034
ACGCAGCAGGTGTTAA-1-BCP005_Total	CCACCTATCATGCTCC-1-Pan_T7935494	B_Cycling	B_mem	-0.158174	0.399738	0.0901514
ACGCAGCAGGTGTTAA-1-BCP005_Total	TGCACCTCAAATACAG-1-4861STDY7528599	B_Cycling	Macrophages_M1	-0.142003	0.399738	0.0813342
ACGCAGCAGGTGTTAA-1-BCP005_Total	TACGGATCATCGGGTC-1-BCP004_Total	B_Cycling	B_GC_DZ	0.0511338	0.399738	0.0691634
ACGCAGCAGGTGTTAA-1-BCP005_Total	TCAGCTCGTTGCTCCT-1-BCP005_Total	B_Cycling	B_activated	-0.0773159	0.399738	0.0649555
ACGCAGCAGGTGTTAA-1-BCP005_Total	TTCGAAGAGAAGGCCT-1-BCP006_Total	B_Cycling	T_TfR	-0.0428531	0.399738	0.0648503
ACGCAGCAGGTGTTAA-1-BCP005_Total	GTACGTACAGACGCTC-1-BCP002_Total	B_Cycling	B_Cycling	-0.0658332	0.399738	0.0626684
ACGCAGCAGGTGTTAA-1-BCP005_Total	CGTAGGCCAGCCTATA-1-4861STDY7528599	B_Cycling	T_CD4+	0.0140599	0.399738	0.0613585
ACGCAGCAGGTGTTAA-1-BCP005_Total	TGTGGTAAGTGTACCT-1-BCP009_Total	B_Cycling	T_CD8+_cytotoxic	-0.061081	0.399738	0.0542279
ACGCAGCAGGTGTTAA-1-BCP005_Total	AATCCAGAGTGGTAGC-1-BCP003_Total	B_Cycling	T_CD4+_TfH_GC	-0.00499245	0.399738	0.0536944
ACGCAGCAGGTGTTAA-1-BCP005_Total	TCCACACTCAGTGCAT-1-Pan_T7935494	B_Cycling	T_CD4+_naive	-0.0428531	0.399738	0.0381107
ACGCAGCAGGTGTTAA-1-BCP005_Total	CTGATCCCATCAGTCA-1-BCP004_Total	B_Cycling	T_TfR	0.174223	0.399738	0.035533
ACGCAGCAGGTGTTAA-1-BCP005_Total	GTGCTTCCACCATGTA-1-4861STDY7528597	B_Cycling	Macrophages_M2	-0.0333378	0.399738	0.0300213
ACGCAGCAGGTGTTAA-1-BCP005_Total	TGAGCCGTCCAACCAA-1-Human_colon_16S8000484	B_Cycling	Endo	-0.0330826	0.399738	0.028364
ACGCAGCAGGTGTTAA-1-BCP005_Total	AACTCAGAGGACTGGT-1-4861STDY7528600	B_Cycling	T_Treg	-0.0428531	0.399738	0.0243834
ACGCAGCAGGTGTTAA-1-BCP005_Total	CTCGGAGTCAGTACGT-1-BCP009_Total	B_Cycling	B_naive	0.105572	0.399738	0.0196099
ACGCAGCAGGTGTTAA-1-BCP005_Total	CTCGGAGGTGAGTGAC-1-BCP005_Total	B_Cycling	B_GC_DZ	-0.0428531	0.399738	0.0184199
ACGCAGCAGGTGTTAA-1-BCP005_Total	GCACATAAGGGATGGG-1-BCP003_Total	B_Cycling	B_naive	-0.0269046	0.399738	0.0172943
ACGCAGCAGGTGTTAA-1-BCP005_Total	CACCAGGAGCTAGCCC-1-BCP005_Total	B_Cycling	B_Cycling	-0.0612062	0.399738	0.015178
ACGCAGCAGGTGTTAA-1-BCP005_Total	TGGTTCCAGCCACCTG-1-BCP005_Total	B_Cycling	B_Cycling	-0.0481246	0.399738	0.0079327
ACGCAGCAGGTGTTAA-1-BCP005_Total	TGCCCATCATGTCTCC-1-Pan_T7935494	B_Cycling	T_Treg	-0.0428531	0.399738	0.00546363
ACGCAGCAGGTGTTAA-1-BCP005_Total	TACGGGCCACTGTCGG-1-BCP005_Total	B_Cycling	B_GC_DZ	-0.0428531	0.399738	0.00533425
ACGCAGCAGGTGTTAA-1-BCP005_Total	CGTCCATTCTTGCATT-1-BCP005_Total	B_Cycling	B_Cycling	-0.0428531	0.399738	0.00472932
ACGCAGCAGGTGTTAA-1-BCP005_Total	GGGAATGGTCAAAGAT-1-BCP009_Total	B_Cycling	B_Cycling	0.195804	0.399738	0.00427301
ACGCAGCAGGTGTTAA-1-BCP005_Total	TCTGAGAGTGTGACCC-1-BCP005_Total	B_Cycling	B_GC_LZ	-0.0484075	0.399738	0.00407354
ACGCAGCAGGTGTTAA-1-BCP005_Total	AGCCTAATCAGCGATT-1-BCP005_Total	B_Cycling	B_Cycling	-0.0428531	0.399738	0.00180278
ACGCAGCAGGTGTTAA-1-BCP005_Total	AATCCAGGTCAATACC-1-BCP005_Total	B_Cycling	B_GC_DZ	-0.0428531	0.399738	0.0013073
ACGCAGCAGGTGTTAA-1-BCP005_Total	GATTCAGCAGCTTAAC-1-4861STDY7462253	B_Cycling	B_naive	-0.0428531	0.399738	0.00105455
ACGCAGCAGGTGTTAA-1-BCP005_Total	CGCTGGAAGTGTCTCA-1-BCP005_Total	B_Cycling	B_Cycling	0.144387	0.399738	0.000115306
AACTCCCTCACGACTA-1-4861STDY7528598	CCTTACGGTGTGGTTT-1-4861STDY7462253	T_CD4+_naive	B_plasma	-0.147966	0.369004	9.25689
AACTCCCTCACGACTA-1-4861STDY7528598	GATCGCGGTAAGGATT-1-Pan_T7935494	T_CD4+_naive	T_CD4+_naive	0.110009	0.369004	8.31974
AACTCCCTCACGACTA-1-4861STDY7528598	AGGCCGTCATTTCAGG-1-BCP002_Total	T_CD4+_naive	B_GC_LZ	0.0699487	0.369004	6.63326
AACTCCCTCACGACTA-1-4861STDY7528598	GACCTGGCATTGAGCT-1-BCP009_Total	T_CD4+_naive	Macrophages_M1	0.206619	0.369004	5.69241
AACTCCCTCACGACTA-1-4861STDY7528598	AACTCAGAGTGCGTGA-1-4861STDY7462256	T_CD4+_naive	DC_cDC1	-0.0345093	0.369004	5.65346
AACTCCCTCACGACTA-1-4861STDY7528598	ATCCACCGTCGAATCT-1-4861STDY7462254	T_CD4+_naive	B_mem	0.16272	0.369004	5.01082
AACTCCCTCACGACTA-1-4861STDY7528598	GATCAGTTCTAACCGA-1-BCP003_Total	T_CD4+_naive	T_CD4+_naive	0.348443	0.369004	4.24897
AACTCCCTCACGACTA-1-4861STDY7528598	AAGGAGCGTTTAGGAA-1-BCP005_Total	T_CD4+_naive	B_GC_LZ	-0.104991	0.369004	2.6077
AACTCCCTCACGACTA-1-4861STDY7528598	GAGTCCGGTACTCGCG-1-BCP002_Total	T_CD4+_naive	B_Cycling	0.218758	0.369004	2.32858
AACTCCCTCACGACTA-1-4861STDY7528598	GGACGTCTCCAAACAC-1-BCP009_Total	T_CD4+_naive	B_plasma	-0.104211	0.369004	1.92321
AACTCCCTCACGACTA-1-4861STDY7528598	GTGCGGTGTGGTAACG-1-BCP005_Total	T_CD4+_naive	B_plasma	-0.137063	0.369004	1.85804
AACTCCCTCACGACTA-1-4861STDY7528598	TATCAGGTCGCGCCAA-1-BCP004_Total	T_CD4+_naive	T_CD8+_naive	0.367292	0.369004	1.8166
AACTCCCTCACGACTA-1-4861STDY7528598	TCGGGACGTGTGTGCC-1-4861STDY7528600	T_CD4+_naive	Endo	0.0688778	0.369004	1.6261
AACTCCCTCACGACTA-1-4861STDY7528598	GTTACAGGTGTAATGA-1-BCP009_Total	T_CD4+_naive	T_CD8+_CD161+	0.085348	0.369004	1.51348
AACTCCCTCACGACTA-1-4861STDY7528598	CAACTAGAGAGTACAT-1-BCP005_Total	T_CD4+_naive	B_Cycling	0.106101	0.369004	1.4392
AACTCCCTCACGACTA-1-4861STDY7528598	CGGAGCTTCAATACCG-1-BCP006_Total	T_CD4+_naive	B_GC_DZ	-0.147893	0.369004	1.30462
AACTCCCTCACGACTA-1-4861STDY7528598	ATAACGCCAGCTCGCA-1-BCP009_Total	T_CD4+_naive	B_plasma	-0.0775208	0.369004	1.24118
AACTCCCTCACGACTA-1-4861STDY7528598	AGGGTGAGTAAAGGAG-1-4861STDY7528597	T_CD4+_naive	B_mem	-0.146327	0.369004	1.06858
AACTCCCTCACGACTA-1-4861STDY7528598	AGAGCTTAGTGGGATC-1-4861STDY7528597	T_CD4+_naive	T_CD8+_cytotoxic	0.134834	0.369004	0.904361
AACTCCCTCACGACTA-1-4861STDY7528598	CGGACTGTCGTGGACC-1-Human_colon_16S7255678	T_CD4+_naive	B_mem	0.0566589	0.369004	0.804266
AACTCCCTCACGACTA-1-4861STDY7528598	CAGTAACTCTGGCGTG-1-BCP008_Total	T_CD4+_naive	B_mem	-0.148031	0.369004	0.794165
AACTCCCTCACGACTA-1-4861STDY7528598	CGGAGTCCAGGATCGA-1-4861STDY7462253	T_CD4+_naive	B_plasma	0.0885359	0.369004	0.689223
AACTCCCTCACGACTA-1-4861STDY7528598	GAGCAGAAGGTGTGGT-1-BCP009_Total	T_CD4+_naive	T_CD8+_cytotoxic	-0.0657302	0.369004	0.676829
AACTCCCTCACGACTA-1-4861STDY7528598	CATCGAAGTTACGCGC-1-BCP008_Total	T_CD4+_naive	B_Cycling	-0.0838371	0.369004	0.55397
AACTCCCTCACGACTA-1-4861STDY7528598	CTGCTGTGTGACGGTA-1-BCP009_Total	T_CD4+_naive	B_Cycling	-0.0610857	0.369004	0.52798
AACTCCCTCACGACTA-1-4861STDY7528598	GTGTTAGTCAACTCTT-1-BCP008_Total	T_CD4+_naive	B_Cycling	-0.022623	0.369004	0.506876
AACTCCCTCACGACTA-1-4861STDY7528598	GCACATAAGGTGCACA-1-4861STDY7528600	T_CD4+_naive	DC_CCR7+	0.193707	0.369004	0.44825
AACTCCCTCACGACTA-1-4861STDY7528598	ACGCAGCAGGTGTTAA-1-BCP005_Total	T_CD4+_naive	B_Cycling	-0.063637	0.369004	0.399738
AACTCCCTCACGACTA-1-4861STDY7528598	GCTGCGAAGTGAACGC-1-BCP005_Total	T_CD4+_naive	B_Cycling	0.156825	0.369004	0.353413
AACTCCCTCACGACTA-1-4861STDY7528598	ACACCCTCATCTACGA-1-BCP003_Total	T_CD4+_naive	B_activated	-0.0694508	0.369004	0.332771
AACTCCCTCACGACTA-1-4861STDY7528598	GCTGCAGTCAGGCCCA-1-BCP003_Total	T_CD4+_naive	T_CD4+_TfH_GC	0.0453477	0.369004	0.286715
AACTCCCTCACGACTA-1-4861STDY7528598	CCGTACTGTCATATGC-1-BCP006_Total	T_CD4+_naive	B_Cycling	0.401009	0.369004	0.275532
AACTCCCTCACGACTA-1-4861STDY7528598	CTTACCGAGCGCTTAT-1-BCP004_Total	T_CD4+_naive	T_Treg	0.0720275	0.369004	0.232509
AACTCCCTCACGACTA-1-4861STDY7528598	GATCGCGCACATCCGG-1-BCP009_Total	T_CD4+_naive	T_Treg	-0.0466269	0.369004	0.199736
AACTCCCTCACGACTA-1-4861STDY7528598	CAGCATAGTCTAGTGT-1-BCP005_Total	T_CD4+_naive	B_naive	-0.0329352	0.369004	0.185367
AACTCCCTCACGACTA-1-4861STDY7528598	GGCGACTGTCATGCAT-1-4861STDY7528597	T_CD4+_naive	B_mem	-0.0313519	0.369004	0.155751
AACTCCCTCACGACTA-1-4861STDY7528598	ACAGCTAGTAAACCTC-1-BCP003_Total	T_CD4+_naive	B_naive	-0.0265131	0.369004	0.153149
AACTCCCTCACGACTA-1-4861STDY7528598	TAGTGGTAGGCGCTCT-1-BCP002_Total	T_CD4+_naive	B_Cycling	0.0615163	0.369004	0.153058
AACTCCCTCACGACTA-1-4861STDY7528598	TGTATTCGTTCCCTTG-1-BCP005_Total	T_CD4+_naive	B_plasma	-0.036768	0.369004	0.134806
[truncated: 2,971 more rows]
