# Supplementary material for: Spatial transcriptomics deconvolution at single-cell resolution using Redeconve
Source: Nat Commun. 2023 Dec 1;14:7930. doi: 10.1038/s41467-023-43600-9 (PMC10692090; doi:10.1038/s41467-023-43600-9)
Supplement: Supplementary file 4 — Source Data [file 41467_2023_43600_MOESM4_ESM.zip › Source Data Figure S13.xlsx]

## Sheet: Human Breast Cancer
	Redeconve	cell2location	DestVI	CARD	NovoSpaRc	CellTrek	Tangram
GGCCACAAGCGATGGC-1	1.57973	1.06189	1.50839	0.837578	1.85027	0	1.31844
GTCAATTGTACTGAAG-1	1.02956	1.67382	1.34661	1.73559	1.70115	0	1.3438
AGGGACAGCACGGCGG-1	1.45955	1.74578	1.3982	1.91094	1.74978	0	1.69238
AACTAGCGTATCGCAC-1	1.52939	1.63034	1.59288	1.28812	1.83901	0	1.50507
AACTTTAGCTGCTGAG-1	1.55595	1.64839	1.28017	1.53547	1.67463	0	1.78692
CCCAAGACAGAGTATG-1	1.0387	1.35902	1.23745	0.501579	1.65602	0	1.26606
GGCATCAACGAGCACG-1	1.18403	1.30415	1.30631	1.33271	1.67552	0	1.1983
TTATAGATGCACATTA-1	1.37314	1.26508	1.2577	1.19663	1.64774	0	1.31879
GAACCATCTGGGAGAC-1	0.87951	0.959601	1.27087	0.320743	1.65612	0	1.29988
TGCTATACAAACGGAC-1	1.09131	1.45353	1.25612	0.753502	1.66244	0	1.37089
ACTTGCCATATTGTAC-1	0.901247	1.02976	1.31536	0.200714	1.66912	0	1.42321
TATTCCGGCAGTCCTA-1	1.20972	1.34218	1.24902	1.05906	1.65356	0	1.12121
GACGGACCGCGTTCCT-1	1.13259	1.26169	1.32217	0.642506	1.66143	0	0.797582
ATGTGTAGTTTAGTCA-1	1.09015	1.5207	1.24112	1.05535	1.72436	0	1.38545
ATACCAGCAAATTGCT-1	0.938873	1.10401	1.27717	0.38089	1.67499	0	0.924626
AAGTTTACTAATGGCA-1	1.08234	1.66598	1.2171	0.802545	1.78807	0	1.53208
CTCTCGATGTGCGCCT-1	1.11587	1.60116	1.33599	1.17783	1.7182	0	1.24636
GATTGACACTCTGCTC-1	0.980211	1.84417	1.25925	1.20092	1.686	0	1.18721
TATCACAGCACGGGCA-1	1.04575	1.82639	1.35493	1.21795	1.67097	0	0.856506
ACCGTTCCCGCTCTGA-1	1.27806	1.866	1.33773	1.31563	1.70571	0	1.48932
CCGCCACCACAATCCA-1	1.16792	1.96945	1.35826	1.48592	1.65552	0	1.66378
CATTCACTGACAGCTA-1	1.29058	1.66456	1.35879	1.04697	1.83319	0	1.68953
CGGCTGCAAGATTAAG-1	0.14704	1.42301	1.03162	0.565409	0.380597	0	1.84165
CATGAACCTCTTATCA-1	1.29788	1.73712	1.33451	0.888195	1.85185	0	1.55701
TTAATGCGAGGTAACT-1	1.24727	1.76118	1.34703	1.17054	1.85437	0	2.0166
AATAAGTCCTCGAGAC-1	0.974634	1.60005	1.2645	1.28875	1.79811	0	1.82849
ACCAGCCCGGTCTTTG-1	1.26434	1.64339	1.2422	1.57801	1.80932	0	1.3871
CTACGAACTAGGTCGA-1	0.734685	1.40868	1.20561	0.782779	1.82024	0	1.95796
ACATCTCAACGCGTAA-1	1.14292	1.84299	1.27524	1.42207	1.64472	0	1.65654
CACTACTCAGTTCTGT-1	1.04202	1.80057	1.28544	1.39093	1.83736	0	1.82027
CATTTATCGTTCAAGA-1	0.798804	1.52441	1.23383	0.694077	1.80326	0	1.89765
TAGAAACCACTAAGTA-1	0.726666	1.51895	1.21995	0.809159	1.8126	0	1.95435
TCGTATTTCGTCCGGA-1	0.677558	1.28524	1.14587	0.777568	1.76758	0	1.79494
CGGAAATTTCACATCC-1	0.688149	1.07855	1.22232	0.883139	1.65216	0	0.833981
ATCCACGCTAAATGTT-1	0.574625	1.36612	1.15589	0.740937	1.73089	0	1.71495
GTTCAATCTATGTCAA-1	0.700858	1.34311	1.19795	0.815004	1.80428	0	1.69443
ATAAAGGTCAAGTACG-1	0.83814	1.59999	1.25938	0.871405	1.78944	0	1.81871
CAACTCCAACGTTTAG-1	0.741853	1.53354	1.20919	0.853652	1.7416	0	1.86683
TAGGAACAGCCTCCAG-1	0.712341	1.48943	1.18623	0.869696	1.65306	0	1.68981
ATGGGAACGGAAGCGG-1	0.344732	1.35337	1.08694	0.71201	1.06733	0	1.86136
CACACGTTTCAATGGG-1	0.872057	1.70176	1.26855	1.12911	1.65698	0	1.98402
GGTGTTCTGTTTCTAC-1	0.633362	1.32117	1.14354	0.882136	1.69451	0	1.88832
AGTAACGTTCATCCTG-1	1.01592	1.73796	1.26038	1.23141	1.67804	0	1.83966
GTATAGTGGCCCATGT-1	0.589356	1.3298	1.1698	0.844929	1.70032	0	1.90981
TCTACACGTTCATGCA-1	1.00548	1.50953	1.25009	1.00305	1.80446	0	1.81372
AATCTGGGTAGACCCT-1	0.715518	1.35618	1.20609	0.909655	1.77478	0	1.87869
TCGGTTAGCCATGTAG-1	0.752225	1.43847	1.20056	0.723109	1.75594	0	1.86828
TGCCATGGCTTATAAG-1	0.870518	1.44788	1.23891	0.915672	1.79541	0	1.92183
TAAGTAAATGTGCCGC-1	0.646278	1.63506	1.20432	0.849937	1.45525	0	1.93139
GTGTCCGATAAGGCAT-1	1.13484	1.85224	1.28524	1.74074	1.6863	0	1.61578
TGGCACGAGCTCGAGT-1	0.599054	1.64757	1.18253	0.889988	1.56902	0	1.72248
ACCGGTCTGAGTACGG-1	0.563601	1.62023	1.19962	1.44669	1.77937	0	1.04921
GAACTTAGCGCCCGGT-1	0.819928	1.81091	1.2959	1.17832	1.75488	0	1.51311
AGTAGCTAGACGCCGA-1	0.808599	1.7344	1.36785	1.07858	1.78339	0	1.90839
ATAGGAATCTAAGCTT-1	0.972865	1.69116	1.23735	1.04191	1.80922	0	1.78417
CTTCCTGCATATTTAC-1	0.6691	1.39452	1.16427	0.921345	1.76846	0	2.05317
CAATATGTAGATTTAC-1	1.10422	1.73571	1.27606	1.11246	1.8328	0	1.74041
ACAAGGCCTACCAGCC-1	0.479489	1.49787	1.11321	1.11883	1.58905	0	1.77558
TTATAGTCCAAGGTGC-1	0.755099	1.56401	1.20932	0.998947	1.61346	0	2.06684
AAACGCCCGAGATCGG-1	0.373665	1.56372	1.13781	0.995152	1.44835	0	1.89386
CCTCGTTACGCCTGTT-1	0.110214	1.20064	0.976169	1.14232	1.44651	0	1.77905
GAACGGTGTAAAGCAG-1	0.100498	1.18633	1.06474	0.827797	1.64704	0	1.73598
ACGCATAAATGACATG-1	0.639922	1.47772	1.2153	0.737929	1.77885	0	1.90828
CCGAGGGATGTTAGGC-1	0.868355	1.34519	1.14524	0.701756	1.67441	0	1.78294
TGAGATCAAATACTCA-1	1.24952	1.7711	1.28784	0.781742	1.76408	0	1.53575
AAACGAAGAACATACC-1	1.33216	1.75898	1.34678	1.02364	1.75228	0	1.37777
CTGGTCCTAACTTGGC-1	1.41853	1.79054	1.3355	0.880145	1.73078	0	1.64285
TGCACGAGTCGGCAGC-1	1.39483	1.67031	1.32788	1.0813	1.69898	0	1.81969
ATAGTCTTTGACGTGC-1	1.31534	1.90777	1.33752	1.0669	1.68703	0	1.53691
TGGAGCTAAAGTTCCC-1	1.33247	1.72445	1.35776	1.19198	1.82821	0	1.63834
GGGTGGTCCAGCCTGT-1	1.14102	1.83279	1.32188	0.988813	1.80586	0	1.70942
CATGCATGGAGACCCT-1	1.07519	1.93131	1.34125	1.52377	1.77943	0	1.8111
ACACGGCACTATGCAT-1	0.45137	1.47009	1.15501	0.640037	1.82125	0	1.81389
CCCTGGTATGGGCGGC-1	0.349266	1.3411	1.10247	0.699541	1.66712	0	1.89031
CCGCTGGTGCCATTCA-1	0.706088	1.56019	1.21815	0.836116	1.75579	0	1.82168
TCGGAATGACCATCAA-1	0.743856	1.33811	1.18171	0.725732	1.773	0	1.81767
GATGTGTTGTCACAAG-1	0.687271	1.47226	1.18671	0.731767	1.77777	0	1.9937
ACCCTTTAGTTCTCCA-1	0.605744	1.32436	1.14085	0.633303	1.74874	0	1.79338
TATGATAAATCTAACG-1	0.429685	1.29857	1.19112	0.799975	1.76383	0	1.3483
GATCCTCTTGCGCTTA-1	0.267188	1.36238	0.994492	0.823725	1.30462	0	1.79842
TTAAGACGAACGAACC-1	0.752777	1.43141	1.19917	0.844445	1.69869	0	1.80448
AGAGTTAGAGACCGAT-1	0.748578	1.59559	1.16421	0.868846	1.73392	0	2.02805
CTCGAATGGAACGTAT-1	0.814005	1.46669	1.19263	0.751122	1.79672	0	1.67058
CTAAGTACAGGGCTAC-1	0.856485	1.51827	1.22283	0.846969	1.81454	0	1.81387
CATGGAAATGGGACCA-1	0.946299	1.64049	1.25753	1.03685	1.80173	0	1.94372
CACGACGTAATAGTAA-1	1.03471	1.70014	1.25147	1.14731	1.72872	0	1.94464
CGGGTTCGGCACGTAT-1	0.656108	1.4939	1.19643	0.898045	1.75713	0	1.89599
CTGGGCTATCCTTTGG-1	0.705187	1.54958	1.18031	0.916107	1.73449	0	1.9376
GTATTAGGGTTCGCGT-1	0.838873	1.58862	1.23861	0.830106	1.80619	0	1.97119
TCATTCGTATAATTTG-1	0.755479	1.45016	1.20536	0.843869	1.80847	0	1.3938
AATAGCAAGCCTCCTG-1	0.758302	1.5013	1.21096	0.896978	1.72836	0	1.80945
CATCTACCCGAGAACG-1	0.776322	1.33498	1.19219	0.812965	1.78878	0	1.95593
GCTTCAGTGGGATTAC-1	0.910265	1.29948	1.19436	0.722305	1.79596	0	1.71056
TCTGTGATGGAGGTTG-1	0.693146	1.11355	1.19707	0.803779	1.70899	0	1.72331
ATCCACTTTCAGACTA-1	0.671468	1.22672	1.24847	0.807659	1.678	0	1.6095
ATGGTTACGAAACATG-1	0.897238	1.21905	1.24006	0.857212	1.72601	0	1.81165
CCCAACCACACTAACA-1	1.07402	1.81815	1.26908	1.18854	1.79276	0	1.67379
CACCGCCGACCAGCGA-1	1.33563	0.91712	1.29979	0.449883	1.77912	0	0.765978
TGGTATCGCATCCCAA-1	1.05265	0.884253	1.37595	0.185006	1.70337	0	0.766437
CAGAGTGATTTAACGT-1	1.30997	1.31959	1.29998	0.923103	1.7499	0	1.49524
AACCCTGGTGGAACCA-1	0.868871	1.79123	1.27507	1.14206	1.81329	0	1.73835
GATGTCGGTCAACTGC-1	0.805266	1.47151	1.16151	0.955889	1.80211	0	1.81073
AGGGCAGCGGCGTGGT-1	0.91997	1.66039	1.23267	1.11279	1.81672	0	1.98489
ACATCGTTAACCTAGT-1	0.595672	1.35138	1.15471	0.911669	1.80014	0	1.80566
TCCATTGTGACCTCGT-1	0.76123	1.66509	1.23129	1.04466	1.81055	0	1.7098
TGTTTAATACTTCATC-1	0.63186	1.43035	1.19998	1.13613	1.81195	0	1.83765
TTGCTGGCCGGGCTTC-1	0.549348	1.31302	1.13769	0.673488	1.79325	0	1.84797
CATATTATTTGCCCTA-1	0.645985	1.4819	1.19178	0.988979	1.7771	0	2.00259
CTGCCTAGCCACCAAG-1	0.591454	1.74855	1.26564	1.17978	1.77929	0	1.83502
ACGAGATATTTGCTTA-1	0.491581	1.3227	1.08689	0.746691	1.62294	0	1.82317
GACTACAATTGCTCGT-1	0.249977	1.34558	1.06461	1.16344	1.69664	0	1.88102
AACGTGATGAAGGACA-1	0.518904	1.42261	1.13373	0.873536	1.65091	0	1.76337
ACTCTCTTATACACGA-1	0.646007	1.39235	1.14103	0.775088	1.8039	0	1.91311
CGCATCATGGCTTCAG-1	0.491298	1.4484	1.20209	0.954687	1.80638	0	1.92195
CGGCTCTTCGTCGAAC-1	0.803118	1.63109	1.22604	1.01078	1.80811	0	1.77835
ATTCTTCGTACTTATG-1	0.758715	1.47269	1.19818	1.05647	1.80189	0	1.89537
AGTGAGGGTTTCTGAC-1	0.711144	1.51408	1.21555	0.937411	1.80657	0	1.93496
GCCAGGCGTTCGCATG-1	0.645793	1.4255	1.20609	0.822421	1.79134	0	2.01364
GACTAACACAGCACCT-1	0.692736	1.387	1.18322	0.840433	1.80353	0	1.86661
CAATGGAATCTACATA-1	0.746698	1.37927	1.2043	0.954818	1.78084	0	1.65417
GTGGTCAGCGAAGTAT-1	0.591167	1.36407	1.16888	0.784313	1.80358	0	1.87078
ATGGCTGGAAATGGCC-1	0.705378	1.34304	1.18215	0.745614	1.79948	0	1.73473
TATCACCATGTAAAGT-1	0.611674	1.22718	1.1142	0.721896	1.79637	0	1.49325
AGCGCTTATGGGCAAG-1	0.640896	1.49265	1.21977	0.843088	1.75127	0	1.91687
AAGCGGCGTCATGGGT-1	0.623428	1.19405	1.10112	0.655126	1.78709	0	1.69623
GGCTGAGCATCGTAAG-1	0.815273	1.33353	1.18483	0.874441	1.79273	0	1.91391
TGAAACTTATGCAAGC-1	1.1956	1.63876	1.37657	1.35411	1.76548	0	1.70119
GCGATTCTGGAAGCAG-1	0.839392	1.78721	1.24194	1.033	1.82853	0	1.91734
CAAACTATTGAGCTTC-1	0.662668	1.73146	1.2647	1.15483	1.74654	0	1.84348
TAGAATTAAGGGCAAC-1	1.03245	1.6577	1.24722	1.23181	1.81696	0	1.77964
CGAAACATAGATGGCA-1	0.552723	1.68723	1.23923	0.988494	1.77079	0	1.83833
GATGGTGCCCTAGGCA-1	0.680158	1.4876	1.18593	0.885512	1.81269	0	1.64442
CCCGCAGGGCCCAAAG-1	0.471693	1.34878	1.21527	0.78932	1.72885	0	1.71714
ACAGCGCACCCGCAGC-1	0.627932	1.51844	1.21337	0.833364	1.7721	0	1.97208
GGTAAATGTGCGTTAC-1	1.08749	1.60883	1.23203	0.935972	1.75907	0	2.0404
GTCCTTCTAGTGGGTT-1	0.696011	1.58409	1.2115	1.04437	1.81377	0	1.92919
GGAAGCTCGCTTACAG-1	0.561975	1.47945	1.26036	0.946828	1.7521	0	0.757041
CACCGATACACCGAGC-1	0.279832	1.14538	0.969534	0.529672	1.79571	0	1.67791
CAGCCGGGCCCTCTAT-1	0.375926	1.25306	1.09037	1.34342	1.68435	0	1.84911
CGGAGCTTATAACACC-1	0.529903	1.31632	1.13481	1.11774	1.66247	0	1.67702
ATTACAACTACCGGCC-1	0.261236	1.12459	0.947237	1.30109	1.51707	0	1.71364
TCCTCTGGCCCATTAG-1	0.337309	1.3142	1.13575	0.941302	1.79385	0	1.80189
CGGCACCGTTAGCGCC-1	0.410803	1.34574	1.17239	0.987946	1.72187	0	1.86335
TCGGTCCCTGACTCCA-1	0.686763	1.4185	1.16992	1.11569	1.80853	0	1.98364
TGGTTGGAGGATCCTG-1	0.225951	1.09131	1.03091	0.551273	1.75572	0	1.583
CTGCGGTAGTCACGTG-1	0.408485	1.2105	1.1319	0.825526	1.80706	0	1.84022
GTGCCTCAGTGTACGG-1	0.35854	1.15199	1.02963	0.916608	1.78417	0	1.73672
ATCGTTCACTTTCGCC-1	0.534528	1.20098	1.13017	0.826225	1.80197	0	2.02171
ACTTACCGGGCGCGCA-1	0.0920289	1.13879	1.02546	1.11262	1.70466	0	1.88051
CTAGACTGCATTTCGT-1	0.720074	1.2499	1.20344	0.723114	1.77388	0	1.79704
TTGCCGGTGATCCCTC-1	0.468555	1.30811	1.17474	1.60065	1.80521	0	1.78829
CTGTCACGCCAGGCGC-1	0.584865	1.09285	1.00536	0.747037	1.7981	0	1.77076
CGGTATAGGTATTAGC-1	0.526741	1.35817	1.19173	0.928422	1.79708	0	1.73949
CCAACGCTTGCCAGGG-1	0.292353	1.20275	1.09531	0.625322	1.79289	0	1.73435
CGTTGAGTAATTGCGT-1	0.581389	1.35994	1.20531	0.774921	1.76645	0	1.93982
TGTATTTACCTAATGC-1	0.664799	1.33667	1.1938	1.09291	1.74056	0	1.62538
TAAATGCCGTCTCATG-1	0.521082	1.31071	1.19753	0.818814	1.79836	0	1.73779
CGGTTTATGAAGGAAC-1	0.767565	1.30386	1.18121	0.805522	1.79013	0	1.98288
GCAAGATGTGTTCGCG-1	0.400906	1.11715	1.11223	0.513046	1.78932	0	1.71404
GTACGTCACGTATTAA-1	0.157003	1.0969	1.02423	0.579323	1.80167	0	1.80115
ATTGTGACTTCGCTGC-1	0.289967	1.14947	1.09084	0.782322	1.77888	0	1.72961
GAGACCCTGCAACGCC-1	0.504918	1.27908	1.17933	0.73412	1.80242	0	1.84958
GAAACTCTAATGAAGG-1	0.940472	1.54486	1.20607	0.930103	1.76811	0	1.66606
TTGTATCACACAGAAT-1	0.669528	1.63991	1.25944	0.985221	1.73539	0	1.71813
TTCAAGCCGAGCTGAG-1	0.796205	1.58985	1.21243	0.885423	1.76627	0	1.4994
AGGTACGATATTGCCA-1	0.460568	1.56575	1.27829	0.695311	1.72344	0	2.0305
TTAAGCCGACAACTTC-1	0.635704	1.33914	1.16607	0.825821	1.76599	0	1.81071
GTCTTAGTACAGCCGG-1	0.888153	1.48393	1.24552	0.985586	1.82572	0	1.94484
TGGGTAAGGTTCCCGC-1	0.64308	1.4723	1.19392	1.09158	1.80407	0	1.9199
CTACGCCATTTCCGAT-1	0.55955	1.36105	1.19828	1.08252	1.81241	0	1.77079
GACCGTCAGGTCGTGA-1	0.536406	1.35267	1.11024	1.26707	1.41	0	1.74704
TAGTTAAGATAGGATA-1	0.611612	1.53887	1.20369	1.54438	1.7613	0	1.78805
GAATATTCGGAGTCCC-1	0.699179	1.5294	1.20727	1.07101	1.72795	0	1.78787
CAAACTACGATAGAGA-1	0.400576	1.31887	1.07663	1.54917	1.34098	0	1.8783
CAGGAAGACTTTATAT-1	0.40419	1.40653	1.16214	1.35109	1.4915	0	1.78623
TTCGTAATCCCAGCGG-1	0.5342	1.37635	1.12281	1.2908	1.4841	0	1.81441
GTGAGGAGCGGTTGAG-1	0.507385	1.23694	1.12085	1.42601	1.38294	0	1.82093
CAATCCCTATACCAGC-1	0.474587	1.17985	1.09551	0.862441	1.41094	0	1.75751
AGGGAAACGAGGTACT-1	0.328082	1.43965	1.13181	1.30211	1.6028	0	1.88889
TCCTGCCAACTGGAGA-1	0.184702	1.25539	1.10668	1.21674	1.72172	0	1.8414
AATTTGGGACATAGTA-1	0.0567206	1.44227	1.13248	1.3751	1.77446	0	1.78321
AACTCCTAATCCCATG-1	1.93607e-07	1.00812	0.799516	1.12049	1.76497	0	1.71262
GCTCATTACTGCATGT-1	3.17783e-07	1.07997	0.937649	1.1017	1.79938	0	1.61116
TCTCGAACGAGGTCAC-1	2.65861e-07	1.02686	0.882659	1.0919	1.70218	0	1.74479
TCACTACGACCAATGC-1	2.88113e-07	1.12097	0.927889	1.30817	1.74924	0	1.88551
GTGATGCACAACATCT-1	3.03712e-07	0.97737	0.872122	1.35911	1.79431	0	1.71844
CCGACGTAAACACAAC-1	2.53542e-07	1.2116	0.955378	1.16848	1.74956	0	1.70035
TGGGATGCACTCATTC-1	4.79941e-07	1.16069	0.996758	1.16948	1.81183	0	1.52193
TTCCATCATGCGGTGA-1	0.176701	1.43669	1.16818	1.00614	1.81243	0	1.7243
TGCACAGTGAAGTTAT-1	0.331238	1.27261	1.11552	1.00832	1.80771	0	1.82262
CTATTGTGTTTGGTCA-1	0.438357	1.4568	1.2064	1.48004	1.82282	0	1.97447
TGCGAGCCCTTCCGCG-1	0.245301	1.2981	1.08878	0.748793	1.77572	0	1.82396
TTGAAAGGTGTAAAGG-1	0.19676	1.29108	1.09695	1.1293	1.73298	0	1.91482
GGTGCAGAGCCTATCG-1	0.430732	1.41884	1.1836	1.01793	1.78244	0	1.82156
ACTATATGCTGTGTTC-1	0.50026	1.5021	1.22301	1.39158	1.79365	0	1.87167
TCCTGGCGCTGCCTGG-1	0.56126	1.16231	1.05473	1.07089	1.79404	0	1.79829
GAGCCGAGCGTTTATT-1	0.940948	1.74717	1.27901	1.25195	1.83776	0	2.05056
AGAATGCGGGTTCGGA-1	0.810372	1.50499	1.19976	1.15099	1.72056	0	1.63879
ATGCGACAATTGGTCC-1	0.349118	1.15289	0.936679	1.28919	1.53658	0	1.80242
TTCCGGCTCGACTTCT-1	0.391675	1.24695	1.09538	0.814377	1.79546	0	1.78202
TGATTATGGCACGCAG-1	0.622043	1.43387	1.14726	1.19208	1.70468	0	1.83547
GGTTTGACAAGAAGCT-1	0.466343	1.23536	1.07392	0.861795	1.72155	0	1.78264
GCAGCTATGGACAGGT-1	0.576703	1.30227	1.0815	0.925958	1.66557	0	1.7573
CACCATGATCGCAAAG-1	0.332459	1.24222	1.10576	0.722395	1.80214	0	1.89973
GTCGGAAGGATACCAG-1	0.392589	1.23813	1.13569	0.777382	1.79344	0	1.93947
GGGCCTATTTAAGTAT-1	0.387588	1.21699	1.13167	0.808584	1.75075	0	1.66827
CCTCGAAGTGGACGGG-1	0.975249	1.60565	1.21717	0.738969	1.78114	0	1.69332
CTCTGTTTGAGGATTC-1	0.444471	1.08162	1.06267	0.419168	1.79883	0	1.60444
TGGGCACGTTCTATGG-1	0.836298	1.41209	1.18685	0.934604	1.801	0	1.95434
ACTATTCGTCCGTGGT-1	0.821516	1.35899	1.18597	0.878502	1.81954	0	1.89928
CCTCTGGCCTAGACGG-1	0.709834	1.36212	1.17173	0.798035	1.78103	0	1.8411
CCATAAACAACCCGAC-1	0.552434	1.20935	1.0872	0.698668	1.61863	0	1.77095
CATAGTACATTGAGAG-1	0.670082	1.42377	1.17737	0.753994	1.71676	0	1.84727
ATTTCATTATTTCGCG-1	0.487023	1.27749	1.08431	0.837005	1.78794	0	1.81805
CAACTATATCGAATGC-1	0.876449	1.44404	1.19066	0.982395	1.73981	0	1.79686
CTAGTATTCGGAATTA-1	0.644128	1.40344	1.16699	0.964708	1.76787	0	1.82648
GTGGAACCTACATGCG-1	0.593607	1.36917	1.15168	1.17519	1.60575	0	1.8229
CCTAAAGGCTGACGCT-1	0.768296	1.47249	1.19339	1.04484	1.66519	0	1.80636
CGTGACATTGGGTCGT-1	0.592863	1.50378	1.19053	1.28352	1.67059	0	1.91293
CCAATCGGTAGATCGA-1	0.847001	1.58152	1.2242	1.3316	1.63992	0	1.78847
ATTGTCGCAATACCTT-1	0.550642	1.28046	1.11077	1.53446	1.39856	0	1.87244
AAATTACACGACTCTG-1	0.468734	1.18098	1.04747	1.40153	1.32421	0	1.67943
CACTCCTCTCGGTCGG-1	0.353839	1.22264	1.07034	0.86927	1.61703	0	1.81218
AAATAACCATACGGGA-1	0.278764	1.23703	1.10825	1.37116	1.39207	0	1.85884
AGTTACTCTATCGTGG-1	0.287792	1.27951	1.13559	1.08478	1.69128	0	1.89376
CGTTAGCTCACAACTG-1	0.119307	1.24355	1.08366	1.30292	1.69551	0	1.653
GAATGTATGGCAGGTC-1	0.221031	1.16871	1.0844	0.656159	1.77317	0	1.78401
GCAACCACCAGACCGG-1	0.0413418	1.14195	0.981172	1.14353	1.77635	0	1.65986
TCACTCGTGCAACGGC-1	0.272361	1.31604	1.17367	0.928444	1.81146	0	1.79145
AAACAGAGCGACTCCT-1	0.116179	1.25609	1.10993	0.91787	1.80898	0	1.74061
CAGCCTCTCCTCAAGA-1	0.551092	1.48148	1.22523	1.11408	1.83342	0	1.82871
TTGCGTGAACGCTTAG-1	2.36636e-07	1.12419	0.998178	1.11703	1.76793	0	1.7136
CCGCCTGCGAATTGGT-1	2.3486e-07	1.04361	0.921514	1.34159	1.75358	0	1.80785
AGATGAGGGTTGCGAT-1	0.0669004	1.29395	1.07717	1.30745	1.80657	0	1.84567
CGGTGGGCTCCAGCCT-1	0.00983336	1.18502	1.06557	1.52746	1.75642	0	1.78729
GGCAGCGGTAATCCTA-1	0.957126	1.83775	1.31749	1.53183	1.85684	0	1.87406
GCTAGCAGGGAGTGGG-1	0.00173084	1.08742	0.955031	1.59539	1.58612	0	1.66124
CTCAAGACATTAGCGC-1	2.17276e-07	1.06253	0.898501	1.47281	1.6721	0	1.68841
CACGGCGCGCCAAAGG-1	0.307024	1.44603	1.17158	1.56701	1.69868	0	1.74088
TGCAATTTGGGCACGG-1	2.26659e-07	0.955702	0.844725	1.10837	1.72549	0	1.69776
ATGCCAATCGCTCTGC-1	0.71894	1.67164	1.24044	1.40066	1.77878	0	1.98488
GCTGGACCCAAAGTGG-1	0.403656	1.39095	1.16998	1.60954	1.63324	0	1.81375
ATTCCTAAGACGTGGA-1	0.642946	1.45229	1.22068	1.28463	1.8156	0	1.81883
TCCGGAGGAAGGGCTG-1	0.479752	1.33123	1.13966	1.58615	1.6719	0	1.90456
TCGGTGACCGCTCCGG-1	0.451726	1.39607	1.10733	1.55185	1.69888	0	1.67824
TCCGAAGTAGTCACCA-1	0.17522	1.01445	0.910207	1.21882	1.61658	0	1.74775
CATGTAGGAGCGCCAA-1	0.368712	0.947377	0.815922	1.51786	1.72838	0	1.67528
CACAAGAAAGATATTA-1	0.36398	1.20347	1.01026	1.57202	1.55412	0	1.73185
AGGGTCAGTAACCCTA-1	0.394637	1.03017	0.865111	1.42474	1.55718	0	1.6603
TAAGCCCTTACGACCA-1	0.46558	1.3706	1.10843	1.54285	1.67555	0	1.87168
ATACCGTCATCCATAA-1	0.655444	1.39236	1.19253	1.60495	1.80523	0	1.68102
GGACGTCCATAGTTGG-1	0.414221	1.44857	1.22698	1.34245	1.73731	0	1.31132
CATCAAACTGGCGCCC-1	0.229052	1.1268	1.14679	1.30588	1.68218	0	1.36339
AAACGTGTTCGCCCTA-1	0.333479	1.20673	1.14291	1.20829	1.71576	0	1.40635
AAATTGGTGAGAAGCA-1	0.608454	1.12352	1.15105	1.59361	1.68278	0	1.36622
GGTCATTGTAGTCATA-1	0.678688	1.25509	1.23601	1.33062	1.66782	0	1.0629
GAACATTAGTATGTTA-1	0.567371	1.45895	1.23403	0.545004	1.64337	0	0.56141
TTGGGTTTATTCAGCG-1	1.06099	1.15616	1.14307	0.812319	1.71875	0	1.15042
GATTTAGTGCGTACTG-1	0.79843	1.36494	1.19141	0.78976	1.65406	0	1.55803
CGAGCTGGGCTTTAGG-1	0.894365	1.29305	1.19589	0.843359	1.67151	0	1.46251
GGGTGTTTCAGCTATG-1	1.0312	1.64688	1.2372	0.94462	1.66279	0	1.39996
TTAATTTCAGACGCGG-1	0.572152	1.59622	1.2667	1.06606	1.71333	0	1.60304
ACTGCCGTCGTAACTC-1	0.630397	1.64279	1.27175	0.975534	1.71969	0	1.80687
GTGCACGAAAGTGACT-1	0.599984	1.39996	1.1985	0.78073	1.77426	0	1.83595
ATCTCCCTGCAATCTA-1	0.400501	1.26805	1.19315	0.460897	1.75645	0	1.87938
ACGCCAGATGATTTCT-1	0.432315	1.29513	1.16588	0.802456	1.81471	0	1.65785
AGCTATTTAATCCAAC-1	0.409303	1.29417	1.17755	0.462943	1.7862	0	1.83134
CCACGAGAAGAGAATC-1	0.382431	1.23179	1.19543	0.747633	1.77273	0	1.52327
GATTCCGCGTTTCCGT-1	0.575474	1.35344	1.17394	1.06833	1.81593	0	1.93533
GTCGGATGTAGCGCGC-1	0.442185	1.33259	1.1616	0.982275	1.78556	0	1.89489
TATTTATACCGAGTAG-1	1.02995	1.56473	1.25791	1.0371	1.7955	0	1.42868
GTAGGTGATCCGTGTA-1	0.659718	1.45974	1.23245	1.14878	1.82537	0	1.76598
AGTTAAGCGGTCCCGG-1	0.766072	1.51977	1.24955	1.32678	1.81063	0	2.00834
TTGGCCTAGAATTTCG-1	0.543799	1.34408	1.14285	1.31983	1.77925	0	1.77607
GGCATATCGGTTCTGC-1	1.0206	1.73785	1.25785	1.10497	1.83457	0	1.91767
GGGCGTCCACTGGCTC-1	0.370251	1.4308	1.16573	1.54275	1.63043	0	1.86104
TTACCCATTGCCGGGT-1	0.408073	1.30697	1.12026	1.35571	1.50483	0.636514	1.68043
TTAGACACGATCGTTG-1	0.438549	1.28805	1.08042	1.46728	1.47574	-2.22045e-16	1.81856
GCGCTGATCCAGACTC-1	0.403236	1.2262	1.11046	1.0197	1.54632	0.636514	1.72854
TTCGGCAACCCGCTGA-1	0.0261498	1.10365	1.02074	1.15116	1.75262	0	1.75752
GATATTTCCTACATGG-1	0.439823	1.22523	1.16753	0.725714	1.80146	0	1.8212
CTGCGTTACGATATAA-1	0.365882	1.26344	1.15525	0.861296	1.81777	0	1.77049
TAATAAACAAGGAGAT-1	0.534499	1.25359	1.19732	0.782646	1.77664	0	1.69383
AACCTTTACGACGTCT-1	0.322336	1.22613	1.18217	0.706809	1.77547	0	1.68049
AGTCCCGCCTTTAATT-1	0.39953	1.13585	1.062	0.860331	1.79204	0	1.80298
TGAGATTAGGCCCTAA-1	2.90189e-07	1.10376	1.00645	1.37205	1.77984	0	1.64387
AGTGTATTGCGCATTG-1	0.225015	1.13929	1.10492	0.919369	1.82756	0	1.78396
GTTGGATTCAGTGGCT-1	0.664248	1.38557	1.18736	1.01329	1.83732	0	1.78431
TAAAGCTGCAATAGGG-1	0.160587	1.25451	1.12519	1.40372	1.73869	0	1.80411
AGTAGGAAGGAAGTTG-1	0.0949514	1.3603	1.05042	1.6082	1.69891	0	1.78379
TATCACTTCGAGTAAC-1	0.15832	1.16939	1.05835	1.5003	1.76433	0	1.90942
TGATCTACGCTGATCT-1	3.15097e-07	1.15946	1.00082	1.61511	1.75805	0	1.6804
GGATCATCCCGTACGC-1	0.268731	1.28549	1.08763	1.09896	1.82429	0	1.82907
TGACACTTCTCTTTGC-1	0.463461	1.5491	1.18509	1.19383	1.79678	0	1.80185
AGCCCTTCTAATCCGA-1	0.521734	1.5088	1.21374	1.24051	1.7804	0	1.96006
CACCGCGTCCACTCTA-1	2.30055e-07	1.12536	0.875637	1.31771	1.15298	0	1.82002
TAATTGGAATCGGGAA-1	0.289847	1.33819	1.06838	1.45572	0.838712	0	1.75871
TCGTAAGCTCCGAGGA-1	0.062684	1.26407	1.03662	1.57584	1.74012	0	1.77717
TATATTACAAATGTCG-1	0.305013	1.23378	1.03423	1.46289	1.71734	0	1.75715
CGCGAGAGGGACTTGT-1	1.48549e-07	1.01077	0.899625	1.47227	1.06896	0	1.66385
GGACCTACGGTAACGT-1	0.366907	1.22506	1.12503	1.1707	1.76143	0	1.64993
GAAATATGCTTGAATG-1	0.590722	1.3143	1.12148	1.24007	1.75245	0	1.52992
CCGTATTAGCGCAGTT-1	0.203063	1.16541	1.05505	0.670896	1.79362	0	1.87048
AGGCGTCTATGGACGG-1	0.569758	1.03284	1.01637	1.43047	1.79901	0	1.80094
AACATCGATACGTCTA-1	0.54387	1.16562	0.99464	0.828735	1.8008	0	1.55653
TGAATATGCTATAAAC-1	0.686473	1.18632	1.00768	1.40478	1.78586	0	1.7528
ACCAAACACCCAGCGA-1	0.741166	1.15476	1.23733	0.788782	1.73033	0	1.50396
TGGCTTGTACAAGCTT-1	0.531146	1.41823	1.21005	1.46089	1.69143	0	1.05588
GAATGAAGGTCTTCAG-1	0.273815	1.22597	1.2661	1.34525	1.65066	0	1.00578
AGATACCAGCACTTCA-1	0.583573	1.3311	1.27874	1.59386	1.6592	0	1.08126
TCTGCGAATCGTTCGC-1	1.07134	1.04418	1.09422	0.479728	1.67788	0	0.955439
AGCTCGTTGATGGAAA-1	0.638142	0.935152	0.938089	0.914667	1.716	0	1.19575
TGAATGAGATACAGCA-1	0.494377	0.832587	0.919309	0.733726	1.7594	0	1.67195
ACCCTTGCCTGGGTCG-1	0.612507	1.3338	1.10183	0.922685	1.73156	0	1.52541
GGCGAACCGTTCTGAT-1	0.673905	1.34895	1.22055	0.659135	1.72631	0	1.42506
CATTACGTCGGCCCGT-1	1.15265	1.64089	1.31748	0.880871	1.63832	0	1.21588
CAAGCACCAAATGCCT-1	0.553077	1.35709	1.22255	0.717983	1.64233	0	1.58082
TGCATGGATCGGATCT-1	0.321374	1.32335	1.23459	0.823446	1.64619	0	0.96304
GAAATCGCGCGCAACT-1	0.858921	1.35231	1.19455	0.869154	1.68727	0	0.975999
CTGAAAGAGATCCGAC-1	0.614143	1.38125	1.2976	0.93534	1.6629	0	1.63794
CACCTCGATGGTGGAC-1	0.617772	1.28638	1.22593	0.680537	1.70773	0	1.83845
ATTTGTTCCAGGGCTC-1	0.823732	1.54096	1.25966	1.14157	1.67858	0	1.33024
TGGGCCACAAGAGCGC-1	1.08398	1.51498	1.21108	1.12624	1.79595	0	1.90149
CCTTCTTGATCCAGTG-1	0.453119	1.43679	1.18552	1.10608	1.80191	0	1.6411
CCTCGCCAGCAAATTA-1	0.488423	1.39016	1.14797	0.967023	1.691	0	1.8914
TTCATGGCGCAACAGG-1	0.380647	1.20188	1.08694	1.41603	1.77434	0	1.67613
TTAATCAGTACGTCAG-1	0.431107	1.0794	1.04429	0.932235	1.80104	0	1.62593
CCTATCTATATCGGAA-1	0.962594	1.43431	1.24037	1.00709	1.85327	0	1.86573
ATTATACTTTGCTCGT-1	0.689384	1.30457	1.1501	1.46756	1.80427	0	1.78812
ATGGATCCGGCGTCCG-1	0.381926	1.27707	1.05481	1.45028	1.69	0	1.77266
CGCCCGCTTCCGTACA-1	0.344791	1.20524	1.03642	1.42041	1.71052	0	1.87686
GGATTCCGCTATACCC-1	0.993655	1.4837	1.2573	1.093	1.81144	0	1.84727
CGGTCTATCAACCCGT-1	0.610376	1.48665	1.20077	1.08559	1.81119	0	1.84938
ATGCCGGTTGATGGGA-1	0.694881	1.44944	1.17276	1.13162	1.79671	-7.5e-09	1.92786
TCATGCAGGTTCTCAT-1	0.471084	1.52185	1.17554	0.901188	1.79916	0.562335	1.92574
TGAGCTTTAATGACGC-1	0.565368	1.25566	1.12602	0.856703	1.72485	-8.33333e-09	1.87409
TCCCTTAGATTACTCG-1	0.281865	1.47161	1.19543	0.928169	1.81506	0.693147	1.81318
ATATCTCCCTCGTTAA-1	0.190613	1.15172	1.03683	1.23323	1.66157	0	1.74054
AGCTCTTCCCAGTGCA-1	0.504116	1.15596	1.07373	0.858836	1.66983	0	1.51257
TCGCTAAACCGCTATC-1	0.438894	1.20281	1.11085	1.09042	1.81012	0	1.57717
CACATTCTTTCGATGG-1	0.257132	1.19918	1.16561	0.650765	1.74142	0	1.87024
GATATGCGGTAGCCAA-1	0.571598	1.23291	1.08244	0.665116	1.81086	0.636514	1.59216
CGTTTCACTTCGGGCG-1	0.616615	1.23181	1.20255	0.789553	1.7148	0	1.62182
CCAATTACGGGTCGAG-1	0.197319	0.97478	0.96305	0.778909	1.80345	-8.33333e-09	1.78966
GCAGGTAGAGTATGGT-1	0.362865	1.05268	1.10271	0.783554	1.78458	0	1.55108
GTCGTATTGGCGTACA-1	0.319123	1.36989	1.1131	1.18857	1.81449	-8.75e-09	1.72174
GAAATTAGCACGGATA-1	0.145554	1.16753	1.10993	1.15891	1.80554	-2.22045e-16	1.84909
AATGCACCAAGCAATG-1	0.184961	1.26944	1.15739	1.15256	1.82101	-8.57143e-09	1.80522
AGGACGCTCGATGTTG-1	0.614646	1.30456	1.1913	0.944842	1.78475	0	2.0375
GGCTAAAGGGCGGGTC-1	0.521787	1.27533	1.12138	0.916271	1.78139	0.693147	1.9654
CATCTATCCCGTGTCT-1	0.110473	1.13637	1.04242	1.27515	1.77561	0	1.8036
CAGTAACTATTTATTG-1	0.664262	1.38204	1.15803	1.39824	1.78079	0	1.79942
CATATACTACTGATAA-1	0.785688	1.63441	1.23407	1.1089	1.81131	0	1.95396
GCGTTCGGAGACCGGG-1	0.0269994	1.18777	0.966319	1.42094	0.358694	0	1.71833
AAGTTCAGTCTGCGTA-1	0.473072	1.35771	1.08245	1.34225	1.62877	0	1.85147
CGAAGCTATAAATTCA-1	0.59506	1.40575	1.17195	1.35775	1.75087	0	1.84147
CGCGGTCACAAACCAA-1	0.502739	1.35006	1.12947	1.04192	1.63405	0	1.89463
GGGAATGAGCCCTCAC-1	0.508938	1.42995	1.1823	1.12126	1.78145	0	1.57186
ACGGAGCGCAAATTAC-1	0.521991	1.56762	1.18126	1.1657	1.76295	0	1.8925
CGTTCTTCGCACACCT-1	0.683399	1.36996	1.18762	0.816313	1.81928	0	1.78186
GAATAGCCCTGCGGTC-1	0.692947	1.42807	1.21267	1.38647	1.80344	0	1.78287
AATAGCTACCGCGTGC-1	0.314496	1.12289	1.03852	0.818967	1.78986	0	1.79855
CCGAGCTGTGCTTGTC-1	0.400531	1.13096	1.07867	0.730546	1.75917	0	1.73847
GATGACGATGATCGCG-1	0.307691	1.07693	1.0025	1.07356	1.74049	0	1.64412
GCCTATGCTGGGCCTT-1	0.316286	1.1627	1.17598	0.758594	1.74887	0	1.52087
TTACTGTCTAGAGCTC-1	0.552311	1.37176	1.20759	1.18095	1.75083	0	1.68358
AGCGGTTGCCGCTCTG-1	0.684562	1.32996	1.20924	1.26188	1.66965	0	0.211888
GCTTGCAGCACAATTG-1	0.727694	1.32359	1.30648	1.3219	1.6789	0	1.16016
CCGGAGGTCTTATGGT-1	0.815794	1.19098	1.23834	1.30666	1.64433	0	0.277299
ACAGTATACCGTGGGA-1	0.638311	1.28402	1.2242	1.15694	1.63732	0	0.731245
CCAGATGTAAATGGGT-1	0.647697	0.9865	1.19454	0.420955	1.64726	0	0.895341
GAACTTGTGCACGGGA-1	0.778599	0.886106	1.08638	0.376205	1.69354	0	1.89656
AAGCCGCTTTACCTTG-1	0.364054	0.707778	1.0532	0.460129	1.683	0	1.14512
TCCATTCCCACTAGAG-1	0.198187	0.822554	0.959851	0.625166	1.76563	0	1.24626
AGAGCGCTTGTAACGG-1	0.0993875	0.905323	0.925259	0.474421	1.79361	0	1.76219
ACATAATAAGGCGGTG-1	1.17493	1.22047	1.13217	0.635131	1.77529	0	1.64176
TAATACACAGTAGTAT-1	1.07479	1.81475	1.27664	1.2018	1.71219	0	1.83641
TCTTGGTAACACCAAA-1	1.30991	1.31189	1.14714	0.497242	1.80603	0	1.84725
AACTGGGTCCCGACGT-1	0.983622	1.61054	1.30091	1.02349	1.67834	0	1.78598
ATCACTTCATCCTCGC-1	0.840874	1.41285	1.23421	0.509808	1.67586	0	1.489
TGGAAGGATAAAGATG-1	0.844618	1.4468	1.23	1.16981	1.65695	0	1.38923
CATGATGCACAATTCT-1	0.780413	1.57991	1.25497	0.952987	1.65438	0	1.86008
TGCCTGATCAAACGAT-1	0.726962	1.51445	1.24122	0.852726	1.66172	0	1.4737
ATAGGGATATCCTTGA-1	0.76832	1.68556	1.25453	0.950374	1.70771	0	1.59796
CACCTAATCAGTTTAC-1	0.472117	1.59791	1.2664	0.815733	1.6981	0	1.66943
TGTGACTACGCCAGTC-1	0.638866	1.55096	1.26579	0.831008	1.7208	0	1.97974
CCCGACCATAGTCCGC-1	0.492065	1.25882	1.13655	0.744265	1.80993	0	1.63505
CGCGCCCGACTTAATA-1	0.561119	1.34349	1.15623	0.843006	1.80937	0	1.83041
TGCCACCTGGCGAAAC-1	0.579249	1.40082	1.1338	1.07418	1.77391	0	1.84327
CTGCCAAGGTTGGAAG-1	0.636957	1.32847	1.18948	1.20424	1.81794	0	1.78281
TCTCCAACGTAGGTTA-1	0.696483	1.5537	1.25027	1.20371	1.82726	0	1.91411
TTCTTGGAGTAATGAG-1	0.85964	1.46497	1.19164	1.02037	1.81953	0	1.72414
GTCTCGATCTGCTTTC-1	0.41411	1.217	1.09816	1.55507	1.75059	0	1.74152
TACTCTCCGAACAAAT-1	0.568564	1.42327	1.14513	1.35825	1.76722	0	1.79669
ATCACATTAGAATATC-1	0.458937	1.27347	1.09097	1.50827	1.76417	-2.22045e-16	1.73871
TACGGGATGCTAGCAG-1	0.197787	1.22535	1.05776	1.20995	1.76436	0	1.59634
AGCTGAAGTAAACCAA-1	0.346765	1.26785	1.12821	1.289	1.42933	0	1.85181
CATGGGTCGGGTGTGG-1	0.522809	1.30553	1.1184	0.817756	1.82671	-6.66667e-09	1.71081
CACCCACGAGGCAATT-1	0.641819	1.3491	1.17028	0.918661	1.74328	-2.22045e-16	1.82122
TGCCATTACTAAAGAA-1	0.576127	1.50886	1.21012	1.13671	1.66674	0.450561	1.76237
CCGTTACGTTAGAACA-1	0.337479	1.2423	1.08491	1.07796	1.74175	0.562335	1.76704
GCCAGGAGTAACCGAT-1	0.41188	1.38619	1.15778	1.14031	1.78821	0.974315	1.70423
GGAAAGTGCCCATGCC-1	0.470814	1.1905	1.05675	1.06353	1.77765	1.27703	1.78737
TCTTACCGGAACTCGT-1	0.302164	1.12024	1.01808	1.48813	1.55092	0.900256	1.62205
TATGTCAAGACCGACT-1	0.646918	1.35057	1.17041	1.15428	1.81359	-8.57143e-09	1.80741
CCTAACTAAGGCTCTA-1	0.513108	1.27412	1.07881	1.37464	1.66424	1.58109	1.79311
GCGGTGAACTGCGCTC-1	0.292602	1.14225	0.978838	1.28757	1.68194	0.348832	1.73982
CCTCGCGCGATATAGG-1	0.334766	1.28392	1.05133	1.13818	1.70183	0.474139	1.66493
ATCGGCAAGCAGTCCA-1	0.746517	1.4621	1.22088	1.36556	1.81721	-8.75e-09	1.90774
AGATCGTGCATAAGAT-1	0.776012	1.35604	1.17853	1.14541	1.76465	0.900256	1.90541
ATTCAGGACCTATTTC-1	0.873809	1.4331	1.21394	0.938159	1.83259	0.796312	1.96609
AGCTAGAAGCAGAAGT-1	0.887186	1.37765	1.25089	0.907615	1.79225	0.410116	1.85966
TTCGCTATCTGACGTG-1	0.943246	1.73812	1.35636	1.08097	1.85585	0.500402	1.75057
TTCCGCAGAGAAATAT-1	0.819508	1.42161	1.22149	1.0177	1.83636	-5e-09	1.8294
CAGTACATTCTCTAAA-1	0.687685	1.59729	1.20856	1.21979	1.78128	0	1.85559
GTGAAGATTTCAAGTG-1	0.562832	1.41006	1.16565	1.52548	1.74679	-2.22045e-16	1.89219
AACGCATGATCTGGGT-1	0.904139	1.46191	1.25136	1.11876	1.78091	0	1.8844
CCCAGAGGAGGGCGTA-1	0.614864	1.4969	1.18817	1.23977	1.82071	0	1.7634
GGAAACCTTGTTGAAT-1	0.524935	1.27723	1.18635	0.75449	1.8185	0	1.71414
GTGAAGCCGTATAGTC-1	0.469578	1.42288	1.16269	1.17076	1.81457	0	1.73114
GAGCTGTCGTCTCGGA-1	0.771828	1.41823	1.21958	0.920177	1.84402	0	2.002
TGTCATTTGTTGGGAA-1	0.0525172	1.21441	1.0351	1.07747	1.7312	0	1.79157
ACCAACACCACACACT-1	0.163701	1.09995	0.948691	1.07667	1.52051	0	1.63316
AAATGATTCGATCAGC-1	0.382795	1.28739	1.10416	0.966641	1.807	0	1.87518
CTGCTTTATGTCCGCG-1	0.335678	1.27278	1.05133	1.17683	1.7996	0	1.81805
GCGAGAGGCCATGTAA-1	0.542241	1.50878	1.14251	1.42076	1.7936	0	1.66647
ATTGACCGGCGATGAC-1	0.794298	1.529	1.3709	1.48407	1.82578	0	1.58948
ACCCTGGTAACGCCCT-1	0.513064	1.25632	1.04362	1.34125	1.80508	0	1.15553
GTTGGACCGCATCAGG-1	0.586027	1.35413	1.21517	1.11746	1.78302	0	1.39802
CGTTTACAAGGCAGCT-1	0.538691	0.928313	0.825895	0.683696	1.59573	0	1.56044
CGGTCCATGAGACTCC-1	0.581941	1.29127	1.08105	1.40455	1.79432	0	1.64642
GTTCGTCTGGGTCCCT-1	0.865443	1.37345	1.23795	1.26282	1.78754	0	1.45509
TGTACTACTCTCACGG-1	0.522777	1.48163	1.30012	1.57014	1.71405	0	0.831061
AGTGAAGATGGTGTCC-1	0.617003	1.19852	1.34581	0.773825	1.6463	0	1.65552
GAGGGCCATAATATTA-1	0.227952	1.23705	1.28903	1.40322	1.63832	0	1.33193
CGTCAAATGGTCGCAG-1	0.451375	1.0525	1.14958	0.545577	1.65504	0	0.793121
AAGTCTAGTAGCTGCC-1	0.286449	1.1381	1.22138	1.05931	1.65973	0	1.05629
AAGAAATCACCAGATT-1	0.13368	0.992282	1.07372	0.740698	1.76	0	1.44366
GAGTGCACGGACAACA-1	0.19895	1.07048	1.09188	1.05928	1.77878	0	1.38984
ATCGACTCTTTCCGTT-1	1.0216	1.30061	1.21524	0.777008	1.69683	0	1.56568
CTCATTTGATGGGCGG-1	1.17936	1.35482	1.21298	0.856168	1.7235	0	1.30489
GTAAGCGGGCAGTCAG-1	1.19666	1.54727	1.23758	1.01412	1.70656	0	1.83857
TCTATCGGTCGCAACA-1	1.04337	1.41853	1.18219	0.959901	1.80199	0	1.72138
AACGCGGTCTCCAGCC-1	0.796759	1.40036	1.1876	0.779779	1.7906	0	1.69266
ATTAATACTACGCGGG-1	0.887452	1.3008	1.17679	0.841419	1.80869	0	1.72401
CTTTAACTTTCAAAGG-1	0.6398	1.25567	1.12332	1.05422	1.80058	0	1.78188
CGTACCTGATAGGCCT-1	0.853212	1.37556	1.21325	0.89146	1.72115	0	1.84357
GAATGTTGGGTAATCT-1	0.602332	1.7827	1.25243	0.861147	1.72697	0	1.76679
TGCGGAGTAAAGGTGC-1	0.946621	1.28616	1.1924	1.1365	1.68897	0	1.18259
CCTGAATATTTACATA-1	0.623627	1.3502	1.20228	0.463866	1.66002	0	0.908763
TTGCTCCCATACCGGA-1	0.510015	1.35209	1.2367	0.872025	1.63964	0	1.16271
CCTCTAATCTGCCAAG-1	0.785002	1.22053	1.23721	1.23194	1.64448	0	1.0752
AGGTTGAGGCACGCTT-1	0.486216	1.35882	1.2006	0.893469	1.75112	0	1.51373
TCCCGTCAGTCCCGCA-1	0.375424	1.29903	1.15486	0.989285	1.72436	-8e-09	1.36974
TCCGATGACTGAGCTC-1	0.374467	1.07344	0.981841	0.647558	1.81266	0	1.68926
CAGCCTCCTGCAGAGG-1	0.364499	1.13354	1.03933	0.696647	1.80644	0.673012	1.53322
CTTAGCCTTCCACATG-1	0.577779	1.34887	1.18803	0.995297	1.81356	-2.22045e-16	1.9365
ATTAATGAACCAGTCG-1	0.753498	1.65032	1.21826	0.879821	1.82136	-5e-09	1.90987
ACGATACATAGAACTA-1	0.431748	1.23711	1.0226	0.823802	1.75768	0.636514	1.7504
AGCCACTCCCGTGCTT-1	0.207832	0.942272	0.888031	0.636035	1.64751	0.37677	1.58254
ATACGGGTTTCGATTG-1	0.348116	1.24962	1.06513	1.39773	1.61054	-7.5e-09	1.73103
CTGTCAAATGGCTCGG-1	0.640373	1.30017	1.16003	0.965593	1.80615	0.936888	1.84094
GCTCGGAATTTAAAGC-1	0.24819	1.01244	0.897629	1.28385	1.50216	0.636514	1.74414
TAGGCATGTTACGCCA-1	0.255663	1.10121	0.953583	0.878882	1.77278	1.41848	1.82442
TGGCAACTCGCGCGCC-1	0.366318	1.26525	1.07229	1.12702	1.64841	0.974315	1.7789
ATCAGTAGGCAGGGAT-1	0.593897	1.46159	1.18003	1.57722	1.79785	1.14906	1.76093
TATCGATCTATGCATA-1	0.430661	1.16508	1.03337	1.20888	1.77717	0.37677	1.67372
CGACTCAGGATGTTAT-1	0.746032	1.46287	1.23724	0.953671	1.83676	1.00424	1.9169
GCCATATTGCACACAG-1	0.56434	1.47676	1.18535	1.15619	1.7116	-9e-09	1.79037
AATTCATAAGGGATCT-1	0.365066	1.23966	1.07091	0.90777	1.75378	0.900256	1.5978
CGGTAGAGGTGCAGGT-1	0.239718	1.15451	1.05541	0.899807	1.71553	0.936888	1.61715
AATGATGATACGCTAT-1	0.591407	1.41832	1.16407	1.21158	1.79411	0.683739	1.77028
CTTGTGCTCACCGATT-1	0.308902	1.107	0.931911	1.13571	1.75081	1.46482	1.76114
TTCCAATCAGAGCTAG-1	0.26045	1.23157	1.11153	1.08554	1.83741	0.801819	1.82132
CGATGGACCCTACGCC-1	1.95194e-07	1.02898	0.837555	1.23762	1.55928	1.02965	1.77193
GGTCGGATAAACGGCG-1	0.0149667	1.05584	1.00032	0.885479	1.8166	0.796312	1.92128
TTAGCTAATACGATCT-1	0.614785	1.31773	1.1444	1.31306	1.76103	1.06086	1.89334
CTCGATATTTGCGAGC-1	0.507306	1.45479	1.17496	1.06756	1.82474	0.37677	1.79488
ATTACTTACTGGGCAT-1	0.752564	1.38838	1.18316	1.19345	1.81083	0.900256	1.73709
CTAGCCGATGTTATGA-1	0.704934	1.41229	1.21197	0.824777	1.81919	1.49418	1.73584
TACTGCAATCAATTAC-1	0.53411	1.36789	1.19337	0.787503	1.81887	0.693147	1.7792
TAGTCTGTGACGTTGC-1	0.586518	1.4346	1.17156	1.1503	1.80789	1.0114	1.97707
CTCGTTTCTAATGTTT-1	0.733185	1.50342	1.20598	1.03178	1.81979	0	1.93891
TTCGTTCAACGAAGTT-1	0.444969	1.49368	1.17306	1.07675	1.80051	0.693147	1.99352
CTGAATTTATTGCCAG-1	0.364032	1.28841	1.09117	1.16396	1.82644	0	1.82311
TGGAATATCCTTGACC-1	0.323409	1.21824	1.02586	1.08193	1.71629	0	1.91818
CAGATCATTTAAAGTC-1	0.157684	1.24532	1.01283	1.54459	1.7101	0	1.76792
CTCCTTTACGCAAGTC-1	0.780076	1.44987	1.22047	0.955296	1.84321	0	1.88366
TCCCAAACAGACAACG-1	0.649819	1.73145	1.19562	1.42704	1.58963	0	1.88682
ATCGCTGCGTGCAGCA-1	0.110147	1.14572	0.969352	1.39779	1.53199	0	1.69733
TTAGTTCAAGTGTTCG-1	0.250806	1.20481	0.982844	1.25841	1.68331	0	1.64082
AAACTCGTGATATAAG-1	0.412495	1.1643	0.988786	1.19781	1.7093	0	1.66429
TTAACGAACAAGCAGT-1	0.298945	1.21573	0.95604	1.41056	1.73065	0	1.83173
GTTATATCAGGAGCCA-1	0.408781	1.27941	1.02467	1.35647	1.79554	0	1.59697
CAAATTGGATTATGCC-1	0.574613	0.992258	0.870354	0.755768	1.77784	0	1.5968
CGAGGAGCTTCCATAT-1	0.274707	1.19396	1.00013	1.27306	1.79535	0	1.63698
GGAGACCAATGTGCTT-1	0.423417	1.18446	1.08805	0.432756	1.79978	0	1.77497
CATTGATGAACACGCC-1	0.635618	1.16059	1.1033	1.31811	1.7478	0	0.93
GTCAATGCTATAATTT-1	0.801698	1.19667	1.17924	1.36759	1.69808	0	1.37926
ACCACCCTCTCTTCTA-1	0.319477	1.1101	1.24135	1.48103	1.65116	0	0.913995
CCTACTGCGGCGGCCA-1	0.450939	1.16099	1.32955	1.0293	1.65034	0	1.08979
CTTAGGTCCCAATCGT-1	0.507596	1.40674	1.23466	1.30914	1.64887	0	1.26389
AATGCAACCGGGTACC-1	0.695383	1.44764	1.21237	0.605713	1.67873	-2.22045e-16	1.66479
TCAAACAACCGCGTCG-1	1.32913	1.25144	1.17417	0.577442	1.65672	0	1.47315
TATGCTCCCTACTTAC-1	0.858813	1.4635	1.22731	0.854656	1.68283	0.693147	1.72965
AAAGGGATGTAGCAAG-1	1.13562	1.63754	1.31331	0.785637	1.6992	0	1.51888
ACGATCATACATAGAG-1	1.07101	1.66911	1.2162	0.791884	1.75361	1.03972	1.71105
TTGTTCAGTGTGCTAC-1	1.04685	1.67349	1.32729	1.20984	1.73892	-2.22045e-16	1.63118
ATGCATGATCCAGGAT-1	0.812138	1.50772	1.19031	0.949706	1.81978	0.682908	1.92278
AGTCTTCTCCTCAAAT-1	0.682865	1.25979	1.12043	0.830266	1.81183	-2.22045e-16	1.94697
GATTCCCTTGTCGCAG-1	0.692084	1.19526	1.07459	0.913007	1.72749	1.05492	1.71523
CTCGCACCTATATAGT-1	0.443893	1.36272	1.1754	0.969624	1.81234	0	1.72244
ACTCAATAAAGGCACG-1	0.413339	1.19365	1.09652	0.700166	1.79346	1.05492	1.89445
AACCGAGCTTGGTCAT-1	0.575602	1.58753	1.17804	1.31972	1.79631	-2.22045e-16	2.03111
TAAGGCAACATAAGAT-1	0.459937	1.40087	1.14569	0.851699	1.81447	0.673012	1.75143
CACGCACAGCGCAGCT-1	0.502029	1.22286	1.16434	0.755542	1.70684	0	1.88091
GGTTTACAATCTCAAT-1	0.37353	0.973904	0.902583	0.555528	1.80689	0.693147	1.58122
TGCAGGATCGGCAAAG-1	0.546846	1.15219	1.19223	1.14235	1.67014	-2.22045e-16	1.16464
ATAACGGAGTCCAACG-1	0.330037	1.1493	1.19926	0.841835	1.77573	1.32966	1.59499
AACGATATGTCAACTG-1	0.382895	1.42199	1.22204	0.915866	1.68591	1.03972	1.63363
GACAACGACCATTGAA-1	0.654035	1.212	1.2992	0.512859	1.6702	-6.66667e-09	0.691472
TTGACCATGTTCTCCG-1	0.156869	1.15995	1.14623	1.11059	1.78434	0.693147	1.74846
AGTACGGGCACCTGGC-1	0.26552	1.14956	1.16801	0.159999	1.68336	-8.33333e-09	1.7509
CGCCATCCGATTATGA-1	0.2968	1.01894	1.00744	0.413679	1.8056	0.450561	1.46485
AAGGTATCCTAATATA-1	0.34234	1.22805	1.13948	0.217441	1.77484	0.974315	1.8809
TGTTGTCAAGAAGTCT-1	0.557414	1.27657	1.12588	0.788286	1.81852	0.562335	1.82445
CAGTGAATAAATGACT-1	0.307779	1.09987	0.921166	0.846491	1.72102	0.37677	1.64761
CACCTTGCGAAACTCG-1	0.448455	1.41289	1.18456	1.5411	1.7967	0.683739	1.82108
CATTTAGCGGACCATG-1	0.981642	1.69527	1.30198	1.31375	1.84259	-8.75e-09	1.67107
CCAGTCTAGACGGCGC-1	0.420953	1.23993	1.07659	1.3055	1.76544	0.693147	1.76416
TCGCTTTAAACGTTTG-1	0.269772	1.07994	1.01634	1.36876	1.5125	-9e-09	1.77894
GTGAAACGGCGCCACC-1	0.249113	1.08162	0.916304	1.36136	1.44918	1.50479	1.74589
GGGCTCATCGAACCCA-1	0.672998	1.49366	1.18496	1.18918	1.82083	0.682908	1.71186
TTGATGTGTAGTCCCG-1	0.449729	1.26822	1.08607	1.39689	1.65382	0.964963	1.74826
CAGTAGCCCACGCGGT-1	0.014046	1.12761	0.973021	0.985943	1.78864	0.562335	1.76975
AGCGCGGGTGCCAATG-1	0.448854	1.39487	1.1145	1.3611	1.76257	0.9557	1.78839
TAATCGATCCGTACGT-1	0.149913	1.1818	0.941571	0.643874	1.84004	0.562335	1.81834
AGTGGCGGCAATTTGA-1	0.860226	1.5367	1.22386	1.29243	1.84228	0.529706	1.94006
CCTTTCAATGAAGAAA-1	0.330784	1.16479	1.08836	0.852657	1.80703	0.529706	1.69179
CTCAGTCACGACAAAT-1	0.27313	1.2068	1.03731	0.777719	1.81002	0.801819	1.77134
ATAGGCTAGCTTCGCA-1	0.187668	1.23212	1.08367	0.762154	1.81831	0.796312	1.74833
CGGTTCAAGTAGGTGT-1	0.547921	1.32652	1.18379	1.1981	1.82138	-9e-09	1.60461
CAGTCGAGGATGCAAT-1	0.584928	1.34357	1.1807	0.933484	1.82665	-8.57143e-09	1.66781
TATCACCCAACCGACC-1	0.540679	1.32843	1.12351	0.900158	1.79813	0.974315	1.76922
AATGATGCGACTCCTG-1	0.478882	1.34839	1.15935	0.876068	1.83828	-8.33333e-09	1.63999
TGGAACCACTGACACA-1	0.515857	1.27145	1.11292	0.76046	1.83243	0.37677	1.76847
GCCAATAGGGCATCTC-1	0.685565	1.49844	1.21513	0.873392	1.80206	0.867563	1.91072
TTCTTTGGTCGCGACG-1	0.622554	1.38594	1.17409	0.817254	1.83223	1.0114	2.04065
ATTAGATTCCTCAGCA-1	0.577276	1.41915	1.2265	0.968755	1.82977	1.15374	1.70148
CCGTGGAACGATCCAA-1	0.311487	1.36987	1.12361	1.13897	1.84858	-8.33333e-09	1.83266
GGGTCGTGGCAAGTGT-1	0.475318	1.44045	1.15792	1.1263	1.81271	1.38629	1.80733
TCGCTCGGCACCAGCG-1	0.392555	1.34957	1.11966	0.939555	1.85195	0	1.78164
ACGCAATCACTACAGC-1	0.0837798	1.09161	0.92488	1.03317	1.77671	0	1.7311
CTCTAATGCATTGATC-1	0.302948	1.25366	1.047	1.12468	1.76767	0	1.73542
GTCTCGACTAAGTTTG-1	0.245977	1.28436	1.02867	0.763591	1.78393	0	1.54998
TGGTTTAAACGTGGGT-1	0.390854	1.46051	1.09617	1.51726	1.57494	0	1.82244
CGCAGATCTTCACCCG-1	1.49726e-07	1.01865	0.842433	0.906451	0.234397	0	1.69325
TCCAGATGTACGCCAA-1	0.230477	1.02564	0.848515	0.732357	1.76523	0	1.64389
CATTGCGGGTCAATTC-1	0.295589	1.05501	0.921734	1.33539	1.74026	0	1.58022
GACGTTCGTAAATACA-1	0.476115	1.19687	1.02154	1.14099	1.80128	0	1.55121
TACACCGTCGTTAGTC-1	0.411115	1.13121	0.867018	1.19224	1.78666	0	1.82629
ACGGGCGTATGCGACA-1	0.469162	1.23352	1.05987	1.27461	1.79634	0	1.78443
GAAGGCTACCATTGTT-1	0.465919	1.14474	0.983985	1.42807	1.79335	0	1.44798
TAAATCTTTACACCTC-1	0.338718	1.27697	1.19491	1.53648	1.69403	0	1.07919
AGTTTATGTAAAGACA-1	0.494787	1.21069	1.12369	0.661228	1.685	0	1.10021
CAACCTGAACCTGCCA-1	0.825245	1.1576	1.21118	0.639968	1.64849	0	1.32764
TGTATACGGATGATGA-1	0.396442	1.15167	1.29474	0.919771	1.64376	0	1.06188
TCTGCACCATTAGTAA-1	0.953698	1.20122	1.22518	1.03062	1.66019	0	1.30156
GTACTAAGATTTGGAG-1	1.26896	1.29418	1.14011	0.660684	1.79439	0.223718	1.6524
CGCATTAGCTAATAGG-1	1.14758	1.36278	1.22713	0.545147	1.75535	0.37677	1.91228
GCTCTCGGGTACCGAA-1	1.29934	1.46391	1.26804	0.972375	1.71898	1.02851	1.63074
CACCGCCAGAAGGTTT-1	1.16189	1.32964	1.20563	0.777555	1.73152	0.964963	1.8518
TCCCAAAGACGAAGGA-1	0.771427	1.39198	1.21805	0.748875	1.69223	1.00424	1.21572
ATGGATTGACCAAACG-1	0.817626	1.37104	1.18355	0.724632	1.76151	0.682908	1.78191
GTCATGGACATGACTA-1	0.943477	1.42059	1.22458	0.830741	1.65941	0.562335	1.73412
CTACTGCCACCTGACC-1	0.510175	1.30937	1.20233	0.794318	1.70378	0.796312	1.94277
TTATATTTGGCAATCC-1	0.593396	1.45434	1.14955	0.742183	1.81269	0.9557	1.84975
AGCACCAGTACTCACG-1	0.552545	1.4326	1.21213	0.578475	1.7113	0.325083	1.71215
CATGGTCTAGATACCG-1	0.589623	1.19305	1.07627	0.878097	1.7248	0.735622	1.79028
TCTACCGTCCACAAGC-1	0.98977	1.26179	1.17984	0.602921	1.72603	0.562335	1.86328
CTAGTTGGGCCCGGTA-1	0.537704	1.33021	1.16922	0.733002	1.79808	0.37677	1.91528
TCCCGCGTACTCCTGG-1	0.384692	1.07285	1.08794	0.84018	1.81334	0.562335	1.75998
CAGAGCATGAGCTTGC-1	0.493572	1.16101	1.11725	0.580196	1.80613	0.500402	1.8877
ACACGGGAACTTAGGG-1	0.540578	1.55313	1.23026	0.883802	1.76817	0.500402	1.66765
GGCTCTGCTCCAACGC-1	0.318929	1.26296	1.03561	1.01728	1.79977	0.636514	1.73281
AGAACGTGGTACATTC-1	0.850105	1.83412	1.25328	1.23371	1.81822	0.950271	1.8523
CAATAAACCTTGGCCC-1	0.351903	1.06943	0.913038	0.748214	1.76302	0.636514	1.69894
ACTTCGCCATACGCAC-1	0.512776	1.21348	1.01658	1.08656	1.77293	0.693147	1.8228
ATCTGGTTAAGACTGT-1	0.250129	1.08956	1.02181	0.708046	1.77068	0.867563	1.89669
TCGTAAGACGACATTG-1	0.468636	1.25442	1.07554	0.657899	1.80104	1.0114	1.92803
GTGTACCTTGGCTACG-1	0.35379	1.09264	1.23125	0.675315	1.67219	-6.66667e-09	1.24985
GCCCGTAATACCTTCT-1	0.165979	0.96061	0.857489	1.01215	1.80913	1.07899	1.41579
CGGTCAAGTGGGAACC-1	0.544934	1.26049	1.18909	0.593703	1.70607	0.562335	1.77727
TTGTAAGGCCAGTTGG-1	0.636931	1.3949	1.24481	0.807217	1.67729	0.562335	1.52275
GGAGCACCAAGAACTA-1	0.523913	1.28277	1.18505	0.57591	1.68358	0.37677	1.34667
TAATAGTGACGACCAG-1	0.170757	1.07006	1.18957	0.939096	1.6791	0.562335	1.40362
CTAAATCCTATTCCGG-1	0.356968	1.19338	1.16688	0.650228	1.767	0.897946	1.50746
CGAGTTCTGTCCCACC-1	0.330211	1.11552	1.21132	0.511534	1.66622	0.562335	1.17659
AGGCAGATGCGTAAAC-1	0.405997	1.36395	1.20767	0.753428	1.74995	0.304636	1.50042
AAGGATGAGGGACCTC-1	0.602386	1.39372	1.19303	0.773399	1.69272	1.32089	1.07405
AGAGAACCGTCTAGGA-1	0.623447	1.69116	1.27789	0.989295	1.75962	0.37677	1.99059
GAGGGCGCAGCTCTGC-1	0.313075	1.40821	1.24108	1.02902	1.6865	1.15374	1.71898
AAGATTGGCGGAACGT-1	0.572099	1.43942	1.20972	0.915243	1.81307	0.686962	1.80818
CCAGTAGTCTGATCCA-1	0.404976	1.60235	1.25581	1.33144	1.69421	-8.88889e-09	1.69491
AAGGGACAGATTCTGT-1	0.37366	1.24739	1.14833	0.790822	1.77901	0.636514	1.92462
ATAGAGTTATCAACTT-1	0.427763	1.32061	1.17736	0.495	1.6905	0.37677	1.32983
AAATTACCTATCGATG-1	0.371836	1.13278	1.11669	0.512472	1.78826	0.735622	1.24558
GATCCTAAATCGGGAC-1	0.370057	1.11484	1.05146	0.602759	1.80163	-6.66667e-09	1.71633
TTACAGACCTAAATGA-1	0.426225	1.19637	1.01061	0.62722	1.81217	1.0114	1.59088
CCTCACCTTAGCATCG-1	0.275087	1.20035	1.04705	1.25467	1.79663	0.673012	1.49944
CATGCGACCAGTTTAA-1	0.181179	1.05253	0.995111	0.973777	1.8162	-8.75e-09	1.79729
AACATATCAACTGGTG-1	0.341498	1.36367	1.14678	0.833824	1.81368	0.682908	1.77453
CTATAAGAGCCAATCG-1	0.744201	1.42555	1.20492	0.833729	1.81016	0.410116	1.7347
AATATCGAGGGTTCTC-1	0.374475	1.39245	1.11805	1.07201	1.81418	0.661563	1.90387
GTACTCCTGGGTATGC-1	0.574501	1.52525	1.18017	1.13294	1.84342	1.0114	1.8723
ATAAGTAGGATTCAGA-1	0.618053	1.52303	1.17084	1.0575	1.83686	0.796312	1.95814
AGGTCGCGGAGTTACT-1	0.640721	1.49436	1.19794	0.97255	1.85026	-8.57143e-09	1.73908
CTAATTCTCAGATATT-1	0.464072	1.51746	1.17086	1.36369	1.8406	0.9557	1.69575
GCCAACCATTTCCGGA-1	0.556633	1.45999	1.15074	1.08456	1.86073	1.24245	1.77468
TGATCCCAGCATTAGT-1	0.72144	1.73509	1.2416	1.5407	1.84595	0.9557	1.88096
CGTTGTAAGATTGATT-1	0.123352	1.16606	0.994096	1.12474	1.584	1.03972	1.84808
GAAACCATGGTGCGCT-1	1.23649e-07	1.15296	0.908138	1.24907	0.0340056	0	1.73369
AATCTATGCCGGAGCC-1	0.0725752	1.18229	0.894192	1.2467	0.163489	0	1.74918
GACTCCCAGAATAAGG-1	0.214663	1.22651	0.997094	1.37713	0.4601	0	1.78209
TATGATCCGGCACGCC-1	0.0395387	1.30501	1.02126	1.32842	0.558213	0	1.76321
CCGCTTGCTGACATGG-1	0.305687	1.53043	1.13127	1.46135	1.76044	0	1.88044
TGGTTAAGGGCGCTGG-1	0.138965	1.12025	0.860421	1.42073	0.6884	0	1.66928
TTGATAGTCAATACAT-1	0.48134	1.43843	1.17898	1.52112	1.8191	0	1.49083
GGTTTAATTGAGCAGG-1	0.306942	1.22909	0.995559	1.34343	1.79705	0	1.70856
CATTACATAGATTGTG-1	0.346353	1.31646	1.18248	1.53573	1.76799	0	1.71892
GGTACACCAGATTTAT-1	0.218909	1.28373	1.16772	1.45065	1.78427	0	1.32425
GGCCCGTATACCATGC-1	0.331966	1.46744	1.16055	1.60326	1.70037	0	1.6464
ATCTTTCGTATAACCA-1	0.304921	1.24386	1.22525	1.37537	1.68655	0	1.68862
GAGATGACAATCCTTA-1	0.274935	1.34991	1.14129	1.22333	1.67806	0	0.98862
AAAGCTTGCCTACATA-1	0.434304	1.36628	1.02029	1.23654	1.65146	0	0.589015
GAACGATAAGTTAAAG-1	0.62154	1.19832	1.23861	0.667724	1.65526	0	1.76711
TAATAGCTAAATGATG-1	0.376396	1.29932	1.27594	0.979438	1.6498	0	0.6146
TATGGCTAGGCTAATT-1	0.591662	1.56874	1.22384	0.861553	1.64784	0	1.21822
AGGAGAGTCTGGCTAC-1	0.708815	1.19444	1.21626	0.87045	1.67272	0	1.52235
TGCTCTGCCGGTTCAC-1	0.397583	1.29175	1.19243	0.680625	1.68069	0	1.5119
CTGGAAATGGATGCTT-1	1.15593	1.26003	1.1367	0.707962	1.7964	-5e-09	1.87031
TGATCGGTTTGACCCT-1	1.19381	1.39094	1.18119	0.769576	1.75853	0.693147	1.77186
TAGAGTCTAAGCGAAC-1	1.27124	1.12962	1.0851	0.216052	1.79493	0.562335	1.37595
GAGACTGATGGGTAGA-1	1.34927	1.31365	1.19148	0.765781	1.79078	0.59827	1.83957
TAGCTAAGTCCGGGAG-1	1.14605	1.61882	1.29188	0.968565	1.7958	0.661563	1.85071
GGGCGATATGTGTGAA-1	1.05753	1.36035	1.13677	0.709709	1.75507	1.0822	1.87934
CTCGAGGTCGAACAGT-1	1.24872	1.70697	1.26378	1.35416	1.77802	0.693147	1.65317
GATCCCTTTATACTGC-1	0.68993	1.14277	1.10918	0.846967	1.8128	0.686962	1.87104
GTCATGCACCTCCGTT-1	0.867655	1.44094	1.21873	0.99033	1.78398	0.636514	1.69451
ACTTTCCTATAGCTTC-1	0.79214	1.11398	1.12302	0.576788	1.76451	0.801819	1.75148
TCGCTCGATATATTCC-1	1.17661	1.37432	1.19036	1.01738	1.79461	-8.88889e-09	1.7067
ATAGGTTGGGCAGATG-1	0.42368	0.968214	0.921954	0.540144	1.67268	1.16223	1.56368
CAATTAAGGGTGATGA-1	0.667332	1.20907	1.14053	0.755917	1.80532	0.943348	1.98465
ACCGACTGAGTCCCAC-1	0.534934	1.29236	1.231	0.529833	1.67697	0.562335	1.79075
CCTGTCACCCGGGCTC-1	0.575174	1.52514	1.18669	0.621358	1.66117	0.974315	1.65524
GATCGGTGGCCATAAC-1	0.42567	1.23202	1.215	0.482616	1.6769	0.348832	1.36327
CCTATGGGTTACCGTC-1	0.713406	1.16103	1.20084	0.731563	1.63483	0.59827	0.83429
TTGGGACACTGCCCGC-1	0.490962	1.34364	1.19529	0.881497	1.65323	0.964963	1.76228
CGAGGCTAAATATGGC-1	0.510067	1.4745	1.27371	1.0282	1.64549	0.410116	1.15363
TCAGGGTGTAACGTAA-1	0.299441	1.06265	0.95335	1.25315	1.74323	-7.5e-09	1.53242
CGAGAGATGTGAACCT-1	0.44082	1.2453	1.09568	0.969388	1.8012	0.500402	1.92235
TCGCTGGGCGGATTGT-1	0.455952	1.12531	1.02878	0.773499	1.77405	0.9557	1.70438
AGATCTCAGGTGTGAT-1	0.16661	1.11957	0.912969	1.25317	1.75824	1.33218	1.81499
TGGCCAAACTGAAGTA-1	0.628121	1.43605	1.07113	1.4338	1.70397	1.21301	1.7209
GCTTCCGTCCCTAGAC-1	0.256156	1.33969	0.969394	1.43979	1.75717	0.950271	1.6806
CAGCAGCCCGTTCCTT-1	0.640178	1.5349	1.19549	1.50179	1.83375	0.9557	1.81411
TGTATAACAGATCCTG-1	0.0914612	1.01949	0.904308	1.34751	1.77372	1.32089	1.89216
CGCGGGAATTAGGCAG-1	0.601287	1.49934	1.1442	1.21152	1.78776	1.07899	1.68852
TGCATGTGGTAATCTA-1	0.0995211	1.022	0.943702	1.2591	1.7781	1.07354	1.56798
ACAATTTGAGCAGTGG-1	3.68032e-07	0.9153	0.791509	1.2197	1.87216	1.42706	1.59107
GAGCTAAGGGCATATC-1	0.192955	1.05188	0.919529	1.43637	1.78834	1.73513	1.5499
CCAGATAGTTGAGTGA-1	0.319202	1.08319	0.971761	1.36723	1.82146	0.562335	1.57746
CCACAATGTACGTCTT-1	0.0532763	1.01379	0.911635	0.77203	1.84418	0.59827	1.79765
CAATGGATCTCTACCA-1	0.497978	1.0341	1.15236	0.886529	1.72401	1.5466	1.48314
TGTGGCAAAGCGTATG-1	0.745645	1.33343	1.22052	0.917624	1.6995	1.27303	1.67173
TAAAGCGTTAGGAGAA-1	0.601148	1.44007	1.24552	1.06285	1.67157	0.500402	1.48325
TCCGTTTAGCCTTGAA-1	0.629586	1.31133	1.23286	0.716467	1.69711	0.410116	0.830062
CAGCTCGACAAGTTAA-1	0.303972	1.34902	1.20513	0.655105	1.69005	0.693147	1.68006
GCCTATAGTGTCAGGG-1	0.356489	1.33518	1.12385	1.68738	1.76499	0.636514	1.45936
ATAGACAACGGGACCT-1	0.276351	1.31775	1.17165	1.34595	1.72632	0.59827	1.09517
CTACTATCTTTCAGAG-1	0.395656	1.64667	1.22129	1.07809	1.74058	1.21301	1.99728
GCGCTGCTTTGCATTT-1	0.267099	1.14647	1.20055	0.885949	1.70337	0.867563	1.73206
GCGCATCCAGTCAGCA-1	0.480482	1.40789	1.18268	0.751025	1.69821	1.0114	1.57737
GACTCGCGGGAATGAC-1	0.63767	1.13291	1.05146	1.1244	1.79026	-8e-09	1.75973
CTGGTAACGAGCTCTT-1	0.659063	1.54694	1.18638	1.24429	1.67472	0.900256	1.13381
TCCGGCCTAGCGTACA-1	0.656528	1.38606	1.22447	0.92492	1.74342	-8.57143e-09	1.55918
TCTAGGTGGCGACGCT-1	0.348719	1.30869	1.12184	0.995073	1.77371	1.21301	1.15388
ACGCTAGTGATACACT-1	0.436821	1.19593	1.12187	0.973837	1.80947	0.735622	1.55311
ATCTGCACCTCTGCGA-1	0.347531	1.12031	1.03493	0.747026	1.81103	0.735622	1.67457
CCTCACCTGAGGGAGC-1	0.12917	1.13067	1.0573	0.871887	1.82432	0.686962	1.91602
AGTGAGCCTCGCCGCC-1	0.236185	1.12084	0.983531	1.44339	1.82399	0.796312	1.86555
ACGAGTACGGATGCCC-1	0.267967	1.32703	1.06146	1.29038	1.84325	0.693147	1.71507
GGTACCATTAAGACGG-1	0.33385	1.43136	1.22902	0.761488	1.783	0.59827	1.50096
TTCTGCTAGACTCCAA-1	0.460577	1.51781	1.18167	1.08191	1.86507	-7.5e-09	1.86665
TAACTATTACGCCAAA-1	0.363898	1.57827	1.2072	1.39951	1.81469	-2.22045e-16	1.76205
GCATTCAAGGCAACGC-1	0.0441506	1.34148	0.98174	1.40951	0.584967	-2.22045e-16	1.79405
AGTACATCATTTATCA-1	0.460403	1.60003	1.17271	1.59767	1.8068	0.693147	1.82348
GTCGTGTCTGGTCATC-1	0.467545	1.32254	1.01781	1.51116	1.81484	0	1.37124
AGTCTAAAGTATACTC-1	0.0711942	0.944711	0.823676	0.693691	1.64195	-2.22045e-16	1.74999
CGGCCCAACCTGTAGT-1	0.252933	1.26181	1.04599	1.19807	1.54764	0	1.64653
AGGGAGACATACTTCG-1	0.166901	1.4086	1.00921	1.40002	1.47166	0	1.72849
TCCCTAGATCAATAGG-1	0.362052	1.42832	1.11001	1.36456	1.78558	0	1.76368
TCCCGTCGCGTCATAG-1	0.776551	1.29555	1.33772	1.26591	1.8142	0	1.55866
CGCATCCATCAGCCAG-1	0.40546	1.32013	1.26765	1.05184	1.74012	0	1.77674
CTGCACCTAGTCCACA-1	0.51731	1.34954	1.21284	1.30083	1.75532	0	1.54442
CGAGGATCGGGAACGA-1	0.189116	1.2699	1.23431	1.07163	1.71045	0	1.18801
CAATGAGGTTCGACTA-1	0.537257	1.47789	1.2635	1.27976	1.69549	0	1.78806
TCTGACGGGCTAACCC-1	0.403895	1.31626	1.1636	1.20348	1.66483	0	1.27501
TTCTATGCCTTTCGCA-1	0.567501	1.3889	1.2235	0.968856	1.67609	0	0.959715
AGAGTATAGTGTTACG-1	0.283298	1.23085	1.16924	0.67216	1.65607	0	0.999271
CCATTGTTTCCTCCAT-1	0.526432	1.24253	1.21774	0.881677	1.65961	0	1.43026
CTCATCACTTAGTGAT-1	0.404689	1.19379	1.22174	0.751012	1.65081	0	1.08286
CCGAAGGGCGTACCGC-1	0.543795	1.35621	1.24602	0.719426	1.6706	0	1.70098
TCAAGCTGCCTTGAAA-1	0.822485	1.4246	1.27068	0.951849	1.69364	0	1.7061
CTCATTAACGTTGCCC-1	0.961147	1.5441	1.23307	1.06018	1.72035	0	1.52562
GAAATGGCGGTGTTAG-1	1.10456	1.42061	1.22794	0.691334	1.73881	0	1.32202
TACGAACACGACTTCA-1	1.18346	1.38589	1.14935	0.769174	1.70392	-5e-09	1.33678
ACCACAAGTTTCTATC-1	1.0659	1.11347	1.08381	0.764796	1.79231	0.682908	1.69123
ATATTTAACCCTCAAG-1	1.0873	1.2653	1.15275	0.481741	1.78026	1.0114	1.73139
GATCATTCCAAACATT-1	0.969391	1.10765	1.14576	0.526045	1.80618	0.636514	1.76715
TCCAGGCGAGTACGGT-1	0.900449	1.21581	1.10914	0.660274	1.80603	0.661563	1.79257
GTTTGACCAAATCCTA-1	0.904103	1.23857	1.1662	0.888851	1.80577	0.59827	1.85912
CACAGCACCCACGGCA-1	1.07135	1.22763	1.13538	0.712563	1.8072	1.0114	1.63582
TGCAAGAATGACGTAA-1	0.968792	1.33496	1.16636	0.792548	1.81464	0.735622	1.93774
GCGAAGCCATACCCGT-1	0.90958	1.31538	1.18859	0.800899	1.78388	-8.75e-09	1.76289
TCCTTTCTTACGCTTA-1	1.11137	1.50221	1.15308	1.23791	1.77279	-8.88889e-09	1.70524
GCTGCTCTCCGGACAC-1	0.758995	1.33439	1.18968	0.562633	1.77299	0.735622	1.44221
ACTGTCTTCTTTAGAA-1	0.943112	1.31628	1.17313	1.17869	1.80257	0.500402	1.83695
TCAAACTTAGATTGTT-1	1.00496	1.26661	1.13489	0.913608	1.76293	0.562335	1.68034
CTATGTCACTAGCCCA-1	0.538967	1.12552	1.04327	0.767549	1.78719	0.686962	1.77939
TGCGCAAAGCATTTGG-1	0.440154	1.22809	1.1944	0.54646	1.75489	0.600166	1.978
TTAATGTAGACCAGGT-1	0.813051	1.38882	1.22567	0.807615	1.64757	0.585953	1.35344
GGCGGTAGGATCATTG-1	0.8593	1.32146	1.23024	0.695559	1.63633	0.636514	0.975249
GGCAATAGTCAATGAG-1	0.588503	1.44508	1.21502	0.760745	1.64248	0.348832	1.47171
ACACGAGACTCCTTCT-1	0.78769	1.58237	1.24225	1.28357	1.65875	0.636514	1.56384
GACACAAGGGAAGAAA-1	0.280922	1.23955	1.14824	0.940614	1.80271	-8.57143e-09	1.69772
TCAGCAAATGCATCTC-1	0.704231	1.41399	1.18573	0.984049	1.80766	-8.88889e-09	1.74907
GAGATCTGTCACTCCG-1	0.303389	1.11987	1.1264	0.889761	1.79604	-8.33333e-09	1.91106
ATGCCGGTCTTGCATA-1	0.44069	1.18844	1.23678	0.591428	1.65543	-8.88889e-09	1.72619
TTGGGCGGCGGTTGCC-1	0.332464	1.22451	1.10064	1.34556	1.80521	0.867563	1.68673
TTGTTGTGTGTCAAGA-1	0.370214	1.11452	1.14995	0.623748	1.78864	1.27703	1.82794
ACTGTACGATACACAT-1	0.213605	1.26491	1.12772	1.32962	1.87755	0.562335	1.84567
TCCACTTTATCTAGGT-1	0.408769	1.25447	1.16906	0.834276	1.82337	1.0114	1.74729
GGTCTGAGAATCTGGA-1	0.46676	1.30398	1.10756	1.18984	1.82325	0.410116	1.83156
TAGAAAGGTGGCGCTA-1	0.271462	1.2097	1.07956	1.00327	1.82325	0.796312	1.84025
TATGTCTCATTGTGCC-1	0.36015	1.36754	1.13186	1.43565	1.78458	0.900256	1.81557
GGATTTCACTTCTATA-1	0.220262	1.11608	1.0504	1.40763	1.8376	1.07899	1.75495
TGAGTGGTCCGTGACG-1	0.0900349	0.948732	0.876357	1.34368	1.47601	0.796312	1.57088
CGCTTTCTTGCATTCG-1	0.235032	1.17392	1.12721	1.23889	1.80791	1.0822	1.5842
ACCCAACGCCCGTGGC-1	0.138544	0.933905	0.918392	0.92779	1.78553	0.59827	1.51216
GAACGTCTCATGGTCG-1	0.285173	1.11007	1.01446	0.715767	1.81197	0.410116	1.6633
AGGGTTCCCTTTGGTT-1	0.676587	0.996167	1.16183	0.542091	1.70002	0.867563	1.40552
GTAGCTTCCTCTTGTT-1	0.411556	1.13302	1.05015	0.616463	1.73939	1.15374	1.65543
GCATGAGGGACGCGGC-1	0.40104	1.20665	1.10035	1.31133	1.7974	0.661563	1.65548
CTACCCTAAGGTCATA-1	0.271805	0.967225	0.871775	0.345839	1.72422	1.0114	1.82862
TCACCGCTCGGCACTC-1	0.448829	1.23382	1.12135	1.22967	1.81254	0.683739	2.05707
GGCTCGCGTTGAGGTA-1	0.529798	1.1352	1.11296	1.15806	1.75672	0.636514	1.54784
CTAACGAAACTTGCTG-1	0.404202	1.5203	1.12937	1.26325	1.81233	0.59827	1.75409
TTAAACTCGAATTCAT-1	0.83136	1.16526	1.11724	1.21954	1.80951	-8.75e-09	1.75048
TACTTTACTGAGCCGG-1	0.193602	1.26665	1.19297	1.24656	1.77889	0.450561	1.45438
GCTTGGATCGATTAGG-1	0.298627	1.03602	0.986605	1.0153	1.77765	-8.57143e-09	1.1531
CGGTTATCCAACAGTG-1	0.33553	1.1057	0.979923	1.43623	1.81526	-8.75e-09	1.82372
CAGACCTGTAAGTGTT-1	0.873452	1.37373	1.21354	1.40135	1.6813	0.348832	1.21992
GACGGTCAATAGAAGC-1	0.440508	1.17064	1.11715	0.786513	1.79139	0.796312	1.43004
CTGACTGCGCAGCTCG-1	0.611512	1.29386	1.26315	1.03044	1.64115	1.15374	0.514281
CCATACCTTTACTTGT-1	0.3335	1.13571	1.10613	0.977108	1.75478	0.974315	1.8489
GTAATAAAGGGCTCCC-1	0.733066	1.18298	1.24053	1.03557	1.62944	0.562335	1.51605
GTGAACTCCCATTCGA-1	0.221484	0.979331	0.903128	0.773624	1.79554	0.450561	1.90052
TCAGAACCTCCACAGG-1	0.371369	1.19958	1.17964	0.584593	1.7428	-2.22045e-16	1.71285
TCCCACTCTCTTCCGG-1	0.696125	1.19654	1.25428	1.33733	1.65492	0.867563	1.36807
ATCTTGACTTGTCCAA-1	0.311568	1.26983	1.15976	0.933363	1.74398	0.693147	1.89329
TCGGGAACGTGCCTAG-1	0.688019	1.2045	1.2324	1.1664	1.71954	0.682908	1.34434
GTTAGCCGTAAATCAA-1	0.448016	1.41856	1.15664	1.28294	1.80305	0.682908	1.5572
ATTTACTAAGTCCATT-1	0.296874	1.30994	1.19973	1.44934	1.75335	0.682908	1.24115
GGGTGCATATGAAAGC-1	0.195424	1.2442	1.01366	1.37763	1.49765	-8e-09	1.88951
TCCGAATGGTCCTGAG-1	0.401282	1.09008	0.958132	1.31459	1.80273	0.410116	2.05512
TGATGGCTGTTTCTGA-1	0.402048	1.27623	0.998116	1.03225	1.76112	-2.22045e-16	1.77921
AAATAAGGTAGTGCCC-1	0.510918	1.12876	0.979217	1.13387	1.80537	-2.22045e-16	1.87564
CCACTATCCGGGTCAC-1	0.63676	1.65928	1.21155	1.28339	1.75952	0	1.6527
ACACCACATAATTAGC-1	0.337652	1.16365	0.994681	0.839328	1.79129	0	1.69118
CGCGGTAAGTCTAGCT-1	0.283309	1.20085	1.15566	0.653949	1.71109	0	1.93196
GCGGGCATTACGATGC-1	0.444377	1.15951	1.13108	0.652605	1.70867	0	1.53463
AGGATTGCTTACGACA-1	0.310865	1.44633	1.25636	1.47825	1.67893	0	1.61214
CTCGGGATAACACCTA-1	0.612791	1.26696	1.13864	0.90621	1.69322	0	1.05931
GTCGTCTGGTTGGCTA-1	0.262936	1.1189	1.19255	0.554598	1.66625	0	1.16556
GCAATTAGTCGCACCG-1	0.726127	1.28633	1.21532	0.990329	1.67615	0	0.725833
GTGACCTAAAGAATAA-1	0.70897	1.31246	1.23648	0.822524	1.6671	0	1.18828
CTGAGCGAGACTTATT-1	0.635164	1.46726	1.23877	0.826514	1.65689	0	1.2397
CAAGACTCAGAAGCGC-1	1.03593	1.51801	1.20623	0.801656	1.69841	0	1.6193
ACTTCGCTAGCGAGTG-1	0.833371	1.17331	1.09617	0.38924	1.72301	0	1.19224
AAATGGTCAATGTGCC-1	0.857629	1.4069	1.22937	1.20136	1.71005	0.500402	1.72314
CGTATTAAGAGATCTA-1	0.64986	1.00719	1.02254	0.898065	1.79911	1.27703	1.55489
ACTGTCCAGGATTATA-1	1.08739	1.25329	1.18412	0.824521	1.77207	1.00424	1.78498
CGGGCAGCTAAACCGC-1	1.06831	1.13	1.08698	0.430875	1.80599	-8.33333e-09	1.59826
TTGCTGATCATGTTCG-1	1.12881	1.53239	1.18067	0.868803	1.8257	0.682908	1.93383
TATGGGTACGTATCGT-1	0.801536	1.00105	1.02456	0.479281	1.81103	0.450561	1.6317
CAGCTCACTGAGACAT-1	0.961686	1.4564	1.21879	0.714341	1.74114	0.636514	1.70229
GGGACTGCATAGATAG-1	0.764894	1.49487	1.19673	0.698998	1.76068	0.974315	1.57167
ACGCATTCGTGAGTAC-1	0.992128	1.46467	1.20362	0.751219	1.72677	1.0114	1.82354
CTCTGGACGCCTGGTG-1	1.03719	1.4653	1.19793	0.694757	1.75395	0.943348	1.50647
AGGGTTTAGTTCGGGA-1	0.799579	1.48507	1.25626	0.76384	1.72122	0.59827	1.65386
GGGAGAACTCACAGTA-1	0.692875	1.28327	1.1772	0.719121	1.81935	1.32089	1.7877
ATCAATCTGGGCTGCA-1	1.02129	1.18708	1.16103	0.95056	1.81234	1.32966	1.57258
TCTTCGATACCAATAA-1	0.893011	1.45528	1.20251	0.922284	1.77528	0.37677	1.79679
ACGTAGATTGCTGATG-1	0.684107	1.27527	1.17427	0.838814	1.78674	0.897946	1.88478
TCTTGATGCGTAGCGA-1	0.893744	1.32425	1.19357	0.934958	1.80436	0.325083	1.63978
GGGCTGCCTAGGGCGA-1	0.785416	1.35451	1.17642	0.994267	1.81551	1.09861	1.78545
CTCTCACAATCGATGA-1	0.919736	1.28775	1.18238	0.871277	1.82152	0.585953	1.58068
CCAAGCGTAACTCGTA-1	0.857466	1.61278	1.21408	0.985293	1.80476	0.679193	1.93771
ACAACAGCATGAGCTA-1	1.03512	1.38043	1.2089	1.50052	1.8244	0.686962	1.7722
GTCCCAACGTAAAGTA-1	1.00212	1.42199	1.20732	1.23725	1.82033	0.661563	1.86282
TCGGAGTACATGAGTA-1	0.891787	1.57572	1.22129	1.4582	1.80334	-8.75e-09	1.99985
GGGAGTTAATGAGGCG-1	0.932774	1.68239	1.28605	1.16871	1.81422	1.06086	1.88138
CCGGGCGGTCTCGTCA-1	0.339506	1.32026	1.13537	1.00331	1.81147	-8.75e-09	1.80652
CCGTAAGTTGGTCCCA-1	0.543138	1.3714	1.20699	1.49889	1.81303	1.0114	1.86665
GGAGGGCTTGGTTGGC-1	0.277097	1.04439	1.03231	0.827089	1.80391	0.693147	1.62586
TCGGACGCCCAGCCCA-1	0.107404	0.98824	0.954063	1.08103	1.82177	0.867563	1.88837
TCTGTGCCATCATAGT-1	0.445257	1.13716	1.01984	1.12467	1.81766	1.0114	1.7574
GTACTGGAGTTAGACC-1	0.185763	1.19637	0.99022	1.1215	1.84561	0.682908	1.789
GGAATGCGCTAGCGTG-1	0.221902	1.12786	1.0117	1.44863	1.78429	0.410116	1.68083
GTGTGAATAACTTAGG-1	0.417791	1.21951	1.13202	1.3903	1.83799	0.500402	1.87271
GGTCGGCCAGGAGCTT-1	0.182887	1.10511	1.02862	1.42036	1.73632	1.0114	1.72415
TAGCCGGCGGTCAGCG-1	0.451181	1.45003	1.16749	1.52266	1.81474	-7.5e-09	1.95348
CGGGTGTACCCATTTA-1	2.5374e-07	1.0398	0.971276	1.3674	1.53391	0.410116	1.67536
AGTGATTCAAGCAGGA-1	0.49698	1.49203	1.20531	1.58188	1.81307	-8.33333e-09	1.82695
GTTGGATTGAGAACAC-1	0.491735	1.10394	1.02403	0.813418	1.79789	1.33218	1.71607
CACACGCGCTGTCTTA-1	0.297252	1.1181	1.23359	0.416403	1.68386	0.693147	1.35183
TAGACGCCCGTACCGG-1	0.28203	0.945109	0.846517	0.893553	1.79881	1.00424	1.51238
GGTTTCAATCGGTCAG-1	0.525101	1.09889	1.17039	0.45258	1.70525	0.562335	1.59688
AATCTGCGTTGGGACG-1	0.419794	1.0382	1.00971	0.63862	1.81347	-7.5e-09	1.78854
TTACGGATGGTTCGAG-1	0.273579	1.17745	1.10584	0.631509	1.79161	0.636514	1.71465
CGGCAGGGTCGGGTTG-1	0.484091	1.16218	1.06022	0.761287	1.81245	0.636514	1.81756
GCTTTCAGAGGAGGTG-1	0.460833	1.19994	1.00133	0.806907	1.8168	0.450561	2.08068
TCTTCCCATGGGCACA-1	0.24429	1.00474	0.97746	1.15141	1.8024	0.410116	1.74145
TACCGCGGACTTGCAG-1	0.165541	0.988682	0.888886	1.07927	1.76128	-8.57143e-09	1.72936
AGAATTATGGATTCGA-1	0.262967	1.09832	1.00429	0.776638	1.78519	-8.57143e-09	1.54241
ATTGATGAGTCCTAAC-1	0.335866	1.12992	0.953005	1.27472	1.75767	0.867563	1.34135
TAGGTCGCCGGAACTG-1	0.676145	1.46664	1.24331	1.37373	1.68397	0.693147	1.54201
TAACCTACCGTCCGAG-1	0.743725	1.25933	1.16356	1.3962	1.64908	0.636514	0.440151
CTTAGTAGGCCTACAG-1	0.344425	1.28098	1.18694	0.555891	1.62286	1.00424	0.328583
CTAGATGTGAGTGTAA-1	0.418715	1.09838	1.16381	0.547529	1.64125	-8.57143e-09	1.37695
ACTCCCGAATTCGTTT-1	0.376332	1.11833	1.25552	0.226537	1.63478	-8.88889e-09	0.114063
GTTCATCGTTTGGCTG-1	0.448572	1.06059	1.10822	0.679583	1.6568	0.848686	1.13176
ACTTTACCCTCATGAA-1	0.338779	1.3072	1.15064	0.764529	1.66068	-8.75e-09	1.53223
GCGAGAGTTGCGTCCA-1	0.539923	1.23547	1.17315	0.681005	1.70563	0.661563	1.72915
GTTCGGGCGTACCATT-1	0.345888	1.19571	1.17387	1.25252	1.63437	0.900256	1.15381
CGACTTTGTATAGCCT-1	0.57085	1.22966	1.05453	0.982051	1.76365	-8.75e-09	1.92244
GCCATCGATGCTGCAT-1	0.66263	1.31713	1.20541	1.55822	1.68732	0.661563	1.61142
GCATTTCCAAGGCTCC-1	0.767869	1.03078	1.07148	0.544104	1.76019	0.796312	1.42176
ATGTAAGGCTGCTCTT-1	0.562189	1.22712	1.18595	1.24891	1.75356	0.59827	1.67273
ACGTTCGCAATCAATT-1	0.249388	1.15573	1.08507	0.960241	1.78353	0.867563	1.64895
GTGACGAGGGTGACCC-1	0.647619	1.24951	1.12956	0.889656	1.8042	-5e-09	1.78908
ATTATAGCTACTTTAC-1	0.358239	1.0102	0.910042	1.30909	1.72447	0	1.77472
CGTGTGTTAAACCCTG-1	0.497073	0.818644	0.873905	0.954632	1.79855	0	1.4887
TTGGTATGGCTTGTGT-1	0.733359	1.07001	1.01798	0.804625	1.78495	0	1.12222
CATTCCCATTCCGTCG-1	0.439551	0.958371	1.02577	0.665592	1.73906	0	1.53094
TGCCGAAAGCGTATTC-1	0.291581	1.18367	1.09943	0.466031	1.75022	0	1.40398
CAACACATCTCCTGCC-1	0.393716	1.22582	1.13339	1.33841	1.7125	0	1.34283
CTGCCTCATATGCAAC-1	0.6751	1.03011	1.0571	0.38969	1.73664	0	1.86693
TCCCGCCTATGTGCGT-1	0.652484	1.30271	1.02445	1.09089	1.69204	0	1.28534
GGTTACCCGACACTTT-1	0.363377	1.22801	0.98599	0.865403	1.72276	0	1.84601
CCAGCGGGATCACCAG-1	0.789529	1.16967	1.21043	0.934548	1.67475	0	1.28794
ATGTTTCGGCCCGGAG-1	0.662379	1.16192	1.06723	0.877664	1.72363	0	1.41169
GCGTCTAACCTCCTAA-1	1.11835	1.02045	1.14088	0.623141	1.68648	0	1.33022
ATCAGGTAGCTGACAG-1	0.878366	1.15842	1.17706	0.695521	1.70598	0	1.36878
GCAGGACTATAGAATA-1	0.943899	1.55944	1.22475	0.864118	1.6562	1.03485	0.8168
TACGAGAACTTCACGT-1	1.08003	1.39148	1.19043	0.6612	1.76622	0.562335	1.32839
CGTTGTTTCAATTCCC-1	1.03166	1.02463	1.19768	0.975665	1.6957	-5e-09	1.32223
GCAAATATTACGCTTT-1	1.28436	1.22499	1.14528	0.631924	1.74603	1.06086	1.6755
ATTGCTGCTCCTCCAT-1	0.907896	1.12612	1.08748	0.563927	1.74172	0.304636	0.979893
GCCGAAATTCCTACGT-1	1.01844	0.971917	0.853988	0.45514	1.69636	0.348832	1.65391
GGGTCACCGTGACGGT-1	0.93981	1.18504	1.03857	0.508894	1.79343	0.735622	1.61258
CGTTTCGCTCATTACA-1	0.824954	1.16382	1.05078	0.516647	1.80141	0.59827	1.51284
ATAAAGGCTCGGTCGT-1	0.876987	1.23132	1.13708	0.781002	1.78319	0.450561	1.79964
CACTAAAGTTGCCTAT-1	0.654099	1.36895	1.21188	0.948198	1.6858	0.9557	1.53895
GTGCTCAAGTACTGTC-1	0.8008	1.40421	1.21637	0.831712	1.7375	0.636514	1.72607
CCATGCCTGTTTAGTA-1	0.512197	1.29792	1.20603	0.742092	1.67551	0.867563	1.42331
TCTAGTTATCAGAAGA-1	0.978352	1.31053	1.15899	0.808411	1.76409	1.0114	1.67522
TTGTAATCCGTACTCG-1	0.928137	1.27506	1.18094	0.607707	1.75244	0.410116	1.64534
TCCCAGCTTTAGTCTG-1	0.964639	1.32649	1.1953	0.894429	1.74891	0.500402	1.63064
CTACGCACGGAGTACC-1	0.864653	1.21599	1.1323	0.919187	1.80061	0.661563	1.69907
AAATTAACGGGTAGCT-1	0.998491	1.32227	1.14173	0.79405	1.79532	0.9557	1.56985
CGGCCACGCACAAAGT-1	0.347749	1.37898	1.15029	0.601291	1.73671	0.682908	1.7823
GAAGCGTGAGGAATTT-1	0.837486	1.39123	1.22263	0.702922	1.70809	1.00424	1.33497
ATATCTTAGGGCCTTC-1	0.498798	1.4056	1.226	0.865562	1.68106	0.636514	1.79288
ACGCGGGCCAAGGACA-1	0.870397	1.49777	1.2226	0.941829	1.72328	0.636514	1.78526
GCGAGTTCTGCAAAGA-1	0.818384	1.44044	1.22884	0.919429	1.71784	1.0822	1.59855
TATTCGTGCCAGAATA-1	1.0214	1.42951	1.18143	0.914021	1.75107	0.59827	1.66023
AGGGCTGCAGTTACAG-1	0.953712	1.48053	1.19023	0.872271	1.70354	0.673012	1.2075
CTAGCATAGTATAATG-1	1.03127	1.3944	1.17666	1.09613	1.7733	1.09861	1.77427
TAGGTTCGAGTTCGTC-1	0.754043	1.44196	1.23639	0.661609	1.67325	0.636514	1.79262
GAATTATAGTGAAAGG-1	1.02979	1.65928	1.3272	1.04154	1.76742	0.348832	1.69723
GCGCTAATTGAATAGA-1	0.959466	1.48367	1.22158	0.801354	1.77565	0.636514	1.64976
ATGCGACAGTCCCATT-1	0.543519	1.44494	1.21957	0.917025	1.75123	0.93477	1.49812
GGTAGTGCTCGCACCA-1	0.861914	1.20157	1.1888	0.941324	1.73504	0.950271	1.3131
AAGCTCGTGCCAAGTC-1	0.782753	1.56235	1.26475	1.03724	1.67934	0.796312	1.57955
TATTCAATTCTAATCC-1	0.979646	1.45792	1.19608	1.49357	1.76951	1.00424	1.65604
TTCAAAGTCTCTAGCC-1	0.553053	1.38131	1.21114	0.6557	1.7013	1.0101	1.56482
TTGAATATGGACTTTC-1	0.762958	1.48755	1.22707	1.25941	1.72948	-8.75e-09	1.69947
AAGAGCTCTTTATCGG-1	0.487945	1.67769	1.24946	0.952995	1.69722	1.41848	1.51876
TTACTCCGGCCGGGAA-1	0.54485	1.55925	1.21081	0.988433	1.81635	1.31078	1.897
AAACGAGACGGTTGAT-1	0.662298	1.46763	1.19258	1.15621	1.81139	0.59827	1.35714
GCTAAGTAGTTTCTCT-1	0.434904	1.26273	1.1749	1.33723	1.81199	1.47508	1.49447
ATAACGCCGGAGGGTC-1	0.342684	1.13596	1.03329	1.17527	1.79312	0.796312	1.78929
GGATCCGGAATATACT-1	0.54395	1.30221	1.13416	1.306	1.7661	-8.75e-09	1.73868
TGAAAGGACCTGACTC-1	0.401746	1.36594	1.14999	1.21779	1.82395	0.500402	1.79771
TCCGCGGCAGCATCTG-1	0.332982	1.19957	1.0413	1.57056	1.7168	-6.66667e-09	1.57174
TGCATATGTCTGTCAC-1	0.41214	1.50229	1.16551	1.52155	1.77241	0.410116	1.82963
TGTAGGAGAAATTTCC-1	0.336169	1.37179	1.08437	1.55534	1.67885	0.693147	1.85207
AGTGAGACTTCCAGTA-1	0.610301	1.41033	1.14317	1.57262	1.80583	0.9557	1.86336
CCCAAACATGCTGCTC-1	0.472463	1.30096	1.1545	1.48205	1.81634	0	1.83169
GCTTATGAAGCAGGAA-1	0.992454	1.61805	1.26036	1.53558	1.81852	1.0114	1.68673
TTCTAACCGAAGCTTA-1	0.615909	1.25568	1.18368	0.683423	1.6624	1.05492	1.67928
GGATGTCCTTACCGCA-1	0.406716	1.26671	1.08746	1.31515	1.69177	0.974315	1.61884
AGGGTGCTCTCGAGGG-1	0.714664	1.35596	1.20614	0.818116	1.73547	1.33218	1.467
AACTCTCAATAGAGCG-1	0.680872	1.46122	1.17098	1.36203	1.81665	1.0114	1.83702
TCTGAATTCCGTACAA-1	0.56528	1.17413	1.09897	0.906343	1.82418	0	1.70716
GCGTGGTACTGGGTTA-1	2.71986e-07	0.999291	0.904046	0.797798	1.81192	-2.22045e-16	1.81983
CGTCGGATAGTGTTGA-1	0.303352	1.14523	1.02057	0.890909	1.81161	0.693147	1.82165
ATATGTCTCCCTAGCC-1	0.477829	1.27952	1.12163	1.37968	1.80463	1.05492	1.7609
TCTTTAAGACTATGAA-1	0.435407	1.32993	1.15817	0.624426	1.72802	0.950271	1.70788
TCATTTAAGTCTCCGA-1	0.402114	1.52673	1.22658	0.974764	1.64434	0.867563	1.39847
GATATTGAGATTGGCG-1	0.401976	1.40417	1.21804	1.3764	1.66214	0.59827	1.62912
TGACATCGAGCGGACC-1	0.883768	1.54031	1.25816	1.1703	1.64198	0.410116	1.3078
GCGTAAATGGCCATAA-1	0.278233	1.32194	1.16351	0.635034	1.64911	-7.5e-09	0.726133
ATTGTACAACTCGGCT-1	0.79216	1.46444	1.16062	1.19744	1.66991	1.58109	1.44753
TACGCTATAGAAACCT-1	0.567677	1.18919	1.19371	0.247127	1.68374	0.693147	1.21016
CACCCAAATCTTATGT-1	0.347438	1.23808	1.10134	0.588509	1.7107	0.9557	1.75267
AGATGATGGAGTCTGG-1	0.749352	1.10438	1.13701	0.618326	1.73977	0.410116	1.63967
CCACGGTGCCCGGTAG-1	0.561011	1.07993	1.06343	0.729452	1.79987	1.56071	1.72808
TCAAGAAATACTAGCT-1	0.642569	1.11585	1.03295	0.860594	1.79048	1.00272	1.65087
AGGTATAATTGATAGT-1	0.573941	1.06804	1.02763	0.82142	1.79509	0.59827	1.62973
CAAGGTCCTATAGGCT-1	0.444257	1.22704	1.11419	0.525141	1.74807	0.9557	1.76382
CCGGCACGACCGTTTC-1	0.587044	1.07641	1.04119	0.875127	1.80233	-8.57143e-09	1.87057
ACCTCCGTTATTCACC-1	0.654467	1.28826	1.23174	1.0314	1.75636	0.37677	1.76191
GCAGCCTATATCACAT-1	0.490877	1.13821	1.15458	0.309973	1.77965	0.450561	1.69034
GGTATAGTGACACATA-1	0.54612	1.06755	0.985354	0.272656	1.7957	-7.5e-09	1.84469
AAATTCCAGGTCCAAA-1	0.334548	1.07289	1.02634	0.62742	1.8057	-6.66667e-09	1.69088
TCTTTAGCAGGCGAAC-1	0.635733	1.04793	0.922173	1.24252	1.80166	0	1.78391
TATTGACATTTCTGCC-1	0.395891	1.04213	0.902702	1.416	1.77852	0	1.48439
TCTGATCGGGTGCTAG-1	0.461393	1.05521	1.01695	1.21907	1.79656	0	1.63575
GGCCCGGAGCATGTCT-1	0.424672	0.962358	0.863916	1.07223	1.70833	0	1.78996
GGGCGCAGCGTTACTC-1	0.569648	1.10024	1.06567	0.709731	1.79332	0	0.852798
TTGGCGATCCGAATAT-1	0.447611	0.899381	0.91237	1.0325	1.80452	0	1.49096
CCACGTAAATTAGACT-1	0.561645	1.1181	1.08006	1.14147	1.79334	0	1.59031
TCTGATTGGAAATGGA-1	0.598355	1.09844	0.969107	1.03669	1.77525	0	1.9457
ATGGCGGAATAGTCGC-1	0.931577	0.865722	0.948677	0.327145	1.78483	0	1.49945
ATCGCTTTACGTCTCA-1	0.717456	1.03783	1.05923	0.897533	1.76008	0	1.28935
TACGTGCAAGGTTCCT-1	0.831849	1.39847	1.11541	0.762261	1.75474	0	1.59927
GATCTTTGCAGGGTAT-1	1.02129	1.33983	1.23174	0.767608	1.67248	-7.5e-09	1.56621
GGGTACTTCATGAACT-1	0.962975	1.25037	1.18112	0.749445	1.76351	0.683739	1.73984
GCCGCTTGTGAGAAAC-1	0.914254	1.11964	1.03997	0.977854	1.79386	1.15374	1.54878
CCTGTAAGACATGATA-1	1.08135	1.41159	1.09726	0.605264	1.76606	-8.88889e-09	1.55946
CGACAGTTCGCGTTAT-1	1.23843	1.37913	1.18624	0.898145	1.70323	-8.57143e-09	1.68791
ACGATGCATATGTTAT-1	1.00795	1.33919	1.16319	0.613167	1.79565	0.348832	1.66375
TGTTCCGCTTCCATGA-1	0.682306	1.08903	1.04837	0.327578	1.80091	0.661563	1.73721
GGATGACGCGAGTTTA-1	1.01708	1.22296	1.09315	0.589333	1.77642	0.693147	1.73496
GAAGTTTCCACTCAAT-1	1.12745	1.16047	1.10733	0.767477	1.7995	0.450561	1.55464
GCGAGGCCCGAGCAGA-1	1.05707	1.15097	1.11163	0.524049	1.80584	0.500402	1.61613
CATACTATGTAATTGT-1	1.13124	1.06109	1.01971	0.530195	1.80134	0.682908	1.81383
CCAATGTCACAGCAAG-1	0.968691	1.17608	1.12864	0.785864	1.78369	0.59827	1.83537
GTTGGATTTGCGTTGG-1	0.94618	1.27066	1.15272	0.680953	1.75233	0.661563	1.83796
GGGAGGATGCCCGAAA-1	0.973414	1.29999	1.13906	0.591304	1.77632	0.686962	1.67353
GATCGCGGGCTCTCCA-1	0.432848	1.03716	0.920773	0.331675	1.80348	0.410116	1.88629
GTTCGCCATAAGTGCC-1	0.661733	1.43039	1.22704	0.768462	1.76075	-8.57143e-09	1.96215
AGATTATAGGACGTTT-1	0.714722	1.05977	0.936014	0.401127	1.79705	0.735622	1.8309
TCGAGACCAACACCGT-1	0.935088	1.35692	1.13331	0.617255	1.8126	0.636514	1.89106
TATGGGACCGAGCAGG-1	0.454539	1.42326	1.23792	0.779383	1.72631	0.500402	1.33917
GATGCGTCCTGCATTC-1	0.868872	1.47136	1.24161	0.833991	1.70541	0.450561	1.90707
TATGGTCTGAGTAACA-1	0.49788	1.33952	1.22163	0.858434	1.73252	0.500402	1.07583
GCATAGAGCACTCAGG-1	0.555464	1.38891	1.20185	0.960633	1.72004	0.410116	1.63885
CTTCATTGTCAGTGGA-1	0.402178	1.32754	1.24973	0.906467	1.67941	-8e-09	1.54838
GCAGATTAGGGATATC-1	0.444131	1.40468	1.22113	0.990296	1.71962	0.682908	1.59143
CCTGTCGCCCGTAAAT-1	0.633887	1.23873	1.20625	1.10359	1.65661	1.15374	1.01469
CAATTTCGTATAAGGG-1	0.49004	1.25162	1.18803	0.899585	1.70786	0.693147	1.54122
GTACACTTACCTGAAG-1	0.850783	1.45188	1.23269	1.01802	1.702	1.0822	1.21832
CCAGCCTGGACCAATA-1	0.649691	1.49132	1.19752	0.888243	1.73976	0.59827	1.39084
ATGGAGCAGGCCGTGA-1	0.59033	1.44027	1.21275	1.30328	1.759	-8.75e-09	1.64464
GTCATTAGAGCGAACG-1	0.741499	1.38382	1.22453	0.850074	1.66912	1.00424	1.39185
AAGACTGCAAGCTACT-1	0.63048	1.43327	1.22529	1.0828	1.73999	0.686962	1.66672
CTAGTCACGTCTTAAG-1	1.02291	1.6531	1.23585	0.948007	1.69391	1.21301	1.65083
ACTCTTGTATAGTAAC-1	0.696565	1.47086	1.22463	0.854226	1.70766	0.858741	1.63438
ATTAGGCGATGCTTTC-1	1.00099	1.4858	1.23548	0.855348	1.71933	1.00272	1.38902
TGGACTGTTCGCTCAA-1	0.603452	1.62001	1.24031	0.851416	1.71249	1.26586	1.59287
CCACCCAAGGAAAGTG-1	0.86522	1.48168	1.24575	1.03099	1.71999	1.24544	1.19396
ACTCGTCAGTAATCCC-1	0.668043	1.34624	1.22116	0.972175	1.75008	1.24068	1.63736
GGTGATAAGGAGCAGT-1	1.05261	1.50262	1.16599	0.925224	1.8101	1.07899	1.69869
AAGAGGCATGGATCGC-1	0.557984	1.18563	1.10035	0.806082	1.79697	-8.75e-09	1.88888
CACGTTCGTGCTCTAG-1	0.461132	1.22327	1.06615	0.736785	1.79343	0.636514	1.98662
CTATTTGGTTACGGAT-1	0.71847	1.3869	1.17614	1.37164	1.81659	0.450561	1.7953
GTACAGAGGCAAGGGT-1	0.794833	1.55071	1.18915	1.2817	1.82412	-8e-09	1.78842
GGGCCGGCCGAAGTAC-1	0.428761	1.43795	1.18134	1.63152	1.78358	0.59827	1.98565
CCTGAACGATATATTC-1	0.616941	1.73943	1.20354	1.64759	1.75122	0.37677	1.79824
CCGGGCTGCTCCATAC-1	0.272893	1.42481	1.12922	1.50909	1.75003	1.07899	1.79948
TACTTGTTAGTAGTCC-1	0.543463	1.43659	1.17364	1.33317	1.83323	0.693147	1.79255
CCTAGGCGTAGCGATC-1	0.488029	1.40555	1.15171	1.22855	1.79471	0.693147	1.82334
CTGGCGCACAGGTCTG-1	0.714798	1.7201	1.23825	1.64205	1.83858	0.37677	1.846
ACTTATACTTACCCGG-1	0.349112	1.27267	1.08963	1.55391	1.84302	1.07899	1.84133
GAAGTCTCCCTAGCGA-1	0.389093	1.3198	1.12726	1.23511	1.81778	0.500402	1.77667
ACCGATGGTAGCATCG-1	0.250441	1.28778	1.03024	1.58514	0.776112	0.900256	1.75512
CGAGTTTATCGGACTG-1	0.589404	1.43355	1.18652	1.16025	1.82815	-8.33333e-09	1.7107
CATAACGGACAGTCGT-1	0.572441	1.59311	1.12525	1.5261	1.68195	0.562335	1.6416
TGACGATGCACTAGAA-1	0.651357	1.35422	1.1105	0.919247	1.74784	0.450561	1.70753
TAGGGAGCTTGGGATG-1	0.423065	1.32593	1.06871	0.966243	1.81355	0.59827	1.45421
AGGGTCGATGCGAACT-1	0.748437	1.64981	1.24215	1.54548	1.74614	1.03972	1.45869
TATATCCCTGGGAGGA-1	0.741137	1.63764	1.23622	1.29229	1.66591	1.0114	1.10058
CATCTTACACCACCTC-1	0.656857	1.67127	1.22245	1.6723	1.76826	-8.57143e-09	1.92603
GTGCGACAGGGAGTGT-1	0.738073	1.74179	1.17672	1.37796	1.66309	0.410116	1.53233
CCGATCTCAACCTTAT-1	0.698867	1.53618	1.25326	1.64903	1.7156	0.9557	0.934977
ACGATCATCTTGTAAA-1	1.02834	1.59183	1.26581	0.904381	1.67511	1.32966	1.31907
GAAAGAACAGCGTTAT-1	0.731095	1.38395	1.21685	0.751654	1.69673	1.33218	0.592003
CTAGGTCTGAAGGAAT-1	0.647484	1.3693	1.2165	0.698141	1.6923	1.33218	1.34463
ATATCAACCTACAGAG-1	0.699828	1.37248	1.17485	0.842033	1.70624	1.07899	1.66948
AAATAGCTTAGACTTT-1	0.619011	1.1767	1.16333	1.1112	1.73974	1.56071	1.33807
GCGACATGTAAACATC-1	0.652188	1.24217	1.11081	1.16873	1.80745	0.693147	1.79004
ATAAGTAGGGCGACTC-1	0.499394	1.06529	0.965914	0.80251	1.7996	1.0114	1.69718
GCGAGCGCATGCTCCC-1	0.579887	0.999118	0.897997	1.20186	1.77666	0.682908	1.58634
AGGGACCGGCTGCGTT-1	0.583992	1.16928	0.985372	0.496146	1.79923	0.9557	1.85932
CCTATGAAGTGGTGCC-1	0.817417	1.11043	0.984527	0.550981	1.80696	0.500402	1.6989
GCTTACGTAGTTAGTA-1	0.608327	1.03594	0.917283	0.485803	1.72194	0.950271	1.44892
CATACTTAGGCAATAC-1	0.692621	1.09137	0.978428	0.34645	1.8044	-8.57143e-09	1.78466
CCTGTCCCTCACGTTA-1	0.478738	1.06199	0.935893	0.789531	1.75492	1.32966	1.82519
CAATGTGCCAACCCTT-1	0.472558	1.02171	0.945099	0.467854	1.77401	0.500402	1.67903
GTTAAGTTAGAGTGGG-1	0.351096	0.946347	0.856375	1.13708	1.74866	0.682908	1.63778
CTGGGATACGCTACCC-1	0.340367	1.10416	0.954698	0.598808	1.78755	0.450561	1.7363
AACCTGTCACGGAATT-1	0.327568	0.997191	0.892514	1.05771	1.76777	-5e-09	1.6932
ACTGCGGACACACCGT-1	0.400961	0.934139	0.860982	0.797556	1.80625	0	1.66586
CCGTGAGGCATTCATG-1	0.253441	0.89358	0.865964	0.751743	1.80985	0	1.61791
GCCCAGATGCTGGAGA-1	0.345542	1.00708	0.952397	0.407176	1.80641	0	1.69815
TCTGGCCGTTCAAGTT-1	0.454478	1.04168	0.839518	0.740878	1.79859	0	1.59304
ATACGAAGGCTTTCCA-1	0.546732	1.0326	1.03572	0.493599	1.79266	0	1.28971
GATCCGAATATAAGTG-1	0.428729	1.12906	1.0254	0.263597	1.78589	0	1.67104
GCGGCTCTGACGTACC-1	0.148756	1.21813	1.06426	0.693206	1.79604	1.67375	1.68086
ACGTTAGATTTGCCCG-1	0.406102	1.01376	1.04273	0.245889	1.77248	0.410116	1.53958
GAGAGGGCGCGAGGTT-1	0.747604	1.21446	1.09727	0.410312	1.79491	-7.5e-09	1.93353
GCGTCTCTGCATTGGG-1	0.844629	1.07519	1.06717	0.703956	1.68238	0.693147	1.31472
GCAGCACACAGCCCAG-1	1.01321	1.27372	1.05128	0.523073	1.80408	0.59827	1.65237
CAGGCCGTTTGGGTGT-1	0.605193	0.939432	0.954119	0.18138	1.80524	1.38629	1.65582
AACTCAAGTTAATTGC-1	0.578843	0.935566	0.919422	0.648221	1.20312	0.9557	1.628
CTTCGTAGATAGGTGA-1	0.888346	1.0819	1.04293	0.462557	1.77883	0.410116	1.72576
TGCAGAGTACCGAGCA-1	0.985126	1.04757	1.01645	0.27131	1.79534	-8.75e-09	1.73297
GAAGTGATTTATCGTG-1	0.894983	1.18296	1.17473	0.412231	1.75599	1.06086	1.88378
CGCTACGGGACATTTA-1	1.04282	1.24015	1.11391	0.68407	1.77991	0.693147	1.81512
CCACACTGAGATATTA-1	0.88806	1.28214	1.1307	0.863112	1.76661	0.897946	1.60168
CGATCCGACCCAGTGC-1	0.792289	1.22721	1.18367	0.533478	1.76391	0.661563	1.88887
CTGTACTTCTTAGCAT-1	0.645567	1.09479	1.08556	0.201754	1.79585	1.03972	1.82394
ACTTATTAGGATCGGT-1	0.875035	1.14225	1.15164	0.343664	1.75032	0.974315	1.41475
TAGTCCGCAGAGAATG-1	0.647056	1.05959	1.01015	0.553329	1.5421	0.950271	1.49226
TTCACGAAAGGATCAC-1	0.680105	1.15697	1.06492	0.936458	1.77246	0.867563	1.57791
TACATTTCTAACGTGC-1	0.141987	1.04277	0.890049	1.15917	1.50079	-2.22045e-16	1.60964
ACCATATCCGCAATAA-1	0.590684	1.41222	1.14083	0.820489	1.7553	0.636514	1.9237
CACTCAAGAGCTATGG-1	0.0386568	1.08787	0.909736	1.05356	1.77316	0.500402	1.77935
TGTACGAACAAATCCG-1	0.505924	1.33216	1.13326	0.91532	1.81903	1.05492	1.62394
ATCATCCAATATTTGT-1	0.16917	1.17345	0.960566	1.31123	1.67523	0.636514	1.66084
CGCTATTCTTAGGCTC-1	0.288414	1.17049	1.10269	0.550267	1.79353	0.636514	1.95086
TGGCAGCAGTAATAGT-1	0.336442	1.11065	1.02155	0.618793	1.80469	0.500402	1.86013
TCACGTGCCCGATTCA-1	0.548564	1.19114	1.09209	1.35976	1.81183	-8.33333e-09	1.88996
CATACGGCGTCTGGGC-1	0.745465	1.28527	1.17436	0.71881	1.79136	0.693147	1.67497
CACATGATTCAGCAAC-1	0.258487	1.12655	1.00899	0.536872	1.80807	1.0114	1.85948
GCTAGTAGAGCTTGTA-1	0.679802	1.28819	1.18077	0.76113	1.74241	-8.57143e-09	1.89676
TGCTGTTGAAGAACTC-1	0.534758	1.42971	1.10658	0.69202	1.80695	0.59827	1.85917
CGGAGCATGGCGATCC-1	0.580709	1.41895	1.19708	0.713659	1.73472	0.450561	2.04908
TAGCGTTGGGTCTTAC-1	0.817861	1.76302	1.33751	1.1406	1.68671	0.950271	1.52348
GTAGCGGCTATACACT-1	0.820569	1.63671	1.29472	1.06475	1.71745	0.867563	1.42028
TAACATACAATGTGGG-1	0.93947	1.66766	1.26345	0.863516	1.70015	0.9557	1.38756
TCTTCGAATAGACGTT-1	0.501793	1.38453	1.25918	0.907136	1.62991	0.936888	1.07104
GATCGTGACTGATATC-1	1.19752	1.64032	1.19743	1.12485	1.72109	1.06086	1.80613
GATCCGGGAATTAACA-1	0.878602	1.54638	1.3269	0.990971	1.67796	0.995027	1.71845
TTATATACGCTGTCAC-1	0.949787	1.29018	1.22597	0.698277	1.73046	1.07354	1.92241
GTCGCGTAACCCGTTG-1	1.18636	1.39799	1.19673	1.29401	1.63553	0.636514	0.977529
AGCTCTAGACGTTCCA-1	0.940615	1.41501	1.23282	0.786427	1.68398	1.05492	1.6793
GTCAAGCGGACTCGGG-1	1.02038	1.34028	1.1934	0.659035	1.72027	1.27703	1.80618
CGAGGGACTGCGGTCG-1	0.978169	1.42433	1.22311	0.948555	1.74326	0.693147	1.37023
AATCGCCTCAGCGCCA-1	0.797188	1.13226	1.14738	1.00497	1.7891	1.0114	1.68994
CTTGTTGCTGAGTCAA-1	0.754009	1.43246	1.21579	0.704414	1.74806	0.682908	1.84174
GATATGAGACACTAAC-1	0.82074	1.40479	1.21236	1.26918	1.79459	0.867563	1.8324
TTATGATCTTAACGAA-1	0.670037	1.59022	1.17532	1.23824	1.82291	1.0114	1.99236
CGCCGCCCATGCCTGT-1	0.951214	1.74991	1.23983	1.77336	1.83328	1.00424	1.56675
CTGGGATAAATAATGG-1	0.488613	1.56452	1.19203	1.55374	1.77475	0.673012	1.74771
GTGCCCGTTCGGATTC-1	0.733542	1.40381	1.14266	1.53994	1.79229	-5e-09	1.72819
TTCAATACTCTGAATC-1	0.329955	1.179	0.941794	1.45848	1.72227	-6.66667e-09	1.71628
CGCACATGTCCACTAC-1	0.716091	1.45266	1.18755	1.36022	1.83793	-7.5e-09	1.85508
AGAAGAGCGCCGTTCC-1	0.326063	0.73801	0.859032	1.43979	1.71066	0.410116	1.13804
GATAACTCGCACTGTG-1	0.324871	1.24939	1.08951	1.46423	1.84328	0.636514	1.65237
AGTCGACGGTCTCAAG-1	0.576194	1.48965	1.18845	1.56344	1.80929	-8e-09	1.76513
GTGACCGCACACTACG-1	0.326798	1.22175	1.07282	1.23559	1.82361	1.09861	1.67712
GTATGTGGGTCTAGTT-1	0.234472	1.21729	1.06847	1.39466	1.73758	-8e-09	1.63356
CTTGAGTTAGGGTAAT-1	0.372805	1.46192	1.13359	1.57338	1.81196	-8e-09	1.6505
TTAGCTGATTTGCCGT-1	0.434487	1.39747	1.12307	1.62243	1.74124	0.673012	1.91609
GCTGTTGCTACCGAAC-1	0.126166	1.15057	0.957277	1.54877	0.847712	0.673012	1.60393
TATTACCATCCTGCTT-1	0.458737	1.5204	1.19616	1.4509	1.84787	0.500402	1.75345
TTGAATTCACGTGAGG-1	0.26336	1.27344	1.05467	1.55353	1.69517	-7.5e-09	1.65915
CCATCTCACCAGTGAA-1	0.374228	1.2821	1.13489	1.57634	1.82696	-5e-09	1.62305
CGCACGTGCGCTATCA-1	0.645336	1.50378	1.19483	1.72443	1.79339	1.27703	1.92584
ACCCGGATGACGCATC-1	0.803693	1.64869	1.2754	1.69723	1.82804	1.0114	1.9814
CGCTAGAGACCGCTGC-1	0.862588	1.60868	1.34302	1.75864	1.82416	1.00424	1.20841
ATAGTTCCACCCACTC-1	0.634531	1.55852	1.2589	1.19718	1.72403	0.410116	1.39166
GCAGACCCAGCACGTA-1	0.649269	1.36988	1.13765	1.02934	1.76427	1.0114	1.81226
TAGACTACCTAGCGTT-1	0.842381	1.41202	1.21757	0.725575	1.75059	1.49418	1.48447
GGTTCTACTCGTCTGA-1	0.286393	1.17159	1.00882	1.21853	1.74554	1.24245	1.82885
GACTCACCCACGTGAG-1	0.884021	1.39805	1.16126	1.00103	1.80266	0.950271	1.69222
AGCTCTTCGTAACCTT-1	1.13451	1.61105	1.27928	1.15166	1.82721	0.636514	1.93768
ACTATCCAGGGCATGG-1	0.646983	1.19469	0.951974	0.954631	1.74436	0.867563	1.79688
AAGGATCGATCGCTTG-1	0.7752	1.309	1.09725	1.02377	1.77522	1.03972	1.83063
ATATCGGTAGGGAGAT-1	0.511153	0.989647	0.877943	0.755561	1.78167	0.450561	1.79675
TTCCAGACGAGATTTA-1	0.421423	1.18067	1.01339	0.909832	1.80494	-8.33333e-09	1.8273
GACCGACGTGAAAGCA-1	0.575226	1.28286	1.09696	0.79985	1.80297	-8.75e-09	1.89351
CCTGGAAACGTTCTGC-1	0.77245	1.18733	1.02353	1.21459	1.80153	-8.57143e-09	1.52392
CCGGTAATGGCTAGTC-1	0.85022	1.15663	1.07105	0.622919	1.80228	0.682908	1.85224
GCCGTGGAAGAAATGT-1	0.921364	1.40376	1.24088	1.10755	1.77978	0.37677	1.71627
GTCTTGAGGAGCAGTG-1	0.702078	1.55753	1.24476	1.11442	1.75768	1.07899	1.70307
TCCCAAAGCCCTAAAT-1	1.2154	1.43383	1.31949	1.33558	1.80273	1.09861	1.53901
TTGAGCGCCACGTGAT-1	0.542513	1.19194	1.06583	0.517407	1.79665	-6.66667e-09	1.45832
TTGAGTCCCGCTGCTG-1	0.797217	1.42609	1.17407	0.889571	1.77495	0	1.48668
ATGGAACCTTTGCACA-1	0.71557	1.33236	1.15314	0.682881	1.78676	0	1.78382
GCTAGCACCTGGGCCA-1	0.830418	1.28072	1.03423	0.554637	1.80084	0	1.66237
CGCCGTCTACCCATCG-1	0.770887	1.21124	1.0814	0.68923	1.76201	0	1.41869
AGATACCGGTGTTCAC-1	0.965319	1.1204	1.11928	0.744825	1.7768	1.51585	1.74481
GATTACTGAATTTGGG-1	1.13108	1.04268	1.16534	0.387546	1.76112	0.562335	1.76064
TCCAACTTTAAATTCT-1	0.86841	1.3272	1.19362	0.811089	1.76825	0.562335	1.36471
TCCTAGCAAAGAAGCT-1	0.918894	1.23232	1.07973	0.538511	1.75826	0.735622	1.64822
GTCTATCTGAGTTTCT-1	1.17301	1.19764	1.10203	0.429457	1.70291	1.27703	1.72302
GATGTTCAATCCACGA-1	0.784912	1.28726	1.22523	0.984053	1.69572	0.9557	1.3958
AGTTAAACACTTGCGA-1	0.804847	1.18836	1.09657	0.418275	1.80643	1.36892	1.75138
AGCTCTTTACTCAGTT-1	0.778426	1.27323	1.14854	0.467891	1.68392	-8.33333e-09	1.5761
ATCCAGGATTCGTGAA-1	0.780949	1.30934	1.21327	0.931684	1.70894	1.27985	1.81627
AGTCAACACCACCATC-1	0.414294	1.30493	1.18411	0.968272	1.75521	0.37677	1.62335
CGATACCTCGCGGACA-1	0.704159	1.32164	1.20208	0.785517	1.75138	0.410116	1.66351
TACAACGCACAACTCA-1	0.493343	1.42991	1.17215	0.795865	1.7614	0.562335	1.59464
AATTAAAGGTCGGCGT-1	0.473067	1.50956	1.22278	0.67082	1.70091	0.848686	1.75858
TACGCAGTTCTTTCCT-1	0.747176	1.21248	1.19125	0.64464	1.74042	0.9557	1.62543
GACCGTGCTGACGGTG-1	0.489189	1.25952	1.17752	0.891923	1.81016	1.0114	1.8098
GGCAAATTACTTTACT-1	0.59492	1.30673	1.07452	1.13638	1.80233	1.27703	1.61782
GGTACAAACATGCTAT-1	0.297067	1.03696	0.908811	0.7323	1.42858	1.38629	1.76338
CGGGCCTTCTTTGTAA-1	0.463642	1.29497	1.08661	0.970512	1.80972	1.0114	1.70248
CGTGAAGTTAATTCAC-1	0.459886	1.42611	1.12734	0.852043	1.80973	0.500402	1.91763
ATAGTGAAGCGTTCTC-1	0.667745	1.45259	1.1474	0.96988	1.77341	0.59827	1.83899
TACGCCATATTCTAAT-1	0.441853	1.28103	1.06346	1.087	1.80177	0.450561	1.72889
GCCGGGTTAGGGTCGC-1	0.643106	1.12959	1.05505	1.07181	1.80948	0.450561	1.73077
TACATAGGCATACACC-1	0.423414	1.23939	1.13529	0.942333	1.7655	0.636514	1.7991
GCCGATTGGCCAAGCT-1	0.316253	1.08418	1.00956	0.924882	1.79609	0.693147	1.67731
CTGCCATGCATCACAT-1	0.433899	1.22984	1.10835	1.09239	1.81357	0.562335	1.57852
TTATGAATGAAAGGGA-1	0.239062	1.14585	1.16579	0.3251	1.72493	1.07899	1.42445
GCTGAGGCGTGAGTAT-1	0.210077	1.1704	1.06558	0.779862	1.80863	0.796312	1.95682
GCGCCGTTCCACGATA-1	0.616464	1.27714	1.25111	0.885655	1.6517	1.56071	1.28629
CGCATGGTGCGATGCT-1	0.490407	1.35917	1.18651	0.807677	1.68819	0.900256	1.65776
AGGTTTCACACACCTT-1	0.591182	1.24813	1.13831	0.716522	1.7066	0.974315	1.80533
CAAGGATCGCATGTTC-1	0.606417	1.28601	1.27459	0.569932	1.63501	0.37677	1.43837
ACGTTAATGTCGAAGA-1	0.674785	1.51603	1.17336	1.17816	1.68217	0.450561	0.934397
TCCAGAGCACCGGTTC-1	0.460593	1.49741	1.20225	1.25559	1.71241	0.37677	1.51954
GATTCGACGGTTCACG-1	0.64951	1.48867	1.25404	1.10315	1.62037	-8.75e-09	1.60487
GTTTCTGCAGTCTCCC-1	0.689972	1.43061	1.24545	0.982784	1.6328	0.897946	1.52683
GCTGCACGGTTTCTTA-1	0.864149	1.4773	1.2911	0.973105	1.62331	-8.88889e-09	1.64218
GTGTTACTATGCGTCC-1	0.751875	1.21153	1.20394	0.925187	1.65411	0.529706	1.64014
TCCTCGGGCTGGGCTT-1	0.400677	1.30553	1.22663	0.914443	1.64307	1.27985	1.26843
GTGAGGACACTTAAGG-1	0.590247	1.42758	1.18713	0.906273	1.74219	0.410116	1.68475
ATACGCCGGCGAAACC-1	0.583865	1.31393	1.20945	0.84906	1.74861	0.661563	1.36422
TCTGCCAGAAACTGCA-1	0.702385	1.31935	1.10959	1.05369	1.80959	0.562335	1.86048
TTCTGCGGGTTAGCGG-1	0.667194	1.17549	1.0824	0.853581	1.79115	0.562335	1.67696
CTCGGTACCACTGCTC-1	0.525402	1.21152	1.14973	0.851479	1.78265	0.950271	1.81579
GTAAGTAACAGTCTGG-1	0.918975	1.83564	1.25597	1.20199	1.79188	1.07899	1.88698
GTGCGTGTATATGAGC-1	0.530266	1.27474	1.20767	0.813552	1.7583	0.450561	1.4832
ATTTGTCTTGGGAGCT-1	0.426221	1.20054	1.14084	1.12906	1.80856	0.562335	1.8376
CCTCGGACCGGGATAG-1	0.628972	1.44972	1.20774	0.981304	1.80201	1.24245	1.8977
TAGGTGCTCGCCTAGC-1	0.576989	1.47297	1.17927	1.39046	1.8029	1.38629	1.72375
CTTTAGGAACACTGTT-1	0.493933	1.35215	1.17997	0.783816	1.80101	0.900256	1.91956
TCGGGCCGTCGTGGTA-1	0.547697	1.33824	1.23552	0.919945	1.75643	-7.5e-09	2.00109
AGTGCTTGCACGAATA-1	0.487045	1.28405	1.1316	1.42277	1.8223	0.450561	1.79837
TGCAGTTTCCTCCCAT-1	0.198402	1.16499	1.05748	1.35445	1.83267	1.33218	1.8397
TGAGAGATTTACCACG-1	0.176495	1.2659	1.16736	1.35248	1.81309	1.05492	1.79419
GAAACAGATGACCACC-1	0.439376	1.15531	1.05285	1.34252	1.8224	1.32966	1.67371
AGCAACATATCTTATT-1	0.605591	1.39879	1.2992	0.901975	1.64201	-8.33333e-09	1.69768
CAAGTGTGGTTGCAAA-1	0.237576	1.04105	0.879971	1.45422	1.08816	0.693147	1.70733
GCCTCATCTGGAAATA-1	0.405054	1.27861	1.0779	1.16626	1.78578	0.673012	1.86306
AACCCTACTGTCAATA-1	0.338319	1.28973	1.00603	1.57117	0.516309	0.37677	1.70388
ACGTATTACTCCGATC-1	0.446195	1.32341	1.13133	1.26028	1.80775	0.673012	1.83485
TCTGGGAACCTTTGAA-1	0.427063	1.16729	0.984831	1.44552	1.69512	0.693147	1.72318
GCTCGCTCATGTCCAA-1	0.635317	1.27181	1.12368	1.56387	1.69346	0.682908	1.8005
GCGCAAGAGCGCGCTG-1	0.478638	1.38698	1.14327	1.62533	1.80554	0.410116	1.80706
TTGACGCTCCATGAGC-1	0.883149	1.57366	1.25791	0.778868	1.70898	0.900256	1.73022
TATAGATGGTCGCAGT-1	0.865712	1.45129	1.20591	1.42613	1.80047	1.49418	1.65006
TTACATGCCACAACTA-1	0.674645	1.45857	1.401	1.60382	1.82204	1.0114	1.49139
ACATGGCGCCAAAGTA-1	0.715733	1.51168	1.23611	0.873037	1.75605	0.9557	1.88768
TATGGTTAGTGGGAGA-1	1.08976	1.57899	1.34145	1.21636	1.74458	1.24245	1.82545
CATGACTTCGCTGAAT-1	1.18092	1.74616	1.33351	1.12456	1.80304	0.682908	1.68294
ACCACCAATGTAACAA-1	0.983395	1.65179	1.26817	1.19857	1.82462	0.562335	1.935
TCTTAGAGCTCCAATT-1	0.796275	1.44353	1.17995	0.947671	1.83789	0.500402	1.72971
CCACGAATTTAACCTC-1	0.677368	1.14418	0.950006	1.23931	1.76448	0.950271	1.7644
TTCTTGCTAGCATCTC-1	0.390449	1.00837	0.883283	1.30993	1.77233	0.693147	1.76183
ACACCTTACTACTTGC-1	0.494313	1.1619	0.991235	1.45125	1.6585	0.693147	1.61719
AGTCGGTTGCGTGAGA-1	0.670619	1.20826	1.06652	1.19093	1.80469	0.9557	1.73725
ACCTACAGTATGTGGT-1	0.776544	1.22592	1.0449	1.20731	1.81188	-8e-09	1.94326
GAGGATAAACAGTGCT-1	0.675683	1.472	1.14195	1.04959	1.80427	0.348832	1.77545
GGAGGCCGAAGTCGTC-1	1.15948	1.34204	1.34275	1.16717	1.82018	1.32089	1.79181
TTCGCTAGGAAGTTGT-1	0.688213	1.2492	1.18533	1.12419	1.74198	0.916465	1.86516
TAAAGACAACCCTTTA-1	1.26015	1.38174	1.32317	1.1398	1.81167	0.500402	1.73503
GTTGCGCTAACATTAC-1	0.474474	1.1348	0.954763	0.776307	1.78722	0.410116	1.65521
GCTGAACTCTCCAGGG-1	0.422586	1.01784	0.948027	0.267535	1.78856	0	1.60019
TGAGCCATACAGTCTC-1	0.901441	1.28522	1.19739	0.906075	1.72046	1.68266	1.73004
CTCCGCCCACATGAGG-1	0.83902	1.35153	1.19482	0.944744	1.72431	0.37677	1.48154
GTTGAACCGGTTCCAT-1	0.977234	1.20619	1.1424	0.496446	1.75706	0.682908	1.71487
TTGACTACCATATGGT-1	0.704151	0.970364	0.97001	0.251224	1.72051	0.59827	1.65983
ACCATCGTATATGGTA-1	0.859543	1.06395	0.981429	0.375595	1.45402	0.900256	1.73265
TGCGTAAGAACCTGAT-1	0.621441	1.10604	1.00598	0.219159	1.65655	0.59827	1.79277
AGAAGGTTGCCGAATT-1	1.08013	1.08767	1.12806	0.600659	1.72244	0.37677	1.18425
AGGACGACCCATTAGA-1	0.833925	1.0607	1.01592	0.338135	1.78742	0.974315	1.66256
GGTGCTGGTACACATT-1	0.85168	1.23574	1.14708	0.577713	1.75627	0.661563	1.74483
GCGCTATGCCGAGGCA-1	0.735073	0.969397	0.939345	0.365605	1.34495	0.37677	1.70322
ACCCGGTTACACTTCC-1	0.856519	1.08574	1.09645	0.50565	1.79765	1.21489	1.86612
TAACTCATCCGCGCGG-1	0.873029	1.03306	0.942964	0.174855	1.7214	0.796312	1.83357
CACAATGAGCTGCTAT-1	0.601701	1.10971	1.06418	0.320199	1.75034	1.0114	1.70904
GTTACTTTGGGCCTAG-1	1.15651	1.19517	1.13763	0.476452	1.7717	1.07354	1.697
GGGCCCGTCTTAAACA-1	0.79652	1.17419	1.12278	0.468941	1.79208	1.27703	1.81605
GAAATTGTCTCTATAA-1	0.54907	1.01925	0.925084	0.596765	1.7371	1.25548	1.57824
GGCGCATGAATTGATG-1	0.499912	1.1152	1.05894	0.493225	1.80382	0.735622	1.65231
CATATAGGTACAGTCA-1	0.334886	1.02089	0.898682	0.537198	1.75711	1.33218	1.6917
TCAACGAGGAGACAAA-1	0.555198	1.013	0.996549	0.53465	1.80647	1.27703	1.68287
TTGCACAATTCAGAAA-1	0.362688	1.19373	1.07719	0.529647	1.78528	1.24245	1.89394
CATCGGACGGGTTAAT-1	0.737237	1.21053	1.19083	0.603402	1.75764	1.33218	1.71881
ATTAAACATGCGGACC-1	0.735304	1.21233	1.11735	0.750909	1.80352	0.450561	1.74575
TATCTACCACAGCGGG-1	0.679519	1.24575	1.18318	0.887546	1.77353	0.673012	1.91317
CGAGACCCTAGAGTGT-1	0.64664	1.40734	1.1969	0.779735	1.7567	0.636514	1.28133
ACATCGATCGTTTACC-1	0.3591	1.14985	1.12919	0.829458	1.7428	-8.57143e-09	1.74454
ATCGACCCAATACAGA-1	0.462667	0.962271	0.941017	0.704559	1.80429	0.682908	1.68036
GAATCTGAACATTCTC-1	0.557816	1.16086	1.11199	0.662326	1.73932	0.950271	1.74535
AGTTCCTATTTATGTT-1	0.512817	1.14855	1.01685	0.382368	1.76935	0.410116	1.81364
CAGTCTGTATACTGGG-1	0.671194	1.27816	1.15831	0.692604	1.71264	0.950271	1.70548
GGAGACGACACCTTTG-1	0.772024	1.16367	1.18484	0.728079	1.69403	0.636514	1.22386
CCTAAATTAACGGTTC-1	0.53599	1.33888	1.24358	0.720339	1.65701	-7.5e-09	0.64462
GCTACGACTTATTGGG-1	0.633821	1.23116	1.18743	0.702116	1.66085	0.673012	1.36626
CTGTGCAGGGTAGGTC-1	0.302143	1.26375	1.16542	1.02218	1.72594	0.562335	1.78781
ACGCCGCTAGACGACC-1	0.557783	1.29164	1.22883	0.674517	1.69967	1.09861	1.29352
ACTTGACTCCCTCTTT-1	0.79502	1.51132	1.29027	0.987953	1.61653	-8.75e-09	0.829471
CGCCTCCCTCCTCTAT-1	0.264233	1.20574	1.00937	0.375698	1.73198	0.562335	1.63975
CTAGATTTACGACGGC-1	0.569366	1.45823	1.20477	1.24615	1.65149	0.636514	1.61456
GATGCTGTATTTCATC-1	0.778545	1.56597	1.24353	1.03427	1.63748	-8.57143e-09	1.59712
TGCGTTTGTTGACACT-1	0.599364	1.36246	1.20202	0.836211	1.73198	0.562335	1.7945
CGTGCCCTCCCGAAGA-1	0.881593	1.72053	1.23916	1.55285	1.78141	0.936888	1.99352
ACTCTCTGACTTAGGT-1	0.701728	1.46152	1.20254	1.26949	1.80445	1.09861	1.66646
CTGGGTAGGCAGTTAA-1	3.58103e-07	1.17334	0.95453	1.26382	1.86835	-8.57143e-09	1.75527
GTTTGGCCCAAGTTAT-1	0.4523	1.2541	1.06455	1.02982	1.81797	0.410116	1.88418
GAATGTGGTCCGGATT-1	0.160296	1.12575	0.976329	1.34951	1.82963	-8.75e-09	1.79329
CCCAGTTAAGGCGCCG-1	0.655453	1.2423	1.08931	1.04879	1.80787	0.974315	1.78052
CGGTACTAGAATCAAA-1	0.045671	1.08604	0.946075	0.502328	1.81401	0.59827	1.78416
GCTTAATGTAACTAAC-1	0.394334	1.16654	1.15153	0.683758	1.8024	0.450561	1.55195
AGGACAGTCGAATCCC-1	0.0659513	1.08337	0.893682	0.53697	1.83198	0.59827	1.68855
GACAGCCAGACCTGAC-1	0.147852	1.05694	0.919008	0.947624	1.8228	1.03972	1.74018
GGCGAAATCTAACTTG-1	1.42552e-07	0.8916	0.801138	0.85459	1.32416	1.00424	1.6773
CTGGTAACACATAGAA-1	0.298696	1.18288	1.09545	0.609068	1.81936	0.9557	1.81299
TAGCCATTTCAAAGTC-1	0.0455458	1.02447	0.961718	0.83408	1.80973	0.410116	1.66024
GGGATTTACCGCACCT-1	0.559367	1.3301	1.1801	1.29008	1.82841	0.796312	1.95476
ATGCCATTTGCGACCA-1	0.760989	1.50935	1.18132	1.2553	1.81223	-8.57143e-09	1.90965
GAATAGACGCGACCCA-1	0.372805	1.14836	1.11144	0.844122	1.80713	0.9557	1.73407
TGTATGGCGCAGACAG-1	0.447514	1.30467	1.06967	1.5129	1.68991	-5e-09	1.77616
GGATGAAGATCGCTGA-1	0.389712	1.23831	1.04159	1.21606	1.81807	-8.33333e-09	1.59981
CGACAATTTGATCTAA-1	0.413749	1.26362	1.07897	1.26909	1.65605	-2.22045e-16	1.82286
AAAGTTGACTCCCGTA-1	0.837912	1.4423	1.20595	1.18461	1.83908	-6.66667e-09	1.90752
CGCGGCTCAACTTGAA-1	0.193582	1.12361	0.943932	1.47066	1.7672	0.636514	1.86609
CACGCGGAACTGTTGC-1	0.253703	0.933871	0.865609	1.45888	1.56648	-8e-09	1.62623
TCTTAGAGTGAACTCT-1	0.530179	1.19503	1.05275	1.61828	1.64833	-8.33333e-09	1.69398
AGTCCATTGGCTGATG-1	0.252936	1.00541	0.868064	1.43535	1.76066	0.682908	1.65637
TTAAGATAGGATTGAC-1	0.516857	1.27252	1.20402	0.843158	1.73624	0.848686	1.84853
ACATCCTGGTAACTGT-1	0.536396	1.50681	1.2548	0.939724	1.68015	0.735622	0.994285
GCTAGACCGTCTACTG-1	1.14	1.63786	1.32471	1.25062	1.70928	1.0889	1.50098
CGGCCCAGGTATATCC-1	0.616145	1.45931	1.25862	0.856096	1.63833	1.16828	0.723814
GTCCATTACTGCTACG-1	0.671235	1.47958	1.24069	0.893894	1.75614	1.03972	1.92633
TAATTAGGACATCCGT-1	0.888162	1.1934	1.07091	0.951743	1.80405	-9.09091e-09	1.86724
GCTCCCAGTCGGTCCA-1	0.869196	1.42293	1.27403	0.782465	1.62239	0.500402	1.1192
ATTCGTGCTATCTCTT-1	0.340347	1.17998	1.05354	0.944048	1.78349	1.35178	1.85532
GTTAACTATGTTGTCA-1	0.577676	1.07254	1.11259	1.01153	1.66358	1.67699	1.37537
GCTCCGCTCGCTTCAG-1	0.834812	1.26133	1.19897	1.00918	1.71415	0.9557	1.47003
AATCGCGCAGAGGACT-1	0.634843	1.24044	1.10693	0.793052	1.79201	0.830518	1.31878
AGGTTACACCATGCCG-1	0.726218	1.34516	1.22643	1.08183	1.67214	1.24245	0.783574
CGATAATACTCAGGTT-1	0.706295	1.26168	1.18322	0.717694	1.75663	1.09283	1.74626
AAGGCAGGCTGTCTCC-1	0.680604	1.23317	1.10304	1.21858	1.75247	1.25548	1.67581
GTAAGTCCACACTCTA-1	0.630039	1.05497	0.888151	0.263172	1.45445	1.35089	1.78612
TTGAGAGTACTGCTAA-1	0.802315	1.11196	1.11583	0.769593	1.80239	1.16491	1.7481
GCCACAATTTAAGGAC-1	0.600789	1.33269	1.24488	0.937455	1.64676	-8.75e-09	1.28651
ATATTCAGTTAAACCT-1	0.753864	1.21031	1.07182	0.559265	1.80289	1.0114	1.83351
ATCAGACGGCACGCCG-1	0.355346	1.07514	0.99166	0.300029	1.7948	0.693147	1.75993
GTGCGAAATCGAACAC-1	0.540085	1.19957	1.08651	0.556538	1.64525	1.03972	1.76292
GTGCCGCTTCAAAGGT-1	0.619784	0.995544	0.961719	0.200226	1.77729	0.59827	1.66422
GATACGATGGGAGTCA-1	0.772197	1.31812	1.15843	0.498653	1.81275	0.867563	1.83817
GACACTGAGTTCAGTG-1	0.792607	1.06437	1.04711	0.389971	1.79945	0.735622	1.78162
ATCCTGCGTGGAATGG-1	0.689976	1.2328	1.13382	0.577813	1.79305	1.21489	1.7839
ATCCTACCTAAGCTCT-1	0.463672	0.971569	0.981621	0.366188	1.70805	0.410116	1.55166
AGTGATATGAGTAGTT-1	0.671214	1.1706	1.04987	0.508503	1.72398	-8.57143e-09	1.67986
ATGATGCAATGGTACA-1	0.690327	1.13448	1.03811	0.299187	1.79817	1.07899	1.44703
GAAACCGAATTACCTT-1	0.720215	1.21159	1.12971	0.542167	1.79865	0.686962	1.71285
AGTGACCTACTTTACG-1	0.597857	1.17911	1.02067	0.329306	1.80599	0.639032	1.53473
CAAATGTCCTTCCGTG-1	0.593476	1.27662	1.10235	0.442487	1.8098	0.37677	1.41871
TTACTGGGATATTTCA-1	0.461349	1.03007	0.958212	0.836505	1.7005	0.636514	1.77908
CTTGCCCAGGCTCTAC-1	0.276044	1.13751	1.01916	0.597181	1.7258	-8.57143e-09	1.75937
AAATCGTGTACCACAA-1	0.348796	1.10879	1.00684	0.478036	1.77837	-5e-09	1.60561
GTGATCATAGATCTGC-1	0.380711	1.07236	0.991772	0.887345	1.77664	0.562335	1.60874
TGGCAGATTACGATCA-1	0.523716	1.3838	1.19243	1.0043	1.74278	0.450561	1.43984
TCACCCTCTTAAGATT-1	0.554173	1.33119	1.23934	0.678462	1.68725	1.27703	1.43288
CAGGATATATCGTTGT-1	0.872967	1.43829	1.19624	0.769855	1.75811	0.410116	1.87897
CCTGACCACCGATGGT-1	1.01793	1.4839	1.23849	0.866365	1.71604	1.00424	1.65505
CTAAAGGGAAATAGGA-1	0.895849	1.48125	1.19677	1.05491	1.71554	1.32089	1.68792
CCGCTATCAGCACCAG-1	0.658782	1.14918	1.11175	1.05418	1.80981	0.673012	1.94026
CTTTAGTGCTATTATT-1	0.508083	1.00832	1.03683	0.782595	1.80669	0.450561	1.68822
CGGGAATTTATGTAAA-1	0.872789	1.25502	1.14269	0.670133	1.80196	0.636514	1.47583
TACGACTGCCTCTTAG-1	0.496442	1.17489	1.2006	0.29693	1.6899	-8e-09	1.52736
AAACTGCTGGCTCCAA-1	0.392259	1.24147	1.11157	0.92543	1.79334	1.21301	1.81319
GTACGTTTGCCCGTCA-1	0.563823	1.20751	1.13632	0.610256	1.71261	0.796312	1.00064
GGCAAGGCGAAATAGC-1	0.13156	1.24209	1.06253	1.23035	1.77845	1.15374	1.62177
GATCTTGGAGGGCATA-1	0.474154	1.1474	1.17321	1.14773	1.7937	0.500402	1.6674
AGCGTGGTATTCTACT-1	0.578015	1.19724	1.13671	0.853658	1.7073	1.32966	1.45224
CTAAGGGAATGATTGG-1	0.780851	1.51126	1.23221	1.69834	1.61315	-2.22045e-16	0.46856
CATGGTAAGTAGCGTT-1	0.857052	1.46874	1.2631	1.04035	1.72775	0.950271	1.63073
CGTTGAGCGACCGTCG-1	0.684208	1.17478	1.1713	0.568186	1.71846	1.05492	1.30923
TGCCCGTACCGTTAAA-1	0.452683	1.09571	1.02807	0.635349	1.76704	0.500402	1.33959
ACAAGGGCAGGCTCTG-1	0.513034	1.6131	1.21843	1.10666	1.81258	0.562335	1.92883
GAGATCTTCCATGACA-1	0.206341	1.37719	1.14409	1.23846	1.79915	0.9557	1.74975
AATGACGTAGGATGTC-1	0.937483	1.66933	1.32255	1.13789	1.82762	0.450561	1.77152
GTGGTGGCCAAGTGAA-1	0.0136143	1.02864	0.865033	0.653246	1.77195	1.09006	1.5645
TCCCGTGTGCAATTTG-1	0.24419	1.42207	1.15527	0.95928	1.83233	0.900256	1.95287
GCGAAACTTAACTGGA-1	0.339403	1.14823	1.10274	0.578706	1.80481	0.683739	1.70875
AATTGAACGCTCTGGT-1	0.447225	1.217	1.18085	0.654405	1.78531	0.410116	1.35476
ACAAATGGTAGTGTTT-1	0.179154	1.15839	1.10617	0.529161	1.81158	0.59827	1.89216
ATGGTCGCGTGGTTTC-1	0.297137	1.13045	1.11307	1.38711	1.81089	-8.57143e-09	1.79205
TGTTATTGTATGTGGC-1	8.76341e-07	1.03552	0.91324	0.354532	1.80965	1.21301	1.83423
TTCCGGTTACCCACTT-1	0.243271	1.15297	1.10804	0.928997	1.82523	0.59827	1.73868
GAGTGTGCGGTACCCA-1	3.98385e-07	1.10429	0.943131	0.484682	1.83055	-8.57143e-09	1.8561
CAAGATATTATAACGT-1	0.207971	1.06379	0.934624	0.92568	1.73278	0.59827	1.65201
ACACACCAGGACCAGT-1	0.155892	1.12268	1.0061	0.742737	1.81486	-8.33333e-09	1.7719
ATGGGCCTCGGCCTCT-1	0.149103	1.08114	0.905765	1.00566	1.80575	0.500402	1.83123
AAGGTGATAAACCAGC-1	0.21281	1.04708	0.943424	0.75019	1.66967	-7.5e-09	1.58353
TCTTACTTATGCCTCT-1	0.204986	1.15866	0.957827	0.775485	1.764	1.05492	1.72656
AAAGTGTGATTTATCT-1	0.357578	1.22552	0.966247	1.47986	1.67254	0.693147	1.68521
TGCTCCACAGTTCTTA-1	0.143482	1.14013	0.985698	1.42676	1.79545	1.38629	1.82847
CTGGCTGATTCATCCT-1	0.480655	1.19538	1.0125	1.50268	1.69404	0.693147	1.78823
TAAGGCTGAATCCCTC-1	0.328558	1.23003	0.996602	1.48269	1.45787	-8.33333e-09	1.78924
TCTAGTGATATCGTGG-1	0.43323	1.22537	1.19412	0.708502	1.76877	0.59827	1.64175
TCGAAGAACCGAGCAC-1	0.389757	1.45769	1.14696	1.48286	1.77478	1.21301	1.82217
GACAAACATATGCAGG-1	0.401607	1.27714	1.14653	1.3299	1.81557	0.682908	1.86565
AAGTCAATTGTCGTCA-1	0.412715	1.54169	1.20935	1.03392	1.82145	0.37677	1.92911
AGTGAACAAACTTCTC-1	0.500842	1.5637	1.27159	0.858464	1.65661	0.562335	1.4311
CATGATGGAAGTTAGC-1	0.578602	1.3477	1.07256	1.33784	1.82588	0.693147	1.87165
AAGTGCCTTGACTGTA-1	0.607588	1.42724	1.25778	0.749777	1.67174	0.610864	1.82819
ATCGCCAGTCAACATT-1	0.627919	1.39996	1.16483	1.63645	1.83203	0.450561	1.97394
ACCGCGGTGGAAGTCG-1	0.395255	1.05397	0.943212	1.39684	1.78187	1.26365	1.68432
TCTTCTATAACCCGCC-1	0.504268	1.35345	1.10447	1.31586	1.81982	0.9557	1.65558
CACATTTCTTGTCAGA-1	0.0768566	1.25761	1.04511	1.63023	1.83196	1.55958	1.74807
TAGCGTCCCTCGATTG-1	0.891639	1.62669	1.23808	1.39986	1.825	1.27703	1.94859
GTTCGGATCGGGAACA-1	0.273924	1.36343	1.08147	1.0606	1.82202	1.73287	1.95453
CAAACTCGCGACGCCG-1	0.670106	1.43664	1.19067	0.948454	1.82819	0.936888	1.83069
GTCTTGTAGCTATTCA-1	0.462859	1.20614	1.13541	0.914304	1.66792	0.900256	1.26597
TCTCGACGTATCGCCG-1	1.32259	1.45257	1.20888	0.993715	1.82253	1.15853	1.58607
TTGCCAAGCAGAACCC-1	1.02318	1.25723	1.2095	0.618926	1.72469	1.19734	1.03291
CCGCTTACCTCACTCT-1	0.794094	1.36841	1.21318	0.762204	1.70723	2.02574	1.49224
GGTGAAGTACAGGGAT-1	0.547156	1.46996	1.22841	1.07738	1.69197	0.636514	1.60071
GCTGTATTACTGGCCC-1	0.48931	1.51084	1.21072	0.862563	1.66558	0.639032	1.75285
AACGGCCATCTCCGGT-1	0.764554	1.68797	1.22864	0.905123	1.82899	0.682908	2.09984
TAAGTAACATCTTGAC-1	0.600175	1.34142	1.23004	0.69807	1.69949	0.686962	1.43778
TTCTTGAGCCGCGCTA-1	0.796269	1.55863	1.26075	1.04834	1.77779	-8.75e-09	1.81242
AGTGCGTAGCTCGTAA-1	0.639973	1.43288	1.18761	0.622737	1.79325	0.673012	1.72743
GGGATGGTCGTAACCG-1	0.739196	1.35787	1.19594	1.0463	1.74662	0.661563	1.8715
GTCTGGGCGGTCGAGA-1	0.677619	1.58519	1.18597	0.803561	1.76799	-8.57143e-09	1.90022
CGGAACGTAAACATAG-1	0.76506	1.7163	1.2488	1.0372	1.79932	0.500402	1.62505
TGCGACACCCTAGTGC-1	0.662434	1.30333	1.19384	0.610587	1.7219	-8.57143e-09	1.52911
CAAACGAGTATCGCAG-1	0.614699	1.13466	1.00718	0.739222	1.59562	1.0114	1.76032
TCAGTAGGGACTATAA-1	0.4122	1.15848	1.11442	0.185325	1.78557	1.05492	1.77529
GCGGTTCCCTATCATG-1	0.634377	1.16424	1.04359	1.03893	1.8112	0.9557	1.82119
GTGACTTCAGTAGTGC-1	0.435117	1.06331	1.01151	0.675279	1.80552	1.27303	1.85543
CGTCACGTCCATTGGT-1	0.876163	1.37413	1.19664	0.823362	1.80041	0.974315	1.86662
ATAAGTTACCGCGACG-1	0.420496	1.29876	1.0731	0.353347	1.65139	-8.57143e-09	1.8854
CTGAATCCGAGACCTC-1	1.0015	1.72698	1.23405	1.191	1.75665	1.27303	1.8034
TACGACGCTTGCTGCG-1	0.504095	1.35683	1.14613	0.759709	1.77282	0.848686	1.92874
GAATTCACCCGGGTGT-1	0.072722	1.13257	0.943914	1.1223	1.65776	0.410116	1.77936
GGGTGACACCTTAACT-1	0.587375	1.32953	1.15697	0.949459	1.82127	0.562335	1.96242
TGAGTAAATTAGCGTA-1	0.601453	1.29077	1.12396	0.789214	1.81436	0.636514	1.88816
GAGTCCGCTTACCGGA-1	1.02896	1.49094	1.20329	0.844634	1.83653	0.950271	1.93185
GGCGCGTTCGAGTTTA-1	0.709547	1.46241	1.21483	0.823743	1.75031	0.636514	1.71431
ATTCATATACTGTCCA-1	0.857482	1.32906	1.17728	0.828777	1.81098	0.410116	1.81708
ATAAACGGACCCGTAA-1	0.650612	1.45285	1.19546	0.866159	1.80956	0.9557	1.69318
GTCGTACCATCTCGGG-1	0.79973	1.51384	1.2155	0.915109	1.79184	1.0114	1.75273
ATAATAGCTGTTGAAT-1	0.817252	1.4644	1.20929	1.19766	1.80923	0.9557	1.83678
TTCCGCGTGAGGCGAT-1	0.415849	1.36647	1.16797	0.995848	1.84184	0.562335	1.80424
TACCGGCTCACTGCCC-1	0.0595891	1.14852	1.00011	1.25795	1.7994	0.796312	1.68658
GTATCTTTCATAACCA-1	0.515379	1.48207	1.24053	1.15983	1.70813	1.24245	1.54305
GTTACCTACAACTTGC-1	0.462896	1.38339	1.1135	1.19697	1.81685	0.673012	1.57972
TGACTATAATCCTTTC-1	0.755377	1.51002	1.23045	1.04533	1.68484	1.03972	1.52312
AAATACCTATAAGCAT-1	0.568247	1.63761	1.25228	1.30659	1.72524	1.58109	1.8522
TTATTAGAGCGTGTTC-1	0.352807	1.13223	1.0977	1.06954	1.76607	0.9557	1.66791
ATGTGGACATCTTGAT-1	0.0111149	1.24411	1.0976	1.64041	1.81508	1.07354	1.7099
GTACGCTTCATTGCAC-1	0.286845	1.22428	1.07852	1.48082	1.81975	0.450561	1.87001
CACATATTAGCAGGAT-1	0.437733	1.16525	1.17838	1.35559	1.79545	0.950271	1.76521
CAAGAGGGCGGAGTAC-1	0.421363	1.09694	1.11157	0.735022	1.80635	0	1.58681
TCGCAAAGATGCATTT-1	0.293783	1.08254	0.995533	0.621263	1.78098	0.867563	1.62086
GTCGTTATTCGCTTAT-1	0.252923	1.27628	1.22934	0.716488	1.70766	0.673012	1.36766
GCGGAGAGGGAGAACG-1	0.385915	1.32	1.04315	0.98564	1.81658	0.735622	1.70224
TCACAGGGAATCGCAA-1	0.406952	1.30569	1.17759	0.697765	1.76322	1.05492	1.68132
GACTGCACCAGCCCAG-1	0.232087	1.05781	0.995684	0.775057	1.78389	0.636514	1.68857
TCCGCTGTCATCCCGG-1	0.364806	1.24104	1.19025	0.471285	1.71818	0.562335	1.30818
AGATACTCAAGATCGA-1	0.357367	1.24426	1.18949	0.691996	1.75354	1.07899	1.94289
ACTGAATGGCGAAAGT-1	0.460443	1.3807	1.15173	0.667045	1.72077	0.796312	1.39564
TCCTACATCCACGGCC-1	0.214179	1.24745	1.18025	0.782999	1.73313	1.0114	1.49937
TTCAGCCCTGGTCCAC-1	0.216553	1.19236	1.2005	0.606871	1.69631	-8.57143e-09	1.5994
TTAGAGTTTAGAAGGA-1	0.507821	1.13316	1.06744	0.729347	1.77509	0.450561	1.88711
GGTTAGCTATATGTCT-1	0.452396	1.31092	1.19396	1.01244	1.71175	0.410116	1.3707
CTGGTTTCGAGCAAGA-1	0.284762	1.21138	1.11579	0.662167	1.81125	0.682908	1.74109
TGGGCCCATACTAATT-1	0.580107	1.5004	1.20635	0.927951	1.79316	1.32089	1.99244
ACTTATTTATGTGCCA-1	0.463959	1.31701	1.1485	0.987331	1.80469	1.0114	1.74436
TTAGTTATTCGTGGCA-1	0.22737	1.30566	1.14001	0.908142	1.77656	0.37677	1.78653
AACCGCTAAGGGATGC-1	0.295933	1.26555	0.996867	0.590138	1.82695	0.9557	1.78465
ATACGTCCACTCCTGT-1	0.0589451	1.25138	1.04543	0.80017	1.80798	1.15374	1.72491
CGACACGCTCCGACAG-1	0.39094	1.19577	0.964126	0.642078	1.81281	-7.5e-09	1.76031
TCTGAACTCGTACCCG-1	0.146235	0.929672	0.772808	1.12166	1.17877	-8.33333e-09	1.63516
AGGATATAGGGATTTA-1	0.270562	1.09523	0.930048	0.852739	1.74785	-2.22045e-16	1.67255
GTGATCACTAACGCCT-1	0.116852	0.964797	0.819261	1.17422	1.30718	0.450561	1.66304
ACCGGGCCTTTGTTGA-1	0.00897661	1.19978	0.948789	1.56364	1.0244	0.673012	1.7505
TTGACAGGAGCTCCCG-1	1.39436e-07	0.959445	0.788225	1.28197	0.310685	0.410116	1.64817
CTCTTCTATTGACTGG-1	0.236062	0.98883	0.860693	0.996923	1.805	1.00424	1.56774
CGTGGCCGAATATCTA-1	0.0400771	1.11209	0.959802	1.03968	1.85346	0.693147	1.76541
GGTTTAGCCTTTCTTG-1	0.255385	1.10207	1.00319	1.40566	1.82982	1.07354	1.81365
TCAAGGTTACTACACC-1	0.240849	1.25127	1.05999	1.02492	1.87145	0.693147	1.68389
TTGACTATTGTCCGGC-1	0.385761	1.28426	1.03273	0.972317	1.83373	0.693147	1.9155
CGGGAATATAGTATAC-1	0.471477	1.32352	1.12959	1.12113	1.839	0.636514	1.9156
GCAACAGCAGTATGCG-1	0.765339	1.41003	1.14684	1.44551	1.81751	0.636514	1.85923
ATCAAACACTGTTCCA-1	0.655772	1.34581	1.10505	1.2537	1.83778	-8.75e-09	1.77174
TGGGCAATAGTTGGGT-1	0.468979	1.17432	0.950881	1.18637	1.84841	0.867563	1.81304
TGAATGTCAGCCGGCC-1	0.622172	1.43534	1.17978	1.05961	1.82777	1.32966	1.8659
CGGCTCTAAAGCTGCA-1	0.59612	1.55804	1.20971	1.16504	1.83201	0.450561	1.95278
GGACACAAGTTTACAC-1	0.844957	1.53602	1.21406	0.951215	1.82048	1.53546	1.85838
CCGAGAAGTCGCATAA-1	0.823917	1.7092	1.26045	1.06674	1.83022	1.30209	1.88625
TTAGGATGGGAGGGTA-1	0.611135	1.34203	1.10883	0.720376	1.30163	-2.22045e-16	1.79794
TTGATTAGCTGTTTCT-1	0.649267	1.29038	1.32252	1.03338	1.63584	1.41757	0.761304
CTGCTGAGGCCACGAA-1	0.783821	1.36123	1.23278	0.75825	1.68193	1.27703	1.08734
CCGTGTTAAATTCCAT-1	0.583417	1.3047	1.21512	0.827797	1.67321	-7.5e-09	1.31356
CACGTCGGCAACCTCT-1	0.629868	1.13353	1.11048	1.56692	1.8086	0.562335	1.67083
GTATTCTGAGAAACGA-1	0.967592	1.39623	1.16557	0.831693	1.81313	0.693147	1.6623
CGGTGCGCGTTGGTCC-1	0.592999	1.20744	1.14832	1.20527	1.76699	1.15374	1.80687
GTGATTCGCCGCTCAA-1	0.634828	1.31135	1.17684	1.26692	1.78879	0.796312	1.46581
GCCCGCGCGTAAACGG-1	0.598152	1.27316	1.1597	1.39372	1.81445	0.900256	1.89479
AACGTACTGTGGGTAC-1	0.865932	1.38559	1.16507	0.829381	1.82883	0.636514	1.8216
GAGTATGCCCGCCTTG-1	0.635167	1.23383	1.15759	1.02359	1.78049	1.49418	1.83337
TGATTCTGTCGCCGGT-1	0.78625	1.33404	1.16747	1.28815	1.62761	0.9557	1.88867
GGGCGGCAAATGAATT-1	0.662123	1.31678	1.18332	1.0724	1.81386	0.682908	1.79488
TTCCAATCTGGCTATC-1	0.768618	1.29968	1.14004	0.998465	1.80312	1.0114	1.52123
GGAACCGTGTAAATTG-1	0.804787	1.54166	1.16243	1.32491	1.75359	1.07899	1.79406
TTGGTCACACTCGTAA-1	0.835058	1.41207	1.18956	0.757566	1.82507	1.27703	1.94401
CGAACCCGCATGCGTC-1	0.725619	1.32946	1.11964	1.22824	1.42581	0.964963	1.75925
GGGCGTCACCACGTAA-1	0.774946	1.2814	1.11831	0.829443	1.70859	1.32089	1.96944
TACCAGAAGTAGGTTC-1	0.809428	1.31425	1.15325	1.36281	1.45512	1.00272	1.77908
TTGGATATCGTCTACG-1	0.950389	1.4458	1.18257	0.791294	1.82288	0.661563	1.91595
TAGATATGGACTGGAA-1	0.896263	1.36358	1.17372	0.981922	1.81484	0.500402	1.79455
GCGACGATAGTTGTAC-1	0.650153	1.33885	1.11689	1.02308	1.71527	0.796312	1.84491
CTGGATTTACACTTGA-1	0.858159	1.42202	1.18183	1.22701	1.80411	0.636514	1.78581
GTTATATTATCTCCCT-1	0.785134	1.2992	1.18871	0.741428	1.70707	0.636514	1.81061
TATTCCACTCAGCTCG-1	0.925598	1.30461	1.17001	0.796858	1.82377	0.9557	1.80402
CTGTTACCCAATCTAG-1	0.406033	1.24678	1.18968	0.537337	1.67336	0.867563	1.51735
ACGCGAAGTCAGACGA-1	0.707573	1.31743	1.16503	0.811227	1.8167	1.55958	1.87149
GATAGGTAACGTTGAC-1	0.540046	1.18221	1.09883	0.782882	1.81574	1.15374	1.69401
TGTTCGTATTGCGGTG-1	0.45247	1.23328	1.08641	0.834226	1.81572	0.348832	1.72206
GGTCAGTGGGTCCCAC-1	0.413609	1.21274	1.08379	0.944769	1.81021	0.37677	1.65312
AATTCTAGAGTTAGGC-1	0.27234	1.26931	1.07689	0.770865	1.80093	0.529706	1.77666
GTTTACGTTCCATCTG-1	0.602538	1.18763	1.11098	1.43482	1.80754	0.900256	1.58032
AGACCCACCGCTGATC-1	0.525701	1.1225	1.05411	1.26355	1.81364	0.639032	1.83832
TCTAGCATGCCCAGAA-1	0.401738	1.26019	1.02804	1.36287	1.61379	1.00424	1.72774
CCCGCAGCGCGAACTA-1	0.413269	1.33066	1.16044	0.895236	1.81132	0.673012	1.78827
CTCTATTTGGCTGCAG-1	1.08465	1.77533	1.25639	1.4253	1.83857	1.27303	2.00841
TTCTGCCGCGCCTAGA-1	0.677374	1.37815	1.18435	1.35488	1.81825	0.348832	1.75188
ACTCCCTAGAATAGTA-1	0.720393	1.431	1.17707	1.56511	1.80726	0.900256	1.95629
CCGAACCTTCCCGGCC-1	0.506215	1.18244	1.18311	0.76561	1.73643	0.936888	1.77596
TCAGACGCTATAGAAG-1	0.402749	1.2598	1.18319	0.961847	1.69921	0.673012	1.77741
CAGGCGCCATGCTAGG-1	0.37085	1.26796	1.20541	0.645168	1.66382	1.24245	1.49425
CACTCGAGCTGAACAA-1	0.822144	1.4125	1.23728	1.07597	1.62016	0.500402	0.54574
ACAAGGAAATCCGCCC-1	0.662233	1.33193	1.21763	0.929431	1.62858	0.897946	1.62348
ACCACGTGCAGCTATA-1	0.580983	1.25293	1.22656	1.07527	1.6424	1.33218	1.85236
ACGGCGACGATGGGAA-1	0.943079	1.4203	1.22694	1.00857	1.64438	-6.66667e-09	1.18059
TTACTAAAGGACTTTA-1	0.517734	1.31223	1.18017	0.755264	1.70684	0.693147	0.795609
GGCTGAAATAGCAAAG-1	0.33244	1.37697	1.20744	0.654385	1.72817	0.562335	1.21172
TTAGACGAGTCACCTC-1	0.427119	1.4177	1.25042	0.717902	1.66778	0.693147	1.09148
GTAGTCGCGGGAATCA-1	0.216694	1.10616	1.01338	0.421851	1.77765	0.636514	1.88132
GCAAACCCTACATTAT-1	0.529107	1.39639	1.22442	0.542525	1.68311	-8e-09	1.51583
GTTAAAGTAGGACTGG-1	0.861481	1.79323	1.27168	1.25439	1.72954	0.529706	1.89492
ACCCTCCCTTGCTATT-1	0.521077	1.49522	1.24677	0.898328	1.65457	-8.57143e-09	1.55544
CATGTCTCATTTATGG-1	0.390547	1.39718	1.17739	0.830144	1.71295	0.410116	1.44451
AATAGAATCTGTTTCA-1	0.231483	0.910983	1.03087	0.37669	1.78083	0.897946	1.66285
TCTCATGAGATAGGGT-1	0.212454	1.30382	1.08729	0.841333	1.7698	0.936888	1.61457
ATGACTATGCGACATT-1	0.430889	1.16459	1.03363	0.777564	1.77554	0.848686	1.78748
CCTAACCCAAACAAGT-1	0.104559	1.10845	0.894526	1.40363	1.73407	1.00272	1.69987
AGTCAAGATGACACTT-1	0.462613	1.30375	1.16068	0.619618	1.79149	-8.75e-09	1.97008
CGGGAGCTTCAGTGTA-1	0.204967	1.09874	0.972271	1.0286	1.79921	-8.88889e-09	1.80587
CCACAGTACCCATCCT-1	0.174448	1.16347	1.09497	0.658749	1.78863	0.37677	1.98642
GAGCGCGCACGAGTAG-1	0.340508	1.03286	0.96547	0.833587	1.81157	-8.75e-09	1.42105
ACCAGTGCGGGAGACG-1	0.568863	1.04148	0.94393	0.831998	1.78405	-8.75e-09	1.7118
TCCTTACGACGGTCCG-1	0.43411	1.04236	0.890169	0.733498	1.7893	-8.57143e-09	1.56755
TAGTCGATCACGGGTT-1	0.213076	0.997473	0.85218	1.0907	1.8273	-8e-09	1.65309
AGACGAAGTGCCGGTC-1	0.165543	0.987207	0.841483	0.248792	1.81497	-7.5e-09	1.64043
CGCTGGTGACTACCCT-1	0.0824464	0.986604	0.802732	1.26298	1.35171	-8.33333e-09	1.59851
AGGCATTGTCGTAGGG-1	1.7717e-07	0.844536	0.756185	1.10467	0.272258	0.450561	1.58813
TGGTAGAATATATGGG-1	9.62692e-08	0.921229	0.721805	0.995144	0.000675163	-8.75e-09	1.5854
TTCTTATCCGCTGGGT-1	2.36904e-07	0.880545	0.783098	1.05926	1.58016	0.410116	1.60575
AGTTTGGCACGGGTTG-1	1.82381e-07	1.0678	0.855117	1.14726	0.771746	1.00424	1.75017
GCATCGGCCGTGTAGG-1	0.139916	0.749165	0.645963	1.14547	1.81384	1.07899	1.7965
ATGCGAGTCCCACCAC-1	0.162992	1.2677	1.00192	1.36238	1.85592	1.00424	1.71043
TCGGCGAACCCAAACC-1	0.234981	1.07753	0.892599	0.750385	1.82707	0.867563	1.74176
AGAGTAAACTTCACTA-1	0.892388	1.34106	1.21219	0.809308	1.85793	-8.33333e-09	2.02489
AAGCCGAAGCGGTTTA-1	0.751524	1.27819	1.07512	0.775839	1.81116	0.915272	1.83291
CCCGAGTTTCTCCGTA-1	0.839773	1.46517	1.18851	1.08543	1.80724	0.443757	1.84283
GGTCTCCAAGTAGTGC-1	0.994618	1.26267	1.11507	0.8634	1.4198	-8.33333e-09	1.92161
ATCCTTCTGAAAGAAC-1	0.590298	1.35498	1.16625	0.787095	1.22479	-2.22045e-16	1.78031
CCGGAAGTTATCAGTC-1	0.620882	1.24901	1.14503	0.8297	1.07739	0	1.74772
AAAGTAGCATTGCTCA-1	1.38247	1.14431	1.44716	1.2169	1.83084	1.79507	1.45377
CCTACATTCACAGACG-1	0.810295	1.29809	1.23625	0.637921	1.64962	1.10219	0.912576
TTGACCGTGTTAATGA-1	0.896384	1.36601	1.18257	0.982191	1.70143	1.03311	1.72216
TCTGTTACCCAGCATA-1	0.941822	1.22588	1.17955	0.863185	1.76151	1.27303	1.74142
CTAACTGGTCCGGTTC-1	0.719729	1.27423	1.17955	1.01122	1.75138	0.9557	1.87135
AGCGACAGGAACGGTC-1	0.794352	1.30855	1.21292	0.794206	1.68585	0.848686	1.95063
TAATAGAACAGAGTTA-1	0.614746	1.23095	1.15625	1.24231	1.77547	0.9557	1.98462
ACAGGTGGAGGTGAGG-1	0.671536	1.47215	1.26642	0.92194	1.64104	0.682908	1.65945
TGCGAGAATATTACCC-1	0.517417	1.07672	1.02253	1.44628	1.77829	0.529706	1.7136
TTGCGTCGGCCAACCG-1	0.829144	1.34235	1.2563	0.875655	1.656	0.848686	0.980069
AGGCTTCCCGAAGAAG-1	0.673435	1.2946	1.18586	0.725207	1.71706	0.693147	1.48466
GCGGACCGCGTTGTGG-1	0.718514	1.54917	1.24682	1.02675	1.73491	-8.88889e-09	1.87809
GTAATCTGATTCTTCG-1	0.751065	1.32686	1.17587	0.959454	1.79898	-8.57143e-09	1.71639
CCGCGGAATGCGTCAC-1	0.781856	1.41149	1.21048	0.696423	1.74104	0.9557	1.68882
TTCCACACAGATTTGA-1	0.885162	1.43318	1.20157	0.814843	1.78106	0.796312	1.79524
CTTCTATTAATGCTAG-1	0.575774	1.31279	1.10262	1.26055	1.81573	0.974315	1.68161
CATTTGAGTGGTACGT-1	0.899653	1.57308	1.24117	0.914924	1.78566	0.900256	1.9351
TCACAGCAAACTCGAA-1	0.705086	1.39537	1.15713	1.34208	1.7556	0.348832	1.72915
CAGACGAACCTGATAC-1	0.7781	1.36193	1.14657	1.03878	1.65707	0.639032	1.86211
TAGCTAGAAGGCATGA-1	0.851595	1.44561	1.19062	1.30822	1.71063	0.683739	1.7503
ATCCAGAGCAACAACC-1	0.778514	1.28418	1.16333	1.18253	1.70403	1.06086	1.83187
TCCGGTTCGTCCGGTC-1	0.587217	1.24238	1.15814	1.43089	1.75034	0.974315	1.45071
CGCGCATGTTTGATTG-1	0.691878	1.36696	1.19549	1.00505	1.78532	1.52296	1.73001
TGGCGATCAAGTTATG-1	0.593787	1.27696	1.17511	0.716902	1.76803	0.936888	1.87665
CCCTTTGACAGGTCTT-1	0.846585	1.41011	1.18311	0.8552	1.76031	1.21489	1.79137
CAGAGACGGTCACCCA-1	0.774485	1.20041	1.14209	1.11339	1.78591	0.529706	1.782
TAGCTCGCCTGATAAC-1	0.731151	1.21369	1.14848	0.800982	1.78912	1.21301	1.73511
TTGTGTTTCCCGAAAG-1	0.962703	1.59751	1.22002	0.798701	1.71493	0.529706	1.9055
TATACACAGACGCCTT-1	0.614656	1.31953	1.1743	0.765491	1.80288	0.9557	1.63651
ACATTAGTTTATATCC-1	0.847227	1.34922	1.16905	1.16356	1.8323	1.27985	1.77848
CCATCGCAGTTAAACT-1	0.834163	1.45417	1.16926	1.52655	1.74353	0.348832	1.7494
AATTAGCGCTGCAGCG-1	0.280402	1.08121	0.964081	1.33809	1.77286	1.38629	1.77809
TCCGCTTATCCCATTA-1	0.524663	1.29566	1.1223	1.18716	1.81957	0.529706	1.89864
GTTTGGGCTTGTGAGC-1	0.393411	1.11562	1.04453	1.30255	1.83179	0.848686	1.71464
CTTGTCAACATTCGAG-1	0.556137	1.22379	1.0243	1.30321	1.52425	0.562335	1.59733
GGACCAACAGGATAAC-1	0.583494	1.30894	1.08833	1.04551	1.80687	-8.75e-09	1.83557
AAGCTAGATCGAGTAA-1	0.580709	1.10457	1.0854	1.12953	1.81222	0.686962	1.60267
TACCGTGCCTCGGACC-1	0.399141	1.05001	0.95142	0.961541	1.73202	0.325083	1.79089
GTAGCCAAACATGGGA-1	2.4201e-07	1.00569	0.868252	0.98417	1.84095	-8.75e-09	1.67207
TGCCAGTACGTGGAGA-1	0.300821	1.18378	0.977093	0.836529	1.78222	-8e-09	1.48204
ATAAGGTGGAGAACAT-1	0.161019	0.989596	0.983776	0.355559	1.796	0.410116	1.51565
CTTTAATATTGGTCGA-1	0.731202	1.33254	1.19281	0.658371	1.66091	0.693147	0.800508
TGGTTCAACGGGTAAT-1	0.649971	1.10317	1.16369	0.287764	1.67348	0.636514	1.55481
GCTGCTACTGCGTAGC-1	0.463098	1.49864	1.18622	0.391022	1.65865	1.0114	1.45242
CTGCACAACTACATAT-1	0.453002	1.22089	1.21935	0.611279	1.63654	-8.33333e-09	0.618781
ATATTCCACATAGTGA-1	0.789439	1.14656	1.19715	0.540695	1.66228	0.37677	1.15432
TGGCAAACTAAATTAC-1	0.779339	1.56444	1.21565	0.598641	1.69541	0.682908	1.27829
ACCGCAATAACTGCCT-1	0.400803	1.26057	1.10588	0.732713	1.79009	0.410116	1.63883
TCGCACCAGGAGGCAG-1	0.197457	1.20256	1.0956	0.673734	1.76061	-8e-09	1.64531
ACTTCAGGCTGATCCC-1	0.30806	1.44123	1.14419	0.793333	1.78336	0.682908	1.48668
ACAAATCGCACCGAAT-1	0.627308	1.65522	1.24518	0.992916	1.82433	0.867563	2.01416
TCTGATGTATTCTGTC-1	0.199642	1.10937	1.05924	0.868865	1.81835	-8.33333e-09	1.70982
CTTTACCGAATAGTAG-1	3.28751e-07	0.96404	0.856357	0.536045	1.87947	0.348832	1.77114
GCAGATCCATAAGACT-1	0.112139	1.118	1.02556	0.768974	1.76347	0.936888	1.72717
TTCCTCGGACTAACCA-1	0.328664	1.29818	1.15701	0.530851	1.71271	1.14906	1.96119
TTATCCGGGATCTATA-1	0.0251598	0.931274	0.869384	0.696463	1.7398	0.907535	1.5279
CTGGAAGACACGGTGG-1	0.125767	1.20436	1.02955	1.06029	1.81093	0.673012	1.94095
GTTCGTCTAAAGAACT-1	0.457244	1.22172	1.12882	0.856288	1.81394	0.348832	1.88062
GTCTATTGGTTCCGGT-1	0.545151	1.18828	1.11186	1.24963	1.80836	0.348832	1.92118
CTAGGCGCCCTATCAG-1	0.304226	1.51601	1.14208	1.17434	1.81926	-8.57143e-09	1.71519
AACGGACGTACGTATA-1	0.378431	1.10111	1.0864	0.667466	1.8092	-8.75e-09	1.66932
AACACACGCTCGCCGC-1	0.185538	1.27609	1.15855	0.775795	1.75287	0.735622	1.50375
GCTACTATAGTAGAGT-1	0.378746	1.13616	0.978853	0.410155	1.8002	-8e-09	1.89799
AGCATATCAATATGCT-1	0.150167	1.13915	1.09131	0.389907	1.77579	0.673012	1.5798
CGAACAGTATGGGCGT-1	0.097735	1.22715	1.0983	0.623406	1.81312	0.59827	1.76237
ACAATTGTGTCTCTTT-1	1.31886e-06	1.03916	0.898987	0.489619	1.79607	1.0822	1.61546
GATCGCTACCCGATTT-1	5.58393e-07	1.02905	0.865954	0.337233	1.84327	1.05492	1.08884
ATTGCGATCAGTAACT-1	8.05009e-07	0.979327	0.909947	0.353771	1.82096	1.15374	1.74466
CAGCAGTCCAGACTAT-1	2.44371e-07	0.915956	0.771741	0.542195	1.694	0.796312	1.66457
AGAGGCTTCGGAAACC-1	0.0983315	1.05288	0.940536	0.644856	1.84007	0.562335	1.69457
AAACAAGTATCTCCCA-1	2.22017e-07	0.932064	0.802695	0.703918	1.61131	0.500402	1.67319
GGCAGCAAACCTATGC-1	0.311002	0.943948	0.789787	0.359004	1.79515	0.900368	1.75136
ACTAGTTGCGATCGTC-1	0.235509	1.01317	0.915354	0.503694	1.82811	0.37677	1.64253
GGTACTAAGTGCTTTG-1	0.656088	1.12615	1.01613	0.638477	1.28802	1.49041	1.86351
CAGAATATTCGTTATC-1	0.889302	1.22907	1.06245	0.610847	1.58033	0.636514	1.60698
TAATCAACCAAATGGG-1	0.47814	1.31624	1.07245	0.693695	1.04244	0	1.88584
TCTGCTTAGAACAAGC-1	0.567912	1.29851	1.09716	0.912301	1.03639	0	1.97825
AACTGAGTTATACTGA-1	0.463148	1.27776	1.16391	0.788985	1.01032	0	1.66812
TTGGTTGCGGTGCGCG-1	0.548043	1.20689	1.17007	0.808357	1.6811	1.69136	1.38929
ACAGAACTGAGAACAA-1	0.79439	1.33207	1.1509	0.837217	1.73719	1.92764	1.57013
CTACTATCATAGGTTT-1	0.866526	1.18897	0.953584	1.0199	1.71266	1.02013	1.34176
CCTCTATCGATTAGCA-1	0.745437	1.38206	1.24985	0.752044	1.65577	1.25276	1.14198
ATTTGCGCGAGTAGCT-1	0.835103	1.49009	1.22656	1.35937	1.66092	1.39688	1.0409
AGACGACGATGCCGCT-1	0.823201	1.37483	1.21678	0.840823	1.68937	0.325083	1.63598
GGTCTCTGAATGGACT-1	0.632685	1.47329	1.23918	0.893593	1.67184	0.600166	0.822508
GCTCAATCCGTTTATT-1	0.881708	1.37425	1.18441	0.762833	1.78793	0.37677	1.93994
CCAGAAAGCAACTCAT-1	1.14328	1.635	1.37452	1.4252	1.74239	0.348832	1.62658
CACCGTTAGGGATCAC-1	1.00664	1.61505	1.3144	1.42556	1.78968	0.686962	1.71506
AATAACACTAGAACAA-1	0.798777	1.69865	1.30806	1.33529	1.71094	0.610864	1.6498
CACCCGGTTTGTGACT-1	1.06375	1.63433	1.32294	1.37767	1.76542	0.410116	1.96464
CCACCAACTTTACTGT-1	1.28944	1.21094	1.40664	1.25434	1.75763	1.21301	1.18272
AACTCTCAGTGTGCTC-1	0.858785	1.54812	1.23327	0.934678	1.72137	1.21301	1.76206
AAACCGTTCGTCCAGG-1	0.892899	1.72559	1.24831	1.13788	1.83077	-8.57143e-09	1.75291
CAGCGATTCCCTTCAA-1	1.04837	1.50078	1.22276	0.993566	1.75759	0.848686	1.86863
GCTAGCTTGAATAGCT-1	1.07123	1.56495	1.21749	1.0715	1.8394	-8.57143e-09	1.80328
TTGCGGCATCAGAAAG-1	1.07903	1.70273	1.24448	1.27156	1.65265	0.562335	1.86997
AATAGAACAGAGTGGC-1	0.862619	1.39569	1.1607	1.30705	1.57916	-8.75e-09	1.95998
GCCATCGAGCTGCGTG-1	0.700732	1.38757	1.19835	1.40225	1.81555	-8.75e-09	1.72787
ACACTGATCAAGGTGT-1	0.645523	1.20957	1.10761	1.31016	1.76655	-9.09091e-09	1.95261
ACCAACGCTTATTTAT-1	0.470918	1.27079	1.21728	0.875651	1.74397	-8.57143e-09	1.69597
GACATCGATTTATAAC-1	0.761186	1.26091	1.14319	1.29203	1.69019	0.37677	1.75154
CAGACACCGATCGCTG-1	0.682839	1.3838	1.2025	1.23568	1.81447	1.06086	1.6503
CCAAGAAAGTGGGCGA-1	0.655495	1.09883	1.03784	1.50058	1.34218	1.265	1.71522
GGTAGACCGTTGGGCG-1	0.613864	1.16876	1.12326	0.741054	1.80886	0.686962	1.74211
TCGTTAGGAGTCCCTA-1	0.633341	1.09485	1.08084	1.45329	1.76722	0.639032	1.60849
ACGGCCAACATGGACT-1	0.586249	1.05383	1.04305	0.926905	1.53424	0.673012	1.63851
GTGAGTGGTACAACGC-1	0.743307	1.172	1.15373	0.865137	1.78112	0.735622	1.73685
GAGACTTCGCGACCGA-1	0.679793	1.17811	1.13566	1.14425	1.81445	0.610864	1.61641
GAAGTCAGTTGCACTA-1	0.56689	1.21852	1.05324	1.46624	1.62751	0.610864	1.76638
GTTTGGTAGGGTCAAC-1	0.435711	1.15401	1.173	0.839345	1.74438	0.37677	1.40195
ACGGCACTTGCTTGGG-1	0.800126	1.33447	1.17785	0.950084	1.81251	0.348832	1.45287
CCTCTGTACTATTCTA-1	0.458	1.31633	1.17586	0.831205	1.7071	0.37677	1.12731
CTATTCATGTGTCCCA-1	0.593703	1.09456	1.08091	1.52996	1.73175	0.686962	1.76207
GCCCGATCTGTGGTCG-1	0.516637	1.30052	1.19844	0.952854	1.72283	-8.75e-09	1.53854
TTAGAAGAACATGACT-1	0.401277	1.08345	1.03859	0.768641	1.79508	0.943348	1.77663
AGGATAAAGTCGGGAT-1	0.424552	1.4841	1.23788	0.577438	1.71117	0.610864	1.49943
CGGCAAACATCGTGCG-1	0.209798	1.25381	1.17738	0.553443	1.76671	0.9557	1.72757
CTAGTTACAACCCGGT-1	0.702458	1.34809	1.20291	0.915043	1.70353	0.325083	1.80721
TTCGACAGAGCCCGTG-1	0.648264	1.33969	1.14833	0.940114	1.73013	0.348832	1.80363
AAGCATACTCTCCTGA-1	0.627048	1.18287	1.13348	1.22898	1.73925	0.686962	1.68658
GACGACGATCCGCGTT-1	0.473546	1.07625	1.04767	1.24535	1.80357	0.636514	1.77584
GGTAGAAGACCGCCTG-1	0.472333	1.20662	1.13424	1.06807	1.77282	0.562335	1.78676
GAGATGGGAGTCGACA-1	0.550354	1.464	1.19976	0.904256	1.73471	0.410116	1.60847
AACGATAATGCCGTAG-1	0.428281	1.3571	1.12639	0.840215	1.80817	0.562335	1.7931
TGGTCCCACGCTACGG-1	0.697955	1.43062	1.21229	0.99687	1.75466	0.950271	1.76692
CTGCTTGGCGATAGCT-1	0.592282	1.64756	1.24896	1.12918	1.79956	-6.66667e-09	1.85786
ATCGGAGACAGACGGC-1	0.481924	1.36174	1.24579	0.745191	1.69369	0.410116	1.49933
TAGCGTCCGGTGTGGT-1	0.463031	1.5602	1.19161	0.910817	1.80962	-8.33333e-09	1.87602
GTTGAGTCCCGCCGGT-1	0.424182	1.16262	1.02723	0.932694	1.72606	0.682908	1.83521
AAATAGGGTGCTATTG-1	0.311358	1.20906	0.999724	0.955042	1.81752	1.06086	1.65986
AAGTGTTTGGAGACGG-1	0.198031	1.27982	1.07915	0.781412	1.82413	0.661563	1.87775
AGCACTACCTCACCAG-1	0.2372	1.45587	1.18307	1.07608	1.82654	0.848686	1.8171
TGCCTTGGCCAGGCAA-1	0.234218	1.38259	1.16334	1.02998	1.82314	0.950271	1.82981
TCGTCTTAGGCGTTAA-1	0.000975047	1.18258	0.911026	1.46988	1.74911	0.673012	1.76661
TTCTGACCGGGCTCAA-1	0.350828	1.35183	1.12862	1.12466	1.83687	1.46482	1.83095
CAGAACTTAGCCCTCT-1	0.098783	1.35667	1.02778	1.43091	1.7622	0.562335	1.72539
AGCTCCTTCGCACATC-1	0.141342	1.13925	0.965233	1.0166	1.81747	0.325083	1.64661
ACAGGCTTGCCCGACT-1	0.09685	1.04225	0.90346	1.32256	1.79841	0.37677	1.81277
GCTATACGTCTCGGAC-1	0.243704	1.03791	0.957621	1.10664	1.71836	-9e-09	1.67382
GAGCCAGCTACCTGTG-1	0.506828	1.20913	1.0776	1.1884	1.81196	0.683739	1.69857
TGCTAAGTGTCTATTT-1	0.299117	1.67597	1.24026	1.14532	1.81605	0.348832	1.67774
GTCCTACGAATAGTCT-1	0.277605	1.09198	0.952294	0.72881	1.834	0.450561	1.84704
CAGTGTCGGCTGGCCC-1	0.325017	1.53906	1.21699	0.738567	1.76498	0.410116	1.89325
CTATCGACGAAATACA-1	0.590593	1.31734	1.05233	0.997951	1.83013	0.995027	1.8311
CATCATTACCCTGAGG-1	0.141649	1.25514	1.11643	0.524253	1.72921	0.500402	0.972406
TAAGTTGCGACGTAGG-1	0.286985	1.24694	1.09685	0.737343	1.76079	0.673012	1.34747
AGTGCACGCTTAAGAA-1	0.149879	1.07796	0.949416	0.70245	1.80516	0.693147	1.91285
TGTGCCGGTGCCGGAA-1	0.395106	1.05742	0.935062	0.862553	1.80822	-8.75e-09	1.72491
AGGAGGCCTTCGCGCG-1	1.60036e-06	1.06891	0.909812	0.583385	1.77638	1.0822	1.65745
TCCGCGGCCCAATGAA-1	0.639063	1.12524	1.00911	0.611567	1.76116	-8.57143e-09	1.525
TCCGTTAAGCTAATAT-1	1.1671e-06	1.06494	0.906231	0.182923	1.80082	0.59827	1.68184
AAATCTAGCCCTGCTA-1	0.998836	1.11799	1.08849	0.492535	1.77741	-6.66667e-09	1.48775
CGCAGGCGATCCAAAC-1	0.154175	1.02831	0.931393	0.519295	1.8032	-9.09091e-09	1.7239
ATTGTTCAACGATCCG-1	0.500363	1.14121	1.09196	0.660018	1.31647	1.25548	1.67402
GTGCAGCGTAGAGTAG-1	0.714901	1.35345	1.19207	0.885019	1.5857	-5e-09	1.68589
TGTGGTAGGGTGCCTT-1	0.258976	1.15626	1.02817	0.758244	1.04396	0	1.62572
TGTGGACTATCTACGT-1	0.623357	1.39203	1.15748	0.66991	1.09742	0	1.78574
GGCGGGCTCTAAGAGT-1	0.195199	1.20671	1.03069	1.03769	0.992204	0	1.438
CGAGTGAAGGTACCAG-1	0.822881	1.58199	1.20754	1.03942	1.63812	0.831402	0.894957
AGTCTCACAAGACTAC-1	0.596533	1.50959	1.22187	0.920339	1.67911	1.47875	0.879465
AAATTGATAGTCCTTT-1	0.444228	1.51358	1.34128	1.39891	1.65235	0.661563	0.879334
TAAGTCGCCGAGTATC-1	1.15171	1.31378	1.39199	1.29963	1.68127	1.07354	1.55291
GCGGAGAAACTTCGCA-1	1.17258	1.50006	1.28445	1.13046	1.6948	0.348832	1.64128
GGCAAAGGCGCCAATA-1	1.09272	1.64211	1.22151	0.983274	1.8227	-9e-09	2.02813
ATTTCCGGGTTCTGCG-1	0.902449	1.71871	1.2724	1.06844	1.64784	1.07354	0.47686
TAAACCCAGGAGGGCA-1	0.827505	1.08803	1.0771	0.807163	1.66448	0.936888	1.84214
TTCGGGCGCTAGTCTT-1	0.683792	1.15686	1.14049	1.46139	1.82008	0.348832	1.82547
GTGGAGTCGGCGGTTG-1	0.576239	1.56866	1.25664	0.925925	1.77401	1.41848	1.57695
GCACGCCTACTTAGAT-1	0.61413	1.41757	1.25055	0.692335	1.65651	0.943348	1.83152
CAATATTCTTGACCTA-1	0.9049	1.29997	1.07368	1.1409	1.75091	0.848686	1.83792
CGTTTGTGTAGAGGGT-1	0.879174	1.46468	1.26196	1.24763	1.62844	1.07354	1.2319
CATAGCGTTGCCCACC-1	0.801693	1.36833	1.16274	1.3379	1.41408	0.796312	1.84576
TGATACATTTAGCCGT-1	0.714419	1.27821	1.07265	1.43648	1.51791	0.59827	1.55164
TTCCGGCCTTGAGGCT-1	0.638513	1.25569	1.07764	1.57627	1.21618	1.27985	1.71249
CCTATACCGTCCTGTC-1	0.668631	1.23154	1.09222	1.64514	1.35872	0.693147	1.73666
TCGTTGCTATCCGGTC-1	0.807547	1.47492	1.19699	1.62388	1.80552	0.59827	1.91826
TGGCGACTGCTCCAAA-1	0.53767	1.46399	1.272	1.06949	1.63053	-6.66667e-09	1.11245
CAGAGGCGATGCATGA-1	0.553511	1.25661	1.23136	0.755685	1.64914	-8.57143e-09	1.53178
TCACAGGAGAATAAGA-1	0.670253	1.36492	1.22896	0.770368	1.66166	-8.57143e-09	1.55898
GGGTTAACATTTGAGT-1	0.495667	1.10159	1.11625	1.4727	1.59073	0.500402	1.86406
GCGGGCGAGCCTTACC-1	0.565054	1.36218	1.22758	1.20641	1.70221	0.900256	1.80092
TGCCAATGGGTACTCT-1	0.578052	1.25248	1.13073	1.54988	1.72123	1.16828	1.91509
AGGGACTCTACGCGAC-1	0.472126	1.05492	0.982839	0.871021	1.8034	0.900256	1.73564
GACGCCGTAAAGGCTA-1	0.687767	1.14803	1.1018	1.08836	1.41452	0.950271	1.61809
AAAGGCTCTCGCGCCG-1	0.560315	1.28474	1.17652	1.02001	1.79983	1.31078	1.72161
CTGGCTGGTTGTCAGT-1	0.618888	1.11168	1.09563	1.5286	1.80486	1.46482	1.6835
ACATCCCGGCCATACG-1	0.568059	1.151	1.15719	0.90104	1.73966	1.55711	1.86328
CTCTTGTCCCGCTTGG-1	0.458002	1.06139	1.17939	0.517911	1.66078	1.31383	1.52808
TACGCCTCCATTCCGA-1	0.544231	0.963996	0.995575	1.53127	1.81225	1.21301	1.72066
CGGAGCAATTTAATCG-1	0.576606	1.43377	1.21628	0.803986	1.71264	1.02965	1.50729
AACTAGGCTTGGGTGT-1	0.634468	1.39542	1.2863	0.549136	1.644	1.58109	1.15229
GCGTCGCCAGGGTGAT-1	0.45177	1.28545	1.27937	0.650168	1.64167	1.36892	0.885542
GTTGGTCATGCTATCC-1	0.682217	1.20677	1.23312	0.474303	1.6382	0.940448	1.53196
GCTGGCGGCGCATGCT-1	0.0275172	1.16387	1.14303	1.01859	1.78236	1.03972	1.86724
TGAGCGGAAAGTGTTC-1	0.612304	1.26296	1.23933	0.815285	1.66568	1.12693	1.69737
CTTTCTGTGCGGGCTT-1	0.269997	1.20855	1.10855	0.618969	1.74931	1.02965	1.52768
ATCTAATATCCTACGG-1	0.0837562	1.04008	0.863979	1.28045	1.77816	0.801819	1.55915
AACCTTTAAATACGGT-1	0.194175	1.07705	1.05192	0.400589	1.81043	0.562335	1.89836
TTCACTCGAGCACCTA-1	0.0798515	1.15031	0.996314	0.887653	1.88249	1.22061	1.70215
CTGCACTCCAGTACAG-1	0.439221	1.10473	1.0685	0.61161	1.7206	0.529706	1.37508
CCATTTCTACCTATTA-1	0.368499	1.30056	1.12651	1.39695	1.75305	-8.75e-09	1.53033
CAAGCGGCACATAATT-1	0.173383	1.12241	1.06705	0.644957	1.80616	0.900256	1.69435
GTTAACATCACTTAAA-1	0.290637	1.13809	0.986227	1.16057	1.78523	0.636514	1.82813
ATATAAATGTAGCTGC-1	0.158608	1.26278	1.00579	1.30894	1.72185	0.410116	1.67785
GCCTCTATACATAGCA-1	0.937198	1.31178	1.19531	0.9395	1.72008	1.27703	1.84138
GTGTCGTATAGCGTTC-1	0.691737	1.69629	1.24673	1.1676	1.82295	-8.33333e-09	1.95673
ATACGTACTTAGCCAC-1	0.515131	1.26482	1.16296	1.38854	1.82077	0.37677	1.92181
GCTATCATACTCATGG-1	0.388565	1.094	1.0563	1.02958	1.81809	0.325083	1.60169
TATCCAATTGGTTATC-1	0.541835	1.26475	1.10258	1.06906	1.78438	0.59827	1.86055
TCTCCCTGGGCAGCGT-1	0.268025	1.21054	1.07186	0.456741	1.78719	0.37677	1.5416
CCTATAATGAGTGCCC-1	0.38222	1.12426	1.01362	0.880861	1.81752	0.735622	1.76358
CAATGCGAGAAGTATC-1	0.101962	1.16742	0.95418	1.22389	1.74955	1.05492	1.7214
TACCAATAAAGTACCA-1	0.382546	1.1206	1.03601	0.817505	1.69716	1.0889	1.84354
GCTAGGCACCACGGAG-1	2.19864e-07	1.06164	0.839449	1.00993	1.77904	0.636514	1.80211
GGTGGACTGCTCTGGC-1	0.43776	1.14403	1.06747	0.807475	1.80756	0.735622	1.71673
TATTCCGAGCTGTTAT-1	0.0662504	1.00887	1.02811	0.67348	1.80814	0.686962	1.70044
TTGAGAAGTTTAGCAT-1	0.585089	1.17263	1.08457	0.566557	1.70326	0.683739	1.56524
GTCCGGACCTGAAATT-1	0.21231	1.16622	1.12257	0.703513	1.75441	0.325083	1.84452
CTGTGGTCGGGAGATA-1	0.579758	1.23718	1.14817	1.28972	1.80345	0.974315	1.88762
CATGTAAGAGACATTT-1	0.366417	1.0373	1.02322	0.659428	1.81572	1.06086	1.82241
CACGTTTCGTACACAC-1	0.108823	1.03841	0.83847	1.09013	1.85039	0.974315	1.56772
CATCCTCTCAAAGATC-1	0.305412	0.913541	0.789407	0.777791	1.32315	0.796312	1.6016
GATTAACCGAAAGCCC-1	0.342798	1.09384	1.00793	0.437609	1.80698	1.07899	1.73032
AACGCTGTTGCTGAAA-1	0.541445	1.1567	0.952145	0.49327	1.81006	-8.75e-09	1.52863
TTCAGCTGGCGTGCCC-1	0.648281	1.14798	1.19738	0.600715	1.72854	0.682908	1.90797
TAGAGGTTCTACTTGT-1	0.594002	1.32532	1.18886	1.02706	1.69741	-8.75e-09	1.46201
GTATCAAACGTTAGCT-1	0.700985	1.06689	1.08675	0.425834	1.79745	-8.57143e-09	1.9351
AATCATGTAAAGACTC-1	0.51534	1.23509	1.21826	0.624471	1.70555	-8.33333e-09	1.21471
AGTCACTAGCTCTCGA-1	0.494032	1.1393	1.20133	0.915456	1.68487	0.900256	1.07851
GCGAAACGATCGGGAG-1	0.780301	1.26347	1.15724	0.775654	1.762	-8.88889e-09	1.79569
CATGGATTGTCTTCCG-1	0.51078	1.40503	1.25682	1.25665	1.66481	1.70659	1.24801
ATTGGATTACAGCGTA-1	0.6808	1.05577	1.04247	0.921772	1.69595	0.985943	1.01843
TTATTATCTGGAAGGC-1	0.8329	1.43428	1.17281	0.852759	1.69019	0.992162	1.22254
TACATGCCGGAATTGT-1	0.865973	1.18155	1.05153	0.680876	1.47946	0.98299	1.09502
GGCACTCAGCCGACCC-1	0.754498	1.39973	1.22109	0.90833	1.62123	-8.33333e-09	1.75083
AAACCGGAAATGTTAA-1	0.763695	1.33224	1.16983	0.833642	1.15372	-2.22045e-16	1.96806
AGACAGGCATCTCAGC-1	0.441201	1.35947	1.18761	0.791175	1.52686	0	1.32151
GTGGTGATGGTTTGTG-1	0.343401	1.14846	1.05845	0.862644	1.31464	0	1.82879
CCGATATGACGTAAGG-1	0.390158	1.32337	1.17291	0.922529	1.52769	0	1.46805
CAGGCGCACGGTGGTC-1	1.23627	1.46766	1.20772	1.09389	1.63672	0.956756	1.18132
TCATCGATGGTCCCAA-1	0.854635	1.63332	1.24494	1.40518	1.66459	0.9557	1.76535
CAAAGATTATTGGGCC-1	0.71086	1.33584	1.31559	1.03441	1.64336	0.410116	1.64547
ACAATGAATACGGAGA-1	0.376001	1.678	1.19693	0.833284	1.67331	0.796312	1.04264
GCTCCTGACATACTGG-1	0.699166	1.40595	1.26139	0.643909	1.65135	0.348832	1.66192
GATGACAAGTAGGGCA-1	0.384158	1.38336	1.29296	0.957476	1.66551	0.59827	1.4589
TACGCCGAGGGTACCC-1	0.801167	1.56389	1.2291	1.30771	1.64871	-9e-09	1.52911
AAGCGTCCCTCATCGA-1	0.722948	1.65379	1.21728	1.30992	1.6369	1.32089	1.17187
CACTCCTATGTAAGAT-1	0.596077	1.53991	1.22619	0.869592	1.66367	0.562335	1.72726
TCGAGCCAGGCAGGCC-1	0.606278	1.52076	1.21837	1.14466	1.65394	1.00272	0.702628
TCGTCAAGTACGCGCA-1	0.492128	1.39265	1.24891	0.790716	1.65845	0.562335	0.566289
CCCGTAGCTGGGAAGA-1	1.00893	1.55388	1.25356	0.871927	1.63654	-8.33333e-09	1.42153
ACCCTATGCCATATCG-1	0.574127	1.57098	1.34937	1.17455	1.66923	-8.57143e-09	1.5175
GTGGTATAGTCTGCCG-1	0.628329	1.51027	1.31577	1.13362	1.65805	1.24245	0.824115
CCGGTTTGTAATTGTG-1	0.876115	1.43564	1.2131	0.740341	1.63984	1.05492	0.816434
GTCGCCGTTGTGTGTT-1	0.459283	1.05923	0.966618	1.54299	1.79945	-8.57143e-09	1.75138
TACTGAACAGATTTAG-1	0.88857	1.66602	1.23691	1.55458	1.37514	0.682908	1.89274
TATTAACCTGACCGCG-1	0.760026	1.60693	1.22838	1.20383	1.76187	0.410116	1.72531
CTGTAGCCATCTCACT-1	0.599725	1.45182	1.16265	1.52672	1.47889	0.500402	1.81609
TACTATGGTTCCTCAG-1	0.740029	1.70647	1.20424	1.80521	1.7175	0.410116	1.72152
GAGTCAGACCAGAATC-1	0.730108	1.54091	1.2202	1.17081	1.79659	-6.66667e-09	1.80896
TAAGGCATAACATCAA-1	0.901262	1.56825	1.18321	1.61444	1.29788	-8e-09	1.6867
CTTCCGCTCCGTGAAG-1	0.494026	1.11524	1.11625	1.61477	1.80897	0.636514	1.35139
GGGCTATGATCGATGG-1	0.497954	1.2292	1.12658	1.20876	1.24217	1.06086	1.79366
GGTCGGTCGTCCACAG-1	0.61509	1.43715	1.22102	1.03429	1.72417	1.32966	1.80278
GGGACCCGTATATCTT-1	0.531105	1.26775	1.09052	1.56239	1.21983	0.450561	1.84529
GAAAGCAGTGCACTTT-1	0.884259	1.37564	1.19979	0.996922	1.80552	0.735622	1.85742
AGCGCATAATGAATCG-1	0.640752	1.52541	1.20314	1.00394	1.82156	0.9557	1.9083
GCTGCTAAGTAGTCGA-1	0.515482	1.1847	1.0801	1.19419	1.78807	0.683739	1.88254
AATAGTCCGTCCCGAC-1	0.49001	1.16592	1.08973	1.58216	1.46423	0.796312	1.84774
AGCAGCCAGATGAATA-1	0.422813	1.04572	1.07274	1.37797	1.80808	1.12095	1.54981
CCTCGCGCTGTGCGAT-1	0.572296	1.14566	1.16392	0.978636	1.74382	0.529706	1.77868
TTGTGTATGCCACCAA-1	0.48637	0.956408	0.94421	1.30104	1.54184	1.38629	1.51629
TGCTCGGCGAAACCCA-1	0.463304	0.937787	0.89771	1.48555	1.49141	0.693147	1.71442
CGATTAAATATCTCCT-1	0.651932	1.49735	1.24098	0.742455	1.64412	0.636514	1.29089
TGCCGTGGATCGTCCT-1	0.52081	1.18372	1.17662	0.779294	1.64257	-9e-09	0.986909
GTGGACGCATTTGTCC-1	0.430681	1.55603	1.22779	1.06457	1.64549	1.36892	1.72733
ACCCGGAAACTCCCAG-1	0.135382	1.07473	1.10412	0.565902	1.78241	0.348832	1.53235
CCGCATGTGGTACGAT-1	0.430068	0.96225	1.02198	0.815644	1.77245	0.683739	1.89208
GCAAACCTTGGCCATA-1	0.854916	1.45483	1.26166	0.967771	1.62538	1.15699	1.15447
ATTCACTGATGTTGGA-1	0.45619	1.2626	1.14766	0.719341	1.75766	1.23093	1.79175
TCCTAAATTGGGAAGC-1	0.488487	1.18734	1.11447	0.490721	1.68336	0.474139	1.60279
GAACAGATTACTAAAT-1	0.571561	1.1293	1.07386	0.458079	1.81417	1.5466	1.82216
ATACAGGCCCTCCAAT-1	0.287426	1.02576	1.16057	0.977998	1.67376	-8.88889e-09	1.12276
CGATTCGCCTGGCTGC-1	0.242525	1.02827	1.03085	0.64325	1.76987	0.529706	1.76761
TCCGCCTGTCTACAAG-1	0.236797	1.13175	1.17846	0.759184	1.67831	1.0114	1.01087
CACATCTCACCGACGA-1	0.473547	1.21456	1.07262	1.10477	1.79986	0.661563	1.82191
CGTCGTCCTTCGCGAA-1	0.32437	1.33619	1.21609	0.979191	1.7	-8.57143e-09	1.72353
CGTTGAATACCGCGCT-1	0.326412	1.1053	0.997433	0.975637	1.82502	0.636514	1.73985
ACCAATATGCAAGTTA-1	0.277129	1.16698	1.02669	0.867828	1.82571	0.325083	1.73079
ACGGATGGTGCGGATA-1	3.3881e-07	1.05023	0.913827	0.997475	1.8311	-8.57143e-09	1.78662
CACCCTAACAAGATCT-1	0.354683	1.24054	1.05759	1.15815	1.8492	0.661563	1.77167
AAGCTCTTTCATGGTG-1	0.238863	1.35381	1.18635	1.0012	1.74617	0.450561	1.54757
CATGGGTATGCCTTAT-1	0.034792	0.948775	0.809922	1.11	1.75126	1.36616	1.7642
GCGCGTCATTGGTACA-1	0.624578	1.23615	1.09847	0.782377	1.79989	0.59827	1.79467
TCTGAAGCACGTGGTC-1	0.174688	1.02747	0.977627	1.38593	1.80893	-8.57143e-09	1.52329
AAGTTCACTCCAAGCT-1	0.444996	1.11765	1.14991	0.333198	1.66223	-8.75e-09	1.16085
TTGGACCTATAACAGT-1	0.492263	1.22494	1.08425	0.831548	1.75058	0.348832	1.71589
ATCAGCCTCATGCTGC-1	0.457913	1.1396	0.996271	1.19092	1.64897	-8.75e-09	1.51892
AGTACTCTTATGCCCA-1	0.275931	1.16734	1.0398	0.572664	1.79796	-8.88889e-09	1.90642
GCGCTTAAATAATTGG-1	0.3869	1.22425	1.05744	0.622318	1.8147	-8.75e-09	1.77283
TTGTGAACCTAATCCG-1	0.454536	1.26185	1.11319	0.677853	1.78058	0.735622	1.54625
AGTCGTCGACCACCAA-1	0.347025	1.12473	0.95555	0.782118	1.59484	0.562335	1.90462
TCCTTTAAATCCGCTT-1	0.454093	1.20798	1.00905	0.46359	1.81905	0.943348	1.85767
ACTGAAACGCCGTTAG-1	0.51112	1.20216	1.00936	0.806272	1.78992	0.693147	1.63388
GCACACACTGGTAGCC-1	0.342974	1.31319	1.19521	0.666073	1.73807	0.682908	1.71706
TAAGGGCCTGTCCGAT-1	0.279002	1.097	0.971462	0.354432	1.80802	0.661563	1.85825
GCTAGAGTAGAGATGT-1	0.418671	1.12597	1.11555	0.480339	1.74788	0.686962	1.63899
CACAGGGCCATATAGT-1	0.34067	1.13541	1.10173	0.674054	1.80369	0.636514	1.82185
CCATGCCCTAGATTTC-1	0.299593	1.14364	1.14682	0.637385	1.68044	0.936888	1.31809
GACGAGGCTAATAAAC-1	0.371518	1.31622	1.20037	0.874745	1.72854	1.2335	0.91786
AGGCACGTGACTGTCC-1	0.616557	1.43567	1.16975	0.797249	1.01067	1.10213	1.815
ACTTTGTCGACGCACT-1	0.503485	1.29375	1.07609	0.787579	1.33678	1.31621	1.82436
GAGTATCAAAGTTACA-1	0.485793	1.45655	1.11213	0.824876	0.881732	-8.88889e-09	1.72155
CCAGGCTGGCGTCTGA-1	0.433022	1.20478	1.0501	0.846312	0.87625	0.682908	1.6851
GGACTCTTCCGGTTGA-1	0.373425	1.35724	1.16958	0.720022	1.03095	0.410116	1.74406
TCCCAGCACACGACAT-1	0.592816	1.55851	1.20371	0.845899	1.48445	0.693147	1.88068
GCTCCATGAGTGCAGA-1	0.0245933	1.02629	1.00716	0.753751	0.809827	-2.22045e-16	1.82626
GCAGTGCGGGCGGATG-1	0.269416	1.08137	1.05552	0.687775	0.822738	0	1.75434
GCGTTCTGACTAAGCG-1	0.0575414	1.20855	1.06193	1.03393	0.914159	0	1.64351
GCGCAAATATATTCAA-1	1.33903	1.61493	1.32562	1.16084	1.68554	1.43085	1.75872
GAAGAAACGATATTGT-1	1.41778	1.41908	1.43278	1.77434	1.73452	0.325083	1.45563
GGACCTCTAGGCCGCC-1	0.835702	1.5452	1.29997	1.20886	1.65179	0.59827	1.74318
AACAGCTGTGTGGCAA-1	0.888388	1.63717	1.26148	1.38031	1.65175	1.07354	0.934622
TCGAATATCCCGCAGG-1	0.632699	1.64823	1.2887	0.836516	1.64212	-8.33333e-09	1.36481
GCGACCCAACCATCTG-1	0.766778	1.55556	1.24272	1.61415	1.66031	0.639032	0.869018
AGAGAAGGAGTACAAT-1	0.73592	1.56843	1.23842	1.20639	1.65269	0.9557	1.54684
GGCTCCTCCACCTGTT-1	0.875002	1.72967	1.28828	1.52804	1.64895	-8.57143e-09	0.91055
TCAGTGTATACGTCAT-1	0.807833	1.63465	1.45863	1.8263	1.65636	0.59827	1.86469
ATTATTATGTCCGTCA-1	1.04747	1.57013	1.30772	1.39883	1.63421	0.410116	1.27872
TTAGGTCATAACCGAC-1	0.790448	1.73513	1.26184	1.52841	1.65906	-8.75e-09	1.18489
AAGATGGCACCGGACC-1	0.707913	1.43019	1.19615	0.792141	1.69933	-8.57143e-09	1.54619
CTACAAGAAATAACCC-1	0.889819	1.44242	1.22516	0.787008	1.6945	-8.57143e-09	1.39587
ACTATTTCCGGGCCCA-1	0.614984	1.16266	1.04235	1.07494	1.78684	1.27703	1.8224
TTGTTTCACATCCAGG-1	0.724766	1.48487	1.24293	0.955548	1.67094	1.09861	1.55915
CGCTGTGTGGATGTTG-1	0.651277	1.09073	1.04434	1.60273	1.81217	0.562335	1.84958
TCAACATAGCGCCCTA-1	0.956112	1.46584	1.2068	1.3219	1.80305	1.15374	1.92166
GGCCGTTTGGGTTTCA-1	0.707243	1.28396	1.12619	1.63616	1.77482	1.21301	1.71689
TACTCTTTCGTCTTCA-1	0.328929	1.2653	1.04025	1.56454	1.59838	0.59827	1.69464
TTCGCGCGCCATACGA-1	0.441226	1.10855	0.936713	1.54376	1.16652	0.974315	1.72887
CGGAAAGAATCAAACG-1	0.528354	1.26362	1.08162	1.50971	1.25066	-8.57143e-09	1.77469
AGGCAGGGAGCGTACT-1	0.754649	1.54732	1.20678	1.51352	1.80775	-8.88889e-09	1.81657
CCTTTAAGGGAGCACT-1	0.752003	1.5403	1.19629	1.18811	1.81927	-8.33333e-09	1.74351
CGCCCAGCACGCCTAG-1	0.626279	1.3725	1.15578	1.74184	1.72549	-8.75e-09	1.88781
AGTATTTGGCACGACC-1	0.890542	1.54454	1.24903	1.45861	1.82536	0.410116	1.79156
TATCCGCACCGTCGGG-1	0.668678	1.43915	1.17526	1.57383	1.70477	0.867563	1.84053
ACCCGTGTCATCAGTA-1	0.611693	1.26759	1.0986	1.63805	0.757547	-8.33333e-09	1.80622
CAACTGCTCATCCGAT-1	0.532597	1.2342	1.17213	1.26048	1.81766	1.32966	1.88059
CCGGAGCGTACTTTCT-1	0.576894	1.35632	1.14794	1.745	1.18451	1.27703	1.84392
TACCGTAGGTTAACTA-1	0.584024	1.18096	1.11494	1.34877	1.79911	0.636514	1.61437
TGAGGAGTGCCAGCTT-1	0.556421	1.39606	1.17365	0.903012	1.73891	0.867563	1.84913
CCAGTCTTGTCATAGA-1	0.636221	1.32907	1.18142	1.25492	1.8201	0.37677	2.00861
GGGCAGAGCAATCGTT-1	0.546181	1.38794	1.19305	1.15154	1.794	0.735622	1.95394
TACCAAATAGCCCAGA-1	0.559853	1.23109	1.11801	1.31535	1.76091	0.682908	1.81401
TACCTACTCCCAGTAT-1	0.374204	1.03276	1.08295	1.36997	1.79784	-8.88889e-09	1.68803
TGTGAGACTAGCCCAA-1	0.520929	1.23934	1.08983	0.877853	1.81692	0.686962	1.87264
ATACCTAACCAAGAAA-1	0.592927	1.22877	1.13398	1.0958	1.81399	0.759547	1.78522
GTCGGGAAGCAGAAAC-1	0.635994	1.42557	1.16619	1.21667	1.81598	0.585953	1.94344
AATTAACGGATTTCCA-1	0.378532	1.14635	1.14862	0.800927	1.73806	1.0362	1.78205
GAACCCTCTGTGTTCT-1	0.337198	1.17105	1.08118	0.740935	1.78792	0.974315	1.84619
ATATAAAGCGCTCGTG-1	0.51091	1.27127	1.16441	0.679148	1.80001	1.23668	1.80549
CCTGGTCGAATGTGGG-1	0.551631	1.18089	1.08703	0.526908	1.78526	-9e-09	1.73215
CTAGGTTCGGACGTGA-1	0.429907	1.30325	1.18766	0.748884	1.69315	1.26365	1.77695
TCGGGAGACAGCGTAC-1	0.530496	1.16575	1.11376	0.540336	1.71881	0.900256	1.75863
CATAAGAAGCTTGGCT-1	0.524624	1.48049	1.25516	0.476587	1.66024	0.693147	1.71777
AAGCACCCTGCGTATC-1	0.563251	1.35625	1.18544	0.915497	1.69986	-8.88889e-09	1.54145
AGTTTGCACCTGCCTC-1	0.149183	1.07741	0.973067	0.438473	1.80499	-8.57143e-09	1.65037
GACTGCAAATCGAGCT-1	0.338428	1.29562	1.25306	1.01373	1.64272	-8.88889e-09	1.17748
GTGTATATCAGCGGGC-1	0.0941226	1.19695	1.05913	0.803124	1.8444	-8.75e-09	1.7292
CTTCAACTCCACTTGG-1	0.37123	1.17245	1.09091	1.03886	1.71278	-8.88889e-09	1.58466
ACTTACGCATCCACGC-1	0.57012	1.30044	1.15154	1.51841	1.83341	-8.33333e-09	1.67202
CATGAGATGCACTCTC-1	0.805255	1.39382	1.21828	1.06188	1.6522	-8.33333e-09	1.0977
GAGCACCTGTGTCCAG-1	0.336673	1.27144	1.08007	1.46995	1.80521	-6.66667e-09	1.97573
CGCGACCGCGACAGAT-1	0.359445	1.25553	1.13493	1.04255	1.75595	0.500402	1.66607
GTCCCGCGACGTTATG-1	0.723683	1.46818	1.23992	0.881728	1.71549	0.410116	1.38535
GCAGTGTGGCTATAGG-1	0.576602	1.19282	1.15626	0.700195	1.72116	0.661563	1.68743
ATACTGCCTTACACCG-1	0.480536	1.13188	1.22154	0.556436	1.65618	1.0114	1.73212
TACAGAAACGGTGGGC-1	0.159788	0.909068	0.828376	0.37576	1.829	0.693147	1.50134
GGCGCGGAGATCTTTC-1	0.444226	1.18118	1.14578	0.700833	1.78474	-8.57143e-09	1.85341
CGTTAATGTCCCGACG-1	3.17056e-07	1.02672	0.897798	0.451948	1.85086	-8.57143e-09	1.66062
GCTAACTGAAGTCTGA-1	0.542448	1.38278	1.11283	1.00371	1.82549	0.848686	1.80304
AGTGATAACCTGCGCG-1	0.232593	0.977029	0.849933	0.533419	1.56999	0.37677	1.68333
TATGATCTTCTCTTTA-1	0.385624	1.30752	1.12722	0.683868	1.80484	-8.57143e-09	1.71646
TGTACCTACACGAGGG-1	0.540249	1.25443	1.04036	0.548051	1.79934	-8.75e-09	1.91421
ATATCGTTCCTCGAAC-1	0.210091	1.20868	1.01989	0.665093	1.70676	-8.33333e-09	1.49942
CGGCGCCATCAATCCC-1	0.664437	1.40766	1.08757	0.804523	1.74581	-8.88889e-09	1.46716
CCTGTTTGAAGACACG-1	1.01989	1.80943	1.3055	1.12532	1.84362	0.529706	1.98136
GCCACTCAGAGCGCGA-1	0.0252415	1.16943	0.97046	0.841777	1.84005	-8.33333e-09	1.78068
TCGGCTTGTATCGACG-1	0.215626	1.15269	0.968426	0.605975	1.79444	0.410116	1.67148
TAGATGGTTCCTTACT-1	0.17669	1.15001	0.985835	0.899206	1.79126	0.410116	1.66829
ATCGTTAGCTAGCGGA-1	0.582679	1.19386	1.07017	0.545686	1.8098	0.257319	1.7459
ACAGCGACATTCTCAT-1	0.266644	1.17036	1.05719	0.823857	1.81805	1.07387	1.63615
AGAGCCGCCGAGATTT-1	0.345243	1.07764	0.937905	0.674044	0.5581	1.53597	1.82616
GGCCTGCTTCTCCCGA-1	0.206813	1.25441	1.06035	0.796354	0.730636	0.655482	1.77754
TCAAGCGCGGACGGTA-1	0.184396	1.20146	0.984703	0.761264	0.618433	-9.09091e-09	1.9048
ACACTGGGACAGTCGT-1	0.0259117	1.091	0.904935	0.679928	0.668731	-8.88889e-09	1.64854
TGTGTAGTAGCACGTG-1	0.359899	1.48287	1.17412	1.11612	1.22332	-9e-09	1.80851
CTAGCCACAGGCGAGC-1	2.78311e-07	0.992187	0.86286	0.533829	0.527093	-9e-09	1.73447
CTATCGCGTAGAGAAC-1	0.307224	1.12615	0.979069	0.855663	1.13632	0.392674	1.64089
GTTCCCGTAAACATAT-1	0.272401	1.2044	1.10233	0.936536	1.00549	0.897946	1.93321
TCTTTCCTTCGAGATA-1	0.394561	1.38499	0.984726	0.990365	0.869725	1.02965	1.76831
ATATTGGAGAGGCCTT-1	0.23731	1.2798	1.06115	1.30012	0.832298	1.32089	1.54958
AGGCGATAACTGGCGT-1	0.0301367	1.24852	1.03336	1.36815	0.706352	0.37677	1.67937
ACCCGGAGCACCACAA-1	0.20421	1.22848	1.09971	0.939667	1.16443	-8.57143e-09	1.6121
TGAGCTCAACTGTATA-1	0.232042	1.22249	1.09438	0.699571	1.18669	0.693147	1.82653
ACGACCCATGAGTTGC-1	0.0639151	1.17789	1.08078	1.26205	1.12089	0	1.37413
CGGTCAGTCCATATTT-1	0.184662	1.0928	1.02397	1.19179	1.28685	0	1.66178
TCCGGCTGTCGGGTCG-1	0.445941	1.36888	1.20162	0.871886	1.51615	0	1.34176
TATATATCGAGAAATG-1	1.37961	1.69441	1.26532	1.30477	1.70762	1.76571	1.62678
ACCCGAGCGAAATTAC-1	1.2974	1.73679	1.32919	1.36487	1.69429	1.68097	1.40591
TTGTTTCATTAGTCTA-1	1.09773	1.63252	1.36573	1.61403	1.65079	1.22061	1.60519
ATGGGACCTGCTGAAC-1	1.28787	1.70439	1.31144	1.28483	1.68938	1.23668	1.43942
TGCGACGGCCGAACGT-1	0.807927	1.90385	1.37345	1.30812	1.6439	1.27303	1.33267
AGCTAACAAGCAATGT-1	0.815004	1.79186	1.32296	1.22919	1.68803	0.796312	1.56117
CGTGTCTCGTTACGAC-1	1.41759	1.57033	1.61132	1.88426	1.6443	0.636514	1.33106
CTAAATCCGGTGTACA-1	1.04026	1.76741	1.33127	1.45767	1.67783	1.32089	1.64147
GAATAGTGCTCGATTA-1	1.00522	1.56637	1.33909	1.82436	1.71871	0.450561	1.6956
AACAATACATTGTCGA-1	0.96609	1.64841	1.29736	1.14995	1.68137	0.995027	1.94131
CACATCGTGCACGCGC-1	1.21053	1.63447	1.30412	1.3708	1.65392	1.49418	1.07704
ACCGTGACCACGTGGG-1	0.765522	1.5619	1.21622	1.03367	1.67233	0.325083	1.51329
CCCAATGAGATTTGCA-1	0.613626	1.56582	1.21861	1.50493	1.67021	0.683739	1.67779
TCAGCAGTAGGCCCTG-1	0.481742	1.49405	1.27095	1.01233	1.6386	0.37677	1.69658
CTACTCAAGGTATAGT-1	0.432129	1.14205	1.05958	1.41561	1.80908	0.936888	1.65354
TAGTAGCTTATACCAG-1	0.522669	1.52732	1.25051	1.80146	1.70699	0.610864	1.78199
ACGTTCGTTCAGGAAA-1	0.472681	1.20794	1.09483	1.51187	1.81172	0.37677	1.79804
TTAGAATAAGGGTCGG-1	0.548296	1.28144	1.06851	1.62711	1.80694	0.9557	2.02122
TTCTAGAAAGTCTTAT-1	0.4853	1.30471	1.07038	1.52727	1.76	1.21489	1.82884
CCTTCAGTTAAAGTGA-1	0.638008	1.39918	1.13858	1.57856	1.80975	0.9557	1.63584
TAGCTAGTGATGATGG-1	0.580442	1.48685	1.17383	1.55839	1.76	0.529706	1.83891
AGCCCGGTAGCCTGTA-1	0.404438	1.22122	0.991469	1.2172	1.80197	0.735622	1.74235
TACCTCAGTTGTCTGT-1	0.323962	1.21113	1.00742	1.51571	1.59065	0.936888	1.66614
GACGGGTTGGCCCGTA-1	0.351023	1.13159	1.09082	1.37215	1.76733	0.9557	1.91949
GAAACCTATACAAATG-1	0.236248	1.08265	0.953932	1.25921	1.55987	0.9557	1.75017
TCCACCTCTAGCCTTT-1	0.601774	1.35185	1.22966	0.830957	1.68844	1.54983	1.50772
AAGACCCAACTGAACA-1	0.391588	1.20508	1.13224	0.648108	1.80324	1.03972	1.70472
CATACACGGTTCCCAC-1	0.444045	1.3372	1.18915	0.956767	1.71295	0.900256	1.24035
ACTACGCGTTAGAATT-1	0.154844	1.3416	1.01859	0.872923	0.8099	1.05492	1.8239
CTTGGCCAAGCTGGGA-1	0.322408	1.26271	1.03565	1.45909	1.80295	0.37677	1.4877
TTACCCTAGGGATTGG-1	0.512097	1.02549	1.05021	1.32556	1.76027	0.796312	1.73403
TTCGCACTGTACGACA-1	0.285053	1.14022	1.15832	0.669486	1.72947	0.59827	1.74605
TAGGTGTTCCACAGAT-1	0.661769	1.15071	1.13891	1.6707	1.51225	0.974315	1.85026
GAAGCCTGCACATTCC-1	0.575766	1.2877	1.19271	0.947376	1.81341	-9e-09	1.75413
GGCTTTCAATAAGGGT-1	0.511602	1.03693	0.992772	0.905097	1.48258	0.974315	1.69843
TCCAGGGTATATACGA-1	0.141321	1.07457	0.930236	1.32829	1.84137	0.859967	1.70846
CTCGCCGAATGTAGGG-1	0.384154	1.23746	1.09194	1.27894	1.78233	-8.88889e-09	1.79163
AGGAAGCTGTCCGCCG-1	0.161684	1.49205	1.06368	1.39494	1.74772	0.940448	1.93476
GTCTCAAGGCCCGGCT-1	0.495465	1.27689	1.07511	0.786106	1.78609	0.325083	1.87811
ACCGACACATCTCCCA-1	0.312376	1.1494	1.05782	0.887034	1.81501	1.29455	1.82923
TATACGCGTCATCACT-1	0.379121	1.14702	0.99837	0.723914	1.81126	0.848686	1.7088
ATCTGGGCTGTTCTTG-1	0.0717375	1.09869	1.00907	0.851153	1.80588	1.27303	1.58939
TCAAATTTGAGACTCA-1	0.308503	1.08612	0.949274	1.14448	1.82945	1.31078	1.69688
GTTAAGGGTGCGATGT-1	0.353801	1.41399	1.07542	0.996697	1.83927	0.900256	1.9674
AGCAAAGGCCGCTAGT-1	0.446962	1.25793	0.997754	1.14386	1.81837	0.848686	1.89622
TTATAGGTAATTGTCT-1	0.543693	1.39327	1.26442	0.970294	1.69839	0.735622	1.40858
TTGTGCAGCCACGTCA-1	0.388147	1.23985	1.10585	0.777338	1.76562	0.37677	1.48065
ACGGACTCTCAAAGCG-1	0.0242207	1.08143	0.944295	0.806797	1.85835	0.59827	1.64862
ATGCTCTGGCGCGGTA-1	0.252464	1.10771	1.03283	1.19893	1.77211	-8.57143e-09	1.52593
ATAATCTTGGAGAACC-1	0.237922	1.24563	1.00038	1.314	1.7487	-9e-09	1.92809
CTCATTGCTCTAACAA-1	0.131497	1.12489	1.02168	0.879014	1.82437	-8.57143e-09	1.7313
TAGGTGACGATAACCT-1	0.264398	1.14366	0.961835	1.01203	1.82623	-8.75e-09	1.79205
CGGATCCTCAAGGACT-1	0.513296	1.28437	1.14513	0.866766	1.81178	-8.75e-09	1.87
GGGCGTGGTTTCCCAG-1	0.329859	1.13751	1.09705	0.520301	1.77379	-8.57143e-09	1.65838
TGGCTATGTGACATAC-1	1.13113e-06	1.09951	0.97693	0.490851	1.79588	-8.57143e-09	1.94993
CTTAGTGTAGTAGCAT-1	0.647482	1.26452	1.07666	0.704881	1.71651	-8.57143e-09	1.31652
GGATTGCTGTGACTCC-1	0.674035	1.30329	1.25711	0.687062	1.65309	0.59827	1.61462
ACTTCCATGCGGGACA-1	0.0530124	1.09014	0.989216	0.512143	1.81166	-8e-09	1.73331
ACTCAAGTGCAAGGCT-1	0.380523	0.976481	0.886219	0.170151	1.80341	0.867563	1.48294
ACAAGGATGCTTTAGG-1	0.463681	1.26758	1.07194	0.492038	1.80348	1.09861	1.7975
TTGAACGACGTGCTGA-1	0.195037	0.939697	0.897841	0.220535	1.80343	0.735622	1.70658
ATTCATCGTTGAGGCA-1	0.325139	1.1703	1.01484	0.396902	1.80437	0.562335	1.75771
TGCAACCCATCTGCGG-1	0.395986	1.09024	0.940874	0.414793	1.79289	0.450561	1.81228
AGTGCTAAACACAGCA-1	0.262547	1.28727	1.206	0.814283	1.7722	0.693147	1.42185
AACTCCAGAGCGTGTT-1	0.385113	1.06801	1.1037	0.630531	1.75599	-7.5e-09	1.53468
TCTCCACAAGTTGAAT-1	0.414422	1.3287	1.18199	0.719553	1.76503	0	1.65741
CTTTGCATCGCTCTTG-1	0.256518	1.05381	1.01927	1.05082	1.81164	-8.33333e-09	1.84794
TCACAAACCGAGGTAC-1	0.542582	1.23979	1.01829	0.494221	1.80671	-5e-09	1.50478
CCGTAGGAAATCCCTG-1	0.397447	1.12756	0.93527	1.17968	1.74896	-8.33333e-09	1.67424
AAACATTTCCCGGATT-1	0.34502	1.06517	0.904457	0.54848	1.80377	0.636514	1.80438
GCCTCCGACAATTCAC-1	0.116158	1.08205	0.896127	0.689479	1.7818	0.683739	1.66937
TCTGCATACCTTGCTT-1	0.722044	1.19188	1.13162	0.719904	1.77319	1.18742	1.50847
ATCTCCCACGGAATAT-1	0.60576	1.40623	1.1746	0.831064	1.5552	1.08027	1.60023
CTGCAAGCACGTTCCG-1	0.751557	1.59135	1.22583	0.930076	1.26904	0.994924	1.84814
CACAGTCCCGCTTCGC-1	0.274847	1.41316	1.05834	1.10222	0.690182	0.859967	1.82267
TACGCTCGGTATTGGA-1	0.432662	1.34418	1.1493	0.96599	1.2616	0.693147	1.98877
CTGGTAAAGTGTGGGC-1	0.489188	1.60855	1.21089	1.32609	0.880391	0.348832	1.99361
CAACCAGTGGCCTACC-1	0.389098	1.43089	1.13964	1.28943	0.79296	0.562335	1.80737
TCTTCGCGGTGAGAGG-1	0.0117255	1.10627	0.90944	1.38428	0.663275	0.348832	1.66586
TTCGGGTTGCCACGGG-1	0.235161	1.372	1.0673	1.69543	0.943182	0.683739	1.71144
ACCGATAGGCATAACC-1	0.186219	1.25162	1.09644	0.993409	1.15022	-9e-09	1.91166
CTTATAGATGGCTGTT-1	0.494592	1.33061	1.13034	1.2752	1.04333	1.07354	1.81756
AGACGCCCACTTCGCC-1	0.533743	1.56976	1.20467	0.935844	1.29022	0.59827	1.79579
AGGTCGCCTCCCAACA-1	0.244141	1.33922	1.10003	1.15516	0.787422	-8.75e-09	1.65007
CCTCACGTCAGCTAAT-1	0.248405	1.18271	0.959473	1.37552	0.830111	0.37677	1.62098
CCACCTGTATGGAATA-1	0.18853	1.25635	1.05649	1.11582	0.824425	0.59827	1.80625
[truncated: 427 more rows]

## Sheet: Human Lymph Nodes
	Redeconve	cell2location	DestVI	CARD	NovoSpaRc	CellTrek	Tangram
AAACAAGTATCTCCCA-1	1.66769	3.12681	2.87817	3.03357	2.19328	-6.66667e-09	2.77895
AAACAATCTACTAGCA-1	2.1236	2.51305	2.90592	2.5975	2.74453	0	2.76335
AAACACCAATAACTGC-1	2.1263	3.19063	3.01792	2.88681	2.4197	-2.22045e-16	2.78796
AAACAGAGCGACTCCT-1	2.27242	2.23587	2.3289	1.94625	2.71277	0	2.77466
AAACAGCTTTCAGAAG-1	1.73415	2.35066	2.60452	2.1972	2.46991	-2.22045e-16	2.39483
AAACAGGGTCTATATT-1	2.20984	3.21708	2.99329	3.04457	2.63822	-7.5e-09	2.69048
AAACAGTGTTCCTGGG-1	2.21647	2.96759	3.02551	2.85679	2.70659	0	2.82961
AAACATTTCCCGGATT-1	1.8348	3.03262	3.00496	3.15236	2.64192	-2.22045e-16	2.80878
AAACCCGAACGAAATC-1	1.24298	3.00505	2.73667	3.10334	1.95771	-5e-09	2.82622
AAACCGGGTAGGTACC-1	2.05554	3.04681	2.90916	2.66776	2.63046	-2.22045e-16	2.78718
AAACCGTTCGTCCAGG-1	2.05414	3.0267	2.95048	2.8783	2.70679	-7.5e-09	2.67549
AAACCTAAGCAGCCGG-1	2.11118	2.96772	2.98102	2.77933	2.66494	0	2.66894
AAACCTCATGAAGTTG-1	2.15689	2.7254	2.75937	2.85438	2.87487	1.03972	2.74658
AAACGAAGAACATACC-1	2.21173	2.87382	2.87124	2.88491	2.80378	0	2.71384
AAACGAAGATGGAGTA-1	2.20879	2.86297	2.91497	2.86523	2.6018	-5e-09	2.6665
AAACGACAGTCTTGCC-1	2.21627	2.77394	2.85142	2.94284	2.71334	0	2.59452
AAACGAGACGGTTGAT-1	1.97186	3.02781	2.89019	3.00772	2.84482	0	2.77115
AAACGGGCGTACGGGT-1	2.23223	3.1485	2.99523	2.86572	2.56135	0	2.76226
AAACGGGTTGGTATCC-1	1.80186	2.52119	2.46657	2.3759	2.65767	0	2.68523
AAACGGTTGCGAACTG-1	2.00145	3.12884	3.02947	2.92597	2.64917	0.562335	2.86528
AAACGTGTTCGCCCTA-1	2.0726	3.01376	3.00901	2.98647	2.33287	-2.22045e-16	2.72418
AAACTAACGTGGCGAC-1	2.25822	2.721	2.79511	2.12924	2.7749	-8e-09	2.65178
AAACTCGGTTCGCAAT-1	2.25586	3.01745	2.93753	2.8488	2.91521	0	2.78375
AAACTCGTGATATAAG-1	2.25847	3.16955	2.99331	3.0036	2.67254	0.636514	2.87494
AAACTGCTGGCTCCAA-1	2.02312	2.64635	2.46781	2.52476	2.89307	0.636514	2.81174
AAACTTAATTGCACGC-1	1.77474	2.40934	2.46094	2.36788	2.91783	0.562335	3.03693
AAACTTGCAAACGTAT-1	1.9752	3.28237	3.06789	2.98052	2.38982	0	2.78604
AAAGACATGAAGTTTA-1	2.24569	3.07201	2.93938	2.91484	2.64544	0	2.83749
AAAGACCCAAGTCGCG-1	2.22465	3.06577	2.92404	3.01457	2.6181	-2.22045e-16	2.79996
AAAGACTGGGCGCTTT-1	1.53541	3.04169	2.89203	2.92659	2.76243	0	2.73676
AAAGGCCCTATAATAC-1	2.34553	2.79373	2.94633	2.52308	2.66197	-2.22045e-16	2.76243
AAAGGCTACGGACCAT-1	1.87135	3.07082	2.64597	3.02186	2.58078	-5e-09	2.73458
AAAGGCTCTCGCGCCG-1	1.32594	3.00994	2.60453	2.96548	2.35869	0.693147	2.8201
AAAGGGATGTAGCAAG-1	1.98226	3.2157	2.95625	3.03725	2.74444	-2.22045e-16	2.76543
AAAGGGCAGCTTGAAT-1	2.31748	2.85081	2.84997	2.59318	2.74822	-2.22045e-16	2.55594
AAAGGTAAGCTGTACC-1	2.23395	2.62368	2.74705	2.36732	2.79844	-2.22045e-16	2.64557
AAAGTAGCATTGCTCA-1	1.6472	3.09691	2.82084	2.88831	2.32621	0.693147	2.74474
AAAGTCACTGATGTAA-1	2.32408	3.2951	2.97699	2.96671	2.66835	-7.5e-09	2.77971
AAAGTCGACCCTCAGT-1	2.32903	2.62849	2.9278	2.63774	2.85863	0.562335	2.67563
AAAGTGTGATTTATCT-1	2.21928	3.12586	3.06812	3.151	2.85981	-6.66667e-09	2.93113
AAAGTTGACTCCCGTA-1	2.2267	3.18712	3.09547	2.92391	2.86967	0	2.85585
AAATAACCATACGGGA-1	2.32552	2.61551	2.47356	2.41058	2.80041	-2.22045e-16	2.77207
AAATAAGGTAGTGCCC-1	2.24291	3.25387	3.00095	3.10494	2.65715	0	2.8307
AAATACCTATAAGCAT-1	1.95051	3.05348	2.84936	3.02179	2.91539	-2.22045e-16	2.79756
AAATAGCTTAGACTTT-1	2.19722	2.83899	2.90443	2.81538	2.85259	0.693147	2.81355
AAATAGGGTGCTATTG-1	1.86255	2.96988	2.79291	3.07162	2.4445	-2.22045e-16	2.81781
AAATCCGATACACGCC-1	2.11425	2.96485	2.83736	2.73264	2.73815	0	2.73792
AAATCGCGGAAGGAGT-1	2.10853	2.68033	2.71546	2.51697	2.50323	-2.22045e-16	2.50386
AAATCGTGTACCACAA-1	1.99132	3.23258	2.92341	3.05077	2.90821	0.636514	2.7769
AAATCTAGCCCTGCTA-1	2.36036	3.12208	2.88202	2.6782	2.86573	-5e-09	2.77609
AAATGACTGATCAAAC-1	2.00745	3.12905	2.98628	3.07635	2.87052	0	2.66773
AAATGATTCGATCAGC-1	1.85416	2.93547	2.9167	3.09837	2.7381	1.03972	2.71704
AAATGCTCGTTACGTT-1	2.17996	3.14934	3.01408	2.80051	2.77081	-2.22045e-16	2.81347
AAATGGCATGTCTTGT-1	2.18808	2.83666	2.90646	2.52143	2.80963	-2.22045e-16	2.69161
AAATGGCCCGTGCCCT-1	1.91435	3.20309	3.00806	3.15249	2.65139	-5e-09	2.79702
AAATGGTCAATGTGCC-1	2.07696	2.90424	3.02125	2.82031	2.77311	0.693147	2.69806
AAATGTGGGTGCTCCT-1	2.25018	2.84205	2.99455	2.82314	2.75509	0	2.77471
AAATTACACGACTCTG-1	2.15068	2.53876	2.62541	2.46094	2.77429	0.693147	2.86639
AAATTACCTATCGATG-1	2.12127	3.24162	3.10834	3.01619	2.85545	-2.22045e-16	2.79708
AAATTCCAGGTCCAAA-1	1.89755	3.15275	2.89927	3.08785	2.772	0.693147	2.82284
AAATTGATAGTCCTTT-1	0.964649	2.72534	2.47647	2.96228	1.93807	0	2.71691
AAATTGCGGCGGTTCT-1	2.21811	3.13152	2.83328	2.71639	2.71032	0	2.78179
AAATTTACCGAAATCC-1	2.07083	2.91479	2.95106	2.88892	2.61999	-6.66667e-09	2.83487
AAATTTGCGGGTGTGG-1	2.17894	2.97453	2.73182	2.77904	2.7937	0	2.80176
AACAACTGGTAGTTGC-1	2.06808	2.94401	2.7677	2.77058	2.67906	-2.22045e-16	2.73538
AACAATACATTGTCGA-1	2.20225	3.19581	2.95398	2.84962	2.55856	0	2.82979
AACAATTACTCTACGC-1	2.04453	3.18267	2.88447	3.09966	2.78258	-5e-09	2.89912
AACACACGCTCGCCGC-1	1.81718	3.2061	3.07219	3.14045	2.69976	-5e-09	2.81957
AACACGACTGTACTGA-1	2.21915	2.69055	2.76242	2.73667	2.7646	0	2.54135
AACACGAGACGCGGCC-1	1.97693	3.27404	3.11738	3.05438	2.6206	-2.22045e-16	2.85769
AACACGCGGCCGCGAA-1	2.09223	2.44995	2.82396	2.39449	2.69749	0	2.77665
AACAGCTGTGTGGCAA-1	2.23985	3.06876	2.95859	2.78411	2.58224	1.38629	2.86135
AACAGGAAATCGAATA-1	2.05157	2.91832	2.94081	2.2514	2.74847	-2.22045e-16	2.75303
AACAGGATGGGCCGCG-1	2.25793	3.07831	2.9898	2.75734	2.82709	-2.22045e-16	2.6971
AACAGGTAGTATGGAT-1	1.74494	2.90719	2.89185	3.06946	2.71543	-2.22045e-16	2.89311
AACATAGCGTGTATCG-1	2.12598	2.83664	2.65797	2.60491	2.8715	0	2.61469
AACATATCAACTGGTG-1	2.25784	3.12852	2.92115	2.97464	2.73445	-2.22045e-16	2.68153
AACATCGATACGTCTA-1	1.93182	2.73206	2.6013	2.55348	2.65667	0.693147	2.73918
AACATTGAAGTTGATC-1	2.29895	2.69793	2.87327	2.71293	2.71556	-2.22045e-16	2.68253
AACATTGTGACTCGAG-1	1.64642	3.15828	2.90519	3.0251	2.75716	-2.22045e-16	2.84596
AACCAAGACTTCTCTG-1	2.12357	2.58122	2.92983	2.90307	2.87424	-2.22045e-16	2.67578
AACCAGTATCACTCTT-1	2.22396	3.13754	2.98664	3.0139	2.81895	0	2.75089
AACCATAGGGTTGAAC-1	2.14054	2.31969	2.45419	1.93459	2.92416	-2.22045e-16	2.81793
AACCATGGGATCGCTA-1	2.34507	3.14697	2.94819	2.93829	2.75316	-2.22045e-16	2.7348
AACCCAGAGACGGAGA-1	2.20957	2.93485	2.96155	2.83462	2.78183	-5e-09	2.83835
AACCCATCCCATGATC-1	2.15049	3.19111	3.08388	2.95158	2.55108	-5e-09	2.84872
AACCCGACAACCCGTG-1	2.12637	3.32706	2.93762	3.11374	2.69579	-6.66667e-09	2.82883
AACCCGCTGTATTCCA-1	2.3254	3.18741	2.78769	3.10644	2.88828	0	2.6564
AACCCTACTGTCAATA-1	2.23522	2.87819	2.95091	2.65585	2.87274	0	2.75951
AACCCTGGTGGAACCA-1	2.19935	3.00887	2.99776	3.09849	2.57796	-2.22045e-16	2.67595
AACCGAGCTTGGTCAT-1	1.90958	3.21845	2.93199	3.09116	2.67415	1.03972	2.79023
AACCGCTAAGGGATGC-1	2.32047	3.16808	3.06065	2.87486	2.82194	0	2.75248
AACCGTTGTGTTTGCT-1	2.24201	2.94456	2.8822	2.78563	2.84237	0	2.69303
AACCTAAAGCCGTCCG-1	1.95408	2.77574	2.66296	2.43574	2.59383	0	2.66832
AACCTCGCTTTAGCCC-1	2.10882	2.83959	2.74652	2.36017	2.88899	0	2.73317
AACCTGTCACGGAATT-1	2.04517	3.12271	2.92961	2.8899	2.75427	0.636514	2.76206
AACCTTTAAATACGGT-1	1.87471	3.13564	2.98966	2.98115	2.7329	0.693147	2.8745
AACCTTTACGACGTCT-1	2.34623	2.58625	2.78848	2.45065	2.85965	0	2.88856
AACGAAAGTCGTCCCA-1	2.31852	2.89987	2.80134	2.94542	2.66152	0	2.6301
AACGATAATGCCGTAG-1	1.95453	3.04964	2.95765	3.07189	2.75187	0	2.79415
AACGATAGAAGGGCCG-1	1.78682	3.06264	2.74764	3.02703	2.38647	-5e-09	2.75937
AACGATATGTCAACTG-1	1.23361	2.9099	2.82792	3.09581	2.46077	-2.22045e-16	2.78247
AACGCGAACGGCAACA-1	1.9426	2.65477	2.37982	2.58972	2.41397	0	2.6144
AACGCGACCTTGGGCG-1	1.65344	3.12116	2.79186	3.03222	2.69117	0.636514	2.75747
AACGCGGTCTCCAGCC-1	2.06358	3.14363	3.00008	2.86109	2.88741	-6.66667e-09	2.72018
AACGCTGTTGCTGAAA-1	2.20619	3.27842	3.05874	3.15577	2.8022	-2.22045e-16	2.79085
AACGGACGTACGTATA-1	2.15156	3.22061	3.05458	3.09295	2.79036	-5e-09	2.75988
AACGGCCATCTCCGGT-1	2.0993	3.21307	3.00946	2.99859	2.79749	-7.5e-09	2.81911
AACGTACTGTGGGTAC-1	1.53268	3.21699	2.87271	2.97137	2.49768	0	2.78895
AACGTAGTCTACCCAT-1	2.28359	2.69048	2.86411	2.57323	2.82758	0	2.78374
AACGTCAGACTAGTGG-1	2.11043	3.06161	2.98056	2.91332	2.75689	-2.22045e-16	2.6538
AACGTCATCCGGCTTG-1	1.77876	2.98245	2.96104	2.84902	2.8151	0	2.70425
AACGTGATGAAGGACA-1	2.07334	3.09475	3.01641	3.11487	2.89543	0.693147	2.80584
AACGTGCGAAAGTCTC-1	1.97837	3.04766	2.90193	2.88714	2.89779	-5e-09	2.76846
AACTACCCGTTTGTCA-1	1.42841	2.84798	2.57603	2.99637	2.36016	0	2.72034
AACTAGCGTATCGCAC-1	2.3151	2.65405	2.89478	2.6352	2.84459	0	2.68557
AACTAGGCTTGGGTGT-1	2.03045	3.02752	2.88295	2.99616	2.75781	1.09861	2.79918
AACTCAAGTTAATTGC-1	2.1398	2.97094	2.89779	2.76654	2.86893	0.693147	2.78035
AACTCCAGAGCGTGTT-1	2.29923	3.07973	2.98477	2.7426	2.8987	-2.22045e-16	2.82553
AACTCCTAATCCCATG-1	2.18476	2.45027	2.47147	2.09589	2.69943	-2.22045e-16	2.72334
AACTCGATGGCGCAGT-1	2.16543	2.80385	2.84543	2.78977	2.80215	0	2.81459
AACTCTCAATAGAGCG-1	2.52538	2.81023	2.90168	2.56074	2.84852	-6.66667e-09	2.79569
AACTCTCAGTGTGCTC-1	1.50444	2.93949	2.88154	2.90178	2.71772	-2.22045e-16	2.79609
AACTGAGGTCAGCGTC-1	2.17713	2.75251	2.78275	2.76233	2.83245	-6.66667e-09	2.67529
AACTGATATTAGGCCT-1	2.25118	2.81228	2.90104	2.69003	2.86003	0	2.57033
AACTGGGTCCCGACGT-1	2.33539	2.79722	2.86461	2.24837	2.81512	0.636514	2.6512
AACTGGGTTCGAGCCG-1	2.30822	2.91728	2.89628	2.60375	2.89221	0	2.6712
AACTGGTGTGGGCCTT-1	1.94766	2.60938	2.80808	2.60176	2.82402	0	2.86628
AACTTCTGCGTCTATC-1	2.22662	2.73751	2.77091	2.71746	2.69562	0.693147	2.59089
AACTTGCCCGTATGCA-1	1.92475	3.13834	2.88767	3.04177	2.80684	1.33218	2.81984
AACTTGCGTTCTCGCG-1	2.2815	2.9857	2.82803	2.74283	2.77254	0.636514	2.59818
AACTTTAGCTGCTGAG-1	2.21052	2.6398	2.87885	2.42383	2.87741	0	2.79635
AAGAAGGATCAGTTAG-1	2.21661	3.31037	3.06562	3.03815	2.60929	-7.5e-09	2.87283
AAGACATACGTGGTTT-1	2.19103	3.00032	2.89794	3.09257	2.71799	-2.22045e-16	2.69981
AAGACCAAATAACTCA-1	2.00462	2.87953	2.71903	2.62217	2.92509	0	2.93283
AAGACCCAACTGAACA-1	1.95575	3.16991	2.91326	2.78931	2.26568	0.562335	2.85565
AAGACTAACCCGTTGT-1	2.19322	2.83787	2.95172	2.80638	2.70493	0	2.85805
AAGACTCACGCCCACT-1	2.10393	3.18463	3.04346	2.8965	2.85956	0	2.84684
AAGACTGCAAGCTACT-1	1.80056	2.876	2.85514	3.06577	2.77586	-2.22045e-16	2.6925
AAGAGATGAATCGGTA-1	2.15369	3.14486	2.95977	3.11006	2.6311	0.950271	2.67336
AAGAGCTCTTTATCGG-1	2.3034	2.88918	2.87103	2.66293	2.86096	1.09861	2.61454
AAGAGGATGTACGCGA-1	2.07963	2.85864	2.86544	2.89065	2.83828	0	2.77333
AAGAGGCATGGATCGC-1	2.08028	2.79601	2.8667	2.63558	2.87298	-2.22045e-16	2.62206
AAGAGGCCCTTTGGAA-1	2.00004	3.15179	2.98847	2.93686	2.81689	0	2.84064
AAGATGGCACCGGACC-1	2.26154	2.94296	2.79628	2.43065	2.73091	0.693147	2.68396
AAGATTGGCGGAACGT-1	2.34024	3.02679	2.9065	2.9569	2.83791	0	2.79564
AAGCACCCTGCGTATC-1	1.95807	3.16222	2.76668	3.11411	2.90083	0	2.75696
AAGCATACTCTCCTGA-1	1.88571	3.1026	2.92967	3.05141	2.70972	-6.66667e-09	2.7091
AAGCCACTTGCAGGTA-1	2.112	3.23178	3.03952	3.0239	2.84047	0	2.74761
AAGCCGAAGCGGTTTA-1	1.53072	3.09093	2.90069	2.94118	2.74851	-2.22045e-16	2.68758
AAGCCGCCGTGAAATC-1	2.38533	2.80487	2.96815	2.49165	2.72429	-2.22045e-16	2.79419
AAGCGCAGGGCTTTGA-1	1.81629	3.15919	3.04068	3.01638	2.79436	0.562335	2.8064
AAGCGGCGTCATGGGT-1	2.1062	2.89467	2.86804	2.36408	2.71708	0	2.69099
AAGCGTCCCTCATCGA-1	1.68284	3.04345	2.89089	3.02226	2.54604	0	2.71705
AAGCTAGATCGAGTAA-1	1.24454	2.71456	2.54487	2.90016	2.62904	-2.22045e-16	2.73409
AAGCTCGTGCCAAGTC-1	1.92607	3.05075	3.04327	2.94	2.88742	0.693147	2.78234
AAGCTCTTTCATGGTG-1	2.13385	3.13813	2.92473	2.958	2.90956	0	2.89861
AAGGAGAACTTATAAG-1	1.73997	2.81212	2.59041	2.61542	2.70957	0	2.76753
AAGGAGCGGTTGGTGC-1	2.36838	2.96404	2.94857	2.68661	2.71499	0	2.81172
AAGGATCGATCGCTTG-1	1.98981	2.9127	2.92126	3.04589	2.86517	0	2.71461
AAGGATGAGGGACCTC-1	2.0376	3.08228	2.81078	2.92392	2.89315	0	2.72513
AAGGCAGGCTGTCTCC-1	1.6664	3.15591	2.81877	3.11481	2.70241	-2.22045e-16	2.80761
AAGGCGCGTAAAGCTT-1	2.21869	2.92657	2.99025	2.88897	2.79326	0	2.86765
AAGGCTGTGCTCATCG-1	2.21542	2.8226	2.87526	2.79883	2.75083	-2.22045e-16	2.61804
AAGGGAACGACTGGCT-1	1.85125	2.94895	2.58102	2.74033	1.93951	-5e-09	2.77162
AAGGGACAGATTCTGT-1	2.16105	2.90345	2.88042	2.77394	2.86365	-2.22045e-16	2.7476
AAGGGACTATGCATTC-1	2.00763	3.24534	2.9107	3.13134	2.70839	0	2.85684
AAGGTATCCTAATATA-1	2.22603	2.96744	2.84846	2.73353	2.81605	-6.66667e-09	2.67482
AAGGTGATAAACCAGC-1	2.24046	3.29449	3.11152	3.12801	2.80827	0.693147	2.81328
AAGTAAGCTTCCAAAC-1	2.28189	2.99638	3.02834	2.88143	2.67875	0	2.82983
AAGTAGAAGACCGGGT-1	1.94263	3.05699	3.00414	2.90257	2.86379	0	2.75833
AAGTAGTGACGCGAGG-1	2.2158	2.68628	2.89857	2.93385	2.84829	0	2.71279
AAGTCAATTGTCGTCA-1	1.8143	3.1783	2.97502	3.09905	2.71396	0	2.79796
AAGTGACGACCGAATT-1	1.87964	2.93182	2.83718	2.93849	2.75175	0	2.75907
AAGTGAGTCGGGTTTA-1	2.11096	3.24727	3.0151	2.93471	2.70792	0.562335	2.78404
AAGTGCCTTGACTGTA-1	2.21471	3.14799	2.97194	3.12135	2.84212	0.636514	2.74165
AAGTGCGTTAGAATCT-1	2.16941	3.19298	2.98586	2.99811	2.70777	0.693147	2.81529
AAGTGCTTCTCTATTG-1	2.2612	3.20004	2.93073	2.95044	2.86431	1.03972	2.82641
AAGTGTTTGGAGACGG-1	1.23919	2.83204	2.62976	3.15327	2.59847	-5e-09	2.81813
AAGTTCACTCCAAGCT-1	2.22443	2.97782	3.07303	2.82261	2.8648	-2.22045e-16	2.84946
AAGTTCAGTCTGCGTA-1	1.99587	3.06991	3.11382	2.94782	2.94248	0.562335	2.85795
AAGTTCGGCCAACAGG-1	1.98438	2.99628	2.95129	2.80496	2.60946	-2.22045e-16	2.77749
AAGTTGTGATGTTATA-1	1.36465	2.89324	2.61204	2.94946	2.57291	-2.22045e-16	2.68673
AAGTTTACTAATGGCA-1	1.85823	2.51408	2.59485	2.09871	2.7929	0	2.78701
AAGTTTATGGGCCCAA-1	2.31935	3.19144	3.00096	3.04696	2.81432	-2.22045e-16	2.82253
AATAACAACGCTCGGC-1	2.16237	2.95745	2.80148	2.75468	2.85694	-6.66667e-09	2.74612
AATAACACTAGAACAA-1	1.9662	3.27801	3.06223	3.17752	2.76083	-5e-09	2.83556
AATAAGTCCTCGAGAC-1	2.24955	2.80991	2.86516	2.73907	2.8048	0	2.72567
AATACAATGTTTCAGG-1	1.70697	3.1679	2.991	2.83261	2.16318	-2.22045e-16	2.8186
AATACCGGAGGGCTGT-1	2.37077	3.13601	2.95187	2.94106	2.8293	-7.5e-09	2.78615
AATAGAACAGAGTGGC-1	1.93266	3.12707	2.87789	3.06203	2.65601	0.693147	2.74217
AATAGAATCTGTTTCA-1	2.05461	3.03918	2.9925	2.77158	2.88845	-7.5e-09	2.75152
AATAGCAAGCCTCCTG-1	2.04443	2.4584	2.54488	2.16867	2.8132	-2.22045e-16	2.41455
AATAGCTACCGCGTGC-1	2.27704	2.76884	2.84508	2.65252	2.8141	0	2.56445
AATAGGCACGACCCTT-1	2.3017	3.08558	2.81791	2.83164	2.72613	0	2.78443
AATAGTCCGTCCCGAC-1	0.922491	2.88314	2.36566	2.91227	2.10716	0.562335	2.74824
AATATCAAGGTCGGAT-1	2.1713	3.07385	3.06986	2.98994	2.69417	0	2.76658
AATATCGAATCAATGC-1	1.61465	2.9523	2.83696	2.97735	2.69966	0	2.7745
AATATCGAGGGTTCTC-1	2.24688	2.87951	2.62287	2.93911	2.83305	-2.22045e-16	2.67272
AATATTGGAGTATTGA-1	2.17926	2.89732	2.83907	2.62103	2.8717	0	2.66904
AATCAGACTGCAGGAC-1	2.2145	3.07388	2.88539	2.93627	2.67386	0	2.84974
AATCAGGTTTCATTTA-1	2.05603	3.06128	3.1049	3.01114	2.90811	-5e-09	2.72362
AATCATGTAAAGACTC-1	1.99064	3.06604	2.91464	2.91848	2.64406	0.562335	2.76103
AATCCAAGGGCCTGAG-1	2.13389	3.26458	2.99384	2.9338	2.7923	0	2.76571
AATCCATGCAAGGGTG-1	2.26706	2.58913	2.88693	2.71492	2.76584	0	2.72382
AATCCCGCTCAGAGCC-1	2.15318	2.81992	2.92603	2.96596	2.76346	0	2.70201
AATCGAGGTCTCAAGG-1	2.3213	2.89735	2.84359	2.68506	2.91969	0	2.68712
AATCGCCTCAGCGCCA-1	1.72518	2.85712	2.89728	2.66004	2.90186	-5e-09	2.75943
AATCGCGCAGAGGACT-1	2.03404	3.11105	2.93	3.19501	2.78855	0	2.81929
AATCGGGACACTACGA-1	2.3583	2.8922	2.73698	2.76019	2.83532	0	2.74754
AATCGTGAGCCGAGCA-1	2.35379	3.10868	3.06039	3.02625	2.85296	0	2.61442
AATCTAGGTTTACTTG-1	1.17397	2.9426	2.60718	3.02165	2.01178	-2.22045e-16	2.82851
AATCTATGCCGGAGCC-1	1.80204	2.32316	2.29523	2.03452	2.69565	1.09861	2.63258
AATCTCTACTGTGGTT-1	2.06076	2.33379	2.71835	2.42518	2.82076	0.693147	2.64053
AATCTGCGTTGGGACG-1	2.17925	3.08254	3.04408	2.97496	2.88021	-2.22045e-16	2.75497
AATCTGGCTTTCTAGT-1	1.75538	3.18529	2.933	3.13743	2.53042	-2.22045e-16	2.87301
AATCTGGGTAGACCCT-1	1.91926	3.1661	2.8132	3.08271	2.77073	0	2.73415
AATGACAGCAATGTCT-1	2.15219	3.13367	3.02957	2.83643	2.83685	-2.22045e-16	2.7984
AATGACGTAGGATGTC-1	2.17303	2.95849	2.83442	2.81801	2.89632	-2.22045e-16	2.6903
AATGACTGTCAGCCGG-1	2.16269	2.97278	2.9169	3.03797	2.84172	0	2.73801
AATGAGTTCGCATATG-1	2.27996	3.17146	2.95327	2.61481	2.73471	0.636514	2.74672
AATGATGATACGCTAT-1	1.98911	2.86967	3.00601	2.71711	2.85811	-2.22045e-16	2.74764
AATGATGCGACTCCTG-1	2.25077	3.19542	2.98952	2.94126	2.77343	0.693147	2.88057
AATGCAACCGGGTACC-1	2.34111	2.93511	2.84337	2.76032	2.76143	0.636514	2.72524
AATGCACCAAGCAATG-1	2.0466	2.66188	2.67543	2.65197	2.62281	-5e-09	2.62306
AATGGTCCACCGTTCA-1	1.96863	3.21207	3.08774	3.02962	2.55209	0	2.74624
AATGGTTCTCACAAGC-1	2.04502	2.78231	2.9722	2.73975	2.82484	0.636514	2.76896
AATGTATGGCACTGTA-1	2.24907	2.77538	2.6758	2.42039	2.89189	-5e-09	2.70395
AATGTGCCCGAGGTGT-1	1.851	3.00856	2.81671	2.91691	2.49009	-2.22045e-16	2.82673
AATGTGCTAATCTGAG-1	2.31359	2.80947	2.98563	2.79907	2.79294	0.636514	2.65318
AATGTTAAGACCCTGA-1	2.14229	2.77732	2.74831	2.12039	2.90162	0	2.6225
AATTAAAGGTCGGCGT-1	2.02673	2.80888	2.7588	2.76733	2.81046	-5e-09	2.62175
AATTAACGGATTTCCA-1	2.25273	3.22665	3.01289	3.06366	2.73788	0.693147	2.87991
AATTACGAGACCCATC-1	2.29103	3.10685	2.96914	2.76897	2.89646	0	2.78494
AATTAGCGCTGCAGCG-1	1.94441	3.10868	2.9612	2.98221	2.82857	0.636514	2.86243
AATTATACCCAGCAAG-1	2.33309	2.94741	2.66973	2.55341	2.91741	0	2.5927
AATTCATAAGGGATCT-1	2.4284	3.07179	3.05818	2.98852	2.83728	-2.22045e-16	2.78773
AATTCATTGTCATGCA-1	2.27749	2.6808	2.18076	2.21564	2.91949	0.693147	3.06513
AATTCCAAGCATGTAC-1	2.37666	3.01071	2.93718	2.82555	2.79451	0.636514	2.66772
AATTCGATTCGAGGAT-1	2.29964	3.2007	3.04952	3.02862	2.85046	-5e-09	2.85688
AATTCTAGAGTTAGGC-1	1.01007	2.83793	2.75663	2.98807	2.86459	0.693147	2.76076
AATTGAACGCTCTGGT-1	2.01723	2.83117	2.77815	2.5767	2.8573	0	2.76557
AATTGCAGCAATCGAC-1	1.65133	3.05025	2.66025	2.79818	2.23486	0	2.80673
AATTGCGTGGATTACA-1	2.18188	3.00551	2.82232	2.80559	2.69701	0.562335	2.65145
AATTTGGGACATAGTA-1	2.23122	2.42264	2.39811	1.92654	2.86432	-2.22045e-16	2.81983
AATTTGGTTCCAAAGA-1	2.10134	2.8677	2.67092	2.50914	2.74891	0	2.6598
ACAAACCATGCGTCCT-1	1.84417	2.22127	2.27425	2.09477	2.924	-2.22045e-16	2.7782
ACAAACCGACAAGGCG-1	2.09065	2.85912	2.69341	2.68455	2.56986	0	2.76757
ACAAACTCCATCAGAG-1	1.24661	3.17888	2.78148	2.94602	2.4275	0	2.82674
ACAAAGCATGACCTAG-1	1.62	3.15301	2.83412	3.09342	2.24184	0	2.79249
ACAAATCGCACCGAAT-1	1.76509	3.08083	2.92375	3.05867	2.63891	-2.22045e-16	2.81751
ACAAATGGTAGTGTTT-1	2.06721	2.49844	2.62645	2.42167	2.83087	0	2.54936
ACAAATTCAGATCTGA-1	2.02897	3.12343	2.9371	2.7053	2.53425	0	2.85638
ACAACAGCATGAGCTA-1	2.25966	2.82981	2.8818	2.74903	2.80998	-2.22045e-16	2.72992
ACAACGGTCCCTGCGA-1	2.35398	2.96778	2.83374	2.66255	2.7783	1.03972	2.62133
ACAAGCAGTGCCTAGC-1	0.553091	3.10289	2.92291	3.09615	2.13612	0.562335	2.87664
ACAAGGAAATCCGCCC-1	1.51455	3.00877	2.73568	3.09994	2.38167	-2.22045e-16	2.72331
ACAAGGACAAGAGGTT-1	2.29523	2.81999	2.8493	2.7116	2.81221	-6.66667e-09	2.62508
ACAAGGATGCTTTAGG-1	2.04851	2.88753	2.65028	2.78469	2.7949	0	2.6877
ACAAGGGCAGGCTCTG-1	2.26142	2.89316	2.82952	3.02493	2.88239	0	2.75907
ACAAGTAATTGTAAGG-1	2.10539	3.19689	2.90138	3.07857	2.37983	0	2.74275
ACAATAGTCGTACGTT-1	2.25878	3.04284	2.85537	2.77483	2.85502	0	2.66459
ACAATCCATTTAAACC-1	1.9529	2.63986	2.94068	2.98718	2.85106	0.693147	2.56365
ACAATCGATCTTTATA-1	1.94465	2.25826	2.22061	2.20406	2.72534	0	2.62502
ACAATGAATACGGAGA-1	1.3791	2.86672	2.68927	3.00719	2.06615	0	2.69471
ACAATGATTCTTCTAC-1	2.09834	2.54824	2.62341	2.24818	2.69204	-2.22045e-16	2.49984
ACAATTGTGTCTCTTT-1	2.18252	3.21715	3.05528	2.9701	2.85234	0.693147	2.89665
ACAATTTGAGCAGTGG-1	2.13418	3.01769	2.94422	3.1535	2.91147	1.09861	2.83157
ACACAAAGACGGGTGG-1	2.03077	2.63195	2.76286	2.23282	2.77586	0	2.47588
ACACACCAGGACCAGT-1	2.3855	3.18899	3.07797	3.05035	2.87898	0	2.63355
ACACACTTTCTACACG-1	1.91033	2.90589	2.96508	2.45812	2.88392	-2.22045e-16	2.55139
ACACATGATCAAATCT-1	1.9491	3.21755	3.07927	3.00316	2.44285	0	2.84994
ACACATTTCCGTAGAC-1	2.16803	3.1994	2.99026	2.86449	2.87852	0	2.82814
ACACCACATAATTAGC-1	2.18854	3.14122	2.94271	3.01889	2.70501	0	2.76974
ACACCCAGCATGCAGC-1	2.35608	2.44468	2.62865	2.19167	2.78893	-2.22045e-16	2.5717
ACACCCGAGAAATCCG-1	2.22646	2.84762	2.99677	2.59931	2.78556	1.09861	2.82333
ACACCGGTCTGACCGC-1	2.32288	2.78524	2.58194	2.70075	2.91922	-5e-09	2.80569
ACACCTTAAGTAGGGC-1	2.18782	3.04679	2.86351	2.9176	2.83726	0.693147	2.74135
ACACCTTACTACTTGC-1	1.69615	2.97371	2.61165	2.92063	2.62118	-2.22045e-16	2.71942
ACACGAGACTCCTTCT-1	2.33357	2.77257	2.92176	2.61767	2.87944	-7.5e-09	2.6459
ACACGGCACTATGCAT-1	2.03017	3.11222	2.95434	3.0132	2.78516	-2.22045e-16	2.78588
ACACGGGAACTTAGGG-1	2.28264	3.16055	2.97633	2.89175	2.91053	-2.22045e-16	2.75353
ACACGTAGGCCACAAG-1	2.12395	3.0953	2.8772	2.98938	2.87352	0	2.79125
ACACTCCAATGTCACT-1	2.20328	2.88035	2.78541	2.6503	2.79602	-7.5e-09	2.72176
ACACTGATCAAGGTGT-1	1.89642	3.18362	2.88334	2.84227	2.76349	0	2.70782
ACACTGGGACAGTCGT-1	2.33921	3.10893	2.87231	2.57637	2.82856	0	2.82531
ACAGAACTGAGAACAA-1	1.48062	3.0553	2.65719	3.01899	2.4144	0	2.78223
ACAGATTAGGTTAGTG-1	2.18291	3.10554	2.8095	3.00571	2.84714	0	2.7335
ACAGCATAGAGCCAGT-1	2.29728	2.69434	2.67718	2.34938	2.8476	0	2.69541
ACAGCGACATTCTCAT-1	2.01762	3.1787	3.11704	3.00865	2.87431	-7.5e-09	2.84267
ACAGCGCACCCGCAGC-1	2.1085	2.80444	2.86461	2.93829	2.88223	-2.22045e-16	2.5988
ACAGGCTTGCCCGACT-1	1.49826	2.88854	2.82297	2.97006	2.74774	-2.22045e-16	2.81408
ACAGGTGGAGGTGAGG-1	1.61561	2.97011	2.80148	3.03134	2.71148	0.693147	2.79843
ACAGTAATACAACTTG-1	1.94845	3.0834	2.99536	3.01266	2.4172	-2.22045e-16	2.74981
ACATAAGTCGTGGTGA-1	1.80453	2.89394	2.43056	2.53961	2.91869	0.693147	2.97462
ACATAATAAGGCGGTG-1	2.02299	3.0918	3.06701	2.73546	2.73368	0	2.76765
ACATACAATCAAGCGG-1	2.3133	3.27131	2.95571	2.92963	2.8802	0	2.63177
ACATCAGCTGGGACGC-1	1.90856	2.30569	2.4038	2.13409	2.73573	0	2.68613
ACATCCCGGCCATACG-1	1.49787	3.05917	2.65564	3.0829	2.32927	-7.5e-09	2.81003
ACATCCTGGTAACTGT-1	2.21687	3.11245	2.968	2.92155	2.86062	-2.22045e-16	2.717
ACATCGATCGTTTACC-1	2.2905	2.79196	2.80524	2.3042	2.89525	0	2.83122
ACATCGCAATATTCGG-1	2.04882	3.06306	2.97249	2.7257	2.62705	0	2.79109
ACATCGGTCAGCCGCG-1	1.94358	3.09178	2.97346	2.91017	2.84398	0.636514	2.80281
ACATCGTATGCAATGG-1	2.40901	2.93998	2.87053	2.68621	2.86384	-6.66667e-09	2.80481
ACATCGTTAACCTAGT-1	2.03521	2.95205	2.95494	2.91535	2.84701	0	2.76173
ACATCTCAACGCGTAA-1	2.2905	2.90402	3.01336	2.95224	2.78076	0	2.79511
ACATGGCGCCAAAGTA-1	1.95394	3.17235	2.95548	2.86863	2.6546	-2.22045e-16	2.86806
ACATTAGTTTATATCC-1	2.02937	3.00843	2.98852	3.05127	2.91459	1.03972	2.68925
ACATTCGCGCGGAATA-1	1.8604	3.16725	2.89522	3.05624	2.65557	0	2.7061
ACCAAACACCCAGCGA-1	2.06018	2.32417	2.20424	2.07117	2.22355	0.693147	2.58584
ACCAAACTAGAAATCC-1	2.04735	2.67106	2.46957	2.46538	2.68979	0	2.67327
ACCAACACCACACACT-1	2.14056	2.90353	2.94153	2.87386	2.73707	1.05492	2.67118
ACCAACCGCACTCCAC-1	1.09871	2.90243	2.48482	2.9653	2.18675	-2.22045e-16	2.74759
ACCAACGCTTATTTAT-1	1.668	3.08258	2.86482	2.86307	2.73905	0.693147	2.81375
ACCAAGAACGCGTGTC-1	1.92649	2.9964	2.92899	3.11566	2.65886	0	2.83006
ACCAATATGCAAGTTA-1	1.90684	3.16331	2.89326	2.99876	2.9239	-2.22045e-16	2.68185
ACCACAACTCAGAACA-1	1.72495	2.95482	2.82819	3.09249	2.8462	-6.66667e-09	2.66486
ACCACAAGTTTCTATC-1	2.02351	3.00591	2.96293	2.91416	2.84287	-2.22045e-16	2.78509
ACCACACGGTTGATGG-1	2.03959	2.64075	2.68607	2.62136	2.91556	0	2.66564
ACCACCAATGTAACAA-1	1.42234	3.05111	2.8915	2.9723	2.51595	-2.22045e-16	2.77226
ACCACGTGCAGCTATA-1	1.82192	3.05013	2.82808	2.91553	2.89441	0	2.75907
ACCAGCCCGGTCTTTG-1	2.12447	2.87699	3.01254	2.73311	2.86053	0	2.85134
ACCAGGAGTGTGATCT-1	2.2274	2.99045	2.99207	2.8585	2.88951	0	2.83151
ACCAGTGCCCGGTCAA-1	2.13821	3.12473	2.97517	2.88576	2.58871	0.693147	2.76076
ACCAGTGCGGGAGACG-1	2.34218	3.01757	2.87937	2.80551	2.84835	0	2.73088
ACCATATCCGCAATAA-1	1.67324	3.01557	2.75309	2.99253	2.84737	-2.22045e-16	2.81159
ACCATCCGCCAACTAG-1	2.24388	2.7508	2.71767	2.83758	2.72096	0	2.60861
ACCATCGTATATGGTA-1	2.13516	2.74963	2.91716	2.80251	2.81624	1.03972	2.62065
ACCCAACGCCCGTGGC-1	2.05616	3.22135	3.05789	3.20372	2.90037	0	2.84787
ACCCACCTACATGCTC-1	2.29895	3.08502	2.87644	2.72824	2.85541	0.562335	2.65488
ACCCATCTTGAGGGTA-1	2.11949	2.75748	2.76189	2.55429	2.84175	-2.22045e-16	2.69012
ACCCATTTGTCCCTCT-1	1.94025	3.0908	2.91432	3.12249	2.82102	-2.22045e-16	2.77662
ACCCGAGCGAAATTAC-1	2.21213	3.29855	3.10572	2.91671	2.77719	0	2.80955
ACCCGATTGGTTCCGA-1	2.37104	3.24265	2.90297	3.16552	2.90111	-2.22045e-16	2.78315
ACCCGGAAACTCCCAG-1	1.71034	3.12588	2.89287	3.01904	2.56739	-6.66667e-09	2.73292
ACCCGGATGACGCATC-1	2.24031	3.17897	2.90327	3.13497	2.88202	0	2.8165
ACCCGGTTACACTTCC-1	2.31014	2.73858	2.92659	2.54327	2.83795	-2.22045e-16	2.73395
ACCCGTAGTCTAGTTG-1	1.92168	2.89687	2.86622	2.88315	2.81328	0	2.63087
ACCCGTGTCATCAGTA-1	1.98759	2.79672	2.80926	2.51789	2.85123	0.562335	2.66641
ACCCTATAGGACTGAG-1	2.1896	3.0787	2.82134	2.88502	2.72725	0	2.69214
ACCCTATGCCATATCG-1	1.84033	3.01227	2.87145	2.99973	2.56333	-2.22045e-16	2.77414
ACCCTCCCTTGCTATT-1	2.33145	3.02296	2.88134	2.94638	2.90117	-2.22045e-16	2.82052
ACCCTGGTAACGCCCT-1	1.85842	2.70556	2.52778	2.77005	2.76036	1.09861	2.55023
ACCCTTCATCTGCGAA-1	2.09796	2.87459	2.66365	2.53627	2.84513	0.636514	2.64662
ACCCTTTAGTTCTCCA-1	2.21442	3.22043	2.8775	3.15247	2.84929	0	2.89152
ACCGAAAGGGCCCTGC-1	2.21984	3.15034	2.96837	2.8612	2.62524	-2.22045e-16	2.79724
ACCGAAGAGTCTGGTT-1	2.21061	2.86444	2.83595	2.8462	2.56972	-6.66667e-09	2.57269
ACCGACACATCTCCCA-1	1.50856	3.20195	2.91768	3.06029	2.78954	0	2.72413
ACCGACTGAGTCCCAC-1	1.89977	3.04301	3.02036	2.98058	2.88972	-2.22045e-16	2.78971
ACCGAGTCTCCTTATT-1	1.96854	2.76416	2.90205	2.83373	2.90163	0	2.55571
ACCGATAGGCATAACC-1	2.11084	2.71366	2.73051	2.50271	2.486	0	2.62549
ACCGATGGTAGCATCG-1	2.35892	2.7775	2.85037	2.80421	2.8695	-5e-09	2.77324
ACCGCAATAACTGCCT-1	1.70802	2.98326	2.8005	3.14622	2.43197	-5e-09	2.69681
ACCGCGGTGGAAGTCG-1	2.08896	3.29286	3.00312	2.94224	2.84204	-5e-09	2.7342
ACCGCTAGTCATTGGT-1	2.40492	3.24106	3.04531	2.9598	2.85009	0	2.73263
ACCGGGCCTTTGTTGA-1	2.05006	3.14932	3.09054	3.12887	2.85218	-2.22045e-16	2.82515
ACCGGTCAGGTACACC-1	2.20977	3.21634	2.98156	3.12103	2.70029	1.09861	2.76998
ACCGGTCTGAGTACGG-1	2.1922	3.12535	2.94383	2.93594	2.80164	-6.66667e-09	2.76283
ACCGTCCACTGGGCCC-1	2.36619	2.0374	2.00651	2.61109	2.9174	-5e-09	3.10233
ACCGTGACCACGTGGG-1	2.39477	3.07007	2.97868	2.77596	2.83633	-2.22045e-16	2.83962
ACCGTTCCCGCTCTGA-1	2.06772	2.64365	2.51299	2.57132	2.88452	0	2.61925
ACCTAAGTACCTTTCA-1	2.28522	3.00567	3.02343	3.06908	2.79217	0	2.80529
ACCTAATCGACTTCCT-1	2.26938	2.76436	2.84071	2.48649	2.81077	-2.22045e-16	2.86939
ACCTACAGTATGTGGT-1	2.02125	3.19427	3.00455	2.93546	2.77581	0.693147	2.82739
ACCTACTATAAATCTA-1	1.52271	3.14679	2.87777	2.9801	2.5274	-2.22045e-16	2.72679
ACCTCCGCCCTCGCTG-1	2.15139	3.08099	2.91755	3.02945	2.83765	-5e-09	2.78313
ACCTCCGTTATTCACC-1	2.19946	3.18988	2.99482	2.90535	2.87756	-2.22045e-16	2.56783
ACCTCGAACTTATGCT-1	2.15311	2.48525	2.66567	2.26035	2.92733	0	2.76473
ACCTGCGTGTCATGTT-1	1.85448	2.96974	2.81368	2.85328	2.82823	0	2.79236
ACCTTTCCTTTAGAAG-1	2.18973	2.9924	2.82088	2.88112	2.7972	0	2.78836
ACGAAATGGGCGGCAC-1	1.95043	3.16232	2.9629	3.12827	2.6442	-5e-09	2.79394
ACGACTCTAGGGCCGA-1	1.60451	2.96206	2.68739	3.03125	2.57926	0	2.78599
ACGACTGGTCATACTC-1	2.34115	3.06917	2.88804	2.80521	2.84353	-2.22045e-16	2.79609
ACGAGAACCCATCACG-1	2.08527	2.5114	2.89689	2.6727	2.69472	0	2.6789
ACGAGATATTTGCTTA-1	2.20814	2.92679	2.87903	3.01628	2.86927	-2.22045e-16	2.75045
ACGAGGATACCACTCT-1	1.81872	3.0222	2.75918	3.12409	2.51227	1.09861	2.87054
ACGAGGTTTACAACGT-1	2.18558	3.04637	2.88297	2.86659	2.7294	-2.22045e-16	2.69904
ACGAGTACGGATGCCC-1	2.26616	3.25367	2.93592	2.96206	2.87654	1.03972	2.7758
ACGATACATAGAACTA-1	1.87783	2.84334	2.97527	2.99609	2.67441	-6.66667e-09	2.75668
ACGATCATACATAGAG-1	2.18616	3.299	2.94616	3.0942	2.86532	0.693147	2.71507
ACGATCATCTTGTAAA-1	2.38197	2.7708	3.00875	2.53167	2.82301	-2.22045e-16	2.64982
ACGATGCATATGTTAT-1	2.21897	2.78283	2.80512	2.48735	2.8697	-6.66667e-09	2.66192
ACGATGGATCCGATGC-1	2.1714	3.04396	3.03093	2.88667	2.82182	0.693147	2.75416
ACGCAAACTAATAGAT-1	2.38617	3.08328	2.86781	2.81913	2.64169	-6.66667e-09	2.70223
ACGCAATCACTACAGC-1	2.16385	2.52607	2.51395	2.6607	2.79772	0	2.70516
ACGCATAAATGACATG-1	2.08858	2.82696	2.91289	2.72988	2.74168	0	2.65041
ACGCATACGTTTACTA-1	2.45066	3.26589	3.11134	2.94391	2.88275	0.693147	2.81545
ACGCCACTCGAAACAG-1	2.0587	3.22562	2.99804	2.99856	2.77531	0	2.87039
ACGCCAGATGATTTCT-1	2.25887	2.73213	2.87066	2.77888	2.8588	0.693147	2.84957
ACGCCCAGCTGTCGAT-1	2.31205	2.84098	2.91396	2.7158	2.87518	0	2.79852
ACGCCGCTAGACGACC-1	1.95417	2.33874	2.53992	2.29402	2.88424	0	2.70685
ACGCGAAGTCAGACGA-1	1.97777	3.03489	2.95757	3.1638	2.90371	0	2.87814
ACGCGCTACACAGGGT-1	1.95791	2.61692	2.88998	2.53223	2.82333	0.636514	2.74903
ACGCTAGTGATACACT-1	2.24393	3.09922	2.93901	2.90451	2.85073	0.636514	2.84202
ACGCTGTGAGGCGTAG-1	1.90282	2.34769	2.72361	2.50658	2.83139	0.636514	2.81796
ACGCTTAGTGTCTCTC-1	2.18915	2.94114	2.95767	2.83302	2.80699	0	2.72104
ACGGAATTTAGCAAAT-1	2.30508	2.90191	2.91707	2.58296	2.62815	0	2.83252
ACGGACTCTCAAAGCG-1	2.01855	3.25332	2.8995	3.09153	2.72865	-5e-09	2.82553
ACGGAGCGCAAATTAC-1	2.04959	2.98517	2.98511	2.97524	2.85479	-5e-09	2.77925
ACGGATGGTGCGGATA-1	1.72612	3.11816	2.81024	2.99443	2.82201	-2.22045e-16	2.72698
ACGGCACTTGCTTGGG-1	1.72864	3.07415	2.94529	3.04249	2.92927	0	2.73641
ACGGCCAACATGGACT-1	1.37263	3.01179	2.96043	3.06507	2.79593	1.09861	2.82047
ACGGCGACGATGGGAA-1	2.15903	3.07474	2.96426	3.12311	2.84593	-5e-09	2.707
ACGGCGGGTTGCCCTG-1	2.12314	2.76212	2.93076	2.55936	2.83585	0	2.72506
ACGGCTGGATGTAGAA-1	2.22468	3.04708	3.0292	2.75669	2.88239	0	2.80465
ACGGGAGTGTCGGCCC-1	1.149	2.92095	2.61549	3.0058	2.14953	-6.66667e-09	2.86347
ACGGGCGTATGCGACA-1	1.96377	3.11537	3.097	3.13199	2.67662	1.03972	2.8578
ACGGTCACCGAGAACA-1	1.57419	2.9567	2.75306	2.93465	2.07306	0	2.77595
ACGTACAGATTTCTCT-1	2.1118	2.6459	2.74214	2.77343	2.8284	-2.22045e-16	2.69138
ACGTACTTTGGCACGG-1	1.87603	3.02515	2.64431	2.80454	2.84593	-7.5e-09	2.61201
ACGTAGATTGCTGATG-1	2.2313	2.82186	2.90585	2.7778	2.80318	-6.66667e-09	2.69262
ACGTAGGAGAGTCGCT-1	1.20414	3.01899	2.6946	3.08386	2.40327	-2.22045e-16	2.72964
ACGTATTACTCCGATC-1	2.20463	3.12196	2.92282	2.83138	2.89124	0	2.78334
ACGTCCTAAACGAGAT-1	2.04575	2.90117	2.64599	2.78312	2.43516	0	2.66503
ACGTCTCGTTCCGGGA-1	1.88617	2.47264	2.63386	2.64842	2.53598	0.693147	2.5334
ACGTGCGCCTCGTGCA-1	1.96411	3.07182	2.86772	2.908	2.87653	-5e-09	2.66217
ACGTGGTCGAATGTGC-1	1.89969	3.09671	2.7831	2.95843	2.85354	0	2.81622
ACGTTAATGTCGAAGA-1	1.98163	2.46068	2.58754	2.5557	2.87957	-6.66667e-09	2.71988
ACGTTAGATTTGCCCG-1	2.32177	2.94776	2.74048	2.89682	2.86701	-5e-09	2.64724
ACGTTCACTATGCCGC-1	2.49422	2.78369	2.94192	2.64478	2.85922	0	2.78705
ACGTTCCGCGCTCCGT-1	2.28204	3.14003	2.89173	3.07777	2.70325	0.693147	2.87128
ACGTTCGCAATCAATT-1	2.19131	3.09382	2.86875	2.9732	2.8437	0	2.69862
ACGTTCGTTCAGGAAA-1	2.18953	3.16634	2.97433	2.97976	2.52449	0.562335	2.81753
ACGTTCTGTACAAGTC-1	1.84572	3.14562	2.91842	3.03419	2.58956	0	2.82956
ACGTTGTCGTTGAAAG-1	2.2631	3.07826	2.90479	3.03372	2.67904	0	2.63624
ACGTTTAGTTGTGATC-1	2.35362	2.87971	2.92496	2.46966	2.89919	-6.66667e-09	2.6922
ACTAATACGTCAGGCG-1	2.21824	2.6719	2.59075	2.77324	2.89074	0	2.52931
ACTACAAAGAGAGGTG-1	2.14725	3.08398	3.04305	3.03927	2.7055	-7.5e-09	2.83879
ACTACATCCCGACAAG-1	1.82104	2.39555	2.22289	2.3977	2.72868	0	2.62736
ACTACCAGCTCTCTGG-1	2.3288	2.66728	2.77001	2.62809	2.85128	0.636514	2.57539
ACTACCATCCGAGGGC-1	2.32125	3.22588	2.89616	3.02882	2.73468	0	2.67795
ACTACGCGTTAGAATT-1	1.40408	2.9127	2.69525	2.91111	2.42348	0.500402	2.77007
ACTAGTTGCGATCGTC-1	2.16844	3.24127	3.04467	3.00448	2.82842	0.636514	2.74904
ACTATATGCTGTGTTC-1	1.70195	3.08291	2.91879	2.86915	2.84804	0	2.71142
ACTATCCAGGGCATGG-1	0.638708	3.11502	2.7569	3.12635	2.69276	-2.22045e-16	2.77918
ACTATCTGCCCGCGTA-1	2.12492	3.12844	2.9382	2.81218	2.61922	0	2.78386
ACTATGTCCAGCTGCC-1	2.23221	3.20208	3.06143	2.77593	2.67408	-2.22045e-16	2.79271
ACTATTCGTCCGTGGT-1	2.38489	2.80702	2.89405	2.97603	2.86932	-2.22045e-16	2.77681
ACTATTTCCGGGCCCA-1	2.13949	2.99787	2.84511	3.01534	2.84301	-2.22045e-16	2.61371
ACTCAACGAATGTATT-1	2.16183	2.67461	2.91108	2.4752	2.76087	0	2.67305
ACTCAAGTGCAAGGCT-1	2.12686	3.06532	3.03567	2.87834	2.81348	0.562335	2.54029
ACTCAATAAAGGCACG-1	2.14068	3.1575	2.94817	3.00348	2.82798	0	2.77073
ACTCAGACCTGCTTCT-1	2.17756	3.1606	3.03273	3.05893	2.82324	-5e-09	2.82964
ACTCATGGCAGCCTTC-1	2.04119	3.17215	2.91657	2.92336	2.89242	0	2.87219
ACTCCAATATCATCAT-1	2.26382	2.66356	2.90336	2.67223	2.84044	0	2.68161
ACTCCCATTCCTAAAG-1	1.50359	3.0159	2.90821	3.0878	2.72634	0.636514	2.72158
ACTCCCGAATTCGTTT-1	1.89489	2.42135	2.25829	2.36513	2.70045	0	2.61963
ACTCCCTAATGCTAAA-1	2.09078	2.80889	2.879	2.61308	2.7459	0	2.66897
ACTCCCTAGAATAGTA-1	1.24568	2.81666	2.64825	2.93256	2.70921	-2.22045e-16	2.79928
ACTCCGGCCGACCACT-1	2.10798	2.44152	2.27694	2.53282	2.87895	0	2.59384
ACTCGTAACCCGTCCT-1	0.419471	2.61455	2.06729	2.87945	0.422043	0.693147	2.75353
ACTCGTCAGTAATCCC-1	2.05949	2.56004	2.59932	2.55133	2.86699	0	2.43467
ACTCTCTGACTTAGGT-1	2.34333	2.62046	2.86997	2.40955	2.87372	0	2.55541
ACTCTCTTATACACGA-1	2.0813	2.91593	2.91373	3.00729	2.91767	0	2.68031
ACTCTTGTATAGTAAC-1	2.1463	2.96457	2.83418	2.74087	2.88299	0	2.58592
ACTGAAACGCCGTTAG-1	2.16477	3.10719	2.95232	2.57459	2.62509	-6.66667e-09	2.85619
ACTGAATGGCGAAAGT-1	2.18306	3.14353	2.93378	2.80219	2.87047	-6.66667e-09	2.75364
ACTGATTTAGTGATTC-1	2.2753	3.178	2.92818	2.9949	2.90617	0	2.87341
ACTGCCCGCCATTCTC-1	2.28632	2.82675	2.92117	2.80881	2.81023	0.693147	2.7952
ACTGCCGTCGTAACTC-1	2.19322	2.92071	2.96261	2.87999	2.83145	1.03972	2.80753
ACTGCGGACACACCGT-1	2.13744	3.03612	2.94266	3.00849	2.76993	1.33218	2.72559
ACTGCTCGGAAGGATG-1	1.84487	2.88591	2.88395	3.0195	2.68648	-7.5e-09	2.68779
ACTGGGATGCCAGTGC-1	2.18192	3.21029	3.0293	2.97397	2.79906	0	2.79294
ACTGTACGATACACAT-1	1.58417	2.63885	2.53901	2.59724	2.89196	0	2.68949
ACTGTAGCACTTTGGA-1	0.691853	2.08039	0.714924	0.507693	2.91423	-2.22045e-16	3.03516
ACTGTATACGCGAGCA-1	2.30022	3.14575	3.06044	3.08449	2.85749	-6.66667e-09	2.8369
ACTGTCCAGGATTATA-1	2.07384	2.9872	2.93828	2.92082	2.81965	0	2.61992
ACTGTCTTCTTTAGAA-1	2.26508	3.07533	2.93397	2.71025	2.86699	0.636514	2.7204
ACTGTGCTAGTAGATC-1	2.26985	2.96547	2.90405	2.71159	2.78049	0	2.63574
ACTGTTTAGTGTAGGC-1	1.92506	2.36432	2.42639	2.30608	2.85615	0	2.63797
ACTTACCGGGCGCGCA-1	2.2007	2.85844	2.76667	2.69143	2.68808	-2.22045e-16	2.77287
ACTTACGCATCCACGC-1	2.11483	2.99589	2.87097	2.84614	2.89529	0.636514	2.61001
ACTTAGTACGACAAGA-1	2.28096	3.03862	2.87846	2.96708	2.81598	0	2.74667
ACTTATACTTACCCGG-1	2.32026	2.99266	2.96792	2.78946	2.8813	0	2.89109
ACTTATCTGATCTATA-1	1.85337	2.46545	2.31959	2.03273	2.70709	0	2.68268
ACTTATTAGGATCGGT-1	2.19425	2.94626	3.03878	2.74213	2.89151	-5e-09	2.84283
ACTTATTTATGTGCCA-1	2.37438	2.95486	2.8089	2.73775	2.85421	0.693147	2.67839
ACTTCAGGCTGATCCC-1	1.4084	2.91551	2.78339	3.07152	2.83055	0.636514	2.78158
ACTTCCAGTGGAAGCT-1	2.09784	2.68504	2.83212	2.50602	2.68139	0	2.56839
ACTTCCATGCGGGACA-1	1.99842	2.86284	2.62951	2.45072	2.82302	0.693147	2.67116
ACTTCGCCATACGCAC-1	2.18081	3.20218	2.95136	3.05957	2.90676	-2.22045e-16	2.78151
ACTTGACTCCCTCTTT-1	2.02198	2.3913	2.53885	2.1919	2.89978	-7.5e-09	2.67218
ACTTGCCATATTGTAC-1	2.24943	3.28063	3.06997	2.94907	2.91101	0	2.61774
ACTTGGGACCCGGTGG-1	2.18248	3.00341	2.89497	2.81978	2.826	0	2.69698
ACTTGGGCTTTCGCCA-1	1.82229	2.87421	2.70649	3.00025	2.72362	0	2.71663
ACTTGTAGTCCCTTCA-1	2.08925	2.47775	2.6894	2.49105	2.71243	0	2.47514
ACTTGTGGATGGAACG-1	2.09197	3.25454	2.98956	3.06745	2.68408	0	2.79081
ACTTGTTACCGGATCA-1	1.90901	3.09078	2.79157	3.06973	2.90639	0	2.58482
ACTTTACCCTCATGAA-1	2.12019	2.50866	2.45218	2.20896	2.81148	-5e-09	2.73616
ACTTTCCTATAGCTTC-1	2.14495	2.6631	2.82798	2.50409	2.82397	0.500402	2.59108
ACTTTGACTGCATCCT-1	2.05198	2.32342	2.68417	2.26647	2.7908	-2.22045e-16	2.62191
ACTTTGGTCGTGCTCC-1	2.39214	3.16124	3.13309	3.08568	2.88546	0.693147	2.7995
AGAAATTATGACTCGC-1	2.0071	3.06884	2.97999	2.97141	2.44566	1.03972	2.80499
AGAACCCTCAATTGGG-1	2.17048	3.03268	3.03891	2.90524	2.87256	0	2.80603
AGAACGTGGTACATTC-1	1.89575	3.0929	2.9692	2.86984	2.85607	0	2.82181
AGAACTGTACTTTGTA-1	2.03402	3.14942	2.88065	2.80167	2.84938	0	2.73472
AGAAGAGCGCCGTTCC-1	2.36563	2.56658	2.19953	2.04022	2.91174	-2.22045e-16	3.04962
AGAAGGTACACTTCAC-1	1.7528	2.94932	2.73525	3.10858	2.17566	0	2.73458
AGAAGGTTGCCGAATT-1	2.12155	2.62	2.73571	2.6426	2.81379	0.500402	2.71536
AGAAGGTTGTAGGTCG-1	2.30013	3.09519	2.99172	2.93214	2.79455	-2.22045e-16	2.82972
AGAAGTGATTCGTGAT-1	2.01758	2.93329	2.95055	3.0624	2.70365	-2.22045e-16	2.76075
AGAATAAATCTTCAGG-1	1.90983	2.56774	2.68698	2.74957	2.7613	1.38629	2.78539
AGAATGCGGGTTCGGA-1	2.24893	2.49779	2.72043	2.43774	2.79294	0.693147	2.62838
AGAATTATGGATTCGA-1	2.1277	3.15543	2.89775	2.82663	2.84747	0.562335	2.81709
AGAATTGTTTGACATA-1	1.72416	3.26002	2.90246	3.02221	2.49349	-2.22045e-16	2.77406
AGACATAGATCCTTCC-1	2.01237	2.65838	2.83397	2.78047	2.77957	0	2.78967
AGACCAAACCACACCT-1	1.88355	3.03842	2.93141	3.03249	2.42089	0.562335	2.77533
AGACCATGGGATACAA-1	2.42097	2.91729	2.86869	2.76294	2.83015	1.03972	2.56167
AGACCCACCGCTGATC-1	1.67199	2.77098	2.76085	3.00251	2.94559	0.636514	2.60637
AGACCCGCCCTCCTCG-1	2.24737	2.71905	2.84625	2.65177	2.82363	0.636514	2.59496
AGACCGCTCCGCGGTT-1	0.41436	2.74988	2.33259	2.9323	2.50162	-2.22045e-16	2.78655
AGACCGGGAAACCCTG-1	2.20562	2.69975	2.86223	2.59162	2.78247	0	2.67092
AGACGAAGTGCCGGTC-1	2.19322	3.242	2.95255	3.01234	2.72668	-2.22045e-16	2.73342
AGACGACGATGCCGCT-1	1.49973	3.01414	2.72413	2.98667	2.74571	0	2.82373
AGACGGGATTGGTATA-1	1.8524	3.05458	2.87883	2.69194	2.84391	0	2.71439
AGACGGGCCGATTTAA-1	2.21048	3.13789	3.0322	2.92224	2.66506	-2.22045e-16	2.77418
AGACTAGCCTTCCAGA-1	2.04186	3.06214	2.94325	2.96986	2.78475	0	2.73561
AGACTGTTACCGGGTC-1	2.1191	3.00268	2.77433	2.6993	2.79943	0.636514	2.61113
AGAGAAACACCAGAAA-1	1.97013	3.12161	2.79484	2.94528	2.35963	0	2.81521
AGAGAACCGTCTAGGA-1	2.11832	3.14719	2.8046	2.9635	2.79193	-2.22045e-16	2.67131
AGAGAAGGAGTACAAT-1	1.78397	3.04717	3.01439	2.93741	2.5454	0	2.75238
AGAGATCTCTAAAGCG-1	1.97535	2.52248	2.86091	2.36365	2.82666	-6.66667e-09	2.39501
AGAGCAGTTATGAGAC-1	1.2749	2.97174	2.93372	2.8648	2.68558	0	2.72538
AGAGCCGCCGAGATTT-1	2.07537	3.08674	3.05936	2.89189	2.8713	-2.22045e-16	2.72024
AGAGCGGGCTAATCAT-1	2.19109	3.01583	2.98599	2.86946	2.84961	-5e-09	2.7277
AGAGCGTACAAGCTCG-1	2.27528	2.48169	2.68685	2.29063	2.76788	1.09861	2.55289
AGAGGCTTCGGAAACC-1	2.00209	3.18116	3.02166	3.03762	2.68009	-6.66667e-09	2.83184
AGAGGTATCTCGGTCC-1	2.11399	2.63808	2.85415	2.56709	2.841	0	2.73282
AGAGTAAACTTCACTA-1	2.10301	3.17392	3.02133	2.97406	2.82295	-2.22045e-16	2.57519
AGAGTTAGAGACCGAT-1	1.96468	2.89462	2.97181	2.96987	2.8174	0	2.76639
AGATAACTTCAGGGCC-1	1.34311	2.62432	2.32643	2.79033	2.33525	0	2.56415
AGATACCAATAGAACC-1	1.54252	3.14878	2.81842	2.81286	2.68648	0.693147	2.73636
AGATACCAGCACTTCA-1	2.01758	2.66266	2.73278	2.602	2.67599	-2.22045e-16	2.56037
AGATACCGGTGTTCAC-1	2.1255	2.87665	2.87449	2.4406	2.85868	-2.22045e-16	2.82805
AGATACGACTTCATAT-1	2.00823	3.0252	2.94131	3.00573	2.72274	0.693147	2.75507
AGATACTCAAGATCGA-1	2.31544	2.94229	2.94638	2.81882	2.85428	0	2.77016
AGATATAATACGACTA-1	1.7083	3.06627	2.85524	3.02755	2.89218	0.693147	2.67284
AGATCGTGCATAAGAT-1	2.23182	3.10537	2.93651	2.8715	2.61989	-5e-09	2.81494
AGATCTCAGGTGTGAT-1	2.12302	3.16075	3.0528	3.04355	2.88894	0.636514	2.73531
AGATGACTCGCCCACG-1	2.39931	2.64782	2.67868	2.47157	2.84796	-6.66667e-09	2.75232
AGATGAGGGTTGCGAT-1	1.87923	2.72053	2.71994	2.44153	2.22752	0	2.85777
AGATGATGGAGTCTGG-1	2.05601	2.72498	2.52749	2.40935	2.78512	-2.22045e-16	2.69733
AGATGCAAGACGTGCA-1	2.10503	2.77395	2.88682	2.51609	2.44695	0	2.65164
AGATTATAGGACGTTT-1	2.01893	2.93063	2.81799	2.90288	2.81486	0	2.72717
AGATTCACAACCGATA-1	1.7139	2.94746	2.935	2.98934	2.00411	-6.66667e-09	2.83602
AGCAAAGGCCGCTAGT-1	2.13862	3.3067	3.08703	3.12815	2.77352	-5e-09	2.86767
AGCAACATATCTTATT-1	2.39134	3.30927	3.04855	3.09699	2.9085	-2.22045e-16	2.76376
AGCAACCGAAAGTAAT-1	1.90351	3.18426	2.83631	3.01838	2.29111	0	2.89756
AGCACACGTTTAGACT-1	2.16254	2.77245	2.96956	2.74593	2.81045	-5e-09	2.80891
AGCACCAGTACTCACG-1	2.07797	3.11134	2.88679	3.12095	2.89931	-5e-09	2.5934
AGCACTACCGGCCTGT-1	1.7359	2.8964	2.8621	2.55001	2.8718	-5e-09	2.53414
AGCACTACCTCACCAG-1	1.7725	2.86237	2.79765	3.11172	2.7691	0	2.75113
AGCACTTAAGGACGCC-1	2.39294	3.10517	2.83153	2.7515	2.84951	-2.22045e-16	2.71964
AGCAGAAGGAGAAAGA-1	2.36234	2.8311	2.76476	2.27958	2.7751	-5e-09	2.693
AGCAGCCAGATGAATA-1	0.547142	2.84971	2.37858	2.98456	1.95641	-5e-09	2.75235
AGCAGTCGAAGCATGC-1	2.17691	3.09208	3.05572	3.04794	2.91799	0	2.72369
AGCATATCAATATGCT-1	1.83444	3.14011	3.00277	3.02751	2.73169	0	2.80973
AGCATCATTTCGAAAG-1	0.990874	3.15745	2.85352	3.15352	2.53149	-2.22045e-16	2.83825
AGCATCGTCGATAATT-1	2.15759	2.9825	2.79839	3.0326	2.80186	1.38629	2.64303
AGCATTACGAGGCAAG-1	1.18717	2.90822	2.49587	3.0334	2.32246	1.03972	2.83787
AGCCAAGCTTTGTGTC-1	2.35868	2.85138	2.82017	2.18184	2.84843	0.693147	2.6817
AGCCACAGGTTACCCG-1	2.2512	2.91103	2.95618	2.59886	2.8536	-2.22045e-16	2.67612
AGCCACTCCCGTGCTT-1	2.31779	3.03368	3.13178	2.91958	2.88567	0	2.78608
AGCCATATAGTATGTG-1	2.16574	3.02257	2.86876	2.77988	2.89463	0	2.77462
AGCCCATACATGTAAG-1	2.2218	3.03515	2.96675	2.9898	2.81842	0.693147	2.79489
AGCCCGCAACAAGCAG-1	1.64649	3.20663	2.93935	3.08749	2.04143	0.636514	2.8834
AGCCCGGCATTAGAGG-1	2.22878	2.54755	2.90432	2.54201	2.69794	0	2.69191
AGCCCGGTAGCCTGTA-1	1.88489	3.12059	2.91623	3.06083	2.85556	-6.66667e-09	2.77915
AGCCCTAAGCGAAGTT-1	2.21688	2.85873	2.88882	2.75208	2.83925	0.693147	2.60643
AGCCCTCCCTGGTGGC-1	2.14077	2.63284	2.79406	2.69602	2.81201	-6.66667e-09	2.8257
AGCCCTTCTAATCCGA-1	2.18203	3.10196	2.97684	3.02053	2.8979	-5e-09	2.78421
AGCCGTGGCTAAATGT-1	0.52129	2.5998	2.13114	2.91273	1.71938	-2.22045e-16	2.75804
AGCCTAATACCCACGT-1	1.74814	3.1862	2.92792	3.00641	2.3438	1.05492	2.79063
AGCCTTAAAGCGGAAG-1	2.12849	2.73845	2.68402	2.57142	2.54467	-2.22045e-16	2.48706
AGCGACAGGAACGGTC-1	1.54466	3.14218	2.8864	3.16496	2.65108	-7.5e-09	2.77818
AGCGACATCCCATTCA-1	2.15559	2.72758	2.65342	2.62573	2.85005	-2.22045e-16	2.65518
AGCGACCAACGATATT-1	2.05587	2.80487	2.94241	2.5966	2.71814	-5e-09	2.66945
AGCGACTTTGAAGACA-1	2.02605	2.99012	2.9457	2.87904	2.64602	0	2.66959
AGCGAGACGTGAAGGC-1	2.09567	3.01854	3.06036	2.85629	2.58618	0.562335	2.86687
AGCGATGCGCCTAATA-1	0.863263	2.84601	2.52944	3.00387	2.20518	-2.22045e-16	2.81576
AGCGCATAATGAATCG-1	1.98962	2.91664	2.88793	2.97975	2.60407	0.562335	2.78625
AGCGCGGGTGCCAATG-1	2.33398	2.92405	2.99922	2.72304	2.8569	-5e-09	2.78364
AGCGCTTATGGGCAAG-1	2.10068	2.59506	2.72407	1.93343	2.68353	0	2.7584
AGCGGACACTTCGTAG-1	2.0818	3.06404	2.97329	3.01093	2.62776	0.693147	2.78323
AGCGGCGGTTAGCGGT-1	2.05679	3.09705	2.85166	3.07387	2.68085	0.562335	2.69388
AGCGGGAAGGGTCCAT-1	2.19885	3.15651	2.95589	3.05684	2.70177	0.693147	2.77401
AGCGGGTCTGACACTC-1	2.1775	3.20886	2.93701	2.75753	2.83007	0	2.76045
AGCGGTTGAGATGTAC-1	2.11106	3.13626	3.05114	2.91727	2.76317	0	2.86923
AGCGGTTGCCGCTCTG-1	2.00449	2.3328	2.40322	1.92223	2.75766	-7.5e-09	2.68429
AGCGTACGAGAGCTAG-1	2.32787	2.82921	2.95482	2.81405	2.77075	0	2.76501
AGCGTAGCGCTAGACC-1	2.31428	3.01494	2.75816	2.90795	2.72437	0	2.75276
AGCGTCTGAACCCGCA-1	1.72078	2.0495	2.85581	2.43825	2.68982	0	2.69359
AGCGTGGTATTCTACT-1	2.15319	2.98756	2.97963	2.9731	2.92222	1.09861	2.68597
AGCGTTCCGATTTAAA-1	1.7567	2.96305	2.93324	2.85738	2.62528	0	2.80002
AGCTAACAAGCAATGT-1	1.67377	3.24851	2.8602	3.0471	2.14877	0	2.7877
AGCTAAGCTCCGTCCG-1	1.744	3.14695	2.92323	3.05537	2.5044	0	2.87311
AGCTAAGTACGCAGGC-1	2.29774	2.90918	2.97062	2.77594	2.80308	0	2.70701
AGCTAGAAGCAGAAGT-1	2.28024	3.24276	3.00435	2.96074	2.59322	0	2.84165
AGCTATTTAATCCAAC-1	2.2437	2.86303	2.8582	2.87228	2.77109	-7.5e-09	2.9202
AGCTCCTTCGCACATC-1	1.69723	3.02264	2.91285	3.04196	2.67344	-6.66667e-09	2.85197
AGCTCTAGACGTTCCA-1	2.33033	2.6968	2.84393	2.52621	2.90736	0	2.69773
AGCTCTTCCCAGTGCA-1	2.35089	2.56823	2.65485	2.56589	2.86843	-2.22045e-16	2.76106
AGCTCTTCGTAACCTT-1	1.70922	2.98908	2.80866	3.07991	2.62899	0	2.72677
AGCTCTTTACTCAGTT-1	2.34137	2.85686	2.75344	2.33948	2.84549	1.38629	2.68209
AGCTGAAGTAAACCAA-1	2.36831	2.87393	2.7777	2.87522	2.79515	-2.22045e-16	2.76054
AGCTGCTGTGCCGAAT-1	2.23472	2.87574	2.86449	2.95797	2.79473	0	2.7541
AGCTGTAACCTCAATC-1	1.2575	3.01528	2.53783	2.72872	2.1746	-5e-09	2.77137
AGCTTATAGAGACCTG-1	2.04	2.64912	2.96318	2.61453	2.87001	0	2.71983
AGCTTCAATACTTTGA-1	2.29039	3.00285	2.93354	2.97683	2.79774	0	2.78688
AGCTTGATCTTAACTT-1	2.04831	2.79401	2.94881	2.84525	2.85702	-2.22045e-16	2.69919
AGGAAGCTGTCCGCCG-1	1.56992	3.10588	2.76929	3.10754	2.52378	0	2.83907
AGGACAGTCGAATCCC-1	2.46519	2.90794	2.76184	2.47177	2.86809	-2.22045e-16	2.69271
AGGACATCGCACGTCG-1	2.21434	2.72408	2.88639	2.68331	2.80946	0.636514	2.74524
AGGACGACCCATTAGA-1	1.99762	2.72268	2.79087	2.51054	2.81915	0	2.6884
AGGACGCTCGATGTTG-1	2.19027	2.77196	2.75059	2.9035	2.82125	-6.66667e-09	2.64889
AGGAGCGTTTATTATC-1	2.07045	2.86588	2.89876	2.75162	2.92241	0	2.89569
AGGAGGCCTTCGCGCG-1	2.22233	3.1856	2.95984	3.15593	2.89506	0.636514	2.84239
AGGATAAAGTCGGGAT-1	1.68648	3.0099	2.83748	3.20134	2.69425	-2.22045e-16	2.90082
AGGATATAGGGATTTA-1	2.42436	3.12672	3.11673	2.92726	2.87619	0.693147	2.76227
AGGATATCCGACTGCA-1	1.85362	3.11764	2.80721	2.96497	2.45737	0	2.69641
AGGATCACGCGATCTG-1	1.95707	3.21542	2.87597	3.10172	2.74554	1.09861	2.74779
AGGCAAAGAGGAATCA-1	2.22849	2.95593	2.72972	2.7354	2.79195	0	2.74359
AGGCAGATGCGTAAAC-1	2.34492	2.67507	2.5367	2.1468	2.91148	0	2.77727
AGGCAGGGAGCGTACT-1	1.14739	2.94099	2.67954	2.94634	2.47468	0	2.86211
AGGCATTGTCGTAGGG-1	1.95197	3.22937	3.04312	3.03158	2.87819	0	2.77867
AGGCCACCCGTTATGA-1	2.17557	2.92362	2.8468	2.73416	2.82436	0	2.58304
AGGCCCATTGTACAGG-1	2.07276	3.13848	2.9775	2.91758	2.60158	-6.66667e-09	2.79517
AGGCCCTAGAACGCCA-1	2.15408	3.14502	3.00292	2.85663	2.76408	0.636514	2.74935
AGGCCTATCATACCAA-1	2.14238	3.05321	3.01482	2.93867	2.90789	0	2.80708
AGGCCTGAGAATCTCG-1	2.14168	2.89835	2.7234	2.47214	2.65038	-2.22045e-16	2.77035
AGGCGGTTTGTCCCGC-1	2.27366	3.15514	3.02645	3.05061	2.6666	0.693147	2.78985
AGGCGTCTATGGACGG-1	2.1287	2.70337	2.86562	2.5966	2.81353	0.693147	2.60223
AGGCTATGGTTAGCTT-1	2.29537	2.5382	2.61746	2.53314	2.78776	-2.22045e-16	2.51804
AGGCTTAAGTTGCACA-1	1.27067	2.8736	2.97503	3.00812	2.66791	0	2.69908
AGGCTTCCCGAAGAAG-1	1.19316	2.9716	2.85695	3.01204	2.66539	-2.22045e-16	2.75794
AGGCTTGCTAGACACC-1	1.88709	3.09719	2.99804	3.15208	2.65039	0	2.81393
AGGGAAACGAGGTACT-1	2.10667	2.3932	2.33391	2.17275	2.78824	0	2.784
AGGGACAGCACGGCGG-1	2.08099	2.51416	2.90645	2.66921	2.86607	0	2.77228
AGGGACCGGCTGCGTT-1	2.07163	3.20842	3.05989	2.95031	2.83936	-2.22045e-16	2.78817
AGGGACTCTACGCGAC-1	1.00817	2.74097	2.37526	3.05011	2.09339	0.562335	2.79887
AGGGAGACATACTTCG-1	2.08588	3.13056	2.88369	3.14007	2.8226	0	2.7167
AGGGCAGCGGCGTGGT-1	2.10787	3.18636	2.98111	3.0393	2.82455	0	2.83431
AGGGCGAGCAGCTGAT-1	2.12799	3.18421	3.1229	2.95541	2.72922	0	2.83481
AGGGCGTGATCGGCTA-1	2.06535	3.28684	3.09258	3.09985	2.7722	0	2.7987
AGGGCTGCAGTTACAG-1	1.78354	3.00564	2.81048	3.0507	2.83291	-5e-09	2.64375
AGGGTCAGAGCACTCG-1	2.19707	3.11586	3.01679	2.98273	2.79673	0	2.78253
AGGGTCAGTAACCCTA-1	2.23732	2.80241	2.79936	2.96921	2.81697	-2.22045e-16	2.64838
AGGGTCGATGCGAACT-1	2.03781	3.25414	3.00041	3.0593	2.89018	-5e-09	2.68243
AGGGTGCCGTTCTTTA-1	2.34887	2.77111	2.96554	2.99674	2.86129	0	2.75617
AGGGTGCTCTCGAGGG-1	2.28831	2.81776	2.76502	2.70905	2.87159	-5e-09	2.78933
AGGGTGGATAGTGCAT-1	2.14639	2.77327	2.78086	2.85593	2.76504	1.03972	2.63054
AGGGTTCAGACGGTCC-1	2.24309	3.106	2.97755	3.04557	2.76708	0	2.81607
AGGGTTCCCTTTGGTT-1	2.05234	2.88998	2.91621	3.01161	2.85861	0	2.78178
AGGGTTTAGTTCGGGA-1	1.89825	2.85876	2.95527	3.01375	2.88802	-2.22045e-16	2.63546
AGGTAACCTCCTATTC-1	1.80752	3.20949	2.93646	3.06001	2.69973	0	2.89749
AGGTACGATATTGCCA-1	1.91292	2.62321	2.87948	2.85038	2.77218	-2.22045e-16	2.78312
AGGTAGATCGAGATAT-1	2.25624	3.22074	2.94888	3.03344	2.77979	0.636514	2.83067
AGGTAGGTACAAAGCT-1	1.85585	2.80423	3.06109	2.92462	2.84703	-6.66667e-09	2.67805
AGGTATAATTGATAGT-1	1.99213	2.70428	2.56763	2.64862	2.81695	0	2.73337
AGGTCAGGTGAGAGTG-1	1.66605	3.10271	2.91023	2.86877	2.64543	-2.22045e-16	2.76809
AGGTCGCCACTTCGGT-1	2.17922	3.14436	2.96533	3.06333	2.8419	0	2.82807
AGGTCGCGGAGTTACT-1	2.28643	3.17096	2.90041	2.82806	2.78548	-2.22045e-16	2.80975
AGGTGCACGTCCACAT-1	2.05661	2.33745	2.81977	2.00707	2.88267	0	2.7841
AGGTGGTGACCTTCGC-1	2.39081	2.68844	2.83729	2.56489	2.83128	0.562335	2.63231
AGGTGTATCGCCATGA-1	2.08817	2.44709	2.83204	2.5354	2.84239	1.09861	2.65359
AGGTTACACCATGCCG-1	1.35333	2.88992	2.51414	3.01112	2.63059	0.693147	2.65433
AGGTTCTCCTTTCCGG-1	2.04559	3.06838	2.83537	2.7115	2.82536	-7.5e-09	2.68625
AGGTTGAGGCACGCTT-1	2.16875	2.88261	2.87599	3.02199	2.89711	0.636514	2.70117
AGGTTTCACACACCTT-1	2.31936	2.67003	2.81033	2.416	2.89855	0.500402	2.63525
AGTAACGTTCATCCTG-1	2.02868	3.05655	2.93016	2.92089	2.7748	-2.22045e-16	2.75618
AGTAATCTAAGGGTGG-1	2.31763	2.76301	2.7564	2.68187	2.90348	0	2.68612
AGTAATGTCTTGCCGC-1	2.22858	2.68455	2.75809	2.37873	2.83516	0.636514	2.64951
AGTAATTTGCAAGCGT-1	2.25146	3.11177	3.04268	2.961	2.58898	0	2.79273
AGTACAGAAGCTTATA-1	1.96136	3.11729	2.84731	2.97364	2.62992	-5e-09	2.80719
AGTACATCATTTATCA-1	2.07724	2.51942	2.38468	2.50937	2.84576	-5e-09	2.58804
AGTACCTTCGAGTGCT-1	2.28048	2.65213	2.81809	2.30424	2.84847	-5e-09	2.69144
AGTACGGCCCGTATCG-1	2.14687	2.7503	2.84767	2.71609	2.50146	-6.66667e-09	2.58511
AGTACGGGCACCTGGC-1	2.07548	2.85491	2.93148	2.51081	2.85514	1.03972	2.5431
AGTACGTGGCCTGTCT-1	1.715	2.94637	2.93951	3.04217	2.86899	0	2.86026
AGTACTCTTATGCCCA-1	2.29217	3.33216	3.07704	3.1224	2.86722	0	2.81504
AGTAGAAGGCGCCTCA-1	2.44655	3.28323	2.99326	3.04726	2.8595	0.693147	2.77356
AGTAGCGTGAACGAAC-1	2.15625	2.75362	3.06142	2.92797	2.68085	0	2.72684
AGTAGGAAGGAAGTTG-1	2.09906	2.95237	2.91973	2.39996	2.61596	-7.5e-09	2.7232
AGTAGGTAACATACAT-1	2.00673	3.19844	2.96726	2.98567	2.78173	0.636514	2.79221
AGTATAATACTAGGCA-1	2.01831	2.73508	2.82498	2.66788	2.61465	0	2.61177
AGTATACACAGCGACA-1	2.42654	3.21596	3.06894	3.00693	2.80615	-2.22045e-16	2.70561
AGTATCCATAATAACG-1	2.38849	3.22347	2.8469	2.88319	2.79817	0	2.74154
AGTATGCTGGAGACCA-1	1.92462	2.80246	2.88777	2.58756	2.51125	0	2.5952
AGTATTTGGCACGACC-1	2.09471	3.08722	2.87646	3.09548	2.8456	0.562335	2.70955
AGTCAAATGATGTGAT-1	2.16039	3.21959	3.03131	2.89045	2.8032	1.03972	2.85602
AGTCAACACCACCATC-1	2.33329	2.74675	2.83106	2.53034	2.82452	-2.22045e-16	2.78349
AGTCAAGATGACACTT-1	2.20665	2.91119	2.95741	2.84094	2.83263	-2.22045e-16	2.62529
AGTCACTAGCTCTCGA-1	2.23106	3.25556	3.00803	2.8227	2.84591	-2.22045e-16	2.86956
AGTCACTCCGCCTCAT-1	2.09375	2.53899	2.85251	2.54794	2.84233	0	2.77831
AGTCAGCCACCGCCTG-1	2.1173	2.97217	2.93514	2.98536	2.85182	-2.22045e-16	2.80972
AGTCCAGCGGGTACGT-1	2.12769	2.78839	2.72098	2.68965	2.78537	0	2.59648
AGTCCATTGGCTGATG-1	2.13939	3.26023	3.03207	3.1635	2.91056	0.636514	2.76662
AGTCCCGCCTTTAATT-1	2.31897	2.73617	2.77308	2.57026	2.81324	-2.22045e-16	2.89329
AGTCGACGGTCTCAAG-1	2.35523	3.25842	2.95496	2.95756	2.89062	0.693147	2.86329
AGTCGGCCCAAACGAC-1	2.20589	2.69228	2.68233	2.33064	2.74426	0.693147	2.59261
AGTCGGCTCAACTTTA-1	0.991767	2.84498	2.49983	2.94594	2.06937	0	2.67029
AGTCGGTTGCGTGAGA-1	1.89716	3.15626	2.90571	3.15366	2.58348	-2.22045e-16	2.80788
AGTCGTATAAAGCAGA-1	2.28915	3.20191	2.98761	2.87648	2.78513	-2.22045e-16	2.74727
AGTCGTCGACCACCAA-1	2.10852	3.27119	3.05733	2.96398	2.76582	-2.22045e-16	2.76556
AGTCGTGGGCATTACG-1	1.59194	2.7818	2.56923	2.82614	2.52731	-6.66667e-09	2.7761
AGTCTAAAGTATACTC-1	2.21584	2.84483	2.55853	2.70994	2.79374	-2.22045e-16	2.60334
AGTCTCACAAGACTAC-1	1.80087	3.08183	2.85348	3.04129	2.37808	0	2.7612
AGTCTGGACATCCTTG-1	2.23811	2.83833	2.78052	2.78175	2.77553	1.09861	2.62426
AGTCTTCTCCTCAAAT-1	1.80355	3.01805	2.89245	2.96624	2.80063	0.693147	2.80834
AGTCTTTAAAGTGTCC-1	2.29995	2.98884	2.89131	2.83947	2.86852	0	2.82355
AGTGAACAAACTTCTC-1	2.02809	3.30628	2.9375	3.03799	2.76613	-2.22045e-16	2.86214
AGTGACCTACTTTACG-1	2.0481	3.03441	2.96335	2.94382	2.84384	0	2.72281
AGTGACTGTGACACAA-1	2.12789	2.56503	2.90647	2.58367	2.64026	-2.22045e-16	2.7801
AGTGAGACTTCCAGTA-1	2.24011	3.13953	2.90712	2.92519	2.87604	0	2.79272
AGTGAGCCTCGCCGCC-1	2.29994	3.2068	2.78733	2.97278	2.84905	-6.66667e-09	2.72942
AGTGAGGGTTTCTGAC-1	2.04206	2.55129	2.82326	2.96449	2.88449	-6.66667e-09	2.83724
AGTGATAACCTGCGCG-1	2.19652	3.01459	2.98835	2.85712	2.69551	1.38629	2.65886
AGTGATATGAGTAGTT-1	2.06308	2.82745	2.76579	2.63352	2.79493	-2.22045e-16	2.64187
AGTGATTCAAGCAGGA-1	1.89001	3.02803	2.79289	2.63901	2.894	0.636514	2.70244
AGTGCACGCTTAAGAA-1	1.86557	3.21668	2.99532	2.98838	2.72712	0	2.8188
AGTGCGTAGCTCGTAA-1	2.01893	3.21992	2.88566	2.95519	2.79476	0.693147	2.8327
AGTGCTAAACACAGCA-1	2.31968	2.8715	2.87567	2.71923	2.67284	0.636514	2.5967
AGTGCTTGCACGAATA-1	1.89139	2.39932	2.23305	2.48775	2.88289	-2.22045e-16	2.59764
AGTGGCCCGCAAATGG-1	2.02731	3.15251	3.01212	2.81638	2.28543	0	2.80257
AGTGGCGGCAATTTGA-1	2.35252	2.89841	2.92372	2.85219	2.8377	-5e-09	2.74443
AGTGGCGTCTGAAGGT-1	2.17321	2.76971	2.71682	2.21978	2.78846	0	2.69168
AGTGGCTCCGTCGGCC-1	1.8423	2.63521	2.80865	2.75622	2.72189	0	2.51217
AGTGGTGTTACCCGTG-1	2.01027	3.17888	3.03764	2.93824	2.71683	-5e-09	2.75082
AGTGTATTGCGCATTG-1	2.30048	2.87389	2.85129	2.66452	2.75144	-2.22045e-16	2.78847
AGTGTGGTCTATTGTG-1	1.97869	3.11984	2.81977	2.98158	2.84417	0.636514	2.71822
AGTTAAACACTTGCGA-1	2.11603	2.47142	2.41676	1.86885	2.80495	-2.22045e-16	2.6833
AGTTAAGCGGTCCCGG-1	2.23222	2.55321	2.68317	2.65842	2.83375	0	2.77346
AGTTAAGTCAACCGCT-1	1.59443	3.07929	2.80148	2.97665	2.35842	-2.22045e-16	2.80882
AGTTACCGCACATGGT-1	1.4592	2.7636	2.89872	3.03387	2.71803	-2.22045e-16	2.6142
AGTTACTCTATCGTGG-1	2.29219	2.36121	2.54008	2.4139	2.87842	-2.22045e-16	2.83913
AGTTATTCAGACTGTG-1	2.15264	2.73278	2.95242	2.87736	2.92618	0	2.77418
AGTTATTGAAAGGTAA-1	2.14574	2.79725	2.92972	2.87657	2.77027	0	2.7456
AGTTCCTACAGAATTA-1	2.02874	2.91883	2.86914	2.59488	2.86427	0	2.688
AGTTCCTATTTATGTT-1	1.86327	2.39113	2.49275	2.13026	2.89832	1.09861	2.66289
AGTTCTGCGTTGTATC-1	2.09402	3.10709	2.85741	2.96098	2.72751	1.09861	2.73879
AGTTGACATCGGCTGG-1	2.02603	2.72729	2.99777	2.7715	2.80134	0	2.64384
AGTTGACGGTCCTTGC-1	2.02345	3.23759	2.91759	3.02179	2.83641	0	2.80566
AGTTGCGGTCCTCAAC-1	2.2256	3.03116	3.1004	3.02793	2.52836	0	2.78596
AGTTGCTGACTGATAT-1	2.1353	2.38643	2.4077	1.90463	2.77609	0.693147	2.69335
AGTTTCGCAGGTCGGA-1	2.32156	3.14522	2.9043	2.99934	2.85495	0	2.76999
AGTTTGCACCTGCCTC-1	2.44288	3.1803	3.0141	3.08875	2.89956	0	2.82602
AGTTTGGCACGGGTTG-1	1.66972	3.10965	2.834	2.91684	2.68913	0	2.82518
AGTTTGGCCAGACCTA-1	2.17293	2.97074	2.99723	2.84234	2.82555	0	2.80274
ATAAACCATTGGACGG-1	2.31365	2.5821	2.90942	2.52406	2.80239	0	2.72995
ATAAACGGACCCGTAA-1	2.0582	3.2374	3.07674	2.98924	2.8962	0.693147	2.7855
ATAAAGGCTCGGTCGT-1	2.0549	2.76157	2.82878	2.77579	2.7675	1.38629	2.72173
ATAAAGGTCAAGTACG-1	2.29132	3.25976	2.92023	2.95491	2.92797	0	2.80329
ATAAATATTAGCAGCT-1	2.33044	2.42541	2.78346	2.69015	2.86774	-5e-09	2.77589
ATAACGCCGGAGGGTC-1	1.89075	3.06105	2.94979	2.86571	2.90378	0	2.79421
ATAACGGAGTCCAACG-1	1.85481	3.21721	2.80975	3.02672	2.74821	-2.22045e-16	2.70446
ATAACGTTACCTCCAC-1	2.18096	2.55527	2.76101	2.36752	2.78537	-2.22045e-16	2.4829
ATAAGGTGGAGAACAT-1	1.02049	2.64529	2.41361	2.8829	2.28056	-8e-09	2.67856
ATAAGTACCCGATTGT-1	2.33768	2.78667	2.71549	2.33408	2.81464	-5e-09	2.51866
ATAAGTAGGATTCAGA-1	2.31938	3.12132	2.76387	2.94679	2.83971	0.636514	2.74196
ATAAGTAGGGCGACTC-1	2.22035	2.84748	2.82539	2.5042	2.8778	0	2.70469
ATAAGTTACCGCGACG-1	2.20042	3.30382	2.92058	3.07724	2.87887	0	2.72611
ATAATACCGTTAGCCG-1	2.08369	2.85076	2.60617	2.50102	2.71367	-6.66667e-09	2.71257
ATAATAGCTGTTGAAT-1	1.98009	3.17278	2.96683	2.95207	2.93498	-2.22045e-16	2.77423
ATAATAGTGTAGGGAC-1	2.2769	2.65402	2.88209	2.5564	2.75683	0.693147	2.82158
ATAATCTTGGAGAACC-1	0.979978	2.97947	2.66451	3.10092	2.26068	1.09861	2.85604
ATAATTAGCTAAGTAG-1	2.10776	3.14773	2.91588	2.9246	2.65462	0	2.78587
ATACAGGCCCTCCAAT-1	2.34429	2.89507	2.89461	2.7474	2.88081	0	2.70504
ATACCACGGGCAACTT-1	1.83731	2.68834	2.9227	2.94609	2.87032	1.09861	2.6477
ATACCAGCAAATTGCT-1	1.94855	2.37894	2.35381	2.39064	2.75073	0	2.65763
ATACCAGGCTAATAGA-1	2.05866	2.94274	2.88438	2.64412	2.68394	0.562335	2.61483
ATACCAGGTGAGCGAT-1	2.13504	2.78356	2.90041	2.81207	2.7353	0	2.70565
ATACCGTCATCCATAA-1	2.04247	2.7479	2.71948	2.79349	2.7442	0	2.58622
ATACCTAACCAAGAAA-1	2.14767	3.15382	2.91942	2.97112	2.69286	-2.22045e-16	2.75825
ATACGAGGTTTGTAAG-1	2.03095	3.18558	2.96148	2.88345	2.9175	0	2.49252
ATACGCCGATCTACCG-1	1.79461	2.42494	2.29184	2.23222	2.63705	0	2.62165
ATACGCCGGCGAAACC-1	2.33354	2.94668	2.90065	2.71354	2.85265	1.09861	2.69237
ATACGGAACGTCGTTT-1	1.29927	2.79474	2.54189	2.93677	2.30291	0	2.87793
ATACGGGTTTCGATTG-1	2.22867	3.23854	3.01233	3.18268	2.893	0	2.64297
ATACGGTGAAGATGCA-1	1.93024	2.57311	2.51805	2.36587	2.54644	0	2.59724
ATACGTACTTAGCCAC-1	1.9916	2.93971	2.87714	3.01933	2.88341	0.693147	2.782
ATACGTCCACTCCTGT-1	2.44924	2.85921	2.89065	2.735	2.83258	1.09861	2.71391
ATACGTTATGCACGGA-1	2.23836	3.00297	2.90964	2.83169	2.74541	-5e-09	2.6795
ATACTAGCATGACCCT-1	1.93194	2.79756	2.79196	2.76834	2.82768	0.693147	2.56994
ATACTCTCGCCACTCT-1	2.10495	2.9891	2.85686	2.95178	2.82919	0	2.78692
ATACTGCCTTACACCG-1	2.1151	2.92124	3.04101	2.88552	2.84589	0	2.7917
ATACTTGTTCTCGAGC-1	1.97814	2.42995	2.72705	2.28537	2.78667	1.09861	2.69139
ATAGACAACGGGACCT-1	2.24258	2.85399	2.9049	2.7733	2.8325	0	2.83239
ATAGACGAAGAGAAAG-1	2.01201	2.67365	2.63348	2.48305	2.50721	-2.22045e-16	2.5435
ATAGAGTACTGGGACA-1	2.25668	2.80033	2.83486	2.67707	2.76715	0.693147	2.59494
ATAGAGTTATCAACTT-1	2.38388	2.90309	2.81058	2.72714	2.87527	-6.66667e-09	2.71323
ATAGATTTGCAGTCGG-1	2.12098	3.02596	2.77674	2.76973	2.81788	0	2.65918
ATAGCAACTAGGGAAG-1	1.90155	3.11797	2.77566	3.16169	2.37173	0	2.78703
ATAGGCGGCTATAGAA-1	2.25664	2.85021	2.87813	2.71733	2.81231	0.562335	2.75013
ATAGGCTAGCTTCGCA-1	2.45727	2.83647	2.80137	2.39977	2.84346	0.636514	2.71818
ATAGGGATATCCTTGA-1	2.00447	2.74005	2.64301	2.7992	2.81093	-2.22045e-16	2.70119
ATAGGTTGGGCAGATG-1	2.18564	3.0097	2.96489	2.77713	2.87656	0	2.72231
ATAGTCTTTGACGTGC-1	1.40926	3.0825	2.80709	2.97522	2.59046	-6.66667e-09	2.73323
ATAGTGAAGCGTTCTC-1	2.1749	2.6544	2.72635	2.53167	2.84426	0	2.61167
ATAGTTCCACCCACTC-1	2.0768	3.18631	2.94585	3.0268	2.85254	-2.22045e-16	2.784
ATATAAAGCGCTCGTG-1	1.63162	3.15139	3.01489	2.90493	2.75955	-7.5e-09	2.80161
ATATAAATGTAGCTGC-1	1.73252	3.01295	2.77615	3.13166	2.37322	-5e-09	2.80993
ATATAACACGGGCGCA-1	1.78762	3.0534	2.96037	2.82495	2.34961	0	2.87227
ATATACGCTCGTGACG-1	2.14389	2.56814	2.8379	2.48201	2.74733	0	2.59653
ATATAGAGTATTGGTC-1	1.59992	1.81806	2.24037	2.34682	2.91908	0	2.96964
ATATCAACCTACAGAG-1	1.78609	3.2447	2.96288	3.09533	2.86481	0.562335	2.83056
ATATCAATTCCAGCCT-1	2.08178	2.83379	2.73488	2.93218	2.79875	-2.22045e-16	2.60873
ATATCGGTAGGGAGAT-1	2.03655	3.05995	2.93103	2.88115	2.88228	-5e-09	2.77903
ATATCGTGCCAGACCC-1	2.1758	3.01361	2.85781	2.88254	2.89066	0	2.75463
ATATCGTTCCTCGAAC-1	2.12946	3.17789	3.00063	3.06002	2.77305	-6.66667e-09	2.78523
ATATCTCCCTCGTTAA-1	2.23289	2.54136	2.44288	2.3418	2.88941	-2.22045e-16	2.71426
ATATCTTAGGGCCTTC-1	1.61896	3.04398	2.81378	3.02454	2.79053	0.693147	2.77303
ATATGGGATAGCAACT-1	1.85397	3.1559	2.86275	2.97574	2.81943	1.09861	2.77922
ATATGTCTAGAGCGTG-1	2.01643	3.03726	2.92939	2.96963	2.75812	0	2.85868
ATATGTCTCCCTAGCC-1	2.17166	2.86336	2.98596	2.82853	2.89587	-2.22045e-16	2.7856
ATATTCAGTTAAACCT-1	2.12952	3.26716	3.04472	2.96131	2.85512	0.673012	2.84739
ATATTCCACATAGTGA-1	1.07538	2.95297	2.58777	3.01353	2.4635	0	2.76619
ATATTCCCACAGGTCA-1	2.34261	3.07015	2.78603	2.91457	2.86268	0	2.7597
ATATTGCTGTCAAAGT-1	2.19493	2.77201	2.89939	2.84253	2.76906	0	2.82399
ATATTTAACCCTCAAG-1	1.91746	3.02504	2.90482	2.92127	2.72767	-2.22045e-16	2.76594
ATCAAACACTGTTCCA-1	2.11	3.20375	3.04794	3.03483	2.58685	-2.22045e-16	2.77461
ATCAAACGAAGGTTTG-1	1.92462	3.21096	2.8817	2.89519	2.72279	-6.66667e-09	2.76121
ATCAAAGAGCCGTGGT-1	2.49101	3.08376	2.84413	2.92866	2.81287	0	2.73233
ATCAAGATCCCAGGAC-1	2.37593	3.12307	3.10134	3.06218	2.83459	0	2.87179
ATCAATCTGGGCTGCA-1	1.90238	2.86532	2.80532	2.78043	2.89552	-2.22045e-16	2.76527
ATCAATGCCGTGGCTG-1	2.01301	3.18117	2.94997	3.16978	2.53578	-2.22045e-16	2.79168
ATCACATTAGAATATC-1	2.08201	2.90047	2.88809	2.98563	2.86098	0.693147	2.70916
ATCACGTGCTAATTAA-1	2.03579	2.98565	2.94996	2.99913	2.75965	-2.22045e-16	2.71796
ATCACTTCATCCTCGC-1	2.28701	2.79535	2.88222	2.65554	2.87035	1.03972	2.66305
ATCAGACGGCACGCCG-1	2.23876	3.02775	2.87937	2.86984	2.84494	0.562335	2.66327
ATCAGCCTCATGCTGC-1	2.23726	3.06864	2.8765	2.915	2.85205	0	2.79267
ATCAGCTCGTCCACTA-1	2.29294	3.20392	2.88036	2.95225	2.78114	0	2.80138
ATCAGGTCGCCATTGC-1	2.043	2.49442	2.56382	1.72915	2.74096	0	2.73218
ATCAGTAGGCAGGGAT-1	2.10445	3.03978	2.97926	2.92317	2.87373	-7.5e-09	2.73153
ATCATAGATCGACGAG-1	2.06624	3.20848	2.99782	2.94835	2.78062	0	2.78564
ATCATAGCCCTATGTA-1	2.0868	2.99577	2.97765	2.82313	2.73499	0.693147	2.75595
ATCATCCAATATTTGT-1	1.95408	3.10598	2.82129	2.95283	2.90131	-2.22045e-16	2.57384
ATCATCTGCCCAGTGT-1	2.15522	3.0696	3.01498	2.78239	2.84284	0	2.82884
ATCCAACGCAGTCATA-1	2.14987	2.64591	2.84879	2.4854	2.82007	0.693147	2.66142
ATCCAATGGAGGGTCC-1	2.15575	2.81399	2.83833	2.81762	2.78312	-2.22045e-16	2.5751
ATCCACATCGACAGAA-1	2.06168	3.23407	3.15016	3.09039	2.87128	-5e-09	2.75043
ATCCACGCTAAATGTT-1	1.82428	2.90025	2.91839	3.16384	2.71768	-6.66667e-09	2.77968
ATCCACTTTCAGACTA-1	2.21016	2.71196	2.68521	2.90252	2.77969	0	2.6159
ATCCAGAGCAACAACC-1	1.4272	3.03872	2.85001	3.1805	2.54225	-5e-09	2.91449
ATCCAGGATTCGTGAA-1	2.17743	2.77996	2.60787	2.12599	2.7841	0	2.66334
ATCCCATCCACAGCGC-1	2.02491	2.55964	2.60184	2.16107	2.79071	0	2.67712
ATCCCATTTCCGTGGG-1	2.43456	3.16708	2.98481	2.84126	2.89771	-2.22045e-16	2.77274
ATCCTACCTAAGCTCT-1	2.09463	2.7929	2.7214	2.63812	2.80475	0	2.72
ATCCTGAATCGCTGCG-1	2.15539	2.76886	3.0075	2.89626	2.87756	-2.22045e-16	2.75287
ATCCTGCGTGGAATGG-1	1.92679	2.66148	2.63534	1.79313	2.83164	0.693147	2.72188
ATCCTGCTGCAGATAG-1	1.9627	2.63629	2.74195	2.56386	2.79544	0	2.76001
ATCGACCCAATACAGA-1	1.77849	2.53008	2.54585	2.24781	2.89757	-2.22045e-16	2.68702
ATCGACTCTTTCCGTT-1	2.15809	2.96447	2.89625	2.81665	2.81328	1.03972	2.75644
ATCGCACGCCGGGAGA-1	2.16039	2.85541	2.76115	2.78642	2.82349	-7.5e-09	2.80248
ATCGCCAGTCAACATT-1	2.19349	2.55606	2.49987	2.05562	2.88666	-5e-09	2.73912
ATCGCTGCGTGCAGCA-1	2.24765	3.08695	2.95517	2.94665	2.77858	-2.22045e-16	2.82005
ATCGGAGACAGACGGC-1	1.90288	3.20298	2.89109	3.14558	2.68294	-6.66667e-09	2.84575
ATCGGCAAGCAGTCCA-1	1.94814	2.90773	2.87628	2.70172	2.54952	-6.66667e-09	2.65694
ATCGTGGAAAGTCTGG-1	1.78689	3.12693	3.07372	2.86736	2.6244	0.693147	2.76922
ATCGTTAGCTAGCGGA-1	1.99112	3.26702	2.98004	3.05186	2.67991	0	2.85493
ATCGTTCACTTTCGCC-1	2.11205	3.04787	2.90889	2.60037	2.87929	0	2.6929
ATCTAATATCCTACGG-1	2.0362	3.08983	3.0256	2.72655	2.83412	-6.66667e-09	2.84068
ATCTACCATCTGCTCC-1	2.15142	2.48392	2.46775	2.31047	2.89578	0	2.75204
ATCTAGCTTGTGAGGG-1	1.45386	3.26166	3.06271	2.99216	2.74479	0	2.79094
ATCTCCCACGGAATAT-1	2.15675	3.02003	2.82525	2.89556	2.86757	0	2.69197
ATCTCCCTGCAATCTA-1	2.26093	2.96979	2.93186	2.86697	2.84248	0.693147	2.81085
ATCTCGTGAGCGAAAC-1	1.37836	2.8345	2.60789	2.95437	2.45837	0	2.78277
ATCTGACATGGAAGGA-1	1.85872	2.58331	2.76555	2.77801	2.80853	-5e-09	2.65814
ATCTGCACCTCTGCGA-1	2.38783	3.24285	3.00212	3.03495	2.84725	0	2.66823
ATCTGCTGTTATCGCC-1	1.99673	2.98956	2.92871	2.9455	2.89367	0	2.80203
ATCTGGGCTGTTCTTG-1	2.18955	3.22699	2.86205	3.16118	2.85525	-2.22045e-16	2.72355
ATCTGGTTAAGACTGT-1	2.28302	3.08821	2.93659	2.92887	2.88344	-2.22045e-16	2.6463
ATCTGTAATTGTACCC-1	1.80885	3.16181	2.93558	2.86046	2.6597	-6.66667e-09	2.81696
ATCTTAGGGCATTAAT-1	2.0973	2.85263	2.83965	2.96606	2.67331	1.03972	2.72664
ATCTTATCGCACACCC-1	1.2321	2.82364	2.26202	2.85665	2.27349	-2.22045e-16	2.73575
ATCTTGACCTGCAACG-1	2.18576	2.9825	2.94782	2.79885	2.84748	0.636514	2.71007
ATCTTGACTTGTCCAA-1	2.17307	3.22083	2.9559	3.09234	2.8766	0.693147	2.69945
ATGAAGCCAAGGAGCC-1	2.23537	2.9544	2.94262	3.05496	2.879	-5e-09	2.76342
ATGACGCCGGCTCTAA-1	2.31549	2.67064	2.76149	2.62331	2.75215	0.693147	2.56601
ATGACGCGTTCTATCC-1	2.05004	2.83328	2.89125	2.79865	2.79236	-6.66667e-09	2.72461
ATGACTATCAGCTGTG-1	2.09808	2.63842	2.79649	2.17279	2.79318	-2.22045e-16	2.52863
ATGACTATGCGACATT-1	2.18427	3.10844	2.96562	2.93955	2.89286	0	2.89718
ATGAGGAGTGTTAATC-1	1.99548	3.08769	2.89078	2.88089	2.78784	-2.22045e-16	2.82079
ATGATCGGGAATAGAC-1	2.25048	3.14356	3.04239	2.93322	2.77376	-2.22045e-16	2.70552
ATGATGCAATGGTACA-1	2.17331	2.58634	2.67288	2.34334	2.77888	0	2.47176
ATGCACGCGCTGTTCA-1	2.20564	2.42013	2.1009	1.93266	2.9166	0	2.68721
ATGCACTACCGCATTG-1	1.92001	3.08495	2.75385	2.85936	2.10646	0	2.80454
ATGCATGATCCAGGAT-1	2.02503	3.07529	2.88427	3.05455	2.84754	-2.22045e-16	2.78832
ATGCATTCCGTGATGG-1	1.99519	2.78145	2.84419	2.57074	2.87656	0	2.80002
ATGCCAATCGCTCTGC-1	2.23754	3.02929	2.96914	2.97937	2.90131	-5e-09	2.80519
ATGCCATTTGCGACCA-1	2.37611	3.21729	3.04033	2.95546	2.87254	0.693147	2.6098
ATGCCGGTCTTGCATA-1	2.39597	3.03594	2.88689	2.6145	2.8615	0.693147	2.72721
ATGCCGGTTGATGGGA-1	2.18342	3.00336	2.98372	2.8616	2.86303	0.693147	2.73959
ATGCGACAATTGGTCC-1	1.9584	2.6593	2.67228	2.56368	2.78645	-2.22045e-16	2.45603
ATGCGACAGTCCCATT-1	1.98956	2.89834	2.97297	2.56665	2.85713	-2.22045e-16	2.73992
ATGCGAGTCCCACCAC-1	2.06837	3.1973	2.91736	3.04825	2.84187	-5e-09	2.84193
ATGCTCAGTGTTGCAT-1	1.65623	3.07113	2.7069	3.01577	2.24819	-2.22045e-16	2.73617
ATGCTCTGGCGCGGTA-1	2.0678	3.19859	2.94185	3.13969	2.88246	1.03972	2.68774
ATGGAAATTTAAGGAG-1	1.87659	3.01726	2.70207	2.77604	2.14805	-2.22045e-16	2.69685
ATGGACTGCTTAGTTG-1	2.06061	3.20295	2.9879	2.91637	2.8157	0	2.78629
ATGGAGCAGGCCGTGA-1	1.38172	2.90659	2.74731	2.90932	2.886	-2.22045e-16	2.80979
ATGGATCCGGCGTCCG-1	2.2558	2.87146	2.83883	2.86417	2.83092	-7.5e-09	2.79883
ATGGATTGACCAAACG-1	2.40497	2.75775	2.86497	2.35622	2.77252	0	2.60105
ATGGCAGCATTACGAT-1	1.80623	2.21996	2.41337	2.07271	2.92083	0	2.49336
ATGGCAGCCGAGAAAC-1	2.05434	2.75066	2.61151	2.44468	2.63571	0	2.60943
ATGGCTGGAAATGGCC-1	1.83627	2.69542	2.60629	2.19533	2.73065	-2.22045e-16	2.7677
ATGGGAACGGAAGCGG-1	2.29668	2.97584	2.78409	2.72408	2.85684	0	2.57742
ATGGGACCTGCTGAAC-1	2.03272	3.16567	2.912	3.01945	2.84455	0	2.83338
ATGGGCCTCGGCCTCT-1	2.42038	3.2076	2.99825	3.07923	2.8645	-5e-09	2.81665
ATGGGTGTATACCTCC-1	2.11786	2.74461	2.99672	2.713	2.86015	-2.22045e-16	2.78604
ATGGTATTGGGAACCG-1	2.22658	3.25583	2.88368	2.92053	2.88866	0	2.76764
ATGGTATTTACTGATT-1	1.9776	3.05807	2.99324	2.8608	2.74338	0.636514	2.80159
ATGGTCGCGTGGTTTC-1	2.04779	2.3403	2.56351	1.98884	2.82944	0	2.60086
ATGGTGCTCAAAGCCA-1	2.05687	2.60969	2.75585	2.93795	2.65503	0	2.73844
ATGGTTACGAAACATG-1	2.06534	2.82788	2.84219	2.88557	2.62139	0	2.67062
ATGTAAGGCTGCTCTT-1	2.33445	3.08762	2.82003	2.94104	2.82117	0	2.64118
ATGTACATGCGGTGAG-1	1.7128	3.03704	2.83614	3.03271	2.7954	0	2.84754
ATGTACGATGACGTCG-1	1.53792	3.1122	2.70198	2.9666	2.20204	-5e-09	2.78664
ATGTAGCGCGCGTAGG-1	1.51795	3.10101	2.85956	2.98111	2.8706	-5e-09	2.80016
ATGTCATAATAAACGA-1	2.10779	2.90992	2.94077	2.79025	2.81239	0	2.69484
ATGTCTTGTTTGACTC-1	2.18944	3.06532	2.92794	2.91542	2.86352	0	2.79311
ATGTGAAAGCCTAATG-1	1.51331	3.08639	2.78224	3.03652	2.29034	0.693147	2.79787
ATGTGCATCCGACGCA-1	2.20283	2.72681	2.79741	2.26366	2.82439	-2.22045e-16	2.67449
ATGTGGACATCTTGAT-1	1.79341	2.98919	2.88115	3.05033	2.88447	0	2.85755
ATGTGTAGTTTAGTCA-1	1.96327	2.56404	2.55441	2.5317	2.90084	0	2.59619
ATGTTACGAGCAATAC-1	2.25569	3.04957	2.98303	2.81949	2.75238	0	2.86201
ATGTTCGTCGACCCAC-1	2.22579	2.89147	2.76122	2.78651	2.79339	0.693147	2.65499
ATGTTGATTAGAGACT-1	1.9585	2.92458	2.92383	2.81375	2.75607	0	2.74898
ATGTTGTAGTCTGTTT-1	2.08195	3.10865	2.94436	2.9014	2.83134	0	2.72106
ATGTTTGTAAGATCAT-1	2.00626	3.14689	3.02048	2.91821	2.87711	0	2.46655
ATTAAACATGCGGACC-1	1.66062	3.21505	3.14026	2.99014	2.89189	0.693147	2.88596
ATTAATACTACGCGGG-1	2.11411	2.94285	2.93801	2.88291	2.89299	0.693147	2.72872
ATTAATGAACCAGTCG-1	2.13561	3.12769	2.94159	3.06787	2.8288	0.636514	2.79597
ATTAATTCGGTCACTC-1	2.11121	2.84478	2.78922	2.79609	2.87215	-2.22045e-16	2.74578
ATTACAACTACCGGCC-1	2.10848	2.55126	2.75436	2.6854	2.68549	-2.22045e-16	2.83844
ATTACATGTCAGTCTT-1	1.64675	3.21172	2.96443	3.19836	2.72658	0	2.74204
ATTACGCGCTGGCAGG-1	2.16205	2.90054	2.75519	3.01513	2.83925	0.693147	2.66007
ATTACTAGCCTCTTGC-1	2.29384	3.05182	2.83909	2.79673	2.86827	-2.22045e-16	2.77648
ATTACTTACTGGGCAT-1	2.19833	3.09389	2.9311	2.90485	2.77925	0	2.74716
ATTAGATTCCTCAGCA-1	2.19439	3.04625	2.76847	3.04945	2.82102	1.38629	2.703
ATTAGATTGATAGCGG-1	2.07041	2.97299	2.94245	2.68152	2.83627	0	2.72277
ATTAGGCGATGCTTTC-1	1.75597	2.86653	2.77351	2.98227	2.89481	1.09861	2.5614
ATTATACTTTGCTCGT-1	2.17723	2.97122	2.80621	3.01694	2.92432	-2.22045e-16	2.71507
ATTATAGCTACTTTAC-1	2.05935	3.20092	2.96123	3.05606	2.73463	-2.22045e-16	2.69488
ATTATCGGAATGTACG-1	2.02631	3.15999	3.02018	2.91733	2.70456	0	2.87747
ATTATCTCGACAGATC-1	2.16235	2.74551	2.74198	2.78466	2.79914	0	2.52305
ATTATGAGACCCAATT-1	2.04357	2.76896	2.63794	2.34871	2.68765	0.693147	2.69348
ATTATGCCATAGGGAG-1	2.04022	2.91006	2.93334	2.35124	2.83634	0.693147	2.65614
ATTATTATGTCCGTCA-1	2.05993	2.76447	2.91117	2.3815	2.86381	0	2.59623
ATTATTCAGAGTCACT-1	2.04085	3.02969	2.93216	2.84785	2.78416	0	2.83265
ATTCAACCATTTAAGG-1	2.15178	3.19107	3.06027	2.88515	2.90776	0.562335	2.85747
ATTCACTGATGTTGGA-1	2.28373	2.84233	2.88828	2.82776	2.87879	-5e-09	2.86086
ATTCAGATGAATCCCT-1	2.07036	2.90957	2.82794	2.92619	2.89965	0	2.63727
ATTCAGGACCTATTTC-1	1.05339	3.14425	2.92651	3.00136	2.4468	0	2.77958
ATTCAGGATCGCCTCT-1	2.18697	3.19385	3.03212	2.98036	2.8277	0	2.85416
ATTCAGTAGCAGGGTC-1	2.20944	3.24608	2.96057	2.98227	2.87525	-7.5e-09	2.7515
ATTCATATACTGTCCA-1	2.35786	3.23796	3.04296	3.05295	2.89856	-5e-09	2.75149
ATTCATCGTTGAGGCA-1	2.42141	2.98625	2.79071	2.43063	2.79777	0.673012	2.7332
ATTCCCACATAAACAA-1	2.11769	3.28005	3.05127	3.12204	2.62727	0.693147	2.79604
ATTCCTAAGACGTGGA-1	2.10197	3.03367	2.86351	3.0743	2.90383	0.693147	2.74869
ATTCCTCCGCCAGTGC-1	2.29695	3.14208	2.96143	3.00056	2.84758	-2.22045e-16	2.72766
ATTCCTTCCAGGCGGT-1	1.407	2.85399	2.56386	2.79313	2.79267	0	2.74179
ATTCGACGCCGGGCCT-1	2.06876	2.75413	2.88466	2.69331	2.89995	-2.22045e-16	2.55233
ATTCGCGCCTTGAGAG-1	0.829337	2.83116	2.4541	2.86129	2.197	0	2.80274
ATTCGTGCTATCTCTT-1	1.9231	3.05018	2.85068	3.05041	2.81425	1.03972	2.77355
ATTCGTGTACCCATTC-1	2.33204	3.00905	2.86929	2.75164	2.92712	0	2.8504
ATTCTCGTCTCTTTAG-1	2.00743	3.17274	2.92245	3.10465	2.80366	-6.66667e-09	2.80953
ATTCTGAGTATGAACT-1	2.083	3.17775	3.03248	2.85227	2.92143	-6.66667e-09	2.78281
ATTCTTCGTACTTATG-1	2.23589	3.20228	2.99101	3.03804	2.91934	0.693147	2.75198
ATTGAAGATCTTAGTG-1	2.17848	2.92617	2.91146	2.6868	2.78609	0	2.72272
ATTGACCGGCGATGAC-1	1.91733	2.39816	2.29865	2.1192	2.537	0.562335	2.66898
ATTGACGTAACTCGGT-1	2.2867	3.09632	2.96949	3.05026	2.6996	-6.66667e-09	2.81168
ATTGATAGCAACGAGA-1	1.98106	2.91043	2.5412	2.82794	2.54383	-6.66667e-09	2.68109
ATTGATCACCACATTT-1	2.09822	3.09081	2.94434	2.94547	2.57126	0	2.7482
ATTGATGAGTCCTAAC-1	2.24719	3.26424	3.0287	3.00556	2.83855	-2.22045e-16	2.84002
ATTGCCTATTAGACCG-1	2.19161	2.6704	2.90743	2.55281	2.7216	0	2.74463
ATTGCCTTTATGTTTG-1	2.2953	2.9904	2.80863	2.56236	2.84861	0	2.81913
ATTGCGATCAGTAACT-1	2.32158	3.05421	2.91811	2.76747	2.83414	-6.66667e-09	2.75474
ATTGCTGCTCCTCCAT-1	1.94058	2.51896	2.60845	2.20071	2.7528	-6.66667e-09	2.71142
ATTGGATTACAGCGTA-1	2.1228	2.61195	2.71617	2.02406	2.87227	-5e-09	2.75112
ATTGGGAATATCTTGG-1	1.96915	3.25493	2.99418	2.98029	2.82969	-5e-09	2.75258
ATTGGGAGTTCTGTAA-1	2.30352	2.80547	2.74682	2.59129	2.84513	0	2.45554
ATTGTACAACTCGGCT-1	2.3713	2.99369	2.88577	2.69673	2.8378	1.03972	2.81476
ATTGTCGCAATACCTT-1	2.14554	2.55697	2.64108	2.60052	2.82142	-2.22045e-16	2.8737
ATTGTCTGTTTCATGT-1	1.99906	3.09076	2.93911	3.01688	2.86037	-2.22045e-16	2.80452
ATTGTGACTTCGCTGC-1	1.93563	2.7214	2.83034	2.53144	2.86054	1.03972	2.73062
ATTTAACTCGTATTAC-1	2.15995	3.2988	2.94313	3.13697	2.87356	0	2.83371
ATTTACAGTTTACTGG-1	2.45891	2.91255	2.8672	2.85137	2.85706	-2.22045e-16	2.65485
ATTTACTAAGTCCATT-1	2.2063	3.21982	2.98177	2.93278	2.88896	0	2.8812
ATTTATACTGGTAAAG-1	1.76277	3.08564	2.83436	2.84842	2.75913	0	2.6953
ATTTCATTATTTCGCG-1	2.09512	2.62529	2.8563	2.60758	2.86827	-5e-09	2.7758
ATTTCCGGGTTCTGCG-1	0.174615	2.47905	2.14486	2.77642	1.70162	1.09861	2.75464
ATTTGCCTAGTTACGA-1	1.70584	2.29953	2.30294	2.19252	2.68242	0	2.65202
ATTTGCGCGAGTAGCT-1	1.97418	2.9838	2.92046	2.91407	2.71464	0	2.83074
ATTTGTCTTGGGAGCT-1	2.20522	2.57675	2.595	2.41818	2.87433	1.09861	2.59532
ATTTGTTCCAGGGCTC-1	2.30375	2.38744	2.61834	2.27536	2.81984	0.673012	2.77819
CAAACCATAAGCGTAT-1	2.34669	2.63679	2.75826	2.33858	2.8795	0	2.49795
CAAACCCTCCGGCGGG-1	2.08526	3.05956	2.97322	2.9869	2.70886	-2.22045e-16	2.77732
CAAACGAGTATCGCAG-1	2.22348	3.20973	2.98181	2.86053	2.79395	-5e-09	2.76562
CAAACGGTCGCACTTT-1	2.09978	2.75131	2.7088	2.59282	2.76486	0.693147	2.67583
CAAACGTGGTCTTGCG-1	2.08821	2.8216	2.7251	2.64142	2.81025	0	2.62837
CAAACTACGATAGAGA-1	1.95166	2.6896	2.74351	2.6648	2.7358	0	2.86329
CAAACTATTGAGCTTC-1	1.73667	2.75656	2.86672	2.73396	2.59852	0	2.78261
CAAACTCGCGACGCCG-1	0.260095	2.79161	2.4273	2.95516	1.98855	0.693147	2.73044
CAAAGATTATTGGGCC-1	1.82947	2.88272	2.72054	3.08838	2.4765	0	2.7132
CAAATCTCTCACAAGG-1	2.23463	3.08223	3.02157	2.73257	2.7031	1.09861	2.77911
CAAATGCGGAGTGTTC-1	1.72761	3.00374	2.89789	2.99191	2.51352	0	2.77633
CAAATGTCCTTCCGTG-1	2.07616	3.23757	2.93767	3.13977	2.82138	0	2.85556
CAAATTGGATTATGCC-1	2.17692	3.18843	3.01745	2.95824	2.70724	1.09861	2.80639
CAAATTGTCAGCAAGC-1	2.10561	2.53878	2.52649	2.32776	2.72706	0.636514	2.73314
CAACAGAATAACGCTA-1	2.27807	3.05316	2.85552	2.56249	2.68443	0	2.85053
CAACAGTGCCAAACGG-1	2.38604	2.84144	2.90754	2.86026	2.79812	0	2.80897
CAACCAGTGGCCTACC-1	2.20291	2.99461	2.91398	2.43937	2.73215	0	2.85035
CAACCTACCGAGCAGT-1	2.18474	3.0183	2.79308	2.97477	2.84432	0	2.76138
CAACGACCCGTTTACA-1	2.08301	3.12196	2.97112	2.9645	2.73223	0.693147	2.81037
CAACGCGATGAGCCAA-1	2.32467	2.90053	2.99026	2.68368	2.75272	0	2.8505
CAACGGTTCTTGATAC-1	2.26272	2.65845	2.7649	2.51405	2.86386	0.636514	2.66287
CAACTATATCGAATGC-1	2.23554	2.57334	2.75082	2.56056	2.7449	-7.5e-09	2.81086
CAACTCCAACGTTTAG-1	2.00945	2.78926	2.60657	2.94221	2.89297	0	2.69044
CAACTCCTTGATCCCG-1	1.79035	3.13325	2.9137	2.88695	2.8757	0.636514	2.70833
CAACTGCTCATCCGAT-1	1.0221	2.77959	2.39108	2.99745	2.23634	1.09861	2.78868
CAACTTGTAGTGGGCA-1	2.23837	3.24156	2.90847	3.20036	2.88425	0	2.7559
CAAGAGGGCGGAGTAC-1	2.06081	2.97458	2.87483	2.88422	2.87934	0	2.72647
CAAGATATTATAACGT-1	2.32307	2.84304	2.76696	2.64732	2.77076	-5e-09	2.61504
CAAGCAACGTCGGAGT-1	2.16736	2.80685	2.69872	2.88553	2.73867	-6.66667e-09	2.59668
CAAGCACCAAATGCCT-1	2.20767	2.83941	2.89344	2.57125	2.74202	0	2.63809
CAAGCGGCACATAATT-1	2.16246	2.93755	2.96531	2.95137	2.88948	0	2.68269
CAAGGATCGCATGTTC-1	1.99081	3.03349	2.79111	3.0129	2.91029	-6.66667e-09	2.70694
CAAGGCCAGTGGTGCA-1	1.72966	3.01271	2.67966	3.1957	2.4335	-2.22045e-16	2.73511
CAAGGTCCTATAGGCT-1	2.04754	2.95726	2.73893	2.56938	2.79942	-5e-09	2.64398
CAAGTAAGTGATAGAC-1	2.04127	3.29342	2.97441	3.04201	2.80935	-6.66667e-09	2.84478
CAAGTCGTTGAAATCT-1	2.20045	3.03332	2.95678	2.99093	2.75671	0	2.61768
CAAGTGAACTTTGGTT-1	2.27546	2.89901	2.99978	2.83783	2.84073	0	2.69175
CAAGTGTGGTTGCAAA-1	2.28195	2.99733	2.99702	2.81118	2.82108	-2.22045e-16	2.84534
CAATAAACCTTGGCCC-1	1.57945	3.07941	2.89163	2.95352	2.8217	-2.22045e-16	2.77322
CAATACGCTCTGAGGC-1	2.27577	2.87573	2.82847	2.89557	2.68104	0	2.59824
CAATATTCTTGACCTA-1	1.4395	3.01229	2.83549	3.01427	2.42415	-6.66667e-09	2.78216
CAATATTGGACTAGTG-1	2.00047	2.32618	2.44799	2.09854	2.70943	0	2.60625
CAATCCCTATACCAGC-1	2.25887	2.78367	2.62409	2.7741	2.82256	-2.22045e-16	2.79258
CAATCCTGCCGTGGAG-1	2.04831	2.93166	2.94453	3.02675	2.65305	0.636514	2.78216
CAATGACCCTTAATTT-1	2.28415	3.26893	3.00629	3.16407	2.9176	0	2.75257
CAATGCGAGAAGTATC-1	1.90224	3.10627	2.68815	3.02237	2.79338	-6.66667e-09	2.86299
CAATGGAATCTACATA-1	2.04823	2.94254	2.94275	2.99675	2.81272	0	2.69781
CAATGGATCTCTACCA-1	2.10107	3.19028	2.91907	3.02524	2.89753	0.693147	2.66262
CAATGGTCGGCCTGGG-1	2.03973	3.22596	2.83147	2.96753	2.85844	0	2.73578
CAATGTGCCAACCCTT-1	2.00809	3.05152	2.88372	3.05435	2.63461	0.693147	2.7071
CAATTAAGGGTGATGA-1	2.15134	3.08004	3.0389	2.90303	2.87375	0	2.80565
CAATTGGGCCGCACTC-1	2.0869	2.7313	2.71422	2.76004	2.65343	-5e-09	2.64626
CAATTTCGTATAAGGG-1	2.31302	2.94713	2.91191	2.58104	2.88209	0.636514	2.76044
CACAAACCGCAGAACT-1	1.88065	3.00425	2.78897	3.15962	2.72393	0	2.85934
CACAAGAAAGATATTA-1	2.06981	3.08849	2.92114	2.99885	2.70911	-2.22045e-16	2.79588
CACAAGCTAAGAAAGG-1	2.23289	2.89234	2.8926	2.99023	2.49626	-2.22045e-16	2.69581
CACAATGAGCTGCTAT-1	2.05384	2.67073	2.78526	2.71467	2.8085	0	2.6484
CACACACGCTAACGAG-1	1.95399	2.6926	2.62419	2.48715	2.7883	-6.66667e-09	2.69552
CACACAGCTTGCGCTC-1	1.83638	2.78883	2.77165	2.95119	2.86448	0	2.72977
CACACAGGGATAGATT-1	2.19473	2.72695	2.78703	2.56937	2.79485	1.03972	2.59354
CACACGCGCTGTCTTA-1	2.23665	2.99392	2.97061	2.73283	2.88795	0	2.87495
CACACGTTTCAATGGG-1	1.55613	3.03557	2.91924	2.88972	2.86393	0	2.89007
CACACTTGTATTGCGA-1	2.16564	2.61704	2.59723	2.75026	2.82198	-2.22045e-16	2.50362
CACAGAGACGAGGACG-1	2.14806	2.80371	2.7666	2.70973	2.91853	0	2.74747
CACAGCACCCACGGCA-1	2.08	2.71558	2.79004	2.70619	2.75764	0	2.66921
CACAGCTAGGGAGTGA-1	2.36784	2.79833	2.79591	2.59272	2.81933	-2.22045e-16	2.6058
CACAGGGCCATATAGT-1	2.11657	3.2809	3.02202	2.88563	2.81178	-2.22045e-16	2.76584
CACAGGGCCGTTGTCA-1	2.31506	3.21596	2.9129	2.85521	2.77321	-5e-09	2.81361
CACAGTCCCGCTTCGC-1	2.04654	3.06685	2.91986	3.04824	2.71317	0.636514	2.68243
CACATAAGGCGACCGT-1	1.67804	2.59633	2.39361	2.52068	2.52827	0	2.70175
CACATATTAGCAGGAT-1	2.05157	3.05132	2.84449	2.96185	2.92394	0.693147	2.69619
CACATCGTGCACGCGC-1	2.2938	3.00306	2.80669	2.62764	2.85072	0	2.68505
CACATCTCACCGACGA-1	2.29384	3.1369	2.84088	2.88529	2.88204	-2.22045e-16	2.63002
CACATGATTCAGCAAC-1	2.05765	2.99409	2.79036	2.97174	2.87825	0.693147	2.80452
CACATGTTTGGACATG-1	2.03459	2.34079	2.41488	1.79461	2.82633	0	2.71171
CACATTCTTTCGATGG-1	2.21544	2.62165	2.63462	2.56979	2.85356	0	2.74301
CACATTTCTTGTCAGA-1	1.92648	3.18195	2.80468	3.08361	2.75182	0	2.8345
CACCAGTCAGCATGCA-1	2.24713	3.23767	3.01514	3.03086	2.64214	-5e-09	2.80987
CACCATCGGAGGAGAC-1	2.33717	3.19619	2.9115	2.85134	2.85202	0	2.84992
CACCATGATCGCAAAG-1	2.01632	2.62496	2.74017	2.27567	2.71114	0	2.58906
CACCCAAATCTTATGT-1	2.10737	3.02229	3.04604	2.85454	2.84572	0	2.79562
CACCCACACGTCACCC-1	2.14613	3.12723	3.10775	2.75753	2.89444	-5e-09	2.78018
CACCCACGAGGCAATT-1	2.08543	2.63526	2.50497	2.22215	2.86931	0	2.80643
CACCCGGTTTGTGACT-1	1.75022	3.13885	2.84414	3.16278	2.70608	-5e-09	2.8019
CACCCTAACAAGATCT-1	1.99149	3.13027	2.94769	3.02205	2.85622	0.693147	2.90961
CACCCTTGGTGAGACC-1	1.95578	3.25603	3.09097	3.01065	2.76417	0.636514	2.86454
CACCCTTTCCTCGCTC-1	1.96424	2.8669	2.86371	3.03269	2.84324	0	2.80354
CACCGATACACCGAGC-1	1.91598	2.70201	2.84438	2.90818	2.89058	-5e-09	2.66109
CACCGCCAGAAGGTTT-1	2.33624	2.68318	2.69739	2.51475	2.80274	0	2.61697
CACCGCCGACCAGCGA-1	2.16083	2.69776	2.88441	2.8583	2.79992	-7.5e-09	2.6293
CACCGCGTCCACTCTA-1	2.10628	3.10929	2.94304	3.00028	2.89416	0	2.69125
CACCGGAGATATCTCC-1	2.13029	2.61211	2.5133	1.95508	2.71892	0.636514	2.7294
CACCGGGCATCACAAG-1	2.24749	3.16998	2.86773	2.83282	2.85907	0	2.81079
CACCGGTAGAGACATT-1	2.17236	3.01402	2.92303	2.89449	2.5705	-6.66667e-09	2.68709
CACCGTATCCCATCCG-1	2.38075	3.31766	3.04389	2.85047	2.88187	0	2.88081
CACCGTTAGGGATCAC-1	0.73487	3.03681	2.82974	2.77736	2.65235	0.636514	2.80497
CACCGTTGCGCGATAT-1	2.27758	2.94829	2.87765	2.84362	2.84769	1.38629	2.79787
CACCTAATAGAGTCGT-1	2.05363	3.17599	2.87854	3.00004	2.68825	-2.22045e-16	2.78074
CACCTAATCAGTTTAC-1	2.13935	2.53222	2.61723	2.383	2.85016	1.09861	2.69933
CACCTCGATGGTGGAC-1	2.33278	2.40288	2.65853	2.25645	2.81003	0.693147	2.67655
CACCTTGCGAAACTCG-1	2.31721	3.00465	2.90093	2.68787	2.87044	0	2.60469
CACCTTGGCGCCTTTG-1	2.19292	2.99325	2.92761	2.59103	2.84611	0.693147	2.76419
CACGAAAGTTAGTCCC-1	2.24339	2.59883	2.85313	2.37761	2.85849	-2.22045e-16	2.74462
CACGACGTAATAGTAA-1	1.48787	3.01176	2.78741	2.93906	2.37732	0	2.75851
CACGACTAAAGTTCTG-1	2.23801	2.6602	2.80706	2.737	2.81374	0	2.75936
CACGAGCAAACCAGAC-1	1.59556	2.96479	2.71392	2.95118	2.48687	0	2.63616
CACGATTGGTCGTTAA-1	1.97081	2.37517	2.86504	2.60542	2.67912	0	2.77886
CACGCACAGCGCAGCT-1	2.05917	3.14339	3.00056	3.06913	2.89001	-5e-09	2.7884
CACGCAGCGAGGCTTT-1	2.13615	2.72617	2.76109	2.59893	2.85539	-2.22045e-16	2.55898
CACGCGGAACTGTTGC-1	2.06256	3.27949	2.93128	3.05787	2.84566	-2.22045e-16	2.80664
CACGGCGCGCCAAAGG-1	2.24142	3.1151	3.05374	2.97692	2.82259	-2.22045e-16	2.80404
CACGGGATTGAGGGTT-1	1.92093	2.5858	2.45451	2.18358	2.62112	-5e-09	2.72844
CACGTCAATCAATGGA-1	0.374008	3.04282	2.65059	3.03537	2.30993	0	2.76667
CACGTCGGCAACCTCT-1	1.83774	3.06892	2.82086	3.13003	2.71519	-2.22045e-16	2.80735
CACGTCTATGATGTGG-1	1.92392	2.49639	2.6533	1.9485	2.80352	0	2.80762
CACGTTCGTGCTCTAG-1	2.3948	2.70498	2.79315	2.81169	2.87146	0.693147	2.73136
CACGTTTCGTACACAC-1	2.32458	3.36915	2.98543	3.12946	2.86052	-5e-09	2.8107
CACTAAAGTTGCCTAT-1	2.19883	2.93502	2.99425	2.60124	2.79745	-5e-09	2.82802
CACTACGGGAGCTGCC-1	2.16461	3.24787	2.98553	3.08573	2.89584	-5e-09	2.78143
CACTACTCAGTTCTGT-1	2.20126	3.1351	2.84521	2.96007	2.90611	0	2.83217
CACTCAAGAGCTATGG-1	2.11312	2.90311	3.01748	2.82466	2.86869	-5e-09	2.80856
CACTCAGCTCTTGAGG-1	1.61466	3.01987	2.78242	2.98073	2.4489	0	2.78622
CACTCCTATGTAAGAT-1	1.7939	2.94725	2.93502	2.89906	2.60893	-7.5e-09	2.76713
CACTCCTCTCGGTCGG-1	2.23119	2.54646	2.6695	2.49528	2.85214	0	2.80247
CACTCGAGCTGAACAA-1	1.79794	2.92828	2.71197	3.07389	2.54136	0	2.76934
CACTCGGTTAGGAGGA-1	2.14139	2.95351	2.92574	2.67278	2.61016	0	2.71963
CACTCTCAAGCATCGA-1	2.02061	3.18088	2.99532	2.98959	2.61106	0	2.8957
CACTCTTCTGCTAGCC-1	2.09381	3.22283	3.06303	3.03145	2.86458	-2.22045e-16	2.52949
CACTGACGATTGTGGA-1	2.19474	2.98899	2.98034	2.77172	2.81971	-6.66667e-09	2.81747
CACTGTCCAAGTGAGA-1	1.93058	3.03672	2.87588	2.90596	2.84212	-2.22045e-16	2.77219
CACTTAATCAGACGGA-1	1.58403	2.81918	2.64978	2.82655	2.45564	-2.22045e-16	2.68472
CACTTCGCCACAGGCT-1	1.90283	3.26928	2.93589	3.07706	2.76702	0	2.74499
CAGAACTTAGCCCTCT-1	1.00203	2.80218	2.62491	3.01161	2.32256	0	2.83311
CAGACACCGATCGCTG-1	1.79707	3.00499	2.90006	2.91571	2.6116	-6.66667e-09	2.74878
CAGACCTGTAAGTGTT-1	2.18091	3.15272	2.87022	2.91715	2.83936	0	2.70455
CAGACGAACCTGATAC-1	1.58388	3.04502	2.87259	3.05275	2.57552	-2.22045e-16	2.7829
CAGAGACGGTCACCCA-1	2.20756	3.07344	2.90084	3.00128	2.8449	0	2.8016
CAGAGCATGAGCTTGC-1	2.08176	2.93007	2.90054	2.66506	2.89727	0	2.70229
CAGAGGCGATGCATGA-1	0.917275	2.73742	2.51629	2.87983	2.13625	0.636514	2.80196
CAGAGTGATTTAACGT-1	2.06732	2.95867	2.90563	2.90088	2.82119	0.562335	2.81283
CAGATAATGGGCGGGT-1	1.59164	2.99721	2.60141	3.11607	2.38778	0.693147	2.64514
CAGATACTAACATAGT-1	1.85224	3.17863	2.90017	2.91343	2.44128	-5e-09	2.83458
CAGATATGAAGATGAC-1	2.02179	3.34802	3.05586	3.00868	2.58625	-2.22045e-16	2.76263
CAGATCATTTAAAGTC-1	1.19741	3.10427	2.83956	2.98393	2.7945	0.693147	2.79479
CAGATCCTGGTTTGAA-1	2.16164	3.05918	2.97824	2.54647	2.66909	0	2.89887
CAGCAGCCCGTTCCTT-1	2.28674	3.03926	2.93534	3.05313	2.87934	-2.22045e-16	2.75606
CAGCAGTCCAGACTAT-1	1.89919	3.27653	3.09384	3.09377	2.8536	-7.5e-09	2.71346
CAGCAGTCTGTGCTGC-1	2.21984	3.17995	3.06871	2.88417	2.88721	-2.22045e-16	2.77789
CAGCCCTCACAGGCAG-1	1.80099	2.38204	2.33607	2.53098	2.78359	0	2.56463
CAGCCGGGCCCTCTAT-1	1.91153	2.87969	2.94908	2.89341	2.8583	-5e-09	2.75019
CAGCCTCCTGCAGAGG-1	1.28328	2.60277	2.67201	2.96107	2.23954	1.03972	2.76927
CAGCCTCTCCTCAAGA-1	2.49598	2.39715	2.48892	2.01507	2.80119	-2.22045e-16	2.77499
CAGCGATTCCCTTCAA-1	1.59498	2.95783	2.77489	2.83336	2.69638	-7.5e-09	2.78096
CAGCTCGACAAGTTAA-1	2.06468	2.96325	2.96237	2.68565	2.8417	0	2.73561
CAGCTCGTGCTTGTGT-1	2.26725	3.24164	3.09541	3.1117	2.85422	1.09861	2.74161
CAGCTCTGGGCTCACT-1	2.32885	2.70036	2.95225	2.65572	2.8201	0	2.74778
CAGCTGGCGTAACCGT-1	1.06219	2.81866	2.48865	2.97283	2.00484	-2.22045e-16	2.64809
CAGCTTAGTAGGTAGC-1	2.25932	3.15325	3.02628	2.97304	2.81835	-5e-09	2.81971
CAGGAAGACTTTATAT-1	2.0152	2.54084	2.64749	2.64195	2.80836	-2.22045e-16	2.79822
CAGGATATATCGTTGT-1	2.27651	3.12165	3.04144	2.84667	2.90532	0	2.76883
CAGGATCCGCCCGACC-1	2.12923	2.58479	2.80173	2.68322	2.72186	0	2.80224
CAGGCAGTCTTACCAG-1	2.00764	3.06043	2.84382	2.80222	2.86755	0	2.7597
CAGGCCAGTACCACCT-1	1.87235	2.61147	2.75365	2.62338	2.61583	0	2.56159
CAGGCCGTTTGGGTGT-1	2.24412	2.82745	2.81172	2.62986	2.82118	0.693147	2.6893
CAGGCGCACGGTGGTC-1	2.04364	2.86846	2.93489	2.67458	2.62272	0	2.66304
CAGGCGCCATGCTAGG-1	0.911314	2.60543	2.39855	2.98508	2.38988	-6.66667e-09	2.81547
CAGGGAGATAGGCCAG-1	2.24375	2.87497	2.85936	2.90706	2.64168	0	2.7141
CAGTAACTATTTATTG-1	2.28587	3.11804	2.87183	2.7881	2.7761	-2.22045e-16	2.77215
CAGTAAGGGACGTCTC-1	1.48786	2.43586	2.43788	1.48664	2.91667	-2.22045e-16	3.02335
CAGTAATCCCTCCCAG-1	2.01776	3.11619	2.86338	2.94941	2.6565	0.693147	2.69688
CAGTACATTCTCTAAA-1	2.11952	3.14912	2.96628	2.78842	2.76278	-2.22045e-16	2.8356
CAGTACCAGTTTACGT-1	2.03522	3.14006	2.99842	3.08541	2.76286	0.562335	2.86358
CAGTAGCCCACGCGGT-1	2.12413	2.95366	2.86406	2.79622	2.86717	0	2.75887
CAGTAGCGAGGTAGTA-1	2.2072	2.71132	2.91376	2.80202	2.83633	0	2.77624
CAGTCGAGGATGCAAT-1	2.22126	2.89223	2.89988	2.84259	2.80206	-6.66667e-09	2.73277
CAGTCTCTCGGCTAAT-1	2.11657	2.58624	2.79703	2.5488	2.81172	0	2.71204
CAGTCTGTATACTGGG-1	2.09739	2.32407	2.55057	2.21318	2.90358	-5e-09	2.70428
CAGTGAATAAATGACT-1	2.23828	2.98982	2.89753	2.7891	2.80295	0	2.71063
CAGTGGTTGCACATGA-1	2.24861	3.17722	2.95485	2.95756	2.77066	-2.22045e-16	2.76058
CAGTGTCCGCAGAATG-1	2.18158	2.77556	2.86635	2.6534	2.79248	-7.5e-09	2.8012
CAGTGTCGGCTGGCCC-1	1.58377	3.03198	2.82601	3.07404	2.4056	-2.22045e-16	2.75839
CAGTGTTAATCTCTCA-1	2.21971	2.7325	2.90998	2.56774	2.74079	0.693147	2.65291
CAGTTCAAATTGACAC-1	2.33852	2.99445	2.8417	2.6659	2.78854	-7.5e-09	2.77666
CAGTTCCGCGGGTCGA-1	2.32985	3.13575	3.00199	2.91309	2.85318	0.693147	2.70836
CAGTTCGAGGACCCGA-1	1.43985	3.13896	2.7438	2.84895	2.18693	0	2.79197
CATAACGGACAGTCGT-1	2.14452	2.68095	2.82142	2.43281	2.87314	-2.22045e-16	2.79845
CATAAGAAGCTTGGCT-1	2.21773	3.10438	2.90901	3.1237	2.82771	0	2.72216
CATAAGCTCTCCGTCT-1	2.06481	2.69779	2.75727	2.67515	2.67743	0.562335	2.70175
CATAATGAGCGGGCGA-1	1.99324	2.50181	2.8805	2.61128	2.70392	0	2.72107
CATACAAAGCCGAACC-1	1.98702	3.19356	2.99593	3.09599	2.47296	0.636514	2.85224
CATACACGGTTCCCAC-1	2.06031	3.03555	2.80303	2.8725	2.80237	0.693147	2.73288
CATACCCGTACCCAGT-1	2.14319	2.75727	2.82822	3.00949	2.87145	0.636514	2.63482
CATACGAACTAGCTGG-1	2.23804	2.64151	2.92437	2.46256	2.72851	0	2.72954
CATACGGCGTCTGGGC-1	1.98045	2.88784	3.05913	2.66081	2.87944	0.693147	2.41205
CATACTATGTAATTGT-1	2.05616	3.03507	2.83637	2.78915	2.83091	-6.66667e-09	2.85385
CATACTTAGGCAATAC-1	2.1939	3.24421	2.98506	3.12791	2.79307	0	2.67547
CATACTTCTTTCTCCG-1	1.87864	3.2073	2.91625	3.06051	2.54064	-2.22045e-16	2.80043
CATAGAGGAGATACTA-1	2.31209	2.86412	2.7912	2.306	2.89694	-5e-09	2.71088
CATAGCCGCCCGGGAT-1	2.1036	3.17581	2.94675	3.01663	2.66244	0	2.81183
CATAGCGTTGCCCACC-1	1.87597	3.03242	2.80894	3.13395	2.87457	0	2.87509
CATAGGGACACTTGTG-1	2.13921	2.87861	2.91228	2.80596	2.54005	0	2.80796
CATAGTACATTGAGAG-1	2.23855	2.83412	2.85455	2.81042	2.85832	-5e-09	2.78612
CATAGTAGCATAGTAG-1	1.88479	3.20093	2.88864	2.88691	2.89154	-2.22045e-16	2.8125
CATAGTCAAATACATA-1	1.55103	3.00487	2.7645	2.91981	2.284	0	2.75815
CATAGTCCACAAGAAC-1	2.37425	3.03305	2.95437	2.70479	2.80028	0.693147	2.75612
CATATACTACTGATAA-1	2.24895	3.27908	3.04426	2.88602	2.90176	0	2.8362
CATATAGGTACAGTCA-1	2.30035	3.07779	2.82716	3.04943	2.90763	-6.66667e-09	2.8297
CATATGTCAGGCTACG-1	1.57585	3.06438	2.8763	2.96621	2.54721	-2.22045e-16	2.77341
CATATTATTTGCCCTA-1	2.15643	2.81733	2.8402	2.93839	2.86528	-5e-09	2.60569
CATCAAACTGGCGCCC-1	2.06649	2.7097	2.74374	2.73323	2.56259	-2.22045e-16	2.6174
CATCATCTACCCGGAC-1	2.15061	2.78286	2.89952	2.59099	2.86072	0	2.67806
CATCATTACCCTGAGG-1	2.1577	3.24134	2.99221	3.05191	2.82972	0.636514	2.87808
CATCCAATATAGTTTG-1	2.26033	3.16093	2.96322	2.88168	2.82316	-2.22045e-16	2.73865
CATCCCGAGATTCATA-1	2.01164	2.93937	2.74607	2.65326	2.88614	-2.22045e-16	2.82419
CATCCTCTCAAAGATC-1	2.19721	3.29761	3.00015	3.0818	2.83035	0	2.90138
CATCGCCCGCGGCCAA-1	1.81659	3.01977	2.96187	3.0313	2.764	-2.22045e-16	2.78072
CATCGGACGGGTTAAT-1	2.02357	3.0391	2.99663	2.99358	2.89192	-2.22045e-16	2.62804
CATCTACCCGAGAACG-1	2.15228	2.66804	2.80551	2.32668	2.83239	0.693147	2.58719
CATCTATCCCGTGTCT-1	2.28117	2.95529	2.85472	2.83776	2.77988	-2.22045e-16	2.77692
CATCTTACACCACCTC-1	2.31192	3.19432	2.9773	3.12272	2.88875	0	2.71154
CATGAACCGACATTTG-1	2.12785	3.17372	3.00751	3.09611	2.87664	0	2.74077
CATGAACCTCTTATCA-1	2.41268	2.94728	2.95211	2.98143	2.88077	0	2.72717
CATGACTTCGCTGAAT-1	1.75337	3.10794	2.93226	3.07181	2.65567	-2.22045e-16	2.76463
CATGAGATGCACTCTC-1	1.87881	3.08846	2.83291	3.0294	2.76781	-5e-09	2.67529
CATGAGTCCATCACGG-1	2.15684	3.06886	2.87841	2.79885	2.7179	0	2.70064
CATGATACGGTGAAAC-1	1.50244	2.93917	2.57038	2.78325	2.81083	0	2.85087
CATGATCGCTTTGAGA-1	2.19694	2.59068	2.59756	2.76375	2.82479	0	2.5666
CATGATGCACAATTCT-1	2.11625	2.66733	2.73411	2.30256	2.8703	-6.66667e-09	2.75196
CATGATGGAAGTTAGC-1	1.94139	3.0826	2.83878	3.08951	2.79416	-5e-09	2.73281
CATGCACATGAGAGGC-1	2.02876	2.6848	2.78863	2.40823	2.71938	0	2.62338
CATGCACGTGTTACTG-1	1.73294	2.9552	2.84082	2.86864	2.38419	0	2.78632
CATGCATGGAGACCCT-1	1.94629	2.76225	2.87309	2.90061	2.77383	0	2.77488
CATGCCAACTCGCAAA-1	2.07728	2.97643	2.89015	2.89278	2.71535	-6.66667e-09	2.69281
CATGCGACCAGTTTAA-1	2.39386	2.9236	2.82629	2.73838	2.82956	0.636514	2.74773
CATGCGTTAGACAGAA-1	1.76134	3.17874	2.7377	2.84939	2.33473	0	2.72489
CATGCGTTGAGAGGAG-1	2.0654	2.89305	3.03178	2.8957	2.70128	0	2.79168
CATGCTGGCTCCAATT-1	2.35461	3.00628	2.98605	2.87605	2.83783	0	2.74611
CATGGAAATGGGACCA-1	2.09191	3.08733	2.96376	2.88069	2.30972	-2.22045e-16	2.80915
CATGGATTGTCTTCCG-1	2.14092	2.52841	2.5811	2.25948	2.82744	0	2.70634
CATGGCAGGAAGATCG-1	2.22234	2.92081	2.83075	2.88984	2.8236	-6.66667e-09	2.72016
CATGGGTATGCCTTAT-1	1.62914	2.91383	2.82381	2.92449	2.70167	-7.5e-09	2.74564
CATGGGTCGGGTGTGG-1	2.18405	2.90405	2.84398	2.34489	2.86466	-5e-09	2.69173
CATGGTAAGTAGCGTT-1	2.0868	3.07735	3.0244	2.95853	2.91392	-2.22045e-16	2.85847
CATGGTATTAGTTTGT-1	2.20573	2.98834	2.96017	2.23899	2.92135	0	2.83523
CATGGTCTAGATACCG-1	1.44951	3.09802	2.90091	3.04431	2.88883	0	2.77064
CATGGTTTATTAATCA-1	1.74784	2.65336	2.76136	2.75403	2.8462	0.693147	2.79064
CATGTAAGAGACATTT-1	1.82311	3.17288	2.80617	3.1272	2.65229	-5e-09	2.69172
CATGTAGGAGCGCCAA-1	1.81542	2.7219	2.67289	2.88606	2.93086	0.693147	2.58705
CATGTCTCATTTATGG-1	2.30432	2.83545	2.71183	2.36443	2.90971	0.693147	2.6602
CATGTGGGCTCATCAC-1	2.14575	2.81533	2.76114	2.86594	2.90905	0	2.63141
CATTACATAGATTGTG-1	2.2096	3.05464	2.87752	2.83951	2.70933	-2.22045e-16	2.69156
CATTACGTCGGCCCGT-1	2.24257	2.83116	2.87345	2.70406	2.8255	0	2.63355
CATTATAACAGGGTCC-1	1.85138	2.40072	2.24392	2.25851	2.75361	0	2.61962
CATTATCCCATTAACG-1	2.21493	2.66353	2.93685	2.73063	2.74967	0	2.78977
CATTATGCTTGTTGTG-1	2.28805	2.94233	2.91799	2.69825	2.80929	0.693147	2.70265
CATTCACTGACAGCTA-1	2.21429	3.20325	2.89911	2.95086	2.89602	0	2.62247
CATTCAGGTCAGTGCG-1	2.17255	3.10967	2.84057	3.02925	2.80346	0	2.76511
CATTCCCATTCCGTCG-1	1.66004	3.11539	2.90273	2.97591	2.7423	-2.22045e-16	2.75662
CATTCCCTAAGTACAA-1	2.19392	2.91421	2.77062	2.91196	2.55375	0.636514	2.54069
CATTGCAAAGCATAAT-1	2.22702	2.92304	2.84578	2.66886	2.79888	0	2.66266
CATTGCGAAATGGGCG-1	2.19001	2.90314	2.94614	2.6835	2.38587	0.636514	2.62873
CATTGCGGGTCAATTC-1	2.30053	2.95491	2.91447	2.93851	2.79563	0	2.7738
CATTTAGCGGACCATG-1	2.28722	2.81878	2.73689	2.75971	2.85146	0	2.6063
CATTTATCGTTCAAGA-1	2.09175	3.2256	3.03937	2.9508	2.89435	0	2.68945
CATTTCTAGCAGACTA-1	2.2499	3.01103	3.07341	2.79547	2.83388	0	2.8067
CATTTGAGTGGTACGT-1	1.77974	3.06541	2.84097	2.91854	2.70201	-2.22045e-16	2.77309
CCAAACAGAACCCTCG-1	2.30029	3.12356	2.94849	2.93854	2.723	0.562335	2.73815
CCAAAGTCCCGCTAAC-1	2.09264	2.75458	2.92342	2.92809	2.79298	0	2.73786
CCAAATAACAAGATTC-1	1.85391	3.06021	2.83954	2.7858	2.36224	0.693147	2.79238
CCAAATCAAAGGGCAA-1	2.1189	2.79039	2.83932	2.48609	2.55765	0	2.60554
CCAACCTTATGTAACT-1	2.30608	3.11241	3.03173	2.95938	2.636	-6.66667e-09	2.80422
CCAACGATGCACTGAT-1	2.24742	3.17401	2.9829	2.95885	2.83274	-5e-09	2.66168
CCAACGCTTGCCAGGG-1	1.89934	3.08623	2.98907	3.02747	2.82542	0.636514	2.77108
CCAAGAAAGTGGGCGA-1	2.01566	3.04678	2.88158	3.12198	2.67625	0.693147	2.86034
CCAAGACTTCTGCGAA-1	2.3664	3.00706	2.90863	2.69535	2.82911	0	2.81632
CCAAGCGTAACTCGTA-1	1.86882	2.75194	2.71665	2.72814	2.83365	-2.22045e-16	2.56237
CCAAGGAACAGAGAGG-1	1.71314	3.15836	2.95665	3.18182	2.53116	-5e-09	2.88575
CCAATAGTGCCGTCGA-1	2.04259	2.48359	2.60089	1.79365	2.76299	-7.5e-09	2.76312
CCAATCGGTAGATCGA-1	2.3525	2.457	2.66143	2.56726	2.84324	-2.22045e-16	2.80318
CCAATGTCACAGCAAG-1	2.05165	2.88039	2.82197	2.68111	2.77974	-5e-09	2.71694
CCAATTACGGGTCGAG-1	2.35508	2.8149	2.94561	2.71653	2.79102	0	2.82843
CCAATTGAATGTTAAT-1	1.79764	3.16728	2.9174	2.88082	2.87808	-2.22045e-16	2.68407
CCACAATGTACGTCTT-1	1.52557	2.89683	2.7579	2.96659	2.64773	-2.22045e-16	2.80581
CCACACTGAGATATTA-1	2.17464	2.89953	2.91472	2.58784	2.86767	0	2.8142
CCACAGCTGAAATCAT-1	2.23359	2.5508	2.85486	2.43802	2.62222	0	2.66896
CCACAGTACCCATCCT-1	1.3407	2.9006	2.8664	2.69219	2.8277	-5e-09	2.7527
CCACATGGCTCTTTAT-1	2.12101	2.89784	2.85345	2.71464	2.69118	0	2.62006
CCACCAACTTTACTGT-1	1.88809	3.1723	2.94716	2.98942	2.52159	-6.66667e-09	2.80871
CCACCCAAGGAAAGTG-1	1.98435	2.84257	2.89587	2.79826	2.80372	-5e-09	2.60869
CCACGAATTTAACCTC-1	1.60893	3.06311	2.86265	3.01367	2.76388	0	2.78193
CCACGAGAAGAGAATC-1	2.20348	2.89634	2.87707	2.92695	2.73722	0	2.937
CCACGGAGCCATAAGA-1	1.90156	2.89067	2.86486	2.96976	2.39944	1.38629	2.83786
CCACGGCAGGTGTAGG-1	1.98132	2.81315	2.74835	2.59599	2.7317	0	2.76755
CCACGGTGCCCGGTAG-1	2.32779	3.07062	2.73096	2.78522	2.82413	0.693147	2.82354
CCACTATCCGGGTCAC-1	2.25573	3.1169	2.94581	2.94875	2.77478	-2.22045e-16	2.69916
CCACTCAGATCCGCAA-1	2.17712	2.99075	2.91083	2.81895	2.90943	0	2.76414
CCACTGGTGGCTGGTT-1	1.83256	2.54661	2.69751	2.58242	2.86435	0.693147	2.6729
CCAGAAAGCAACTCAT-1	2.01057	3.20883	2.96056	2.92541	2.57822	-5e-09	2.74862
CCAGAGACAAAGCCGG-1	2.20565	3.00366	3.01347	2.78772	2.73319	0	2.80496
CCAGATAGTTGAGTGA-1	1.49017	3.07343	2.93149	3.10805	2.85319	-2.22045e-16	2.70137
CCAGCCTGGACCAATA-1	2.20941	2.56004	2.56899	2.25696	2.86542	1.09861	2.72106
CCAGCTACGCCTCATA-1	2.12464	2.62817	2.93589	2.65365	2.80882	0	2.78863
CCAGCTCGAACGCATT-1	2.33197	2.8947	2.84526	2.64308	2.86803	0	2.78944
CCAGCTGATGGTACTT-1	2.00676	2.70134	2.88823	2.59743	2.87718	0	2.65319
CCAGCTTCCGCCCGCA-1	1.55675	3.05525	2.77942	2.97338	2.50903	0	2.83303
CCAGGGACGTGGCCTC-1	2.30914	2.88372	2.84749	2.77785	2.81776	0.562335	2.66128
CCAGTAGTCTGATCCA-1	2.44762	3.03079	3.06197	2.91775	2.86796	0	2.71524
CCAGTCCATTATTCGA-1	1.73202	2.49148	2.27677	2.4792	2.56251	0	2.62508
CCAGTCTAGACGGCGC-1	2.28519	2.89646	2.88969	2.69314	2.82384	0	2.71384
CCAGTCTTGTCATAGA-1	1.95928	3.0356	2.89317	3.11906	2.72544	0.693147	2.79167
CCAGTGTACAGACCGA-1	1.95128	2.5728	2.65883	2.55574	2.63135	0	2.6025
CCAGTTCGGTAACTCA-1	1.89669	2.38043	2.46951	2.16607	2.91495	0	2.63014
CCATAAACAACCCGAC-1	2.28732	2.89827	2.86403	2.84555	2.7335	1.03972	2.74046
CCATACCTTTACTTGT-1	2.16747	2.73621	2.56695	2.56993	2.84683	-2.22045e-16	2.59281
CCATAGAGGCTGCCAG-1	2.34828	2.90525	2.72588	2.81739	2.92359	-2.22045e-16	2.64086
CCATAGGTTGGCGTGG-1	2.05193	3.04955	2.95305	2.90282	2.86328	0.693147	2.73275
CCATAGTCAGTAACCC-1	2.14635	2.60942	2.60916	2.19772	2.79263	0	2.62375
CCATATGGAAACTATA-1	2.16446	3.12678	2.9487	2.41386	2.7539	-2.22045e-16	2.70921
CCATCCATACCAAGTC-1	2.0131	3.0083	2.94771	3.00145	2.72492	0.693147	2.77437
CCATCGCAGTTAAACT-1	1.93436	2.99307	2.95183	2.89602	2.88082	0	2.90634
CCATCTCACCAGTGAA-1	2.42749	3.25167	2.93571	2.92584	2.89402	-7.5e-09	2.69755
CCATCTTGTTCACAAT-1	2.16352	2.72501	2.97837	2.7251	2.82482	0	2.79527
CCATGCCCTAGATTTC-1	2.2569	3.24046	3.02773	2.8818	2.86724	0.693147	2.82359
CCATGCCTGTTTAGTA-1	2.11263	2.99985	2.90357	3.05826	2.81844	-2.22045e-16	2.74374
CCATGCTCTGCAGGAA-1	2.22756	3.11497	2.9205	2.89388	2.85668	-2.22045e-16	2.69368
CCATGGCAAACGCTCA-1	1.44315	2.97687	2.99662	2.72691	2.63459	0	2.85964
CCATGGCCCTTGTACC-1	0.963934	2.92053	2.51408	2.93875	2.11847	-5e-09	2.79742
CCATGTTCATCTATAT-1	2.25447	2.81367	2.95309	2.70018	2.83583	-6.66667e-09	2.80523
CCATTAGCGATAATCC-1	2.2555	2.71046	2.79872	2.54335	2.68569	-7.5e-09	2.44829
CCATTCCCTGCCCACA-1	2.28175	2.65894	2.8364	2.26097	2.83381	0	2.64371
CCATTTCTACCTATTA-1	2.26109	2.84563	2.75272	2.72147	2.89501	1.09861	2.65734
CCCAAACATGCTGCTC-1	2.4331	2.95756	2.88616	2.81277	2.86671	0	2.77898
CCCAACATACGTCGCG-1	2.19337	3.00042	2.8927	2.84802	2.8505	0	2.79195
CCCAACCACACTAACA-1	1.92824	3.07982	2.95296	2.77959	2.48324	0.693147	2.83971
CCCAAGAATGCACGGT-1	1.46777	2.85542	2.90744	2.96521	2.63542	0	2.76567
CCCAAGACAGAGTATG-1	2.23603	2.73354	2.96095	2.71254	2.85748	0	2.73996
CCCAAGTCATTACACT-1	2.02538	3.02155	2.80324	2.94937	2.8621	-2.22045e-16	2.7955
CCCAATGAGATTTGCA-1	2.25483	3.24366	2.98495	2.90671	2.70635	0.693147	2.74637
CCCAATTTCACAACTT-1	2.21295	2.85514	2.95239	2.9585	2.87141	0	2.71433
CCCAGAGGAGGGCGTA-1	1.53454	3.15908	2.95493	2.95391	2.64966	0.693147	2.7533
CCCAGATTCCCGTGAC-1	0.668777	3.08491	2.64057	2.86027	2.59789	0	2.68594
CCCAGGAAGAATTCGA-1	2.15371	3.09623	2.95516	2.85952	2.78814	0	2.86669
CCCAGGTCTGAAGGCT-1	2.18057	3.22177	2.92584	2.80373	2.88996	-2.22045e-16	2.7181
CCCAGTAAACTTGGGA-1	1.45604	2.93623	2.73143	2.82412	1.59046	1.09861	2.76318
CCCAGTTAAGGCGCCG-1	1.96689	2.87953	2.67636	2.56098	2.84408	-2.22045e-16	2.53565
CCCATATAGGTCGATT-1	2.08339	2.45846	2.61811	2.33063	2.81328	0	2.55858
CCCGAAGTTTCGCGAA-1	2.03648	3.04162	2.94715	2.94534	2.51538	0	2.72422
CCCGACCATAGTCCGC-1	2.45249	2.34695	2.80632	2.42369	2.88303	-2.22045e-16	2.78765
CCCGAGTTTCTCCGTA-1	1.90187	3.09931	2.98413	2.98144	2.80689	0	2.88534
CCCGCAAATAATCATC-1	2.26916	2.86127	3.06996	2.85388	2.73498	0	2.77887
CCCGCAGCGCGAACTA-1	1.41846	2.81207	2.68631	3.13976	2.82571	1.09861	2.51886
CCCGCAGGGCCCAAAG-1	1.63944	2.45146	2.67144	2.76606	2.53205	-7.5e-09	2.62134
CCCGCCATGCTCCCGT-1	1.3933	2.2164	0.793853	1.60235	2.91773	0.562335	3.03831
CCCGCGCAATGCACCC-1	2.12013	3.19614	3.02265	2.98431	2.75028	-2.22045e-16	2.79349
CCCGCTAGAGGGTTAA-1	2.08432	2.98895	2.83036	2.56943	2.81417	0	2.80587
CCCGCTTGCCCTCGTC-1	2.02636	2.67911	2.82833	2.60393	2.87298	0	2.7599
CCCGGGTCGTTCAGGG-1	2.30056	2.69221	2.71751	2.33128	2.81001	0.693147	2.60881
CCCGGTGGAAGAACCT-1	2.3239	3.15402	3.0306	2.99903	2.75602	-2.22045e-16	2.78369
CCCGGTGTATCGGAAT-1	2.02442	3.17086	2.88665	2.97338	2.7339	0	2.79596
CCCGTAAGTCTAGGCC-1	2.03164	2.88789	2.94989	3.06326	2.84344	-2.22045e-16	2.71598
CCCGTAGCTGGGAAGA-1	0.149222	2.73634	2.34652	2.89576	1.77553	0	2.74142
CCCGTCAGCGTCTGAC-1	2.27429	2.96721	2.99776	2.57559	2.81784	1.03972	2.69656
CCCGTGACAGTGCCTT-1	2.27033	2.79662	2.7977	2.92664	2.90069	0	2.6101
CCCGTTTCGCAGATGT-1	2.22729	3.26478	3.08003	2.79189	2.92662	-5e-09	2.79242
CCCTACCCACACCCAG-1	2.35156	2.58089	2.60597	2.48586	2.90357	0	2.65791
CCCTACTTGAACAATG-1	2.14198	2.94616	2.79379	2.77337	2.84088	0	2.76119
CCCTAGCTCTAAGGTC-1	2.31174	2.78152	3.02745	2.80448	2.87534	0	2.78751
CCCTAGTGTCAGGTGT-1	1.70211	2.11907	2.04308	2.26878	2.49159	0	2.57036
CCCTATGTAGAGCAGA-1	2.26058	3.17505	3.0223	2.80552	2.76938	0	2.89887
CCCTCAGATCGAGAAC-1	2.13786	3.16649	2.83242	3.05585	2.63266	0	2.78804
CCCTCATCACAGAGTA-1	1.98088	3.11094	2.88423	3.0135	2.28341	0	2.85167
CCCTCATTCTGGAATT-1	1.87795	3.25722	3.01028	3.06823	2.83161	0.636514	2.76185
CCCTCCTCGCTCGTAT-1	2.19029	3.11473	3.08295	2.98561	2.83545	0.693147	2.74735
CCCTCGATAATACACA-1	2.22344	3.27717	2.96927	3.05094	2.65881	-2.22045e-16	2.82227
CCCTCGGGAGCCTTGT-1	1.99734	2.51899	2.35571	2.40282	2.81309	0	2.61561
CCCTGAAATGAGTTGA-1	2.18655	2.88706	2.89416	2.81597	2.79073	-7.5e-09	2.72303
CCCTGACTAACAAATT-1	1.83214	2.43446	2.75339	2.81612	2.86267	0.636514	2.78342
CCCTGCCCAATCCGCT-1	2.02803	2.84356	2.86712	2.52428	2.87197	0	2.49487
CCCTGCGCTACGCATA-1	1.7519	3.06722	2.81003	2.93572	2.53965	0	2.78246
CCCTGGGAGGGATCCT-1	2.10712	2.81323	2.91033	2.58426	2.82835	0	2.83975
CCCTGGTATGGGCGGC-1	2.10338	2.96305	2.9517	2.90782	2.89845	0.636514	2.77381
CCCTTCTCGTACGCGA-1	1.93902	2.82872	2.60015	2.68976	2.7794	0	2.69716
CCCTTTAATGGAGTTC-1	1.73998	2.89811	2.73039	2.85024	2.59297	-2.22045e-16	2.83325
CCCTTTGACAGGTCTT-1	2.16047	3.0997	2.94043	2.84935	2.90043	-2.22045e-16	2.74384
CCGAAAGTGGTGAGCA-1	2.10488	2.92995	2.98037	2.86285	2.7117	-2.22045e-16	2.82336
CCGAACACTGGGCCTC-1	1.7588	3.04013	2.88429	2.86559	2.45051	-2.22045e-16	2.78496
CCGAACCTTCCCGGCC-1	1.65906	2.86271	2.69424	2.96506	2.86191	-2.22045e-16	2.7723
CCGAAGCATTGACCAA-1	2.2569	2.6758	2.82702	2.69676	2.92075	-7.5e-09	2.76727
CCGAAGTATATTGTTC-1	2.05826	3.1936	2.93373	2.95807	2.8046	1.09861	2.79632
CCGACAAAGGGAGTGC-1	1.11397	2.95335	2.89943	3.04046	2.60986	-6.66667e-09	2.81642
CCGACGGGCATGAGGT-1	1.54621	3.06263	2.86747	2.962	2.41162	1.09861	2.77075
CCGACGTAAACACAAC-1	2.28028	2.47039	2.57161	2.06383	2.64985	0	2.78719
CCGACTCGCATAGTCT-1	2.1405	2.98986	2.90303	3.05893	2.91118	0	2.71694
CCGAGAAGTCGCATAA-1	0.442127	2.66563	2.14629	2.74551	1.54865	0	2.6845
CCGAGCTGTGCTTGTC-1	2.05226	2.82172	2.58567	2.45294	2.71618	0.562335	2.67148
CCGAGGGATGTTAGGC-1	1.96038	2.77702	2.65996	2.67147	2.82197	0	2.75834
CCGATCTCAACCTTAT-1	2.23856	3.03982	2.91099	2.93731	2.87203	0	2.86945
CCGATTCGAGGGACCC-1	2.04302	2.68152	2.86143	2.72484	2.82359	-6.66667e-09	2.59385
CCGATTGGTCAATGAA-1	2.06994	3.12444	2.9432	2.92339	2.90645	0	2.76859
CCGCACAAAGACCAAC-1	2.30712	2.78102	2.70815	2.72306	2.86615	-2.22045e-16	2.69543
CCGCACGTGACCTCGG-1	2.19158	3.10757	2.8757	3.05688	2.82054	0.636514	2.85423
CCGCATGTGGTACGAT-1	2.11375	3.12083	2.95928	2.94621	2.83047	0	2.80583
CCGCCACCACAATCCA-1	1.95656	2.67579	2.45713	2.59836	2.75016	0	2.64946
CCGCCGGAACTTCTCG-1	1.92035	3.22432	3.03226	3.02947	2.51397	-6.66667e-09	2.82377
CCGCCGGTCAACACAC-1	1.95071	3.25097	2.9229	3.03651	2.78945	-6.66667e-09	2.85236
CCGCCTGCGAATTGGT-1	2.29282	2.70516	2.68943	2.63293	2.78116	0	2.89032
CCGCGATTTGGTAGGT-1	2.0619	2.66727	2.76048	2.56535	2.77352	0	2.67129
CCGCGCAAGATACCCA-1	1.96356	2.22692	1.97297	1.75345	2.91705	0	3.02793
CCGCGGAATGCGTCAC-1	1.0201	2.82623	2.66907	2.85025	2.57923	-2.22045e-16	2.83288
CCGCGGGTACGAAGAA-1	1.88117	3.2133	3.02001	3.07897	2.71633	-5e-09	2.76765
CCGCGTAGGTAAGGGC-1	1.57217	2.94971	2.72394	3.08836	2.60675	-5e-09	2.81825
CCGCTATCAGCACCAG-1	2.5061	3.14789	2.98943	2.6865	2.9025	0.693147	2.7827
CCGCTCCAGGGCGATC-1	2.26595	2.71637	2.69207	2.7189	2.87839	0	2.71742
CCGCTCTTCCGAACTA-1	1.50863	3.01993	2.7024	2.97344	2.19949	0	2.80569
CCGCTGGTGCCATTCA-1	1.96103	3.15967	2.91917	2.91193	2.87676	-2.22045e-16	2.84031
CCGCTTACCTCACTCT-1	1.86604	2.97107	2.94084	2.91275	2.77027	-5e-09	2.82307
CCGCTTCGCGGTTAAC-1	2.15362	2.89354	2.59302	2.74096	2.87834	0	2.81281
CCGCTTGCTGACATGG-1	1.87328	2.68133	2.39929	2.64619	2.67106	-2.22045e-16	2.62802
CCGGAATGGTTTCAGT-1	2.11733	2.57423	2.78539	2.56566	2.83574	-2.22045e-16	2.50909
CCGGAGCGTACTTTCT-1	1.88495	2.97646	2.75435	3.01518	2.73906	1.03972	2.62703
CCGGAGGTCTTATGGT-1	1.97709	2.78278	2.7976	2.76277	2.69229	0	2.61219
CCGGCACGACCGTTTC-1	2.36567	3.18298	3.02221	3.03246	2.8378	-2.22045e-16	2.7613
CCGGCCGCGAGCATAT-1	2.10967	2.99143	2.83389	2.87296	2.67932	-2.22045e-16	2.79947
CCGGCGCATATTGGAT-1	1.56687	3.01334	2.77221	2.97444	2.42878	-2.22045e-16	2.69819
CCGGCGTGAGACTCTG-1	2.17697	3.15221	3.00813	2.96718	2.75349	-7.5e-09	2.6905
CCGGGACCCGCAGAGA-1	2.18786	3.28526	2.99471	3.00809	2.65998	0	2.78139
CCGGGCGGTCTCGTCA-1	2.23848	2.93167	2.89021	2.64246	2.85933	1.09861	2.68503
CCGGGCTAAGAATTTC-1	2.10146	2.7425	2.82879	2.70997	2.82628	-2.22045e-16	2.64575
CCGGGCTGCTCCATAC-1	2.06545	3.15084	2.8653	2.97345	2.87071	0	2.76845
CCGGGTTCGAGGTTAC-1	1.71472	2.71848	2.90957	3.05319	2.83782	0.636514	2.63733
CCGGTAATGGCTAGTC-1	2.2646	3.20769	2.87174	2.93013	2.86236	0	2.75124
CCGGTATCTGGCGACT-1	2.31388	2.68521	2.66975	2.46035	2.90531	0	2.77455
CCGGTTTGTAATTGTG-1	0.80691	2.71753	2.27093	2.7979	2.25068	1.09861	2.75371
CCGTAAGTTGGTCCCA-1	2.33	2.9881	2.90727	3.0161	2.87316	0	2.80031
CCGTACCCAAGCGCCA-1	2.3132	3.19914	2.94708	2.99782	2.71735	-2.22045e-16	2.92433
CCGTAGGAAATCCCTG-1	1.86674	3.07826	2.98604	3.0886	2.65551	0	2.78535
CCGTAGGGTTGTTTAC-1	2.33423	3.03516	2.91074	2.91789	2.90289	0	2.7195
CCGTATCTCGTCGTAG-1	0.880913	3.01134	2.55646	2.78163	2.15175	0.636514	2.8477
CCGTATTAGCGCAGTT-1	2.17035	2.54693	2.74219	2.67445	2.851	1.38629	2.51538
CCGTCAACCTCTGGCG-1	1.95811	2.99619	2.89375	2.9252	2.47998	-5e-09	2.78281
CCGTGCCCATGACGGC-1	2.18306	3.16283	3.02233	2.90489	2.79961	-2.22045e-16	2.83408
CCGTGGAACGATCCAA-1	2.17052	2.90717	2.80206	2.78368	2.77419	0	2.66207
CCGTGTTAAATTCCAT-1	1.97338	3.09948	2.95564	3.09267	2.82637	-2.22045e-16	2.82558
CCGTTACGTTAGAACA-1	2.18965	2.62435	2.63799	2.52648	2.78599	0.693147	2.6868
CCGTTCCGAATCTCGG-1	2.15579	2.63373	2.86768	2.73442	2.86749	-2.22045e-16	2.55229
CCGTTTCCTTTCCGTG-1	2.28266	2.8033	2.84348	2.52896	2.8789	0	2.68892
CCTAAACAGGGTCCGT-1	2.01089	3.11801	2.94438	2.87806	2.65653	0	2.8223
CCTAAAGGCTGACGCT-1	2.21061	2.37766	2.69081	2.55579	2.77275	-2.22045e-16	2.76534
CCTAAATTAACGGTTC-1	2.20361	2.33204	2.53119	2.11661	2.89929	0.693147	2.56744
CCTAAATTGTATCCTA-1	2.01931	3.17916	2.93706	2.59702	2.42437	0	2.74007
CCTAACCCAAACAAGT-1	2.13652	3.06308	2.96951	2.93274	2.70205	0	2.67605
CCTAACTAAGGCTCTA-1	1.98755	2.97273	2.9838	2.99913	2.69997	0	2.81768
CCTAAGTGTCTAACCG-1	1.88911	2.5583	2.57573	2.27769	2.70551	0	2.73122
CCTACAAGTCCGGAAT-1	1.9293	3.04729	2.90786	2.93613	2.67977	-2.22045e-16	2.80246
CCTACAGTTGAGGGAG-1	2.27802	2.68879	2.58121	2.18285	2.89404	0	2.54472
CCTACATTCACAGACG-1	2.3069	2.99548	2.8903	2.97844	2.89533	0.693147	2.70976
CCTACGCGACCTTACA-1	1.36804	3.19252	2.98859	2.95697	2.70569	0	2.90846
CCTACGGCTCAGTCGA-1	2.16439	2.8771	2.83779	2.65942	2.71958	0.562335	2.7882
CCTACTGCTTACACTT-1	2.30618	2.97218	2.93483	2.82504	2.81337	-2.22045e-16	2.72681
CCTAGGCGTAGCGATC-1	2.34187	3.08371	2.95374	2.80212	2.8706	0	2.82673
CCTAGGTAAAGGTAGC-1	2.07062	3.10176	2.98184	3.01114	2.67403	-6.66667e-09	2.7801
CCTAGTTAGTCGCATG-1	2.21757	3.10281	2.95668	2.99831	2.76125	-5e-09	2.81004
CCTATAATGAGTGCCC-1	1.97179	3.10405	2.83462	3.08176	2.93632	0.693147	2.61515
CCTATACCGTCCTGTC-1	1.70769	3.03141	2.74004	3.07292	2.46748	-2.22045e-16	2.86898
CCTATATCGTGTCACG-1	2.12438	2.93512	2.27202	2.46381	2.91747	-2.22045e-16	3.08753
CCTATATTTGTCCTGG-1	2.24603	3.16384	3.08874	2.93127	2.7276	-5e-09	2.72173
CCTATCTATATCGGAA-1	1.89659	2.77799	2.77465	3.01432	2.82762	-2.22045e-16	2.80452
CCTATGAAGTGGTGCC-1	1.75537	3.1381	2.8989	3.19566	2.4723	-2.22045e-16	2.72595
CCTATGGCTCCTAGTG-1	2.00115	3.08996	2.95093	3.12567	2.81545	0.693147	2.71114
CCTATGGGTTACCGTC-1	1.59796	3.02895	2.89981	3.14411	2.84541	0	2.74993
CCTATGGTCAAAGCTG-1	1.84176	3.04616	2.84574	3.2018	2.73923	0	2.64142
CCTATGTCCACTCCAC-1	2.1517	2.64385	2.85319	2.61504	2.815	0	2.59862
CCTCACCAATCTTGAC-1	2.18329	2.68496	2.86271	2.69557	2.77098	-5e-09	2.67551
CCTCACCTGAGGGAGC-1	2.29133	3.14739	3.04583	2.91913	2.8252	-7.5e-09	2.72792
CCTCACCTTAGCATCG-1	2.29878	2.94665	2.75522	2.75025	2.84142	0	2.67484
CCTCATGCAGCTACGA-1	2.21069	2.62988	2.79305	2.58187	2.76159	0	2.83916
CCTCCCGACAATCCCT-1	2.28989	2.86796	2.70246	2.86317	2.80404	0.636514	2.57382
CCTCCGACAATTCAAG-1	2.05015	2.56306	2.8655	2.92795	2.86027	0	2.60711
CCTCCTAGCTAGAGTC-1	2.16977	2.87346	2.91065	2.80624	2.77623	-5e-09	2.65368
CCTCCTGTTGTGTCGT-1	2.05946	3.14992	2.88149	2.9571	2.83169	0	2.72139
CCTCGAAGTGGACGGG-1	2.11799	3.17984	3.03674	3.03851	2.8546	0.636514	2.80551
CCTCGACCCACTGCCT-1	2.06917	2.89474	2.91297	2.74482	2.79598	0	2.82971
CCTCGCCAGCAAATTA-1	2.24419	2.80223	2.83717	2.69425	2.83962	0	2.84205
CCTCGCGCGATATAGG-1	2.15025	3.25409	3.0029	3.10513	2.71153	-2.22045e-16	2.73465
CCTCGCGCTGTGCGAT-1	0.158418	2.58601	2.09197	2.79343	1.38508	-5e-09	2.73275
CCTCGGACCGGGATAG-1	2.1387	2.49259	2.61067	2.44644	2.88986	0	2.69076
CCTCGGATGCTACCTG-1	1.84875	2.31931	2.42372	1.96382	2.68092	0	2.72985
CCTCGGTTTCCTTGCC-1	2.11853	2.77345	2.85569	2.65558	2.88956	-2.22045e-16	2.76706
CCTCGTTACGCCTGTT-1	2.14072	2.99434	2.86541	2.93496	2.84263	0	2.75271
CCTCTAATCTGCCAAG-1	2.03388	3.05328	2.98504	3.05935	2.83503	-6.66667e-09	2.84575
CCTCTACAAGGATTGG-1	2.23682	2.56428	2.87552	2.62547	2.76709	0	2.72705
CCTCTATCGATTAGCA-1	1.93704	3.19248	2.96353	2.96153	2.71013	-6.66667e-09	2.72948
CCTCTCTCCCATCTAG-1	2.172	2.67374	2.7252	2.64596	2.85824	0	2.72177
CCTCTGGCCTAGACGG-1	2.11532	2.80519	2.82587	2.9419	2.88777	0	2.69662
CCTCTGTACTATTCTA-1	1.95088	3.13698	2.98786	3.0715	2.90274	-2.22045e-16	2.64795
CCTGAACGATATATTC-1	2.09557	3.16555	3.06673	2.98169	2.89046	0	2.77148
CCTGAATATTTACATA-1	2.07793	3.10179	3.05578	2.95582	2.88498	0.693147	2.74736
CCTGACCACCGATGGT-1	2.06576	3.1459	3.11264	2.94555	2.89403	-6.66667e-09	2.84995
CCTGACGCAACCTTTA-1	2.10902	2.90489	2.94556	2.93734	2.8796	0	2.74502
CCTGAGAATAAATGCA-1	2.25598	3.10076	2.91496	3.04967	2.85423	0	2.88088
CCTGATTCGCGAAGAA-1	2.29818	3.07928	2.91628	2.95562	2.89026	0	2.63316
CCTGCCCGTTGTCTAG-1	1.94282	2.82331	2.89634	2.51617	2.66087	-5e-09	2.7679
CCTGCGATAGAACTGT-1	1.80569	2.26519	2.25794	2.16181	2.60342	0	2.51761
CCTGCGTTCTACGCTT-1	1.96235	2.4718	2.49239	2.0188	2.84638	0	2.60305
CCTGCTATTTGAGAAG-1	2.19342	2.60859	2.74398	2.08941	2.76643	0.693147	2.55144
CCTGGAAACGTTCTGC-1	2.13439	3.18159	2.97816	3.01736	2.80337	-6.66667e-09	2.72597
CCTGGCTAGACCCGCC-1	1.39562	2.93001	2.67718	2.90131	2.49112	0	2.80332
CCTGGTCGAATGTGGG-1	2.24679	3.13567	3.00007	2.9687	2.84408	1.09861	2.81203
CCTGTAAGACATGATA-1	2.11797	2.68653	2.68495	1.92399	2.80176	-2.22045e-16	2.67189
CCTGTACTCACGCCCA-1	2.08388	2.70318	2.99921	2.93851	2.84725	0	2.52336
CCTGTCACCCGGGCTC-1	1.94633	2.9922	2.90774	3.11883	2.8776	0.693147	2.79462
CCTGTCCCTCACGTTA-1	2.04085	2.917	2.75856	3.09455	2.79819	-7.5e-09	2.68829
CCTGTCGCCCGTAAAT-1	1.5429	2.99736	2.88822	3.05945	2.77459	0	2.841
CCTGTTCAACCTCGGG-1	2.18036	3.08777	3.00883	2.95669	2.88298	0.636514	2.80903
CCTGTTTGAAGACACG-1	1.9351	3.15395	2.92435	2.88264	2.39776	-6.66667e-09	2.77467
CCTTAAGTACGCAATT-1	2.33391	3.06438	2.94738	2.8315	2.89972	0	2.79707
CCTTCAGTTAAAGTGA-1	2.15794	3.15128	2.95865	3.00719	2.78353	-5e-09	2.77666
CCTTCCGCAACGCTGC-1	2.17557	2.71117	2.68447	2.93404	2.78976	0	2.63463
CCTTCGTATAGAATCC-1	2.0191	3.10888	2.9423	2.87168	2.89394	-5e-09	2.56493
CCTTCTCAGCGTTCCT-1	2.24145	3.13162	2.96485	2.9133	2.78659	-2.22045e-16	2.73113
CCTTCTTGATCCAGTG-1	2.53141	2.30465	2.73363	2.3915	2.88304	-2.22045e-16	2.59214
CCTTGTGAACGTGGTT-1	2.22751	2.83889	2.9561	2.93995	2.87496	0	2.8351
CCTTTAAGGGAGCACT-1	1.8364	3.07935	2.84116	3.10267	2.60688	-5e-09	2.79177
CCTTTCAATGAAGAAA-1	2.50252	3.08847	2.85321	2.51633	2.77071	0.636514	2.77635
CCTTTGAATTATGGCT-1	2.20141	2.83044	2.82989	2.83922	2.74161	0	2.50739
CGAAACATAGATGGCA-1	1.71166	2.44712	2.77244	2.69969	2.54981	0	2.83444
CGAAACGCAATTCATG-1	1.86616	2.60924	2.69999	2.64441	2.57201	-2.22045e-16	2.81897
CGAACAGTATGGGCGT-1	1.71212	3.15034	2.75065	2.89833	2.47147	1.03972	2.80533
CGAACATAGTCAGAAA-1	2.03854	2.5482	2.55654	2.03699	2.72014	0	2.45688
CGAACCCGCATGCGTC-1	1.95233	3.02519	2.9574	2.99286	2.69322	-7.5e-09	2.67694
CGAACCTCTTTCCTAG-1	2.22166	2.7836	2.86209	2.66754	2.70702	0	2.63579
CGAACGCCCAGTGCCG-1	2.26072	2.78755	2.88312	2.74139	2.80394	1.09861	2.65779
CGAACGGCCGGACAAC-1	1.7699	3.0821	2.94962	3.00738	2.12981	-5e-09	2.76371
CGAAGACTGCCCGGGA-1	2.05054	2.43041	2.93634	2.72018	2.4821	0	2.76501
CGAAGATCAGTTTCAT-1	2.17365	3.06016	2.89932	2.8963	2.92307	0	2.80232
CGAAGCTATAAATTCA-1	2.26123	3.18355	2.98015	2.971	2.89923	0.636514	2.73199
CGAAGGGTTTCAGATT-1	2.04378	2.9319	2.73521	2.72845	2.63225	-5e-09	2.76976
CGAAGTTGCTCTGTGT-1	2.13991	2.68034	2.95575	2.89549	2.85468	0.693147	2.74434
CGAATCTGCTCGACGC-1	1.94552	3.25936	2.94525	3.11876	2.34139	0.693147	2.85794
CGAATGAAGTCATTGC-1	1.66611	2.77089	2.58219	2.74409	1.80119	-2.22045e-16	2.71784
CGAATGACGCATAATG-1	2.21077	2.81563	2.91337	2.84138	2.73152	0.693147	2.66254
CGAATGGTAGGTCGTC-1	2.10277	3.10938	2.78711	2.97584	2.73401	0	2.76899
CGAATTACATGGTGTT-1	0.752828	3.11844	2.94312	3.1022	2.61196	0	2.8666
CGACAATTTGATCTAA-1	2.15897	3.22467	3.04156	3.08858	2.69512	0.693147	2.83742
CGACACGCTCCGACAG-1	1.60314	3.12844	2.96386	3.07211	2.90381	0.693147	2.81544
CGACAGTTCGCGTTAT-1	2.07126	2.65352	2.57654	2.01702	2.76085	-2.22045e-16	2.683
CGACATGCGATCTTCT-1	2.16297	2.98875	2.93982	2.83688	2.82608	0	2.73173
CGACCCTTAACGCCGG-1	2.21007	3.0452	2.80207	2.63043	2.74045	-2.22045e-16	2.7615
CGACCGTTGGTATTCG-1	2.12626	3.00824	2.81988	2.90836	2.76698	0	2.63216
CGACGCATCCGTACCT-1	1.91908	3.13484	2.89853	3.03195	2.71255	-2.22045e-16	2.79657
CGACTCAGGATGTTAT-1	2.25299	3.21091	3.06641	3.18177	2.85782	-2.22045e-16	2.73638
CGACTTGCCGGGAAAT-1	2.22697	3.16187	2.9889	3.05233	2.29597	0	2.80604
CGACTTTGTATAGCCT-1	2.26777	3.08289	2.76055	2.88889	2.83149	0	2.61939
CGAGACCCTAGAGTGT-1	2.17097	2.88888	2.78769	2.73959	2.91507	0.693147	2.68924
CGAGAGATGTGAACCT-1	2.25289	3.14986	3.04768	3.09979	2.8862	-5e-09	2.78765
CGAGAGCGCGTAGATA-1	2.04043	2.57256	2.69016	2.24696	2.50947	-5e-09	2.55654
CGAGAGCTTTCACTAC-1	2.39396	3.07882	2.90762	2.91996	2.85634	-2.22045e-16	2.75264
CGAGAGGGTAGCCGCG-1	2.31972	3.27098	2.98117	2.8968	2.77625	0.693147	2.83765
CGAGATGTTGCCTATA-1	1.92773	2.96243	2.76167	2.79928	2.74038	0	2.62728
CGAGATTTCGCTCGGG-1	1.83382	3.19543	2.83175	3.13681	2.75447	-2.22045e-16	2.724
CGAGCACTTCAAGTTT-1	2.36367	3.04455	2.92626	2.80399	2.81766	0.636514	2.65955
CGAGCGTTGATCAGCC-1	2.00087	3.22898	2.9905	2.93169	2.67468	-7.5e-09	2.88115
CGAGCTGGGCTTTAGG-1	2.17733	2.90017	2.90779	2.68165	2.80442	0.693147	2.53318
CGAGGAGCTTCCATAT-1	1.99047	2.93343	2.94118	3.08567	2.74316	-2.22045e-16	2.81331
CGAGGATCGGGAACGA-1	2.19612	2.72387	2.753	2.42042	2.63128	-2.22045e-16	2.58623
CGAGGCCAGGCATTGG-1	2.26127	3.16444	2.92586	2.91264	2.62818	0	2.77629
CGAGGCTAAATATGGC-1	2.11644	3.01148	2.85979	3.14792	2.86172	-2.22045e-16	2.79439
CGAGGGACTGCGGTCG-1	2.09988	2.68284	2.87165	2.49759	2.83678	0	2.6288
CGAGGGTATCCAGGTG-1	2.15145	2.76698	2.91423	2.42057	2.79576	0	2.66068
CGAGTACTAAAGAGGA-1	2.1094	3.04522	2.95235	2.91266	2.72526	-5e-09	2.81615
CGAGTGAAGGTACCAG-1	1.76534	2.92566	2.71947	2.89879	2.1484	-2.22045e-16	2.65883
CGAGTGCTATAGTTCG-1	1.99608	2.92304	2.96059	3.04921	2.64853	0.693147	2.8241
CGAGTTCTGTCCCACC-1	2.13856	3.01642	2.92541	2.8261	2.88796	1.09861	2.69231
CGAGTTTATCGGACTG-1	2.43459	3.11817	2.98691	2.83363	2.89266	-5e-09	2.91114
CGATAATACTCAGGTT-1	1.78779	3.1936	2.92767	2.94926	2.62864	0.636514	2.7226
CGATACCTCGCGGACA-1	2.09501	2.59784	2.7507	2.44927	2.82145	0	2.66086
CGATAGCGATACAGTG-1	2.19039	2.76414	2.68995	2.52998	2.64899	-2.22045e-16	2.68114
CGATAGTCGTACTGCA-1	2.04827	2.9067	2.77785	2.55089	2.79227	-2.22045e-16	2.62113
CGATATTAGCCGCAGG-1	1.77951	2.37385	2.83425	2.48813	2.78539	0	2.81514
CGATCCACCATTGTTG-1	2.19204	3.11479	3.03337	2.70945	2.89614	0	2.86176
CGATCCGACCCAGTGC-1	2.13004	2.86674	2.74795	2.79416	2.84353	-5e-09	2.57706
CGATCCTCGCAACATA-1	2.24912	2.93104	2.76547	2.82555	2.6006	-5e-09	2.69345
CGATCGAGAAGCACCA-1	2.23882	3.09715	2.98414	3.03629	2.80258	0	2.84815
CGATCTGTTGGAGGAC-1	1.71607	2.96216	2.80592	3.06957	2.5404	0	2.72771
CGATGGACCCTACGCC-1	1.89938	3.316	3.13343	2.98898	2.82663	-2.22045e-16	2.88743
CGATGTTGTTATCTAC-1	2.18265	2.8458	2.84407	2.78728	2.84109	-2.22045e-16	2.60901
CGATTAAATATCTCCT-1	1.06873	2.83879	2.59227	2.90397	2.02734	-2.22045e-16	2.78737
CGATTCGCCTGGCTGC-1	2.29528	2.88915	2.75451	2.81799	2.86576	0	2.62457
CGATTTGTCATTAATG-1	2.05399	2.98009	2.9011	2.94532	2.7247	0	2.53765
CGCAAACACGAGTTAC-1	2.28549	2.51031	2.74502	2.23221	2.80812	-2.22045e-16	2.64243
CGCAATTACTTTCGGT-1	2.1688	2.82435	2.92032	2.69384	2.82457	0	2.68073
CGCAATTAGGGTAATA-1	1.62547	3.03929	2.8767	3.02775	2.74894	0.636514	2.69776
CGCAATTCTACAATAA-1	2.2103	2.88583	2.81174	2.74081	2.7221	1.09861	2.68714
CGCACATGTCCACTAC-1	2.13481	2.67596	2.56153	2.39934	2.87783	-2.22045e-16	2.72249
CGCACGTCTGTTTATG-1	2.09051	2.80886	3.00622	2.83494	2.85399	0.636514	2.84098
CGCACGTGCGCTATCA-1	2.23366	3.19972	2.91694	2.90366	2.89448	0	2.68611
CGCAGAAACATTTGCG-1	2.32861	3.0265	2.85212	2.98243	2.77735	-2.22045e-16	2.78939
CGCAGATCTTCACCCG-1	2.07934	2.93066	2.87546	2.96269	2.76234	-2.22045e-16	2.78929
CGCAGGCGATCCAAAC-1	2.22359	3.15399	3.02288	2.96987	2.76479	0	2.80785
CGCAGTTCTATCTTTC-1	2.0765	2.77035	2.99837	2.66417	2.91641	0	2.64179
CGCATCATGGCTTCAG-1	2.36905	3.0959	2.81673	2.9531	2.92635	0	2.74302
CGCATCCATCAGCCAG-1	2.10788	2.92819	2.9716	2.78482	2.75564	-2.22045e-16	2.61214
CGCATGCCGAATGCGT-1	2.1764	2.9441	2.84865	2.88711	2.79403	0.693147	2.74832
CGCATGGTGCGATGCT-1	2.09653	2.94564	2.92394	2.6913	2.89082	1.03972	2.79519
CGCATTAGCTAATAGG-1	2.42845	2.58715	2.75434	2.25202	2.81536	-2.22045e-16	2.53469
CGCCAAGAAGCCGAGT-1	1.99727	2.60199	2.77337	2.75068	2.82369	-5e-09	2.47455
CGCCACAGGTCGCGAT-1	1.93864	3.17505	2.92714	2.96726	2.55499	-2.22045e-16	2.77753
CGCCACCCGCATTAAC-1	2.04394	2.93024	2.93496	2.97437	2.70189	0	2.61551
CGCCATCCGATTATGA-1	2.10887	2.67494	2.83713	2.48206	2.84331	-5e-09	2.38903
CGCCCAGCACGCCTAG-1	1.64393	2.99017	2.80872	2.9899	2.52488	0	2.71694
CGCCCAGCGTTTCACG-1	2.09687	2.97742	2.75121	2.64504	2.79515	-6.66667e-09	2.7917
CGCCCGCTTCCGTACA-1	2.13531	2.70362	2.79395	2.79057	2.85586	0.693147	2.85676
CGCCCTAATTGTTCAA-1	2.22199	2.97348	2.85537	2.97115	2.73325	-5e-09	2.7621
CGCCCTTGAAGGCTGA-1	2.40941	3.05171	2.99072	2.8941	2.71661	0.636514	2.7907
CGCCGCCCATGCCTGT-1	2.2218	2.88524	2.87509	2.81332	2.85124	0	2.65182
CGCCGCGTTCTGAACG-1	2.23393	3.11218	2.9115	3.03084	2.80466	0	2.77797
CGCCTCCCTCCTCTAT-1	1.94203	2.45418	2.60364	2.16692	2.90585	0	2.74806
CGCCTGGCCTACGTAA-1	1.94053	3.04164	2.98289	2.90843	2.71983	-2.22045e-16	2.79162
CGCCTTTAGCATGCTC-1	1.7606	2.97658	2.81181	3.05226	2.82827	0	2.8063
CGCGAAGTGGCATACT-1	1.07133	2.89142	2.56596	2.67667	1.93421	0	2.82628
CGCGACCGCGACAGAT-1	1.97235	3.14939	3.01472	2.96166	2.89208	0	2.82342
CGCGAGAGGGACTTGT-1	2.13758	3.01585	2.95543	2.95844	2.90789	0.636514	2.79858
CGCGAGTCTGCCGGGT-1	1.62514	3.00297	2.69982	3.09321	2.66081	-2.22045e-16	2.72661
CGCGCAAATGTCCAGA-1	1.26142	2.95113	2.74592	3.08892	1.9715	0	2.86587
CGCGCAAGGAACTACA-1	2.11196	2.57018	2.87123	2.54326	2.58688	0	2.75286
CGCGCATGTTTGATTG-1	1.25915	2.95136	2.90372	3.04245	2.85489	-5e-09	2.82753
CGCGCCCGACTTAATA-1	1.53396	2.67889	2.72367	3.00352	2.74834	0.636514	2.7246
CGCGGCAGTATTACGG-1	2.14527	2.80006	2.96946	2.98548	2.67311	1.03972	2.64631
CGCGGCTCAACTTGAA-1	2.01079	3.18069	2.94454	3.1654	2.87187	0	2.74532
CGCGGGAATTAGGCAG-1	2.46004	2.9809	2.82202	2.91984	2.88032	0.693147	2.79276
CGCGGGAATTCCTTTC-1	2.32705	2.83248	2.76608	2.90231	2.89207	0	2.60534
CGCGGTAAGTCTAGCT-1	2.0088	2.84696	2.67459	1.94398	2.54187	0	2.69418
CGCGGTACGGTATACA-1	2.10862	2.92164	2.80066	2.98248	2.55812	-2.22045e-16	2.73095
CGCGGTCACAAACCAA-1	1.59682	3.10667	2.68813	2.94468	2.5828	0.562335	2.73165
CGCGTCATATTAAACC-1	1.83633	2.30509	2.26112	2.41588	2.81484	0	2.65213
CGCGTGCTATCAACGA-1	2.1572	2.84287	2.81744	2.651	2.68342	0	2.80405
CGCGTTCATGAAATAC-1	2.27022	2.86852	2.87941	2.74789	2.72339	0.636514	2.7082
CGCTACCGCCCTATGA-1	2.17125	2.69745	2.83929	2.55334	2.88801	0	2.65529
CGCTACGGGACATTTA-1	2.25578	2.89638	2.95549	2.78215	2.84723	1.09861	2.75287
CGCTAGAGACCGCTGC-1	2.06277	3.14565	2.99398	2.90537	2.84576	0.693147	2.75258
CGCTATACCGCCCACT-1	1.97286	2.97642	2.93827	2.90164	2.7847	1.09861	2.75877
CGCTATTCAATGTATG-1	2.36504	2.74205	2.82522	2.56203	2.81616	-2.22045e-16	2.75244
CGCTATTCTTAGGCTC-1	2.02717	2.66499	2.75934	3.00444	2.91724	0	2.75783
CGCTCGACATAATGAT-1	2.16731	3.09533	2.95247	2.80644	2.88697	-2.22045e-16	2.71139
CGCTCTCCGTAGATTA-1	2.03089	2.70934	2.96397	2.87184	2.82457	0	2.70171
CGCTGAGGACGTCCAA-1	2.05242	2.45949	2.73352	2.37319	2.78451	0	2.7583
CGCTGGTGACTACCCT-1	2.13942	3.25112	2.94801	3.1479	2.89543	0	2.80181
CGCTGTGACGCCGCAC-1	2.18493	2.76475	2.81427	2.91491	2.85174	0	2.53659
CGCTGTGTGGATGTTG-1	2.24128	3.05984	2.90586	3.15509	2.84538	-5e-09	2.70851
CGCTTAGTATTGATAC-1	1.84397	3.07473	2.9149	3.04136	2.7967	0.693147	2.80847
CGCTTATTCCCGGTCG-1	1.00409	2.9314	2.78203	2.95906	2.63773	-2.22045e-16	2.71845
CGCTTCCACTGAAATC-1	2.11661	2.90007	2.88834	2.7314	2.78755	0	2.72778
CGCTTCGGTCTAAGAC-1	0.957487	2.79215	2.35874	2.75459	2.32692	0.636514	2.69865
CGCTTGGACGGATAGA-1	2.10064	3.07426	2.92489	2.95461	2.65402	0	2.85767
CGCTTTCATACCGGTG-1	1.93787	3.18538	2.87367	3.14008	2.72748	-2.22045e-16	2.82552
CGCTTTCCGCCAAGGT-1	1.98854	3.00206	2.78462	3.10623	2.8302	0	2.81866
CGCTTTCTTGCATTCG-1	2.19691	3.07671	2.94682	2.90574	2.89995	0	2.83657
CGGAAAGAATCAAACG-1	1.72818	3.05946	2.78306	2.96982	2.3439	-5e-09	2.7392
CGGAAATTTCACATCC-1	0.977601	2.9423	2.78271	3.06079	2.18294	0	2.77548
CGGAACGTAAACATAG-1	2.16673	3.1488	2.97306	2.98122	2.83052	-2.22045e-16	2.8168
CGGACCTCTGTAGTTA-1	2.07378	2.77503	3.00954	2.83423	2.87763	0	2.6515
CGGACCTTTACGTCCC-1	2.04022	3.04858	2.93417	2.94845	2.87513	0	2.7428
CGGAGCAATTTAATCG-1	2.39534	3.03108	2.94252	3.04733	2.81389	1.03972	2.84697
CGGAGCATGGCGATCC-1	2.34491	2.76651	2.78902	2.78594	2.89201	-2.22045e-16	2.78899
CGGAGCTTATAACACC-1	2.2989	2.97194	2.94316	2.98553	2.9042	-5e-09	2.80604
CGGAGTTTGAGAGACA-1	2.26766	2.75265	2.83475	2.62863	2.81802	-6.66667e-09	2.63428
CGGATAAGCGGACATG-1	2.17215	2.73878	2.81204	2.46702	2.70055	0	2.34035
CGGATCCTCAAGGACT-1	2.00923	3.05234	2.88661	2.80951	2.78793	-2.22045e-16	2.79953
CGGATGAATGCTGTGA-1	2.25012	2.97314	2.83792	2.87491	2.70757	0.636514	2.7066
CGGATTCTGCCTTATG-1	2.08309	2.76077	2.73059	2.79356	2.72407	0	2.65439
CGGCAAACATCGTGCG-1	1.42285	3.00348	2.73401	2.96584	2.58581	-2.22045e-16	2.77458
CGGCAATAAGATCGCC-1	1.77719	3.30049	3.00651	3.00506	2.74472	-2.22045e-16	2.77956
CGGCACCGTTAGCGCC-1	2.26958	2.89954	2.80184	2.93913	2.84705	-2.22045e-16	2.9458
CGGCACTCAAGAAAGT-1	2.16126	3.0382	3.0053	3.05784	2.5754	0.693147	2.88278
CGGCAGGGTCGGGTTG-1	2.3976	3.12252	3.08015	2.75126	2.85946	-5e-09	2.72986
CGGCCACGCACAAAGT-1	1.99038	2.24411	2.81402	1.77539	2.86128	0.693147	2.86704
CGGCCAGAGCGACCAT-1	2.06574	3.08435	2.95366	3.1213	2.59256	-2.22045e-16	2.7637
CGGCCCAACCTGTAGT-1	1.85222	2.42606	2.22076	2.50217	2.64309	0	2.55264
CGGCCCAGGTATATCC-1	2.33347	3.08722	3.0269	2.83292	2.85005	0	2.74566
CGGCGCCATCAATCCC-1	2.19457	3.0751	2.96648	3.0253	2.53554	0.562335	2.74927
CGGCTCTAAAGCTGCA-1	1.89742	3.16004	2.95543	3.12007	2.59013	0	2.88966
CGGCTCTTCGTCGAAC-1	2.00113	3.02133	2.99222	2.81342	2.91374	-2.22045e-16	2.76887
CGGCTGCAAGATTAAG-1	2.16174	3.05214	2.94172	2.86279	2.82957	0	2.78854
CGGCTTTGTATGATAA-1	2.32352	2.9521	2.91241	2.93726	2.82112	0	2.71824
CGGGAAGTACCGTGGC-1	1.88892	2.98057	2.99471	2.9579	2.35002	-2.22045e-16	2.75656
CGGGAATATAGTATAC-1	2.16401	3.12676	2.95106	2.94831	2.79277	0	2.71298
CGGGAATTTATGTAAA-1	1.99387	2.62332	2.54817	2.57919	2.89787	0.636514	2.69196
CGGGAGCTTCAGTGTA-1	2.24914	2.96995	3.04717	2.71136	2.86093	1.09861	2.65699
CGGGAGTATACCGCCG-1	2.21993	2.76917	2.83717	2.84329	2.72609	0.693147	2.62844
CGGGATCAATGTAAGA-1	2.3134	2.68125	2.79278	2.44624	2.72136	0	2.58828
CGGGCAGCTAAACCGC-1	2.20536	3.02884	3.02073	2.94082	2.87096	1.38629	2.84413
CGGGCCATAGCCGCAC-1	2.09008	2.8192	2.77849	2.74933	2.69607	-2.22045e-16	2.6169
CGGGCCTTCTTTGTAA-1	2.02162	2.56824	2.73454	2.61739	2.83375	0	2.55891
CGGGCGATGGATCACG-1	1.71597	3.15207	2.85332	2.97073	2.53812	0	2.69611
CGGGTGTACCCATTTA-1	2.0942	3.2257	2.95343	2.90685	2.90309	0	2.79465
CGGGTTCGGCACGTAT-1	2.19716	2.83411	2.64296	2.74001	2.83342	-2.22045e-16	2.70019
CGGGTTGTAGCTTTGG-1	2.13697	2.81968	2.67134	2.71604	2.82655	0	2.76678
CGGTACTAGAATCAAA-1	2.16274	2.83291	2.77044	2.66094	2.83758	-2.22045e-16	2.53438
CGGTAGAGGTGCAGGT-1	2.26014	3.0333	3.08337	2.98607	2.78148	0.636514	2.84144
CGGTATAGGTATTAGC-1	2.11823	2.86675	2.88235	2.95588	2.91481	0	2.90026
CGGTATGGGCACTCTG-1	1.85175	3.02071	3.00703	2.64148	2.93588	0	2.77354
CGGTCAAGTGGGAACC-1	2.456	3.18848	2.99383	3.03457	2.84464	0	2.73948
CGGTCCATGAGACTCC-1	2.21247	2.9632	2.86982	2.8174	2.74264	-6.66667e-09	2.68952
CGGTCCGTCGCAAGCC-1	2.26305	3.26403	2.98635	3.10015	2.68344	-7.5e-09	2.71766
CGGTCTATCAACCCGT-1	2.19742	2.49544	2.6743	2.5542	2.8534	0	2.67257
CGGTGAAGACTAAAGT-1	1.9018	2.55856	2.71889	2.73832	2.74078	0	2.69947
CGGTGCAGATAGAACG-1	2.37661	3.07934	2.96484	2.63749	2.8108	0	2.74269
CGGTGCGCGTTGGTCC-1	1.3745	2.87458	2.65589	2.94039	2.85246	0	2.66446
CGGTGGGCTCCAGCCT-1	2.22199	2.9975	3.02697	2.9563	2.88596	-2.22045e-16	2.73672
CGGTGTACTTGATCCC-1	2.20633	2.68743	2.88104	2.70635	2.79424	-5e-09	2.71127
CGGTTATCCAACAGTG-1	2.34096	3.26967	2.92136	3.03039	2.76464	-2.22045e-16	2.76211
CGGTTCAAGTAGGTGT-1	2.24222	3.08615	3.04668	2.98067	2.8507	-6.66667e-09	2.64363
CGGTTCCGGCTTCTTG-1	1.97898	2.63458	2.90127	2.6358	2.82104	0	2.78866
CGGTTGACCTGGCATA-1	2.27003	2.7098	2.8441	2.81713	2.84024	0	2.53049
CGGTTGAGTATCCTTC-1	2.19679	2.67005	2.91547	2.5676	2.77669	0.562335	2.75675
CGGTTGGGCAGGGTCC-1	0.891307	3.04906	2.85183	2.90308	2.91084	0	2.69876
CGGTTGGGTTCAAGTT-1	2.13421	3.03584	2.97521	2.9705	2.83296	-5e-09	2.6692
CGGTTTATGAAGGAAC-1	2.13095	3.088	2.92442	3.0404	2.59072	0.562335	2.7775
CGTAAACGCTTGAGTG-1	1.86824	2.61086	2.39509	2.63129	2.38456	0	2.56094
CGTAAAGCAAGAAATC-1	1.8994	2.63009	2.48596	2.40676	2.30424	-5e-09	2.70767
CGTAAATAACAAAGGG-1	2.37566	3.05301	2.91041	2.94317	2.73535	0	2.81124
CGTAACTTCGACACTT-1	1.95935	3.17272	2.83847	2.87825	2.88993	0	2.85152
CGTACCTGATAGGCCT-1	2.17139	3.05394	3.09054	2.85282	2.87325	-2.22045e-16	2.76225
CGTAGAGAGTAATTAT-1	2.25088	2.90998	2.90426	2.72914	2.8228	-5e-09	2.75259
CGTAGCGAATTGTCAG-1	2.17072	2.84615	2.98328	2.94665	2.82938	0.693147	2.72229
CGTAGCGCCGACGTTG-1	2.18586	2.90344	2.88935	2.90034	2.78004	0	2.76585
CGTATTAAGAGATCTA-1	1.6765	2.99071	3.01588	2.96254	2.6774	-2.22045e-16	2.81617
CGTCAAGGCTATAAAT-1	2.23926	2.93045	2.924	2.78033	2.57054	0	2.64725
CGTCACGTCCATTGGT-1	2.12788	3.19514	3.15571	2.93657	2.88946	0	2.68607
CGTCAGTGCGCACAAG-1	1.94329	3.17952	3.01013	3.00432	2.68773	-5e-09	2.76814
CGTCAGTTTATCGTCT-1	1.90046	2.30626	2.24802	2.22957	2.78202	0	2.65734
CGTCATACCATATCCA-1	2.301	2.66844	2.70218	2.52867	2.72088	-5e-09	2.60284
CGTCGCATGTGAGCCA-1	2.22337	3.03748	2.92816	2.99748	2.83538	-2.22045e-16	2.79331
CGTCGCTTGGTTATAC-1	2.21506	2.74304	2.86374	2.72412	2.82081	-2.22045e-16	2.81795
CGTCGGATAGTGTTGA-1	2.27567	2.67722	2.95457	2.74478	2.85851	0.693147	2.66646
CGTCGGGTCTAAGCGC-1	1.76229	3.01265	2.82151	2.9228	2.65348	0	2.73363
CGTCGTCCTTCGCGAA-1	2.19595	3.13322	2.94859	2.96868	2.90628	0	2.7825
CGTCTGGAAGGGCCCG-1	2.08165	3.03819	2.9292	2.91273	2.79261	-2.22045e-16	2.68956
CGTGAAGTTAATTCAC-1	1.46804	2.75475	2.78948	2.83619	2.87196	0.562335	2.7097
CGTGACATTGGGTCGT-1	2.10176	2.50687	2.74421	2.57569	2.82836	-2.22045e-16	2.78876
CGTGACCAGTCCTCTG-1	2.16648	2.89348	2.81413	2.87394	2.84114	0.693147	2.68767
CGTGCACACCACTGTA-1	1.76291	2.12906	2.06811	2.22337	2.90909	0	2.55544
CGTGCAGACTGGGACA-1	2.26	2.52979	2.64385	2.55387	2.90365	-7.5e-09	2.66227
CGTGCATTGTCGACGC-1	2.27619	2.94466	2.86717	2.47735	2.88834	0.562335	2.78474
CGTGCCCGACATTTGT-1	2.08564	3.06561	2.77983	2.82138	2.80094	0	2.72621
CGTGCCCTCCCGAAGA-1	2.22786	2.84155	2.94249	2.74022	2.86872	0	2.65102
CGTGCTGGCCTAGTCG-1	1.83205	2.07935	2.13765	2.16631	2.60889	0	2.56112
CGTGCTTCTACCTAAA-1	2.18404	2.95922	3.04909	2.73856	2.78551	0	2.82983
CGTGGCCGAATATCTA-1	1.88186	3.08387	2.91711	2.82322	2.8116	-6.66667e-09	2.79183
CGTGGTACCCAAAGGC-1	2.36471	3.13793	2.97959	3.03373	2.69391	0.636514	2.74147
CGTGTATGGGAGCTGA-1	1.56866	2.61292	2.79452	2.75212	2.92021	0	2.6148
CGTGTCCCATTCGCGA-1	2.31805	2.44381	2.6417	2.37122	2.85629	0	2.68351
CGTGTCTCGTTACGAC-1	1.85235	3.04761	2.99135	2.95584	2.87117	0	2.70358
CGTGTGTTAAACCCTG-1	2.08224	3.13429	2.90609	3.01389	2.86851	0	2.81361
CGTTAAACTAGTTAGG-1	0.822357	2.66812	2.30243	2.91013	1.89318	-7.5e-09	2.78828
CGTTAATGTCCCGACG-1	2.29889	3.18325	3.01527	3.05554	2.81741	0.693147	2.73793
CGTTAGCTCACAACTG-1	2.28824	2.28821	2.42356	1.82665	2.80726	-5e-09	2.83927
CGTTCAAGGAAACGGA-1	1.98991	3.16082	2.99106	2.81396	2.57696	0.693147	2.8203
CGTTCAGACCCGCGAA-1	2.22577	2.92719	2.91414	2.56585	2.78338	0	2.69691
CGTTCATGGTGCGCGT-1	0.510809	2.70965	2.29012	2.86717	1.80124	0.636514	2.7684
CGTTCTTCGCACACCT-1	2.03202	2.83294	2.89466	2.93616	2.63611	0.562335	2.78785
CGTTGAATACCGCGCT-1	2.20186	3.23443	3.02896	3.14588	2.88609	-2.22045e-16	2.80771
CGTTGAGCGACCGTCG-1	2.478	2.81621	2.64633	2.47505	2.90029	0	2.66006
CGTTGAGTAATTGCGT-1	2.00424	3.02043	2.92864	2.8819	2.88537	0	2.71107
CGTTGCCCGCGTGGGA-1	2.41357	3.08437	2.98437	3.00474	2.8037	-2.22045e-16	2.81206
CGTTGTAAGATTGATT-1	2.03766	2.47145	2.36652	2.31482	2.79282	0	2.67479
CGTTGTCGGCAATTGA-1	2.13867	3.06295	2.91217	2.77853	2.81177	0	2.81163
CGTTGTTTCAATTCCC-1	2.21823	2.70968	2.65415	2.02043	2.84719	-2.22045e-16	2.69988
CGTTTAAGCGGAGCAC-1	2.12094	2.96539	3.00886	2.84976	2.79915	0	2.79797
CGTTTACAAGGCAGCT-1	1.91316	2.93052	2.76225	2.7589	2.67731	-7.5e-09	2.69953
CGTTTCACTTCGGGCG-1	2.29495	2.72183	2.77043	2.55565	2.90067	-2.22045e-16	2.89425
CGTTTCGCTCATTACA-1	2.13922	2.81545	2.934	2.85101	2.83207	0.636514	2.61397
CGTTTGTGTAGAGGGT-1	1.98897	2.95161	2.82697	2.89304	2.85556	1.09861	2.79325
CTAAACGGGTGTAATC-1	2.2196	2.47087	2.70874	2.49419	2.8001	0	2.69856
CTAAAGAATGCCTACT-1	2.14284	2.65742	3.06584	2.81049	2.8371	0	2.6285
CTAAAGGATGAGATAC-1	2.21873	2.74545	2.88053	2.59264	2.84387	0	2.71487
CTAAAGGGAAATAGGA-1	2.25669	3.03806	2.98478	2.89786	2.89125	-2.22045e-16	2.63123
CTAAAGTCCGAAGCTA-1	2.21384	2.95927	2.7472	2.98473	2.71345	0	2.73987
CTAAATCCGGTGTACA-1	2.07295	3.14931	2.8521	3.04722	2.72355	0	2.85712
CTAAATCCTATTCCGG-1	2.3767	2.86428	2.79976	2.82885	2.85636	-2.22045e-16	2.58736
CTAACAGCACAATAAC-1	1.87187	2.42793	2.62902	2.5001	2.92126	0	2.9937
CTAACCGCGCGCCCGT-1	2.21194	2.53093	2.86881	2.86508	2.83959	0.562335	2.69728
CTAACGAAACTTGCTG-1	2.20079	2.8931	3.00839	2.89819	2.78914	0	2.79655
CTAACTGATAATCGCC-1	2.09578	3.26607	3.00567	2.98545	2.85638	-2.22045e-16	2.91286
CTAACTGGTCCGGTTC-1	1.76414	3.02026	2.85714	2.93925	2.70703	0	2.77822
CTAAGGGAATGATTGG-1	2.05481	2.55667	2.45975	2.6896	2.88897	0.693147	2.60341
CTAAGTACAGGGCTAC-1	2.23514	3.11243	2.95008	2.94324	2.88461	0.562335	2.8219
CTAATTCGCACGCGCT-1	2.15452	2.74768	2.876	2.31059	2.86792	-6.66667e-09	2.5153
CTAATTCTCAGATATT-1	2.21894	3.09453	2.89954	2.81238	2.85624	0.636514	2.68534
CTAATTTCAACAACAC-1	1.87704	3.16079	2.88996	3.08245	2.64528	-5e-09	2.73102
CTACAAGAAATAACCC-1	2.00852	2.99918	3.00776	2.87573	2.49172	-5e-09	2.74051
CTACACTAGCTTGTTC-1	2.14593	2.75775	2.79272	2.56932	2.89157	0	2.74709
CTACACTCGCAGATGG-1	2.04495	3.24989	3.06148	2.75534	2.87121	0	2.88341
CTACATATCGCGGGAC-1	2.17724	2.84587	3.02442	2.97963	2.59369	-2.22045e-16	2.71146
CTACCCTAAGGTCATA-1	2.42607	2.80871	2.87997	2.80587	2.87293	0	2.82746
CTACGAACTAGGTCGA-1	2.07969	2.84209	2.829	2.87347	2.8082	0	2.8266
CTACGACTAGCTATAA-1	2.22366	2.63264	2.89716	2.79323	2.88542	-2.22045e-16	2.98228
CTACGATCCTATCCTA-1	2.14438	2.68108	2.83679	2.91201	2.83276	-2.22045e-16	2.67908
CTACGCACGGAGTACC-1	2.08283	2.83899	2.73116	2.66566	2.85541	0	2.77853
CTACGCCATTTCCGAT-1	2.18003	2.60728	2.7467	2.77023	2.83467	0	2.75297
CTACGTGTTGCCACCA-1	2.07961	3.02081	3.00121	2.93004	2.69434	0	2.83238
CTACTATCATAGGTTT-1	0.788239	3.07802	2.62572	2.6807	2.31357	-2.22045e-16	2.74662
CTACTATCTTTCAGAG-1	2.27817	2.71853	2.81842	2.46001	2.86601	-5e-09	2.76741
CTACTCAAGGTATAGT-1	2.01718	3.25398	3.04363	2.93379	2.81563	0	2.73605
CTACTCTAGGCCCGGC-1	1.80372	3.18816	3.01656	3.04542	2.6968	0	2.7445
CTACTGCCACCTGACC-1	2.31126	2.81512	2.86427	2.62124	2.84753	0	2.70419
CTAGACATATATGTAG-1	2.09585	2.58449	2.75838	2.36479	2.78361	-5e-09	2.57469
CTAGACTGCATTTCGT-1	2.11282	2.82359	2.91664	2.68396	2.72442	-2.22045e-16	2.61774
CTAGATAAACTCCTCG-1	2.22043	2.73621	2.85486	2.69092	2.68521	0	2.73734
CTAGATGTGAGTGTAA-1	2.13659	2.54676	2.32357	2.5935	2.7662	0	2.52421
CTAGATTTACGACGGC-1	2.16343	2.55937	2.65831	2.56855	2.87996	-5e-09	2.59333
CTAGCAACTAATTTAC-1	2.20107	3.15753	3.01588	3.04867	2.6845	0	2.67185
CTAGCCACAGGCGAGC-1	2.23477	3.15309	3.00706	2.8444	2.63493	0	2.7567
CTAGCCCGGGAGACGA-1	1.80711	3.15066	2.85162	2.82063	2.45641	0	2.77893
CTAGCCGATGTTATGA-1	2.13747	3.05942	2.91725	2.63709	2.81387	0	2.82129
CTAGGCGCCCTATCAG-1	1.07955	3.0481	2.83894	3.04748	2.40504	0.693147	2.85164
CTAGGCGGCAGAGAAT-1	2.09777	2.60236	2.83037	2.37088	2.82995	0	2.76374
CTAGGGATAGGGACAA-1	2.04964	3.15426	2.96665	2.84961	2.47081	0	2.71656
CTAGGTCTGAAGGAAT-1	2.25888	2.87671	2.99387	2.7688	2.83183	-6.66667e-09	2.83171
CTAGGTTCGGACGTGA-1	2.26133	3.07943	2.93149	2.79582	2.85878	0	2.69862
CTAGTAGAAAGGGATT-1	2.11034	3.34598	3.06097	2.8871	2.85668	0	2.75617
CTAGTATTCGGAATTA-1	2.19722	2.57495	2.72963	2.587	2.86048	0	2.75749
CTAGTCACGTCTTAAG-1	2.22739	2.47057	2.70961	2.51714	2.84809	-2.22045e-16	2.69319
CTAGTGAAGGACAGGA-1	2.22923	2.76247	2.85251	2.48129	2.81321	-5e-09	2.65362
CTAGTTACAACCCGGT-1	2.05232	2.90709	2.90277	2.85039	2.93268	-6.66667e-09	2.81923
CTAGTTGGGCCCGGTA-1	2.16568	2.96671	2.98128	2.75824	2.89323	0.636514	2.72421
CTATAAGAGCCAATCG-1	2.02969	3.2817	2.959	3.00506	2.79788	0	2.76582
CTATACTTAAAGCGAG-1	1.70029	2.56592	2.085	1.83873	2.91896	0	3.0972
CTATAGGCGTTGATGT-1	2.37679	3.05892	2.9092	2.88713	2.85004	0	2.81185
CTATATCCAGCCTGGC-1	2.2959	3.2622	2.98503	2.97093	2.89965	0	2.87522
CTATCACAACGCTGGA-1	1.9147	3.1158	3.00035	2.78155	2.80727	0	2.74124
CTATCGACGAAATACA-1	1.66427	3.0977	2.89765	3.15748	2.66191	0.693147	2.90334
CTATCGGGTCTCAACA-1	2.0007	2.99123	2.9983	3.03069	2.84586	-5e-09	2.78629
CTATGAACACCTTGCC-1	2.08699	2.67096	2.48323	2.40913	2.75688	0	2.69217
CTATGCCCGAATGCAA-1	2.17516	2.82807	2.83261	2.59338	2.64897	1.03972	2.59273
CTATGGGAAGCGGAAT-1	1.98411	2.66171	2.60616	2.32802	2.85811	0.693147	2.48766
CTATGTCACTAGCCCA-1	2.12206	2.9302	2.9829	2.84558	2.85737	-6.66667e-09	2.66448
CTATGTCTATTGAAAC-1	1.92596	2.53646	2.47525	2.03666	2.61477	-2.22045e-16	2.71034
CTATGTGAGTCACGGC-1	1.42273	3.0258	2.82978	3.03237	2.37269	-6.66667e-09	2.812
CTATTCATGTGTCCCA-1	1.55464	3.0721	2.87604	3.15019	2.92172	-2.22045e-16	2.62784
CTATTGTGTTTGGTCA-1	2.10256	2.94353	3.03319	2.9024	2.89849	-6.66667e-09	2.84917
CTATTTGCTTGGAGGA-1	2.26776	2.95339	2.97505	2.73053	2.88827	-2.22045e-16	2.71113
CTATTTGGTTACGGAT-1	1.71532	3.11324	2.93843	2.87043	2.91384	0.636514	2.68576
CTCAAACCACTGCCCG-1	2.20489	2.73319	2.78126	2.6704	2.65867	0.693147	2.56206
CTCAACTAACCCGGAT-1	2.09733	2.5961	2.68674	1.88953	2.66718	0	2.78725
CTCAAGACATTAGCGC-1	2.1451	3.06372	2.97995	2.92559	2.87806	-6.66667e-09	2.74177
CTCACATTTACTAAAT-1	2.42731	3.03805	2.91573	2.56169	2.83531	0	2.73759
CTCACTGTGATACTTA-1	1.98614	3.13294	2.91572	3.08914	2.55997	0	2.8102
CTCACTTGGCTGGTAA-1	2.21469	2.90987	2.79422	2.71365	2.86079	0	2.80815
CTCAGAGCTAATGTCG-1	1.84802	3.19622	2.92873	2.82924	2.8724	0	2.64771
CTCAGCAGACTGCCGA-1	2.16569	2.99626	3.01893	2.8304	2.8236	0	2.68343
CTCAGGACTCACCTGT-1	2.16092	2.82242	2.94038	2.70903	2.8081	-5e-09	2.76336
CTCAGTCACGACAAAT-1	2.27453	3.1554	2.89751	2.70428	2.7591	-2.22045e-16	2.7715
CTCATGGCTCACAATC-1	2.33832	3.11704	3.03849	2.93576	2.80068	0.693147	2.79721
CTCATGGTAATTTGCG-1	1.87806	3.11935	2.87013	3.02597	2.73176	0.693147	2.83061
CTCATTGCTCTAACAA-1	1.24923	3.03909	2.78504	3.13194	2.39416	0	2.79847
CTCATTTGATGGGCGG-1	2.32316	3.05462	3.11114	2.95245	2.8659	-2.22045e-16	2.66214
CTCCCAATGAGTCGCG-1	1.75005	3.07909	2.94442	2.63093	2.69506	1.03972	2.77797
CTCCCTCCTTTCGATC-1	0.746425	2.63046	2.26507	2.94188	1.60553	0.693147	2.71722
CTCCGCCCACATGAGG-1	2.33382	3.23595	3.06848	2.89363	2.85418	0.693147	2.84338
CTCCGGCCTAATATGC-1	2.29992	2.77973	2.86109	2.38228	2.8525	0	2.67339
CTCCGGCTTGTAGACA-1	2.17646	2.51839	2.53165	2.13675	2.7489	0.636514	2.7044
CTCCTAAGTTATGTCT-1	2.09267	3.08605	2.92509	3.1208	2.75558	0.693147	2.802
CTCCTAGTAATCGTGA-1	1.9921	3.07422	2.96897	2.5359	2.49744	0	2.8659
CTCCTCCAGCTCACAC-1	2.37633	3.1605	2.99053	3.04592	2.73372	0.693147	2.81638
CTCCTTTACGCAAGTC-1	2.37727	3.04761	2.94883	2.89979	2.77517	-2.22045e-16	2.7389
CTCGAATGGAACGTAT-1	2.16968	2.99814	3.02023	2.87591	2.74276	0	2.77915
CTCGAGACATACGATA-1	2.09395	2.87511	2.79671	2.80098	2.59859	-6.66667e-09	2.64624
CTCGAGGCAAGTTTCA-1	2.07104	3.22289	2.90992	2.93129	2.90185	0	2.73402
CTCGAGGTCGAACAGT-1	2.10176	2.81401	2.68176	2.64465	2.80053	-2.22045e-16	2.63957
CTCGATATTTGCGAGC-1	1.31381	3.32973	3.0433	3.05608	2.7554	-2.22045e-16	2.80866
CTCGCACCTATATAGT-1	1.62266	3.12567	2.87387	3.03158	2.63994	0	2.85797
CTCGCATTGCATAGCC-1	2.20567	1.77228	2.29462	2.77186	2.91845	-2.22045e-16	3.06853
CTCGCCGAATGTAGGG-1	2.16485	3.04988	2.89414	2.97482	2.7589	0	2.83229
CTCGCTAGGTAAGCGA-1	2.17148	3.2084	2.90078	3.00027	2.89603	0	2.78804
CTCGGGCATCGTCGGG-1	1.97547	2.67447	2.77557	2.8252	2.83589	0	2.78691
CTCGGGTTCTCTGGCC-1	2.10926	3.2382	3.00049	2.85628	2.78589	0	2.84672
CTCGGTACCACTGCTC-1	2.31034	3.05418	2.91307	2.85605	2.88577	-2.22045e-16	2.72583
CTCGGTCCGTAGCCTG-1	2.25463	3.22898	3.01577	2.96205	2.83391	0	2.82423
CTCGGTTGTCGGCCCT-1	1.71163	3.04605	2.97686	2.87208	2.6427	-2.22045e-16	2.73654
CTCGTCGAGGGCTCAT-1	2.06798	3.14184	3.0579	3.14656	2.53748	0.693147	2.8776
CTCGTCTGTGCCTTCG-1	2.05534	2.61986	2.86712	2.42497	2.87712	-2.22045e-16	2.62094
CTCGTGGCACTGAAAG-1	2.28271	3.21525	3.09338	2.97616	2.85548	0	2.75332
CTCGTTACGGCTACCA-1	2.14849	2.9609	2.93478	2.86336	2.82892	-2.22045e-16	2.85901
CTCGTTTCTAATGTTT-1	2.22501	3.11256	2.94978	2.96822	2.69501	-2.22045e-16	2.77231
CTCTAACACCGGCAGC-1	2.06222	2.85308	2.75427	2.80739	2.89936	0	2.6292
CTCTAATGCATTGATC-1	2.20545	3.06178	2.83388	2.74126	2.78627	0	2.73779
CTCTACACTGGCGATT-1	2.08444	3.12916	2.90963	2.90741	2.61956	0	2.75997
CTCTACATCCTGCGTG-1	2.04677	3.16637	2.83637	3.01115	2.81433	0	2.82655
CTCTAGCCCTCGGAAA-1	1.9067	2.60492	2.43203	2.55366	2.55214	0	2.56468
CTCTATTTGGCTGCAG-1	1.25976	2.8457	2.7563	2.87899	2.85812	0.500402	2.79744
CTCTCACAATCGATGA-1	2.2287	2.67484	2.76273	2.74147	2.86336	0.636514	2.68264
CTCTCGATGTGCGCCT-1	1.82557	2.50061	2.45928	2.47302	2.82176	0	2.686
CTCTCTAACTGCCTAG-1	0.640166	2.78648	2.36428	2.84129	1.91613	0	2.80159
CTCTGCAGGCATTCTT-1	2.14507	2.99511	2.91391	2.77863	2.76046	-2.22045e-16	2.67341
CTCTGCGAAGCAAGCA-1	2.07446	3.07446	3.06331	3.10865	2.67382	0.693147	2.82167
CTCTGGACGCCTGGTG-1	2.2643	2.98791	2.83677	2.86459	2.88932	-5e-09	2.60274
CTCTGTCCATGCACCA-1	2.14951	2.78862	2.65411	2.42038	2.90711	0	2.53455
CTCTGTGCCTGCTATG-1	2.0748	2.51033	2.82017	2.68304	2.78838	0	2.67334
CTCTGTTTGAGGATTC-1	2.12992	2.98037	2.98542	2.99219	2.83709	1.03972	2.77169
CTCTTCTATTGACTGG-1	2.02158	3.14036	2.9605	3.09454	2.79571	-2.22045e-16	2.81378
CTCTTCTGGAAGTTAG-1	2.23037	3.00159	2.82078	2.91263	2.83189	0	2.72627
CTCTTGTCCCGCTTGG-1	1.42467	3.19735	2.95522	3.14599	2.74768	0.673012	2.80524
CTGAAAGAGATCCGAC-1	2.21561	2.58653	2.71197	2.55283	2.79464	-2.22045e-16	2.64848
CTGAATCCGAGACCTC-1	2.25814	3.2415	3.02887	2.91544	2.87572	0.693147	2.90235
CTGAATTTATTGCCAG-1	2.02591	2.95755	2.97019	2.97347	2.7286	0.693147	2.61604
CTGACTGCGCAGCTCG-1	1.95727	2.4857	2.41199	2.44371	2.76886	-2.22045e-16	2.61158
CTGAGAAAGTTCGGCG-1	0.536787	2.70012	2.23546	3.03064	2.01118	0.636514	2.85231
CTGAGCAAGTAACAAG-1	2.21234	2.88005	2.96959	2.68778	2.63076	0	2.84468
CTGATAGTGTATCTCA-1	2.19197	2.95734	2.86432	2.69318	2.7721	0.636514	2.66186
CTGATCCCTTTATGCA-1	2.04913	2.63849	2.51427	2.68923	2.85483	0	2.69834
CTGCAAATGGGCTCCA-1	1.90631	2.70143	2.52755	2.14483	2.73039	0	2.72983
CTGCAAGCACGTTCCG-1	1.76569	3.10222	2.78738	3.04543	2.57913	-2.22045e-16	2.67703
CTGCACAACTACATAT-1	1.69437	3.12508	2.94687	2.99649	2.71199	-6.66667e-09	2.79157
CTGCACCTAGTCCACA-1	2.08606	3.01872	2.86882	2.05971	2.72231	0	2.74372
CTGCACCTGGAACCGC-1	1.72886	3.10017	2.7885	3.13181	2.48599	0	2.82308
CTGCACTCCAGTACAG-1	2.05041	3.1137	3.11671	2.99284	2.89637	-5e-09	2.82685
CTGCAGAGAATCAGAG-1	2.08089	3.15748	3.01423	2.98117	2.75325	-2.22045e-16	2.86948
CTGCCAAGGTTGGAAG-1	1.52308	2.7327	2.75345	3.03036	1.8491	1.38629	2.84283
CTGCCATGCATCACAT-1	2.1856	3.05714	2.9422	2.98349	2.89143	-2.22045e-16	2.79404
CTGCCTAGCCACCAAG-1	2.28669	2.81363	2.9468	3.03623	2.86094	-5e-09	2.72523
CTGCCTTTAATACCTT-1	2.13852	2.51168	2.87963	2.61814	2.83988	0	2.76576
CTGCCTTTCTAGTAAA-1	2.12264	2.95248	2.88105	2.4148	2.77376	0	2.77354
CTGCGACCTCGCCGAA-1	1.09491	2.75407	2.53935	2.8093	2.3773	0	2.64776
CTGCGATTTCGAGATT-1	2.28784	3.15213	3.00911	2.81814	2.87835	0	2.85825
CTGCGGGTGAAATGTT-1	2.03524	3.03773	2.96677	2.96129	2.67735	-2.22045e-16	2.78364
CTGCGGTAGTCACGTG-1	2.14583	2.84985	2.92343	3.01783	2.81773	0	2.68712
CTGCGTTACGATATAA-1	2.39669	2.62634	2.71901	2.5877	2.85619	0	2.87355
CTGCTCTGACGGCAAA-1	2.28136	3.10114	2.90616	2.7366	2.81352	0	2.75799
CTGCTGAGGCCACGAA-1	1.36272	2.9474	2.74437	2.94578	2.42253	1.03972	2.74417
CTGCTTGGCGATAGCT-1	1.90245	3.01526	2.73142	3.06873	2.81637	-2.22045e-16	2.76465
CTGCTTTATGTCCGCG-1	2.18051	3.0285	2.75055	2.89267	2.77882	1.09861	2.76471
CTGGAAATGGATGCTT-1	2.26642	2.91981	2.86013	2.96933	2.79036	-2.22045e-16	2.65889
CTGGAAGACACGGTGG-1	2.127	3.2089	3.0669	3.07429	2.81482	-7.5e-09	2.81836
CTGGACGCAGTCCGGC-1	1.63177	3.05757	2.81756	3.07503	2.40328	-5e-09	2.73822
CTGGATTTACACTTGA-1	1.52063	3.13795	2.9102	3.016	2.92237	-2.22045e-16	2.84825
CTGGCATCCGAATGAG-1	1.75817	2.96306	2.83792	2.97048	2.24324	-5e-09	2.66863
CTGGCGACATAAGTCC-1	2.08138	2.65694	2.74561	2.70061	2.83979	-5e-09	2.72157
CTGGCGCACAGGTCTG-1	2.17633	3.10889	3.04353	3.04595	2.86056	-6.66667e-09	2.72607
CTGGCGGGAATAAGTA-1	1.94304	3.12344	2.91221	3.04618	2.68157	-2.22045e-16	2.78323
CTGGCTCCTGCGGGAT-1	2.20735	2.66619	2.80553	2.49314	2.82228	0	2.774
CTGGCTGATTCATCCT-1	2.14516	3.13009	3.11952	3.25613	2.87522	0.636514	2.75095
CTGGCTGCTAACGTAA-1	2.19194	3.02409	3.09158	2.94261	2.57649	0	2.8687
CTGGCTGGTTGTCAGT-1	1.43407	3.11325	3.00329	3.15588	2.79543	0.693147	2.7885
CTGGGATAAATAATGG-1	2.27415	3.07126	2.79663	3.00525	2.86921	0.693147	2.71257
CTGGGATACGCTACCC-1	1.85988	3.09071	3.04749	3.029	2.79032	0	2.78902
CTGGGATCGCCCAGAT-1	1.77821	2.23651	2.11935	2.27089	2.52319	0	2.54656
CTGGGCCTGCTATATC-1	2.34089	3.10319	2.94647	2.67621	2.85497	-7.5e-09	2.83039
CTGGGCGGCCAAATGT-1	2.22514	2.68601	2.77489	2.8861	2.75733	0	2.80504
CTGGGCTATCCTTTGG-1	1.93413	2.83497	2.79909	2.92159	2.84465	-2.22045e-16	2.65227
CTGGGTAGGCAGTTAA-1	2.33273	2.99195	2.95705	2.93127	2.88474	0	2.64833
CTGGGTTGAGTTAAAG-1	1.96058	3.02806	3.03306	3.07984	2.44382	0.636514	2.8019
CTGGTAAAGTGTGGGC-1	2.21403	2.99053	2.86778	2.2968	2.69236	0	2.71386
CTGGTAACACATAGAA-1	1.99769	2.40933	2.16969	2.49601	2.78534	0	2.61992
CTGGTAACGAGCTCTT-1	2.0495	3.21721	3.02203	3.08577	2.81728	-2.22045e-16	2.79304
CTGGTCATTCCAATCC-1	2.23688	3.04416	2.9062	2.76399	2.71729	-6.66667e-09	2.74033
CTGGTCCTAACTTGGC-1	1.51539	3.05067	2.94202	2.8224	2.89294	0	2.69247
CTGGTGAATGGGCCTA-1	2.01275	3.03959	2.68671	2.79975	2.91442	-2.22045e-16	2.86171
CTGGTTCAACGCATCA-1	1.98185	2.71736	2.97255	2.79063	2.70121	0	2.72034
CTGGTTTCGAGCAAGA-1	2.32216	2.87917	2.83376	2.65122	2.8342	0	2.75646
CTGTACTTCTTAGCAT-1	2.07537	2.8499	2.79598	2.85548	2.85863	-2.22045e-16	2.85653
CTGTAGCCATCTCACT-1	0.961836	2.79896	2.49557	2.94251	1.97624	0.562335	2.82842
CTGTAGTGAGGATCGA-1	2.24361	3.19882	2.89644	2.99762	2.68057	-5e-09	2.79599
CTGTATGGTGTAGAAA-1	2.06022	2.92129	2.8822	2.89462	2.77565	-2.22045e-16	2.75394
CTGTCAAATGGCTCGG-1	2.49504	3.01433	2.94603	2.63927	2.87562	0	2.71815
CTGTCACGCCAGGCGC-1	2.08679	2.74754	2.89901	2.93563	2.68211	0.636514	2.67634
CTGTGCAGGGTAGGTC-1	2.02105	2.40011	2.59749	2.00605	2.90636	-8e-09	2.5852
CTGTGGTCGGGAGATA-1	2.23644	3.1871	3.00071	3.0266	2.82842	1.09861	2.6708
CTGTTACCCAATCTAG-1	2.03392	2.9925	2.9196	2.81329	2.91936	-5e-09	2.89519
CTGTTCACTGCCTGTG-1	2.33384	2.79294	2.85226	2.39268	2.85741	0.693147	2.72524
CTGTTCATCTCACGGG-1	2.14454	3.01701	2.87399	3.14073	2.83194	0.693147	2.7209
CTGTTGTTCAGTCGTA-1	2.08342	2.92195	2.94693	2.73005	2.74931	0.950271	2.74472
CTTAACTTCGAAGTAC-1	2.24149	3.09466	2.94403	2.86724	2.83462	1.09861	2.73127
CTTAATCGACTTAGTA-1	2.07806	2.88709	2.91345	2.82235	2.83053	0	2.75444
CTTACACGGTATTCCA-1	2.17349	3.13081	2.8562	2.89211	2.838	0	2.79301
CTTACACTGGGAAATA-1	1.58869	3.13274	2.91866	3.0042	2.62055	-2.22045e-16	2.86463
CTTACATAGATTTCTT-1	2.27063	2.94674	2.74212	2.33211	2.92514	0	2.76862
CTTAGATGTTTCATCC-1	2.03347	3.08626	2.91405	2.85468	2.93668	0	2.92589
CTTAGCCTTCCACATG-1	1.75535	3.02355	2.90713	2.92902	2.59584	1.03972	2.81445
CTTAGGTATAGACCAG-1	1.89824	2.14184	2.27988	2.36001	2.92637	-5e-09	2.39514
CTTAGTAGGCCTACAG-1	1.9985	2.30777	2.3137	2.13342	2.8589	-2.22045e-16	2.55137
CTTAGTGTAGTAGCAT-1	2.0599	2.6874	2.6998	2.63603	2.87102	0	2.84377
CTTAGTTGAGGAATCG-1	2.21034	2.83196	2.97784	2.86688	2.77871	0.636514	2.84338
CTTATGCGCTCAGGGC-1	2.07685	2.33239	2.63063	2.02128	2.5972	0	2.53131
CTTATGTTGACTACCA-1	2.01889	3.1924	2.97963	3.07053	2.66131	0.693147	2.87831
CTTCAACTCCACTTGG-1	2.22666	2.98812	2.87051	2.77435	2.8982	-2.22045e-16	2.735
CTTCACGCCCTGGTAC-1	2.25034	2.88372	2.86722	2.76287	2.79218	0	2.67211
CTTCAGTGGTCGCCTA-1	2.08193	3.15674	2.9871	3.00267	2.84433	0	2.88749
CTTCAGTTGGACAACG-1	1.74559	2.32055	2.25159	2.15032	2.7505	0	2.56701
CTTCATAGCTCAAGAA-1	1.80459	2.72976	2.86112	2.65547	2.76678	-7.5e-09	2.73661
CTTCATCACCAGGGCT-1	2.18276	2.96527	2.86984	2.87643	2.90113	0	2.75679
CTTCATTGTCAGTGGA-1	1.6691	2.81761	2.63539	2.93375	2.82303	-2.22045e-16	2.84683
CTTCCGCTCCGTGAAG-1	1.49634	2.8307	2.63608	2.86286	2.48314	0.693147	2.70376
CTTCGATTGCGCAAGC-1	2.18598	3.18249	2.97395	2.8962	2.87691	0	2.71414
CTTCGGCCAATTGTTT-1	1.309	2.88607	2.66228	2.9383	2.51505	0	2.78471
CTTCGTAGATAGGTGA-1	2.05893	2.69843	2.62817	2.27005	2.80233	-2.22045e-16	2.62337
CTTCGTGCCCGCATCG-1	1.60564	2.09509	2.03386	2.21962	2.71646	0	2.53375
CTTCTATGTTGAAGTA-1	2.17988	3.0608	2.90218	3.03021	2.85684	-2.22045e-16	2.82141
CTTCTATTAATGCTAG-1	1.7166	2.93275	2.82885	3.06396	2.74165	0	2.6948
CTTCTGGGCGTACCTA-1	2.43703	3.12171	2.99604	3.00127	2.88997	-2.22045e-16	2.80369
CTTCTTACGTCGTATA-1	2.21399	3.14233	3.00162	3.06371	2.8572	-2.22045e-16	2.82878
CTTGACCCGAAAGATA-1	2.37843	2.90896	2.79871	2.46128	2.77599	0	2.63087
CTTGAGGTTATCCCGA-1	1.7985	2.70109	2.84079	3.09082	2.54888	-7.5e-09	2.83864
CTTGAGTTAGGGTAAT-1	2.36959	3.20092	2.96733	2.87599	2.87898	0	2.81437
[truncated: 2,040 more rows]

## Sheet: Mouse Brain
	Redeconve	cell2location	DestVI	CARD	NovoSpaRc	CellTrek	Tangram
AAACAAGTATCTCCCA-1	0.338566	1.73159	1.96837	1.68196	3.29907	0.37677	3.04569
AAACACCAATAACTGC-1	0.682339	2.3575	2.7021	1.19941	3.20453	0	3.48574
AAACAGAGCGACTCCT-1	0.466089	2.99696	2.49092	1.07755	2.88772	0	3.17475
AAACAGCTTTCAGAAG-1	0.775069	2.93119	2.47603	1.22713	2.96221	0	3.00331
AAACAGGGTCTATATT-1	0.587467	2.76421	2.47196	1.0944	3.37853	1.09861	3.34892
AAACATTTCCCGGATT-1	0.543827	1.70668	1.74158	1.75749	3.20721	0	3.27169
AAACCGGGTAGGTACC-1	0.494623	2.20485	2.20768	1.14786	3.43433	0.562335	3.01328
AAACCGTTCGTCCAGG-1	0.456333	2.55677	2.263	1.02628	3.45413	-5e-09	3.36376
AAACCTAAGCAGCCGG-1	0.724543	2.16425	2.50768	1.46959	2.91526	0	3.03884
AAACCTCATGAAGTTG-1	0.419364	2.47706	1.88552	1.09524	3.13685	0	3.13789
AAACGAGACGGTTGAT-1	0.799683	1.784	1.77676	1.74302	3.11461	-2.22045e-16	3.22862
AAACGGGCGTACGGGT-1	0.553332	1.88731	2.07732	1.62913	3.0536	0.37677	3.19028
AAACGGTTGCGAACTG-1	0.531167	2.35438	2.45266	1.05353	2.75992	0	3.45816
AAACTCGGTTCGCAAT-1	0.544309	2.06759	2.53523	1.32402	2.75193	-6.66667e-09	3.33834
AAACTGCTGGCTCCAA-1	0.702213	1.85964	1.64845	1.44903	3.02005	-2.22045e-16	2.10851
AAACTTGCAAACGTAT-1	0.468096	2.85545	2.23398	1.04405	3.41113	-6.66667e-09	3.39215
AAAGAATGTGGACTAA-1	0.583598	1.71733	1.80484	1.4418	2.54141	0	3.10513
AAAGACCCAAGTCGCG-1	0.549841	2.46715	2.07779	1.24936	3.13296	0	3.04061
AAAGACTGGGCGCTTT-1	0.421293	2.32708	2.08378	0.926204	3.26268	-8.57143e-09	2.97947
AAAGGCTACGGACCAT-1	0.700827	2.92408	2.89253	1.34341	3.24207	-2.22045e-16	3.35997
AAAGGCTCTCGCGCCG-1	0.632455	2.34681	2.55449	1.44227	3.35092	0.950271	3.2049
AAAGGGATGTAGCAAG-1	0.397606	2.01409	1.93168	1.32059	3.45384	0.693147	3.08689
AAAGGGCAGCTTGAAT-1	0.620255	2.15865	1.65255	1.38495	3.39577	0	3.2109
AAAGTAGCATTGCTCA-1	0.729981	3.03751	2.76746	1.2867	3.34727	0	3.1681
AAAGTCACTGATGTAA-1	0.455003	2.22174	1.93228	1.06202	2.87433	-2.22045e-16	2.96658
AAAGTCGACCCTCAGT-1	0.586067	2.66092	1.97469	0.998041	3.14405	-5e-09	3.33103
AAAGTGTGATTTATCT-1	1.33209	1.69214	1.75375	1.66442	2.96413	0.562335	3.001
AAAGTTGACTCCCGTA-1	0.521778	1.98029	2.14747	1.62319	2.95982	0	3.17078
AAATAACCATACGGGA-1	0.521745	3.00697	2.46529	1.07746	2.59896	0	3.20659
AAATACCTATAAGCAT-1	0.746559	1.64654	1.2241	1.44834	3.2475	-2.22045e-16	2.59734
AAATAGCTTAGACTTT-1	0.577652	0.707575	1.33255	1.83975	3.40025	0	2.8977
AAATAGGGTGCTATTG-1	1.16069	2.34748	2.29499	1.69471	2.91764	-6.66667e-09	2.87901
AAATCCGATACACGCC-1	0.553043	1.9746	1.84249	1.54662	2.9773	0	3.17248
AAATCGTGTACCACAA-1	0.691998	1.12835	2.02946	0.446044	3.11735	-2.22045e-16	1.71442
AAATCTAGCCCTGCTA-1	0.447398	2.04234	1.85054	1.60267	3.11584	0.9557	2.949
AAATGATTCGATCAGC-1	0.63828	2.78505	2.14653	1.38243	2.82212	0	3.36228
AAATGCTCGTTACGTT-1	0.754249	2.71496	2.31606	1.28189	3.21351	-2.22045e-16	3.01875
AAATGGCATGTCTTGT-1	0.453789	2.44458	1.7601	1.06868	3.30291	0	3.27168
AAATGGCCCGTGCCCT-1	0.443481	2.73248	2.45788	0.92121	3.29125	0	3.30131
AAATGGTCAATGTGCC-1	1.06172	1.78663	2.6092	0.768671	3.22178	0	2.97724
AAATTAACGGGTAGCT-1	1.18028	2.05508	3.18626	1.24931	3.12016	1.0114	3.05585
AAATTACACGACTCTG-1	0.57205	3.1126	2.63126	1.18021	2.85285	-2.22045e-16	3.31046
AAATTACCTATCGATG-1	0.916109	2.89045	2.73039	1.42508	3.38029	-2.22045e-16	3.31441
AAATTGATAGTCCTTT-1	0.535943	2.82691	2.69513	1.19618	3.3119	0.693147	3.31346
AAATTTGCGGGTGTGG-1	0.444929	2.51138	2.09947	1.01228	3.45545	-6.66667e-09	3.30257
AACAACTGGTAGTTGC-1	0.803812	1.50441	2.42164	0.621567	3.13581	-8e-09	2.06936
AACAATACATTGTCGA-1	0.8909	2.83129	2.44179	1.38216	3.30493	-8.57143e-09	3.42168
AACAATTACTCTACGC-1	0.357432	2.6666	2.22601	0.963878	3.35729	-5e-09	3.01751
AACACACGCTCGCCGC-1	0.80219	1.90814	2.12494	1.71383	2.95806	0	3.26577
AACACGACTGTACTGA-1	0.630667	2.76859	2.27469	1.1623	3.33998	-8.88889e-09	3.21915
AACACGAGACGCGGCC-1	0.429497	2.64853	2.54849	0.911305	3.43554	0	3.13928
AACAGCTGTGTGGCAA-1	0.810653	2.88084	2.65444	1.22694	3.42158	0	3.16456
AACAGGAAATCGAATA-1	0.442064	2.84765	2.54229	0.999961	3.18084	-6.66667e-09	3.19908
AACAGGATGGGCCGCG-1	0.49087	2.62565	2.29636	1.17605	3.43017	0	3.12295
AACATATCAACTGGTG-1	0.60439	1.85519	1.9716	1.43566	3.35613	-2.22045e-16	3.09751
AACATTGTGACTCGAG-1	0.418731	2.83782	2.74023	0.965566	3.42785	0	3.37639
AACCAAGACTTCTCTG-1	0.51891	2.98538	2.70902	1.07587	3.38154	0	3.35968
AACCATGGGATCGCTA-1	0.471748	2.11287	1.97041	0.963667	3.37983	-6.66667e-09	3.1147
AACCCAGAGACGGAGA-1	0.332725	2.28623	2.08297	1.32855	3.39709	0	3.10198
AACCCGACAACCCGTG-1	0.510509	2.76973	2.34126	1.13666	3.38251	0	3.25066
AACCCTACTGTCAATA-1	0.959888	2.28926	2.23723	1.73306	3.20986	-7.5e-09	3.22465
AACCCTGGTGGAACCA-1	0.992287	2.86016	2.4636	1.28519	3.1959	0	3.52578
AACCGAGCTTGGTCAT-1	0.672317	2.9835	2.52817	1.34523	3.44291	0	3.20418
AACCGCTAAGGGATGC-1	0.774928	1.46443	1.57165	1.82806	3.0285	-2.22045e-16	3.03748
AACCGTTGTGTTTGCT-1	0.444534	2.36576	1.7945	1.26487	3.40575	-2.22045e-16	3.11814
AACCTCGCTTTAGCCC-1	1.14671	1.93014	1.96397	1.53793	2.70325	-2.22045e-16	3.14752
AACCTTTAAATACGGT-1	1.11756e-06	1.3766	2.2863	0.176373	2.54353	0	2.29947
AACCTTTACGACGTCT-1	0.555013	2.90059	2.66846	1.1403	3.39467	0	3.2141
AACGATAATGCCGTAG-1	1.08871	2.26888	2.4456	1.39029	2.76157	0	3.1753
AACGATAGAAGGGCCG-1	0.331359	2.57754	1.94619	0.989656	3.11417	0	3.07791
AACGATATGTCAACTG-1	0.982584	3.21534	2.58913	1.31923	3.44142	0	3.11638
AACGCATGATCTGGGT-1	0.510874	3.05831	2.50484	1.51241	3.30296	-5e-09	2.92546
AACGCGACCTTGGGCG-1	0.454924	2.52664	1.92127	0.956914	3.44083	0	3.24707
AACGCGGTCTCCAGCC-1	0.411824	2.00777	1.89569	0.994021	2.81573	0	3.1091
AACGCTGTTGCTGAAA-1	0.4954	2.39447	2.40507	1.6544	2.96591	-5e-09	3.29168
AACGGACGTACGTATA-1	0.321448	1.7555	1.88201	1.51882	3.18651	0	2.944
AACGGCCATCTCCGGT-1	0.597696	2.03169	2.10508	1.74196	3.40448	0.636514	3.10442
AACGTACTGTGGGTAC-1	0.986738	2.3604	2.41713	1.55187	3.44368	0.693147	3.30262
AACGTCAGACTAGTGG-1	0.407164	2.65309	2.32677	1.00659	3.37049	-2.22045e-16	3.19349
AACGTGATGAAGGACA-1	1.05557	2.75161	2.28005	1.387	3.35415	1.03972	3.3701
AACGTGCGAAAGTCTC-1	0.292009	1.14068	1.12897	1.66962	3.155	-6.66667e-09	2.67351
AACTAGGCTTGGGTGT-1	0.808097	2.07963	2.37314	1.44372	2.89697	-2.22045e-16	2.9667
AACTCAAGTTAATTGC-1	0.664022	1.65661	2.71573	0.418065	3.03468	0.410116	2.47428
AACTCCAGAGCGTGTT-1	0.887696	1.79293	1.72702	1.64971	3.02533	0	3.1845
AACTCCTAATCCCATG-1	0.499704	2.72279	1.80928	1.03734	2.97148	-5e-09	3.30534
AACTCTCAATAGAGCG-1	0.398938	2.32138	2.02273	1.53106	3.3303	-2.22045e-16	3.04607
AACTCTCAGTGTGCTC-1	0.492422	2.39722	2.08893	1.05069	3.4541	0	3.18711
AACTGATATTAGGCCT-1	0.558619	2.88543	2.54316	1.24379	3.41633	0.673012	3.18389
AACTGGGTCCCGACGT-1	1.01863	2.26602	2.74976	1.07582	3.09468	-5e-09	3.31904
AACTTCTGCGTCTATC-1	1.04242	2.35606	2.25229	1.21239	2.81868	-2.22045e-16	3.20342
AACTTGCCCGTATGCA-1	0.482271	2.81171	2.5063	1.06681	3.38632	-2.22045e-16	3.16627
AAGACCCAACTGAACA-1	0.522137	2.96184	2.59704	1.05202	3.3912	-7.5e-09	3.41004
AAGACTGCAAGCTACT-1	0.413573	1.76227	1.87031	1.56167	3.0659	-6.66667e-09	3.03868
AAGAGATGAATCGGTA-1	0.481765	2.69694	2.37969	1.04134	3.40524	-2.22045e-16	3.24657
AAGAGCTCTTTATCGG-1	0.430788	1.56049	1.61234	1.64959	3.03819	-6.66667e-09	2.8422
AAGAGGATGTACGCGA-1	0.459819	2.61619	2.5663	1.10935	3.44343	-7.5e-09	3.12724
AAGAGGCATGGATCGC-1	0.397383	1.54534	1.64248	1.50301	3.23887	0.693147	2.81957
AAGAGGCCCTTTGGAA-1	0.655868	1.90097	2.28477	1.60723	2.53657	0	3.11907
AAGATGGCACCGGACC-1	0.865915	2.8302	2.4954	1.23001	3.4016	-8.57143e-09	3.36404
AAGATTGGCGGAACGT-1	0.879311	2.7835	2.712	1.43801	3.30031	0	3.44223
AAGCACCCTGCGTATC-1	1.05041	2.51462	2.49423	1.3997	2.66082	-5e-09	3.25383
AAGCATACTCTCCTGA-1	0.23138	1.85249	2.55727	0.65762	2.62768	-8e-09	2.57079
AAGCCGAAGCGGTTTA-1	0.641403	1.34677	1.82009	1.67201	3.1404	0.693147	2.94703
AAGCGTCCCTCATCGA-1	0.42201	2.57082	2.20251	0.994893	3.43924	-8.57143e-09	3.01275
AAGCTAGATCGAGTAA-1	0.687083	1.54732	2.71624	0.725347	2.84485	0	2.43549
AAGCTCGTGCCAAGTC-1	0.571388	1.87551	1.98975	1.58526	2.93148	-7.5e-09	2.88926
AAGCTCTTTCATGGTG-1	0.786421	2.00132	2.01857	1.52403	2.86252	-2.22045e-16	2.98882
AAGGAGCGGTTGGTGC-1	0.40961	1.62675	2.40904	1.93704	3.04481	0	3.00275
AAGGATCGATCGCTTG-1	0.459666	1.82076	1.72662	1.45279	3.29598	-2.22045e-16	3.15899
AAGGATGAGGGACCTC-1	0.702705	2.32654	2.42636	1.31073	3.32381	-5e-09	3.16072
AAGGCGCGTAAAGCTT-1	0.464332	2.64804	2.66695	1.04454	3.37367	0	3.12187
AAGGCTGTGCTCATCG-1	0.560064	1.87768	2.34375	1.91906	3.43974	0.693147	2.96812
AAGGGACAGATTCTGT-1	0.910549	2.70424	2.56752	1.54636	3.40052	0	3.20722
AAGGGACTATGCATTC-1	0.0966024	1.87238	1.4023	0.873115	3.43938	-2.22045e-16	3.1154
AAGGTATCCTAATATA-1	1.05037	2.79654	2.74028	1.40775	3.36926	-5e-09	3.3917
AAGGTGATAAACCAGC-1	0.409549	1.45024	1.67294	1.65366	3.12967	0.636514	2.99238
AAGTAGAAGACCGGGT-1	0.508017	2.80564	2.32578	1.15873	3.41306	0	3.17485
AAGTAGTGACGCGAGG-1	0.460925	2.75112	2.48767	1.10208	3.43832	-8.33333e-09	2.91306
AAGTCAATTGTCGTCA-1	0.323087	1.73147	1.92303	1.52226	3.1291	0	2.8263
AAGTGACGACCGAATT-1	0.413882	2.61461	2.51066	1.11509	3.38938	-5e-09	2.9548
AAGTGAGTCGGGTTTA-1	0.467628	2.51816	2.21084	0.981602	3.45259	-6.66667e-09	3.24101
AAGTGCAAAGGTAGAC-1	0.593296	2.68855	2.27325	1.26042	3.29089	0	3.32688
AAGTGCCTTGACTGTA-1	0.422419	1.52669	1.81382	1.95229	3.10167	0.693147	2.818
AAGTGCGTTAGAATCT-1	0.523965	2.74019	2.78728	1.11799	3.43818	-2.22045e-16	3.23922
AAGTGCTTCTCTATTG-1	0.420777	2.69484	2.29084	1.49741	2.97544	0	3.13379
AAGTGTTTGGAGACGG-1	0.977244	2.3586	2.82053	1.5589	2.82873	-5e-09	3.13658
AAGTTCACTCCAAGCT-1	0.427715	1.90964	1.94364	1.46704	2.87964	-2.22045e-16	3.09552
AAGTTCAGTCTGCGTA-1	0.415589	2.8387	2.64051	1.30815	3.35686	-5e-09	3.32531
AAGTTCGGCCAACAGG-1	0.578277	2.2002	2.38452	1.65413	3.43497	-7.5e-09	3.26388
AAGTTGTGATGTTATA-1	0.679188	1.78417	2.14039	1.92089	2.44476	1.05492	3.44691
AAGTTTATGGGCCCAA-1	1.86156e-06	1.28163	1.7953	0.081388	2.73918	0	3.20983
AATAACAACGCTCGGC-1	0.553044	1.93653	1.65633	1.01086	3.24891	0	2.90793
AATAACACTAGAACAA-1	0.519102	2.75788	2.47062	1.10942	3.30182	0	3.2596
AATACAATGTTTCAGG-1	0.460264	2.10329	1.84358	1.05219	3.36801	-2.22045e-16	3.00659
AATACCGGAGGGCTGT-1	0.236464	2.36065	1.69945	0.737294	3.29001	0	3.177
AATAGAACAGAGTGGC-1	0.504908	2.57189	2.04307	1.33472	3.12396	-5e-09	3.22979
AATAGAATCTGTTTCA-1	0.789783	1.57357	1.91146	1.74537	2.88012	0.636514	3.10738
AATAGTCCGTCCCGAC-1	0.556448	1.76028	2.25351	1.5586	3.31125	-2.22045e-16	3.15951
AATAGTCGCGAGTCGG-1	0.652557	2.16015	2.59587	1.22787	3.09596	0	3.46499
AATATCGAGGGTTCTC-1	0.553862	1.1662	1.44481	1.67477	3.31221	0	2.79258
AATATTGGAGTATTGA-1	0.512274	2.96804	2.25612	1.08516	3.3855	-5e-09	3.09247
AATCATGTAAAGACTC-1	0.911772	2.14477	2.81932	1.02557	2.69068	-5e-09	2.90298
AATCCAAGGGCCTGAG-1	0.527791	2.2172	1.9928	1.49677	3.33803	-2.22045e-16	3.09357
AATCGAGGTCTCAAGG-1	0.671818	1.82843	2.44305	0.993232	1.37707	0	3.05033
AATCGCCTCAGCGCCA-1	0.258964	1.28217	1.33182	1.59369	3.06576	-5e-09	2.93908
AATCGGGACACTACGA-1	1.09595	2.74394	2.2247	1.37754	3.0981	0.693147	3.27435
AATCGTGAGCCGAGCA-1	0.588032	2.09645	2.32795	1.54466	2.54507	0	3.03713
AATCTAGGTTTACTTG-1	0.643192	2.0034	2.63106	1.16505	2.79811	-2.22045e-16	3.2724
AATCTCTACTGTGGTT-1	0.608646	3.07243	2.41256	1.16768	3.09656	-2.22045e-16	3.18968
AATCTGCGTTGGGACG-1	0.573536	1.98332	2.23075	1.52773	3.25206	-2.22045e-16	3.096
AATCTGGCTTTCTAGT-1	0.907666	2.28684	2.63411	1.36829	2.9758	-2.22045e-16	3.21376
AATGACAGCAATGTCT-1	0.583555	2.76036	2.85526	1.28908	3.29583	-8e-09	3.24812
AATGACGTAGGATGTC-1	0.469626	1.38366	1.53614	1.77686	2.97867	0	2.86778
AATGACTGTCAGCCGG-1	0.601287	2.64731	2.65964	1.36299	3.29529	0.950271	3.13901
AATGAGTTCGCATATG-1	0.646956	2.12432	2.37013	1.23441	2.73722	0	3.13728
AATGATGATACGCTAT-1	0.585973	2.27155	1.94624	1.39299	3.38747	0.693147	3.18009
AATGATGCGACTCCTG-1	0.6764	1.46928	2.44991	0.290915	2.78787	0	2.36205
AATGCAACCGGGTACC-1	0.834601	2.5923	2.79619	1.46594	3.06871	-2.22045e-16	3.35321
AATGCACCAAGCAATG-1	0.534575	2.4575	2.30357	1.29076	3.36182	0	3.00184
AATGGTCCACCGTTCA-1	0.3734	2.21527	1.95931	0.969013	3.41099	-5e-09	3.19794
AATGGTTCTCACAAGC-1	0.359216	1.97062	1.57008	1.57741	3.30403	0.673012	3.07118
AATGTGCCCGAGGTGT-1	0.550997	2.83709	2.9958	1.21993	3.35311	0	3.31358
AATGTGCTAATCTGAG-1	0.385283	2.27506	2.25385	0.929298	3.41727	0	3.21972
AATGTTGTCGTGAGAC-1	0.607164	1.92527	1.68194	1.49254	2.58473	0	3.1612
AATTAAAGGTCGGCGT-1	0.966428	1.41658	2.19445	0.745844	2.977	-2.22045e-16	2.51916
AATTAACGGATTTCCA-1	0.937214	2.42253	2.32202	1.56736	3.09974	-7.5e-09	3.26402
AATTAGCGCTGCAGCG-1	0.572831	1.05361	2.13502	0.0812266	2.79833	0.562335	2.03847
AATTCATAAGGGATCT-1	0.505607	1.09201	1.16652	1.45715	2.88903	-5e-09	2.78685
AATTCCAAGCATGTAC-1	0.397112	2.47191	2.41461	1.13174	3.06881	0	3.29516
AATTCTAGAGTTAGGC-1	0.692739	1.26499	2.29513	0.602857	2.74918	-5e-09	2.66539
AATTGAACGCTCTGGT-1	0.333656	1.50036	1.5649	1.66284	2.94577	0.500402	2.97663
AATTGCAGCAATCGAC-1	0.536183	1.80356	2.02404	1.69512	2.82802	-5e-09	3.30133
AATTTGGGACATAGTA-1	0.560433	2.98832	2.25118	1.09802	3.1127	-2.22045e-16	3.21772
AATTTGGTTCCAAAGA-1	0.486677	2.50371	2.07411	1.05587	2.8167	0.693147	3.25438
ACAAAGCATGACCTAG-1	0.534648	1.70269	1.88515	1.79796	3.05255	0	3.26098
ACAAATCGCACCGAAT-1	0.884473	2.1002	2.16438	1.5007	2.87717	-2.22045e-16	3.0452
ACAAATGGTAGTGTTT-1	0.472006	1.6136	1.69894	1.70527	3.03213	0.636514	3.20175
ACAACAGCATGAGCTA-1	0.43034	1.85974	1.99254	1.35467	3.13714	-6.66667e-09	2.9071
ACAACGGTCCCTGCGA-1	0.301061	2.49502	1.97721	1.06566	3.35606	-6.66667e-09	2.94914
ACAAGCAGTGCCTAGC-1	0.436424	2.97963	2.80335	1.07296	3.41326	0	3.15057
ACAAGGAAATCCGCCC-1	0.521734	1.55698	1.5933	1.48836	3.12141	0	2.81869
ACAAGGACAAGAGGTT-1	0.603588	2.76675	3.00976	1.37291	3.25245	-7.5e-09	3.06094
ACAAGGATGCTTTAGG-1	0.692736	1.69105	1.57158	1.77338	1.76125	-2.22045e-16	3.13963
ACAAGGGCAGGCTCTG-1	0.159577	1.38868	1.41996	1.49054	3.00208	-5e-09	2.78454
ACAATAGTCGTACGTT-1	0.29236	2.41626	1.84697	0.842717	3.4207	-8.33333e-09	3.16624
ACAATCCATTTAAACC-1	0.454571	2.45592	2.1526	0.971298	3.44873	-2.22045e-16	3.13833
ACAATGAATACGGAGA-1	0.583162	3.03763	2.66881	1.29362	3.43479	-7.5e-09	3.24364
ACAATTGTGTCTCTTT-1	0.390007	1.84298	2.07601	1.56677	3.00017	-2.22045e-16	3.00253
ACAATTTAGGAGGCTC-1	0.750374	2.64023	2.44728	1.53707	3.10787	0	3.48167
ACAATTTGAGCAGTGG-1	0.616776	2.4862	2.32932	1.26401	3.37075	1.09861	3.03817
ACACAAAGACGGGTGG-1	1.10189	1.74803	2.48654	0.863856	3.22299	-2.22045e-16	2.90741
ACACACCAGGACCAGT-1	0.527636	1.4179	1.78508	1.76016	3.0566	0.693147	3.16562
ACACACTTTCTACACG-1	0.386181	2.78422	2.31886	1.208	3.41665	-2.22045e-16	3.16928
ACACCCAGCATGCAGC-1	0.793369	1.5868	2.58619	0.838307	2.91288	0	2.51951
ACACCCGAGAAATCCG-1	0.273889	2.59096	2.22985	1.22095	3.38442	0	3.17995
ACACCTTAAGTAGGGC-1	0.42264	2.79015	2.4972	1.11919	3.18111	-8e-09	3.085
ACACCTTACTACTTGC-1	0.234978	1.16121	1.83616	1.38875	2.82992	-2.22045e-16	3.30957
ACACGAGACTCCTTCT-1	0.649705	1.98772	2.09837	1.49723	3.15253	0	2.95641
ACACGGCACTATGCAT-1	1.02931	2.22304	2.6262	1.3091	3.09306	0	3.10367
ACACGGGAACTTAGGG-1	0.471861	2.07742	2.04714	1.05921	3.11442	-7.5e-09	3.06203
ACACGTAGGCCACAAG-1	0.687391	2.36783	2.33772	1.49131	2.33303	0	3.36999
ACACTGATCAAGGTGT-1	0.60867	2.6116	2.17126	1.23286	2.95319	0.636514	3.18701
ACAGAACTGAGAACAA-1	0.617264	2.64783	3.03137	0.979664	3.4231	0	3.24989
ACAGATTAGGTTAGTG-1	0.285259	1.6532	2.38608	0.864467	2.84923	0	3.30635
ACAGCATAGAGCCAGT-1	0.472889	2.38009	2.07889	1.10206	3.39227	-5e-09	3.24953
ACAGCGACATTCTCAT-1	0.580452	1.82366	2.17934	1.59948	3.12985	-2.22045e-16	3.33516
ACAGCGCACCCGCAGC-1	0.539919	2.76602	2.35318	1.05383	3.33662	-8.57143e-09	3.23885
ACAGGCACGGATCCTT-1	0.481879	1.75273	1.73811	1.51591	3.27546	0	3.09547
ACAGGCTTGCCCGACT-1	0.81664	2.54514	2.34514	1.846	2.78109	0	3.22847
ACAGGTGGAGGTGAGG-1	0.669421	2.36398	2.10688	0.987344	3.45297	-5e-09	3.3062
ACAGTAATACAACTTG-1	0.479797	2.15866	2.21284	0.775752	3.24379	-6.66667e-09	3.30494
ACATAATAAGGCGGTG-1	1.07202	1.8426	2.84445	0.894453	2.85246	-2.22045e-16	2.62535
ACATCAGCTGGGACGC-1	0.449214	2.79874	2.32611	1.01959	3.36257	0.636514	3.15679
ACATCCCGGCCATACG-1	0.471768	1.94061	2.13692	1.47498	3.27518	-6.66667e-09	3.17946
ACATCCTGGTAACTGT-1	0.543964	1.81738	2.09566	1.87932	3.11157	1.09861	2.90238
ACATCGATCGTTTACC-1	0.448	1.75796	1.82011	1.53201	2.82783	-5e-09	2.51804
ACATCGGTCAGCCGCG-1	0.598958	1.60901	1.84438	2.00035	3.25228	0.661563	2.95745
ACATCGTATGCAATGG-1	0.543729	1.47006	1.39524	1.52398	2.67413	-8e-09	2.41308
ACATCGTTAACCTAGT-1	0.600211	2.55245	2.08368	1.25931	3.28131	0.682908	3.24202
ACATGGCGCCAAAGTA-1	0.692912	1.9125	1.96512	1.66099	3.44367	0	3.0478
ACATTAGTTTATATCC-1	0.555613	0.952699	1.96023	0.444152	2.68854	-2.22045e-16	1.52967
ACATTTGAAACCTAAC-1	0.904886	2.09443	2.01624	1.11448	2.32066	0	3.16148
ACCAACACCACACACT-1	0.440924	2.52628	2.19092	1.26427	3.18822	-6.66667e-09	3.32202
ACCAACCGCACTCCAC-1	0.470583	1.72832	1.79537	1.71539	3.11003	0	3.29422
ACCAACGCTTATTTAT-1	0.527473	2.40163	2.03293	1.39099	3.11005	0.636514	3.37813
ACCAAGAACGCGTGTC-1	0.456298	2.77202	2.29015	1.08232	3.36625	-5e-09	3.04108
ACCAAGTCATCGGCAG-1	0.534397	1.72046	1.46306	1.59993	2.79478	0	3.2565
ACCAATATGCAAGTTA-1	0.784511	2.05787	1.98356	1.58688	3.14939	-2.22045e-16	2.98302
ACCACAAGTTTCTATC-1	1.05133	1.03233	1.57687	0.173427	0.951553	0.636514	3.25301
ACCACACGGTTGATGG-1	0.693149	0.79418	2.08205	0.10612	1.34473	0	2.0581
ACCACCAATGTAACAA-1	0.34116	1.67377	1.82045	1.64835	3.4369	0	3.09356
ACCACGTGCAGCTATA-1	0.772959	1.756	1.75634	1.43411	2.96464	0	2.63427
ACCAGTGCGGGAGACG-1	0.615803	1.78244	1.95809	1.54478	2.98927	-2.22045e-16	2.99548
ACCATATCCGCAATAA-1	0.839437	1.87739	1.5803	1.73074	3.08918	0	3.0301
ACCATCCGCCAACTAG-1	0.454338	2.50495	2.08548	1.03236	3.1609	0	3.17998
ACCATCGTATATGGTA-1	0.497873	1.84717	2.25779	1.87608	3.35262	0.562335	3.0917
ACCCAACGCCCGTGGC-1	0.554801	1.80634	2.05685	1.43601	3.12052	-8.57143e-09	3.16654
ACCCACCTACATGCTC-1	0.531219	2.42226	2.15908	1.28512	3.40328	-5e-09	3.25302
ACCCATCTTGAGGGTA-1	0.875228	1.61668	2.3828	0.960217	2.965	0.500402	2.52714
ACCCATTTGTCCCTCT-1	0.51698	1.72014	1.73286	1.55832	3.15459	-2.22045e-16	3.00637
ACCCGAGCGAAATTAC-1	0.54429	2.40821	2.42687	1.01809	3.41793	0	3.24984
ACCCGGAAACTCCCAG-1	0.930076	2.05578	3.00027	1.0572	3.03203	0	2.70569
ACCCGGATGACGCATC-1	1.06459	2.609	2.4434	1.82106	3.04724	0	3.19646
ACCCGGTTACACTTCC-1	0.887602	1.20189	2.32616	0.652364	2.93692	-2.22045e-16	1.98502
ACCCGTGTCATCAGTA-1	0.55124	1.81146	2.50781	1.58038	3.3423	-5e-09	3.40615
ACCCTATGCCATATCG-1	0.521828	2.56764	2.35357	1.0907	3.44414	0	3.2275
ACCCTCCCGTCAGGGC-1	0.500348	1.81298	2.04092	1.468	3.23302	0	3.337
ACCCTCCCTTGCTATT-1	0.496905	1.95283	2.39599	1.75778	2.67448	0.636514	3.19953
ACCCTTCATCTGCGAA-1	0.453529	2.40749	1.58478	1.06705	3.41147	-6.66667e-09	3.0401
ACCGAAAGGGCCCTGC-1	0.598098	2.71108	2.1857	1.3107	3.38429	0	3.09943
ACCGACACATCTCCCA-1	0.432225	1.79258	1.74349	1.52484	3.46801	-5e-09	3.21849
ACCGACTGAGTCCCAC-1	1.07743	1.68461	2.54273	0.798965	2.98956	-2.22045e-16	2.61071
ACCGAGTCTCCTTATT-1	0.629019	1.05499	1.63339	0.211059	1.49692	0	2.54544
ACCGATGGTAGCATCG-1	0.517804	2.43513	2.37952	1.54415	3.23524	0	3.05182
ACCGCAATAACTGCCT-1	0.839078	2.3623	2.28556	1.41286	2.8522	-5e-09	2.82746
ACCGCGGTGGAAGTCG-1	0.398038	1.77506	1.93671	1.72253	3.19395	-7.5e-09	3.21478
ACCGGGCCTTTGTTGA-1	0.550526	1.92112	1.94651	1.43145	3.02461	-2.22045e-16	2.97467
ACCGTGACCACGTGGG-1	0.409577	2.60567	2.49957	0.925933	3.43098	0	3.24244
ACCTAAGTACCTTTCA-1	0.449305	2.45476	2.34243	1.04408	3.45001	-2.22045e-16	3.3053
ACCTAATCGACTTCCT-1	0.509807	2.60925	2.34772	1.03609	3.35721	-5e-09	3.06221
ACCTACTATAAATCTA-1	0.439163	2.54811	2.6017	1.27932	2.53795	0	3.1425
ACCTCCGCCCTCGCTG-1	1.43822	2.08024	2.44225	1.64867	2.62832	1.09861	3.40186
ACCTGCGTGTCATGTT-1	0.448433	2.5788	2.07688	0.871249	3.42356	-6.66667e-09	3.21618
ACGAAATGGGCGGCAC-1	0.64406	2.85783	2.37247	1.26443	3.41714	-2.22045e-16	3.28758
ACGACTCTAGGGCCGA-1	0.561815	1.84539	2.11162	1.50671	2.54677	0	3.24891
ACGACTGGTCATACTC-1	0.340651	2.4245	2.37235	0.89227	3.42277	-8.33333e-09	3.14972
ACGAGATATTTGCTTA-1	0.711297	2.81573	2.28753	1.30425	3.28788	0	3.28748
ACGAGGATACCACTCT-1	0.511728	2.92273	2.41946	1.22834	3.17981	0.562335	3.21802
ACGAGTACGGATGCCC-1	0.622088	2.28602	2.07692	1.3299	3.42326	0	2.81887
ACGATACATAGAACTA-1	0.572298	2.29304	1.71647	1.44238	3.33262	0	3.21814
ACGATCATACATAGAG-1	0.305005	1.59908	1.49212	1.07432	2.98201	-2.22045e-16	3.18939
ACGATCATCTTGTAAA-1	0.7375	2.56978	2.63102	1.68882	3.16891	0	3.29626
ACGATGCATATGTTAT-1	1.21965	2.2	2.81149	1.46956	3.28954	-6.66667e-09	2.92316
ACGATGGATCCGATGC-1	0.479152	2.47147	2.06309	1.04186	3.20771	-5e-09	3.19855
ACGCAAACTAATAGAT-1	0.445901	2.78934	2.54189	1.10948	3.44263	0.950271	3.39879
ACGCAATCACTACAGC-1	0.659026	2.78521	2.44032	1.24816	2.92957	0	3.19826
ACGCATACGTTTACTA-1	0.757494	2.23602	2.55173	1.58881	2.82776	-2.22045e-16	3.19653
ACGCATTCGTGAGTAC-1	1.01789	2.30414	2.4192	1.14969	2.87351	-6.66667e-09	2.86728
ACGCCAGATGATTTCT-1	0.542872	2.60003	2.38171	1.09887	3.28277	0	3.02753
ACGCCAGTGCGTTTGC-1	0.619854	1.86319	1.94574	1.49346	2.19355	0	3.14364
ACGCCGCTAGACGACC-1	0.822009	1.56524	1.64798	1.73128	2.97935	0	2.95604
ACGCGAAGTCAGACGA-1	0.721291	0.994271	2.02449	0.537266	2.76134	-7.5e-09	1.90219
ACGCGCTACACAGGGT-1	0.642022	2.55918	2.93299	1.42427	3.1634	-2.22045e-16	3.13891
ACGCGGGCCAAGGACA-1	0.461121	1.75539	1.46334	1.89572	3.17889	0	2.85876
ACGCTAGTGATACACT-1	0.820513	2.43241	2.25436	1.4326	3.435	0	3.31293
ACGCTGTGAGGCGTAG-1	0.458336	2.57002	1.99623	1.13049	3.39273	-6.66667e-09	3.31163
ACGGAACACGAGTGCC-1	0.64356	1.71321	1.96445	1.51731	2.20106	0	2.79073
ACGGAATTTAGCAAAT-1	0.825193	2.59122	2.31698	1.34514	3.36825	0	3.24914
ACGGACTCTCAAAGCG-1	0.727705	2.72761	1.97635	1.51359	2.50206	-5e-09	3.07331
ACGGAGCGCAAATTAC-1	0.441909	2.86299	2.3572	1.35071	3.31098	-6.66667e-09	3.26446
ACGGATGGTGCGGATA-1	1.15897	2.12885	2.26192	1.63295	2.82638	0	2.93204
ACGGCACTTGCTTGGG-1	0.659121	1.04291	2.22533	0.37091	2.81387	-7.5e-09	1.79173
ACGGCCAACATGGACT-1	1.02344	2.74851	2.81918	1.43222	3.30419	-5e-09	3.1321
ACGGCGACGATGGGAA-1	0.750883	1.86832	1.90357	1.43749	2.94783	-2.22045e-16	2.83146
ACGGGAGTGTCGGCCC-1	0.498988	2.66888	2.47806	0.86806	3.40465	-2.22045e-16	3.30857
ACGGTACAGTTCAATG-1	0.605455	1.79984	1.88665	1.51857	2.6338	0	2.95588
ACGTACAGATTTCTCT-1	0.524759	2.49961	2.03851	1.11443	3.35065	-2.22045e-16	3.23568
ACGTAGATTGCTGATG-1	0.888838	1.98951	2.1258	1.51221	3.03677	-5e-09	2.9972
ACGTATTACTCCGATC-1	0.197727	1.49492	1.82904	1.58614	3.1046	-6.66667e-09	2.7318
ACGTGCGCCTCGTGCA-1	0.490744	2.73483	2.47763	1.0171	3.36242	0	2.85909
ACGTTAATGTCGAAGA-1	0.8234	1.65851	1.47157	1.5085	3.10732	0	3.10295
ACGTTAGATTTGCCCG-1	0.777744	1.78252	1.96041	1.91461	3.14852	0	3.05055
ACGTTCCGCGCTCCGT-1	1.03205	2.70417	2.44993	1.61205	2.95539	-5e-09	3.36822
ACGTTCGTTCAGGAAA-1	0.502195	2.55936	2.46702	1.06609	3.44127	-6.66667e-09	3.1604
ACGTTCTGTACAAGTC-1	0.501821	1.91764	2.00929	1.64762	2.88642	0.636514	3.01834
ACGTTTAGTTGTGATC-1	0.489726	2.83056	2.33146	1.08726	3.40906	-2.22045e-16	3.15881
ACTACCAGCTCTCTGG-1	0.512937	2.7201	2.68784	1.37231	3.10601	-8e-09	2.89482
ACTACGCGTTAGAATT-1	0.814907	2.78279	2.92126	1.33969	3.08235	-7.5e-09	2.98132
ACTAGTTGCGATCGTC-1	1.0306	1.786	1.90171	1.79671	3.09059	0	3.17522
ACTATATGCTGTGTTC-1	0.470402	2.67009	2.38035	1.20685	3.31438	0	3.29446
ACTATCCAGGGCATGG-1	0.419172	1.91059	1.30531	1.50454	3.40131	0	3.1576
ACTATTCGTCCGTGGT-1	0.428978	2.93974	2.48009	1.07019	3.33144	-8.33333e-09	3.33612
ACTATTTCCGGGCCCA-1	0.558973	2.67011	2.62969	1.13553	3.40376	-6.66667e-09	3.22484
ACTCAAGTGCAAGGCT-1	1.00791	2.01182	2.15499	1.57777	2.87993	0	3.25116
ACTCAATAAAGGCACG-1	0.892102	2.87524	2.57025	1.30381	3.43682	0	3.19275
ACTCAGACCTGCTTCT-1	0.954643	2.4167	2.23274	1.45546	2.82979	0	2.08485
ACTCCAATATCATCAT-1	0.23805	2.08147	1.6421	0.81896	3.35046	-5e-09	3.11503
ACTCCCATTCCTAAAG-1	0.599397	2.63841	2.52007	1.01714	3.41556	-2.22045e-16	3.24073
ACTCCCGAATTCGTTT-1	0.701291	1.60685	1.9744	1.71249	3.37152	-5e-09	3.02102
ACTCCCTAATGCTAAA-1	0.566819	1.32315	1.85856	0.478918	2.78645	0	1.80142
ACTCCCTAGAATAGTA-1	0.891679	1.80297	2.27334	1.39978	2.81742	0	2.76117
ACTCCGGCCGACCACT-1	0.535987	1.81796	2.06196	1.46786	2.71665	0	3.12681
ACTCGCCGTTCGATAA-1	0.232132	1.43436	1.74265	1.78317	1.68968	0	3.48817
ACTCGTAACCCGTCCT-1	0.48336	2.76606	2.26758	0.923586	3.36314	0	3.21334
ACTCGTCAGTAATCCC-1	0.452596	1.61636	1.7139	1.61515	2.92411	0	3.01628
ACTCTCTGACTTAGGT-1	0.237582	0.986394	1.27268	1.70295	2.93149	-2.22045e-16	2.92397
ACTCTCTTATACACGA-1	0.937269	2.71644	2.2615	1.41745	2.93735	0	3.33717
ACTCTGACCTAATAGA-1	0.377477	1.70258	2.02026	1.61039	3.32144	0	3.30481
ACTCTTGTATAGTAAC-1	0.295296	1.18229	1.07615	1.34027	3.13696	0.995027	2.40642
ACTGAAACGCCGTTAG-1	0.814751	2.21863	2.03796	1.66054	3.04265	0	3.25193
ACTGAATGGCGAAAGT-1	0.23287	1.55972	1.60216	1.62965	3.01228	-6.66667e-09	2.64591
ACTGCCGTCGTAACTC-1	0.514732	2.59185	2.3296	1.11939	3.37007	-5e-09	3.11844
ACTGTACGATACACAT-1	0.830862	2.75525	2.59075	1.35122	3.33936	1.09861	3.25575
ACTGTAGCACTTTGGA-1	0.479755	2.60667	2.30559	0.988018	3.33302	-8.75e-09	3.20356
ACTGTATACGCGAGCA-1	0.968172	2.29811	2.06025	1.53325	2.81714	0	3.24554
ACTGTCCAGGATTATA-1	0.77125	1.91362	2.61326	1.13573	3.30837	-5e-09	3.3019
ACTGTCTTCTTTAGAA-1	0.693062	1.08894	2.00958	0.163175	2.95243	-7.5e-09	2.09327
ACTGTGCTAGTAGATC-1	0.637458	2.55807	2.20483	1.3081	3.12127	-2.22045e-16	3.38294
ACTTACCGGGCGCGCA-1	0.474975	2.84853	2.34132	1.06995	3.34868	0	3.33963
ACTTACGCATCCACGC-1	0.36362	1.59994	1.37947	1.67149	2.87425	0.636514	3.16684
ACTTAGTACGACAAGA-1	0.502133	2.19731	1.87221	1.11787	3.37368	-2.22045e-16	3.27334
ACTTATACTTACCCGG-1	0.825014	2.12069	2.24332	1.53313	3.13059	-2.22045e-16	2.82194
ACTTATTAGGATCGGT-1	0.693105	1.01139	1.99365	0.489255	3.02487	0	1.90627
ACTTATTTATGTGCCA-1	0.376311	1.31649	1.4104	1.48484	2.85689	-5e-09	3.28571
ACTTCAGGCTGATCCC-1	0.903288	2.41621	2.2681	1.46059	2.75859	-8e-09	2.97646
ACTTCCATGCGGGACA-1	0.692993	1.76878	1.86057	1.81093	3.41921	0	3.0215
ACTTCGCCATACGCAC-1	0.8455	2.48843	2.36168	1.35018	3.44662	-2.22045e-16	3.24976
ACTTGACTCCCTCTTT-1	0.680996	1.9005	2.09912	1.6501	2.84726	-2.22045e-16	3.26154
ACTTGGGACCCGGTGG-1	0.942863	2.12635	2.61746	1.75601	3.34079	0	3.04854
ACTTGTAGTCCCTTCA-1	0.580853	2.86413	2.14199	1.16247	2.89607	-5e-09	3.2789
ACTTGTGGATGGAACG-1	0.643975	2.52189	2.34522	1.54126	2.73939	0.562335	3.29872
ACTTTACCCTCATGAA-1	0.60726	1.704	2.04895	1.76817	3.37991	-7.5e-09	3.24144
ACTTTCCTATAGCTTC-1	0.692946	1.10599	2.3629	0.445575	2.83498	-6.66667e-09	1.82369
ACTTTGACTGCATCCT-1	0.551903	2.34737	2.2692	1.01409	2.75117	-5e-09	3.17824
AGAACGTGGTACATTC-1	0.597536	2.65186	2.58218	1.28369	3.3249	0.693147	3.14461
AGAACTGTACTTTGTA-1	0.710748	2.02051	1.99316	1.31506	2.04165	0	3.42482
AGAAGAGCGCCGTTCC-1	0.692744	1.74413	2.8442	1.3107	2.08623	-2.22045e-16	3.59479
AGAAGGTTGCCGAATT-1	1.09574	2.36743	2.9364	1.15901	2.9237	-2.22045e-16	2.83777
AGAAGGTTGTAGGTCG-1	1.19175	2.49175	2.14293	1.42712	2.67699	-5e-09	3.41886
AGAAGTGATTCGTGAT-1	0.425136	2.1968	2.26862	1.10465	3.42108	-6.66667e-09	3.00969
AGAATAAATCTTCAGG-1	0.490291	2.87597	2.4617	1.27812	3.32233	-2.22045e-16	3.22221
AGAATGCGGGTTCGGA-1	0.49155	2.64247	2.32976	1.37117	2.89426	0	3.18322
AGAATTATGGATTCGA-1	0.492785	1.42194	1.84026	1.63422	2.9364	0.562335	2.88656
AGAATTGTTTGACATA-1	0.602138	2.46241	2.04679	1.46621	3.15184	1.03972	3.28174
AGACCATGGGATACAA-1	0.691189	2.28909	2.00505	1.42465	3.39099	-2.22045e-16	3.06708
AGACCCACCGCTGATC-1	0.818045	1.52734	2.75035	0.837157	2.7572	0	3.06022
AGACCCGCCCTCCTCG-1	1.0003	1.77926	2.61713	1.30185	3.20146	0	3.29821
AGACCGGGAAACCCTG-1	0.44537	2.76551	2.16164	1.02408	3.34099	-6.66667e-09	3.27461
AGACGAAGTGCCGGTC-1	0.493597	1.82483	2.12462	1.70624	2.9921	0	3.23648
AGACGACGATGCCGCT-1	0.795141	3.10206	2.76943	1.43481	3.35058	-7.5e-09	3.26295
AGACTAGCCTTCCAGA-1	0.930435	2.03236	2.69149	1.48977	3.09736	1.0114	2.82501
AGACTGTTACCGGGTC-1	0.474384	2.41206	2.05	0.879393	3.41234	-2.22045e-16	3.40328
AGAGAAACACCAGAAA-1	0.67689	2.71752	2.10849	1.27973	3.23908	0	3.09353
AGAGAACCGTCTAGGA-1	1.08516	2.72324	2.83439	1.34406	3.43235	-2.22045e-16	3.20411
AGAGAAGGAGTACAAT-1	1.05389	3.18749	2.82997	1.45982	3.30332	0.693147	3.33214
AGAGATCTCTAAAGCG-1	0.46219	2.75949	2.20001	1.10546	3.39327	0.636514	3.18385
AGAGCAGTTATGAGAC-1	0.498691	2.36656	1.98719	1.43975	3.35343	0	3.22668
AGAGCCGCCGAGATTT-1	0.965627	2.14864	2.41217	1.46419	2.02435	-6.66667e-09	2.54595
AGAGCGGGCTAATCAT-1	0.527619	2.80854	2.22427	1.0959	3.39945	-2.22045e-16	3.20208
AGAGCGTACAAGCTCG-1	0.453516	2.54734	1.99338	1.33417	3.41479	0	3.24855
AGAGGCTTCGGAAACC-1	0.724728	1.96269	1.90843	1.54814	3.18301	-2.22045e-16	3.07731
AGAGTAAACTTCACTA-1	1.06496	1.95133	2.09316	1.74954	3.10747	-6.66667e-09	3.01842
AGATAACTTCAGGGCC-1	0.640689	1.91541	2.27579	1.79636	3.33303	-6.66667e-09	3.09903
AGATACCAATAGAACC-1	0.767304	2.24157	1.39766	1.39694	1.66596	0.636514	3.61779
AGATACCGGTGTTCAC-1	0.888853	1.57618	2.07505	1.9933	3.19895	-8e-09	2.95782
AGATACGACTTCATAT-1	0.247556	2.24149	1.84365	1.26659	3.40158	-6.66667e-09	3.26684
AGATACTCAAGATCGA-1	0.527141	1.6272	1.93718	1.83351	2.95342	-7.5e-09	3.06244
AGATATAATACGACTA-1	1.35343	2.10044	1.83234	1.49185	2.71512	-8e-09	3.22621
AGATCGTGCATAAGAT-1	0.973723	2.00736	2.76932	0.758212	3.00042	0	2.52676
AGATCTCAGGTGTGAT-1	0.67646	2.75538	2.24035	1.33584	3.39619	-2.22045e-16	3.11807
AGATGACTCGCCCACG-1	0.496856	2.76934	2.53029	1.184	3.32472	-5e-09	3.14815
AGATGAGGGTTGCGAT-1	0.430932	2.73471	2.19719	1.27378	3.39004	-7.5e-09	2.84095
AGATGATGGAGTCTGG-1	0.511594	0.627161	1.38453	1.72197	3.21345	0.693147	2.78688
AGATGCAAGACGTGCA-1	0.255944	1.92097	1.77089	0.936546	3.44298	0	3.09962
AGATGCATCCTGTGTC-1	0.579637	2.01119	2.57583	1.01245	2.79386	0	3.20555
AGATTATAGGACGTTT-1	0.610348	1.15294	2.2454	0.166152	2.82882	-8.57143e-09	1.71547
AGCAAAGGCCGCTAGT-1	1.11497	1.90477	1.64064	1.08842	2.7752	-5e-09	2.96097
AGCAACATATCTTATT-1	0.303535	1.71206	1.94328	1.52096	3.04795	-8e-09	3.04654
AGCAACCGAAAGTAAT-1	0.519721	2.53563	2.49403	1.1623	3.07676	-8e-09	3.24555
AGCACCAGTACTCACG-1	0.623566	2.50218	2.28313	1.4724	3.45383	0	3.21492
AGCACTACCGGCCTGT-1	0.422132	2.69245	2.13128	1.27618	3.39515	-7.5e-09	3.14869
AGCACTACCTCACCAG-1	0.644047	2.18879	2.43167	1.61264	2.81922	-2.22045e-16	3.06775
AGCACTTAAGGACGCC-1	0.468064	2.42634	2.24114	1.16182	3.38209	-5e-09	2.99815
AGCAGAAGGAGAAAGA-1	0.335816	1.93887	2.13854	1.68021	3.23059	-2.22045e-16	3.21747
AGCAGCCAGATGAATA-1	0.562333	1.76686	2.1705	1.61671	3.44781	-7.5e-09	3.26632
AGCAGTCGAAGCATGC-1	0.674272	1.66258	2.22916	0.489254	1.15855	0	3.55916
AGCATATCAATATGCT-1	0.658231	1.96462	2.10665	1.44951	2.93932	0.673012	2.78106
AGCATCATTTCGAAAG-1	0.620104	2.79107	2.38566	1.25934	3.16986	-2.22045e-16	3.2485
AGCATCGTCGATAATT-1	0.606855	2.52467	2.54787	1.31334	3.26419	-7.5e-09	2.86919
AGCATTACGAGGCAAG-1	1.00086	1.79878	2.39563	1.41142	2.45828	0	3.13069
AGCCAAGCTTTGTGTC-1	0.438048	2.15899	2.37277	1.34629	3.13388	0	3.39539
AGCCACAGGTTACCCG-1	0.988682	1.99027	2.2444	1.36524	2.74921	-8.33333e-09	2.80667
AGCCACTCCCGTGCTT-1	0.812029	3.0208	2.54735	1.47471	3.3253	0.562335	3.29661
AGCCATATAGTATGTG-1	0.961808	2.09079	2.26529	1.37375	2.73931	0	3.21103
AGCCCATACATGTAAG-1	0.514479	2.87234	2.6269	1.11355	3.42411	-5e-09	3.1602
AGCCCGCAACAAGCAG-1	0.440084	2.70779	2.72419	1.26256	2.90203	0	3.22163
AGCCCGGCATTAGAGG-1	0.648337	2.81142	2.42233	1.41776	3.24223	0	3.20016
AGCCCGGTAGCCTGTA-1	0.468986	2.59154	2.61448	1.03725	3.45393	-2.22045e-16	3.22436
AGCCCTAAGCGAAGTT-1	0.45496	2.89926	2.57954	1.21054	3.39788	0.693147	3.29784
AGCCCTTCTAATCCGA-1	0.311146	2.60305	2.71092	1.33796	3.36295	0	2.9097
AGCCGTGGCTAAATGT-1	0.508643	2.98102	2.82256	1.00652	3.34588	-8.75e-09	3.36009
AGCCTAATACCCACGT-1	0.942027	2.61762	2.61369	1.42462	3.12393	-2.22045e-16	3.50534
AGCCTTAAAGCGGAAG-1	0.635852	2.69703	2.29973	1.43385	3.10465	0	3.15772
AGCGACAGGAACGGTC-1	0.627434	2.84382	2.39286	1.12708	3.43072	0.636514	3.40329
AGCGACATCCCATTCA-1	0.371026	2.64303	2.62481	1.08746	3.41636	-2.22045e-16	3.03338
AGCGACCAACGATATT-1	0.833821	2.00192	2.97831	1.47712	3.42899	0	3.37694
AGCGATGCGCCTAATA-1	0.861935	2.08574	1.66083	0.863065	1.66234	1.03972	3.66901
AGCGCATAATGAATCG-1	0.600404	2.42845	2.37323	1.42957	3.4307	0.636514	3.18343
AGCGCGGGTGCCAATG-1	0.516449	1.64652	1.75524	1.52066	3.28401	-2.22045e-16	2.90942
AGCGGACACTTCGTAG-1	0.434686	2.14921	2.13766	1.37585	3.4254	-6.66667e-09	3.24308
AGCGGGAAGGGTCCAT-1	0.348053	2.20338	2.10298	1.22937	3.38228	-2.22045e-16	3.22651
AGCGGGTCTGACACTC-1	0.483731	2.12746	1.69637	1.70786	2.85415	0	3.17275
AGCGTGGTATTCTACT-1	1.3238	1.84599	2.119	1.65365	2.91934	0	2.71336
AGCTAACAAGCAATGT-1	0.424738	2.47966	2.30593	0.955284	3.4217	0	3.31423
AGCTAAGTACGCAGGC-1	0.572093	2.024	2.20129	1.59441	2.92952	0	3.00724
AGCTAGAAGCAGAAGT-1	0.606563	2.55633	2.50445	1.38756	3.39939	0.636514	3.00145
AGCTATTTAATCCAAC-1	0.361113	2.74857	2.45851	1.07929	3.40835	-6.66667e-09	3.17796
AGCTCCATATATGTTC-1	0.522066	2.69468	2.29135	1.42019	2.45937	-2.22045e-16	3.10929
AGCTCCTTCGCACATC-1	0.843997	2.59911	2.68279	1.49107	2.74078	0.636514	3.3963
AGCTCTAGACGTTCCA-1	0.622181	1.41578	1.49893	1.68086	3.17825	0	2.80346
AGCTCTTCCCAGTGCA-1	0.602542	2.69456	2.41439	1.25657	3.38466	-2.22045e-16	3.18659
AGCTCTTCGTAACCTT-1	0.377797	1.82737	1.71517	1.44661	3.40492	-5e-09	3.07379
AGCTCTTTACTCAGTT-1	0.892631	2.1885	2.93495	1.33211	2.92961	0	3.1828
AGCTGAAGTAAACCAA-1	0.918477	2.74134	2.0555	1.65132	3.32956	0.348832	3.28147
AGCTGTAACCTCAATC-1	0.588182	2.83716	2.88514	1.20856	3.37005	0	3.25601
AGCTTCTTCTCGAGCA-1	0.465225	1.68343	2.15679	1.57615	3.27251	0	3.21261
AGCTTGATCTTAACTT-1	0.433635	2.77596	2.32758	0.990342	3.41058	-7.5e-09	3.20237
AGGAAGCTGTCCGCCG-1	0.445257	1.779	1.86795	1.51708	3.45033	-9e-09	3.27605
AGGACAGTCGAATCCC-1	0.511932	1.4565	1.68122	1.58275	3.05282	-2.22045e-16	2.81252
AGGACATCGCACGTCG-1	0.329953	1.74752	1.55655	1.51997	3.33866	-2.22045e-16	2.88923
AGGACGACCCATTAGA-1	0.988938	1.97554	3.14041	0.942591	2.9293	-2.22045e-16	2.82404
AGGACGCTCGATGTTG-1	0.569982	2.58095	2.4846	1.43124	3.2631	-6.66667e-09	3.0039
AGGAGGCCTTCGCGCG-1	0.51565	2.02097	2.16016	1.64526	3.09116	-5e-09	2.89227
AGGATAAAGTCGGGAT-1	0.909941	1.6395	2.69419	0.791002	2.69715	0	2.37437
AGGATATAGGGATTTA-1	0.611875	1.65428	2.03052	1.8217	2.88075	0.693147	3.16081
AGGATATCCGACTGCA-1	0.626964	1.79106	2.08847	1.67664	2.64459	0	3.16641
AGGATCACGCGATCTG-1	0.309417	2.37886	2.15884	0.875843	3.27852	-8e-09	3.0882
AGGCAGATGCGTAAAC-1	0.862475	2.54637	2.63237	1.50119	3.44665	0.693147	3.32395
AGGCAGGGAGCGTACT-1	0.52953	2.65234	2.28799	1.04639	3.23514	0.693147	3.2588
AGGCATTGTCGTAGGG-1	0.461919	2.06715	2.18822	1.66497	2.91797	-5e-09	2.91218
AGGCCACCCGTTATGA-1	0.581374	2.57085	2.54161	1.32689	3.12765	0.636514	3.11521
AGGCCCATTGTACAGG-1	0.370055	2.47369	2.19007	1.19385	3.40319	0	3.13718
AGGCCCTAGAACGCCA-1	0.389102	2.66179	2.33052	0.768517	3.44166	0.693147	3.30175
AGGCCTGAGAATCTCG-1	1.02933	2.03654	2.40306	0.938744	2.64038	-2.22045e-16	3.01107
AGGCTATGGTTAGCTT-1	0.457572	2.82499	2.4287	1.17861	3.36739	0	3.00419
AGGCTTCCCGAAGAAG-1	0.58871	2.54213	2.36189	1.56592	3.45418	0.562335	3.27309
AGGCTTGCTAGACACC-1	0.426664	2.39313	2.01144	0.860323	3.35006	-2.22045e-16	3.04097
AGGGAAACGAGGTACT-1	0.573735	2.76829	1.89485	1.20146	2.8498	-6.66667e-09	3.30459
AGGGACCGGCTGCGTT-1	0.542335	1.82534	2.29374	1.72933	2.92373	-5e-09	3.48249
AGGGACTCTACGCGAC-1	1.01557	2.6275	2.67636	1.39767	3.33589	-5e-09	3.423
AGGGCAGCGGCGTGGT-1	1.05117	2.76531	2.5066	1.3469	3.03908	0.950271	3.29063
AGGGCGAGCAGCTGAT-1	0.381581	2.99406	2.6167	1.02524	3.42856	-5e-09	3.12484
AGGGCGTGATCGGCTA-1	0.382899	2.54224	2.06936	1.24065	3.31367	-5e-09	3.17302
AGGGCTGCAGTTACAG-1	0.60282	1.80857	1.66313	1.36598	3.10186	-7.5e-09	2.70483
AGGGTCAGAGCACTCG-1	0.683327	2.57697	2.50282	1.25389	3.3321	0	3.3049
AGGGTCGATGCGAACT-1	0.552263	2.73309	2.36432	1.69588	3.07867	-5e-09	2.94147
AGGGTGCCGTTCTTTA-1	0.362056	2.40656	2.16319	0.784669	3.42808	0.529706	3.14626
AGGGTGCTCTCGAGGG-1	0.535674	2.33554	2.03088	1.43378	3.28238	1.09861	3.29402
AGGGTGGATAGTGCAT-1	0.588425	2.59173	2.2297	1.34788	3.28829	0	3.29813
AGGGTTCAGACGGTCC-1	0.288062	2.62991	2.46931	1.01713	3.13264	0	2.96662
AGGGTTCCCTTTGGTT-1	0.535211	1.99932	2.20122	1.50874	3.34342	0	3.25046
AGGGTTTAGTTCGGGA-1	0.816722	1.92982	1.66576	1.64572	3.03923	-5e-09	3.29697
AGGTAACCTCCTATTC-1	0.310045	2.20818	1.85734	1.16532	3.3531	0	3.06716
AGGTACGATATTGCCA-1	0.523133	2.59286	1.94238	1.26476	3.29436	-8.33333e-09	3.25235
AGGTAGATCGAGATAT-1	0.524071	2.86301	2.80483	1.01477	3.4142	-2.22045e-16	3.26787
AGGTAGGTACAAAGCT-1	0.511219	2.43882	2.25111	1.1766	3.43958	-6.66667e-09	3.07033
AGGTCAGGTGAGAGTG-1	0.481916	2.93894	2.3784	1.02577	3.41685	-8.57143e-09	3.25745
AGGTCGCGGAGTTACT-1	0.653361	1.45502	2.7774	0.493906	2.59895	-5e-09	2.46781
AGGTGCACGTCCACAT-1	0.591208	1.6943	1.69566	1.56503	2.76823	0	3.44405
AGGTGGTGACCTTCGC-1	0.79324	2.7214	2.96571	1.25766	3.18598	0	3.26014
AGGTGTATCGCCATGA-1	0.432493	2.67757	2.18882	1.19534	3.41622	-5e-09	3.38234
AGGTTGAGGCACGCTT-1	0.637014	2.28533	2.11114	1.22545	3.44511	0	3.22753
AGGTTTCACACACCTT-1	0.313836	1.37795	1.29584	1.51082	2.9814	0	2.7209
AGTAACTATAGCAGCC-1	0.6761	1.96005	1.7028	1.34841	2.23634	0	3.31386
AGTAATGTCTTGCCGC-1	0.546616	2.80107	2.5072	1.31366	3.38962	-2.22045e-16	3.3084
AGTACAGAAGCTTATA-1	1.09117	2.00124	2.54526	1.0523	1.3812	0	3.50695
AGTACATCATTTATCA-1	1.29708	2.30694	2.4384	1.50968	3.22074	0	3.22596
AGTACGGCCCGTATCG-1	0.472103	2.76492	2.26579	1.09192	3.29827	1.24245	3.16301
AGTACGGGCACCTGGC-1	1.07512	2.54294	2.64555	1.36602	3.34972	-6.66667e-09	3.43596
AGTACTCTTATGCCCA-1	0.688418	1.73183	1.88907	1.76959	3.44329	0	3.20338
AGTAGAAGGCGCCTCA-1	0.738881	2.98332	2.64119	1.61418	2.13277	0	3.39807
AGTAGGAAGGAAGTTG-1	0.569389	2.9839	2.53988	1.39978	3.36179	0	3.22168
AGTAGGTAACATACAT-1	0.596058	2.29006	1.91301	1.70378	3.2866	-2.22045e-16	3.02641
AGTATAATACTAGGCA-1	0.483292	2.69632	2.66432	1.10333	3.41761	-7.5e-09	2.8967
AGTATACACAGCGACA-1	0.502518	2.64785	2.82157	1.07386	3.44326	1.09861	3.29048
AGTATGCTGGAGACCA-1	0.301757	2.29939	1.85813	0.776746	3.43923	-5e-09	3.14702
AGTATTTGGCACGACC-1	0.751546	2.9511	2.9238	1.32105	3.31319	-8.33333e-09	3.38737
AGTCAAATGATGTGAT-1	0.34222	2.51726	2.07133	1.06509	3.12994	0	3.24411
AGTCAACACCACCATC-1	0.942379	1.59448	2.76137	0.746188	2.84397	-2.22045e-16	3.0927
AGTCAAGATGACACTT-1	0.316947	1.487	1.61373	1.51574	3.08071	-2.22045e-16	2.75792
AGTCACTAGCTCTCGA-1	0.849167	2.21228	2.17246	1.66866	2.98667	-2.22045e-16	3.08066
AGTCAGCCACCGCCTG-1	0.488535	2.31547	2.07035	1.21779	3.38707	0	3.04584
AGTCCATTGGCTGATG-1	1.18278	2.08318	2.21389	1.90688	3.00452	-2.22045e-16	3.35248
AGTCCCGCCTTTAATT-1	0.524016	2.75474	2.62525	1.23602	3.37399	-5e-09	3.09464
AGTCGACGGTCTCAAG-1	0.519435	1.7639	2.03484	1.61646	3.23542	-5e-09	2.93124
AGTCGGCCCAAACGAC-1	0.488636	2.78403	2.51022	1.10083	3.41492	-6.66667e-09	3.18673
AGTCGGCTCAACTTTA-1	0.396088	2.73988	2.24808	0.868567	3.43802	0	3.33774
AGTCGTATAAAGCAGA-1	0.451155	2.02687	2.33251	1.37911	2.74472	0	3.35413
AGTCGTCGACCACCAA-1	0.892246	2.12516	1.86476	1.70025	3.20001	-7.5e-09	3.31599
AGTCGTGGGCATTACG-1	0.514022	2.67391	2.44883	1.10055	3.43019	-8e-09	3.39541
AGTCTCACAAGACTAC-1	0.61888	2.76657	2.75198	1.07294	3.36219	-8.75e-09	3.21983
AGTCTGGACATCCTTG-1	0.897953	2.68243	2.19417	1.27418	2.98148	-5e-09	3.35567
AGTCTTCTCCTCAAAT-1	0.479672	2.42331	2.34202	1.13047	3.31546	-7.5e-09	3.00469
AGTGAACAAACTTCTC-1	0.530623	1.60571	1.74919	1.62466	3.1314	-8e-09	3.05359
AGTGACCTACTTTACG-1	0.691637	1.26487	2.55329	0.454945	2.97081	-5e-09	2.02478
AGTGACTGTGACACAA-1	0.691981	2.57679	2.39218	1.3517	3.29884	0	3.13466
AGTGAGACTTCCAGTA-1	0.397224	1.65669	1.83182	1.53908	3.22198	-5e-09	2.89625
AGTGAGCCTCGCCGCC-1	0.726433	2.64108	2.62157	1.46002	3.42931	-5e-09	3.25473
AGTGAGGGTTTCTGAC-1	1.47067e-06	1.84209	2.18314	0.126278	2.87281	0	3.09286
AGTGAGTCGAATTAAC-1	0.820063	1.55224	2.1097	1.42978	1.93781	0	2.64153
AGTGATAACCTGCGCG-1	1.0156	2.00196	2.21039	1.6083	2.86868	0.693147	3.06714
AGTGATATGAGTAGTT-1	0.596662	2.6774	2.55606	1.49451	3.08323	-2.22045e-16	3.19874
AGTGATTCAAGCAGGA-1	0.404786	2.11508	1.96836	1.51648	3.22965	0	2.84644
AGTGCACGCTTAAGAA-1	0.770178	2.12607	2.01105	1.60915	3.14248	-2.22045e-16	3.09896
AGTGCGTAGCTCGTAA-1	0.777302	1.95815	2.38346	1.77233	3.41859	0.693147	2.86768
AGTGCTAAACACAGCA-1	0.654115	1.85025	2.09956	1.51452	3.12991	-2.22045e-16	2.89594
AGTGCTTGCACGAATA-1	0.413985	1.19274	1.4296	1.39534	3.30091	-8.57143e-09	2.93034
AGTGGCGGCAATTTGA-1	0.486483	1.45143	1.35069	1.3872	2.95811	0	2.82911
AGTGGCGTCTGAAGGT-1	0.810807	1.91096	1.92151	1.5953	2.91909	-2.22045e-16	3.18457
AGTGGCTCCGTCGGCC-1	0.461666	2.48063	1.91493	0.999927	3.04175	-2.22045e-16	3.17848
AGTGGTGTTACCCGTG-1	0.615875	2.46562	2.79437	1.14623	2.81822	0	3.11905
AGTGGTTGCGTATAGG-1	0.896051	2.45297	2.30491	1.40046	2.83523	0.693147	3.19485
AGTGTATTGCGCATTG-1	0.607258	2.59768	2.40528	1.57315	3.27634	0	2.92991
AGTGTGGTCTATTGTG-1	0.27764	2.3429	2.08956	1.24561	3.37202	0	3.1512
AGTTAAACACTTGCGA-1	0.667137	2.22671	2.12902	1.67453	3.41318	0	2.93917
AGTTAAGCGGTCCCGG-1	0.477526	2.80276	2.41985	1.0653	3.3637	0	3.15559
AGTTAAGTCAACCGCT-1	0.676572	3.21656	3.07246	1.16788	3.25606	0	3.05972
AGTTACCGCACATGGT-1	0.697472	2.47109	2.19473	1.12891	3.34203	0.636514	3.29828
AGTTACTCTATCGTGG-1	0.47335	2.84402	2.41385	0.964262	2.93131	-5e-09	3.0734
AGTTCCTACAGAATTA-1	1.05493	2.05858	2.39118	1.40593	3.18241	0	2.77101
AGTTCCTATTTATGTT-1	0.768192	1.62753	1.37763	1.37546	2.95263	0	3.07084
AGTTGACGGTCCTTGC-1	0.405891	1.79297	2.19854	1.40637	3.06217	-6.66667e-09	3.15359
AGTTGGCAAGGCTAGA-1	0.581646	1.85078	2.04127	1.42825	2.30888	0	3.43837
AGTTTCGCAGGTCGGA-1	0.45695	2.38712	1.88366	1.16129	3.40345	0	2.87809
AGTTTGCACCTGCCTC-1	1.17095	1.93253	2.51903	1.29625	2.5904	0	2.6129
AGTTTGGCACGGGTTG-1	0.571327	1.49225	1.79806	1.43687	3.11824	-2.22045e-16	3.04642
AGTTTGGCCAGACCTA-1	0.726267	2.89664	2.54593	1.23441	3.3048	0.636514	3.44992
ATAAACGGACCCGTAA-1	0.719873	1.58724	2.56484	0.592142	3.03657	0	2.27589
ATAAACGTTGCACCAC-1	0.929028	2.45888	2.54971	1.54132	2.63315	0.693147	3.19852
ATAAAGGCTCGGTCGT-1	0.723114	1.37066	2.20841	0.536288	3.26446	-5e-09	2.43198
ATAAATATTAGCAGCT-1	0.523635	2.56438	2.16514	1.19835	3.34228	0	3.24398
ATAACGCCGGAGGGTC-1	0.454282	1.71925	1.91339	1.63675	3.13891	-5e-09	3.11747
ATAACGGAGTCCAACG-1	0.822058	2.91595	2.3599	1.47323	3.44554	0	2.9695
ATAAGGTGGAGAACAT-1	0.7661	2.09643	2.25343	1.13427	2.78727	-2.22045e-16	3.00509
ATAAGTAGGATTCAGA-1	0.673731	2.54324	2.39958	1.4217	3.14686	0	3.17371
ATAAGTAGGGCGACTC-1	0.599177	1.84832	2.34114	1.6367	3.36087	-5e-09	3.33955
ATAAGTTACCGCGACG-1	1.30199	2.51045	3.12332	1.15774	2.84574	-7.5e-09	3.12663
ATAATAGCTGTTGAAT-1	0.654029	1.27246	2.33099	0.523814	2.89282	0	2.63634
ATAATAGTGTAGGGAC-1	0.389177	2.14791	1.8614	1.40466	3.37788	0	3.30242
ATAATCTTGGAGAACC-1	0.814384	2.48325	2.79129	1.63206	2.64365	0	3.28979
ATAATTAGCTAAGTAG-1	0.363506	2.04236	1.83364	1.29427	3.46755	0	3.36693
ATACAGGCCCTCCAAT-1	0.443962	1.78276	2.54882	0.936618	2.56223	-7.5e-09	2.45149
ATACCACGGGCAACTT-1	0.538707	2.66267	2.37529	1.05902	3.43483	-5e-09	3.26713
ATACCAGGCTAATAGA-1	0.714231	2.77521	2.43532	1.28099	3.36771	0	2.723
ATACCTAACCAAGAAA-1	0.534255	1.89837	1.59173	1.57729	3.44058	0	3.06052
ATACGCCGGCGAAACC-1	0.22516	1.13979	1.37607	1.48133	3.19895	-2.22045e-16	2.54958
ATACGGAACGTCGTTT-1	0.505973	2.45795	2.40861	1.11504	3.10799	0	3.1194
ATACGGGTTTCGATTG-1	0.63712	2.01162	1.84612	1.49316	3.44091	0	3.14172
ATACGGTGAAGATGCA-1	0.714573	2.96238	2.52903	1.21583	3.19892	1.03972	3.0319
ATACGTACTTAGCCAC-1	1.09206	2.3286	2.24217	1.54295	2.87815	-8e-09	3.13505
ATACGTCCACTCCTGT-1	0.50834	1.5622	1.75508	1.60096	2.96329	0	2.79167
ATACGTTATGCACGGA-1	0.294413	1.93865	1.83251	1.37958	3.36906	-5e-09	3.27012
ATACTACCCGTACCAC-1	0.637933	1.75961	1.89347	1.92162	2.78039	-2.22045e-16	3.08955
ATACTAGCATGACCCT-1	0.633058	1.15581	2.45121	0.4795	2.72141	-2.22045e-16	2.70239
ATACTGCCTTACACCG-1	1.1303	2.08535	2.20179	1.54002	2.77694	-2.22045e-16	3.01734
ATACTTGTTCTCGAGC-1	0.50715	2.83843	2.2861	1.26783	3.18051	0	3.2009
ATAGACAACGGGACCT-1	0.97401	2.10675	2.20384	1.40879	3.43798	0	3.31776
ATAGACGAAGAGAAAG-1	0.930471	2.00131	2.4822	1.64395	3.20993	-6.66667e-09	2.8829
ATAGAGTACTGGGACA-1	0.91921	1.45077	2.50469	0.815868	3.07038	0	2.52017
ATAGAGTTATCAACTT-1	0.839692	2.69601	2.73075	1.44733	3.4365	-5e-09	3.32183
ATAGCAACTAGGGAAG-1	0.532893	1.67796	1.81705	1.70266	3.15134	0.735622	3.04181
ATAGGCGGCTATAGAA-1	0.769277	1.64164	2.09784	1.81087	3.43874	0	2.91574
ATAGGCTAGCTTCGCA-1	0.573716	1.51926	1.54652	1.59288	3.41612	-5e-09	2.90844
ATAGGGATATCCTTGA-1	0.549913	2.36994	2.40413	1.24498	3.43385	0	3.34012
ATAGGTTGGGCAGATG-1	0.977376	1.562	2.53711	0.634178	2.79111	-2.22045e-16	2.22147
ATAGTCTTTGACGTGC-1	0.801811	2.29588	2.22301	1.46914	3.24107	-6.66667e-09	3.26618
ATAGTGAAGCGTTCTC-1	0.608343	1.87973	1.86523	1.76697	3.06131	0	3.04027
ATAGTTCCACCCACTC-1	0.733863	2.71322	2.26644	1.50013	2.98601	0.693147	3.34984
ATATAAAGCGCTCGTG-1	0.894105	1.64586	2.47663	0.720476	2.89922	0	2.56822
ATATAAATGTAGCTGC-1	0.945438	2.08915	2.34264	1.22724	2.72048	-5e-09	3.11623
ATATAACACGGGCGCA-1	0.573169	1.93451	1.79179	1.58103	2.96986	-2.22045e-16	3.27856
ATATACGCTCGTGACG-1	0.555515	1.66318	1.80232	1.70552	2.68378	0.693147	3.19378
ATATCAACCTACAGAG-1	0.694168	2.54197	2.33968	1.56885	3.31439	-2.22045e-16	3.19116
ATATCGGTAGGGAGAT-1	0.423784	1.8639	1.50974	1.49148	3.13757	1.09861	3.33606
ATATCGTTCCTCGAAC-1	0.805113	2.10434	2.57991	1.72268	2.86116	0	3.33444
ATATCTCCCTCGTTAA-1	0.832522	2.2819	2.58616	1.34185	3.11547	-8e-09	2.89228
ATATCTTAGGGCCTTC-1	0.506658	1.68945	1.59339	1.5753	2.92695	-2.22045e-16	3.03622
ATATGTCTCCCTAGCC-1	0.759479	2.39158	2.4968	1.5655	3.13483	0	3.08644
ATATTCAGTTAAACCT-1	0.955807	2.21425	2.58019	1.68475	3.22349	-2.22045e-16	3.17004
ATATTCCACATAGTGA-1	0.693326	2.15633	2.06345	1.40849	2.86298	-6.66667e-09	2.93533
ATATTCCCACAGGTCA-1	0.423265	2.24564	1.81158	1.0522	3.37191	-2.22045e-16	3.22971
ATATTGCTGTCAAAGT-1	0.312293	2.14248	2.00012	1.32892	3.30036	-2.22045e-16	3.14359
ATATTTAACCCTCAAG-1	0.520362	1.56473	2.1474	0.944666	3.2703	0.636514	2.73604
ATCAAACACTGTTCCA-1	0.392293	1.60589	1.96965	1.74508	3.06665	0	3.27955
ATCAAACGAAGGTTTG-1	0.587504	2.69284	2.26856	1.1427	3.38201	0	3.0822
ATCAATCTGGGCTGCA-1	0.95413	2.66597	2.40795	1.63589	3.02078	-5e-09	2.7646
ATCACATTAGAATATC-1	0.774336	3.06893	2.78545	1.3841	3.3162	-2.22045e-16	3.14754
ATCACGTGCTAATTAA-1	0.597458	1.76162	1.84106	1.81193	3.44957	-6.66667e-09	2.96361
ATCACTTCATCCTCGC-1	0.691585	3.10211	2.66539	1.45549	3.18398	-6.66667e-09	3.26047
ATCAGACGGCACGCCG-1	0.773755	1.77783	2.15288	1.94588	3.35116	1.03972	3.31494
ATCAGCCTCATGCTGC-1	0.532627	1.9329	2.30925	1.57946	2.78025	0	3.00453
ATCAGCTCGTCCACTA-1	0.899215	2.83965	2.35882	1.3279	2.80766	-6.66667e-09	3.10675
ATCAGTAGGCAGGGAT-1	0.639576	2.25721	2.03415	1.33698	3.43494	0	3.17823
ATCATAGCCCTATGTA-1	0.512346	1.70151	1.80398	1.50054	2.69802	0.673012	3.22846
ATCATCCAATATTTGT-1	0.92535	1.96908	1.75542	1.73227	3.16767	-2.22045e-16	2.84034
ATCCAACGCAGTCATA-1	0.475154	2.37589	2.1335	1.17007	3.38484	-2.22045e-16	3.11169
ATCCAATGGAGGGTCC-1	0.510044	2.50475	2.56223	1.11866	3.44796	-5e-09	3.08678
ATCCACATCGACAGAA-1	1.37655	2.33009	2.38707	1.43193	2.54659	0	3.22067
ATCCAGAGCAACAACC-1	1.09589	2.19537	2.6818	0.963008	2.93633	-2.22045e-16	2.90172
ATCCAGGATTCGTGAA-1	0.598058	2.53043	2.5933	1.48594	3.26525	-5e-09	3.12372
ATCCTACCTAAGCTCT-1	1.17958	2.74797	2.57379	1.48364	3.01948	0.636514	3.04083
ATCCTGAATCGCTGCG-1	0.451526	2.84903	2.36383	1.02422	3.36534	-2.22045e-16	3.17696
ATCCTGCGTGGAATGG-1	0.640173	2.7629	2.81856	1.69193	2.81527	-2.22045e-16	3.11634
ATCGACCCAATACAGA-1	1.17976	2.02474	2.27308	1.82212	2.85004	-5e-09	2.67972
ATCGACTCTTTCCGTT-1	0.610897	2.92827	2.53497	1.35156	3.21828	-7.5e-09	3.14227
ATCGCACGCCGGGAGA-1	1.00501	1.42424	2.55002	0.73272	2.90142	-5e-09	2.22042
ATCGCCAGTCAACATT-1	0.697938	1.66231	1.89983	1.71294	3.01975	-6.66667e-09	3.14296
ATCGGAGACAGACGGC-1	0.72376	2.57294	2.77938	1.65965	2.8261	-6.66667e-09	3.05722
ATCGGCAAGCAGTCCA-1	0.795607	2.29889	2.45504	1.21663	3.07112	0.59827	2.69259
ATCGGTTACCTAGTAA-1	0.799486	2.88318	2.43395	1.3803	3.09975	0	3.22673
ATCGTTAGCTAGCGGA-1	0.79329	1.79558	1.84909	1.51246	3.14034	-8.33333e-09	3.22406
ATCGTTCACTTTCGCC-1	0.585342	2.79761	2.16942	1.2865	2.9986	0	2.93553
ATCTAATATCCTACGG-1	0.371447	1.36605	2.30406	0.536333	2.58324	0	2.33578
ATCTACCATCTGCTCC-1	1.04733	2.11729	2.27405	1.02477	2.54491	0	3.46906
ATCTAGCTTGTGAGGG-1	0.481316	2.14636	2.28497	1.32373	2.71845	0	3.45026
ATCTCCCACGGAATAT-1	0.830029	2.06522	2.25715	1.58103	2.44568	0	3.1005
ATCTCCCTGCAATCTA-1	0.456875	2.39544	2.11847	1.13384	3.40357	0.325083	3.14324
ATCTGACATGGAAGGA-1	0.541221	2.61476	2.55478	1.08625	3.32224	1.33218	3.08103
ATCTGCACCTCTGCGA-1	0.993047	2.47151	2.45486	1.50482	3.37992	0	3.47018
ATCTGCTGTTATCGCC-1	0.461135	2.61433	2.88259	1.166	2.7105	0	3.38217
ATCTGGGCTGTTCTTG-1	0.697384	2.03975	2.26062	1.47818	2.97579	0.693147	3.14338
ATCTGGTTAAGACTGT-1	0.962574	2.81942	2.61935	1.35932	3.39772	-2.22045e-16	3.2059
ATCTGTAATTGTACCC-1	0.394005	2.63642	2.05802	1.14936	3.36709	0	3.20194
ATCTTATCGCACACCC-1	0.557642	1.5326	1.91398	1.46514	2.27889	0	3.34051
ATCTTGACCTGCAACG-1	0.841632	2.43125	2.48609	1.49536	2.98585	-2.22045e-16	3.09546
ATGAAGCCAAGGAGCC-1	0.494677	2.51328	2.29212	1.1288	3.39004	0.693147	2.88386
ATGACGCCGGCTCTAA-1	0.645232	2.94942	2.427	1.43545	3.40133	0	2.86143
ATGACGCGTTCTATCC-1	0.547047	2.56869	2.40368	1.17408	3.44177	-8e-09	3.28673
ATGACTATCAGCTGTG-1	0.54664	2.76498	2.4999	1.16021	3.24234	-5e-09	3.36408
ATGACTATGCGACATT-1	0.321052	1.17264	1.45047	1.69021	3.10498	0.693147	2.92081
ATGAGGAGTGTTAATC-1	0.484847	2.66699	2.41941	1.16498	3.41838	0	3.19262
ATGATCGGGAATAGAC-1	0.466356	2.84866	2.27981	1.39266	3.38621	0	3.29904
ATGATGCAATGGTACA-1	0.636048	1.68678	2.5718	0.714356	2.99697	-7.5e-09	2.18526
ATGCACTACCGCATTG-1	1.06054	2.11053	2.83622	1.15412	2.96134	-2.22045e-16	2.90647
ATGCATGATCCAGGAT-1	0.406072	2.0372	1.93747	1.11973	2.85749	0	3.03966
ATGCCAATCGCTCTGC-1	0.71967	3.01645	2.61411	1.37502	3.34598	0	3.05071
ATGCCATTTGCGACCA-1	0.440818	1.55877	1.88181	1.63006	3.0706	-2.22045e-16	3.21795
ATGCCGGTCTTGCATA-1	0.26959	1.99944	1.88404	1.52435	3.15724	-6.66667e-09	2.92586
ATGCCGGTTGATGGGA-1	1.0778	1.63957	2.9475	0.888457	2.84034	0.636514	2.88463
ATGCGACAATTGGTCC-1	0.663728	2.85989	1.97885	1.48424	3.16655	0	3.24273
ATGCGACAGTCCCATT-1	0.444105	1.36844	1.58564	1.61409	3.07652	-2.22045e-16	3.00173
ATGCGAGTCCCACCAC-1	0.068111	1.66903	1.81103	1.59295	3.08255	0.682908	3.19027
ATGCTCAGTGTTGCAT-1	0.380472	2.02491	1.77103	1.34166	3.38974	0	3.16983
ATGCTCTGGCGCGGTA-1	0.975669	2.53254	2.24285	1.79375	2.66857	-2.22045e-16	3.45057
ATGCTTAGGAGTTGAT-1	0.57507	2.41085	2.25604	1.43478	2.59611	-5e-09	3.13079
ATGGAGCAGGCCGTGA-1	0.420105	1.7415	1.68141	1.33937	3.16361	0.410116	2.84357
ATGGATCCGGCGTCCG-1	1.08255	1.6864	2.81317	1.00777	2.87813	-2.22045e-16	2.61837
ATGGATTGACCAAACG-1	1.08511	2.13008	2.91306	1.087	2.85176	-2.22045e-16	3.29019
ATGGCAGCCGAGAAAC-1	0.762005	3.07061	2.5667	1.28379	3.27612	0	3.38137
ATGGCTGGAAATGGCC-1	0.660817	2.26673	2.46978	1.39966	2.86597	0	3.41107
ATGGGACCTGCTGAAC-1	0.47868	2.48348	2.49628	0.904632	3.41487	0	3.30789
ATGGGCCTCGGCCTCT-1	0.664135	1.41321	1.62031	1.51713	2.88635	-8e-09	3.08336
ATGGTCGCGTGGTTTC-1	0.45105	1.24484	1.18707	1.53051	2.98387	-2.22045e-16	2.88235
ATGTACATGCGGTGAG-1	0.458007	1.84781	2.4194	1.82246	1.733	0.693147	3.53187
ATGTACGATGACGTCG-1	0.436568	2.16215	2.4087	1.40626	3.00485	-5e-09	3.2518
ATGTGAAAGCCTAATG-1	0.471121	2.7974	2.25141	0.894108	3.43425	0	3.10181
ATGTGCATCCGACGCA-1	1.09753	1.59135	2.32713	0.821973	3.08302	0	2.96405
ATGTGGACATCTTGAT-1	0.583606	2.03924	2.17687	1.56534	2.88921	0	3.11625
ATGTTACGAGCAATAC-1	0.361276	2.12755	1.99168	0.998098	3.38384	-5e-09	2.80058
ATGTTCGTCGACCCAC-1	0.418526	2.55998	2.05747	0.95956	3.34351	-2.22045e-16	3.11661
ATGTTGATTAGAGACT-1	0.467086	1.62084	1.93675	1.85224	3.01739	0	3.19315
ATGTTGTAGTCTGTTT-1	0.52064	2.63384	2.4666	1.13583	3.2609	0	3.22797
ATTAAACATGCGGACC-1	0.847404	1.87408	2.09028	1.474	2.84082	-5e-09	3.36008
ATTAATACTACGCGGG-1	0.525821	2.45765	2.15183	1.0085	3.30597	-2.22045e-16	3.18464
ATTAATGAACCAGTCG-1	0.688072	2.98828	2.3924	1.31194	3.44205	0.410116	3.37905
ATTAATTCGGTCACTC-1	0.443992	2.79188	2.32776	1.14869	3.41517	-2.22045e-16	3.17141
ATTACAACTACCGGCC-1	0.421625	2.32839	1.96082	0.859789	2.71613	-5e-09	3.03919
ATTACATGTCAGTCTT-1	0.514789	1.96874	1.91079	1.69333	2.79922	-2.22045e-16	3.30781
ATTACGCGCTGGCAGG-1	0.60466	2.48061	2.42342	1.30141	3.28365	-6.66667e-09	3.11554
ATTACTAGCCTCTTGC-1	0.355722	2.89331	2.4601	1.18135	3.40178	0.636514	3.23331
ATTACTTACTGGGCAT-1	0.811474	2.7083	2.45037	1.52339	2.95462	1.56071	3.25185
ATTAGATTCCTCAGCA-1	0.7848	1.36229	2.31679	0.444607	2.7335	-2.22045e-16	2.06533
ATTAGATTGATAGCGG-1	0.371865	2.51553	2.16378	1.15484	3.39366	-5e-09	3.27398
ATTAGGCGATGCTTTC-1	0.704495	1.67596	1.61061	1.61086	2.98312	0	3.00558
ATTATACTTTGCTCGT-1	0.619928	2.40999	2.60093	1.46394	2.96983	-7.5e-09	2.93182
ATTATCGGAATGTACG-1	0.776695	2.64044	2.4813	1.31164	2.25541	0	2.30602
ATTATCTCGACAGATC-1	0.976418	2.29442	2.46245	1.40493	3.27846	0	3.45107
ATTATGCCATAGGGAG-1	0.456431	2.10773	2.2593	1.34125	3.21442	0	3.13561
ATTATTATGTCCGTCA-1	0.853388	2.78023	2.49733	1.3142	3.24605	0.693147	3.35451
ATTATTCAGAGTCACT-1	0.408493	1.58762	1.66655	1.58473	3.20544	0	3.18436
ATTCAACCATTTAAGG-1	0.776317	1.87687	2.15646	1.56703	3.06218	0	3.21896
ATTCACTGATGTTGGA-1	0.971017	1.3904	2.39547	0.742005	2.79022	0	1.98997
ATTCAGGACCTATTTC-1	0.678694	2.48324	2.72437	1.37257	3.03058	-8.57143e-09	2.93812
ATTCAGTAGCAGGGTC-1	0.474189	2.50269	2.09895	1.18702	3.37446	-6.66667e-09	3.24299
ATTCATATACTGTCCA-1	0.687857	1.26158	2.25815	0.268267	2.88376	-2.22045e-16	2.58518
ATTCATCGTTGAGGCA-1	0.930344	2.03002	2.30705	1.50578	2.74491	0	2.95397
ATTCCCACATAAACAA-1	0.593609	2.42288	2.06412	1.23634	3.35594	0	3.13376
ATTCCTAAGACGTGGA-1	0.558324	2.57903	2.19968	1.22551	3.3633	0	3.16535
ATTCCTCCGCCAGTGC-1	0.289856	2.71465	2.56753	1.09673	3.26482	0	3.18435
ATTCGACGCCGGGCCT-1	0.499021	2.8851	2.66542	1.10783	3.43429	-2.22045e-16	3.23963
ATTCGCGCCTTGAGAG-1	0.593503	1.41618	1.48189	1.64411	1.9852	1.05492	3.38246
ATTCGTGCTATCTCTT-1	1.21523	1.6807	2.12814	1.57682	2.82215	0	3.02434
ATTCTCGTCTCTTTAG-1	0.514082	2.25483	2.15087	1.0671	3.34389	0	3.10791
ATTCTTCGTACTTATG-1	0.709707	2.70092	2.2322	1.32779	3.11166	0	2.8779
ATTGAAGATCTTAGTG-1	0.677106	1.19231	2.40812	0.474098	2.99398	-6.66667e-09	2.22676
ATTGACGTAACTCGGT-1	0.766942	2.745	2.559	1.33377	3.151	0.325083	3.41211
ATTGATGAGTCCTAAC-1	1.00095	2.611	2.72843	1.31365	3.44103	-6.66667e-09	3.41011
ATTGCCTTTATGTTTG-1	0.558417	1.98986	1.93641	1.56679	2.70601	-2.22045e-16	2.96589
ATTGCGATCAGTAACT-1	1.039	2.19726	2.35052	1.58131	2.94664	-2.22045e-16	3.06287
ATTGCTGCTCCTCCAT-1	0.941429	1.73185	2.08897	1.96322	3.25539	-6.66667e-09	3.14668
ATTGGATTACAGCGTA-1	0.46268	2.46635	2.87961	1.60678	2.83893	0	3.15825
ATTGGGAATATCTTGG-1	0.451366	2.16908	2.07228	1.13829	3.30665	-8.57143e-09	3.34719
ATTGTACAACTCGGCT-1	0.559867	1.25427	1.44758	1.67183	3.18508	-5e-09	2.84189
ATTGTCGCAATACCTT-1	0.36968	2.74711	2.29243	1.04531	3.03582	-2.22045e-16	3.1637
ATTGTCTGTTTCATGT-1	0.938014	2.01891	2.7591	1.41998	2.53234	0	3.47694
ATTTAACTCGTATTAC-1	0.608	2.2988	1.97195	1.40518	3.35905	-7.5e-09	3.01525
ATTTACAGTTTACTGG-1	0.663291	1.73237	1.90684	1.32467	3.01674	-6.66667e-09	3.01824
ATTTCATTATTTCGCG-1	0.331068	2.75785	2.25295	1.08057	3.31915	-2.22045e-16	3.15278
ATTTCCGGGTTCTGCG-1	0.570495	2.51544	2.17052	1.0581	3.40194	0	3.31771
ATTTGCGCGAGTAGCT-1	0.480962	2.31363	2.38281	1.1471	3.44905	-2.22045e-16	3.1818
ATTTGTCTTGGGAGCT-1	0.26018	1.14324	1.46663	1.57592	3.07871	0.59827	2.66511
ATTTGTTCCAGGGCTC-1	1.03066	1.62003	2.86916	0.926478	2.76207	-6.66667e-09	2.26135
CAAACGAGTATCGCAG-1	0.550819	2.81307	2.70987	1.50091	3.12918	-2.22045e-16	3.06976
CAAACGGTCGCACTTT-1	1.06644	1.47891	2.54641	0.868404	2.8648	0	2.09566
CAAACTACGATAGAGA-1	0.528945	2.50173	2.16717	1.20022	2.84337	-8e-09	3.14034
CAAACTATTGAGCTTC-1	0.575721	2.46122	2.00695	1.15988	3.12853	1.03972	3.16231
CAAACTCGCGACGCCG-1	0.095135	1.59514	1.84473	1.80154	2.74593	0	3.02489
CAAAGATTATTGGGCC-1	0.816502	3.05076	2.98354	1.39455	3.36665	-5e-09	3.22551
CAAATCTCTCACAAGG-1	0.409615	2.63128	2.59027	0.858039	3.36589	-5e-09	3.42291
CAAATGTCCTTCCGTG-1	0.966164	1.45757	2.48569	0.700354	2.78496	-6.66667e-09	2.81654
CAAATTGTCAGCAAGC-1	0.565937	2.66143	1.82145	1.27493	3.37854	-5e-09	3.13617
CAACCTACCGAGCAGT-1	0.490631	1.67023	1.8985	1.70318	3.16706	-6.66667e-09	3.17057
CAACGACCCGTTTACA-1	0.39806	2.19195	2.30201	1.21357	3.42107	-5e-09	3.21765
CAACGGTTCTTGATAC-1	0.150473	2.16671	1.87423	1.52796	3.20353	0.636514	3.12553
CAACTATATCGAATGC-1	0.465248	2.99361	2.55377	1.12565	3.16284	-8e-09	3.20056
CAACTCCTTGATCCCG-1	0.302832	2.70313	2.42561	1.06237	3.39354	1.32966	2.94579
CAACTGCTCATCCGAT-1	0.741714	2.45992	2.75046	1.32818	3.34731	-2.22045e-16	3.31081
CAACTTGTAGTGGGCA-1	0.603346	1.99109	2.41005	1.05676	2.81245	0.500402	2.90245
CAAGAGGGCGGAGTAC-1	0.785761	1.51977	1.36842	1.71325	2.98038	0	2.6666
CAAGATATTATAACGT-1	0.370222	1.40952	1.30947	1.64209	3.11737	-2.22045e-16	2.84346
CAAGCAACGTCGGAGT-1	0.964663	1.82774	2.55652	0.935232	3.24108	-7.5e-09	2.18738
CAAGCACCAAATGCCT-1	0.688562	2.55504	2.5861	1.43273	3.2647	-5e-09	2.78
CAAGCGGCACATAATT-1	0.531089	2.03033	2.51784	0.987529	2.70943	-2.22045e-16	2.53321
CAAGGATCGCATGTTC-1	0.415672	1.37608	1.32408	1.61236	3.02532	-5e-09	2.9978
CAAGGCCAGTGGTGCA-1	0.411173	1.71519	2.05929	1.62295	3.2748	0.562335	3.14025
CAAGTAAGTGATAGAC-1	0.572327	2.88456	2.83578	1.37862	2.59385	0	3.44704
CAAGTGTGGTTGCAAA-1	0.436747	1.62345	1.68568	1.62678	3.25121	0	3.24893
CAATAAACCTTGGCCC-1	0.746308	2.94442	2.54707	1.27678	3.43266	0	3.25512
CAATACGCTCTGAGGC-1	0.81236	2.88054	2.25882	1.49257	3.2995	-2.22045e-16	3.39671
CAATATTCTTGACCTA-1	0.540134	2.66586	2.63699	1.15619	3.40457	0.693147	3.26295
CAATCCCTATACCAGC-1	0.521105	2.69279	1.97814	1.0875	3.04626	1.07354	3.10786
CAATCCTGCCGTGGAG-1	0.380775	1.56312	2.1805	0.790428	2.71639	1.21301	3.06429
CAATGACCCTTAATTT-1	0.976117	2.10738	2.63462	0.90257	2.45785	0	3.50222
CAATGCGAGAAGTATC-1	0.898631	2.45943	2.72292	1.59908	2.79865	-6.66667e-09	3.38024
CAATGGAATCTACATA-1	1.03814	2.81477	2.42034	1.47147	2.98402	0	2.96632
CAATGGATCTCTACCA-1	0.533026	1.82054	1.9873	1.39897	3.14042	0	3.00591
CAATTAAGGGTGATGA-1	0.931719	1.20737	2.36069	0.629442	3.02802	-8.33333e-09	2.07108
CAATTTCGTATAAGGG-1	0.768603	1.84365	1.73371	1.46856	2.95511	0	2.70952
CACAATGAGCTGCTAT-1	0.682011	0.934022	1.90395	0.269478	3.19753	0.673012	1.44514
CACACACGCTAACGAG-1	0.593599	1.98178	2.2661	1.56886	2.96415	-6.66667e-09	3.18328
CACACAGGGATAGATT-1	0.572563	2.38807	1.84614	1.41641	3.41028	-5e-09	3.27098
CACACGCGCTGTCTTA-1	0.563083	2.7258	2.45708	1.40843	3.22483	0.500402	3.37929
CACAGCACCCACGGCA-1	0.685534	1.1608	1.81582	0.0664896	2.98945	-5e-09	1.96498
CACAGCTAGGGAGTGA-1	1.00535	2.24708	2.87172	1.4308	2.99377	-7.5e-09	3.14074
CACAGGGCCATATAGT-1	0.752896	1.8059	2.2435	1.55355	3.00986	0	3.27613
CACAGGGCCGTTGTCA-1	0.468116	1.92	2.2129	1.39465	3.32741	-6.66667e-09	3.24511
CACAGTCCCGCTTCGC-1	0.141772	2.41821	1.99085	0.476362	1.7009	-2.22045e-16	3.64327
CACATATTAGCAGGAT-1	0.373587	1.51851	1.38787	1.73373	2.89049	-6.66667e-09	2.78508
CACATCGTGCACGCGC-1	0.631636	2.77575	2.69268	1.30853	3.26257	-2.22045e-16	3.28426
CACATCTCACCGACGA-1	1.05268	2.11249	2.70085	0.972253	2.70434	0	3.02649
CACATGATTCAGCAAC-1	0.398906	1.66107	1.3748	1.57312	3.16002	-5e-09	2.73846
CACATTCTTTCGATGG-1	0.507529	2.36989	2.43973	1.18789	3.36456	0	3.15128
CACATTTCTTGTCAGA-1	0.35483	1.21457	1.70994	1.53408	3.03354	0	3.13584
CACCACGCCACACAGA-1	0.650307	2.65428	2.09641	1.41565	3.08647	0	3.13622
CACCAGTCAGCATGCA-1	0.517948	2.53293	2.20332	1.0413	2.99064	0	3.36336
CACCATCGGAGGAGAC-1	0.546108	2.40382	1.89049	1.12827	3.36195	0.693147	3.23863
CACCCAAATCTTATGT-1	0.493369	0.50055	1.25207	1.7505	3.21253	0	2.6548
CACCCACACGTCACCC-1	0.487492	2.78479	2.36613	1.29524	3.4001	0	3.16259
CACCCACGAGGCAATT-1	1.09671	1.98125	2.90092	0.998277	3.01044	0	2.60957
CACCCGGTTTGTGACT-1	0.577872	2.79938	2.62162	1.10344	3.37154	-6.66667e-09	3.21256
CACCCTAACAAGATCT-1	0.71483	2.00441	2.07455	1.40478	2.85103	0	2.68746
CACCCTTGGTGAGACC-1	0.854554	3.08587	2.31217	1.48617	2.86702	0	2.91716
CACCGATACACCGAGC-1	0.414205	2.55174	2.00593	0.945942	3.37267	0.562335	3.21278
CACCGCCAGAAGGTTT-1	0.86362	1.28719	1.98263	0.435442	3.0208	0	2.04417
CACCGCCGACCAGCGA-1	0.560291	2.31496	1.86703	1.08018	3.38926	0.529706	3.11579
CACCGCGTCCACTCTA-1	0.752119	2.95701	2.29088	1.46311	3.27888	0.693147	3.18636
CACCGGGCATCACAAG-1	0.727191	2.06211	1.51547	1.51594	2.30933	0	3.41799
CACCGTATCCCATCCG-1	0.529803	2.0687	1.8271	1.58659	3.09949	0.636514	3.00949
CACCGTTAGGGATCAC-1	0.508447	2.65178	2.59502	1.04497	3.45155	-8e-09	3.24941
CACCGTTGCGCGATAT-1	0.500079	2.86544	2.63987	1.19603	3.37286	-7.5e-09	3.04426
CACCTAATAGAGTCGT-1	0.301263	2.3763	2.09033	0.988253	3.39589	-7.5e-09	3.12975
CACCTAATCAGTTTAC-1	0.682934	2.89177	2.66377	1.44628	3.04105	-5e-09	3.16865
CACCTCGATGGTGGAC-1	0.504478	2.55748	2.59986	1.21906	3.15408	-7.5e-09	2.95892
CACCTTGCGAAACTCG-1	0.693065	3.07188	2.6614	1.39574	3.44202	-2.22045e-16	3.3458
CACCTTGGCGCCTTTG-1	0.496588	1.78154	1.76105	1.57551	3.03165	0.950271	3.23298
CACGAAAGTTAGTCCC-1	0.443932	2.52511	2.33736	1.1215	3.44112	-6.66667e-09	3.18662
CACGCACAGCGCAGCT-1	0.727206	3.04554	2.60518	1.50607	3.41415	0	2.89661
CACGCAGCGAGGCTTT-1	0.748147	1.81376	2.20124	1.80974	3.33071	-2.22045e-16	3.04853
CACGCGGAACTGTTGC-1	0.363436	1.53639	1.65667	1.69317	3.06711	-2.22045e-16	3.18175
CACGGCGCGCCAAAGG-1	0.383104	2.91934	2.32525	1.31824	3.34629	-8.75e-09	3.22301
CACGGGATTGAGGGTT-1	0.7143	2.93911	2.53377	1.12883	3.10942	-5e-09	3.46594
CACGTCGGCAACCTCT-1	0.592702	2.52523	1.91608	1.09931	3.37224	1.09861	3.03633
CACGTTCGTGCTCTAG-1	0.751264	1.81068	1.70706	1.48116	3.0398	-6.66667e-09	2.55189
CACGTTTCGTACACAC-1	0.913466	2.45805	2.39237	1.73851	2.74479	-5e-09	3.14732
CACTAAAGTTGCCTAT-1	0.693071	1.44159	2.2272	0.453902	3.24581	-2.22045e-16	2.00471
CACTACGGGAGCTGCC-1	0.749983	1.93911	2.19819	1.42229	2.60464	-5e-09	3.00035
CACTCAAGAGCTATGG-1	0.741855	1.8758	1.46603	1.73813	2.72825	-5e-09	3.22087
CACTCAGCTCTTGAGG-1	0.365619	2.27449	1.55516	0.961832	3.18414	-2.22045e-16	3.1272
CACTCCTATGTAAGAT-1	0.44081	2.5115	2.33278	1.12458	3.44045	0.500402	3.26663
CACTCCTCTCGGTCGG-1	0.496095	3.0809	2.42759	1.06556	3.35377	-2.22045e-16	3.19117
CACTCGAGCTGAACAA-1	0.690638	1.84394	1.81763	1.73913	3.02672	0	2.99788
CACTCGGTTAGGAGGA-1	0.453183	2.60099	2.32523	1.04632	3.40521	0.693147	3.12056
CACTCTCAAGCATCGA-1	0.429559	2.76292	2.88002	1.25984	2.94298	0	3.26728
CACTCTTCTGCTAGCC-1	0.575028	1.72002	1.92969	1.70925	3.14835	-5e-09	3.09091
CACTGACGATTGTGGA-1	0.528659	2.84965	2.61319	1.09677	3.41829	0	3.2132
CACTGTCCAAGTGAGA-1	0.365611	2.42858	2.28555	0.993356	3.38091	0	3.25179
CACTTAATCAGACGGA-1	0.685722	1.16152	1.50007	0.617791	3.38523	-5e-09	1.51609
CACTTCGCCACAGGCT-1	0.51593	2.53496	2.06883	1.28317	3.19784	-2.22045e-16	3.20743
CAGAACTTAGCCCTCT-1	0.709753	2.23469	2.84971	1.75801	2.70983	0.562335	2.86676
CAGAATAACACACGGA-1	0.557606	2.1753	2.00802	1.5358	2.6433	0	3.26391
CAGACACCGATCGCTG-1	0.730923	2.67256	2.38131	1.42942	3.40245	-5e-09	3.24921
CAGACCTGTAAGTGTT-1	0.459829	1.68747	1.95147	1.31471	3.1337	-2.22045e-16	3.03666
CAGACGAACCTGATAC-1	0.808992	2.686	2.66964	1.39641	3.43395	-6.66667e-09	3.33641
CAGAGACGGTCACCCA-1	0.691219	1.28913	2.25314	0.607822	2.90831	0.636514	1.88218
CAGAGCATGAGCTTGC-1	0.637575	2.6358	2.40118	1.28454	3.39593	-6.66667e-09	3.20269
CAGAGGCGATGCATGA-1	0.738232	3.12246	2.6157	1.44134	3.35329	0	3.33434
CAGAGTGATTTAACGT-1	0.492819	2.20818	2.11847	1.07648	3.36079	-2.22045e-16	3.33839
CAGATAATGGGCGGGT-1	0.964126	1.70022	2.33529	1.44094	2.82572	-2.22045e-16	3.08423
CAGATACTAACATAGT-1	0.971938	1.59014	2.5941	0.97099	2.94291	0.636514	2.7165
CAGATCATTTAAAGTC-1	0.720633	2.87718	2.44513	1.47452	3.33569	0.673012	3.10843
CAGATCCTGGTTTGAA-1	0.669602	2.28385	2.81336	1.27129	3.07384	-2.22045e-16	3.54643
CAGCAGCCCGTTCCTT-1	0.455685	1.97843	1.7624	1.15747	3.29329	0.693147	3.08143
CAGCAGTCCAGACTAT-1	0.551791	1.9266	2.20218	1.56748	2.99886	-6.66667e-09	2.88097
CAGCCGGGCCCTCTAT-1	0.444565	2.40531	1.89848	1.02955	2.67496	-5e-09	3.1406
CAGCCTCCTGCAGAGG-1	0.812451	3.16757	2.58607	1.32346	3.43746	0	3.3608
CAGCCTCTCCTCAAGA-1	0.457964	2.9268	2.49963	1.11626	3.39566	0	3.25237
CAGCGATTCCCTTCAA-1	0.404374	2.47307	2.01314	1.01351	3.40444	0.562335	3.16407
CAGCTCACTGAGACAT-1	0.690393	1.23389	1.89402	0.103796	3.03739	0.37677	2.12261
CAGCTCGACAAGTTAA-1	0.66086	2.05543	2.24789	1.48216	3.25734	0	3.28047
CAGCTCGTGCTTGTGT-1	0.381026	2.33543	1.66516	1.45663	3.39356	-2.22045e-16	3.13797
CAGCTGGCGTAACCGT-1	0.502937	3.03987	2.43011	0.977353	3.41511	0	3.28536
CAGCTTAGTAGGTAGC-1	0.518689	2.78645	2.41432	1.2195	3.34761	0	3.2552
CAGGAAGACTTTATAT-1	0.470409	2.5665	2.03848	1.19681	3.29586	-2.22045e-16	3.20069
CAGGATATATCGTTGT-1	0.74327	1.97815	1.99219	1.52043	2.93567	-5e-09	2.78452
CAGGCAGTCTTACCAG-1	0.495586	1.68247	2.25896	1.57124	2.935	0	3.38646
CAGGCCGTTTGGGTGT-1	0.887126	2.08782	2.4615	1.89781	3.29491	-5e-09	3.3171
CAGGCGCACGGTGGTC-1	0.699224	2.5811	2.60037	1.17977	3.39964	-7.5e-09	3.33222
CAGGCGCCATGCTAGG-1	1.1075	2.39505	2.54998	1.67384	2.90729	0	3.3402
CAGTAACTATTTATTG-1	0.4106	2.986	2.7305	1.29998	3.17908	-7.5e-09	3.19719
CAGTAATCCCTCCCAG-1	0.419424	2.26936	1.58722	1.20689	3.38335	0	3.20238
CAGTACATTCTCTAAA-1	0.428467	2.90067	2.59341	1.2833	3.38799	0.693147	3.16712
CAGTACCAGTTTACGT-1	0.472311	2.74172	2.42658	0.9677	3.33812	-2.22045e-16	2.94132
CAGTAGCCCACGCGGT-1	0.735985	3.11966	2.59973	1.36057	3.43539	0	3.30524
CAGTCGAGGATGCAAT-1	0.814506	2.59854	2.58204	1.41291	3.23151	0	3.18673
CAGTCTGTATACTGGG-1	0.882102	1.87233	1.60815	1.46579	2.9678	0	2.45651
CAGTGAATAAATGACT-1	1.04992	2.94603	2.76765	1.41334	3.42577	-2.22045e-16	2.88272
CAGTGGTTGCACATGA-1	0.638656	2.59056	2.31692	1.46189	2.8939	0	2.90813
CAGTGTCCGCAGAATG-1	0.484758	2.36072	2.21102	1.31325	3.3488	-7.5e-09	3.18585
CAGTGTCGGCTGGCCC-1	0.320136	1.75408	2.09348	1.70795	2.93644	0.562335	3.48309
CAGTTCAAATTGACAC-1	0.909622	1.62464	2.64897	0.583385	2.79322	0.867563	2.63622
CAGTTCCGCGGGTCGA-1	0.384629	2.54054	2.23639	1.07646	3.41436	-2.22045e-16	3.23289
CAGTTCGAGGACCCGA-1	0.745998	2.58521	2.34452	1.30921	2.96414	0	3.33333
CATAACGGACAGTCGT-1	0.97844	2.88218	2.7668	1.72866	3.24391	0	3.06583
CATAAGAAGCTTGGCT-1	1.07103	2.48729	2.6069	1.36128	2.72099	-7.5e-09	3.01826
CATAAGCTCTCCGTCT-1	0.485019	2.65407	2.15784	0.914465	3.4199	-2.22045e-16	3.22515
CATACAAAGCCGAACC-1	0.522637	2.43921	2.11576	1.12239	3.3731	0.636514	3.19224
CATACACGGTTCCCAC-1	0.691147	2.83463	2.74406	1.36496	3.45687	-6.66667e-09	3.35921
CATACCCGTACCCAGT-1	0.478294	2.47431	2.42401	1.27491	3.29482	-8e-09	3.18272
CATACGAACTAGCTGG-1	0.343567	2.09109	1.82245	0.829995	3.42296	-2.22045e-16	3.16588
CATACGGCGTCTGGGC-1	0.660741	1.84016	1.87691	1.63347	2.96582	-2.22045e-16	2.71776
CATACTATGTAATTGT-1	0.686699	1.10544	1.93609	0.529081	3.15136	-2.22045e-16	1.71081
CATACTTAGGCAATAC-1	0.513629	2.41534	2.32767	1.53182	2.7139	-6.66667e-09	3.32065
CATACTTCTTTCTCCG-1	0.770023	2.61573	2.41783	1.29167	3.27436	0	3.26971
CATAGAGGAGATACTA-1	0.535197	1.93425	1.88533	1.56735	2.4448	0	3.37837
CATAGCCGCCCGGGAT-1	0.45916	2.41528	2.04011	1.28343	3.40612	0	3.03072
CATAGCGTTGCCCACC-1	0.382514	2.58707	2.32714	1.00634	3.43949	0	3.31113
CATAGTACATTGAGAG-1	0.396853	3.05947	2.44145	1.19654	3.348	-6.66667e-09	3.15703
CATAGTAGCATAGTAG-1	0.471928	2.91527	2.6005	1.21172	3.36491	-5e-09	3.31649
CATAGTCAAATACATA-1	0.53826	1.79428	2.00397	1.6541	3.01838	1.03972	3.30673
CATAGTCCACAAGAAC-1	1.09407	2.78586	2.89152	1.52423	3.30437	-2.22045e-16	3.30979
CATATACTACTGATAA-1	0.420317	2.92979	2.48439	1.22254	3.32046	-2.22045e-16	3.29232
CATATAGGTACAGTCA-1	0.692589	1.03738	1.89594	0.493299	3.3139	0	1.74149
CATATGTCAGGCTACG-1	0.444659	2.73954	2.30236	0.986628	3.42611	0	3.27448
CATATTATTTGCCCTA-1	0.834848	2.90494	2.28058	1.40458	3.28654	0	3.22653
CATCATCTACCCGGAC-1	0.473353	2.49019	1.9538	1.16906	3.06748	-2.22045e-16	3.26326
CATCATTACCCTGAGG-1	0.491885	1.90372	2.03158	1.41144	2.90984	0	3.09024
CATCCTCTCAAAGATC-1	0.916656	2.51152	2.29093	1.55657	2.77939	0	3.22751
CATCGCCCGCGGCCAA-1	0.478208	2.2668	1.87727	1.33621	3.36336	-2.22045e-16	2.95319
CATCGGACGGGTTAAT-1	0.718954	1.53991	1.51771	1.75804	2.9782	0	3.18024
CATCTATCCCGTGTCT-1	0.461971	2.74955	2.71133	1.11251	3.28701	-5e-09	2.64975
CATCTGCAGGATCATT-1	0.912826	2.71956	2.19165	1.36108	2.90113	0	3.32223
CATCTTACACCACCTC-1	0.667728	2.68004	2.39745	1.63736	3.09423	-2.22045e-16	3.24283
CATGAACCGACATTTG-1	0.543616	2.3547	2.09956	1.1689	3.1678	-5e-09	3.14404
CATGACTTCGCTGAAT-1	0.656908	2.10948	2.06077	1.49163	3.35032	0	3.21752
CATGAGATGCACTCTC-1	0.688837	2.4195	2.40344	1.52371	2.83196	0	3.12504
CATGATGCACAATTCT-1	0.671842	2.98373	2.64923	1.27735	3.37015	0	3.22623
CATGATGGAAGTTAGC-1	0.365407	1.62595	1.81052	1.61689	3.20132	0.693147	2.81879
CATGCCAACTCGCAAA-1	0.516858	3.09362	2.74909	1.05978	3.42497	-7.5e-09	3.3681
CATGCGACCAGTTTAA-1	0.436159	1.41069	1.35331	1.36745	3.09419	-8.57143e-09	2.93017
CATGCGTTAGACAGAA-1	0.493316	2.98124	2.41781	1.21131	3.39578	-7.5e-09	3.14786
CATGCTGGCTCCAATT-1	0.547105	2.34948	1.69798	1.29823	3.39008	-5e-09	3.21459
CATGGATTGTCTTCCG-1	0.722127	2.00394	2.06201	1.58538	3.11253	-6.66667e-09	3.24609
CATGGCAGGAAGATCG-1	0.619423	2.67266	2.35307	1.2282	3.41563	0.636514	3.12228
CATGGGTATGCCTTAT-1	0.473052	1.5634	1.6601	1.6409	3.25206	0	2.90722
CATGGGTCGGGTGTGG-1	0.640358	1.74883	1.67394	1.44418	3.38319	-5e-09	3.21732
CATGGTAAGTAGCGTT-1	0.83085	1.59441	1.46309	1.48979	2.89455	0	2.59095
CATGGTCTAGATACCG-1	0.316419	1.66063	1.46973	0.999904	2.51625	0.693147	2.99824
CATGGTTTATTAATCA-1	0.545359	1.68626	2.04756	1.51534	2.72618	0	3.20093
CATGTAAGAGACATTT-1	0.468894	2.58039	2.17884	1.5506	2.77693	1.09861	3.35747
CATGTCTCATTTATGG-1	1.18722	1.99837	2.04716	1.74177	2.79056	-5e-09	2.54064
CATTACGCAGGAAGGG-1	0.757386	1.72627	1.91708	1.46205	2.66765	0	3.22413
CATTACGTCGGCCCGT-1	0.976349	2.09073	2.79066	1.43893	2.90273	0.693147	2.70358
CATTATCCCATTAACG-1	0.811758	2.67621	2.45943	1.46492	2.99141	0	2.75183
CATTATGCTTGTTGTG-1	1.05372	1.629	2.09796	0.795791	2.93028	0	3.11352
CATTGCGAAATGGGCG-1	0.45037	2.54582	2.15566	0.945329	3.41002	-2.22045e-16	3.21414
CATTTAGCGGACCATG-1	0.814082	2.92914	2.69209	1.3668	3.43703	-6.66667e-09	3.10079
CATTTCTAGCAGACTA-1	0.479953	2.21301	2.16517	1.25027	3.16844	-6.66667e-09	3.15196
CATTTGAGTGGTACGT-1	0.578811	2.47187	2.31583	1.40349	3.45138	-5e-09	3.34491
CCAAACAGAACCCTCG-1	0.328711	2.56575	2.52237	1.12512	3.42959	-2.22045e-16	3.0716
CCAACCTTATGTAACT-1	0.551214	2.48712	2.47769	1.10027	3.40142	0	3.46334
CCAACGATGCACTGAT-1	0.683192	2.48874	2.54617	1.14651	3.25257	-6.66667e-09	2.99638
CCAACGCTTGCCAGGG-1	0.548945	2.43991	2.69488	1.10109	2.87799	0	3.13513
CCAAGAAAGTGGGCGA-1	0.875713	2.65121	2.4499	1.39066	3.12598	0	3.18748
CCAAGACTTCTGCGAA-1	1.03405	2.09397	2.79306	1.14241	2.90479	0	3.25092
CCAAGCGTAACTCGTA-1	0.579708	1.83364	2.08922	1.43771	3.18759	0	3.06924
CCAAGGAACAGAGAGG-1	0.567321	1.97431	1.67977	1.55269	3.30038	0.636514	2.87957
CCAAGGTTGCCCTTTC-1	0.529632	1.72147	1.70729	1.91082	2.03999	0	3.22357
CCAATAGTGCCGTCGA-1	0.984863	2.18328	2.30309	1.72976	3.32936	0	3.28309
CCAATCGGTAGATCGA-1	0.397324	2.89705	2.41053	1.0064	3.10737	-8.57143e-09	3.15105
CCAATGTCACAGCAAG-1	0.693024	1.22525	2.02204	0.512321	3.35219	-8.57143e-09	1.69078
CCAATTACGGGTCGAG-1	0.64887	2.23307	2.14878	1.32509	3.34552	-6.66667e-09	2.86451
CCAATTGAATGTTAAT-1	0.412092	2.45859	2.51572	1.27938	3.36779	-6.66667e-09	3.03534
CCACAATGTACGTCTT-1	0.489486	2.19767	1.94946	1.12302	3.09121	0	3.08797
CCACACTGAGATATTA-1	0.90223	1.12715	1.99921	0.704478	3.35688	-2.22045e-16	1.79183
CCACAGTACCCATCCT-1	0.753613	1.82764	2.04942	1.62452	2.94262	0	3.18445
CCACCAACTTTACTGT-1	0.488293	2.50909	2.24399	0.972845	3.46426	-5e-09	3.28773
CCACCCAAGGAAAGTG-1	0.404119	1.80069	1.9811	1.66264	3.09139	0	2.94688
CCACGAATTTAACCTC-1	0.183643	1.54654	1.89477	1.62308	3.18866	-6.66667e-09	2.90696
CCACGAGAAGAGAATC-1	0.529384	2.76858	2.52426	1.24989	3.39239	0.900256	3.0871
CCACGGAGCCATAAGA-1	0.687933	2.7495	2.82778	1.18108	3.39645	-2.22045e-16	3.33208
CCACGGTGCCCGGTAG-1	0.469938	0.83586	1.41463	1.78472	3.43544	-5e-09	2.80926
CCACTGGTGGCTGGTT-1	0.475175	2.92239	2.50068	0.97881	3.43126	0	3.12803
CCACTGTTTGGATTAA-1	0.724806	1.74868	2.27867	1.54064	2.69967	0	3.35839
CCAGAAAGCAACTCAT-1	0.556281	2.6161	2.22733	1.02948	3.33323	-5e-09	3.19773
CCAGAGACAAAGCCGG-1	0.507448	2.34797	2.06358	1.10526	3.18419	0	3.20573
CCAGATAGTTGAGTGA-1	0.575782	2.22944	2.35553	1.26768	3.21972	1.09861	3.11948
CCAGCCTGGACCAATA-1	0.364352	1.84237	1.71109	1.52867	3.12339	-7.5e-09	2.8627
CCAGCTCGAACGCATT-1	0.408216	2.0131	2.02796	1.2825	3.45786	-6.66667e-09	3.39476
CCAGCTGATGGTACTT-1	0.430117	2.91609	2.56963	1.03466	3.333	0	3.15569
CCAGCTTCCGCCCGCA-1	0.557742	2.43051	2.03298	1.22159	3.40277	-2.22045e-16	3.12876
CCAGGGACGTGGCCTC-1	0.912021	1.77758	2.9376	1.31399	3.10635	0	3.51547
CCAGTAGTCTGATCCA-1	0.923764	2.61825	2.55712	1.48086	3.38261	-5e-09	3.3375
CCAGTCTAGACGGCGC-1	0.954917	2.97272	2.61603	1.28303	3.44034	-5e-09	3.20905
CCAGTCTTGTCATAGA-1	0.670281	1.87282	2.11413	1.4869	3.27128	-2.22045e-16	3.30732
CCATAAACAACCCGAC-1	0.327872	2.67092	2.33425	1.00116	2.75753	-6.66667e-09	3.23439
CCATACCTTTACTTGT-1	0.935206	1.83735	2.22953	1.78147	3.41808	0	3.40793
CCATAGGTTGGCGTGG-1	0.481785	2.36298	2.1434	1.15435	3.15242	-5e-09	3.30667
CCATATGGAAACTATA-1	0.426636	2.29882	2.13875	1.59883	3.13879	0	3.2655
CCATCCATACCAAGTC-1	0.558963	2.23781	1.93791	1.2824	3.37432	0	3.12838
CCATCGCAGTTAAACT-1	0.617043	1.15692	2.13513	0.17055	2.79102	0	2.25323
CCATCTCACCAGTGAA-1	0.471022	2.54702	2.56176	1.61177	3.03199	-2.22045e-16	3.16593
CCATGCCCTAGATTTC-1	1.01472	2.18601	2.47622	1.41502	2.75292	-6.66667e-09	3.1149
CCATGCCTGTTTAGTA-1	0.691333	1.34668	2.21802	0.336037	2.88372	0.562335	2.07901
CCATGCTCTGCAGGAA-1	0.502603	2.45565	2.33322	1.30369	3.38988	-5e-09	3.1157
CCATGGCCCTTGTACC-1	0.469226	2.67441	2.11586	1.29763	3.41694	-7.5e-09	3.26052
CCATTAGCGATAATCC-1	0.799984	1.87145	2.34116	1.75576	3.1519	-2.22045e-16	2.93243
CCATTCCCTGCCCACA-1	0.92293	1.4724	2.35758	1.26714	3.05245	-6.66667e-09	1.90216
CCATTTCTACCTATTA-1	1.00529	1.75696	2.77791	0.861627	2.62897	-5e-09	2.67475
CCCAAACATGCTGCTC-1	0.453035	1.7949	1.8229	1.47879	3.36961	-5e-09	3.22008
CCCAACATACGTCGCG-1	0.759296	1.82752	2.1533	1.93472	3.407	-5e-09	3.2372
CCCAACCACACTAACA-1	1.01432	2.76129	2.32981	1.40119	3.38295	0.636514	3.10016
CCCAAGTCATTACACT-1	0.531172	1.61791	1.74557	1.60654	3.20325	0	3.21061
CCCAATGAGATTTGCA-1	0.491198	2.4663	2.61403	0.960172	3.37929	-6.66667e-09	3.29124
CCCAATTTCACAACTT-1	0.954709	1.77615	2.52695	1.91646	3.38697	-5e-09	3.21206
CCCAGAGGAGGGCGTA-1	0.444561	2.9766	2.36615	1.28918	3.40284	1.32966	3.17212
CCCAGTTAAGGCGCCG-1	0.278259	1.01131	1.48205	1.82276	3.06568	-2.22045e-16	2.89603
CCCGAAGTTTCGCGAA-1	0.378778	2.1766	1.88866	0.784062	3.11618	0.636514	3.29436
CCCGACCATAGTCCGC-1	0.929778	2.76066	2.54852	1.58642	3.15765	0	3.0465
CCCGAGTTTCTCCGTA-1	0.292153	1.70416	1.85425	1.48468	2.95991	-2.22045e-16	2.87687
CCCGCAGCGCGAACTA-1	0.781729	1.4872	2.60243	0.445595	2.82065	0	2.62718
CCCGCAGGGCCCAAAG-1	0.544593	2.37203	1.87271	1.08089	2.80413	1.03972	3.15844
CCCGCCATGCTCCCGT-1	0.457797	2.69571	2.28451	1.22453	3.20158	-2.22045e-16	3.25763
CCCGCGCAATGCACCC-1	0.530034	2.207	1.945	1.04013	3.38355	-7.5e-09	3.05636
CCCGGGTCGTTCAGGG-1	0.499221	2.35869	2.27174	1.24727	3.19866	0	3.32968
CCCGGTGGAAGAACCT-1	0.431088	2.33663	1.7659	1.22183	3.33902	0	3.03569
CCCGGTGTATCGGAAT-1	1.05538	2.71498	2.35973	1.51616	3.07382	-7.5e-09	3.58488
CCCGTAAGTCTAGGCC-1	0.474143	2.71238	2.41325	1.13735	3.43566	0.950271	3.33601
CCCGTAGCTGGGAAGA-1	0.504913	2.44389	1.99332	1.00645	3.34348	0	3.33293
CCCGTCAGCGTCTGAC-1	0.923268	2.26213	2.69222	1.38707	3.24377	-2.22045e-16	2.64979
CCCGTTTCGCAGATGT-1	0.403678	2.04275	1.87315	1.42587	2.99399	-5e-09	3.22199
CCCTATGTAGAGCAGA-1	0.335351	2.22886	2.26274	1.15745	3.21154	-5e-09	3.32238
CCCTCATTCTGGAATT-1	0.287208	1.94117	1.46712	1.5718	3.38879	-8.33333e-09	3.10691
CCCTCCTCGCTCGTAT-1	0.894314	1.76629	1.98502	1.51428	3.11954	-2.22045e-16	2.85632
CCCTGAAATGAGTTGA-1	0.997971	1.45798	2.63217	0.81859	2.99092	0.693147	2.74481
CCCTGACTAACAAATT-1	0.387562	2.37696	2.01479	0.91997	3.3811	-2.22045e-16	3.23072
CCCTGCCCAATCCGCT-1	0.437884	2.82038	2.41451	0.973543	3.41811	-2.22045e-16	3.11277
CCCTGCGCTACGCATA-1	0.475216	2.84225	2.26255	1.06253	3.42898	-6.66667e-09	3.2394
CCCTGGCTGTTCCTTC-1	1.01689	2.34245	2.52903	1.45554	3.14913	0	3.44817
CCCTTTAATGGAGTTC-1	1.01919	1.29826	1.84041	1.42213	1.69559	0	3.62916
CCCTTTGACAGGTCTT-1	1.12064	2.51914	2.70343	1.22513	2.87571	-2.22045e-16	3.15955
CCGAAAGTGGTGAGCA-1	0.362437	2.10186	1.79075	0.971505	3.30775	-7.5e-09	3.10388
CCGAACACTGGGCCTC-1	0.436209	2.77851	2.11331	1.00289	3.4187	-6.66667e-09	3.1037
CCGAACCTTCCCGGCC-1	0.871007	2.24369	2.98814	1.23214	2.76499	-8.33333e-09	3.22815
CCGAAGTATATTGTTC-1	0.740975	2.37319	2.07042	1.28442	3.39404	0	3.04683
CCGACAAAGGGAGTGC-1	0.619807	2.84877	2.4483	1.37648	3.41798	0	3.05623
CCGACAATAGGCCGCC-1	0.629521	2.48854	1.56663	1.58852	2.82245	0	3.12565
CCGACGGGCATGAGGT-1	0.476659	2.66282	2.7012	0.916949	3.36927	0	3.25224
CCGACGTAAACACAAC-1	0.440301	2.59171	2.02785	1.12833	3.231	0	3.07483
CCGATCTCAACCTTAT-1	0.650944	2.33029	2.1525	1.70301	3.11168	-2.22045e-16	3.28822
CCGATTCGAGGGACCC-1	0.441568	2.9032	2.60512	1.00523	3.28852	0.562335	3.17814
CCGCACAAAGACCAAC-1	0.500344	1.61787	1.79564	1.65968	3.06893	-5e-09	2.83289
CCGCACGTGACCTCGG-1	0.405589	2.86188	2.35132	1.14323	3.42395	0	3.34086
CCGCACTTGCAATGAC-1	0.577306	1.70057	1.45387	1.52331	2.57461	0	3.23096
CCGCATGTGGTACGAT-1	0.69274	1.13273	1.7879	0.0482722	3.0874	0	2.00172
CCGCCGGTCAACACAC-1	0.484326	2.10433	1.69562	1.47746	3.3511	0	2.74224
CCGCCTGCGAATTGGT-1	0.664913	2.77968	2.79538	1.46026	3.3777	-5e-09	2.77441
CCGCGATTTGGTAGGT-1	0.528837	2.77249	2.4871	1.29995	2.9607	0	3.14053
CCGCGGAATGCGTCAC-1	0.753597	2.56826	2.23316	1.38659	3.37898	0.682908	3.16502
CCGCGGGTACGAAGAA-1	0.423967	2.95506	2.60432	0.987983	3.37078	0	3.20477
CCGCGTAGGTAAGGGC-1	0.472945	2.27663	1.79928	1.08324	3.26921	-2.22045e-16	3.20582
CCGCTATCAGCACCAG-1	1.00109	1.81021	1.66144	1.75043	2.90945	0	3.31785
CCGCTCTTCCGAACTA-1	0.551707	1.7498	2.00337	1.68739	2.98471	-5e-09	3.2463
CCGCTTACCTCACTCT-1	0.608331	2.36467	2.23953	1.52124	3.37931	-7.5e-09	3.21393
CCGGAATGGTTTCAGT-1	0.379835	2.70607	2.26612	1.14442	3.30109	0	3.29363
CCGGAGCGTACTTTCT-1	0.565979	2.2471	2.47099	1.44752	3.2221	0	3.07059
CCGGCGCATATTGGAT-1	0.488674	2.15824	1.77737	1.33207	3.41383	-2.22045e-16	3.01439
CCGGCGTGAGACTCTG-1	0.717078	2.87511	2.42445	1.2904	3.10108	0.693147	3.22787
CCGGGACCCGCAGAGA-1	0.419166	2.77831	2.14815	1.20925	3.35655	0.693147	3.21409
CCGGGCGGTCTCGTCA-1	0.584555	1.7515	1.79933	1.59054	3.08185	-8e-09	3.1076
CCGGGCTGCTCCATAC-1	0.266477	1.52086	1.59077	1.44431	3.26556	0	2.94441
CCGGGTTCGAGGTTAC-1	0.838538	2.52592	2.86446	1.52819	3.0452	0.562335	2.98287
CCGGTTTGTAATTGTG-1	0.435579	2.577	2.44749	1.06916	3.34866	1.03972	3.19548
CCGTAAGTTGGTCCCA-1	0.851552	2.06866	2.24305	1.64646	3.02106	-8.33333e-09	2.94029
CCGTACCCAAGCGCCA-1	0.614972	2.67172	2.33333	1.36233	3.26187	-2.22045e-16	3.3008
CCGTAGGAAATCCCTG-1	0.813516	1.81713	2.09512	1.49135	3.11609	-2.22045e-16	3.38443
CCGTAGGGTTGTTTAC-1	0.996985	1.97128	2.05822	1.40098	2.8804	0	3.52226
CCGTATCTCGTCGTAG-1	0.601875	2.96378	2.72642	1.27752	3.31001	0	3.0839
CCGTGCCCATGACGGC-1	0.429289	2.23463	1.6764	1.18644	3.32651	-5e-09	3.10823
CCGTGGAACGATCCAA-1	0.451571	3.03934	2.34922	1.41626	3.16393	0	3.08985
CCGTGTTAAATTCCAT-1	0.582375	2.83466	2.27143	1.15604	3.35377	0	3.27356
CCGTTACGTTAGAACA-1	1.08932	1.84761	2.17444	0.827839	2.87964	-5e-09	2.86831
CCGTTCCGAATCTCGG-1	0.548559	3.02207	2.71682	1.05338	3.41935	0	3.29362
CCTAAAGGCTGACGCT-1	0.424599	2.86232	2.29564	1.09486	2.94463	-6.66667e-09	3.26176
CCTAAATTAACGGTTC-1	0.801952	1.93801	1.60889	1.50589	2.98474	-2.22045e-16	2.82437
CCTAACCCAAACAAGT-1	1.10435	1.77444	2.09654	1.69747	3.05224	-6.66667e-09	2.80104
CCTAACTAAGGCTCTA-1	1.09441	1.54105	2.75733	0.864269	3.03191	1.03972	2.25887
CCTACAGTTGAGGGAG-1	0.957551	1.77856	2.40104	0.849748	1.3533	0	2.2653
CCTACATTCACAGACG-1	0.875889	2.87121	2.87909	1.40033	3.2067	-2.22045e-16	3.22702
CCTACGGCTCAGTCGA-1	0.47455	2.4023	1.86085	1.27261	3.38609	0	3.20472
CCTACTGCTTACACTT-1	0.930139	2.36586	2.64075	1.75701	3.25857	0	3.32337
CCTAGGCGTAGCGATC-1	0.223238	1.66657	1.722	1.47506	3.32163	-6.66667e-09	3.07368
CCTAGTTAGTCGCATG-1	0.48571	2.52953	1.75472	1.16875	3.37968	0.693147	3.21265
CCTATAATGAGTGCCC-1	0.561403	2.16453	2.27819	1.51224	2.8217	0	3.15089
CCTATACCGTCCTGTC-1	0.46672	2.51561	1.95209	1.02357	3.34271	1.09861	3.18629
CCTATATTTGTCCTGG-1	0.865306	3.01059	2.78699	1.27642	3.21324	0.636514	3.35446
CCTATCTATATCGGAA-1	1.08846	1.48638	2.62251	0.851355	2.82597	-5e-09	2.49683
CCTATGAAGTGGTGCC-1	0.370045	1.90337	2.19822	1.36909	2.89485	0	3.4357
CCTATGGCTCCTAGTG-1	0.740574	2.63521	2.23246	1.38185	3.0716	-2.22045e-16	2.97324
CCTATGGGTTACCGTC-1	0.985235	2.02875	2.77343	1.50462	2.97969	0	2.88692
CCTATGGTCAAAGCTG-1	0.908797	1.95318	2.07095	1.29796	2.67739	0	3.17301
CCTATGTCCACTCCAC-1	0.779884	1.97867	2.02989	1.60119	2.75955	-2.22045e-16	3.27574
CCTCACCAATCTTGAC-1	0.347331	1.80997	1.58671	1.70717	3.30867	-2.22045e-16	3.10067
CCTCACCTGAGGGAGC-1	0.581826	1.70329	1.91555	1.36772	3.31067	-2.22045e-16	2.9877
CCTCACCTTAGCATCG-1	1.00196	2.64027	2.49374	1.35903	3.40458	0	3.13593
CCTCCCGACAATCCCT-1	0.656221	2.79242	2.41306	1.20208	3.32824	-5e-09	3.23168
CCTCCGACAATTCAAG-1	0.408994	2.30921	2.30277	1.01348	3.39962	-6.66667e-09	3.11355
CCTCCTGAGCCCACAT-1	0.803887	2.91836	2.59121	1.50791	2.92145	0	3.44483
CCTCCTGTTGTGTCGT-1	0.769578	1.72762	1.77691	1.67639	2.88084	0.562335	3.34419
CCTCGAAGTGGACGGG-1	0.481819	2.94922	2.49784	1.13134	3.42905	-2.22045e-16	3.2448
CCTCGCCAGCAAATTA-1	0.510795	2.31965	2.48859	1.335	3.13776	-6.66667e-09	2.98152
CCTCGCGCGATATAGG-1	1.04331	1.35552	2.48955	0.806407	2.93592	-2.22045e-16	2.22948
CCTCGCGCTGTGCGAT-1	0.606249	1.76555	1.95504	1.55742	3.38572	0	3.33911
CCTCGGACCGGGATAG-1	0.413094	1.65814	1.88426	1.72024	3.05678	-2.22045e-16	2.92326
CCTCGGATGCTACCTG-1	0.720946	2.93465	2.38663	1.40394	3.1169	0	2.85768
CCTCTAATCTGCCAAG-1	0.653249	2.76577	2.45554	1.3531	3.42925	0	2.6334
CCTCTATCGATTAGCA-1	0.538741	3.13854	2.76911	1.23474	3.21359	0	3.23618
CCTCTCTCCCATCTAG-1	1.0111	2.14342	2.70085	1.59681	3.1282	-6.66667e-09	3.01525
CCTCTGGCCTAGACGG-1	0.314799	2.81625	2.47627	0.884822	3.42327	0.500402	3.22461
CCTCTGTACTATTCTA-1	0.667472	1.02817	1.91958	0.274394	2.68239	-6.66667e-09	1.84802
CCTGAACGATATATTC-1	0.493125	1.72774	1.92832	1.69313	3.12245	0	3.12702
CCTGAATATTTACATA-1	0.64683	2.75417	2.49087	1.29911	3.41859	0	3.25815
CCTGACCACCGATGGT-1	0.87973	1.7348	1.8691	1.27507	2.86605	0	2.68627
CCTGCCCGTTGTCTAG-1	0.763395	2.93774	2.3763	1.27267	3.15356	0	3.01365
CCTGCGTTCTACGCTT-1	0.395491	2.17467	2.04205	1.0111	3.38231	-2.22045e-16	3.10185
CCTGCTATTTGAGAAG-1	1.06737	1.61574	2.37007	0.781824	3.03882	0	2.55561
CCTGGCTAGACCCGCC-1	0.953308	2.18153	2.52129	1.62898	3.3469	-5e-09	3.00465
CCTGGTCGAATGTGGG-1	0.970325	1.98156	1.44194	0.991644	3.02852	0	3.13915
CCTGTAAGACATGATA-1	0.926197	1.8737	2.56752	1.53353	2.97051	0.636514	3.04697
CCTGTACTCACGCCCA-1	0.471601	2.8415	2.57519	1.01113	3.42746	0	3.23204
CCTGTCACCCGGGCTC-1	0.233665	1.97195	2.13443	1.00906	3.05173	0	2.80391
CCTGTCGCCCGTAAAT-1	0.775746	1.99046	2.11927	1.38084	2.9467	0	3.2827
CCTGTTTGAAGACACG-1	0.502376	1.86978	2.11825	1.71283	3.01067	-6.66667e-09	3.18141
CCTTCAGTTAAAGTGA-1	0.478656	2.58142	2.14813	0.975589	3.44889	-2.22045e-16	3.24566
CCTTCGTATAGAATCC-1	0.136027	2.21737	2.60365	1.51658	2.33762	0	3.31873
CCTTCTCAGCGTTCCT-1	0.520954	2.63579	2.04014	0.962292	3.42003	0	3.12288
CCTTCTTGATCCAGTG-1	0.974652	1.64873	2.80902	0.724323	2.76058	0.636514	2.25007
CCTTGACCACTTTATT-1	1.1886	2.21653	2.24803	1.69635	2.55006	-5e-09	3.12034
CCTTTAAGGGAGCACT-1	0.451555	2.63359	2.12107	1.11918	3.46775	0	3.35882
CCTTTCAATGAAGAAA-1	0.479223	1.3738	1.46378	1.47706	2.9588	-6.66667e-09	2.92745
CGAAACATAGATGGCA-1	0.55152	2.50019	1.9936	1.11119	2.71586	1.09861	3.23108
CGAAACGCAATTCATG-1	0.641546	1.79553	2.07362	1.9337	3.32556	0	2.93778
CGAACAGTATGGGCGT-1	0.45928	1.79853	2.06889	1.69738	2.94914	0.693147	2.94493
CGAACCCGCATGCGTC-1	1.11445	2.7986	2.7949	1.48231	3.30912	1.03972	3.17285
CGAACGCCCAGTGCCG-1	0.495775	2.85038	2.39252	1.17693	3.3106	0	3.17075
CGAACGGCCGGACAAC-1	0.499891	2.445	2.35165	0.931013	3.42348	-8e-09	3.11328
CGAAGCTATAAATTCA-1	0.351183	3.03768	2.58852	1.34295	3.40191	-8e-09	3.04556
CGAAGTTGCTCTGTGT-1	0.909935	2.51196	2.24984	1.39503	3.03091	-6.66667e-09	3.18028
CGAATCTGCTCGACGC-1	0.863449	2.54123	2.4512	1.44452	3.01648	0.693147	3.56676
CGAATGACGCATAATG-1	0.707557	2.43563	2.68651	1.32733	3.22055	0	3.41949
CGACAATTTGATCTAA-1	0.477035	1.82368	2.03486	1.42966	3.07856	-2.22045e-16	2.52724
CGACACGCTCCGACAG-1	0.290771	1.36627	1.72261	1.5689	3.0337	-6.66667e-09	2.80347
CGACAGTTCGCGTTAT-1	1.05198	1.65492	2.18205	1.80128	3.3299	1.55958	2.92287
CGACATGCGATCTTCT-1	0.935657	2.79545	2.53194	1.59145	3.20748	0	3.33945
CGACCCTTAACGCCGG-1	1.01007	2.97463	2.5488	1.25829	3.12869	-2.22045e-16	3.5586
CGACTCAGGATGTTAT-1	0.542461	1.7421	1.7304	1.40062	3.33913	-8.57143e-09	3.17863
CGACTTTGTATAGCCT-1	0.625551	1.44919	2.51386	1.60478	2.74063	1.09861	3.40081
CGAGACCCTAGAGTGT-1	0.844116	1.97257	2.56983	1.07482	2.91078	0	2.86731
CGAGACTACTGCTGCT-1	0.798425	2.10112	2.71587	1.35112	2.42732	0	3.40528
CGAGAGATGTGAACCT-1	0.905352	2.63803	2.51651	1.61983	3.28272	0.950271	3.4426
CGAGAGCGCGTAGATA-1	0.667768	2.77629	2.56253	1.27634	2.71198	0	3.32545
CGAGAGCTTTCACTAC-1	0.670696	1.90416	1.9444	1.58255	2.99766	0.562335	3.12477
CGAGAGGGTAGCCGCG-1	1.00102	2.28698	2.3523	1.63315	2.8244	0	3.25119
CGAGCACTTCAAGTTT-1	0.409221	2.17088	1.72874	1.42583	3.40202	0	3.14882
CGAGCGTTGATCAGCC-1	0.417331	2.27728	1.83821	1.27252	3.26737	0	3.13157
CGAGCTGGGCTTTAGG-1	0.45396	2.46125	2.46524	1.03877	3.37218	-2.22045e-16	3.00133
CGAGGCTAAATATGGC-1	0.968949	2.6195	2.9396	1.56086	3.16462	-2.22045e-16	3.05069
CGAGGGACTGCGGTCG-1	0.685613	1.49592	1.58594	1.72763	3.14175	0.562335	2.63492
CGAGGGTATCCAGGTG-1	0.414528	1.8223	1.8527	1.48902	3.33598	0.450561	3.17311
CGAGTACTAAAGAGGA-1	0.494313	1.6464	1.98506	1.95632	3.43986	-2.22045e-16	3.0003
CGAGTGAAGGTACCAG-1	0.654581	2.94376	2.95995	1.21444	3.42778	0	3.15775
CGAGTGCTATAGTTCG-1	1.09142	2.63686	2.20191	1.66031	2.95164	-2.22045e-16	3.12682
CGAGTTCTGTCCCACC-1	0.556959	1.88765	2.36144	1.52319	3.40673	0.693147	3.25597
CGAGTTTATCGGACTG-1	0.522785	1.97823	1.89212	1.6168	3.22863	-6.66667e-09	3.13441
CGATACCTCGCGGACA-1	0.687822	0.972926	2.09651	0.424932	2.94114	0.693147	1.45715
CGATAGTCGTACTGCA-1	0.630117	1.8259	2.12803	1.47284	2.93941	0	3.26079
CGATCCACCATTGTTG-1	0.340206	1.55436	2.04956	0.992214	2.55689	0	3.35878
CGATCCGACCCAGTGC-1	0.691078	1.30098	2.10487	0.570289	3.3702	0	1.69919
CGATCCTCGCAACATA-1	0.457089	2.86885	2.45072	1.05466	3.42092	0	3.40319
CGATCTGTTGGAGGAC-1	0.479592	2.51021	2.2632	0.81939	3.40272	0	3.14701
CGATGGACCCTACGCC-1	1.0962	2.03933	2.75521	0.983218	2.86793	-5e-09	2.76983
CGATTAAATATCTCCT-1	0.943791	2.30547	2.32153	1.58697	2.93284	-5e-09	3.13381
CGATTCGCCTGGCTGC-1	0.659112	1.62331	2.7789	0.988078	2.66804	-7.5e-09	2.30483
CGCAAACACGAGTTAC-1	0.447966	2.54687	2.44567	1.03729	3.36155	-6.66667e-09	2.84174
CGCAATTACTTTCGGT-1	0.458105	2.91026	2.64804	1.25417	3.27919	-5e-09	3.10139
CGCAATTAGGGTAATA-1	1.0659	1.67739	2.56516	1.00094	2.9465	-2.22045e-16	2.88951
CGCAATTCTACAATAA-1	0.473921	2.70481	2.44543	1.17754	3.41224	0	3.18078
CGCACATGTCCACTAC-1	0.544994	1.64158	1.78016	1.51026	3.16446	-5e-09	2.79107
CGCACGTCTGTTTATG-1	1.03106	2.40183	2.44813	1.57137	2.87784	0	3.03113
CGCACGTGCGCTATCA-1	0.753961	2.12464	2.05602	1.60335	3.15759	0.673012	3.19754
CGCAGAAACATTTGCG-1	1.07444	2.72859	2.50953	1.5494	3.19466	-8.33333e-09	3.21605
CGCAGGCGATCCAAAC-1	0.359379	1.86052	1.82272	1.52415	3.2597	-5e-09	3.10027
CGCATCATGGCTTCAG-1	0.683958	2.81129	2.32147	1.30586	3.16163	0	3.17761
CGCATGCCGAATGCGT-1	0.362933	1.6707	1.69213	1.85971	3.05688	0	3.19809
CGCATGGTGCGATGCT-1	0.657588	1.52972	1.49713	1.19901	2.99671	0	2.80761
CGCATTAGCTAATAGG-1	0.881665	1.73476	2.49767	1.03332	3.03341	0	3.09478
CGCCAAGAAGCCGAGT-1	0.513387	2.61483	2.10559	1.25618	3.4232	0	3.16242
CGCCATCCGATTATGA-1	1.06028	2.95544	2.59567	1.40297	3.38685	-6.66667e-09	3.19722
CGCCCAGCACGCCTAG-1	0.622248	2.94698	2.60394	1.24463	3.44294	0	3.17487
CGCCCAGCGTTTCACG-1	0.55762	1.8307	1.92736	1.55083	2.85938	0	3.41161
CGCCCGCTTCCGTACA-1	0.407914	2.43765	2.43149	1.37692	3.02434	-8e-09	2.97251
CGCCCTTGAAGGCTGA-1	0.477887	2.38558	1.83529	1.11265	3.35866	0	3.25341
CGCCGCCCATGCCTGT-1	0.82225	1.659	1.86122	1.90528	3.07578	0	2.0524
CGCCGTTCAGCATAGT-1	0.51937	1.9019	2.27299	1.58451	2.96841	0	3.12298
CGCCTCCCTCCTCTAT-1	0.67687	1.86538	1.92363	1.56854	2.83175	0	2.75787
CGCCTGGCCTACGTAA-1	0.477843	2.62343	2.42175	1.09825	3.41109	-5e-09	3.18397
CGCGAAGTGGCATACT-1	0.891568	1.85196	1.8384	1.50389	2.89572	0.562335	3.32872
CGCGACACTGCGCAGC-1	0.771742	2.79851	2.36757	1.23265	3.16077	0	3.06573
CGCGACCGCGACAGAT-1	1.02758	2.13226	2.10587	1.54468	2.78962	-8.75e-09	2.9009
CGCGAGAGGGACTTGT-1	0.443884	2.79503	1.82817	1.2724	3.33126	0	3.16312
CGCGAGTCTGCCGGGT-1	0.197371	2.38878	2.20822	0.971959	3.26384	0	3.37762
CGCGCAAATGTCCAGA-1	0.142912	2.12163	1.67663	0.765742	3.42071	-2.22045e-16	3.3038
CGCGCATGTTTGATTG-1	1.04101	1.47913	2.10188	0.678354	2.84601	-6.66667e-09	2.15595
CGCGCCCGACTTAATA-1	0.484505	1.34106	1.41931	1.46067	3.39125	-6.66667e-09	2.95492
CGCGGCTCAACTTGAA-1	0.488618	1.81589	2.05431	1.52133	3.01684	-2.22045e-16	2.99973
CGCGGGAATTAGGCAG-1	0.508652	2.24612	1.90941	1.22406	3.20911	-2.22045e-16	3.02896
CGCGGTCACAAACCAA-1	0.320901	2.88003	2.12765	1.28087	3.39812	-5e-09	3.32751
CGCGTTCATGAAATAC-1	0.962707	2.02731	2.69723	1.07722	3.042	-2.22045e-16	3.13235
CGCTACGGGACATTTA-1	0.926772	1.25666	2.20013	0.645215	3.38823	-8.33333e-09	1.7849
CGCTAGAGACCGCTGC-1	0.567974	2.1679	2.19321	1.51012	3.29491	-2.22045e-16	3.15824
CGCTATACCGCCCACT-1	0.472053	2.28236	2.10486	1.17255	3.38025	-2.22045e-16	3.28139
CGCTATTCAATGTATG-1	0.511896	2.11226	1.64748	1.2688	3.29648	0	3.22336
CGCTATTCTTAGGCTC-1	0.777297	1.99677	2.15015	1.38794	2.98648	-5e-09	2.76474
CGCTCGACATAATGAT-1	0.413907	2.61044	2.45745	1.17572	3.4107	-5e-09	2.92465
CGCTCTCCGTAGATTA-1	1.02219	1.87731	2.63618	1.17234	2.88368	-8e-09	2.56351
CGCTGGTGACTACCCT-1	0.528937	1.60579	1.82731	1.74993	2.94264	1.38629	2.6103
CGCTGTGACGCCGCAC-1	0.874862	2.42691	2.61212	1.48098	2.854	-8.33333e-09	3.14286
CGCTGTGTGGATGTTG-1	0.491833	2.40322	2.19189	0.965262	3.43553	-2.22045e-16	3.19975
CGCTTAGTATTGATAC-1	0.552244	2.89057	2.81281	1.11917	3.43494	0	3.52811
CGCTTATTCCCGGTCG-1	1.07307	2.91114	2.99388	1.51481	3.07538	1.33218	3.30767
CGCTTCCACTGAAATC-1	0.654299	2.56936	2.13454	1.34963	3.37779	0	3.22191
CGCTTCGGTCTAAGAC-1	0.625872	1.82192	2.36954	1.51051	2.55089	0.693147	2.99045
CGCTTTCATACCGGTG-1	0.640229	2.16275	1.67691	1.48298	3.39736	-2.22045e-16	2.99972
CGCTTTCCGCCAAGGT-1	0.902659	1.32864	2.47763	1.06079	1.15389	0	3.59289
CGCTTTCTTGCATTCG-1	0.843072	2.69003	2.61534	1.40346	3.3539	0	2.88545
CGGAAAGAATCAAACG-1	0.48779	2.64807	2.07071	1.01348	2.9025	1.27703	3.34137
CGGAACGTAAACATAG-1	0.529163	2.51485	2.7184	1.55854	3.45637	-2.22045e-16	2.98433
CGGAGCAATTTAATCG-1	1.03076	2.14378	2.78473	0.922995	2.78155	-6.66667e-09	3.1637
CGGAGCATGGCGATCC-1	0.664269	2.01142	1.92772	1.68717	3.01709	-5e-09	3.00578
CGGAGCTTATAACACC-1	0.51255	2.64321	1.89899	0.904919	3.24032	0	3.20303
CGGAGTTTGAGAGACA-1	0.419545	2.67518	2.45911	1.12179	3.43562	0	3.01819
CGGATAAGCGGACATG-1	0.808966	2.55009	2.35533	1.42737	2.84506	0	3.31198
CGGATCCTCAAGGACT-1	0.236983	2.32361	2.00869	1.63916	2.77352	-7.5e-09	3.07359
CGGCAAACATCGTGCG-1	0.988187	1.93427	2.76717	0.908743	2.73626	-5e-09	2.69375
CGGCAATAAGATCGCC-1	0.771614	2.5259	2.60171	1.56523	2.70443	0	3.30918
CGGCACCGTTAGCGCC-1	0.57293	2.60438	1.96807	1.05713	3.17654	0	3.0635
CGGCACTCAAGAAAGT-1	0.943037	2.47593	2.61862	1.48632	2.92959	-2.22045e-16	3.3894
CGGCAGGGTCGGGTTG-1	0.432819	1.2127	1.55591	1.42015	3.23413	0.661563	2.86651
CGGCCACGCACAAAGT-1	0.957267	1.80364	2.4232	0.879032	2.80573	-5e-09	3.29278
CGGCCAGAGCGACCAT-1	0.502068	2.78917	2.75132	1.1333	3.43906	0	3.23184
CGGCCCAGGTATATCC-1	0.946363	1.91235	2.09796	1.64435	3.0728	0.636514	2.85735
CGGCGCCATCAATCCC-1	0.9718	1.91499	1.90695	1.60249	3.14896	-2.22045e-16	3.21501
CGGCTCTAAAGCTGCA-1	0.6856	1.84435	2.23136	1.90762	2.80414	0	2.89716
CGGCTTTGTATGATAA-1	0.989011	2.76429	2.46551	1.44533	2.99418	-7.5e-09	3.34034
CGGGAATATAGTATAC-1	0.361316	1.68545	1.87502	1.38425	3.23788	-2.22045e-16	2.96116
CGGGAATTTATGTAAA-1	0.383225	1.59721	1.64507	1.54502	3.02377	0	2.75458
CGGGAGCTTCAGTGTA-1	0.550546	1.77377	1.84111	1.47505	3.04263	0.693147	3.07241
CGGGATCAATGTAAGA-1	1.08418	1.70516	2.78689	0.776703	2.90563	-5e-09	2.70335
CGGGCAGCTAAACCGC-1	0.690157	1.35208	2.0656	0.232697	3.36528	-5e-09	1.98906
CGGGCCTTCTTTGTAA-1	0.650639	1.45628	1.82854	0.789958	2.9815	-2.22045e-16	2.62169
CGGGTGTACCCATTTA-1	0.38266	1.89371	1.89878	1.3553	3.243	0.693147	3.18558
CGGTACTAGAATCAAA-1	0.326836	1.38357	1.49331	1.67536	3.11789	-5e-09	3.1301
CGGTAGAGGTGCAGGT-1	0.984415	2.49189	2.51805	1.5452	3.20862	-5e-09	2.9041
CGGTATAGGTATTAGC-1	0.436625	2.5777	2.14998	1.12352	3.27066	0	3.23703
CGGTATGGGCACTCTG-1	0.693145	1.01222	2.23364	0.117716	1.35389	0	3.10225
CGGTCAAGTGGGAACC-1	0.855439	2.80595	2.59985	1.36122	3.44229	-2.22045e-16	3.16999
CGGTCCGTCGCAAGCC-1	0.545028	2.91383	2.61084	1.16102	3.27598	0	3.3839
CGGTCTATCAACCCGT-1	0.773168	2.41289	2.27	1.3682	3.33147	0	2.83541
CGGTGAAGACTAAAGT-1	0.45178	2.86043	2.5259	1.01775	3.36033	-2.22045e-16	3.24545
CGGTGCAGATAGAACG-1	0.647016	1.86279	2.3458	1.9886	3.37683	0.450561	3.06031
CGGTGCGCGTTGGTCC-1	0.578753	2.95906	2.57828	1.27394	3.44479	1.54983	3.38046
CGGTGGGCTCCAGCCT-1	0.769334	2.8528	2.6132	1.35444	3.31946	0	3.27375
CGGTGTACTTGATCCC-1	0.335593	2.23471	1.78465	1.1754	3.40045	-2.22045e-16	3.22315
CGGTTATCCAACAGTG-1	0.671362	1.79346	2.13246	1.67444	3.2364	0	3.28013
CGGTTCAAGTAGGTGT-1	1.09541	1.85142	2.81377	0.888909	2.84188	-2.22045e-16	2.60705
CGGTTGACCTGGCATA-1	0.457585	2.61422	2.57825	1.14052	3.4166	0	3.24325
CGGTTGAGTATCCTTC-1	0.867982	2.39695	2.18264	1.18447	2.98357	0	3.02983
CGGTTGGGCAGGGTCC-1	1.06898	1.31488	2.51692	1.20684	1.12193	0	3.00851
CGGTTTATGAAGGAAC-1	0.569326	1.96659	2.35183	1.27482	2.14987	0	3.34592
CGTAACTTCGACACTT-1	0.526552	2.28051	2.16159	1.07213	3.16142	0	3.39361
CGTACCTGATAGGCCT-1	0.526622	2.19426	2.00509	0.991121	3.30149	0	3.32861
CGTAGAGAGTAATTAT-1	0.501182	1.83651	2.08156	1.72912	2.84864	0	3.33396
CGTAGCGAATTGTCAG-1	0.501621	2.54083	2.01843	1.16914	3.30413	-5e-09	2.99722
CGTATTAAGAGATCTA-1	0.644491	1.44706	1.71103	0.669819	1.38759	0	3.03339
CGTCAAGGCTATAAAT-1	0.678684	2.05767	1.80283	1.09614	3.24017	-2.22045e-16	3.24709
CGTCACGTCCATTGGT-1	0.898447	2.36056	2.43705	1.48814	2.91226	-8e-09	3.02813
CGTCAGTGCGCACAAG-1	0.263729	2.01372	1.80862	1.02997	3.03418	0	3.23927
CGTCATACCATATCCA-1	0.448743	2.05762	2.02787	0.990291	3.21302	0	3.19962
CGTCGCTTGGTTATAC-1	0.734528	2.53913	2.16897	1.27506	3.08883	-6.66667e-09	2.76524
CGTCGGATAGTGTTGA-1	0.876032	2.5088	2.96049	1.56064	3.04192	0	3.14459
CGTCGGGTCTAAGCGC-1	0.219876	2.13918	1.95515	0.978729	3.24046	0	3.14837
CGTCGTCCTTCGCGAA-1	0.652391	1.96449	2.52387	1.22793	2.75603	0	2.8003
CGTCTGGAAGGGCCCG-1	0.578868	2.74261	2.64462	1.2151	3.38629	0.693147	3.05004
CGTGAAGTTAATTCAC-1	0.841187	1.72676	1.5954	1.4207	2.89664	0.693147	3.03699
CGTGACATTGGGTCGT-1	0.467926	2.73507	2.44837	1.07606	3.30426	-6.66667e-09	3.19679
CGTGACCAGTCCTCTG-1	0.589195	2.77985	2.62519	1.29054	3.0627	0	3.29426
CGTGCACACCACTGTA-1	0.982337	2.05614	2.38623	0.934109	2.01747	0	3.01762
CGTGCAGACTGGGACA-1	0.281903	0.92028	1.1275	1.63862	2.82971	-2.22045e-16	2.54141
CGTGCATTGTCGACGC-1	1.01582	2.62807	3.00266	1.54523	3.05259	-2.22045e-16	3.27372
CGTGCCCTCCCGAAGA-1	0.251403	1.2263	1.64755	1.66885	2.89927	0	3.05351
CGTGCTTCTACCTAAA-1	0.198809	2.21618	1.87426	0.712822	3.35836	0	3.16681
CGTGGCCGAATATCTA-1	0.768288	1.92465	2.0334	1.5101	2.95616	0	3.36399
CGTGGTACCCAAAGGC-1	0.4381	2.50924	2.6268	1.05291	3.39294	0	3.39224
CGTGTATGGGAGCTGA-1	0.250144	1.31051	1.58495	2.16825	1.90208	0	2.86389
CGTGTCCCATTCGCGA-1	0.497518	2.46718	2.63326	1.33551	3.02188	-6.66667e-09	3.08996
CGTGTCTCGTTACGAC-1	0.799388	2.92394	2.88552	1.30702	3.10018	-8.33333e-09	2.84504
CGTTAATGTCCCGACG-1	0.761847	1.99108	2.03799	1.59903	3.03713	-2.22045e-16	2.90775
CGTTAGCTCACAACTG-1	0.47792	2.84843	2.25546	1.04598	2.74469	-2.22045e-16	3.19146
CGTTCAAGGAAACGGA-1	0.604185	2.50201	2.77317	1.106	2.96713	0	3.30578
CGTTCAGACCCGCGAA-1	0.347427	1.81714	1.90642	1.47805	3.22163	0.636514	3.37583
CGTTCATGGTGCGCGT-1	0.483881	2.90094	2.54677	1.018	3.42766	-7.5e-09	3.17582
CGTTCTTCGCACACCT-1	0.550548	2.7565	2.37943	1.37352	3.11198	-8e-09	3.11721
CGTTGAATACCGCGCT-1	0.898733	2.0341	1.91896	1.59553	2.85096	-5e-09	3.01759
CGTTGAGCGACCGTCG-1	0.642295	1.53578	1.5284	1.56468	2.8267	-2.22045e-16	3.448
CGTTGAGTAATTGCGT-1	0.74633	2.7145	1.93111	1.25124	3.19392	0	2.95529
CGTTGCCCGCGTGGGA-1	0.422063	2.59599	2.55282	0.8888	3.42899	0	3.2264
CGTTGTAAACGTCAGG-1	0.554463	2.03973	2.35261	0.912603	2.87602	0	3.2817
CGTTGTCGGCAATTGA-1	0.422953	1.84933	1.93666	1.3616	3.42155	-6.66667e-09	3.29858
CGTTGTTTCAATTCCC-1	0.792311	1.66685	2.13709	1.89972	3.10807	-2.22045e-16	3.08406
CGTTTAAGCGGAGCAC-1	0.508691	2.29117	1.65392	1.35703	3.40868	-5e-09	3.15306
CGTTTCACTTCGGGCG-1	0.49972	2.52045	2.4165	1.22296	3.16789	0.693147	2.92656
CGTTTCGCTCATTACA-1	0.687188	1.09931	1.73411	0.139792	3.07135	0.37677	1.87312
CGTTTGTGTAGAGGGT-1	0.518438	2.51927	2.36434	1.26643	3.33508	0.693147	3.1938
CTAAAGAATGCCTACT-1	1.01093	2.02629	2.43092	1.98752	3.33552	-8.75e-09	3.22843
CTAAAGGGAAATAGGA-1	0.940101	2.17068	2.24771	1.11137	2.91806	-5e-09	2.67139
CTAAATCCGGTGTACA-1	0.533595	2.84577	2.49614	1.21304	3.38374	0	3.21821
CTAAATCCTATTCCGG-1	1.04216	2.58353	2.58788	1.38612	3.43538	0.9557	3.17628
CTAACCGCGCGCCCGT-1	0.587359	1.63653	2.10894	1.92045	3.38979	0	3.00983
CTAACGAAACTTGCTG-1	0.535143	1.53927	1.878	1.48978	2.65141	0.450561	2.89313
CTAACTGATAATCGCC-1	0.53609	1.76494	1.85313	1.73699	3.11199	0	3.17806
CTAACTGGTCCGGTTC-1	0.365599	2.56611	2.11319	0.944707	3.44016	0	3.27582
CTAAGGGAATGATTGG-1	0.742073	1.69467	1.78044	1.37756	2.87792	0	2.89431
CTAATTCGCACGCGCT-1	0.387333	2.32333	2.16849	1.0231	3.33297	0.500402	2.93811
CTAATTCTCAGATATT-1	0.661177	1.27533	2.71395	0.699683	2.53471	-6.66667e-09	2.17417
CTAATTTCAACAACAC-1	0.289629	2.3714	2.02343	1.34678	3.40868	0	2.95444
CTACAAGAAATAACCC-1	0.515807	2.6645	2.29094	1.08166	3.28161	0	3.108
CTACACTCGCAGATGG-1	0.594841	1.71821	2.09043	1.7424	2.98287	-5e-09	3.15492
CTACCCTAAGGTCATA-1	0.455947	1.83137	2.08284	1.37145	2.96432	-2.22045e-16	3.09634
CTACGACTAGCTATAA-1	0.412603	2.94342	2.66464	0.973411	3.38232	-2.22045e-16	3.26251
CTACGCACGGAGTACC-1	1.00407	1.38072	2.56482	0.625705	2.89432	0.673012	2.3269
CTACGCCATTTCCGAT-1	0.521537	2.70197	2.08868	1.25608	3.2772	0.529706	3.10293
CTACTATCATAGGTTT-1	0.365483	2.2992	2.27697	0.713595	3.32249	-6.66667e-09	3.29148
CTACTATCTTTCAGAG-1	0.734914	1.71008	2.06752	1.65594	3.44119	0	3.23635
CTACTCAAGGTATAGT-1	0.623815	2.73339	2.69881	1.28082	3.25738	-7.5e-09	3.09216
CTACTCTAGGCCCGGC-1	0.61601	2.8895	2.47164	1.28898	3.39428	-7.5e-09	3.13962
CTACTGCCACCTGACC-1	0.628973	3.06509	2.79018	1.38133	3.1895	-8.75e-09	3.05298
CTAGACTGCATTTCGT-1	0.981831	2.46132	2.31583	1.59895	3.03883	0	3.57487
[truncated: 1,661 more rows]

## Sheet: PDAC
	Redeconve	cell2location	DestVI	CARD	NovoSpaRc	Tangram
[truncated: 428 more rows]

[truncated: 2 more sheets: Human Testis, Mouse Cerebellum]
