# Supplementary material for: Spatial transcriptomics deconvolution at single-cell resolution using Redeconve
Source: Nat Commun. 2023 Dec 1;14:7930. doi: 10.1038/s41467-023-43600-9 (PMC10692090; doi:10.1038/s41467-023-43600-9)
Supplement: Supplementary file 4 — Source Data [file 41467_2023_43600_MOESM4_ESM.zip › Source Data Figure S16.xlsx]

## Sheet: ref1_q95
	x	y
q95cell_abundance_w_sf_1	0.456976	0.457247
q95cell_abundance_w_sf_10	0.0424469	0.0428075
q95cell_abundance_w_sf_11	0.0405763	0.0404398
q95cell_abundance_w_sf_12	0.0496952	0.0498256
q95cell_abundance_w_sf_13	0.0160215	0.0160695
q95cell_abundance_w_sf_2	0.398262	0.398462
q95cell_abundance_w_sf_3	0.331131	0.331069
q95cell_abundance_w_sf_4	0.182938	0.18307
q95cell_abundance_w_sf_5	0.161606	0.16179
q95cell_abundance_w_sf_6	0.161185	0.161224
q95cell_abundance_w_sf_7	0.151444	0.150995
q95cell_abundance_w_sf_8	0.152045	0.152098
q95cell_abundance_w_sf_9	0.131764	0.131836

## Sheet: ref2_q95
	x	y
q95cell_abundance_w_sf_1	0.187499	0.187953
q95cell_abundance_w_sf_10	0.054165	0.0541938
q95cell_abundance_w_sf_11	0.105586	0.105689
q95cell_abundance_w_sf_12	0.0964242	0.0964677
q95cell_abundance_w_sf_13	0.0639958	0.063703
q95cell_abundance_w_sf_14	0.0325922	0.0326303
q95cell_abundance_w_sf_15	0.0557503	0.0555374
q95cell_abundance_w_sf_16	0.0505666	0.050513
q95cell_abundance_w_sf_17	0.0681677	0.0683874
q95cell_abundance_w_sf_18	0.0619986	0.0621443
q95cell_abundance_w_sf_19	0.0609322	0.0609414
q95cell_abundance_w_sf_2	0.150881	0.150918
q95cell_abundance_w_sf_20	0.0520356	0.0520142
q95cell_abundance_w_sf_21	0.043116	0.0432239
q95cell_abundance_w_sf_22	0.00262976	0.00270407
q95cell_abundance_w_sf_23	0.0436488	0.0436198
q95cell_abundance_w_sf_24	0.0282315	0.0280039
q95cell_abundance_w_sf_25	0.0585778	0.0582851
q95cell_abundance_w_sf_26	0.0265095	0.0265923
q95cell_abundance_w_sf_27	0.0379329	0.0382614
q95cell_abundance_w_sf_28	0.0377904	0.0378876
q95cell_abundance_w_sf_29	0.0310736	0.0313572
q95cell_abundance_w_sf_3	0.173443	0.173618
q95cell_abundance_w_sf_30	0.000893023	0.0006349
q95cell_abundance_w_sf_31	0.0127062	0.0125978
q95cell_abundance_w_sf_4	0.167443	0.167482
q95cell_abundance_w_sf_5	0.106091	0.106214
q95cell_abundance_w_sf_6	0.133887	0.134027
q95cell_abundance_w_sf_7	0.0913341	0.091095
q95cell_abundance_w_sf_8	0.0971558	0.097158
q95cell_abundance_w_sf_9	0.0607633	0.061288

## Sheet: ref3_q95
	x	y
q95cell_abundance_w_sf_1	0.0531545	0.0530254
q95cell_abundance_w_sf_10	0.0886351	0.0883156
q95cell_abundance_w_sf_11	0.039923	0.0395858
q95cell_abundance_w_sf_12	0.0412486	0.0410966
q95cell_abundance_w_sf_13	0.0350359	0.0348671
q95cell_abundance_w_sf_14	0.0349828	0.0348037
q95cell_abundance_w_sf_15	0.0481704	0.0479607
q95cell_abundance_w_sf_16	0.0303034	0.0303742
q95cell_abundance_w_sf_17	0.0518023	0.0513749
q95cell_abundance_w_sf_18	0.00199019	0.00213736
q95cell_abundance_w_sf_19	0.04516	0.0450468
q95cell_abundance_w_sf_2	0.0398654	0.039825
q95cell_abundance_w_sf_20	0.0269727	0.0270223
q95cell_abundance_w_sf_21	0.0579251	0.0575308
q95cell_abundance_w_sf_22	0.014756	0.0146778
q95cell_abundance_w_sf_23	0.0177678	0.0174751
q95cell_abundance_w_sf_24	0.032174	0.0317612
q95cell_abundance_w_sf_25	0.0506665	0.0506554
q95cell_abundance_w_sf_26	0.0577631	0.0575507
q95cell_abundance_w_sf_27	0.0276238	0.0275894
q95cell_abundance_w_sf_28	0.024084	0.0241496
q95cell_abundance_w_sf_29	0.0725752	0.0724884
q95cell_abundance_w_sf_3	0.0521029	0.0518289
q95cell_abundance_w_sf_30	0.0217566	0.0215957
q95cell_abundance_w_sf_31	0.02866	0.0285291
q95cell_abundance_w_sf_32	0.0204825	0.0201664
q95cell_abundance_w_sf_33	0.00583065	0.00581749
q95cell_abundance_w_sf_34	0.0170003	0.0169049
q95cell_abundance_w_sf_35	0.0138944	0.0138958
q95cell_abundance_w_sf_36	0.0458521	0.0459345
q95cell_abundance_w_sf_37	0.0210266	0.0211767
q95cell_abundance_w_sf_38	0.00737502	0.00712493
q95cell_abundance_w_sf_39	0.023772	0.0238726
q95cell_abundance_w_sf_4	0.0807146	0.0805286
q95cell_abundance_w_sf_40	0.0211456	0.0209704
q95cell_abundance_w_sf_41	0.0209612	0.0214793
q95cell_abundance_w_sf_42	0.0270161	0.0271268
q95cell_abundance_w_sf_43	0.0232589	0.0237056
q95cell_abundance_w_sf_44	0.00193691	0.00207412
q95cell_abundance_w_sf_45	0.04004	0.0400073
q95cell_abundance_w_sf_46	0.0107234	0.0107182
q95cell_abundance_w_sf_47	0.00174715	0.00195953
q95cell_abundance_w_sf_48	0.0130378	0.0129055
q95cell_abundance_w_sf_49	0.00977966	0.00979143
q95cell_abundance_w_sf_5	0.0429759	0.0428148
q95cell_abundance_w_sf_50	0.00407222	0.00377501
q95cell_abundance_w_sf_51	0.032521	0.0323565
q95cell_abundance_w_sf_52	0.00555628	0.00572636
q95cell_abundance_w_sf_53	0.00766361	0.0077192
q95cell_abundance_w_sf_54	0.00322229	0.00292036
q95cell_abundance_w_sf_55	0.00675333	0.00678648
q95cell_abundance_w_sf_56	0.00207137	0.00223032
q95cell_abundance_w_sf_57	0.00886018	0.00816084
q95cell_abundance_w_sf_58	0.00416407	0.00389399
q95cell_abundance_w_sf_59	0.0247702	0.0243428
q95cell_abundance_w_sf_6	0.0261556	0.026448
q95cell_abundance_w_sf_60	0.0062934	0.00586587
q95cell_abundance_w_sf_61	0.00609924	0.00608426
q95cell_abundance_w_sf_62	0.00874025	0.00886883
q95cell_abundance_w_sf_63	0.00239128	0.002471
q95cell_abundance_w_sf_64	0.00762977	0.00779383
q95cell_abundance_w_sf_65	0.00714485	0.00706967
q95cell_abundance_w_sf_66	0.00116033	0.00137068
q95cell_abundance_w_sf_67	0.00279154	0.00277041
q95cell_abundance_w_sf_68	0.00374612	0.00387203
q95cell_abundance_w_sf_69	0.00249118	0.0023196
q95cell_abundance_w_sf_7	0.0440371	0.0440529
q95cell_abundance_w_sf_70	0.0141814	0.0139903
q95cell_abundance_w_sf_71	0.012563	0.0123876
q95cell_abundance_w_sf_72	0.0198501	0.0197995
q95cell_abundance_w_sf_73	0.0206491	0.0206777
q95cell_abundance_w_sf_74	0.00289549	0.00247024
q95cell_abundance_w_sf_75	0.00279267	0.00292668
q95cell_abundance_w_sf_76	0.00336188	0.00331897
q95cell_abundance_w_sf_77	0.00298961	0.00284951
q95cell_abundance_w_sf_78	0.00071455	0.000872012
q95cell_abundance_w_sf_79	0.00303306	0.00305724
q95cell_abundance_w_sf_8	0.0974935	0.0972821
q95cell_abundance_w_sf_80	0.000990702	0.000971993
q95cell_abundance_w_sf_81	0.00128956	0.00118893
q95cell_abundance_w_sf_82	0.00238754	0.00240317
q95cell_abundance_w_sf_83	0.0143618	0.0144048
q95cell_abundance_w_sf_9	0.0281014	0.0278523

## Sheet: ref4_q95
	x	y
q95cell_abundance_w_sf_1	0.0337729	0.0338785
q95cell_abundance_w_sf_10	0.0517584	0.0514711
q95cell_abundance_w_sf_100	0.00464143	0.00445822
q95cell_abundance_w_sf_101	0.00431639	0.00433302
q95cell_abundance_w_sf_102	0.00949631	0.00951576
q95cell_abundance_w_sf_103	0.0127616	0.0131103
q95cell_abundance_w_sf_104	0.00398487	0.00407777
q95cell_abundance_w_sf_105	0.0040345	0.00406495
q95cell_abundance_w_sf_106	0.00244586	0.00237462
q95cell_abundance_w_sf_107	0.00452754	0.00437986
q95cell_abundance_w_sf_108	0.000952914	0.000776043
q95cell_abundance_w_sf_109	0.00542527	0.00554576
q95cell_abundance_w_sf_11	0.0597872	0.059607
q95cell_abundance_w_sf_110	0.00125146	0.00138075
q95cell_abundance_w_sf_111	0.00206724	0.00231102
q95cell_abundance_w_sf_112	0.0108317	0.0110235
q95cell_abundance_w_sf_113	0.00373773	0.00456685
q95cell_abundance_w_sf_114	0.00700955	0.0069222
q95cell_abundance_w_sf_115	0.00587148	0.00551749
q95cell_abundance_w_sf_116	0.0147005	0.0147472
q95cell_abundance_w_sf_117	0.00894114	0.00894697
q95cell_abundance_w_sf_118	0.00978733	0.00993827
q95cell_abundance_w_sf_119	0.00472643	0.00483471
q95cell_abundance_w_sf_12	0.0203269	0.0202874
q95cell_abundance_w_sf_120	0.0124112	0.0125437
q95cell_abundance_w_sf_121	0.00179518	0.00189159
q95cell_abundance_w_sf_122	0.0110532	0.0108394
q95cell_abundance_w_sf_123	0.00728561	0.0068574
q95cell_abundance_w_sf_124	0.00833056	0.00850974
q95cell_abundance_w_sf_125	0.00170562	0.00144334
q95cell_abundance_w_sf_126	0.00205513	0.00216662
q95cell_abundance_w_sf_127	0.00291441	0.00299242
q95cell_abundance_w_sf_128	0.0189067	0.0190492
q95cell_abundance_w_sf_129	0.00216306	0.00214986
q95cell_abundance_w_sf_13	0.0157339	0.014604
q95cell_abundance_w_sf_130	0.0147262	0.0149081
q95cell_abundance_w_sf_131	0.00430542	0.00440464
q95cell_abundance_w_sf_132	0.0039644	0.00400789
q95cell_abundance_w_sf_133	0.00468039	0.00448766
q95cell_abundance_w_sf_134	0.00521473	0.00518956
q95cell_abundance_w_sf_135	0.000789135	0.0010052
q95cell_abundance_w_sf_136	0.0119548	0.0117544
q95cell_abundance_w_sf_137	0.00804908	0.00801744
q95cell_abundance_w_sf_138	0.00935413	0.00933194
q95cell_abundance_w_sf_139	0.00257451	0.00248498
q95cell_abundance_w_sf_14	0.0382149	0.0380621
q95cell_abundance_w_sf_140	0.00574911	0.00567087
q95cell_abundance_w_sf_141	0.0032852	0.00326138
q95cell_abundance_w_sf_142	0.0105758	0.0105174
q95cell_abundance_w_sf_143	0.015103	0.0150288
q95cell_abundance_w_sf_144	0.00858034	0.00891321
q95cell_abundance_w_sf_145	0.00349951	0.00341951
q95cell_abundance_w_sf_146	0.00753669	0.00744271
q95cell_abundance_w_sf_147	0.0022705	0.00242035
q95cell_abundance_w_sf_148	0.000980088	0.00084735
q95cell_abundance_w_sf_149	0.00341785	0.00342228
q95cell_abundance_w_sf_15	0.0273267	0.0272923
q95cell_abundance_w_sf_150	0.00589794	0.00598398
q95cell_abundance_w_sf_151	0.00628509	0.00642855
q95cell_abundance_w_sf_152	0.00658523	0.00624569
q95cell_abundance_w_sf_153	0.00928585	0.00930357
q95cell_abundance_w_sf_154	0.00157025	0.00161449
q95cell_abundance_w_sf_155	0.00413128	0.00407969
q95cell_abundance_w_sf_156	0.00291232	0.00275088
q95cell_abundance_w_sf_157	0.00618613	0.0062626
q95cell_abundance_w_sf_158	0.00197008	0.00202492
q95cell_abundance_w_sf_159	0.0116233	0.0114983
q95cell_abundance_w_sf_16	0.0260799	0.0259844
q95cell_abundance_w_sf_160	0.0112151	0.0112352
q95cell_abundance_w_sf_161	0.0148385	0.0150037
q95cell_abundance_w_sf_162	0.00764492	0.00735354
q95cell_abundance_w_sf_163	0.00681355	0.00696532
q95cell_abundance_w_sf_164	0.0157236	0.0158268
q95cell_abundance_w_sf_165	0.00697266	0.00708209
q95cell_abundance_w_sf_166	0.00414113	0.00435166
q95cell_abundance_w_sf_167	0.00853294	0.0085951
q95cell_abundance_w_sf_168	0.00822871	0.0083646
q95cell_abundance_w_sf_169	0.00676468	0.00687221
q95cell_abundance_w_sf_17	0.0235618	0.0233618
q95cell_abundance_w_sf_170	0.00121097	0.00147081
q95cell_abundance_w_sf_171	0.0130119	0.0132837
q95cell_abundance_w_sf_172	0.00400857	0.00394967
q95cell_abundance_w_sf_173	0.0170527	0.0172557
q95cell_abundance_w_sf_174	0.00683385	0.00697539
q95cell_abundance_w_sf_175	0.00629771	0.0060921
q95cell_abundance_w_sf_176	0.0171399	0.0173789
q95cell_abundance_w_sf_177	0.0153488	0.0154483
q95cell_abundance_w_sf_178	0.0187856	0.0188999
q95cell_abundance_w_sf_179	0.00620173	0.00604789
q95cell_abundance_w_sf_18	0.0429661	0.0427317
q95cell_abundance_w_sf_180	0.00289109	0.00312574
q95cell_abundance_w_sf_181	0.0133725	0.0132914
q95cell_abundance_w_sf_182	0.0127423	0.0127817
q95cell_abundance_w_sf_183	0.00261416	0.00255245
q95cell_abundance_w_sf_184	0.014386	0.0144291
q95cell_abundance_w_sf_185	0.00871217	0.00882336
q95cell_abundance_w_sf_186	0.019771	0.0195014
q95cell_abundance_w_sf_187	0.00785313	0.00793198
q95cell_abundance_w_sf_19	0.0369154	0.0366891
q95cell_abundance_w_sf_2	0.0129315	0.0127505
q95cell_abundance_w_sf_20	0.0162218	0.015965
q95cell_abundance_w_sf_21	0.0091581	0.00898644
q95cell_abundance_w_sf_22	0.0206545	0.0205471
q95cell_abundance_w_sf_23	0.0487009	0.0485566
q95cell_abundance_w_sf_24	0.0206095	0.020626
q95cell_abundance_w_sf_25	0.0146059	0.0144642
q95cell_abundance_w_sf_26	0.0185519	0.0187138
q95cell_abundance_w_sf_27	0.0134261	0.0134717
q95cell_abundance_w_sf_28	0.00206115	0.00228924
q95cell_abundance_w_sf_29	0.0299481	0.0298461
q95cell_abundance_w_sf_3	0.0394203	0.0392602
q95cell_abundance_w_sf_30	0.00716797	0.00724751
q95cell_abundance_w_sf_31	0.00877203	0.00866329
q95cell_abundance_w_sf_32	0.0110477	0.0109651
q95cell_abundance_w_sf_33	0.00868238	0.00859622
q95cell_abundance_w_sf_34	0.0222571	0.0222586
q95cell_abundance_w_sf_35	0.00778983	0.00746158
q95cell_abundance_w_sf_36	0.0277042	0.0277267
q95cell_abundance_w_sf_37	0.00351856	0.00341846
q95cell_abundance_w_sf_38	0.00502722	0.00534875
q95cell_abundance_w_sf_39	0.0067723	0.00622208
q95cell_abundance_w_sf_4	0.0346034	0.0345908
q95cell_abundance_w_sf_40	0.0056132	0.00544649
q95cell_abundance_w_sf_41	0.0137001	0.0137703
q95cell_abundance_w_sf_42	0.00453349	0.00494467
q95cell_abundance_w_sf_43	0.0158063	0.0157803
q95cell_abundance_w_sf_44	0.0131885	0.0132443
q95cell_abundance_w_sf_45	0.0180951	0.0179702
q95cell_abundance_w_sf_46	0.0101307	0.0101002
q95cell_abundance_w_sf_47	0.00380615	0.00393457
q95cell_abundance_w_sf_48	0.014455	0.0142862
q95cell_abundance_w_sf_49	0.00778158	0.00786666
q95cell_abundance_w_sf_5	0.0218155	0.0216804
q95cell_abundance_w_sf_50	0.00328742	0.00315076
q95cell_abundance_w_sf_51	0.0407619	0.0406176
q95cell_abundance_w_sf_52	0.0101622	0.010193
q95cell_abundance_w_sf_53	0.0200836	0.0200192
q95cell_abundance_w_sf_54	0.00873131	0.00884764
q95cell_abundance_w_sf_55	0.0140376	0.0140678
q95cell_abundance_w_sf_56	0.00417825	0.00426524
q95cell_abundance_w_sf_57	0.013322	0.013506
q95cell_abundance_w_sf_58	0.00504362	0.0051607
q95cell_abundance_w_sf_59	0.00484365	0.00480244
q95cell_abundance_w_sf_6	0.0297686	0.0299395
q95cell_abundance_w_sf_60	0.00503551	0.00520972
q95cell_abundance_w_sf_61	0.0162877	0.0161597
q95cell_abundance_w_sf_62	0.00407595	0.00382589
q95cell_abundance_w_sf_63	0.00563173	0.00579344
q95cell_abundance_w_sf_64	0.0016823	0.0016832
q95cell_abundance_w_sf_65	0.00591036	0.0058469
q95cell_abundance_w_sf_66	0.0193882	0.0194146
q95cell_abundance_w_sf_67	0.0299332	0.0302833
q95cell_abundance_w_sf_68	0.0107049	0.0106881
q95cell_abundance_w_sf_69	0.00360321	0.00337523
q95cell_abundance_w_sf_7	0.0247111	0.0248172
q95cell_abundance_w_sf_70	0.0175627	0.0175561
q95cell_abundance_w_sf_71	0.0147311	0.0146611
q95cell_abundance_w_sf_72	0.00820566	0.00828189
q95cell_abundance_w_sf_73	0.00164616	0.00156643
q95cell_abundance_w_sf_74	0.00815781	0.00808618
q95cell_abundance_w_sf_75	0.00239257	0.00242321
q95cell_abundance_w_sf_76	0.00502571	0.0053176
q95cell_abundance_w_sf_77	0.0033457	0.00322659
q95cell_abundance_w_sf_78	0.0042431	0.00398355
q95cell_abundance_w_sf_79	0.00312747	0.00323869
q95cell_abundance_w_sf_8	0.0185977	0.01867
q95cell_abundance_w_sf_80	0.00218183	0.00193557
q95cell_abundance_w_sf_81	0.00151372	0.00137725
q95cell_abundance_w_sf_82	0.00650714	0.00644631
q95cell_abundance_w_sf_83	0.00754018	0.00748955
q95cell_abundance_w_sf_84	0.00762138	0.00770392
q95cell_abundance_w_sf_85	0.00896109	0.0089627
q95cell_abundance_w_sf_86	0.00806529	0.00835249
q95cell_abundance_w_sf_87	0.00381709	0.00326631
q95cell_abundance_w_sf_88	0.00103552	0.00127862
q95cell_abundance_w_sf_89	0.00475205	0.00439866
q95cell_abundance_w_sf_9	0.0128522	0.0129478
q95cell_abundance_w_sf_90	0.0106118	0.0107955
q95cell_abundance_w_sf_91	0.0184819	0.0184174
q95cell_abundance_w_sf_92	0.00647813	0.00633621
q95cell_abundance_w_sf_93	0.0106737	0.0106924
q95cell_abundance_w_sf_94	0.0111854	0.0112927
q95cell_abundance_w_sf_95	0.00926725	0.0092806
q95cell_abundance_w_sf_96	0.00472227	0.00481797
q95cell_abundance_w_sf_97	0.0101966	0.0101723
q95cell_abundance_w_sf_98	0.00706169	0.00717683
q95cell_abundance_w_sf_99	0.00706172	0.00681655

## Sheet: ref5_q95
	x	y
q95cell_abundance_w_sf_1	0.00557509	0.00553613
q95cell_abundance_w_sf_10	0.00611326	0.00642282
q95cell_abundance_w_sf_100	0.000871345	0.000726133
q95cell_abundance_w_sf_101	0.00646369	0.00639464
q95cell_abundance_w_sf_102	0.00387153	0.00405067
q95cell_abundance_w_sf_103	0.00434426	0.00455305
q95cell_abundance_w_sf_104	0.00521444	0.00538135
q95cell_abundance_w_sf_105	0.00423544	0.00437878
q95cell_abundance_w_sf_106	0.00288196	0.00293882
q95cell_abundance_w_sf_107	0.00219194	0.002266
q95cell_abundance_w_sf_108	0.00253615	0.00252702
q95cell_abundance_w_sf_109	0.00076073	0.00082543
q95cell_abundance_w_sf_11	0.008846	0.00932547
q95cell_abundance_w_sf_110	0.00379176	0.00386102
q95cell_abundance_w_sf_111	0.00380983	0.00391993
q95cell_abundance_w_sf_112	0.00525388	0.00525901
q95cell_abundance_w_sf_113	0.003658	0.0039515
q95cell_abundance_w_sf_114	0.0023673	0.00280436
q95cell_abundance_w_sf_115	0.0157135	0.0158311
q95cell_abundance_w_sf_116	0.00832065	0.00795024
q95cell_abundance_w_sf_117	0.00281058	0.00256549
q95cell_abundance_w_sf_118	0.00574651	0.00585424
q95cell_abundance_w_sf_119	0.00301036	0.00294252
q95cell_abundance_w_sf_12	0.00765444	0.00750214
q95cell_abundance_w_sf_120	0.00158026	0.00136154
q95cell_abundance_w_sf_121	0.00294656	0.00280495
q95cell_abundance_w_sf_122	0.00456302	0.00422137
q95cell_abundance_w_sf_123	0.00239705	0.00243425
q95cell_abundance_w_sf_124	0.00711208	0.00715481
q95cell_abundance_w_sf_125	0.00345775	0.0035783
q95cell_abundance_w_sf_126	0.00964724	0.00963781
q95cell_abundance_w_sf_127	0.0100041	0.010021
q95cell_abundance_w_sf_128	0.00421654	0.00429987
q95cell_abundance_w_sf_129	0.0102667	0.0101281
q95cell_abundance_w_sf_13	0.0254879	0.0254952
q95cell_abundance_w_sf_130	0.00229394	0.00214417
q95cell_abundance_w_sf_131	0.00275039	0.0028254
q95cell_abundance_w_sf_132	0.0099484	0.00990661
q95cell_abundance_w_sf_133	0.00793607	0.00788075
q95cell_abundance_w_sf_134	0.00140379	0.00159164
q95cell_abundance_w_sf_135	0.003213	0.00296596
q95cell_abundance_w_sf_136	0.00155353	0.00160065
q95cell_abundance_w_sf_137	0.00197204	0.00215308
q95cell_abundance_w_sf_138	0.0104647	0.0106441
q95cell_abundance_w_sf_139	0.011308	0.0108895
q95cell_abundance_w_sf_14	0.0190567	0.0191243
q95cell_abundance_w_sf_140	0.00415123	0.00415059
q95cell_abundance_w_sf_141	0.000716376	0.000737419
q95cell_abundance_w_sf_142	0.00591744	0.00574751
q95cell_abundance_w_sf_143	0.00397646	0.00394025
q95cell_abundance_w_sf_144	0.00279405	0.00251799
q95cell_abundance_w_sf_145	0.00345553	0.00364203
q95cell_abundance_w_sf_146	0.0206442	0.0207038
q95cell_abundance_w_sf_147	0.00242074	0.00210014
q95cell_abundance_w_sf_148	0.00964164	0.00974297
q95cell_abundance_w_sf_149	0.00247584	0.0025286
q95cell_abundance_w_sf_15	0.00654216	0.00667757
q95cell_abundance_w_sf_150	0.00261624	0.00241476
q95cell_abundance_w_sf_151	0.0051498	0.00528429
q95cell_abundance_w_sf_152	0.00679087	0.00672084
q95cell_abundance_w_sf_153	0.0135589	0.0135512
q95cell_abundance_w_sf_154	0.00587601	0.00588343
q95cell_abundance_w_sf_155	0.00403766	0.00394543
q95cell_abundance_w_sf_156	0.0054786	0.00522869
q95cell_abundance_w_sf_157	0.00261504	0.00268497
q95cell_abundance_w_sf_158	0.00800358	0.00832202
q95cell_abundance_w_sf_159	0.00254035	0.00225598
q95cell_abundance_w_sf_16	0.00816476	0.00815685
q95cell_abundance_w_sf_160	0.0107871	0.0109189
q95cell_abundance_w_sf_161	0.00874972	0.00896555
q95cell_abundance_w_sf_162	0.00669556	0.00659598
q95cell_abundance_w_sf_163	0.0124533	0.0124126
q95cell_abundance_w_sf_164	0.00458302	0.00483374
q95cell_abundance_w_sf_165	0.0172799	0.0174984
q95cell_abundance_w_sf_166	0.00560034	0.00552647
q95cell_abundance_w_sf_167	0.000607385	0.000687143
q95cell_abundance_w_sf_168	0.006083	0.00642062
q95cell_abundance_w_sf_169	0.0081408	0.00832886
q95cell_abundance_w_sf_17	0.0200309	0.0201593
q95cell_abundance_w_sf_170	0.0032273	0.00303862
q95cell_abundance_w_sf_171	0.00465261	0.00481473
q95cell_abundance_w_sf_172	0.0153106	0.0152964
q95cell_abundance_w_sf_173	0.0136714	0.0136113
q95cell_abundance_w_sf_174	0.00249227	0.00263538
q95cell_abundance_w_sf_175	0.00666045	0.00651142
q95cell_abundance_w_sf_176	0.0111675	0.0113773
q95cell_abundance_w_sf_177	0.0112608	0.0111101
q95cell_abundance_w_sf_178	0.00398131	0.00364049
q95cell_abundance_w_sf_179	0.00107696	0.0012906
q95cell_abundance_w_sf_18	0.0144197	0.0143701
q95cell_abundance_w_sf_180	0.00260554	0.00273272
q95cell_abundance_w_sf_181	0.0124312	0.0125079
q95cell_abundance_w_sf_182	0.00531049	0.00531648
q95cell_abundance_w_sf_183	0.0109312	0.0109385
q95cell_abundance_w_sf_184	0.0081892	0.00819303
q95cell_abundance_w_sf_185	0.00576969	0.00569891
q95cell_abundance_w_sf_186	0.00100245	0.00117823
q95cell_abundance_w_sf_187	0.00368216	0.00400026
q95cell_abundance_w_sf_188	0.0039818	0.00415436
q95cell_abundance_w_sf_189	0.0011101	0.00106612
q95cell_abundance_w_sf_19	0.0226005	0.0228949
q95cell_abundance_w_sf_190	0.020836	0.0209987
q95cell_abundance_w_sf_191	0.00386427	0.00392314
q95cell_abundance_w_sf_192	0.0143808	0.0143177
q95cell_abundance_w_sf_193	0.00540675	0.00535477
q95cell_abundance_w_sf_194	0.00106023	0.00123397
q95cell_abundance_w_sf_195	0.0163768	0.0163617
q95cell_abundance_w_sf_196	0.0100983	0.0101726
q95cell_abundance_w_sf_197	0.00226867	0.00238997
q95cell_abundance_w_sf_198	0.0124582	0.0127034
q95cell_abundance_w_sf_199	0.00714158	0.00709749
q95cell_abundance_w_sf_2	0.029257	0.0292889
q95cell_abundance_w_sf_20	0.00183654	0.00188317
q95cell_abundance_w_sf_200	0.0033798	0.00369401
q95cell_abundance_w_sf_201	0.00825395	0.00844319
q95cell_abundance_w_sf_202	0.00241441	0.00239072
q95cell_abundance_w_sf_203	0.0032218	0.00346213
q95cell_abundance_w_sf_204	0.00225003	0.00224235
q95cell_abundance_w_sf_205	0.00632692	0.00627269
q95cell_abundance_w_sf_206	0.00119132	0.00123065
q95cell_abundance_w_sf_207	0.0129028	0.0131616
q95cell_abundance_w_sf_208	0.00943192	0.00949998
q95cell_abundance_w_sf_209	0.00244463	0.00262717
q95cell_abundance_w_sf_21	0.00195521	0.00197641
q95cell_abundance_w_sf_210	0.00299181	0.00277115
q95cell_abundance_w_sf_211	0.0071569	0.00749603
q95cell_abundance_w_sf_212	0.0154064	0.015076
q95cell_abundance_w_sf_213	0.00342231	0.00330285
q95cell_abundance_w_sf_214	0.0185221	0.0182885
q95cell_abundance_w_sf_215	0.0135622	0.0133235
q95cell_abundance_w_sf_216	0.00291952	0.00291911
q95cell_abundance_w_sf_217	0.00323571	0.00333674
q95cell_abundance_w_sf_218	0.00102844	0.00120211
q95cell_abundance_w_sf_219	0.00889947	0.00895702
q95cell_abundance_w_sf_22	0.00995492	0.00998986
q95cell_abundance_w_sf_220	0.00363962	0.00333807
q95cell_abundance_w_sf_221	0.0113813	0.0115664
q95cell_abundance_w_sf_222	0.00752227	0.00743222
q95cell_abundance_w_sf_223	0.00380287	0.00396828
q95cell_abundance_w_sf_224	0.000544934	0.000537866
q95cell_abundance_w_sf_225	0.00481692	0.00470268
q95cell_abundance_w_sf_226	0.00265859	0.00276636
q95cell_abundance_w_sf_227	0.016521	0.016598
q95cell_abundance_w_sf_228	0.0021929	0.00228785
q95cell_abundance_w_sf_229	0.0147898	0.0150628
q95cell_abundance_w_sf_23	0.020143	0.0203334
q95cell_abundance_w_sf_230	0.00304038	0.00305466
q95cell_abundance_w_sf_231	0.00374805	0.00377692
q95cell_abundance_w_sf_232	0.0224827	0.0226699
q95cell_abundance_w_sf_233	0.00356521	0.00364181
q95cell_abundance_w_sf_234	0.00863121	0.00836863
q95cell_abundance_w_sf_235	0.0114244	0.011769
q95cell_abundance_w_sf_236	0.00501283	0.00523292
q95cell_abundance_w_sf_237	0.00441562	0.00433118
q95cell_abundance_w_sf_238	0.00305834	0.0031299
q95cell_abundance_w_sf_239	0.000472612	0.000449901
q95cell_abundance_w_sf_24	0.00575243	0.00613846
q95cell_abundance_w_sf_240	0.0182016	0.0181751
q95cell_abundance_w_sf_241	0.0153775	0.0150785
q95cell_abundance_w_sf_242	0.0128633	0.0128486
q95cell_abundance_w_sf_243	0.00697706	0.00733868
q95cell_abundance_w_sf_244	0.0109595	0.0111342
q95cell_abundance_w_sf_245	0.000734896	0.000781137
q95cell_abundance_w_sf_246	0.00928344	0.00927148
q95cell_abundance_w_sf_247	0.00361038	0.00343049
q95cell_abundance_w_sf_248	0.0094305	0.00955532
q95cell_abundance_w_sf_249	0.0276178	0.0276645
q95cell_abundance_w_sf_25	0.00156242	0.0016644
q95cell_abundance_w_sf_250	0.00126314	0.00130903
q95cell_abundance_w_sf_251	0.00497782	0.00501148
q95cell_abundance_w_sf_252	0.0117509	0.0118036
q95cell_abundance_w_sf_253	0.0101245	0.00990268
q95cell_abundance_w_sf_254	0.00410885	0.003735
q95cell_abundance_w_sf_255	0.0051705	0.00508598
q95cell_abundance_w_sf_256	0.00191985	0.00161936
q95cell_abundance_w_sf_257	0.00369474	0.00371476
q95cell_abundance_w_sf_258	0.0073319	0.00682629
q95cell_abundance_w_sf_259	0.0147009	0.0149968
q95cell_abundance_w_sf_26	0.00541726	0.00550999
q95cell_abundance_w_sf_260	0.01227	0.0123509
q95cell_abundance_w_sf_261	0.00420327	0.00418078
q95cell_abundance_w_sf_262	0.00890784	0.00929297
q95cell_abundance_w_sf_263	0.00301983	0.00288853
q95cell_abundance_w_sf_264	0.0115461	0.0117271
q95cell_abundance_w_sf_265	0.00233492	0.00235597
q95cell_abundance_w_sf_266	0.00626457	0.00639965
q95cell_abundance_w_sf_267	0.00247611	0.0024641
q95cell_abundance_w_sf_268	0.00741177	0.00749253
q95cell_abundance_w_sf_269	0.00854503	0.00844657
q95cell_abundance_w_sf_27	0.0212289	0.0215196
q95cell_abundance_w_sf_270	0.00229775	0.00233663
q95cell_abundance_w_sf_271	0.00878105	0.00905141
q95cell_abundance_w_sf_272	0.0153228	0.0155204
q95cell_abundance_w_sf_273	0.00751663	0.0077204
q95cell_abundance_w_sf_274	0.0109376	0.011113
q95cell_abundance_w_sf_275	0.00420711	0.00396948
q95cell_abundance_w_sf_276	0.0168764	0.0171256
q95cell_abundance_w_sf_277	0.000889638	0.000911425
q95cell_abundance_w_sf_278	0.0131539	0.0130302
q95cell_abundance_w_sf_279	0.00592887	0.00601137
q95cell_abundance_w_sf_28	0.0119309	0.0119197
q95cell_abundance_w_sf_280	0.00247999	0.00252863
q95cell_abundance_w_sf_281	0.00271979	0.00270973
q95cell_abundance_w_sf_282	0.00377457	0.00365666
q95cell_abundance_w_sf_283	0.0179314	0.0183455
q95cell_abundance_w_sf_284	0.0113003	0.0113476
q95cell_abundance_w_sf_285	0.0116409	0.011666
q95cell_abundance_w_sf_286	0.00302621	0.00295547
q95cell_abundance_w_sf_287	0.00736824	0.00736476
q95cell_abundance_w_sf_288	0.00979565	0.00990981
q95cell_abundance_w_sf_289	0.0124491	0.0125001
q95cell_abundance_w_sf_29	0.00668216	0.00677659
q95cell_abundance_w_sf_290	0.00435819	0.00479911
q95cell_abundance_w_sf_291	0.0136515	0.0138445
q95cell_abundance_w_sf_292	0.00611177	0.00592115
q95cell_abundance_w_sf_293	0.00482408	0.00438075
q95cell_abundance_w_sf_294	0.00440306	0.00512527
q95cell_abundance_w_sf_295	0.00616882	0.00669475
q95cell_abundance_w_sf_296	0.0125955	0.0127414
q95cell_abundance_w_sf_297	0.00510938	0.00511406
q95cell_abundance_w_sf_298	0.0108477	0.0108435
q95cell_abundance_w_sf_299	0.00645135	0.00631563
q95cell_abundance_w_sf_3	0.0225094	0.0226123
q95cell_abundance_w_sf_30	0.015032	0.0149972
q95cell_abundance_w_sf_300	0.00707418	0.00723998
q95cell_abundance_w_sf_301	0.00257238	0.00265546
q95cell_abundance_w_sf_302	0.00997519	0.0101478
q95cell_abundance_w_sf_303	0.00462543	0.00453655
q95cell_abundance_w_sf_304	0.0127622	0.013026
q95cell_abundance_w_sf_305	0.00910106	0.00932359
q95cell_abundance_w_sf_306	0.00178049	0.00159549
q95cell_abundance_w_sf_307	0.0101637	0.0102597
q95cell_abundance_w_sf_308	0.00444958	0.00469895
q95cell_abundance_w_sf_309	0.00889378	0.0088863
q95cell_abundance_w_sf_31	0.009801	0.0100591
q95cell_abundance_w_sf_310	0.00727265	0.00728805
q95cell_abundance_w_sf_311	0.00799333	0.00804429
q95cell_abundance_w_sf_312	0.00807812	0.00827834
q95cell_abundance_w_sf_313	0.00651089	0.0063271
q95cell_abundance_w_sf_314	0.00374733	0.003409
q95cell_abundance_w_sf_315	0.00469752	0.0049291
q95cell_abundance_w_sf_316	0.00602722	0.00603437
q95cell_abundance_w_sf_317	0.0162081	0.0167493
q95cell_abundance_w_sf_318	0.00371842	0.00384823
q95cell_abundance_w_sf_32	0.0117562	0.0117088
q95cell_abundance_w_sf_33	0.00298698	0.00325188
q95cell_abundance_w_sf_34	0.00908044	0.0089037
q95cell_abundance_w_sf_35	0.0111764	0.0110403
q95cell_abundance_w_sf_36	0.0141684	0.0140094
q95cell_abundance_w_sf_37	0.00834386	0.008058
q95cell_abundance_w_sf_38	0.0010884	0.00116223
q95cell_abundance_w_sf_39	0.00646219	0.00738059
q95cell_abundance_w_sf_4	0.0218314	0.0219883
q95cell_abundance_w_sf_40	0.0154069	0.015423
q95cell_abundance_w_sf_41	0.00776529	0.00798359
q95cell_abundance_w_sf_42	0.00804428	0.00812167
q95cell_abundance_w_sf_43	0.00502353	0.00488746
q95cell_abundance_w_sf_44	0.0124515	0.0125307
q95cell_abundance_w_sf_45	0.00666063	0.00651875
q95cell_abundance_w_sf_46	0.00324094	0.00338975
q95cell_abundance_w_sf_47	0.00996679	0.00982792
q95cell_abundance_w_sf_48	0.0097973	0.0098332
q95cell_abundance_w_sf_49	0.00682962	0.00652667
q95cell_abundance_w_sf_5	0.038846	0.0390927
q95cell_abundance_w_sf_50	0.00420672	0.00431126
q95cell_abundance_w_sf_51	0.0125424	0.0127925
q95cell_abundance_w_sf_52	0.00498798	0.00494628
q95cell_abundance_w_sf_53	0.00411823	0.00416918
q95cell_abundance_w_sf_54	0.0053945	0.00553343
q95cell_abundance_w_sf_55	0.00789311	0.00802403
q95cell_abundance_w_sf_56	0.00384106	0.00395752
q95cell_abundance_w_sf_57	0.00505048	0.00515373
q95cell_abundance_w_sf_58	0.0123522	0.0124042
q95cell_abundance_w_sf_59	0.0099668	0.00992268
q95cell_abundance_w_sf_6	0.0139461	0.0140689
q95cell_abundance_w_sf_60	0.000827122	0.000788051
q95cell_abundance_w_sf_61	0.00359768	0.00370038
q95cell_abundance_w_sf_62	0.0149746	0.0151827
q95cell_abundance_w_sf_63	0.00551188	0.0053701
q95cell_abundance_w_sf_64	0.00406161	0.00386997
q95cell_abundance_w_sf_65	0.00916878	0.00919983
q95cell_abundance_w_sf_66	0.00179866	0.00191232
q95cell_abundance_w_sf_67	0.00148776	0.00173422
q95cell_abundance_w_sf_68	0.0125743	0.0125413
q95cell_abundance_w_sf_69	0.0117197	0.0118278
q95cell_abundance_w_sf_7	0.0155731	0.0156756
q95cell_abundance_w_sf_70	0.0050847	0.00500774
q95cell_abundance_w_sf_71	0.00220525	0.00220815
q95cell_abundance_w_sf_72	0.0026092	0.00223063
q95cell_abundance_w_sf_73	0.00232831	0.00251077
q95cell_abundance_w_sf_74	0.0027278	0.00302769
q95cell_abundance_w_sf_75	0.00522061	0.00507616
q95cell_abundance_w_sf_76	0.00215591	0.00215117
q95cell_abundance_w_sf_77	0.00904453	0.0090251
q95cell_abundance_w_sf_78	0.0082307	0.00828887
q95cell_abundance_w_sf_79	0.00106506	0.00108066
q95cell_abundance_w_sf_8	0.0204383	0.0205364
q95cell_abundance_w_sf_80	0.00187881	0.00206862
q95cell_abundance_w_sf_81	0.0246681	0.0246996
q95cell_abundance_w_sf_82	0.00201966	0.00218251
q95cell_abundance_w_sf_83	0.00532503	0.00519367
q95cell_abundance_w_sf_84	0.00719155	0.007086
q95cell_abundance_w_sf_85	0.00481679	0.00476857
q95cell_abundance_w_sf_86	0.00239119	0.00255242
q95cell_abundance_w_sf_87	0.00375902	0.00391321
q95cell_abundance_w_sf_88	0.00983283	0.00968239
q95cell_abundance_w_sf_89	0.0104002	0.0102017
q95cell_abundance_w_sf_9	0.0201619	0.0204486
q95cell_abundance_w_sf_90	0.00597456	0.00609717
q95cell_abundance_w_sf_91	0.00498345	0.00523364
q95cell_abundance_w_sf_92	0.00303671	0.00336864
q95cell_abundance_w_sf_93	0.00421264	0.004284
q95cell_abundance_w_sf_94	0.012909	0.0129718
q95cell_abundance_w_sf_95	0.004334	0.00446429
q95cell_abundance_w_sf_96	0.00208993	0.00203134
q95cell_abundance_w_sf_97	0.00678301	0.00689288
q95cell_abundance_w_sf_98	0.00213459	0.00196736
q95cell_abundance_w_sf_99	0.00905941	0.00917195
