# Supplementary material for: Spatial transcriptomics deconvolution at single-cell resolution using Redeconve
Source: Nat Commun. 2023 Dec 1;14:7930. doi: 10.1038/s41467-023-43600-9 (PMC10692090; doi:10.1038/s41467-023-43600-9)
Supplement: Supplementary file 4 — Source Data [file 41467_2023_43600_MOESM4_ESM.zip › Source Data Figure S17.xlsx]

## Sheet: ref1_q95
	x	y
q95cell_abundance_w_sf_1	0.396749	0.397615
q95cell_abundance_w_sf_10	0.0573204	0.0577309
q95cell_abundance_w_sf_2	0.391378	0.391534
q95cell_abundance_w_sf_3	0.375237	0.375507
q95cell_abundance_w_sf_4	0.393777	0.394073
q95cell_abundance_w_sf_5	0.235195	0.235322
q95cell_abundance_w_sf_6	0.222281	0.222675
q95cell_abundance_w_sf_7	0.192292	0.193482
q95cell_abundance_w_sf_8	0.133241	0.13379
q95cell_abundance_w_sf_9	0.150608	0.150727

## Sheet: ref2_q95
	x	y
q95cell_abundance_w_sf_1	0.234725	0.234802
q95cell_abundance_w_sf_10	0.136541	0.137018
q95cell_abundance_w_sf_11	0.0901711	0.0901689
q95cell_abundance_w_sf_12	0.111547	0.111851
q95cell_abundance_w_sf_13	0.0763924	0.0761655
q95cell_abundance_w_sf_14	0.109227	0.109562
q95cell_abundance_w_sf_15	0.05166	0.0517205
q95cell_abundance_w_sf_16	0.0995844	0.0999776
q95cell_abundance_w_sf_17	0.0763715	0.0764458
q95cell_abundance_w_sf_18	0.0522256	0.05205
q95cell_abundance_w_sf_19	0.00884499	0.00866012
q95cell_abundance_w_sf_2	0.199189	0.199157
q95cell_abundance_w_sf_20	0.0304563	0.0303469
q95cell_abundance_w_sf_21	0.0225455	0.0226189
q95cell_abundance_w_sf_3	0.138549	0.138281
q95cell_abundance_w_sf_4	0.116003	0.115977
q95cell_abundance_w_sf_5	0.134513	0.134496
q95cell_abundance_w_sf_6	0.0807368	0.0801938
q95cell_abundance_w_sf_7	0.15712	0.157564
q95cell_abundance_w_sf_8	0.131112	0.131141
q95cell_abundance_w_sf_9	0.147416	0.147632

## Sheet: ref3_q95
	x	y
q95cell_abundance_w_sf_1	0.11233	0.112675
q95cell_abundance_w_sf_10	0.0589947	0.0589575
q95cell_abundance_w_sf_11	0.0592148	0.0591069
q95cell_abundance_w_sf_12	0.00810605	0.00850364
q95cell_abundance_w_sf_13	0.106391	0.106074
q95cell_abundance_w_sf_14	0.057846	0.0580112
q95cell_abundance_w_sf_15	0.101086	0.101124
q95cell_abundance_w_sf_16	0.0727508	0.0732319
q95cell_abundance_w_sf_17	0.016694	0.0172169
q95cell_abundance_w_sf_18	0.0613404	0.0616456
q95cell_abundance_w_sf_19	0.0282438	0.0284192
q95cell_abundance_w_sf_2	0.084185	0.0844924
q95cell_abundance_w_sf_20	0.0564017	0.0564258
q95cell_abundance_w_sf_21	0.0526661	0.0531542
q95cell_abundance_w_sf_22	0.0497145	0.0496799
q95cell_abundance_w_sf_23	0.0529065	0.0529968
q95cell_abundance_w_sf_24	0.0568326	0.0568098
q95cell_abundance_w_sf_25	0.0655652	0.0655602
q95cell_abundance_w_sf_26	0.0367549	0.0368546
q95cell_abundance_w_sf_27	0.0450088	0.045083
q95cell_abundance_w_sf_28	0.016413	0.0165464
q95cell_abundance_w_sf_29	0.0455102	0.0457452
q95cell_abundance_w_sf_3	0.0945136	0.0949382
q95cell_abundance_w_sf_30	0.0335265	0.0336886
q95cell_abundance_w_sf_31	0.0231164	0.0231621
q95cell_abundance_w_sf_32	0.00340838	0.00348506
q95cell_abundance_w_sf_33	0.0145131	0.014518
q95cell_abundance_w_sf_34	0.00432703	0.00381722
q95cell_abundance_w_sf_35	0.00761807	0.00761605
q95cell_abundance_w_sf_36	0.00794367	0.00811182
q95cell_abundance_w_sf_37	0.00636844	0.00699636
q95cell_abundance_w_sf_38	0.0106635	0.010862
q95cell_abundance_w_sf_39	0.0030231	0.00316934
q95cell_abundance_w_sf_4	0.100711	0.100789
q95cell_abundance_w_sf_5	0.0462345	0.0462439
q95cell_abundance_w_sf_6	0.0895436	0.0898214
q95cell_abundance_w_sf_7	0.0910721	0.0913171
q95cell_abundance_w_sf_8	0.0727945	0.0729838
q95cell_abundance_w_sf_9	0.0864326	0.0866116

## Sheet: ref4_q95
	x	y
q95cell_abundance_w_sf_1	0.0561902	0.0556857
q95cell_abundance_w_sf_10	0.0624005	0.0621017
q95cell_abundance_w_sf_11	0.0265047	0.0261537
q95cell_abundance_w_sf_12	0.0516919	0.0513376
q95cell_abundance_w_sf_13	0.0531915	0.0531376
q95cell_abundance_w_sf_14	0.0167648	0.0171691
q95cell_abundance_w_sf_15	0.00304312	0.00296853
q95cell_abundance_w_sf_16	0.0418966	0.0415711
q95cell_abundance_w_sf_17	0.029469	0.029227
q95cell_abundance_w_sf_18	0.00813764	0.00832507
q95cell_abundance_w_sf_19	0.0330346	0.0329818
q95cell_abundance_w_sf_2	0.0574837	0.0571694
q95cell_abundance_w_sf_20	0.0322735	0.0321626
q95cell_abundance_w_sf_21	0.0222357	0.0220094
q95cell_abundance_w_sf_22	0.0349179	0.0346513
q95cell_abundance_w_sf_23	0.0581621	0.0577624
q95cell_abundance_w_sf_24	0.0289123	0.0285892
q95cell_abundance_w_sf_25	0.0349156	0.034833
q95cell_abundance_w_sf_26	0.00785778	0.00785805
q95cell_abundance_w_sf_27	0.0327227	0.0325004
q95cell_abundance_w_sf_28	0.0167572	0.0166038
q95cell_abundance_w_sf_29	0.0257384	0.0258795
q95cell_abundance_w_sf_3	0.0452985	0.0450845
q95cell_abundance_w_sf_30	0.014794	0.0143602
q95cell_abundance_w_sf_31	0.026215	0.026173
q95cell_abundance_w_sf_32	0.00749277	0.00735858
q95cell_abundance_w_sf_33	0.0371387	0.0371176
q95cell_abundance_w_sf_34	0.0255176	0.0256925
q95cell_abundance_w_sf_35	0.00208913	0.00215557
q95cell_abundance_w_sf_36	0.00707699	0.00717196
q95cell_abundance_w_sf_37	0.00328492	0.00327526
q95cell_abundance_w_sf_38	0.00766005	0.00782242
q95cell_abundance_w_sf_39	0.0179799	0.018074
q95cell_abundance_w_sf_4	0.0509292	0.0508742
q95cell_abundance_w_sf_40	0.0161081	0.0158571
q95cell_abundance_w_sf_41	0.0105868	0.0108942
q95cell_abundance_w_sf_42	0.00334649	0.00283065
q95cell_abundance_w_sf_43	0.0321086	0.0322012
q95cell_abundance_w_sf_44	0.00229433	0.0023899
q95cell_abundance_w_sf_45	0.0257093	0.0255787
q95cell_abundance_w_sf_46	0.0165563	0.016497
q95cell_abundance_w_sf_47	0.00542586	0.00604234
q95cell_abundance_w_sf_48	0.00580155	0.00573587
q95cell_abundance_w_sf_49	0.0122001	0.0120264
q95cell_abundance_w_sf_5	0.0716969	0.0714058
q95cell_abundance_w_sf_50	0.0016063	0.00197543
q95cell_abundance_w_sf_51	0.0220008	0.0219919
q95cell_abundance_w_sf_52	0.00293182	0.00279056
q95cell_abundance_w_sf_53	0.0169582	0.0170898
q95cell_abundance_w_sf_54	0.0149308	0.0147793
q95cell_abundance_w_sf_55	0.0119267	0.0115173
q95cell_abundance_w_sf_56	0.00317183	0.00295409
q95cell_abundance_w_sf_57	0.0104129	0.00963057
q95cell_abundance_w_sf_58	0.0146272	0.0146114
q95cell_abundance_w_sf_59	0.00259948	0.00217815
q95cell_abundance_w_sf_6	0.0612766	0.0613421
q95cell_abundance_w_sf_60	0.0159973	0.015817
q95cell_abundance_w_sf_61	0.00766948	0.00749649
q95cell_abundance_w_sf_62	0.00646508	0.00679399
q95cell_abundance_w_sf_63	0.0149997	0.0152732
q95cell_abundance_w_sf_64	0.00977256	0.0101927
q95cell_abundance_w_sf_65	0.00250265	0.00246126
q95cell_abundance_w_sf_66	0.00424177	0.0041207
q95cell_abundance_w_sf_67	0.0051972	0.00471229
q95cell_abundance_w_sf_68	0.0114318	0.0111639
q95cell_abundance_w_sf_69	0.00951907	0.0091888
q95cell_abundance_w_sf_7	0.0785149	0.0782465
q95cell_abundance_w_sf_70	0.0169559	0.0170703
q95cell_abundance_w_sf_71	0.00900603	0.00905963
q95cell_abundance_w_sf_72	0.0176431	0.017365
q95cell_abundance_w_sf_73	0.0138361	0.0134879
q95cell_abundance_w_sf_74	0.017107	0.0169956
q95cell_abundance_w_sf_75	0.013519	0.0135194
q95cell_abundance_w_sf_76	0.0138286	0.0140277
q95cell_abundance_w_sf_77	0.00893469	0.00886846
q95cell_abundance_w_sf_78	0.00935047	0.00935414
q95cell_abundance_w_sf_79	0.00959601	0.00922172
q95cell_abundance_w_sf_8	0.051783	0.0515376
q95cell_abundance_w_sf_80	0.00182015	0.0019028
q95cell_abundance_w_sf_81	0.0015566	0.00165949
q95cell_abundance_w_sf_82	0.0197512	0.0195413
q95cell_abundance_w_sf_83	0.0161015	0.015853
q95cell_abundance_w_sf_84	0.0124968	0.0123827
q95cell_abundance_w_sf_85	0.0329127	0.0326075
q95cell_abundance_w_sf_9	0.0479014	0.0475631

## Sheet: ref5_q95
	x	y
q95cell_abundance_w_sf_1	0.0422043	0.0423686
q95cell_abundance_w_sf_10	0.0348972	0.0353835
q95cell_abundance_w_sf_100	0.00912217	0.00968917
q95cell_abundance_w_sf_101	0.00462991	0.00476759
q95cell_abundance_w_sf_102	0.00831828	0.00868651
q95cell_abundance_w_sf_103	0.016355	0.0164185
q95cell_abundance_w_sf_104	0.00630881	0.00614284
q95cell_abundance_w_sf_105	0.0133433	0.0128731
q95cell_abundance_w_sf_106	0.00140453	0.00138312
q95cell_abundance_w_sf_107	0.00181744	0.00207749
q95cell_abundance_w_sf_108	0.00414338	0.00425075
q95cell_abundance_w_sf_109	0.0178648	0.0181416
q95cell_abundance_w_sf_11	0.00339347	0.00336412
q95cell_abundance_w_sf_110	0.0077758	0.00778746
q95cell_abundance_w_sf_111	0.00163569	0.00207861
q95cell_abundance_w_sf_112	0.00268909	0.0025835
q95cell_abundance_w_sf_113	0.00392897	0.00425252
q95cell_abundance_w_sf_114	0.00916535	0.00967272
q95cell_abundance_w_sf_115	0.0337755	0.0340545
q95cell_abundance_w_sf_116	0.0238551	0.0237308
q95cell_abundance_w_sf_117	0.0170018	0.017212
q95cell_abundance_w_sf_118	0.00903053	0.00936103
q95cell_abundance_w_sf_119	0.00627932	0.0064322
q95cell_abundance_w_sf_12	0.0236236	0.023199
q95cell_abundance_w_sf_120	0.0109528	0.0111429
q95cell_abundance_w_sf_121	0.00206942	0.00204444
q95cell_abundance_w_sf_122	0.00168458	0.00138831
q95cell_abundance_w_sf_123	0.00912728	0.00928247
q95cell_abundance_w_sf_124	0.00958084	0.00939365
q95cell_abundance_w_sf_125	0.0111676	0.0112291
q95cell_abundance_w_sf_126	0.00273819	0.00259123
q95cell_abundance_w_sf_127	0.00413986	0.00434062
q95cell_abundance_w_sf_128	0.00609383	0.00630816
q95cell_abundance_w_sf_129	0.00290494	0.002694
q95cell_abundance_w_sf_13	0.0205689	0.0206517
q95cell_abundance_w_sf_130	0.00487146	0.00456377
q95cell_abundance_w_sf_131	0.0134601	0.0135243
q95cell_abundance_w_sf_132	0.00713472	0.00710917
q95cell_abundance_w_sf_133	0.0034758	0.00363295
q95cell_abundance_w_sf_134	0.0110157	0.0112184
q95cell_abundance_w_sf_135	0.005547	0.00572237
q95cell_abundance_w_sf_136	0.00542265	0.0051837
q95cell_abundance_w_sf_137	0.00416088	0.00445128
q95cell_abundance_w_sf_138	0.0106629	0.0106025
q95cell_abundance_w_sf_139	0.0141937	0.0142377
q95cell_abundance_w_sf_14	0.0391724	0.0387483
q95cell_abundance_w_sf_140	0.0129639	0.0128814
q95cell_abundance_w_sf_141	0.0240268	0.024109
q95cell_abundance_w_sf_142	0.0197896	0.0194717
q95cell_abundance_w_sf_143	0.0171094	0.0172131
q95cell_abundance_w_sf_144	0.025671	0.025994
q95cell_abundance_w_sf_145	0.015914	0.015741
q95cell_abundance_w_sf_146	0.00740338	0.00736488
q95cell_abundance_w_sf_147	0.00184037	0.00293092
q95cell_abundance_w_sf_148	0.0156589	0.0157067
q95cell_abundance_w_sf_149	0.0128082	0.0132396
q95cell_abundance_w_sf_15	0.0054064	0.00580799
q95cell_abundance_w_sf_150	0.0111351	0.0106928
q95cell_abundance_w_sf_151	0.0125725	0.0126272
q95cell_abundance_w_sf_152	0.0111666	0.0113667
q95cell_abundance_w_sf_153	0.00967313	0.00988392
q95cell_abundance_w_sf_154	0.0167947	0.016464
q95cell_abundance_w_sf_155	0.00149818	0.0015336
q95cell_abundance_w_sf_156	0.0129845	0.0130207
q95cell_abundance_w_sf_16	0.019873	0.0196875
q95cell_abundance_w_sf_17	0.0103038	0.00986558
q95cell_abundance_w_sf_18	0.0210073	0.0210599
q95cell_abundance_w_sf_19	0.0213638	0.0213381
q95cell_abundance_w_sf_2	0.0481229	0.0482771
q95cell_abundance_w_sf_20	0.0225962	0.0226836
q95cell_abundance_w_sf_21	0.00177209	0.00157521
q95cell_abundance_w_sf_22	0.0220484	0.0221356
q95cell_abundance_w_sf_23	0.0129387	0.013001
q95cell_abundance_w_sf_24	0.0220039	0.0221696
q95cell_abundance_w_sf_25	0.0138692	0.0141072
q95cell_abundance_w_sf_26	0.00898225	0.00914056
q95cell_abundance_w_sf_27	0.0126743	0.0129264
q95cell_abundance_w_sf_28	0.00929729	0.00918316
q95cell_abundance_w_sf_29	0.024875	0.0252096
q95cell_abundance_w_sf_3	0.0157517	0.0163852
q95cell_abundance_w_sf_30	0.0171283	0.0175874
q95cell_abundance_w_sf_31	0.0153634	0.015144
q95cell_abundance_w_sf_32	0.0196327	0.0201038
q95cell_abundance_w_sf_33	0.0172628	0.0168871
q95cell_abundance_w_sf_34	0.00799429	0.00744997
q95cell_abundance_w_sf_35	0.00788631	0.00755389
q95cell_abundance_w_sf_36	0.0116576	0.0114024
q95cell_abundance_w_sf_37	0.00175584	0.00167698
q95cell_abundance_w_sf_38	0.020632	0.02065
q95cell_abundance_w_sf_39	0.0220652	0.0230241
q95cell_abundance_w_sf_4	0.0331158	0.0329763
q95cell_abundance_w_sf_40	0.0146864	0.0148996
q95cell_abundance_w_sf_41	0.00461103	0.00446314
q95cell_abundance_w_sf_42	0.00320879	0.00320161
q95cell_abundance_w_sf_43	0.00413433	0.00431363
q95cell_abundance_w_sf_44	0.0100388	0.0102629
q95cell_abundance_w_sf_45	0.00234308	0.00219479
q95cell_abundance_w_sf_46	0.00499469	0.00434729
q95cell_abundance_w_sf_47	0.00186182	0.00185281
q95cell_abundance_w_sf_48	0.0130965	0.0133255
q95cell_abundance_w_sf_49	0.00409724	0.0041082
q95cell_abundance_w_sf_5	0.0353584	0.0354846
q95cell_abundance_w_sf_50	0.011899	0.0121395
q95cell_abundance_w_sf_51	0.0100949	0.0100435
q95cell_abundance_w_sf_52	0.0182741	0.0181249
q95cell_abundance_w_sf_53	0.0190996	0.0188567
q95cell_abundance_w_sf_54	0.0251229	0.0254735
q95cell_abundance_w_sf_55	0.00989141	0.0103866
q95cell_abundance_w_sf_56	0.00539112	0.00519254
q95cell_abundance_w_sf_57	0.00591212	0.00555344
q95cell_abundance_w_sf_58	0.0104152	0.010522
q95cell_abundance_w_sf_59	0.00918478	0.00912288
q95cell_abundance_w_sf_6	0.0343649	0.0346541
q95cell_abundance_w_sf_60	0.0111638	0.0109857
q95cell_abundance_w_sf_61	0.0176545	0.0183217
q95cell_abundance_w_sf_62	0.00324026	0.00281324
q95cell_abundance_w_sf_63	0.0157393	0.0160812
q95cell_abundance_w_sf_64	0.00374455	0.00365651
q95cell_abundance_w_sf_65	0.00363787	0.0033196
q95cell_abundance_w_sf_66	0.0105067	0.0106035
q95cell_abundance_w_sf_67	0.00914153	0.00929582
q95cell_abundance_w_sf_68	0.0151299	0.0151807
q95cell_abundance_w_sf_69	0.0184604	0.0186672
q95cell_abundance_w_sf_7	0.00715846	0.00711376
q95cell_abundance_w_sf_70	0.00754686	0.00817004
q95cell_abundance_w_sf_71	0.00464634	0.00440572
q95cell_abundance_w_sf_72	0.00182675	0.00184917
q95cell_abundance_w_sf_73	0.0186916	0.0191424
q95cell_abundance_w_sf_74	0.000425047	0.000449489
q95cell_abundance_w_sf_75	0.00749376	0.0071406
q95cell_abundance_w_sf_76	0.0150977	0.0152861
q95cell_abundance_w_sf_77	0.0040335	0.00365176
q95cell_abundance_w_sf_78	0.00810843	0.00808537
q95cell_abundance_w_sf_79	0.00953292	0.00948648
q95cell_abundance_w_sf_8	0.0261082	0.0261376
q95cell_abundance_w_sf_80	0.015156	0.015592
q95cell_abundance_w_sf_81	0.00869841	0.00876883
q95cell_abundance_w_sf_82	0.115654	0.116044
q95cell_abundance_w_sf_83	0.00351365	0.00354463
q95cell_abundance_w_sf_84	0.00629293	0.00650789
q95cell_abundance_w_sf_85	0.00352236	0.00349036
q95cell_abundance_w_sf_86	0.0095666	0.00977332
q95cell_abundance_w_sf_87	0.0180082	0.0182119
q95cell_abundance_w_sf_88	0.0234154	0.0234308
q95cell_abundance_w_sf_89	0.00700008	0.00702277
q95cell_abundance_w_sf_9	0.0137861	0.0141554
q95cell_abundance_w_sf_90	0.0107544	0.0110087
q95cell_abundance_w_sf_91	0.00522255	0.00565152
q95cell_abundance_w_sf_92	0.0114071	0.0113595
q95cell_abundance_w_sf_93	0.0131885	0.0130196
q95cell_abundance_w_sf_94	0.00187309	0.00155116
q95cell_abundance_w_sf_95	0.00164599	0.00214868
q95cell_abundance_w_sf_96	0.0110422	0.0105795
q95cell_abundance_w_sf_97	0.0133511	0.0139759
q95cell_abundance_w_sf_98	0.00257014	0.00267298
q95cell_abundance_w_sf_99	0.00651431	0.00632525
