# Supplementary material for: Spatial transcriptomics deconvolution at single-cell resolution using Redeconve
Source: Nat Commun. 2023 Dec 1;14:7930. doi: 10.1038/s41467-023-43600-9 (PMC10692090; doi:10.1038/s41467-023-43600-9)
Supplement: Supplementary file 4 — Source Data [file 41467_2023_43600_MOESM4_ESM.zip › Source Data Figure S18.xlsx]

## Sheet: ref1_q95
	x	y
q95cell_abundance_w_sf_1	0.379035	0.379732
q95cell_abundance_w_sf_10	0.132169	0.132454
q95cell_abundance_w_sf_11	0.117855	0.117877
q95cell_abundance_w_sf_12	0.09714	0.0972543
q95cell_abundance_w_sf_13	0.072859	0.0730888
q95cell_abundance_w_sf_2	0.307598	0.307992
q95cell_abundance_w_sf_3	0.298504	0.299007
q95cell_abundance_w_sf_4	0.251289	0.251708
q95cell_abundance_w_sf_5	0.191981	0.192074
q95cell_abundance_w_sf_6	0.176009	0.175773
q95cell_abundance_w_sf_7	0.165109	0.16466
q95cell_abundance_w_sf_8	0.170305	0.170104
q95cell_abundance_w_sf_9	0.133067	0.133325

## Sheet: ref2_q95
	x	y
q95cell_abundance_w_sf_1	0.169689	0.169853
q95cell_abundance_w_sf_10	0.0840923	0.0839633
q95cell_abundance_w_sf_11	0.11747	0.117163
q95cell_abundance_w_sf_12	0.101877	0.101976
q95cell_abundance_w_sf_13	0.100141	0.100108
q95cell_abundance_w_sf_14	0.0516935	0.0515569
q95cell_abundance_w_sf_15	0.0649235	0.0647546
q95cell_abundance_w_sf_16	0.0944567	0.09406
q95cell_abundance_w_sf_17	0.0681984	0.0682601
q95cell_abundance_w_sf_18	0.0809594	0.080785
q95cell_abundance_w_sf_19	0.0794195	0.0794509
q95cell_abundance_w_sf_2	0.143153	0.143061
q95cell_abundance_w_sf_20	0.0617126	0.0616477
q95cell_abundance_w_sf_21	0.0113447	0.0114517
q95cell_abundance_w_sf_22	0.0558448	0.0558474
q95cell_abundance_w_sf_23	0.0423925	0.0424908
q95cell_abundance_w_sf_24	0.0291825	0.0291199
q95cell_abundance_w_sf_25	0.0176158	0.0175461
q95cell_abundance_w_sf_26	0.0349172	0.0348486
q95cell_abundance_w_sf_27	0.00769586	0.00786738
q95cell_abundance_w_sf_28	0.00073992	0.000817785
q95cell_abundance_w_sf_3	0.122047	0.121902
q95cell_abundance_w_sf_4	0.118657	0.118865
q95cell_abundance_w_sf_5	0.142434	0.142579
q95cell_abundance_w_sf_6	0.0647552	0.0648243
q95cell_abundance_w_sf_7	0.110947	0.110994
q95cell_abundance_w_sf_8	0.155083	0.155046
q95cell_abundance_w_sf_9	0.127221	0.126975

## Sheet: ref3_q95
	x	y
q95cell_abundance_w_sf_1	0.150651	0.150361
q95cell_abundance_w_sf_10	0.0610735	0.0610201
q95cell_abundance_w_sf_11	0.0163484	0.0164186
q95cell_abundance_w_sf_12	0.0611102	0.0611964
q95cell_abundance_w_sf_13	0.0606117	0.0604537
q95cell_abundance_w_sf_14	0.0557591	0.0558646
q95cell_abundance_w_sf_15	0.0646334	0.064399
q95cell_abundance_w_sf_16	0.0518512	0.051802
q95cell_abundance_w_sf_17	0.0376374	0.0375351
q95cell_abundance_w_sf_18	0.0532476	0.0533852
q95cell_abundance_w_sf_19	0.0355637	0.0357333
q95cell_abundance_w_sf_2	0.114363	0.114177
q95cell_abundance_w_sf_20	0.031429	0.0314647
q95cell_abundance_w_sf_21	0.0296371	0.0295273
q95cell_abundance_w_sf_22	0.0396436	0.0392925
q95cell_abundance_w_sf_23	0.0450585	0.045077
q95cell_abundance_w_sf_24	0.0472585	0.0471508
q95cell_abundance_w_sf_25	0.0580855	0.0579471
q95cell_abundance_w_sf_26	0.0602568	0.0604526
q95cell_abundance_w_sf_27	0.0460145	0.045918
q95cell_abundance_w_sf_28	0.0467631	0.0467865
q95cell_abundance_w_sf_29	0.0151021	0.0152825
q95cell_abundance_w_sf_3	0.0477825	0.0478927
q95cell_abundance_w_sf_30	0.0351282	0.0350961
q95cell_abundance_w_sf_31	0.020732	0.020787
q95cell_abundance_w_sf_32	0.019162	0.0189091
q95cell_abundance_w_sf_33	0.0285063	0.0284859
q95cell_abundance_w_sf_34	0.0471338	0.0468158
q95cell_abundance_w_sf_35	0.000699116	0.000779167
q95cell_abundance_w_sf_36	0.0213325	0.0215554
q95cell_abundance_w_sf_37	0.0153197	0.015424
q95cell_abundance_w_sf_38	0.0240735	0.0242342
q95cell_abundance_w_sf_39	0.00491689	0.00492213
q95cell_abundance_w_sf_4	0.0681828	0.0682305
q95cell_abundance_w_sf_40	0.0103573	0.0104312
q95cell_abundance_w_sf_41	0.00835446	0.00825532
q95cell_abundance_w_sf_42	0.00132506	0.00121585
q95cell_abundance_w_sf_43	0.00924732	0.00933068
q95cell_abundance_w_sf_44	0.0255813	0.0257546
q95cell_abundance_w_sf_45	0.00186306	0.00166749
q95cell_abundance_w_sf_46	0.0091285	0.00911699
q95cell_abundance_w_sf_47	0.00160554	0.00172895
q95cell_abundance_w_sf_48	0.0025514	0.00246855
q95cell_abundance_w_sf_49	0.0103378	0.0105343
q95cell_abundance_w_sf_5	0.0570702	0.0572036
q95cell_abundance_w_sf_50	0.000670272	0.000719896
q95cell_abundance_w_sf_51	0.0020995	0.0020867
q95cell_abundance_w_sf_52	0.00162877	0.00149361
q95cell_abundance_w_sf_6	0.0707881	0.0709772
q95cell_abundance_w_sf_7	0.109565	0.109021
q95cell_abundance_w_sf_8	0.0398148	0.0398964
q95cell_abundance_w_sf_9	0.0607915	0.0608149

## Sheet: ref4_q95
	x	y
q95cell_abundance_w_sf_1	0.0615798	0.0615618
q95cell_abundance_w_sf_10	0.0280075	0.0279685
q95cell_abundance_w_sf_100	0.0254792	0.0252515
q95cell_abundance_w_sf_101	0.0170677	0.017001
q95cell_abundance_w_sf_102	0.0183228	0.0183127
q95cell_abundance_w_sf_103	0.00231687	0.00227434
q95cell_abundance_w_sf_104	0.00459621	0.00447285
q95cell_abundance_w_sf_105	0.00464493	0.00456506
q95cell_abundance_w_sf_106	0.00424781	0.00451258
q95cell_abundance_w_sf_107	0.00391392	0.00324673
q95cell_abundance_w_sf_108	0.00422235	0.00411783
q95cell_abundance_w_sf_109	0.00523298	0.00527566
q95cell_abundance_w_sf_11	0.051921	0.0519629
q95cell_abundance_w_sf_110	0.00114173	0.00116867
q95cell_abundance_w_sf_111	0.00830072	0.00831055
q95cell_abundance_w_sf_112	0.0142331	0.0143026
q95cell_abundance_w_sf_113	0.00718201	0.00728433
q95cell_abundance_w_sf_12	0.036712	0.0367516
q95cell_abundance_w_sf_13	0.01207	0.0119349
q95cell_abundance_w_sf_14	0.0137873	0.0137874
q95cell_abundance_w_sf_15	0.0300814	0.0300665
q95cell_abundance_w_sf_16	0.0265751	0.0266599
q95cell_abundance_w_sf_17	0.0104613	0.010437
q95cell_abundance_w_sf_18	0.0598032	0.0599121
q95cell_abundance_w_sf_19	0.0215183	0.021737
q95cell_abundance_w_sf_2	0.0462385	0.0462511
q95cell_abundance_w_sf_20	0.025678	0.0257153
q95cell_abundance_w_sf_21	0.01973	0.0197076
q95cell_abundance_w_sf_22	0.000989066	0.000862911
q95cell_abundance_w_sf_23	0.0400165	0.0399004
q95cell_abundance_w_sf_24	0.00329125	0.00334707
q95cell_abundance_w_sf_25	0.0359085	0.0359193
q95cell_abundance_w_sf_26	0.026207	0.0262596
q95cell_abundance_w_sf_27	0.0203519	0.0203912
q95cell_abundance_w_sf_28	0.00147954	0.00117338
q95cell_abundance_w_sf_29	0.0137071	0.0137774
q95cell_abundance_w_sf_3	0.0572501	0.0575068
q95cell_abundance_w_sf_30	0.0354956	0.0355927
q95cell_abundance_w_sf_31	0.0379239	0.0379431
q95cell_abundance_w_sf_32	0.0188608	0.0189805
q95cell_abundance_w_sf_33	0.00316011	0.0032132
q95cell_abundance_w_sf_34	0.000992574	0.000552591
q95cell_abundance_w_sf_35	0.0177023	0.0177622
q95cell_abundance_w_sf_36	0.0281748	0.028216
q95cell_abundance_w_sf_37	0.028569	0.0285753
q95cell_abundance_w_sf_38	0.0309509	0.0310362
q95cell_abundance_w_sf_39	0.00494063	0.00482653
q95cell_abundance_w_sf_4	0.0322593	0.0322903
q95cell_abundance_w_sf_40	0.0251326	0.025358
q95cell_abundance_w_sf_41	0.0304151	0.0302941
q95cell_abundance_w_sf_42	0.0151732	0.0153478
q95cell_abundance_w_sf_43	0.016426	0.0164388
q95cell_abundance_w_sf_44	0.0056452	0.00558667
q95cell_abundance_w_sf_45	0.0147273	0.0149672
q95cell_abundance_w_sf_46	0.0162047	0.0160662
q95cell_abundance_w_sf_47	0.0141558	0.0141427
q95cell_abundance_w_sf_48	0.0075962	0.00789701
q95cell_abundance_w_sf_49	0.0145822	0.0146492
q95cell_abundance_w_sf_5	0.0572643	0.0573572
q95cell_abundance_w_sf_50	0.0120934	0.0119757
q95cell_abundance_w_sf_51	0.0039002	0.00405916
q95cell_abundance_w_sf_52	0.0178817	0.0177947
q95cell_abundance_w_sf_53	0.0123098	0.0123259
q95cell_abundance_w_sf_54	0.00502354	0.00500732
q95cell_abundance_w_sf_55	0.0135956	0.0136718
q95cell_abundance_w_sf_56	0.00137406	0.0013934
q95cell_abundance_w_sf_57	0.0311354	0.03111
q95cell_abundance_w_sf_58	0.00128603	0.00126555
q95cell_abundance_w_sf_59	0.00291727	0.00302151
q95cell_abundance_w_sf_6	0.033271	0.0334316
q95cell_abundance_w_sf_60	0.0061048	0.00586346
q95cell_abundance_w_sf_61	0.0171091	0.0172672
q95cell_abundance_w_sf_62	0.00510077	0.00480364
q95cell_abundance_w_sf_63	0.00596657	0.00603141
q95cell_abundance_w_sf_64	0.0131381	0.0129241
q95cell_abundance_w_sf_65	0.00251062	0.00254458
q95cell_abundance_w_sf_66	0.00530815	0.00529331
q95cell_abundance_w_sf_67	0.000795964	0.000757188
q95cell_abundance_w_sf_68	0.00263371	0.00257089
q95cell_abundance_w_sf_69	0.00358425	0.00367533
q95cell_abundance_w_sf_7	0.0420846	0.0421974
q95cell_abundance_w_sf_70	0.0112805	0.0113157
q95cell_abundance_w_sf_71	0.00570967	0.00592012
q95cell_abundance_w_sf_72	0.0081289	0.00796787
q95cell_abundance_w_sf_73	0.00782913	0.00773701
q95cell_abundance_w_sf_74	0.000597874	0.00103399
q95cell_abundance_w_sf_75	0.00275722	0.00292891
q95cell_abundance_w_sf_76	0.00392796	0.00415117
q95cell_abundance_w_sf_77	0.00681629	0.00660406
q95cell_abundance_w_sf_78	0.00692738	0.0068265
q95cell_abundance_w_sf_79	0.0120824	0.0121679
q95cell_abundance_w_sf_8	0.048927	0.048925
q95cell_abundance_w_sf_80	0.00104094	0.000903007
q95cell_abundance_w_sf_81	0.00232203	0.0019889
q95cell_abundance_w_sf_82	0.0136654	0.013601
q95cell_abundance_w_sf_83	0.00170529	0.00169788
q95cell_abundance_w_sf_84	0.00208839	0.00199986
q95cell_abundance_w_sf_85	0.00600841	0.00603544
q95cell_abundance_w_sf_86	0.00254602	0.00259723
q95cell_abundance_w_sf_87	0.000944103	0.000919766
q95cell_abundance_w_sf_88	0.00541419	0.00541916
q95cell_abundance_w_sf_89	0.0157782	0.0159097
q95cell_abundance_w_sf_9	0.028206	0.0283219
q95cell_abundance_w_sf_90	0.0204919	0.0203332
q95cell_abundance_w_sf_91	0.00198417	0.00294592
q95cell_abundance_w_sf_92	0.00728597	0.00678371
q95cell_abundance_w_sf_93	0.0137698	0.0138002
q95cell_abundance_w_sf_94	0.00754988	0.00749753
q95cell_abundance_w_sf_95	0.0325924	0.0325726
q95cell_abundance_w_sf_96	0.00110785	0.000994931
q95cell_abundance_w_sf_97	0.0124724	0.0124236
q95cell_abundance_w_sf_98	0.00791862	0.00804974
q95cell_abundance_w_sf_99	0.00299499	0.00306085

## Sheet: ref5_q95
	x	y
q95cell_abundance_w_sf_1	0.0473412	0.0473514
q95cell_abundance_w_sf_10	0.0312487	0.0313379
q95cell_abundance_w_sf_100	0.00140293	0.00146348
q95cell_abundance_w_sf_101	0.00337947	0.00334042
q95cell_abundance_w_sf_102	0.0324389	0.0327336
q95cell_abundance_w_sf_103	0.00258586	0.00262542
q95cell_abundance_w_sf_104	0.00972841	0.00942984
q95cell_abundance_w_sf_105	0.00687133	0.00676808
q95cell_abundance_w_sf_106	0.00658598	0.00652301
q95cell_abundance_w_sf_107	0.0048531	0.00470589
q95cell_abundance_w_sf_108	0.00162716	0.00148272
q95cell_abundance_w_sf_109	0.00454884	0.00476929
q95cell_abundance_w_sf_11	0.033827	0.0341861
q95cell_abundance_w_sf_110	0.00615171	0.0061871
q95cell_abundance_w_sf_111	0.00701242	0.00704329
q95cell_abundance_w_sf_112	0.00466273	0.00479518
q95cell_abundance_w_sf_113	0.00144991	0.00146958
q95cell_abundance_w_sf_114	0.00891897	0.00893845
q95cell_abundance_w_sf_115	0.0129126	0.0127993
q95cell_abundance_w_sf_116	0.0106969	0.0107172
q95cell_abundance_w_sf_117	0.00652116	0.00649613
q95cell_abundance_w_sf_118	0.017026	0.017091
q95cell_abundance_w_sf_119	0.0108505	0.0108377
q95cell_abundance_w_sf_12	0.027059	0.0271342
q95cell_abundance_w_sf_120	0.0125634	0.0125046
q95cell_abundance_w_sf_121	0.0101829	0.0100594
q95cell_abundance_w_sf_122	0.0113357	0.0116031
q95cell_abundance_w_sf_123	0.00393036	0.00386829
q95cell_abundance_w_sf_124	0.00318126	0.00293086
q95cell_abundance_w_sf_125	0.0035878	0.00325669
q95cell_abundance_w_sf_126	0.0181199	0.018197
q95cell_abundance_w_sf_127	0.0174224	0.017418
q95cell_abundance_w_sf_128	0.00305852	0.00322641
q95cell_abundance_w_sf_129	0.00780872	0.00790544
q95cell_abundance_w_sf_13	0.0215572	0.0214987
q95cell_abundance_w_sf_130	0.0308801	0.030483
q95cell_abundance_w_sf_131	0.00414013	0.00411246
q95cell_abundance_w_sf_132	0.00882752	0.00893328
q95cell_abundance_w_sf_133	0.00282941	0.00287484
q95cell_abundance_w_sf_134	0.00351784	0.00365928
q95cell_abundance_w_sf_135	0.00992621	0.00987596
q95cell_abundance_w_sf_136	0.00361668	0.00388968
q95cell_abundance_w_sf_137	0.0200896	0.0198347
q95cell_abundance_w_sf_138	0.00505341	0.00510509
q95cell_abundance_w_sf_139	0.00589765	0.00563353
q95cell_abundance_w_sf_14	0.0132845	0.0133324
q95cell_abundance_w_sf_140	0.00170809	0.00171473
q95cell_abundance_w_sf_141	0.00558196	0.00561526
q95cell_abundance_w_sf_142	0.00403279	0.00388566
q95cell_abundance_w_sf_143	0.00914158	0.00903888
q95cell_abundance_w_sf_144	0.00647695	0.00655276
q95cell_abundance_w_sf_145	0.0108119	0.0107952
q95cell_abundance_w_sf_146	0.00749849	0.00741586
q95cell_abundance_w_sf_147	0.00200152	0.00202684
q95cell_abundance_w_sf_148	0.000951477	0.00092223
q95cell_abundance_w_sf_149	0.0070943	0.00732743
q95cell_abundance_w_sf_15	0.0330959	0.0329576
q95cell_abundance_w_sf_150	0.00857182	0.008517
q95cell_abundance_w_sf_151	0.00809998	0.00803451
q95cell_abundance_w_sf_152	0.014103	0.0139976
q95cell_abundance_w_sf_153	0.0121826	0.0121251
q95cell_abundance_w_sf_154	0.00155204	0.00137559
q95cell_abundance_w_sf_155	0.00247242	0.00249054
q95cell_abundance_w_sf_156	0.00716171	0.00702871
q95cell_abundance_w_sf_157	0.00550677	0.00529782
q95cell_abundance_w_sf_158	0.00836258	0.00826229
q95cell_abundance_w_sf_159	0.00502583	0.00498731
q95cell_abundance_w_sf_16	0.0321839	0.0322491
q95cell_abundance_w_sf_160	0.006186	0.00614953
q95cell_abundance_w_sf_17	0.0181211	0.0181474
q95cell_abundance_w_sf_18	0.0172649	0.0174752
q95cell_abundance_w_sf_19	0.0133365	0.0136043
q95cell_abundance_w_sf_2	0.0520331	0.0522409
q95cell_abundance_w_sf_20	0.0350454	0.0349725
q95cell_abundance_w_sf_21	0.000932506	0.000969906
q95cell_abundance_w_sf_22	0.0300897	0.0298996
q95cell_abundance_w_sf_23	0.00220298	0.00201993
q95cell_abundance_w_sf_24	0.000607493	0.000499358
q95cell_abundance_w_sf_25	0.00347431	0.00356007
q95cell_abundance_w_sf_26	0.0309876	0.0310951
q95cell_abundance_w_sf_27	0.0292948	0.0291586
q95cell_abundance_w_sf_28	0.00989211	0.00972113
q95cell_abundance_w_sf_29	0.0136139	0.0136181
q95cell_abundance_w_sf_3	0.0454234	0.0455725
q95cell_abundance_w_sf_30	0.0197059	0.0199181
q95cell_abundance_w_sf_31	0.0206445	0.0203895
q95cell_abundance_w_sf_32	0.0306793	0.0305019
q95cell_abundance_w_sf_33	0.00527335	0.00535727
q95cell_abundance_w_sf_34	0.02765	0.0276573
q95cell_abundance_w_sf_35	0.0214031	0.0214531
q95cell_abundance_w_sf_36	0.00935204	0.00930109
q95cell_abundance_w_sf_37	0.0307144	0.0308181
q95cell_abundance_w_sf_38	0.033537	0.0336202
q95cell_abundance_w_sf_39	0.0140055	0.0140383
q95cell_abundance_w_sf_4	0.0406403	0.0406247
q95cell_abundance_w_sf_40	0.0188566	0.0188425
q95cell_abundance_w_sf_41	0.0106714	0.0106548
q95cell_abundance_w_sf_42	0.0024559	0.00230814
q95cell_abundance_w_sf_43	0.0105594	0.0106278
q95cell_abundance_w_sf_44	0.00396946	0.00398996
q95cell_abundance_w_sf_45	0.0122307	0.0123344
q95cell_abundance_w_sf_46	0.0207285	0.0211554
q95cell_abundance_w_sf_47	0.0121006	0.0120975
q95cell_abundance_w_sf_48	0.00278205	0.00292741
q95cell_abundance_w_sf_49	0.00430252	0.00421213
q95cell_abundance_w_sf_5	0.0283749	0.0282677
q95cell_abundance_w_sf_50	0.0108653	0.0109368
q95cell_abundance_w_sf_51	0.014787	0.0147112
q95cell_abundance_w_sf_52	0.0109839	0.0109187
q95cell_abundance_w_sf_53	0.0295771	0.0297004
q95cell_abundance_w_sf_54	0.00160017	0.00143697
q95cell_abundance_w_sf_55	0.000859936	0.00105358
q95cell_abundance_w_sf_56	0.00313378	0.00296768
q95cell_abundance_w_sf_57	0.00346893	0.00331962
q95cell_abundance_w_sf_58	0.0110134	0.011096
q95cell_abundance_w_sf_59	0.00599692	0.00593691
q95cell_abundance_w_sf_6	0.0118224	0.0119109
q95cell_abundance_w_sf_60	0.0109321	0.0110462
q95cell_abundance_w_sf_61	0.00112442	0.000937215
q95cell_abundance_w_sf_62	0.00118766	0.0012267
q95cell_abundance_w_sf_63	0.00234199	0.00243622
q95cell_abundance_w_sf_64	0.00540709	0.00538975
q95cell_abundance_w_sf_65	0.016217	0.0160219
q95cell_abundance_w_sf_66	0.00764988	0.0075736
q95cell_abundance_w_sf_67	0.00291524	0.00294141
q95cell_abundance_w_sf_68	0.00820263	0.00819618
q95cell_abundance_w_sf_69	0.00267822	0.00274802
q95cell_abundance_w_sf_7	0.0322753	0.0323954
q95cell_abundance_w_sf_70	0.00982192	0.00982858
q95cell_abundance_w_sf_71	0.00353814	0.00310689
q95cell_abundance_w_sf_72	0.0133447	0.0134464
q95cell_abundance_w_sf_73	0.00775164	0.00767326
q95cell_abundance_w_sf_74	0.0102421	0.0101594
q95cell_abundance_w_sf_75	0.00405653	0.00405931
q95cell_abundance_w_sf_76	0.00172311	0.00163129
q95cell_abundance_w_sf_77	0.000786001	0.000818236
q95cell_abundance_w_sf_78	0.0015242	0.00166092
q95cell_abundance_w_sf_79	0.0139749	0.0138304
q95cell_abundance_w_sf_8	0.0228919	0.0229328
q95cell_abundance_w_sf_80	0.00879563	0.00876287
q95cell_abundance_w_sf_81	0.00164943	0.00144702
q95cell_abundance_w_sf_82	0.00725947	0.0072141
q95cell_abundance_w_sf_83	0.00546745	0.00540459
q95cell_abundance_w_sf_84	0.00162939	0.00166954
q95cell_abundance_w_sf_85	0.000936657	0.00101336
q95cell_abundance_w_sf_86	0.00117282	0.00103811
q95cell_abundance_w_sf_87	0.00095522	0.000984461
q95cell_abundance_w_sf_88	0.00894148	0.00899067
q95cell_abundance_w_sf_89	0.00525571	0.00504624
q95cell_abundance_w_sf_9	0.0336803	0.0336836
q95cell_abundance_w_sf_90	0.00876838	0.00875662
q95cell_abundance_w_sf_91	0.00968812	0.00964549
q95cell_abundance_w_sf_92	0.0108752	0.0107865
q95cell_abundance_w_sf_93	0.00271199	0.00263124
q95cell_abundance_w_sf_94	0.0122695	0.0122001
q95cell_abundance_w_sf_95	0.00300016	0.00280412
q95cell_abundance_w_sf_96	0.00572061	0.00522015
q95cell_abundance_w_sf_97	0.00792583	0.00790969
q95cell_abundance_w_sf_98	0.00200309	0.00211889
q95cell_abundance_w_sf_99	0.013843	0.0136974
