# Supplementary material for: Spatial transcriptomics deconvolution at single-cell resolution using Redeconve
Source: Nat Commun. 2023 Dec 1;14:7930. doi: 10.1038/s41467-023-43600-9 (PMC10692090; doi:10.1038/s41467-023-43600-9)
Supplement: Supplementary file 4 — Source Data [file 41467_2023_43600_MOESM4_ESM.zip › Source Data Figure S20.xlsx]

## Sheet: Sheet1
	Redeconve_FFPE	Redeconve_3	Redeconve_5	cell2location_FFPE	cell2location_3	cell2location_5	Tangram_FFPE	Tangram_3	Tangram_5	GT
AACACGTGCATCGCAC-1	5.27136	6.74957	7.35186	8.57098	4.2022	4.56227	4.52492	4.54585	4.46115	3
AACACTTGGCAAGGAA-1	18.5966	18.592	16.5845	31.3891	16.3999	17.8933	18.8432	18.7886	18.8336	23
AACAGGAAGAGCATAG-1	4.26533	4.11385	4.21496	10.2979	5.59428	6.0635	4.26983	4.33578	4.27647	7
AACAGGATTCATAGTT-1	4.41068	5.03572	3.92594	7.30747	4.52034	4.68748	3.75272	3.72779	3.72375	5
AACAGGTTATTGCACC-1	18.174	17.3992	16.7697	9.83496	4.56987	5.16362	15.171	14.769	14.8266	13
AACAGGTTCACCGAAG-1	13.1372	13.9792	13.7937	9.90757	11.6004	13.2605	13.3733	13.4452	13.3883	15
AACAGTCAGGCTCCGC-1	21.7183	21.9624	22.2218	17.0011	32.9538	30.4836	23.0715	23.2085	23.2809	21
AACAGTCCACGCGGTG-1	14.5848	15.3805	15.3617	19.6461	11.1286	12.6442	14.8279	14.7917	14.7978	10
AACATACTCATATGCG-1	5.85998	6.27671	4.90299	11.38	4.50261	5.01276	4.97057	5.00674	4.96471	3
AACATAGTCTATCTAC-1	1.31672	1.40756	1.17866	3.93612	2.5842	2.55596	1.2301	1.26305	1.22327	0
AACATCTAATGACCGG-1	40.3714	37.0545	36.1108	22.7046	47.5398	40.3208	42.9078	43.4041	43.6294	22
AACATCTTAAGGCTCA-1	22.2482	23.0246	22.4434	15.5318	39.1991	34.99	24.0122	24.2149	24.2311	29
AACATGCGCAAGTGAG-1	3.53074	3.50868	2.67261	5.70846	3.97997	4.04712	3.23002	3.29496	3.19623	5
AACCAATCTGGTTGGC-1	2.88369	2.46321	5.08479	7.49928	3.68297	3.94172	2.65255	2.68724	2.65698	6
AACCACTAACATGATT-1	21.2919	19.4927	21.1492	16.2095	20.0571	18.6296	19.2232	19.22	19.2579	28
AACCACTGCCATAGCC-1	35.9743	35.8727	31.1384	31.364	28.5616	32.5627	39.2015	39.2399	39.2749	31
AACCAGAATCAGACGT-1	3.49275	2.99822	2.69815	3.96574	2.84563	3.14075	2.71333	2.84012	2.74166	4
AACCATCGGAAGCGAC-1	2.8947	2.98439	2.25091	7.50674	3.44617	3.56189	2.69285	2.76873	2.64303	5
AACCATGAATTGCCTT-1	2.36118	1.68929	1.43411	5.18564	4.48655	3.79013	1.56195	1.54721	1.53719	0
AACCGCCAGACTACTT-1	13.0305	16.5811	13.2425	20.9099	7.42418	8.35593	10.3451	10.2665	10.2716	5
AACCGCGGTAACTACA-1	13.0102	11.988	12.1272	26.1603	8.69747	10.2298	13.9186	13.6424	13.4977	18
AACCGTGCTTATGTTG-1	19.9522	19.6809	21.365	16.8235	13.6412	14.9544	20.6929	20.6232	20.6473	36
AACCTAAGATACTGAG-1	1.49416	1.33184	1.15999	3.38736	2.30913	2.28101	1.34571	1.35785	1.33819	0
AACCTACCTACCGGTT-1	16.2456	14.9763	14.1972	19.2932	15.5539	16.2151	16.0724	16.0796	16.0783	43
AACCTACTGTAACTCA-1	30.6954	30.9173	31.0875	16.8631	47.2389	43.5011	33.5673	33.8726	34.0497	30
AACCTGACAGTGCCGC-1	29.744	29.0524	29.2079	15.0136	36.0326	36.1273	30.9389	31.1879	31.2981	17
AACCTTAGCGTCCGGT-1	26.8035	25.3833	24.8832	17.3097	41.8954	32.5081	29.6995	29.9633	30.0951	23
AACGAAGCGTGGAAGT-1	11.6937	12.536	9.71785	9.11442	4.16708	5.02551	7.87285	7.82448	7.85452	3
AACGAATTGACCGGTT-1	7.13256	7.19522	10.3779	10.08	4.85187	5.50879	6.32958	6.3363	6.28161	9
AACGACATTAAGATGG-1	36.3694	35.1284	35.0245	35.8146	33.705	35.9484	37.2494	37.2382	37.4575	29
AACGAGCCTCTTCGGC-1	20.1104	20.5464	19.2375	20.5583	17.4885	19.6822	19.9529	19.8779	19.9823	11
AACGCACTGGTGCTCG-1	24.3293	25.4289	24.5601	23.9359	28.5277	26.9906	27.1925	27.2573	27.2746	21
AACGCATGCCTCAATA-1	42.2919	40.5941	50.1063	45.0136	28.0824	34.5411	43.9922	43.8129	43.7482	23
AACGCTTCGAGTAACT-1	13.6686	12.1219	17.2025	24.4495	8.277	9.63834	13.2604	13.0078	12.9597	29
AACGGCACAGAATATT-1	29.2899	29.8282	30.2467	29.4849	36.2812	34.8087	32.3639	32.5659	32.5296	25
AACGGTAATCGACCTG-1	10.1491	9.61724	8.4729	13.4942	6.619	7.62974	9.6644	9.52592	9.42296	9
AACGTCGCGACAAGGT-1	17.9221	17.9277	16.9257	21.0782	20.4702	19.5753	18.6108	18.5218	18.6346	22
AACTAGCACTGTTCGA-1	22.8535	22.3872	19.8595	34.7071	10.3137	12.277	22.8162	22.3277	22.1746	40
AACTAGCATCACGTAC-1	2.11192	2.36296	1.78134	5.41535	3.27758	3.04778	1.75404	1.78718	1.74141	2
AACTAGCCTAATAGCA-1	25.8316	24.3293	23.9559	26.4509	24.6883	25.3645	27.0802	27.2207	27.1654	23
AACTAGCCTTGCAATA-1	16.3481	15.0422	33.0174	21.3847	6.94547	8.21994	14.6139	14.3453	14.3099	16
AACTAGCGCTCCAGTT-1	49.7429	47.8361	45.6368	21.5106	46.9412	44.3302	54.8477	55.269	55.4707	30
AACTAGGCCTGACACC-1	1.73796	1.47593	1.18021	2.64897	2.36892	2.22869	1.41194	1.43179	1.40787	2
AACTATCGTCATAGTC-1	11.407	10.2901	17.3858	8.24585	6.89407	7.61208	10.6831	10.6906	10.6494	21
AACTATCTAGCAGTAT-1	23.5428	21.3179	28.2976	31.9051	15.5329	18.4512	23.4846	23.2162	23.0817	61
AACTATGCTGCATTCG-1	26.6664	28.2449	26.0469	18.997	27.3725	27.9443	28.9025	28.9131	29.0272	24
AACTATGTGCTTGTTA-1	3.34101	3.05672	2.45374	3.453	3.36808	3.39872	2.84385	2.88511	2.85746	2
AACTATTGGCGGATTC-1	18.3405	17.1781	18.636	25.551	13.6179	15.4215	18.058	17.9117	17.7881	15
AACTCAACCTTGACCA-1	8.86732	7.67063	8.06997	7.33976	3.69219	3.97703	7.65451	7.64477	7.60469	11
AACTCAACTTGACAGC-1	3.98239	4.25444	3.46904	6.87719	4.0145	4.00877	3.58032	3.58073	3.55172	0
AACTCACCGAACTTAT-1	4.84635	5.80314	3.99637	7.98085	3.69878	4.06501	3.67913	3.64368	3.63509	0
AACTCACCTCGGTGTT-1	24.3303	31.8262	23.4264	37.0353	16.4857	19.1851	22.9684	22.7161	22.8162	22
AACTCACGGAGTACGT-1	15.6129	13.5268	13.3711	19.3187	7.24854	8.26392	15.2927	14.8642	14.774	59
AACTCAGATCCATGCC-1	16.8991	16.8558	16.1241	16.9623	20.5834	19.9591	17.5365	17.5228	17.5939	18
AACTGCAATACGGATT-1	35.3109	36.2576	36.32	25.4819	48.4844	45.3754	39.2126	39.5086	39.4527	22
AACTGCCGGAGTAACA-1	4.36742	7.4177	4.69939	7.75865	3.98164	4.00409	2.84609	2.85368	2.84351	3
AACTGCCTCGATAGGT-1	10.3831	16.5537	11.5035	11.6316	5.00636	5.82549	7.72336	7.66057	7.6284	8
AACTGCGAACCTTACC-1	29.7361	28.4884	29.1004	22.96	31.7533	33.2444	31.3119	31.3353	31.5461	14
AACTGCGATGAATAGG-1	32.9283	33.0771	33.467	21.6448	35.2399	35.2144	36.8896	36.9946	37.2514	24
AACTGCGGTCCGAAGC-1	29.8538	28.7521	27.7884	27.5232	22.3053	25.1964	29.7282	29.4266	29.5499	22
AACTGCTACCTCGATA-1	1.28061	1.11257	0.939164	3.12173	2.24263	2.20129	1.08359	1.08797	1.08559	1
AACTGGATACTTCACT-1	2.22835	2.09096	1.89452	5.95229	3.83685	3.87976	2.12639	2.19568	2.10515	1
AACTGGTCATGTGGTT-1	24.364	24.487	24.6173	16.5058	34.7166	34.5685	26.5171	26.6691	26.7445	8
AACTTAACAGTGAGGA-1	10.3994	10.5199	15.0296	16.2939	7.19086	8.22426	9.89852	9.83722	9.86535	12
AACTTATGATACGTAC-1	3.70553	6.35916	4.05883	6.76182	3.60333	3.60946	2.61285	2.63875	2.61573	1
AACTTCAAGGATAATC-1	16.9657	14.7801	14.3812	16.1346	8.16527	8.69942	14.9478	14.6312	14.6135	21
AACTTCACAATAACTG-1	26.3642	26.6661	26.4979	19.6995	43.6974	37.9781	28.0843	28.3436	28.4426	28
AACTTCAGATACTACC-1	2.78876	2.48799	2.47738	4.06682	3.17803	3.42689	2.39601	2.39213	2.38761	2
AACTTCATCTTCTGGT-1	7.88215	8.11966	7.70221	12.8545	8.82316	9.99637	7.55673	7.52703	7.55749	8
AACTTCGCTTAGTCAG-1	3.50295	3.58081	5.09048	5.21681	2.93376	3.35359	3.03881	3.05088	3.02839	1
AACTTGCAACTTGGAC-1	30.7379	29.9715	29.1275	24.0473	29.1941	30.1462	30.5822	30.7393	30.8295	30
AACTTGCTCGTAACCG-1	35.038	35.6991	35.9722	32.4515	38.4046	40.5799	38.2664	38.3393	38.5383	23
AACTTGGTTAATACTA-1	16.5945	16.6	16.0064	18.584	18.588	19.1202	17.4395	17.4883	17.5047	14
AACTTGGTTACATAAC-1	12.3823	11.3999	11.6389	26.5227	10.7015	12.4851	12.7392	12.4703	12.3231	42
AACTTGTTGACCGATA-1	19.1766	18.2822	18.9418	9.92794	11.8206	13.5997	19.9926	19.9641	20.0212	12
AAGAATTCTGGCTGCA-1	14.6871	13.0768	21.6575	23.9622	9.6183	11.3129	14.1943	13.9265	13.8261	24
AAGACAATCTCCTGCA-1	26.9734	26.3489	25.7133	20.1853	32.9112	32.932	29.6059	29.8042	29.95	25
AAGACTAAGGAGATCC-1	1.82761	1.80995	1.48373	4.28082	2.60374	2.78745	1.65017	1.664	1.6393	0
AAGACTGTCATAGTGC-1	8.49013	12.9409	8.7763	12.3908	4.69087	5.28122	6.16099	6.16226	6.15113	2
AAGAGCAGATGTGCCA-1	23.9211	24.2391	20.8168	39.6036	12.8407	16.7073	23.3588	22.7335	22.6372	21
AAGATAGGCTTGCTTA-1	15.5149	13.3511	15.7745	25.0678	8.46877	9.78836	16.1205	15.5764	15.5425	54
AAGATAGTCGACCTTG-1	3.30207	3.21171	2.71958	7.4003	3.86787	3.9257	3.04164	3.0797	3.05864	6
AAGATATTGGACGTCC-1	25.8307	27.2512	20.9688	19.8988	13.896	15.2032	25.462	25.1841	25.0392	41
AAGATGCACTATACTT-1	19.0686	18.8875	18.2536	24.0898	21.7963	21.9362	20.3161	20.2349	20.2234	38
AAGATGGCCGCTAGTT-1	4.12899	4.71214	3.32669	6.22107	3.26235	3.43843	3.37913	3.45798	3.3967	5
AAGATTAGGCTGTCTA-1	28.0205	28.7403	29.0941	20.1026	45.1788	39.3997	32.0189	32.4884	32.361	38
AAGATTATCTAGCATA-1	5.69899	5.69463	4.65062	7.48256	4.19229	4.64309	4.94891	4.94521	4.92622	6
AAGATTCTGGTCGCGA-1	44.7637	41.9261	42.5293	33.7573	31.7755	36.8494	45.3805	45.2945	45.4516	24
AAGATTGACACTCGAT-1	12.7822	10.8675	27.6336	12.7412	5.93914	6.81069	11.3413	11.1797	11.2168	23
AAGCAAGAGCGTGATC-1	18.1119	18.4869	17.9569	15.7182	24.2347	22.3227	19.6538	19.7826	19.7778	26
AAGCACTCAGGAATGT-1	45.891	44.9357	50.2988	41.6389	28.0225	34.9912	47.398	47.2358	47.4785	31
AAGCAGCCTACTAAGC-1	35.4923	28.1403	94.7742	43.4717	10.9781	14.3303	30.8543	29.5922	29.6104	32
AAGCAGCGGACACGTG-1	11.2404	11.1159	16.6074	12.3614	4.88398	5.83963	9.96062	9.83982	9.84014	11
AAGCAGTATCAGAATC-1	32.8861	32.9252	33.6917	15.5185	51.5236	45.9549	34.9586	35.1491	35.4026	31
AAGCAGTGAGTGCGAC-1	3.00561	3.53285	3.27528	6.08207	3.66274	3.70464	2.46366	2.46108	2.44005	3
AAGCAGTGGCATCACT-1	5.75676	5.17374	4.37694	7.18006	4.86163	5.23899	5.32333	5.4198	5.38583	4
AAGCAGTGGCTCATCC-1	12.7582	11.3055	9.40686	29.9017	9.63033	11.2017	14.1825	13.6849	13.5882	35
AAGCAGTGTACACCGC-1	44.1378	39.8229	36.4285	19.2603	44.8822	40.5224	45.864	46.4208	46.4002	31
AAGCAGTGTAGAATCT-1	4.39759	4.75625	3.57216	8.65744	4.16514	4.47336	3.49906	3.48367	3.47104	0
AAGCATCAAGCGTGAT-1	1.61839	2.02817	1.41078	5.18523	2.82869	2.77528	1.3481	1.37608	1.34971	1
AAGCATTGAGTGGTTG-1	28.0918	26.7735	25.9415	18.6384	23.3997	24.5545	28.3568	28.4266	28.5584	14
AAGCCACCATTCAAGA-1	3.35207	4.51336	3.25135	7.96661	3.73261	3.76581	2.90011	2.92151	2.89005	0
AAGCCACTATGTCTAA-1	8.44059	8.49914	7.59119	7.37287	7.28103	7.67769	8.69506	8.76601	8.72645	8
AAGCCAGATATCAGAA-1	2.30654	2.30954	1.87298	5.124	3.31706	3.48443	2.13251	2.13149	2.12754	0
AAGCCAGGCCGACGTG-1	10.2434	14.4734	9.56388	11.7807	4.50094	5.17808	7.54288	7.47738	7.47391	7
AAGCCAGGCTGCTTGA-1	29.8606	31.8106	28.8135	21.9106	34.4891	32.6636	32.62	32.7761	32.8479	33
AAGCCAGGTTACGAAC-1	2.47931	2.60932	2.17571	6.43827	3.54046	3.55696	2.20547	2.20221	2.19149	1
AAGCCATCCGTGCTAT-1	2.90475	3.61783	2.90792	5.86983	3.12897	3.36192	2.27939	2.28722	2.26696	2
AAGCCATCGCGATATG-1	32.0816	29.1044	28.1006	15.4873	36.3726	30.6662	30.2526	30.4703	30.647	45
AAGCCATTATCGAAGG-1	2.06682	1.81998	1.35934	2.8483	2.38233	2.48235	1.51212	1.56218	1.506	1
AAGCCATTATCTGCCA-1	2.2618	2.566	1.81933	5.89919	3.04782	3.09158	1.84202	1.8349	1.82439	1
AAGCCGGTTACAAGGC-1	5.01234	4.87245	5.16916	10.5541	5.62115	5.71124	4.8529	4.88251	4.82312	6
AAGCGACGAACCGCCT-1	21.8959	22.7812	20.0757	29.1346	18.8469	19.9031	21.9893	22.0093	22.0571	31
AAGCGAGCCGTCCGCT-1	34.2311	31.9834	35.226	48.9124	20.0681	24.5373	36.9424	36.3346	35.998	44
AAGCGTTCGTCTGTCC-1	29.7447	32.1209	30.4015	22.1255	31.7564	32.4933	32.0722	32.2507	32.3677	26
AAGGACCAACATGGCT-1	46.1124	45.8951	46.38	23.1388	67.8555	59.1753	50.1806	50.5665	50.7033	26
AAGGAGGCACTCAATT-1	6.15073	7.25036	4.97522	9.68106	3.90682	4.48687	4.65452	4.59237	4.5947	2
AAGGAGTGGCTACCAA-1	5.11857	6.10791	7.53629	7.10214	3.99857	4.21673	4.32622	4.38476	4.29177	2
AAGGCAGTCTGATCAC-1	2.03786	1.83146	1.42764	3.07888	2.50033	2.52844	1.66354	1.69156	1.66016	2
AAGGCATGAACAGCTC-1	19.3462	18.2024	16.0444	35.6504	12.7462	15.2957	20.8591	20.0252	19.966	56
AAGGCCAGCAATCGCC-1	29.228	28.6919	33.4449	28.7841	25.2433	26.9377	30.7421	30.8186	30.7669	35
AAGGCCAGTCGCAATT-1	27.7253	28.448	29.2108	14.4306	51.5921	42.8375	30.8635	31.0335	31.1699	22
AAGGCCGACCTACCTG-1	17.7734	21.296	15.7307	27.1522	10.936	12.9377	16.7212	16.655	16.6175	10
AAGGCCGACTATGTAA-1	25.6383	26.099	25.8456	17.2606	37.9484	35.9217	27.9727	28.1448	28.2279	17
AAGGCCGATTCTGAGC-1	17.0085	15.6951	14.9609	12.0522	9.78213	10.2379	16.5131	16.429	16.3998	25
AAGGCGAACTAGTAGA-1	10.9232	14.872	10.0359	15.6171	6.64387	7.20547	8.73656	8.65148	8.69574	4
AAGGCGACGGTGTCGG-1	21.9157	22.1988	20.6071	19.3536	25.0597	25.5105	24.0145	24.0338	24.0944	18
AAGGCGAGGTTCATGT-1	7.12884	6.45071	8.61035	5.96762	3.97877	4.88304	6.44784	6.43721	6.44365	6
AAGGCGCCGACAATCT-1	14.1014	14.7222	12.7792	15.6649	11.1248	12.3153	13.2963	13.2115	13.2636	15
AAGGTGCCGCTAAGGT-1	34.373	35.2856	33.3697	15.7276	29.2184	29.2475	37.7	37.9532	38.1014	29
AAGGTGGATATGATCG-1	2.87428	2.99682	3.51648	5.86822	3.12294	3.26627	2.31558	2.30632	2.29126	3
AAGGTTACTATGACGC-1	52.9269	51.3005	51.7562	26.1338	46.8798	47.6412	56.4549	56.7905	57.1225	25
AAGGTTCATGCGGTGC-1	4.79949	4.03802	3.70026	4.70027	3.85128	3.93091	4.20471	4.27477	4.2013	2
AAGGTTGCTGAGTTGA-1	29.9851	30.4407	32.4203	34.6587	22.1025	25.6203	31.0281	30.8409	30.7921	31
AAGTACTAAGGTTACG-1	16.0114	17.3964	19.4962	20.5174	11.328	12.9526	14.8298	14.6921	14.7455	8
AAGTACTGGATGCGCA-1	14.6063	14.1573	12.1671	24.1783	12.1689	13.3086	13.4225	13.3819	13.2922	9
AAGTCGCTATCCTGTC-1	12.5909	11.5808	10.3736	19.8186	9.50411	10.2882	12.035	11.8891	11.7608	19
AAGTCGGACACTTCAG-1	21.345	22.0915	21.73	18.38	25.637	25.7558	23.2671	23.3987	23.466	29
AAGTCTACCGGTTGGA-1	4.66801	4.7777	3.66312	8.45306	3.71126	4.1755	3.82229	3.77935	3.76859	1
AAGTCTGTCAATTCTT-1	11.5029	10.9959	15.0513	13.5552	4.68297	5.5807	9.11463	8.98982	8.98629	11
AAGTCTTAAGTTGCCA-1	6.13944	7.16271	5.4625	9.82982	4.13219	4.61689	4.59001	4.54924	4.57861	2
AAGTCTTAATAGAACT-1	13.7824	13.3481	11.9921	34.5918	17.1506	17.3268	14.4441	14.2905	14.1617	38
AAGTGAGCCTGTTACA-1	1.02287	0.777663	0.618905	2.03987	1.36313	1.37148	0.757847	0.779516	0.749937	2
AAGTGGACGAATCTAC-1	40.2777	40.7613	41.3693	17.0938	45.3369	44.8227	43.3005	43.6274	43.7903	27
AAGTGGCGAAGTTAAT-1	9.15803	8.28182	9.27278	8.57864	3.60536	4.16416	7.17122	7.25846	7.14986	7
AAGTGGCGAGTGTACA-1	7.29155	9.53848	6.17315	9.74442	3.60133	4.0431	4.98571	4.91659	4.92876	1
AAGTGGTTCCTCGCGT-1	31.4714	31.7767	32.1314	22.8497	34.6156	36.9232	33.9934	34.0416	34.113	30
AAGTTAAGCACTATAA-1	30.3778	28.7529	29.4398	11.2698	49.718	42.6365	29.8261	30.1493	30.359	32
AAGTTACTATTACATC-1	7.34765	6.0317	12.7386	9.57317	5.54629	5.86865	6.37372	6.33419	6.31067	7
AAGTTCCTATTGCTGG-1	29.8384	40.5307	28.8536	49.9015	20.6608	24.2037	29.354	28.9655	29.0637	39
AATAACATGTGCTATG-1	4.55205	5.56343	5.16851	6.32729	5.01083	5.33746	3.9669	4.01746	3.97156	5
AATAACATGTTACGTC-1	5.97552	5.13424	4.18321	9.28329	3.91312	4.3128	4.99158	5.13512	4.98934	4
AATAACGTAACTGTGA-1	18.3032	21.597	14.9097	32.1822	10.5416	12.6086	15.67	15.1938	15.0405	16
AATAACGTATTGAACA-1	5.84206	5.52457	4.42272	10.2343	4.73624	5.19884	5.35186	5.30708	5.26784	8
AATAACTCTAATACAG-1	21.4425	21.4204	20.3323	35.78	28.114	28.1826	23.1631	22.9593	22.9672	18
AATAACTCTACGATGT-1	25.5354	25.2075	23.3026	34.9193	9.74726	12.15	25.4456	24.5147	24.248	53
AATACAATGCGAGCAG-1	27.2555	26.7219	27.24	28.6812	20.4527	23.6924	28.1754	27.9714	27.9895	21
AATACGAGCAAGCCAG-1	16.9311	16.4823	19.0447	27.0197	10.3086	12.1428	16.9425	16.6433	16.5949	27
AATACGCATATCCAGA-1	30.9996	31.372	32.023	18.0263	51.9427	45.7636	33.4586	33.7651	33.8311	23
AATACGGTACGGCCTA-1	25.4012	24.6362	23.2001	35.3338	18.0105	21.3527	27.6993	26.9311	26.7884	52
AATACGTAGACAGTTA-1	2.99348	2.66624	2.18966	4.62287	3.30882	3.49934	2.63672	2.70819	2.68165	4
AATACTAACCACTTAT-1	3.19015	3.83534	2.72932	6.48493	3.43843	3.58945	2.43087	2.45914	2.41837	1
AATAGATAGCCTAACC-1	14.6277	14.3972	12.7149	21.9277	10.5898	11.6315	14.5933	14.3313	14.3498	12
AATAGCACGGAAGCGA-1	7.74645	7.53917	10.8475	10.2281	4.81536	5.34484	6.6793	6.65853	6.59058	10
AATAGTATAGTTGTCG-1	4.8772	4.52943	5.84688	8.27346	3.84483	4.14723	4.34804	4.35559	4.29018	4
AATAGTCGTTATCTAG-1	2.35164	2.19552	2.02412	5.55758	3.1139	3.37803	2.07594	2.10595	2.05867	1
AATAGTCTGGAACAAT-1	5.92942	5.14814	4.49803	5.82601	4.75196	4.98023	5.30706	5.30675	5.24066	13
AATAGTGCTCATAGAA-1	8.20574	10.5828	7.00485	10.1001	3.77375	4.38837	6.0029	5.94225	5.96791	5
AATAGTGGAAGAGCAT-1	11.5529	11.3526	10.6626	16.3426	7.69854	8.95392	10.8522	10.7445	10.7	16
AATAGTTGGTGCTCAG-1	9.45159	8.87451	8.32273	6.54194	3.67039	4.30608	8.03498	8.13287	7.98942	7
AATATTAGGCTTCTGG-1	15.6194	14.2868	25.8168	17.5916	6.135	7.39056	13.701	13.3795	13.4577	10
AATCCGACCACGGTCC-1	36.8073	35.0657	32.9101	23.7079	33.6289	32.8392	37.6128	37.6776	37.9	23
AATCCGCCGACCTGAG-1	34.4047	33.3843	32.6007	16.9406	44.4262	40.1742	38.3754	38.86	38.8078	23
AATCCGCCTGGTCAAT-1	13.8747	16.9804	12.4601	14.9523	5.95924	7.17802	9.72813	9.6871	9.70511	6
AATCCGGAGCTTGTCT-1	24.5989	25.5387	25.1843	14.6542	36.9981	35.373	26.2877	26.4549	26.5466	29
AATCCTCGTCACAGGC-1	3.33707	3.1552	2.98053	6.69746	4.3748	5.06186	3.03827	3.04711	3.0344	2
AATCGAACGGACGGAG-1	12.1557	14.6772	16.1457	13.6437	5.71468	6.47753	9.55356	9.41419	9.41639	18
AATCGACTATCGCTAG-1	3.82614	4.1256	4.5564	7.39411	3.58509	3.89232	3.23498	3.26889	3.2152	0
AATCGGCGCCAACGGT-1	24.4932	21.0072	19.209	13.4684	30.329	27.5015	20.409	20.5963	20.561	39
AATCTATCTAACCGAG-1	21.8204	22.8296	21.957	15.2878	30.7619	30.0321	23.9656	24.1347	24.2199	23
AATCTGCGAGACGTTC-1	20.2906	20.7891	20.392	14.3909	34.2132	31.7018	21.7867	21.9359	21.9717	28
AATCTGCGTTCCTTAC-1	13.1735	12.7496	14.992	16.3994	14.7322	15.8421	13.2345	13.2274	13.2525	11
AATCTTAGCCTCTGTC-1	21.3071	18.8015	18.1174	18.0335	25.6709	27.1869	21.314	21.5786	21.5638	34
AATGAACTACGTCCAG-1	3.70036	4.20633	3.28151	6.57744	3.85419	4.2094	3.06377	3.11118	3.05195	1
AATGAAGACGGTTCAG-1	9.93953	11.0526	8.50741	13.4461	5.66924	6.59256	9.10631	9.06242	9.05931	6
AATGAAGAGGATGTAT-1	2.9022	2.24457	2.0435	7.64595	6.60641	5.79167	2.32813	2.35832	2.34321	0
AATGAATCGGAAGGCA-1	40.7422	34.1121	31.8004	35.9302	18.8567	19.6243	36.7059	36.5186	36.2652	38
AATGATTACAACCTAA-1	3.43787	3.12234	3.23958	4.86941	3.44251	3.78569	3.04059	3.0348	3.00154	3
AATGCAATCACTGTCG-1	23.6256	22.1195	18.796	42.441	11.0401	14.2428	27.1816	25.5159	25.2484	58
AATGCCGACGAGCAAC-1	17.8212	16.0861	13.9486	31.5546	10.7279	12.5787	19.601	18.9746	18.7691	52
AATGCCGCGATTGAGC-1	53.3905	50.7066	47.5659	64.6201	35.6787	48.753	58.4721	57.5164	57.6214	45
AATGCGAACCTCGCGT-1	79.8585	73.6669	68.8595	70.0403	44.5305	63.6189	84.8655	83.6549	83.5766	42
AATGGACATCCTACTC-1	6.14262	7.24352	9.02265	12.87	5.7164	6.47444	5.29415	5.22166	5.23468	5
AATGGCATAGTATCAT-1	8.51171	7.96767	9.72162	9.92485	4.30387	5.10063	6.26539	6.25022	6.23025	2
AATGGTCGAACGTGAA-1	10.8112	10.7679	12.5329	17.4542	6.73746	7.67269	10.1193	9.86634	9.86589	23
AATGGTCGATACTCGG-1	31.7187	32.0259	31.3305	24.6841	46.0234	42.2224	34.211	34.4192	34.6002	21
AATGGTCTCGAGCGCT-1	25.1927	25.566	25.5182	14.3277	44.8276	37.5437	26.9311	27.1999	27.1515	26
AATGGTTATTCTAGCT-1	28.4949	29.537	28.98	18.8529	42.0966	37.5	31.4116	31.8447	31.9922	26
AATGTACTTAACATCA-1	2.64915	2.25543	1.67157	3.23594	2.13744	2.22046	1.96089	2.05504	2.00813	1
AATGTAGTCTTACGAG-1	3.43047	4.11581	3.16711	5.19879	3.35349	3.73654	2.85502	2.84624	2.85373	2
AATGTCAGGTCATTAC-1	11.5381	16.8782	10.8488	10.0052	3.74707	4.06683	7.89207	7.83576	7.8576	4
AATTAGCAACCGTTCC-1	33.3653	33.2468	32.9296	23.3847	41.2235	39.6703	36.0736	36.3752	36.4079	29
AATTAGCTTAGGTGTA-1	6.66789	6.29121	6.00461	8.17953	8.43006	8.75363	6.74194	6.74637	6.73697	0
AATTATACCTCAATGA-1	5.90342	5.54014	4.70056	7.67344	4.18323	4.66873	5.25492	5.36486	5.31169	10
AATTCTAACATCGTGC-1	27.5403	31.1511	27.2645	15.4355	27.7723	26.2605	29.7179	29.8413	29.9227	28
AATTCTCAGACGCAAC-1	22.4851	18.8299	45.4886	23.6019	7.27862	9.30873	20.4312	19.8668	19.8049	46
AATTCTCGCACCAGTA-1	10.4572	9.48034	12.8604	8.72484	4.39168	4.95812	9.35974	9.24322	9.22756	7
AATTCTTGCATTGGTC-1	15.2763	13.8229	16.9197	12.6615	8.04085	9.3236	14.2952	14.1225	14.1496	13
AATTCTTGGATACGGA-1	18.0548	17.5578	16.9584	16.4835	24.6499	23.9316	19.731	19.8148	19.8983	24
AATTGAATTCACTAGA-1	13.9507	11.5311	11.3327	16.6815	18.1909	17.1697	12.9166	12.9243	12.9186	5
AATTGCATTGAAGAAT-1	14.8933	13.7574	12.9408	28.0219	9.31036	10.9247	13.251	12.7896	12.7681	23
AATTGCGGTGCTAATA-1	17.0766	17.1132	16.5464	17.2389	17.6736	18.2496	17.8278	17.8334	17.8824	23
AATTGCGTCAGACACT-1	23.9591	24.9675	24.3775	21.7372	30.4752	29.1874	26.0457	26.2158	26.3437	25
AATTGGACGGCATCGT-1	24.7095	26.0788	24.797	15.8323	27.1684	27.6581	26.0111	26.1405	26.2221	19
AATTGGAGACATGGAG-1	23.8453	26.851	23.7718	38.5709	10.6028	13.6812	20.2831	19.7839	19.8715	12
AATTGGCTTGAGTTGC-1	7.04001	6.65507	6.20838	8.6942	6.41836	6.78007	6.26508	6.30926	6.22816	10
AATTGGTTATGATACA-1	15.2388	14.8434	12.6266	24.9248	14.9626	15.7526	14.7858	14.7216	14.7372	22
AATTGTAGAATCCTAG-1	22.3758	21.8056	20.8979	19.5067	27.7981	28.5966	25.0252	25.1193	25.1843	23
ACAACCTTGGTGTCAA-1	37.9038	37.6497	37.3868	25.6665	41.3753	42.7186	40.8165	41.0136	41.2482	23
ACAACGCCGATAGTAT-1	32.5755	33.5064	33.4937	18.7462	46.1452	43.6351	36.3875	36.6527	36.7871	29
ACAACGTGAATTCACG-1	21.5743	22.4758	21.3553	18.9164	28.4213	27.1047	23.1352	23.2983	23.3088	24
ACAACGTGGAGCTACT-1	14.7052	12.1273	17.49	15.6778	6.13558	7.00106	13.4452	13.1052	12.9004	29
ACAACTAAGGTGTTAT-1	18.1861	18.1616	23.3453	16.9839	6.03019	7.12187	14.8126	14.5819	14.5053	6
ACAATACACTTCCATC-1	29.1751	29.5328	29.5441	22.0494	36.9168	37.2916	32.3433	32.5192	32.541	25
ACAATAGGATCCAACC-1	21.9669	22.1309	22.6106	15.7071	33.4449	30.6377	24.3394	24.4391	24.5171	16
ACAATATGAATCATGA-1	14.3638	14.0032	13.2931	18.3388	14.7108	14.7614	14.4286	14.3875	14.3362	23
ACAATTGGTCGCGTAA-1	2.47073	2.16301	2.00966	3.66374	3.11122	3.1241	2.16338	2.19361	2.16756	5
ACAGAAGTGATCAATC-1	3.1007	3.73007	2.76844	9.29531	4.41035	4.38156	2.84256	2.86683	2.82944	2
ACAGAATAAGATAGTG-1	6.43614	5.49435	8.45917	6.26738	3.79749	4.04269	5.38389	5.46942	5.4221	10
ACAGAATACATACTAA-1	28.2377	27.3948	26.3839	27.6713	26.1765	28.4122	29.9063	29.8363	29.9326	26
ACAGAATCCGTTGCTT-1	2.03149	1.8643	1.52662	3.21884	2.52966	2.60052	1.71565	1.76522	1.7188	1
ACAGAATCTTGATAAG-1	6.26853	5.93414	5.40484	9.97633	5.55596	6.28629	5.60168	5.57828	5.54735	10
ACAGAATGTCTTATTG-1	3.226	2.78647	2.78661	4.695	2.74034	2.84085	2.57755	2.60536	2.57468	2
ACAGAATGTTGAGTCC-1	3.56726	4.28424	3.13264	6.46455	3.1198	3.37546	2.8833	2.89913	2.84472	4
ACAGATCTGAAGTATC-1	5.69229	5.27261	5.76648	10.1037	6.85417	7.33764	5.47037	5.4254	5.43194	3
ACAGCCAGGCATAAGC-1	6.03314	5.38736	4.5997	6.85921	3.69273	4.14788	4.7012	4.6635	4.66579	4
ACAGGAACTACAGAAC-1	10.8929	15.7189	13.6179	15.704	5.39418	6.22293	8.19402	8.13933	8.20505	4
ACAGGACTGAGCCGAT-1	23.2141	21.8892	21.2933	20.7901	22.0227	23.4744	24.9232	25.0583	24.9913	22
ACAGGATACCGGATTC-1	22.437	23.0137	22.4089	17.4778	23.7913	23.4652	23.4053	23.5131	23.5147	16
ACAGGCACGCGAGGAT-1	9.22393	8.92455	10.5666	13.3065	7.75842	8.03458	8.61931	8.54499	8.56425	9
ACAGGCATTGAACCAT-1	20.9542	19.8253	22.8791	17.239	26.493	26.3555	21.9849	22.0281	22.1045	23
ACAGGCCTTCTAATGC-1	15.849	15.9537	15.1069	18.6707	15.1983	15.7511	15.9958	15.9793	16.0436	9
ACAGGTACCAAGGAAG-1	3.93282	3.46111	3.25141	5.00756	3.57523	3.7595	3.79767	3.94147	3.86697	3
ACAGGTTCAGTGAACG-1	14.1221	13.8963	17.9136	18.7359	7.09391	8.2046	11.6937	11.4724	11.5205	11
ACAGTACGCACTACCT-1	2.13879	1.94344	1.65471	4.3758	3.06618	3.18241	1.87746	1.8758	1.87147	1
ACAGTATGCCTGGATG-1	27.6575	27.4791	26.348	13.9531	37.3316	32.3947	28.1477	28.4024	28.3764	33
ACATAAGCAATGCGGT-1	4.57649	4.20221	4.48935	8.50028	4.98036	5.38188	4.39784	4.36245	4.36376	4
ACATCACTGGCGTTCG-1	45.5488	37.6954	34.6156	18.4782	46.903	39.1427	44.6106	45.1281	45.3869	22
ACATCGAATGCGAACC-1	14.8193	14.3128	14.7307	21.8451	10.9074	12.0529	14.2734	14.1117	14.1204	10
ACATCGCCACAAGAGG-1	21.804	20.2091	19.061	39.6186	10.7134	13.3725	23.881	23.0091	22.4512	54
ACATCGGCTTACAAGG-1	7.80631	7.98322	10.2026	11.9756	4.7568	5.10914	6.558	6.53708	6.45127	12
ACATCGTAGACAGGTT-1	34.3696	32.8111	34.1424	16.2243	54.8902	49.115	35.4853	35.6951	36.0011	25
ACATCGTCGGTCTACC-1	2.74654	2.36344	2.13048	4.00907	2.8759	2.82834	2.23348	2.29097	2.28441	3
ACATCTACCTGTTCTA-1	8.57172	7.66624	10.4299	10.9158	5.85194	6.32127	7.52156	7.61854	7.60489	15
ACATCTATCCGAACCA-1	6.69888	6.51567	8.88433	10.8655	4.39631	4.61748	6.18555	6.13029	6.06274	6
ACATCTCGACAACCAC-1	1.37031	1.07568	0.866582	1.55337	1.63291	1.64625	1.03272	1.06415	1.03608	0
ACATCTCGCATAGAAT-1	34.9647	36.7461	36.8378	25.2647	45.1236	43.4344	39.3678	39.8804	39.9495	24
ACATCTGACCTTGTCT-1	17.77	16.752	16.1709	13.9739	18.8587	18.4909	18.1785	18.1734	18.2128	23
ACATGGATGCGTAAGC-1	6.55956	5.72837	4.98037	5.71683	3.4361	3.83535	5.31417	5.3124	5.32741	3
ACATGTTCCACTGATA-1	4.97911	4.24794	3.96737	6.22591	4.20494	4.37619	4.21004	4.26744	4.15224	6
ACATGTTCCAGGACGT-1	10.3812	9.49529	17.0471	13.9147	6.58892	7.33638	9.00956	8.84358	8.86611	8
ACATGTTGCTTGATCT-1	2.50834	2.46533	2.76709	7.27253	3.42376	3.57998	2.22621	2.21677	2.19908	2
ACATTCCTGAGTTCCG-1	13.7852	15.4775	11.1116	22.7424	10.6458	12.1067	11.6744	11.583	11.625	17
ACATTGAAGGCGGTGC-1	22.0093	23.1995	21.6094	23.9004	25.4694	25.6042	23.2414	23.2878	23.2861	22
ACATTGAATACGCATA-1	27.4494	27.9556	26.3198	14.9213	35.1407	30.4183	30.6564	31.0619	31.0337	31
ACATTGATCGTAATCC-1	16.0235	14.6655	13.9614	12.3716	17.8562	17.9791	16.9054	16.9888	16.9333	27
ACATTGCAGTTCGGCA-1	8.56711	8.57	6.98074	14.3237	5.74804	6.41705	8.63964	8.51625	8.41427	16
ACATTGGTTCACAGTG-1	2.1901	2.14717	1.98474	3.59822	3.85386	3.68212	2.16209	2.18382	2.15711	1
ACATTGGTTCTGCCGT-1	2.96468	2.8766	2.54051	7.4852	3.81776	4.04918	2.86513	2.86659	2.83106	1
ACATTGTACATTCTTG-1	6.67566	6.42426	5.41066	14.6551	5.89966	6.94742	6.52385	6.42264	6.37897	10
ACCAAGCACTTGCGCA-1	2.84874	2.82317	2.42421	5.41845	3.54307	3.75756	2.50565	2.50835	2.49678	3
ACCAAGGCTTCGCTAG-1	28.9812	28.5733	25.1993	22.5652	25.6243	25.1529	28.9348	29.1066	29.1739	20
ACCAAGTGATGGTGAG-1	22.7174	27.0864	19.838	31.3968	10.1645	12.3788	21.038	20.5554	20.4969	30
ACCAAGTGGCTGTATG-1	20.2545	19.4092	20.6106	25.9608	7.50358	8.96171	19.8865	19.3554	19.3567	26
ACCAATGAGCCTCATC-1	16.4155	14.7442	13.7471	23.3614	7.35676	8.1312	16.41	15.8055	15.6006	43
ACCACGGAAGTTAATT-1	5.35367	5.00029	6.7079	11.2374	5.02426	5.54244	5.24765	5.22299	5.13734	7
ACCACGGATCCGGATA-1	21.5753	21.2781	19.6602	12.9721	15.1879	16.2093	23.7005	23.7629	23.7198	8
ACCAGTATGAAGTTCC-1	18.6388	17.0514	22.0851	30.3367	8.71949	10.2858	18.8935	18.1585	18.1541	39
ACCATAACTCCTCGTA-1	5.68925	4.90509	4.61899	8.62971	5.45521	5.30987	5.31105	5.28404	5.24589	7
ACCATCCGTTCGAGTG-1	3.76694	4.63484	3.6665	6.55919	3.75914	4.10738	3.12168	3.15731	3.13405	3
ACCATTAGATCGTGGC-1	2.57117	2.58876	2.28454	4.01786	3.69561	3.43289	2.46885	2.48149	2.45762	2
ACCGAAGCCGAATTAA-1	10.7081	9.57948	12.4748	14.6178	6.93861	8.03943	9.7715	9.64234	9.57801	15
ACCGAGAACGTGTTGG-1	7.28375	10.912	8.62923	8.13218	4.02088	4.3251	4.86548	4.95764	4.85886	5
ACCGAGGTGATACCGA-1	2.28956	2.1541	2.04514	6.17193	3.69821	3.65616	2.19347	2.23977	2.17387	3
ACCGCAGGTCGAGTTG-1	3.62775	3.24376	2.94187	5.10572	3.32488	3.53401	3.38328	3.48917	3.38978	5
ACCGGACGCCAAGCGT-1	30.665	32.1908	25.5822	49.6787	18.4921	23.6328	30.8191	30.4262	30.4953	25
ACCGGCACCATACTGC-1	20.1486	19.9507	31.4526	20.3304	7.31864	8.52622	17.3038	17.0846	16.9818	26
ACCGGCACGTACGAAC-1	1.3254	1.02266	0.835672	2.36632	2.05967	1.93627	1.03672	1.0578	1.03908	4
ACCGGCTATCGTGCGG-1	5.56873	5.324	6.86662	5.25022	3.31405	3.82323	5.06255	5.10096	5.01916	2
ACCGTACACGACCGTC-1	3.81842	3.24247	2.50945	6.59605	2.81682	3.05873	2.86758	2.84765	2.85071	2
ACCGTACTATCGGAGG-1	2.48201	2.0443	1.68907	3.47693	2.72134	2.7579	2.04707	2.08997	2.03405	4
ACCGTAGGCGGAGGTT-1	16.3658	16.3081	15.066	17.2149	15.6938	15.7243	16.3594	16.3801	16.3053	3
ACCGTCGAGTATACTC-1	6.4286	7.63679	9.99827	9.89144	5.00996	5.13865	4.7182	4.82673	4.74962	4
ACCTAATGTTACCAAT-1	0.780966	0.572995	0.481059	1.64594	1.50338	1.51288	0.592187	0.610804	0.590892	1
ACCTAATTGTCGCTGA-1	2.94218	4.67223	2.98512	7.35261	3.24539	3.41129	2.30011	2.29729	2.29533	2
ACCTATAACGAACTAC-1	1.93028	1.6508	1.47052	2.62405	2.50893	2.47462	1.66642	1.68161	1.67105	0
ACCTATGCTACCGGAT-1	3.04253	3.77505	2.54901	6.73594	3.06412	3.01638	2.15718	2.13755	2.14917	2
ACCTCCACAGAACTCA-1	15.5684	13.9351	14.3706	13.2835	12.0974	13.1607	15.509	15.3433	15.3183	19
ACCTCCACAGCTACGT-1	17.4435	17.6292	17.3826	21.4174	25.012	24.1745	19.0153	18.9873	19	12
ACCTCCGATTATAAGA-1	3.02858	2.26982	2.04057	6.72722	5.55076	4.95345	2.34109	2.34412	2.33563	3
ACCTCCTAGAGGCATG-1	12.7151	11.9177	11.0967	17.8354	10.5739	11.5771	11.8839	11.8475	11.8116	17
ACCTGAGCAGGACCGC-1	28.0158	26.0049	25.8684	13.2246	28.9985	28.468	30.782	30.9622	31.0596	22
ACCTGCACTAGATGGC-1	39.3674	39.3923	39.071	24.507	46.12	44.3489	42.1242	42.3503	42.4899	24
ACCTGCCACTGCGGTT-1	33.0457	32.6144	30.7582	27.5958	27.2641	31.7816	36.3204	36.1763	36.3119	30
ACCTGCTTATAGTTCG-1	44.3328	51.849	41.5691	55.8067	36.4739	38.746	44.1776	43.9904	44.3024	20
ACCTGCTTCCACATTG-1	26.6329	27.4477	27.7229	19.5749	35.2981	34.9295	29.1864	29.3401	29.3586	15
ACCTGCTTGAGCCTGG-1	8.0674	7.67191	6.6201	7.10377	5.82146	6.11243	7.38463	7.39472	7.35053	8
ACCTGCTTGCTACGAC-1	6.11282	5.34364	8.16187	6.62847	4.07474	4.58798	5.3062	5.419	5.28178	7
ACCTGTAACCGAATAA-1	24.8269	23.1774	22.6819	13.7927	11.0768	11.9814	24.9324	24.9063	24.859	13
ACCTGTGGCGCTGCAA-1	13.3409	14.5822	29.1519	14.5984	7.13505	8.16399	11.9521	11.8098	11.8431	8
ACCTGTGGTCACCTCG-1	10.5779	12.4533	9.46537	12.9656	5.15963	5.80548	8.57004	8.5222	8.48364	5
ACCTTCGGTGCTACGA-1	19.4132	20.5309	20.2825	15.1064	30.5414	26.536	21.7766	21.94	21.9432	17
ACGAACATAGGATCGG-1	20.1945	20.6147	21.1461	16.3127	24.0053	24.3823	21.7796	21.8198	21.8937	17
ACGAACGCACGAGCAC-1	3.55661	3.10182	2.69039	4.49261	3.21964	3.46054	2.86442	2.88745	2.86275	5
ACGAAGATCGAATTGA-1	4.97548	5.86391	8.2867	9.24448	4.20595	4.66554	4.05142	4.09668	4.06138	10
ACGAAGCCACCTGAGG-1	16.4603	16.018	15.7151	15.5114	21.7678	21.8842	17.2121	17.2272	17.2444	9
ACGAAGCTCATCCTCG-1	43.1946	43.9097	44.5625	20.9606	66.3285	58.1099	47.7944	48.1795	48.479	27
ACGAAGTTCCAGCACC-1	0.459812	0.39912	0.338652	3.96679	1.97826	1.92652	0.42509	0.459283	0.444045	74
ACGACAAGCACTTCAC-1	10.429	9.60813	9.06012	13.7671	6.90393	7.50315	9.99898	9.87171	9.82155	30
ACGACTGAAGACTTAC-1	19.7804	21.7267	24.4204	23.6188	7.22363	8.75958	15.2331	15.0065	14.8887	26
ACGAGGACAACTCACC-1	22.5266	22.9542	22.4174	28.7823	32.0621	32.2624	24.7878	24.7724	24.8512	21
ACGAGGCTAGGTGGCT-1	29.5724	30.5936	28.2069	29.7387	33.4388	33.8446	31.4459	31.5709	31.5394	40
ACGAGGCTTAATCACG-1	0.393373	0.380293	0.322484	2.36534	1.64838	1.52609	0.332772	0.362535	0.357999	34
ACGAGTGCGTGCGTTC-1	6.32548	6.27915	6.50808	9.00317	4.52995	4.90208	5.88855	5.94996	5.85686	8
ACGATGACTATTAGAT-1	2.2532	2.23297	1.99556	3.85283	3.55903	3.504	2.10147	2.10673	2.10342	5
ACGATGCGAAGGAGCA-1	1.37642	1.16682	1.01879	3.0974	2.39251	2.22771	1.19598	1.2013	1.19755	0
ACGATGCTCCAATACA-1	7.49471	9.28994	6.98589	10.364	5.02803	5.49176	5.91352	5.84714	5.85453	5
ACGATGTCGCACAATC-1	9.64466	9.87998	9.62308	7.69981	10.8911	10.6306	10.3548	10.5364	10.3573	10
ACGATGTCGTTGCCAA-1	3.73477	3.24642	2.99661	4.5452	4.07035	3.99138	3.27844	3.35259	3.25984	0
ACGATGTTACCTCATT-1	13.2814	12.2149	9.83976	36.0139	10.9828	12.3952	14.2095	13.7272	13.512	50
ACGCAACGAAGAGTAT-1	41.6919	47.8713	39.799	54.446	23.559	30.4781	40.8119	40.5354	40.7492	24
ACGCAACGTGTAATTG-1	3.40423	3.18871	2.73565	7.50636	5.18351	5.28999	2.92952	2.93408	2.91247	3
ACGCAAGCTCCGCTTA-1	11.945	13.0707	11.9989	15.8695	19.0031	18.9495	12.9254	13.0237	13.0173	9
ACGCAAGGCATAAGTC-1	27.4287	28.0905	26.8856	19.8739	27.342	28.1199	28.4517	28.6903	28.5854	21
ACGCAAGGCGTCCAAT-1	0.334957	0.307222	0.309133	1.11359	1.41881	1.10026	0.302136	0.326855	0.320092	15
ACGCAATAGTATACGA-1	16.8736	16.6218	15.8748	24.3878	17.7718	19.8558	18.2557	18.0142	17.983	27
ACGCACATTGTAAGTA-1	1.72556	1.79961	1.88204	5.68469	2.72995	2.79283	1.51972	1.52734	1.50937	1
ACGCATCGTCGAGCAG-1	26.6296	25.6198	25.0686	33.6803	27.4547	31.2017	28.3467	28.1185	28.0988	43
ACGCCGGCATAGTCAG-1	2.94042	2.6079	3.66077	7.27962	3.33787	3.57101	2.68511	2.71765	2.66183	2
ACGCCGGCATCACTGG-1	9.8943	8.53429	13.0407	7.1093	4.20689	4.74464	9.00715	8.90277	8.84213	4
ACGCCTCCGATGTTCC-1	17.6936	14.5006	29.8591	29.0719	10.0221	11.817	16.0536	15.5799	15.5905	20
ACGCGGAAGAGTTCCG-1	2.92322	4.13901	2.8646	6.89025	3.58368	3.61455	2.26177	2.25517	2.25874	2
ACGCGTAGACTCAACT-1	32.9642	34.0031	33.7309	18.6322	48.6639	43.02	36.1886	36.4241	36.5842	29
ACGCGTCGGTGAGGTT-1	12.3788	11.4183	24.7271	17.0595	6.19908	7.28343	10.5465	10.3885	10.4188	22
ACGCGTTCCAGCCTTC-1	26.4627	26.8218	26.7014	19.9278	41.4363	36.7481	29.2286	29.3786	29.5038	22
ACGCGTTCGCGATCAT-1	24.7308	24.7584	24.8245	15.2993	44.835	38.8826	26.1522	26.206	26.2966	26
ACGCTCAGTGCACCGT-1	29.0556	29.3182	30.1616	36.4933	34.4724	34.7204	31.9488	32.0134	31.971	47
ACGCTCAGTGCTATTC-1	1.82892	2.11853	1.63673	5.05766	3.29515	3.28147	1.52352	1.52567	1.51457	0
ACGCTGCGATTAACGA-1	7.90219	9.40608	12.0145	12.3635	5.00065	5.78669	6.31003	6.2312	6.25437	4
ACGGCCGGAACGCTAG-1	26.2998	26.8493	26.486	18.525	38.5611	34.9233	28.3979	28.6884	28.8734	22
ACGGCCGTCAACGTAT-1	3.49906	3.11517	2.73536	5.1513	3.36757	3.38259	3.17056	3.23582	3.14487	4
ACGGCCGTGACATTAA-1	13.0647	11.318	15.39	12.4147	5.55908	6.36748	10.9357	10.7472	10.7648	14
ACGGCCTGGCTAAGTT-1	41.8175	41.4473	42.0556	22.8649	56.1503	52.0218	45.0867	45.5602	45.5781	29
ACGGCTATGGCATACC-1	13.6169	12.3369	16.8385	21.53	9.15978	10.6233	13.3514	13.0325	12.9199	25
ACGGCTTAACGATAGT-1	15.1063	15.5634	13.7278	22.1809	10.2717	11.414	14.3871	14.3487	14.2889	15
ACGGCTTACGTATGCC-1	3.43998	3.43097	2.85368	6.32908	4.32721	4.88387	2.98446	3.05483	3.07524	2
ACGGCTTATTGGTATG-1	5.1859	5.22594	5.02699	7.08173	4.30101	4.72759	4.39932	4.51025	4.39297	7
ACGGCTTCAGGTACCG-1	21.1782	21.5967	21.1724	24.4615	28.7603	27.118	23.5734	23.6698	23.7627	30
ACGGCTTCCATCGGAA-1	8.92258	9.27072	7.29173	10.3903	4.46959	5.02418	7.37053	7.3126	7.28637	3
ACGGCTTCGATTAAGC-1	3.15405	4.382	2.92555	7.85498	3.70498	3.90229	2.42452	2.42379	2.40763	5
ACGGCTTGTTCAATCG-1	9.47295	13.4341	8.63512	10.1265	3.737	4.42164	6.61181	6.55837	6.5491	2
ACGGTCGGACAGGCGA-1	9.14821	10.5498	8.41671	8.88352	12.9785	12.0766	9.1545	9.22831	9.21391	6
ACGGTGATAATGTTAC-1	17.1352	17.8993	17.382	13.0833	23.888	23.2267	18.6736	18.8129	18.8397	16
ACGGTGTACGGTGCCA-1	41.2305	42.2124	42.8042	20.2	44.3781	44.9008	44.7584	45.238	45.4181	22
ACGGTTACATCCGAAG-1	15.9146	14.1855	16.0316	25.5062	8.08553	9.1886	15.6841	15.3811	15.1962	27
ACGGTTCACCTTCCGG-1	11.9293	12.0101	9.95922	21.1838	8.41491	9.74526	11.5916	11.459	11.347	21
ACGGTTCGCAAGTAAC-1	20.896	21.0436	19.2692	17.2329	24.6261	24.8672	22.3872	22.4651	22.5406	21
ACGGTTCGTACAGTTG-1	8.8792	12.1493	8.72821	11.852	4.56935	5.11949	5.80236	5.73885	5.74258	6
ACGGTTCGTCCGACCG-1	13.7221	20.2336	12.7453	14.7376	5.14701	5.83856	9.33452	9.21002	9.19931	4
ACGTGAAGGTCGCCTC-1	23.2061	21.5647	30.3003	16.8577	11.2541	13.1775	22.8863	22.7356	22.7109	19
ACGTGCAATTATTCGG-1	37.119	37.5786	38.7346	16.7213	61.33	51.7311	40.4031	40.8562	40.9998	28
ACGTTAATACAATGAC-1	9.67914	9.86644	9.43879	15.3107	11.0124	10.9846	9.75956	9.75008	9.71212	17
ACGTTAGGCTCAAGCC-1	22.1627	23.1291	23.2589	15.1519	37.3433	32.9077	24.9306	25.0807	25.0812	23
ACGTTAGTACTGGACA-1	20.9404	21.526	21.2371	18.3842	23.086	20.3598	23.1917	23.3737	23.396	28
ACGTTCACGACTAGGT-1	6.60294	5.54843	8.52254	8.34279	4.20815	4.73972	5.5965	5.54039	5.4916	4
ACGTTCCATTACCTCA-1	1.70925	1.48839	1.5335	3.00752	2.88991	2.97892	1.67927	1.72453	1.66883	2
ACGTTCGTCCGCCTAT-1	5.2726	5.81547	6.38454	8.53494	4.0378	4.15609	4.11686	4.15865	4.06678	8
ACGTTCTATGCACGAC-1	18.1869	15.9307	34.2376	18.1781	6.41592	7.93434	15.9461	15.6412	15.667	27
ACGTTCTGCCATAATC-1	3.34956	2.71174	2.47779	4.8027	3.80692	3.88067	2.95735	2.97842	2.96519	6
ACTAATAGTCAACATA-1	24.2478	23.5312	23.6869	19.7219	25.7834	25.9621	24.5755	24.652	24.734	19
ACTAATCGGCCACCGA-1	2.22988	2.02795	1.77128	6.12353	3.58742	3.75178	1.98564	2.03173	1.96902	2
ACTAATTCTATGCGCA-1	11.2563	9.34815	7.92313	16.0565	12.8861	12.4308	8.27436	8.35573	8.28978	55
ACTACAATGACCGTAA-1	17.0133	17.0754	16.7997	18.1869	25.7009	25.0894	18.6352	18.6675	18.6753	11
ACTACCTTGGTTGACC-1	38.6365	37.3062	36.2556	48.4885	33.2692	38.1676	41.0893	41.0324	40.9423	30
ACTACGTCTAATGGCC-1	45.1047	45.8832	47.2421	49.3015	29.0025	35.8637	46.427	46.2093	46.4313	15
ACTAGATCTGAAGCGG-1	30.9373	44.8729	27.4772	48.356	15.2457	18.3181	22.0262	21.7185	21.846	13
ACTATCAAGGACGGAA-1	24.0207	22.7611	21.3333	14.9698	20.4869	21.1384	25.0203	25.1717	25.2037	28
ACTATGAGGTTCTGTC-1	2.15518	2.33993	1.96816	3.85203	2.91292	3.23041	1.94641	2.0254	1.96924	1
ACTATTACCAGGTGCT-1	20.2362	20.2256	27.019	18.7492	8.66706	10.5787	18.2017	17.9769	17.9932	34
ACTATTAGACAGGCTG-1	6.35043	7.30062	6.19766	6.93697	3.35909	3.93433	4.84574	4.82151	4.84062	2
ACTATTAGCCTAATCG-1	14.1589	14.2519	15.2318	17.1045	17.1733	18.1027	15.488	15.5016	15.4307	18
ACTATTGCGAGCTAGA-1	35.4989	34.3468	34.5899	16.7417	54.159	47.7826	37.7927	38.1066	38.268	31
ACTCAGCGGTAGATTG-1	4.25533	3.37116	2.9814	9.82609	6.55296	6.56628	3.27383	3.30249	3.25934	28
ACTCAGCTCGAGTGTC-1	27.4936	28.0106	29.9075	16.2007	40.198	36.4428	29.2923	29.5109	29.6396	26
ACTCAGCTTCTGAGAC-1	17.5805	17.8218	17.2964	16.468	23.6089	22.5617	18.7829	18.8142	18.8605	21
ACTCAGGCCTGCAACT-1	11.1612	12.484	11.4113	18.3584	6.89034	7.92761	10.0224	9.91107	9.93785	8
ACTCAGTAGATACAAT-1	28.6607	27.5503	26.5445	15.4404	40.5689	32.6883	31.9743	32.2601	32.3213	29
ACTCAGTGAGCCTCCA-1	13.2448	10.8539	28.6395	16.1621	6.00462	7.07602	11.0269	10.8817	10.8498	18
ACTCCAGGCCGAAGAC-1	4.15031	3.35554	4.40061	5.58099	2.85806	3.02912	3.53591	3.53825	3.48906	9
ACTCCTATGTTCCTAC-1	2.19163	2.16417	1.99083	5.47114	3.48551	3.45671	2.07486	2.08509	2.0717	5
ACTCCTGACCACTGAG-1	19.2008	19.3672	18.5262	16.8346	28.8117	27.4883	20.3382	20.5216	20.5236	22
ACTCCTGCGGCAACCA-1	35.693	35.6693	35.5133	23.4249	52.8434	46.2322	39.0813	39.4182	39.6228	24
ACTCCTTGTCCAGACC-1	4.66568	4.31763	6.09347	9.50805	5.05309	5.46219	4.3765	4.36655	4.34934	6
ACTCGAACGTTCGTTA-1	13.1879	13.2407	12.5799	17.198	15.9998	15.5194	14.1296	14.3271	14.1801	26
ACTCGACGTACACGCC-1	22.0132	22.0135	21.6337	20.0498	28.5164	27.7806	23.3526	23.4704	23.5052	17
ACTCGAGTCCAAGTTG-1	20.5186	18.741	19.8982	17.2088	22.0317	21.1143	19.6609	19.6212	19.6705	28
ACTCGATAAGACCAGG-1	28.774	28.8987	28.6098	21.969	37.9826	38.7697	30.4275	30.5686	30.7384	22
ACTCGATTGATATCCA-1	11.9065	17.4221	11.951	12.8878	4.96369	5.67677	9.27539	9.18774	9.16947	4
ACTCGTATTGTCAGAA-1	7.3304	6.66565	5.91803	11.3921	4.95194	5.37256	6.84568	6.83038	6.75156	19
ACTCGTTCCTGATACA-1	3.17284	2.71181	2.14202	5.08907	3.40493	3.5294	2.56895	2.60931	2.5604	2
ACTCTAAGCTTGCGCC-1	4.72919	3.98227	3.61929	5.59466	3.79897	3.87325	4.14468	4.19006	4.16718	4
ACTCTACTTCCGCATT-1	8.90843	11.4962	10.7591	14.545	5.35711	6.06712	6.85991	6.80874	6.78269	8
ACTCTGACCTTACTGA-1	6.18386	5.75926	6.20549	7.69192	5.19649	5.7687	5.87056	5.89749	5.84759	13
ACTCTTGCGGAGAACC-1	22.3419	22.4101	24.9274	19.2808	9.67368	11.3397	19.9292	19.6902	19.651	31
ACTGACGGCCATGTCT-1	3.5035	3.16164	2.74925	7.0178	4.06679	4.37369	3.31032	3.33989	3.28065	2
ACTGACGGCGAATAGT-1	3.99713	5.46968	3.69004	7.77046	3.96813	4.05124	3.34545	3.39536	3.3601	3
ACTGACGTGATATTGG-1	3.35137	2.94541	2.54401	4.22409	3.40245	3.41177	3.03302	3.06653	3.05451	2
ACTGACTCTGCTGGCC-1	23.095	23.5268	22.7069	23.2543	28.2988	28.8895	24.3451	24.4328	24.6203	23
ACTGACTGTCATCTAC-1	2.37001	3.11309	2.00902	5.96613	2.83392	2.9093	1.74674	1.74156	1.73648	1
ACTGAGACCTTAGCAC-1	3.47482	3.95625	2.79564	5.71651	3.45683	3.71299	2.55246	2.60795	2.63651	6
ACTGAGCAAGAACACG-1	60.1944	57.933	57.1908	36.0303	48.9941	52.5939	64.7462	65.0625	65.2158	27
ACTGAGCGATTACTAA-1	27.5174	26.625	26.3535	16.5606	38.6899	33.7878	30.1313	30.4473	30.5694	30
ACTGAGCGCAACTCAT-1	18.5657	18.5811	16.8308	18.6018	21.6322	22.2529	19.6807	19.7398	19.7801	22
ACTGAGGATAGGCGCT-1	26.9125	27.1333	27.1309	17.6732	36.7336	35.451	29.4626	29.6418	29.6792	20
ACTGATACAGAACGTC-1	20.3945	19.0793	16.8887	12.6892	13.9827	15.6797	19.869	19.9426	19.9751	26
ACTGATACCTTCACTA-1	9.05243	8.50026	14.2051	11.6878	4.98398	5.7919	7.92753	7.86981	7.86758	16
ACTGATACTCCATTAC-1	30.4762	31.1152	29.768	27.3789	28.9023	31.7011	32.3046	32.3189	32.4355	17
ACTGATGTCCACTCGC-1	44.0842	45.815	46.066	20.2431	61.0085	57.9328	50.6883	51.0476	51.1924	22
ACTGCAACTTCAGTCA-1	14.1998	14.3091	14.5961	10.6995	20.1297	19.3978	14.6713	14.7194	14.7546	31
ACTGCAAGGCTTCTCG-1	30.5109	29.2064	28.288	14.6795	39.1478	34.6346	31.8099	32.0768	32.1246	28
ACTGCCGTTGGTGAGC-1	45.3261	41.9732	41.2079	42.8196	32.4695	38.9653	47.9185	47.4394	47.4831	28
ACTGGTAAGGCCTCAG-1	7.30741	7.4064	9.77628	9.50683	4.46466	4.74482	5.711	5.72217	5.63892	8
ACTGGTGATTCCGATC-1	22.5812	23.5358	24.0767	17.7938	34.5646	31.6145	25.4154	25.6414	25.6502	23
ACTGGTTCTGAACGAT-1	17.6707	17.1034	16.4607	19.6055	15.6347	17.472	16.7729	16.6729	16.6816	20
ACTGTACAATTCTACT-1	22.8289	22.92	22.6706	13.4844	30.8613	28.4693	23.7494	23.9084	24.0033	23
ACTGTACATCCGATAC-1	11.5405	10.4253	9.98598	13.5981	9.53647	10.8136	10.8165	10.7487	10.7726	6
ACTGTAGACAAGGAAT-1	25.8328	25.8396	24.7032	24.8969	24.3724	24.3974	26.5955	26.6484	26.6802	17
ACTGTAGAGTGCCGGC-1	22.997	23.2651	22.6338	10.6118	26.8948	25.0518	24.1416	24.2384	24.2682	26
ACTGTAGCAGCTTCTG-1	30.0362	28.4779	28.4223	27.6863	23.1622	25.2524	30.0984	30.056	30.215	23
ACTGTATGATCCTCAT-1	1.63695	1.33427	1.11065	2.34539	2.14207	2.14052	1.28562	1.30487	1.28414	0
ACTGTATTCTAGTCCA-1	26.2345	26.5085	26.6136	13.8236	44.1322	39.0594	27.3214	27.4582	27.6528	23
ACTTAAGCCAGTAGGA-1	36.9531	35.8534	34.7085	18.0053	43.723	39.8517	40.4533	40.6156	41.0007	25
ACTTGAAGCGAGCGGT-1	12.203	12.1423	13.5305	16.8272	5.76689	6.64977	11.2234	10.9611	10.9599	23
ACTTGAATGTATTGGA-1	33.5673	33.9035	34.0888	19.9757	47.6843	44.0433	35.9806	36.2118	36.364	27
ACTTGAATTAACTTAG-1	4.14081	4.17504	3.465	8.6318	5.14846	5.41539	3.59594	3.61077	3.59982	3
ACTTGAATTAGCCGGT-1	24.7022	25.1564	25.243	16.3613	37.5323	34.5482	27.0976	27.2038	27.306	25
ACTTGACTGAGCACGA-1	21.4915	21.226	17.673	39.0384	16.2671	18.9016	20.1436	20.0437	19.9674	18
ACTTGAGCACGAACAT-1	37.061	36.7341	37.1163	29.8915	50.847	47.4758	41.3621	41.6789	41.7256	26
ACTTGAGCCGTTCTTA-1	7.84919	7.4368	5.94904	11.9464	5.56147	6.17163	7.31175	7.22886	7.21103	23
AGAACAGGAGCATGGA-1	15.4152	17.8504	14.0257	11.8874	4.62093	5.34471	10.2688	10.2331	10.3065	3
AGAACATACTGGTCGT-1	42.1398	38.1996	35.5718	22.5718	32.1065	34.0148	43.1499	43.2898	43.4782	24
AGAACTTCGATGCGTA-1	4.12607	4.36332	3.58601	4.5989	4.08144	4.07734	3.67976	3.70799	3.67803	4
AGAAGCAATGAGGAAC-1	20.8678	20.1754	20.1937	17.3232	19.9752	21.1437	22.5814	22.6541	22.6256	26
AGAAGCAGCCTAAGCT-1	8.95245	8.10669	11.692	12.4735	5.18108	5.97711	8.49723	8.43626	8.32919	18
AGAAGCTTGCCTCCGC-1	16.723	16.4847	16.4235	22.2605	14.5868	15.2246	16.6353	16.6027	16.6416	11
AGAAGGATGGTATGAA-1	4.69738	4.01425	4.16275	6.79304	3.61784	3.87867	4.01262	4.02884	3.96421	4
AGAAGGCGTAGAATAG-1	6.74407	6.54036	5.76823	12.1744	5.75484	6.28821	6.65063	6.66533	6.60455	15
AGAAGTTAACCAGAGC-1	4.06162	3.89675	3.30746	5.23231	3.44773	3.49961	3.83988	4.00681	3.87658	5
AGAAGTTGAGCGCAAG-1	18.9017	17.7561	15.8741	29.4941	8.86853	10.4618	20.7157	19.8725	19.3962	49
AGAATTCTGTTGACAA-1	30.4491	31.3744	31.292	21.5802	43.9807	42.0019	33.129	33.2803	33.4747	25
AGACAAGACGTATCGC-1	8.50389	8.44439	8.09236	10.1738	6.71835	7.1192	8.7662	8.7028	8.66437	2
AGACATCTTAGCACCT-1	3.55335	3.10252	2.49919	4.18511	3.28379	3.339	2.94644	3.03858	3.00745	6
AGACCGAACCGATGTC-1	2.95284	2.70475	2.64019	6.50814	3.85349	4.01139	2.74902	2.84782	2.76863	0
AGACCGAAGACTACTC-1	31.3538	31.4851	30.9522	29.942	39.7717	40.1079	33.3365	33.4018	33.6014	20
AGACCGACCGCAGACA-1	15.2018	15.6384	23.8117	21.0264	7.6928	9.09767	14.8687	14.6522	14.5953	15
AGACCGCCGGCCAATG-1	8.5753	12.0402	8.5531	12.0664	4.47368	4.98484	6.79803	6.71953	6.65944	3
AGACCGGACTGTCCAT-1	2.37426	2.13218	1.55581	2.63726	2.17028	2.44119	1.75492	1.80029	1.75515	3
AGACCGGAGCAACGCT-1	38.7044	36.8564	34.6645	19.9284	45.1925	38.3975	40.6878	41.0594	41.1532	20
AGACCGGTATCCGTGG-1	2.25652	1.97653	1.46061	2.38161	1.99551	1.9494	1.67827	1.69345	1.68298	4
AGACCGTCATTAGTTA-1	14.9477	16.7868	13.6534	17.6184	5.86436	6.73081	11.081	10.8919	10.9537	9
AGACCTATCCTTATAG-1	2.07685	2.0737	1.8157	5.69086	3.25243	3.15306	2.00939	2.03138	1.99938	2
AGACCTCAGCGAGGTG-1	2.49345	3.56138	2.53044	7.22353	3.38106	3.47342	2.1664	2.1618	2.16149	4
AGACCTGATAACAGTG-1	47.8759	46.3215	47.1365	21.7468	74.0511	63.739	50.5401	51.1776	51.245	23
AGACCTTCGCGTGAAC-1	3.02906	2.81687	2.10233	8.70491	3.54352	3.60953	2.75182	2.80227	2.74686	1
AGACGAGTATACGGAA-1	12.2759	11.4113	15.7029	22.0762	7.85331	9.11893	12.0858	11.7875	11.819	21
AGACGCGTGATGCATC-1	2.84121	3.28111	2.62983	4.67246	3.15827	3.4665	2.43435	2.48841	2.42484	2
AGACGCTTGGCCTCAC-1	4.36765	4.02855	3.42638	6.91396	4.36215	4.43751	3.93777	4.04142	3.99057	5
AGACGGCCTTACGGAG-1	25.68	26.6525	22.0061	39.6742	22.5303	23.8716	24.6015	24.5234	24.634	20
AGACGTGGCGTTGAGT-1	8.39193	11.7852	8.80143	12.4272	5.21041	5.63231	6.82807	6.79055	6.79196	4
AGACTACGTGCTCCAT-1	6.23746	5.41935	3.78249	3.89906	3.28496	3.40856	3.53404	3.67214	3.57929	9
AGACTCAGACAGATAA-1	3.50865	3.39686	2.78507	6.53352	3.94721	4.38554	3.08663	3.09397	3.0787	3
AGACTCATGACCTGGC-1	14.1396	21.0121	15.4799	22.4724	8.13068	9.44125	11.2506	11.164	11.2006	2
AGACTCATTGCGGACA-1	18.9451	18.166	15.4765	26.6504	13.1542	14.292	17.7455	17.6388	17.5908	23
AGACTCCTGTATGGCG-1	12.1773	14.6767	13.8071	22.4035	10.2444	11.2448	10.7758	10.6796	10.6254	10
AGACTCCTTATCATAC-1	16.4447	16.5209	16.5094	15.8828	28.5873	25.0544	18.0352	18.135	18.1788	23
AGACTCGACTCCTAAT-1	27.5327	28.1978	28.0516	18.3692	38.9104	35.9672	29.9565	30.201	30.1991	35
AGACTGGAACCGTTGG-1	24.9317	21.0245	52.6522	12.5137	5.64314	6.78293	20.3112	19.9299	19.8812	10
AGACTGGTAAGGAGGT-1	1.7408	1.49109	1.12479	2.36228	1.8375	1.90457	1.24118	1.28475	1.25094	1
AGATAACCAATACGCC-1	4.85905	4.09219	3.56272	3.44409	2.83527	3.00897	3.00703	3.16506	3.14274	0
AGATAAGCCACTCATA-1	24.6295	23.2066	21.1635	35.861	19.9387	21.8925	23.1206	23.0026	23.2527	28
AGATACAAGGATGGTG-1	4.62226	5.55268	6.88524	8.89194	3.7528	4.06558	4.02923	4.02376	3.96537	0
AGATACTAATCAGGCG-1	11.3211	11.1154	10.3396	16.0239	11.2317	11.9975	11.0966	11.0312	11.0417	9
AGATAGGTGAATTGCC-1	9.84713	8.80776	8.27541	8.67467	14.9367	14.3348	9.10072	9.1288	9.08287	33
AGATAGGTGACCGCGT-1	14.9602	14.0505	15.1195	16.6362	8.12202	8.99964	15.827	15.6436	15.5543	10
AGATCAACTCGCTATG-1	8.43136	7.94898	7.14067	14.8862	6.16754	6.66138	8.66624	8.59498	8.48131	18
AGATCAAGCATCTACT-1	15.8952	16.8152	19.2292	25.361	11.0561	12.592	15.8674	15.5927	15.6776	44
AGATCAGTCGATAGAA-1	6.21523	6.11762	4.72104	15.1307	6.17206	6.75232	5.94799	5.86868	5.81987	13
AGATCATTCACGCTGT-1	16.1003	15.2697	32.4419	17.3647	8.11206	9.42102	14.4436	14.2639	14.2618	17
AGATCTAACGAGCTCA-1	2.03472	1.63089	1.51737	4.77371	4.77724	4.23521	1.72796	1.76533	1.7212	0
AGATCTAACGTAATGT-1	21.4188	19.3782	17.5972	23.7601	20.8457	20.3919	19.9399	19.9206	19.9896	32
AGATCTCCGCCTTATT-1	3.2882	4.44983	3.20033	7.27612	3.37391	3.47415	2.40777	2.41206	2.40091	3
AGATGAGGCGCCTCCA-1	36.8368	36.6556	36.6894	23.3532	44.7114	43.946	39.7133	39.9121	40.0986	28
AGATGCACGTAGGTGC-1	10.4163	9.92424	11.4727	10.2236	5.06911	5.56166	8.99255	8.88904	8.94335	6
AGATGCGGCTAGTGAC-1	14.7006	13.3185	18.052	30.4155	12.2866	14.2347	14.4269	13.9855	13.9455	32
AGATGCTCCGTCATCT-1	8.58357	7.89949	6.99652	11.6797	5.60833	6.32084	8.02132	8.05044	7.93125	11
AGATTGAGTTAGGAAC-1	7.68257	6.82594	6.9243	7.60626	3.76787	4.19767	6.40723	6.38239	6.34127	5
AGATTGCGCCTCGCTC-1	16.4237	15.973	18.8503	19.1897	7.33345	8.5773	15.8475	15.5488	15.5025	23
AGCAATAACAATTCCA-1	18.5738	18.2658	18.3132	20.8358	19.4152	19.9168	19.3549	19.3815	19.4634	15
AGCACGATACCTAAGC-1	35.5678	36.2108	35.5503	24.802	48.7522	46.9537	38.3431	38.6074	38.795	30
AGCACGCTCGATCTAA-1	7.33777	8.40962	10.3452	11.8433	5.09657	5.52571	5.62868	5.58338	5.5776	2
AGCACGGAGGCAGTCA-1	11.1908	11.499	9.38963	14.999	6.98658	8.46072	10.1584	10.209	10.1776	1
AGCACGTGCACTGTAA-1	6.01165	6.59454	5.2626	10.402	5.82094	6.4516	5.14066	5.09935	5.14168	4
AGCACTCATACAGAAC-1	5.05641	5.81032	5.46329	8.03918	4.14512	4.55844	4.0162	4.03773	3.94223	3
AGCACTGCATCCTAGC-1	30.3932	31.2155	30.8976	21.5816	38.5229	37.4633	33.9599	34.1958	34.2418	23
AGCAGGTAAGTATCTG-1	17.6704	15.5886	21.3406	16.4021	6.08003	7.17929	14.7121	14.3917	14.3961	13
AGCAGGTATGCCATTG-1	35.0738	32.1076	31.9697	16.6556	32.4056	29.9122	31.5547	31.673	31.7437	27
AGCAGGTGCAATGGTT-1	2.48421	2.13686	1.64397	2.99257	2.46912	2.51792	2.01486	2.07106	2.05854	1
AGCATAATTCCAGATA-1	29.0948	28.7234	29.1038	24.3908	32.0099	33.5439	31.443	31.4568	31.5774	34
AGCATCCTGACAGCCG-1	33.02	33.5932	34.5665	21.4783	54.1	47.8566	37.4233	37.8534	37.9321	27
AGCATGAGCGAATATT-1	8.20589	7.72173	7.42791	12.278	7.09382	7.43932	7.93335	7.92505	7.81197	8
AGCATGCACCGCGTCA-1	4.9208	4.99447	4.28726	8.7098	4.68472	4.69151	4.47301	4.58165	4.49934	3
AGCATTAGACGGATTG-1	37.6052	38.1787	37.7839	18.9741	48.1339	43.3075	40.2993	40.562	40.664	27
AGCCAGATACTCGAAC-1	30.5649	30.8441	29.6274	22.0037	32.7845	33.7797	31.733	31.8211	32.0133	22
AGCCAGATCAAGATTC-1	20.963	21.9119	20.7617	28.6837	21.6895	23.6607	21.7642	21.7755	21.7371	18
AGCCGATGTTCTACTC-1	1.38011	1.17869	1.071	3.98038	2.50532	2.50206	1.20728	1.23763	1.23285	1
AGCCGGCCTATTCCAG-1	11.4996	11.4521	10.181	22.0567	10.2194	11.3874	10.6351	10.5181	10.5007	13
AGCCGTAGACTCTGAA-1	12.8727	10.8835	17.7272	12.1926	6.84375	7.71643	10.7087	10.598	10.5631	13
AGCCGTAGTGGAGTGC-1	26.7954	25.358	24.8954	21.8643	28.6087	30.1171	29.0943	29.2803	29.2296	33
AGCCGTATCTTCGTCT-1	41.8577	41.716	39.0362	31.3669	41.7855	39.5316	44.4772	44.6517	44.7645	27
AGCCGTTGCATCCTAG-1	22.1595	22.1366	21.7551	15.9302	39.1478	35.5185	23.8475	23.9556	24.0431	23
AGCCTACGGTGACCAA-1	11.99	10.3929	10.2431	10.5181	17.8492	17.1906	12.0919	12.2335	12.1586	4
AGCCTCCGAACTACCA-1	15.2091	14.2053	16.2694	25.9488	7.19538	8.48668	15.4127	14.9076	14.8876	14
AGCCTCTGTTCCGATG-1	19.3232	18.0653	17.9195	11.8757	23.2218	21.4828	19.9851	20.011	20.0655	24
AGCGACATCCTTCTAA-1	2.60819	2.12524	2.01141	4.11618	2.39822	2.3569	1.89663	1.97046	1.88035	2
AGCGACATTCGATCTG-1	2.3042	1.98126	1.76305	3.02428	2.49892	2.69131	1.73589	1.76366	1.7344	1
AGCGACCGTTCTATAC-1	12.5455	11.0878	17.9096	13.1266	7.86796	9.3097	11.8308	11.7368	11.7074	7
AGCGACTATGTATCTT-1	6.97619	7.37385	6.54609	14.9869	6.47594	7.05246	6.72642	6.65365	6.60529	15
AGCGAGAACAGATTCT-1	13.5228	19.6234	15.2711	14.4035	5.44928	6.06378	9.83059	9.74421	9.81002	6
AGCGAGGAACTGGTCC-1	4.57856	4.82347	3.18035	6.74908	3.37484	3.35317	2.23996	2.23973	2.23879	2
AGCGCAGATGAGGTGC-1	4.94796	4.25264	3.64299	12.3469	7.41502	7.43056	4.11041	4.14241	4.09068	19
AGCGCATCGTGGTCGA-1	19.8789	19.1564	19.6962	12.6685	13.3621	14.3555	20.5537	20.5503	20.5306	27
AGCGCTAGGTACGCAA-1	2.43127	2.39188	2.22475	5.53204	3.55376	3.41137	2.44672	2.46261	2.42518	2
AGCGGAATGTCGCTGT-1	15.3117	19.7977	17.0013	22.0747	8.64134	9.58436	14.2067	14.0163	14.0065	5
AGCGGATCGCGGACAG-1	35.1275	33.97	40.7736	22.709	19.5362	23.3279	36.6579	36.7353	36.7725	25
AGCGGCGAATAATCTT-1	2.12894	2.32675	1.75956	4.98031	3.14769	3.08182	1.93672	1.98609	1.934	0
AGCGGTACGCCGAGAA-1	41.6093	39.6429	40.2726	14.4626	54.879	45.9257	40.3107	40.7753	40.9052	24
AGCGGTACGGCGCATC-1	49.7925	42.9331	40.057	20.74	37.5917	38.0727	49.6368	49.8305	50.1198	20
AGCGGTGAGTGACATG-1	13.3742	13.315	11.3557	23.6676	10.3392	11.6303	12.4418	12.3066	12.2788	18
AGCGGTGCACCAAGCC-1	21.1814	18.3695	16.5388	8.89541	11.9391	12.0239	20.2326	20.3444	20.2162	3
AGCGGTGCAGGCATCT-1	6.334	6.02561	7.33529	9.33396	4.68112	4.89902	5.73684	5.75013	5.79396	2
AGCGGTTAATCGAAGT-1	14.0272	13.6835	13.8492	13.8571	14.4672	15.073	14.6281	14.5966	14.6448	17
AGCGGTTAGACTCGCC-1	2.17802	3.35911	2.14716	6.94146	2.91205	2.83755	1.65986	1.67117	1.65561	1
AGCGTGCCTGTATGCC-1	27.7246	26.9066	25.9793	14.0637	41.696	35.1349	28.5341	28.7039	28.7969	27
AGCGTGCGCCTGATCG-1	7.77305	10.4222	6.67429	9.0169	3.48556	4.01454	5.41731	5.38987	5.43179	5
AGCGTGCTTCGCTCAT-1	11.7234	11.1703	18.0332	19.7372	6.99092	8.02718	10.4742	10.3323	10.3452	16
AGCGTGGCACCGACAA-1	11.2255	9.48626	14.9385	8.59172	3.94338	4.79842	8.90369	8.89353	8.86383	10
AGCGTGTATGTACGGT-1	12.3097	11.691	12.6533	9.22321	13.0893	13.9568	12.6356	12.6767	12.6932	4
AGCGTTACAGTCCTGG-1	23.2564	24.4084	22.4394	23.4888	27.6952	27.6863	24.1158	24.1519	24.1743	22
AGCGTTATACCTGTTG-1	12.8769	12.0307	22.4591	18.4769	6.08605	7.29933	10.7729	10.5889	10.5746	12
AGCGTTATAGCGCACT-1	3.84759	4.12153	6.95927	8.31273	4.88443	5.11986	3.42755	3.41715	3.39269	6
AGCGTTGGCTCACGAT-1	43.613	39.9275	38.0366	15.4258	41.222	34.429	38.6635	38.7296	38.9231	21
AGCTATAAGTCCAGCA-1	33.0387	33.4274	32.9735	17.5331	42.0572	40.4463	35.6703	35.9286	36.0533	20
AGCTATAGAATAGTCT-1	2.01212	1.94627	2.43019	5.43786	3.33705	3.5205	1.97655	2.01642	1.96769	3
AGCTCAACATCGTCCG-1	3.31075	3.60473	2.73604	6.91298	3.2731	3.5914	2.83621	2.86003	2.82452	2
AGCTCACTATGCAGTT-1	10.3913	8.39487	9.40025	8.17028	5.6934	6.19472	8.46998	8.47492	8.39566	23
AGCTCATTAACGAATG-1	7.73821	7.82444	8.44305	11.4972	6.70532	7.03699	7.48802	7.46481	7.3879	2
AGCTCGACAGGCGATA-1	15.3271	14.7665	12.8419	23.4508	9.76589	10.9964	15.7735	15.537	15.3257	26
AGCTGACGTAACGCTG-1	16.0336	18.2588	19.8121	19.1465	6.88133	8.49174	13.3964	13.248	13.2259	6
AGCTGATCGGATTGTT-1	18.3915	18.8411	17.446	22.373	20.885	20.3375	18.625	18.6312	18.6473	15
AGCTGTACGCTGACTC-1	33.7844	34.969	35.0946	20.1133	49.2211	43.5323	37.4767	37.9017	37.8766	24
AGCTGTTCCGGTGATT-1	15.0122	12.8062	20.8494	11.4249	5.20814	6.13888	12.646	12.4503	12.3103	21
AGCTGTTGAAGGCCTT-1	10.9041	10.5113	17.4116	10.7497	4.86349	5.63154	9.26395	9.18581	9.0968	10
AGCTTCGCTGCGGTCA-1	9.63655	9.17188	8.48016	13.4699	6.03817	6.61597	9.90795	9.81777	9.70373	32
AGCTTGAGTCAGGCCG-1	5.35761	5.22024	5.39309	11.0214	4.86261	5.36241	4.81915	4.8239	4.78929	4
AGCTTGGATGCAAGCC-1	25.6955	25.9643	25.5305	22.5236	36.0955	33.4904	27.7724	27.9006	27.9538	25
AGGAATTACGGTGACG-1	28.9169	24.9073	56.9517	28.0188	8.78115	10.6854	27.2884	26.3636	26.3659	41
AGGACCAGTAACCTAA-1	32.1672	33.1628	33.164	16.7081	52.6783	46.3426	35.7075	36.0061	36.1219	22
AGGACCGCAATAGTTA-1	32.6614	33.9462	34.2469	13.9553	53.7288	46.8131	35.7721	36.1186	36.2409	33
AGGACCGTAGATGCTA-1	20.0171	18.8136	16.8318	27.5065	9.21007	10.5316	21.2969	20.713	20.3926	54
AGGACCTGTACCATTC-1	12.0913	13.0082	11.7807	13.1399	9.50159	10.5802	11.5871	11.5536	11.5415	11
AGGACGAAGCCTCCTT-1	19.917	20.2569	20.041	14.9958	35.6333	31.8743	21.6978	21.9302	21.9455	15
AGGACGTATCGCCGTA-1	2.33664	2.04424	1.61397	3.6869	2.50339	2.65245	1.89046	1.87192	1.87047	2
AGGACGTCGGCACGAA-1	10.0189	7.83448	17.7304	11.753	4.76396	5.46642	8.82364	8.6263	8.6421	14
AGGACTAGGACCGCAG-1	4.425	3.67414	3.76848	5.59473	3.73082	4.12632	3.91866	3.88328	3.91494	5
AGGACTGAAGTGCCTT-1	1.02827	0.784118	0.575746	1.62592	1.409	1.36181	0.713712	0.727049	0.712376	0
AGGACTGGATGAAGAC-1	15.4046	16.392	15.9147	20.5153	6.68187	7.69882	13.3054	13.1459	13.1118	13
AGGAGCAGAACATCTT-1	10.6637	10.2758	9.42796	19.3706	12.1658	12.4022	10.9939	11.0026	10.9492	23
AGGAGCAGCGTTAATA-1	13.489	13.3966	12.918	22.4275	11.8541	13.842	13.2832	13.119	13.1736	18
AGGAGCATAATCCACT-1	13.0303	12.5925	10.707	8.45715	7.47965	7.76082	12.0974	12.2145	12.1218	17
AGGAGCATCACTCAGC-1	27.9997	27.5524	27.8833	14.6552	46.4656	41.5893	28.7147	28.8734	29.0762	22
AGGAGCATCTTAACTC-1	12.943	9.5485	8.31305	19.5809	12.6543	13.617	9.76592	9.74834	9.73335	14
AGGAGCCGCTGAGTAG-1	14.9179	13.3051	13.0254	17.4919	7.36386	8.30242	13.7109	13.4711	13.347	20
AGGAGCCTCGAACGTT-1	15.359	14.3529	25.5524	15.4812	7.01581	7.89414	13.478	13.3261	13.1987	30
AGGAGCCTTCGCCTTA-1	12.3377	11.7668	10.8623	14.0924	12.6914	13.4416	12.4983	12.528	12.4848	13
AGGAGCGAATGCGTTA-1	23.0572	22.0706	22.0087	12.4474	28.6755	26.3029	24.2475	24.3079	24.3943	33
AGGAGCTATGAACACT-1	20.8451	20.4683	18.4912	24.2541	19.6835	20.8428	20.8271	20.7949	20.8301	16
AGGAGTACAGTGCATA-1	44.6547	45.9323	46.2459	20.5924	67.052	58.6675	49.4542	49.868	50.2422	19
AGGATAACCGGTCGGA-1	9.2675	9.27528	7.77291	16.7832	7.76312	8.15373	8.92224	8.84157	8.85566	13
AGGATACCTCCGAGCG-1	29.1004	29.0731	28.2018	27.3801	30.3517	32.5636	30.6339	30.7033	30.7915	20
AGGATAGAGTTAATCA-1	32.0687	32.2935	32.2261	29.109	36.9777	39.9343	35.5972	35.6622	35.8636	29
AGGATAGATAATTGGA-1	7.66261	7.2749	6.73518	15.081	8.36043	8.9581	7.73536	7.70768	7.61441	5
AGGATATCGCGAATAC-1	1.81164	1.55349	1.25891	3.03593	2.31807	2.35063	1.42623	1.42335	1.42422	1
AGGATCCGTAAGTAAT-1	20.4249	20.4336	19.7474	10.9589	31.3891	28.0994	21.4672	21.6581	21.6087	36
AGGATGAGTGCGTGCG-1	9.1246	8.69391	14.1776	9.30921	6.50161	6.89694	8.8922	8.88922	8.86253	9
AGGATGCTCGACAGTC-1	45.8739	36.3278	33.0134	18.942	45.5082	39.5827	43.2668	43.6272	43.8858	22
AGGATTCCTTGCTGCG-1	15.4551	14.2726	27.158	14.5422	6.0663	7.23075	13.9042	13.5588	13.5245	32
AGGATTCTACGCCTAG-1	1.20973	1.11312	0.904881	2.49638	1.91441	1.89604	1.04965	1.06786	1.04936	1
AGGCAACTAGCGTACC-1	5.77495	5.41219	5.26731	11.1303	5.62397	5.89961	5.24364	5.24406	5.1755	4
AGGCAATGTCAGCTGG-1	5.94884	8.91201	6.09776	8.23501	4.34471	4.63491	4.29082	4.312	4.25526	0
AGGCATTAAGTCTGGC-1	24.1508	25.2367	20.7756	42.8922	21.5288	24.6841	24.9198	24.7582	24.7059	29
AGGCATTACTATAGTA-1	3.92174	3.78641	2.82761	6.72147	3.57718	3.89586	3.34707	3.35666	3.30142	3
AGGCCTGTCTAGTGGC-1	22.988	22.9534	23.5686	12.4296	28.771	27.6505	25.6362	25.7987	25.8949	18
AGGCGATTCCACTTCT-1	20.2784	19.8644	19.704	17.7267	23.5871	22.4233	21.6368	21.8039	21.8195	17
AGGCTGCAGCTCAGGC-1	16.1667	14.6956	13.0215	31.5864	10.255	11.7446	17.8424	17.129	16.9138	47
AGGCTGCGCAGCAACT-1	10.527	10.1542	16.2888	18.4599	8.30286	8.79672	9.07035	8.95106	8.95971	10
AGGCTTAACCGATTGT-1	1.66402	1.68982	1.51043	4.68576	3.45825	3.60483	1.54993	1.54955	1.54255	3
AGGTACAGCTATGATA-1	20.4944	20.3318	19.9174	13.7132	30.5822	27.545	21.5336	21.5773	21.6561	11
AGGTACCAGACGCCAG-1	19.5926	20.1501	20.0142	14.9724	34.5355	30.3776	21.3159	21.4013	21.4744	20
AGGTACGGAAGTCAAC-1	10.5225	10.3182	10.1048	15.3994	6.42354	7.01773	10.7868	10.7236	10.664	5
AGGTACGTGATATCTG-1	9.44894	8.60479	12.1084	19.9284	8.85123	10.1471	9.15021	8.9932	8.87083	26
AGGTACTCTGCCACCG-1	31.608	31.4527	29.8236	22.1734	34.9736	33.9529	35.0347	35.399	35.4191	33
AGGTCACCTCCGCCTC-1	2.58102	2.72856	2.17563	7.23783	3.68326	3.8802	2.23042	2.24185	2.22406	4
AGGTCTCACGCCAATA-1	28.5248	28.8191	27.5121	24.6513	24.8641	26.5608	29.1914	29.2402	29.2763	28
AGGTCTTCCATCGCCG-1	13.5597	12.3144	27.9763	19.3181	6.66476	7.83573	11.5949	11.4316	11.3913	16
AGGTGAAGTGACGACT-1	11.9682	12.0372	9.17709	9.31669	4.60292	5.33667	10.1148	9.99915	9.92175	5
AGGTGAATCCACAACC-1	28.9966	25.8171	23.7196	16.4291	21.8992	23.1696	28.6888	28.7028	28.8805	24
AGGTGAGCAATGTCTT-1	6.08376	7.4281	5.98978	10.6619	4.66776	4.95037	4.88487	4.92694	4.852	6
AGGTGATTGGCGGTAT-1	7.52323	9.39695	10.629	11.6049	5.66474	6.35896	6.67464	6.64304	6.60139	0
AGGTGGACTTGCCACC-1	21.8377	20.7209	23.2371	29.0161	18.8834	20.3649	21.3366	21.2553	21.3864	20
AGGTGGCACTTGTCAG-1	7.6834	7.46938	6.77717	11.9282	4.83689	5.31104	6.98837	7.00609	6.94474	5
AGGTTACATTCCACGC-1	19.5192	17.6484	17.6287	15.9171	16.1725	17.3055	19.1565	19.1212	19.1921	20
AGGTTCCACGCCGAAG-1	2.76324	2.9014	2.26853	6.24676	3.13605	3.30402	2.37358	2.36853	2.37154	4
AGGTTGAGTAGGAGAT-1	5.45731	6.99876	5.07752	9.00655	4.66332	4.74255	4.4488	4.46912	4.40862	3
AGTAAGCTCGGCCAAT-1	4.98403	4.16534	4.06968	5.28367	3.19846	3.59095	3.97603	3.96018	3.95421	5
AGTACATATGTAGGAA-1	24.4819	25.3012	25.1825	15.5525	40.9295	37.5002	26.916	27.1141	27.2101	24
AGTACCGTTGTACGCC-1	7.8755	9.42607	6.65804	9.33692	3.44716	3.90256	5.72666	5.68079	5.69089	2
AGTAGACAGATAACGG-1	24.2403	24.8312	23.2555	30.3703	34.2585	33.6183	26.1206	26.1583	26.2069	34
AGTAGACAGTAAGGAG-1	17.2994	21.3032	15.6983	28.8782	11.7258	13.269	14.6289	14.5859	14.6096	5
AGTAGAGCATGGACGT-1	17.0245	19.7321	17.4339	18.7318	6.5373	7.64179	12.6858	12.588	12.5372	11
AGTATTACGGTATTCG-1	9.48568	10.224	11.0737	14.9591	7.43268	7.96397	8.74287	8.62475	8.61921	8
AGTATTCAGCTGAATG-1	5.50028	4.75222	4.29689	7.07736	4.39159	4.52131	4.97499	4.89883	4.90553	7
AGTATTCGTCGGTATC-1	40.2522	40.6785	35.4495	47.4952	33.3557	35.8564	40.1989	40.2892	40.2849	17
AGTCACTTATTCAAGG-1	3.36155	4.54782	3.51379	6.8814	3.59019	3.65683	2.71047	2.69326	2.6875	5
AGTCCGTGATCACTAC-1	1.91076	1.78803	1.44623	4.22758	2.85058	2.71492	1.59852	1.6219	1.59534	1
AGTCGCAGGAACGAGT-1	30.1828	30.5347	28.1231	28.9966	19.0121	22.0528	31.0495	30.9778	31.1256	9
AGTCGCCACTCGGCGA-1	11.2894	14.095	9.85592	19.3889	9.57129	10.7323	10.3775	10.2642	10.312	16
AGTCGGACCGTGCTTA-1	4.81425	5.92591	4.04606	6.34388	3.44716	3.68178	3.58687	3.61789	3.58258	4
AGTCGGTCTAATCTGT-1	15.5958	14.8328	12.9018	24.8941	16.345	16.5928	15.9047	16.0048	15.873	24
AGTCGGTTATACATAG-1	21.2574	20.7229	19.9511	22.777	22.9452	24.2365	21.7988	21.7787	21.8479	14
AGTCGGTTGGTTGGCG-1	26.1229	27.7577	26.3171	22.6574	33.0765	32.9515	28.6243	28.8618	29.0017	22
AGTCGTTGCCGCCAAC-1	24.2805	23.5958	23.3304	12.4353	33.9739	29.5264	24.8105	24.9928	25.1143	36
AGTCGTTGCCTTACCT-1	36.4119	28.7239	26.1039	18.6439	45.3242	36.0317	34.4751	34.6154	34.9508	22
AGTCTAGGATTGTCAC-1	19.7854	20.8222	20.5386	14.9626	38.2402	33.4468	21.9106	22.1422	22.1868	18
AGTCTGTTACAATAGT-1	4.33076	4.54368	4.76083	7.98195	4.42204	4.71081	3.94779	3.94668	3.91435	7
AGTGAGCGCCTGTCCT-1	11.4975	10.1693	20.704	14.8099	7.42865	8.18306	10.493	10.4284	10.3225	6
AGTGAGGTCTGTGCTC-1	5.58828	5.54158	5.9872	10.012	5.1689	5.46399	4.87386	4.83917	4.78955	4
AGTGAGTATTCTAAGT-1	5.04341	4.24269	6.3268	6.84127	3.37023	3.71327	4.35331	4.37408	4.32432	6
AGTGCAATAACTAACA-1	6.23277	5.27299	4.31951	6.46031	3.87978	4.16985	5.23899	5.41568	5.32758	10
AGTGCAGCTTCATCGG-1	17.709	15.7163	24.2593	11.4813	6.25318	7.07445	16.0229	15.8432	15.7673	15
AGTGCCAGATGCTCTG-1	7.21024	7.3471	6.76755	7.28897	3.21636	3.54697	5.54738	5.5372	5.45188	3
AGTGCGCAACATGCGT-1	19.6367	18.8988	19.0933	25.872	16.1637	17.8527	19.2237	19.2326	19.2852	16
AGTGCTAACTCCTGGA-1	8.05909	7.46361	8.47516	12.7766	5.94475	6.82235	7.93263	7.84245	7.76663	6
AGTGCTTCGCGGACGC-1	30.8707	29.7783	28.8983	14.3513	40.6484	34.1775	29.4	29.6144	29.7528	22
AGTGGTATGTCCAAGT-1	24.012	30.4201	20.7333	38.3239	11.9247	14.3836	20.4813	19.9581	19.9711	19
AGTGTCATGGTTGTGG-1	6.24909	5.35508	5.91654	5.04496	3.23399	3.75251	4.87245	5.00174	4.97928	2
AGTGTCTAGGCTAATA-1	5.63572	5.74485	5.03682	9.13476	3.22368	3.52328	4.36951	4.30523	4.30566	5
AGTGTCTGAACTGTGG-1	25.9927	26.5381	25.709	27.3879	35.8177	33.9469	28.7887	28.9732	29.0326	23
AGTGTCTTAAGCTTGT-1	15.7784	15.639	15.0184	20.1716	16.68	17.5946	15.927	15.9442	15.9298	20
AGTGTTCGAGGATGAA-1	5.10973	4.68606	3.20471	3.77764	3.28681	3.48126	3.61545	3.68141	3.69483	6
AGTTAAGACTGGCTCC-1	4.09141	4.51815	3.75971	8.64466	4.42646	4.34414	3.75866	3.81188	3.7409	2
AGTTACCTCACCAGCA-1	3.19417	2.56637	2.4758	5.08515	2.70848	2.85991	2.69229	2.68307	2.68205	1
AGTTAGAAGGACGAAT-1	23.7307	23.1928	23.3656	14.529	24.4359	26.1143	25.0025	25.0596	25.1401	22
AGTTATCCTGAACGAA-1	16.0365	15.5747	14.0443	37.3751	12.1861	14.6248	16.2239	15.5926	15.5346	30
AGTTCGGCACATACGG-1	3.76878	3.16072	6.77768	6.39799	3.18954	3.4488	3.20921	3.1916	3.17822	0
AGTTCGTCTAGTGCAG-1	2.8811	4.64922	2.95384	6.72461	3.23784	3.45818	1.8789	1.89561	1.87446	1
AGTTCGTGCAGACCTT-1	1.95472	1.67556	1.35112	3.03638	2.17863	2.22065	1.5604	1.55425	1.54463	3
AGTTGGCACCAGTTAC-1	6.42972	6.44821	5.88588	11.728	5.08851	5.73508	6.10772	6.17059	5.99104	7
AGTTGTACTTAATGGA-1	9.84307	13.9231	9.19529	12.4786	5.0936	5.68968	6.68406	6.61066	6.59489	6
AGTTGTCCACAGACCA-1	24.6628	30.0909	22.074	39.4015	10.7521	13.4228	21.659	20.8283	20.5952	39
AGTTGTGAACCTGATG-1	24.8374	24.0934	24.235	16.1153	29.2055	26.3309	26.2379	26.4228	26.4512	38
ATAACCTAGAACCTGC-1	13.645	17.3624	18.9337	13.9244	5.23838	6.24133	10.4217	10.2837	10.3009	6
ATAACGAAGAGCACGC-1	36.908	30.5843	30.1167	14.2756	38.6888	30.6294	35.1849	35.4654	35.5545	32
ATAACGCCTGTAGGCA-1	9.69565	8.95452	9.10879	8.07561	8.45044	8.98045	10.0385	10.0877	10.0057	10
ATAACGGCAAGACTCC-1	4.92868	4.29454	11.4041	8.05074	4.32574	4.5364	4.48197	4.55258	4.45284	4
ATAACGGCGTTACACT-1	20.8061	20.5187	19.6689	18.9835	22.4156	21.6793	22.0246	22.0833	22.2293	23
ATAAGACCAATCGCGG-1	10.0027	9.8229	8.30929	8.63951	6.21828	6.7807	9.48041	9.47068	9.50128	4
ATAAGGAGCCGTGATG-1	3.43666	2.91032	2.55444	6.04365	6.40745	5.72278	3.00828	3.13734	3.02968	64
ATAAGGCGGACAAGTT-1	21.841	21.5499	20.7653	20.8327	20.1007	21.7754	22.3726	22.4505	22.4551	23
ATAATCGTAGTTATTC-1	20.4865	20.8714	20.8711	14.2139	37.5498	32.8425	22.3014	22.4242	22.4611	26
ATAATTAGTTCTACGG-1	10.4249	10.895	11.7029	15.4814	7.86534	8.779	9.59657	9.51639	9.57543	14
ATAATTATCGACCACG-1	19.6513	20.3338	19.9815	12.3956	32.1705	29.8589	21.1081	21.3612	21.2631	25
ATAATTCTCCGGTCGG-1	18.9554	16.6429	15.4387	10.7059	12.2444	12.5767	18.7371	18.6735	18.7271	2
ATACAAGGTCAGTAGA-1	3.23408	2.9665	2.36028	3.98275	3.12101	3.4361	2.71884	2.7571	2.72226	0
ATACAATTGCGGTATT-1	1.20749	1.07672	0.809736	2.37242	1.96297	1.7867	0.926658	0.934115	0.926156	1
ATACAGATAGATTGAC-1	7.29898	6.98015	14.1645	11.6326	6.07302	6.46054	6.81122	6.74151	6.70827	5
ATACATCAAGGATTGC-1	10.6758	13.0471	9.32696	17.7992	8.51785	9.46819	9.30002	9.23075	9.1927	6
ATACATCACGCCTTCT-1	4.19817	4.56528	3.41082	6.65735	4.22478	4.22116	3.42205	3.50359	3.44915	0
ATACATCACTGTCCGG-1	30.4346	29.2304	30.2041	13.4348	34.4278	35.0074	31.9031	31.9506	32.1778	24
ATACATGCATGATCTG-1	18.6269	17.8144	17.407	11.9624	23.4554	20.5866	19.3897	19.5373	19.5298	71
ATACATGCTGGTGCAG-1	25.2625	23.9596	23.5904	30.2551	20.352	23.3597	26.1186	26.1298	25.9331	24
ATACCATAGCCAATCG-1	12.2977	11.5005	10.9415	24.9183	10.5583	12.2101	12.1923	12.0456	11.97	22
ATACGACATCTAGACC-1	21.5588	23.0524	21.6971	17.7334	12.0275	13.4266	22.0492	21.9468	21.9215	44
ATACGCTGAGATCAGA-1	12.3152	14.075	11.6366	16.4309	5.51028	6.34736	10.4036	10.2394	10.2535	16
ATACGGCACGTTACGA-1	32.3605	33.0401	31.9624	20.2205	38.7655	38.7551	34.1328	34.347	34.4471	26
ATACGGCGACTGGTCT-1	5.60534	7.43686	4.89077	8.34031	4.14337	4.41555	4.21363	4.40727	4.40763	1
ATACGGTCCTTGTCTT-1	2.07855	2.09922	1.5611	6.47598	2.99767	2.93293	1.69516	1.73933	1.68437	4
ATACTAGCCACTTCGC-1	1.56765	1.12744	0.972623	1.92008	1.75964	1.66642	1.14304	1.15698	1.15703	0
ATACTAGCCATTAGTT-1	14.9374	19.0844	14.5012	26.2808	9.41204	10.7115	13.1453	12.9317	12.9523	19
ATACTATCAACTTGTA-1	7.00537	7.14796	6.27729	12.6298	6.44736	7.04468	6.13119	6.08569	6.11295	7
ATACTATGAATGTCTT-1	6.94676	6.67991	6.07565	11.8739	7.25932	7.76767	6.887	6.89889	6.87834	22
ATACTATGACTTCTTA-1	1.59621	1.55184	1.42502	5.81802	2.60663	2.59739	1.41168	1.43164	1.40702	4
ATACTCGTCCAACTGC-1	28.3448	28.6573	27.7697	24.9986	33.0417	30.2037	29.8564	30.0228	30.1024	27
ATACTGACTTCGGCAC-1	28.7643	29.8829	27.5998	15.7393	35.1403	31.3505	31.7441	32.1001	32.1564	27
ATACTGGACCACAGCC-1	44.8775	43.0971	43.9285	20.6479	55.9271	53.4732	46.9174	47.3023	47.5743	23
ATACTGGAGGATAACG-1	12.8821	13.8353	18.3016	17.2944	6.25887	7.69867	10.8008	10.6257	10.5811	9
ATACTGTCCACTACCG-1	17.7689	17.1776	18.5673	31.4351	13.9049	15.6508	19.1012	18.6732	18.697	27
ATAGAACGTTCGATCT-1	40.0359	42.4356	34.778	59.0781	30.7437	36.0103	39.046	38.8132	39.119	31
ATAGAAGGAGCAGTAG-1	14.2895	13.5135	12.9454	23.2595	11.8158	13.6655	13.4089	13.2729	13.2059	13
ATAGAATTCTAGGCCG-1	16.5168	16.7051	14.7829	23.7873	13.5999	15.2489	15.5728	15.5056	15.4549	14
ATAGACATGGCTATGG-1	11.4273	15.3249	13.2301	13.5043	5.02289	5.54395	7.85484	7.79586	7.80917	5
ATAGATGCCTAAGCAC-1	6.94389	6.05399	5.89565	7.56714	3.47835	3.99446	5.67367	5.70811	5.58654	7
ATAGATTGAGTTCGAG-1	29.6249	36.332	27.008	23.5769	7.00486	8.3274	21.6114	21.0907	21.0919	8
ATAGCACCTGCTGTCT-1	3.36398	3.11683	2.84161	5.94102	3.51113	3.49473	3.18124	3.25617	3.17411	6
ATAGCCGGCGACCGTC-1	4.95097	4.84196	4.70862	6.60703	5.88661	6.49753	5.08999	5.11328	5.07818	5
ATAGCTATTCGCACTC-1	8.2557	7.64844	6.20341	13.8341	6.09295	6.67452	7.95965	7.88793	7.8609	24
ATAGCTGCGGATAAGA-1	34.518	36.6087	35.9019	26.5426	50.4047	45.5879	38.044	38.5	38.4448	21
ATAGCTGTGAATCGGC-1	30.2884	31.342	31.5119	17.9548	48.2952	43.0612	33.5584	33.7744	33.9154	26
ATAGCTTCACAACCGT-1	11.3429	11.605	11.2218	14.6816	10.7839	12.1446	11.1814	11.2064	11.127	5
ATAGCTTCGTGGAACG-1	11.9632	11.6237	14.1742	14.8221	9.39648	9.78694	11.6054	11.5669	11.5565	16
ATAGGCCGGTAATTCT-1	5.70962	7.73853	5.92077	8.096	4.11488	4.57322	4.2829	4.33242	4.25383	7
ATAGTACTATGGTTCT-1	2.07844	2.30199	1.61314	3.42124	2.38128	2.48248	1.63328	1.69357	1.6293	2
ATAGTCCGCCGTTGGC-1	5.99396	7.49079	5.18137	7.05651	3.37559	3.93268	4.62601	4.63986	4.61612	2
ATAGTCGCTAAGGTAT-1	23.0857	21.9827	21.6776	14.6753	34.0884	28.798	25.3695	25.5224	25.5741	20
ATAGTGACGAATAGAT-1	18.7513	18.6727	18.1382	18.6299	29.0011	27.7228	19.8673	20.0075	20.0215	23
ATAGTGAGTGAGGATT-1	4.88906	4.91309	4.13338	5.25507	4.01047	3.90074	4.27856	4.33428	4.29844	2
ATAGTGTCAGATGTAG-1	31.8771	34.0837	30.0165	19.4985	28.5461	28.8356	33.8867	34.1315	34.2641	39
ATAGTTAAGCCTGCCG-1	31.7042	32.6651	30.5335	17.3358	38.1399	34.0165	35.1947	35.569	35.5821	27
ATAGTTAAGGCACGAG-1	12.7321	10.882	15.0078	8.29056	3.83849	4.46399	10.9579	10.7991	10.7339	12
ATAGTTCATCGGATCT-1	31.3511	30.7401	31.2697	15.4491	43.7615	41.1637	33.4284	33.697	33.8254	39
ATAGTTCCTAGGCCGG-1	14.0328	13.7309	12.12	24.9299	11.7127	12.4617	13.7076	13.4905	13.3929	18
ATAGTTCGCAGCCGTG-1	14.2886	12.9839	16.2285	20.7561	7.00424	8.42515	13.4968	13.1897	13.127	17
ATAGTTCGGTTCCAGA-1	9.03113	8.72604	8.35687	14.2938	7.05569	7.95325	8.8546	8.80746	8.77104	18
ATCAAGGAGCTTACAT-1	21.219	19.8412	20.0284	16.1269	16.0446	17.6409	21.4607	21.4391	21.4496	27
ATCAATCTGCAGGACC-1	24.8605	23.6844	23.685	23.8203	20.4969	21.1991	25.3932	25.4666	25.3915	26
ATCAATGGTTGTACCT-1	32.7821	33.2331	32.9309	21.8671	42.9422	40.6022	35.1001	35.309	35.4154	18
ATCAATGTCAACTCGG-1	29.7718	29.3403	28.6548	28.9749	32.1998	31.409	30.8045	31.0283	31.0586	35
ATCACGTTCAATGATA-1	1.86473	1.85951	1.52636	5.8933	2.92593	2.87057	1.78808	1.80988	1.77575	2
ATCAGATACCAGCTGT-1	5.77686	6.08956	5.54637	9.29881	5.06186	5.70367	5.309	5.30255	5.26186	6
ATCAGTAAGCTCGCCG-1	4.80461	4.06863	3.54661	5.41649	3.56944	3.86271	4.03227	4.07182	4.03646	10
ATCATTCACCAGATTG-1	16.1135	16.7917	16.8739	29.2634	9.81928	11.6137	15.3267	15.1225	14.9457	24
ATCATTCCAACTTCGC-1	24.4823	24.7864	24.5549	20.3971	30.4486	31.7779	26.6152	26.5851	26.653	22
ATCATTCGGACAACAG-1	3.19235	2.83486	3.89896	6.93828	3.77586	3.89318	2.98109	3.00196	2.95571	1
ATCATTGTCCATGCCA-1	6.76224	7.73074	7.5082	7.45111	3.10513	3.53178	4.81776	4.76536	4.77865	2
ATCCAACGCCACATCG-1	28.3888	27.3066	26.6947	21.5892	25.064	27.5384	29.0029	29.0372	29.2379	34
ATCCACATCACTGCCG-1	10.7814	9.11606	18.9701	10.4058	6.70745	7.13997	10.0482	10.0145	9.96807	10
ATCCACATGTTGGACC-1	26.7027	26.5808	28.7712	14.5729	28.8269	28.3864	29.0653	29.3067	29.3919	26
ATCCACGACACGAATG-1	44.0484	33.2593	29.3368	16.7614	36.3325	34.5933	39.2452	39.5533	39.6236	23
ATCCACTCGTACTCGG-1	16.2029	16.2657	17.5046	19.6165	9.65528	10.8482	15.1035	14.9314	14.884	14
ATCCGAACAGGCTCGA-1	12.3505	10.5512	16.7204	9.30714	5.5365	6.16857	10.9697	10.9062	10.9106	6
ATCCGAGTACAGGAAT-1	33.2095	34.0773	33.6042	17.338	34.8512	34.7319	35.8047	35.992	36.1497	25
ATCCGAGTACCACGTG-1	7.74528	7.08321	6.94588	8.69785	4.64911	5.22568	7.01861	6.98245	6.99279	14
ATCCGATGACCTCGGA-1	2.7066	2.26328	2.13261	3.98311	3.09891	3.15676	2.29466	2.31107	2.28715	1
ATCCGATGTCTGTCAC-1	7.75871	7.88037	9.67663	11.8103	6.7757	7.3475	7.59788	7.58561	7.50119	10
ATCCGATTATCTACGT-1	3.8763	3.40162	2.96535	6.86604	4.37236	4.48663	3.44515	3.47257	3.43925	1
ATCCGGATCGCCGTAT-1	34.7455	32.2763	33.3139	19.8164	52.3952	45.4723	39.317	39.6098	40.0176	21
ATCCGGATGACGTAAC-1	20.5871	22.7505	27.669	25.7971	7.7433	9.30871	16.7033	16.4247	16.3184	20
ATCCGGCGTAGTCTGA-1	40.2443	46.8247	39.2682	22.3754	32.4271	34.1275	42.0965	42.56	42.6645	16
ATCCGGTACCGTCCTT-1	3.96883	3.48358	4.43343	6.85209	3.93653	3.8787	3.65005	3.71283	3.66513	9
ATCCGGTATCACAAGT-1	13.4239	18.1208	12.1063	14.516	6.82884	7.79396	10.6392	10.564	10.6094	7
ATCCGTAGCTTCAGTA-1	12.2064	11.6205	8.67329	25.5349	10.148	11.1567	11.9172	11.6551	11.4195	26
ATCCGTGGAACTTCAA-1	17.6314	16.2958	16.2689	19.0562	15.3681	16.235	18.0202	18.0562	18.0451	21
ATCCGTTATCGAAGGC-1	13.9178	13.4426	14.2453	13.3555	13.728	14.2642	14.8784	14.8715	14.8485	12
ATCCTCGTTCCAGGCC-1	15.8763	16.1154	23.8462	15.6232	5.56669	6.45703	12.2845	12.0607	12.0668	19
ATCGAACATGCTAAGC-1	15.4469	13.7283	11.5384	31.5493	10.3986	11.6505	16.9029	16.3732	16.0411	67
ATCGAATCTAGCAGAC-1	31.9905	31.2774	30.7809	38.7606	26.2723	30.9686	33.3149	33.1388	33.1761	28
ATCGACCGGAGTATCG-1	5.61338	5.40902	4.60037	7.36002	4.51335	4.55776	5.36201	5.47388	5.42425	13
ATCGATGTCAGATAGA-1	20.1467	20.012	19.9085	13.9424	28.9199	27.2993	21.4937	21.5971	21.6566	20
ATCGCAATGCACTAAC-1	13.5362	15.2218	19.5577	19.4774	7.06912	8.21433	11.0456	10.8632	10.8156	11
ATCGCAGTAACTTATT-1	13.9206	13.3039	20.6682	11.5361	4.74178	5.6063	11.2762	11.0786	11.1484	5
ATCGCAGTCTATGGCA-1	6.62448	7.05066	5.01675	6.01948	4.13952	4.19725	5.55766	5.6214	5.56564	7
ATCGCATCACGCATCT-1	8.53244	8.74677	6.89447	8.57253	4.45618	4.93787	6.94077	6.91103	6.86509	10
ATCGGCTCTATGCCTC-1	41.8969	36.556	36.5742	17.856	45.2981	36.9455	41.969	42.1896	42.4462	20
ATCGTAACTACCTCTT-1	12.2621	13.5103	10.8256	15.4582	6.72078	8.03057	10.3509	10.274	10.2436	6
ATCGTAATCCACATGC-1	28.5845	27.6369	29.0406	14.8401	35.5422	35.5182	30.2685	30.715	30.6846	20
ATCGTACAACTGGCTA-1	28.796	28.8875	27.5112	24.7963	25.3504	27.5232	29.4453	29.4812	29.5622	27
ATCGTACACCTATGCC-1	14.9544	13.3861	24.1202	17.7192	6.12488	7.22129	13.1133	12.7585	12.7231	11
ATCGTACCGCGTACGC-1	3.44071	2.94972	4.01941	4.31876	3.77892	3.79814	3.00182	3.05397	2.97129	3
ATCGTAGCATGTAGAT-1	1.04066	0.866087	0.666018	1.90424	1.56395	1.542	0.810841	0.826809	0.813232	1
ATCGTATTACTCGGAG-1	11.1713	10.8531	10.709	16.8844	6.08193	7.12338	10.5343	10.3253	10.2888	9
ATCGTATTGGAATCCT-1	31.347	32.2947	32.1596	22.9534	38.3982	36.1263	33.6155	33.8238	33.8787	23
ATCGTCACCATGTCAC-1	8.12583	7.71081	7.29345	10.6585	4.37532	4.87844	7.23577	7.10432	7.04421	9
ATCGTCAGTTAGTCCA-1	7.97738	10.6492	7.79518	11.8982	4.88872	5.5702	5.90649	5.86729	5.83935	7
ATCGTCCTAGTACGAA-1	11.4519	10.7201	11.8772	10.6065	10.1445	10.877	11.5051	11.5061	11.4289	3
ATCGTCTTAACGAAGG-1	4.17187	4.37556	3.73361	7.24307	5.05888	5.8538	3.89113	3.88655	3.87774	0
ATCTACAGGAGTGCAC-1	17.1599	18.5568	16.0778	22.5566	13.8934	15.6485	17.2448	17.2415	17.2502	10
ATCTACCATATTCCAG-1	3.73553	3.3028	2.8686	7.14994	3.9027	4.10451	3.2076	3.22642	3.1853	2
ATCTACGACAGCTCTT-1	13.7628	13.2723	12.4885	17.9715	16.9243	17.6677	13.519	13.5402	13.5029	17
ATCTACTCACATCTCC-1	19.2305	19.0499	16.2142	35.4944	18.8137	20.261	18.3005	18.271	18.2379	39
ATCTCCTTGCGATACA-1	7.90188	10.381	7.00135	9.02767	4.11385	4.68823	6.18916	6.23904	6.18111	2
ATCTGAAGTATGCACG-1	13.0985	12.0665	17.185	13.2903	6.12682	7.07061	11.0788	10.8281	10.8719	11
ATCTGACCGGAGTCCT-1	2.63921	2.08486	1.61545	3.42016	2.0113	2.17277	1.73789	1.75969	1.73311	1
ATCTGAGGAACGGTTG-1	20.0495	18.3831	17.3183	28.2571	14.3684	16.2956	19.7961	19.7796	19.7599	18
ATCTGATACTTCATTA-1	6.3205	6.36865	5.33813	9.18899	11.0815	10.2434	6.12542	6.13909	6.12832	8
ATCTGCCGTCTACAGC-1	28.8468	27.7813	27.6885	16.7948	31.5894	31.1625	29.6688	29.8645	29.8958	24
ATCTGGATCCTCAGAC-1	7.25006	6.68674	6.29252	15.9213	6.16109	7.45007	6.95367	6.86382	6.85488	6
ATCTGTACGCGTCTCC-1	7.2161	8.02257	9.00128	11.7853	4.51401	5.11526	5.98407	5.97298	5.95648	5
ATCTTAAGCTCCTTGA-1	10.9894	10.1772	19.4497	11.9579	6.04134	6.98155	9.84665	9.75367	9.72359	20
ATCTTAGACGCCTACT-1	3.52244	3.04238	2.48348	3.8217	2.64144	2.69556	2.72362	2.79379	2.69914	6
ATCTTAGATAGGTTCA-1	24.5243	26.3722	23.5337	13.9014	31.2224	28.1893	26.9268	27.1507	27.3204	30
ATCTTATCAGCAATAC-1	15.2913	13.4484	13.9597	31.6034	12.9252	14.938	15.1334	14.8512	14.7717	28
ATCTTCGGACATACTA-1	1.31246	1.03171	0.89547	3.08978	2.07182	2.08628	1.09024	1.12431	1.10048	3
ATCTTGGCTTCGTCCT-1	18.2137	16.6733	20.4265	26.2822	8.17463	9.9647	18.6433	18.1228	17.9159	38
ATGAACAATCGATGCG-1	16.4058	15.9802	15.5425	13.0916	12.6484	12.7745	15.6742	15.6527	15.6933	10
ATGAAGCTGAATCCAG-1	1.94777	2.2406	1.59672	5.43582	2.65283	2.70292	1.3504	1.39355	1.34722	1
ATGACACTAATCGCAC-1	32.657	35.9971	31.1692	22.6423	29.6575	30.1505	34.2389	34.3768	34.5909	27
ATGACCAGACGGCCGG-1	23.8713	24.3683	25.3307	17.5422	35.0492	33.1979	26.211	26.3019	26.4338	23
ATGACCTCACGCACTG-1	40.2979	40.6274	40.0385	29.0041	52.9648	51.3821	43.4605	43.7292	43.8084	38
ATGACCTCACTTAACC-1	4.91837	4.60742	3.84889	6.90896	3.62773	4.07723	4.29157	4.27856	4.24556	2
ATGACGAGATCATTAA-1	5.68409	9.97943	6.39979	7.66544	3.88617	3.93039	3.0614	3.09937	3.07402	6
ATGAGCATGGCATTCT-1	7.60558	6.51871	5.62924	5.9361	5.7977	5.70625	6.66243	6.83782	6.76667	21
ATGAGCTACATGGAAG-1	28.9523	28.9965	28.809	16.7062	36.8983	35.6451	31.2567	31.5764	31.6541	23
ATGAGCTATTCGAAGA-1	3.29805	3.44702	2.79075	6.11793	4.03855	4.34754	2.62496	2.6188	2.61537	0
ATGAGGAACGACCAGC-1	46.2709	38.8575	36.5882	20.8451	51.5431	40.9179	45.9913	46.3737	46.4955	30
ATGAGTACGCTTCCTA-1	28.5349	29.3226	29.5812	15.9303	38.0934	36.9388	30.4082	30.5228	30.7288	19
ATGAGTATCAGATCTG-1	18.9402	18.0244	19.0972	27.8349	14.1809	15.844	19.9715	19.8353	19.6456	35
ATGAGTCTAGATACTC-1	15.9495	14.8441	13.9557	34.3329	10.0885	11.4388	17.4397	16.9285	16.7851	53
ATGATAATGCACGCAC-1	21.3145	20.0238	25.3158	14.7736	9.94354	11.4298	21.0497	20.8889	20.9476	17
ATGATAATTCCTTGCG-1	24.3986	24.477	24.4403	19.5287	27.0515	28.1763	26.2809	26.3305	26.3871	26
ATGATATCTAGTCTTA-1	5.05555	6.09353	6.95868	11.7218	5.0879	5.63363	4.17573	4.15237	4.14773	2
ATGATTGATTCCGAAT-1	20.1049	20.5361	21.9335	21.6504	31.2722	31.133	22.294	22.3771	22.3816	25
ATGCATCCTGACTCAC-1	29.5915	35.2345	25.2158	62.7278	19.1798	24.1158	28.4005	27.7353	27.7783	31
ATGCATGCCTGCGATG-1	8.66877	8.42039	10.2801	12.4059	6.06206	6.6958	7.61633	7.59862	7.57241	7
ATGCATGGTTCCGCCT-1	2.55297	2.26765	1.82081	3.33264	2.70645	2.67198	2.16446	2.16497	2.15601	4
ATGCATGGTTGCTGTA-1	15.4065	16.0046	15.1194	20.2428	20.4622	19.5376	16.3668	16.3994	16.3904	23
ATGCATGTATGTGAGT-1	4.70686	5.85265	4.19324	7.30562	3.77861	4.06334	3.73194	3.88415	3.7514	5
ATGCATGTCACTCGTG-1	26.8542	26.1839	26.4092	17.5803	37.0582	35.1796	28.3896	28.4951	28.6143	31
ATGCCAGCTGCCATCT-1	7.0143	6.87728	9.97782	9.94521	5.1236	5.70363	6.31117	6.26392	6.21391	5
ATGCCGTCGATAAGAC-1	1.23187	1.0871	0.76076	1.91691	1.68856	1.76037	0.874915	0.907842	0.890522	0
ATGCCGTTGTGAAGCG-1	18.8321	17.183	15.9086	24.7233	9.5468	11.452	18.3974	17.9845	17.8095	51
ATGCTACTGAATAGTA-1	9.01482	8.70424	7.99927	17.8514	9.23307	10.0761	8.96911	8.83511	8.80285	15
ATGCTCATGCCTGCCT-1	21.5985	20.9387	20.2289	14.7273	14.8704	16.0425	23.0734	23.1342	23.1433	26
ATGCTCCAACCTGGCC-1	6.40558	6.79776	5.89804	9.87403	5.33025	6.08902	5.71716	5.71771	5.66795	1
ATGCTCCGTTCTACTG-1	14.9905	15.2093	11.9412	17.3263	6.75111	8.04769	13.4295	13.184	13.1468	20
ATGCTCGCCTCCAATT-1	23.8501	23.7884	23.9837	16.0042	35.8153	33.6323	25.4185	25.5163	25.5328	23
ATGCTGAATGCAATAG-1	2.76421	2.49865	2.03412	3.49341	2.60867	2.64798	2.36766	2.39228	2.35995	2
ATGCTGACAGTTACAT-1	21.8995	22.2554	19.8893	21.1453	27.442	27.2203	23.7018	23.6942	23.6542	29
ATGCTGCCTACTGCAT-1	21.0047	19.978	19.9237	22.6476	17.2178	18.9148	21.5507	21.47	21.5187	18
ATGCTGGCTTACTACA-1	4.20513	4.03927	2.91436	3.22096	3.39204	3.49707	3.01502	3.02772	3.0112	7
ATGCTTACTCTAGGAA-1	4.13226	3.53265	4.36251	6.31117	3.89254	4.23684	3.67393	3.71221	3.66776	7
ATGCTTGGACGAACTT-1	11.2542	12.6174	9.8521	20.4672	8.26134	9.2537	10.4364	10.3395	10.3542	13
ATGGAGCGCACTCGGT-1	33.1766	34.2807	31.2243	14.5537	31.0959	28.7116	33.4784	33.6534	33.7405	28
ATGGAGCGGACCGATT-1	10.7361	9.48557	10.6594	9.96757	5.85479	6.52059	9.25396	9.21375	9.11103	9
ATGGAGGCCACGGCTT-1	5.23162	4.95622	4.035	7.42915	4.11257	4.28028	4.71217	4.78228	4.68004	2
ATGGAGGCCGCTATCC-1	24.0523	23.2759	21.9187	32.0624	22.2728	24.1672	25.4382	25.2187	25.3573	27
ATGGAGTAATCGGACC-1	4.19576	4.63181	3.59469	6.41396	3.18509	3.465	3.04024	3.03155	3.02587	1
ATGGAGTCTTCGCAGT-1	9.2952	7.70892	14.747	13.358	5.07523	5.86391	8.7817	8.67154	8.63997	5
ATGGCATTATGGCTCG-1	10.9415	10.7345	9.6802	9.16571	5.33661	6.11271	10.0717	10.0325	9.95289	11
ATGGTAACGGACCGGA-1	3.04314	2.69527	2.7435	6.7882	3.06548	3.04397	2.55137	2.57003	2.5321	0
ATGTAAGAGCCACCTC-1	5.97224	5.87388	4.84789	7.87661	4.52705	4.61921	5.57504	5.79679	5.69875	3
ATGTAATTGTCGTTCG-1	17.952	14.0618	31.5027	19.0162	6.01321	7.16007	14.3414	14.0125	14.0489	17
ATGTACAGTGCCTATG-1	14.8637	17.4393	13.5463	23.2918	9.35467	10.9587	13.1938	13.1351	13.229	6
ATGTACATCGTGGTTA-1	21.8558	22.6646	22.4947	12.4305	31.7361	30.0833	23.8044	23.984	24.0917	30
ATGTACATGAACTCCG-1	4.65122	5.12289	3.78365	4.80994	4.10303	3.99265	4.06747	4.16235	4.01638	6
ATGTACCAGTTACTCG-1	33.6738	33.2225	32.6066	44.2651	34.3228	38.2587	36.688	36.6756	36.6601	38
ATGTACCATTATTGTC-1	12.7391	12.1353	13.9593	13.0222	8.97815	9.94525	12.3293	12.2897	12.2511	16
ATGTACCGATCCAGAA-1	27.038	29.5018	22.4468	22.7304	15.4758	19.0756	26.969	26.9198	26.6453	53
ATGTACCTTCACATTA-1	16.6877	17.1058	16.9379	18.9297	25.615	24.5242	18.1197	18.256	18.2505	23
ATGTACGGTGGCGTAT-1	15.8311	14.8322	12.9205	31.9968	9.46858	11.0076	16.704	16.2065	16.0664	36
ATGTACTACCGACTTC-1	11.3162	10.745	11.5161	16.8878	5.93674	6.99999	9.91876	9.83875	9.69944	7
ATGTACTCGTGGCTGT-1	17.9848	17.8108	17.0784	24.1096	22.9904	24.7301	18.9206	18.843	18.9345	18
ATGTACTCTGCAGCAC-1	15.71	14.7849	18.7007	20.6856	15.4648	15.4582	15.2591	15.2028	15.2539	16
ATGTACTGGTCGAAGC-1	17.4867	16.0463	13.1041	36.2008	11.0356	13.1561	19.4253	18.8099	18.5349	53
ATGTAGAAGCGAATAG-1	1.43784	1.19401	1.02671	2.46634	2.04642	1.98864	1.17111	1.19933	1.18457	3
ATGTAGCCGACCAAGG-1	23.0776	21.5868	19.5728	34.6192	21.0675	24.0634	24.2968	24.3121	23.9767	39
ATGTAGGTAACCGTAC-1	11.1722	9.48268	17.3655	11.0992	4.32562	4.98887	7.97212	7.88471	7.88004	8
ATGTAGGTGGTCTAAC-1	20.5439	19.8974	19.2375	28.976	15.2933	17.3073	20.7796	20.6311	20.5988	22
ATGTAGTCCAGAACAT-1	12.9088	11.4136	10.5855	14.9948	10.8787	11.8889	12.4143	12.3877	12.3164	21
ATGTATCCATAAGTTG-1	27.2017	27.8582	28.1112	13.8944	43.1724	38.8728	29.3863	29.6529	29.7487	29
ATGTATCGGAATACGG-1	9.76626	8.2755	7.88274	8.16766	4.08695	4.60113	8.85318	8.84334	8.77475	9
ATGTATGTTATTGAAG-1	3.0735	2.56857	1.87023	2.86841	2.62755	2.66652	1.9274	1.95389	1.9263	4
ATGTCATACTTAGACC-1	29.3157	27.3411	26.9094	11.939	30.1319	25.2619	25.4797	25.5397	25.5371	32
ATGTCATCAGGTTATG-1	2.00011	1.86009	1.62026	5.49487	3.27167	3.31134	1.76555	1.81116	1.76316	4
ATGTCGGACTGAAGTA-1	9.41221	8.63424	7.12609	19.1058	7.51352	8.42382	9.58875	9.48706	9.41465	31
ATGTCGGATAAGCCGA-1	3.55362	3.82137	3.027	6.69949	3.79289	3.52386	2.95603	2.9696	2.93845	6
ATGTCGGCTGTCGTAA-1	32.0508	32.4749	32.3671	19.8182	49.1339	43.5605	35.8369	36.1164	36.2416	21
ATGTCTAACTGGCGAA-1	6.07826	5.38262	4.75388	9.22492	5.54259	5.88029	5.34362	5.32917	5.31713	13
ATGTGAATCCATACGA-1	3.60437	3.32319	2.75966	5.55848	3.36151	3.54511	3.11467	3.13557	3.09233	1
ATGTGAATTGCTGACC-1	33.6452	32.5359	33.5439	16.177	48.8793	42.8191	35.9678	36.2197	36.4014	21
ATGTGATCCGTCTAAC-1	2.55698	2.34425	2.18387	5.90092	4.08607	4.35503	2.37957	2.44847	2.40172	2
ATGTGCGTCTGAACAG-1	6.3423	5.51812	9.44264	7.09185	3.91994	4.21174	5.80586	5.76461	5.69329	7
ATGTGCTAACATCGAA-1	25.4894	24.2488	23.0983	29.01	21.0377	25.2893	26.3437	26.2007	26.149	31
ATGTGCTTGTGCTACC-1	28.1407	28.6207	27.3269	21.7011	28.2723	30.3398	29.4062	29.4222	29.5024	27
ATGTTAAGATTACTGA-1	9.36077	9.57232	7.96689	21.2251	8.09102	9.24437	9.11426	8.94316	8.86574	36
ATGTTACCTCGTCTGT-1	2.28968	2.34533	2.07283	6.88067	5.47645	4.74098	2.24933	2.26705	2.24358	18
ATGTTACGCCATTCCT-1	25.479	24.4862	23.9569	14.6337	28.4633	26.2242	28.7644	29.2435	29.0185	32
ATGTTAGAATAGTACT-1	1.13966	1.10902	1.00835	3.32723	2.17769	2.2252	1.05095	1.06033	1.04009	0
ATGTTCGCAGAAGTCT-1	6.57842	5.32807	4.49973	5.81159	3.36015	3.68564	4.29528	4.33033	4.25687	8
ATGTTCTGCCTTATCT-1	3.33297	2.97895	2.94431	5.89974	4.09177	4.01302	2.98025	2.99126	2.92268	8
ATTAAGAACAGCTCCG-1	7.99596	6.87033	10.5106	8.37346	3.6223	4.13149	6.67981	6.61421	6.73616	5
ATTAAGAATAACGCTT-1	25.6823	24.8472	24.578	14.1161	34.5643	31.6181	28.5166	28.8305	28.9038	25
ATTAAGCGTCCTGCCG-1	4.09297	4.0224	3.36635	6.93946	3.94726	4.26293	3.45142	3.48255	3.44207	3
ATTAAGTGGCCTAAGG-1	31.1528	31.7078	31.3685	18.5168	34.752	35.985	33.1101	33.2459	33.415	30
ATTACAAGCAAGTGTC-1	15.1066	14.3559	13.1808	26.1882	14.6489	16.023	15.6982	15.4878	15.4072	41
ATTACATGTTATTGAC-1	0.793859	0.675388	0.53283	2.14622	1.59522	1.43682	0.670231	0.748928	0.725033	1
ATTACATTGAAGTATG-1	12.7	14.6822	11.582	22.2182	10.4901	11.4398	11.6014	11.5362	11.5676	15
ATTACCTTCGCAGAAG-1	4.04412	3.93837	3.52714	9.13243	4.53951	4.72049	3.73557	3.7114	3.67378	6
ATTACTCAGTTAACGA-1	6.08248	5.45143	5.4405	9.40487	5.88487	6.25821	6.0162	6.05302	5.99606	1
ATTACTCCGTGAAGCG-1	5.91228	7.56401	5.04498	8.07034	3.29091	3.7458	4.11246	4.077	4.08091	5
ATTACTGAGTGCCTCC-1	2.2236	1.95327	1.59646	3.38151	2.56143	2.49026	1.83082	1.84282	1.81403	0
ATTACTGATATTCGCC-1	16.5926	15.4532	14.1416	12.2692	12.5653	13.665	16.4453	16.3757	16.4198	18
ATTACTGTACGCGGTG-1	4.53933	4.86983	3.72944	7.65955	3.72481	3.92863	3.67209	3.70846	3.69575	0
ATTACTGTCGCATATT-1	5.16711	4.92404	4.22776	9.78458	4.62508	4.81337	4.59983	4.60244	4.53708	9
ATTACTTAACCACTTC-1	14.46	11.937	25.6357	10.7296	5.62843	6.47412	12.1038	11.8882	11.9342	26
ATTACTTGAGCAAGAT-1	23.3849	22.7647	21.3795	34.5899	25.1882	27.7799	25.3441	25.1278	24.9962	52
ATTAGACCAAGTATAC-1	15.8044	14.7012	14.4703	26.637	14.2786	16.5423	16.1985	16.0129	15.9336	31
ATTAGATAAGACGGCG-1	14.7205	14.6261	13.8395	33.3147	10.2653	12.0466	14.7363	14.3834	14.2197	33
ATTAGATTCGTACTCA-1	8.47774	5.60923	5.00691	14.3364	9.66149	9.30642	5.50928	5.49994	5.49478	6
ATTAGCAGGATGTATT-1	25.5462	26.3079	25.5519	21.2709	36.7945	35.0068	27.1299	27.2013	27.2692	21
ATTAGCATTCCGATCG-1	14.1904	14.2648	16.2487	19.8158	10.3455	11.4142	14.0434	13.9836	13.9384	26
ATTAGCCTCACTTCTA-1	18.6021	24.4682	18.4849	29.8499	10.9637	12.939	15.9625	15.6985	15.6448	26
ATTAGCCTCAGTAGAT-1	6.876	6.86681	15.3669	10.6363	5.52389	5.80619	6.55371	6.47583	6.4387	5
ATTAGTCGTGTTATGC-1	38.3775	37.9671	38.9609	19.1879	55.2352	49.5123	41.6149	42.0293	42.0749	28
ATTAGTGCTTGGTCAT-1	25.2026	25.7681	22.112	22.98	23.743	23.5438	26.4814	26.5295	26.5817	31
ATTAGTTCACAGACTC-1	18.1253	16.0415	28.6166	26.1164	7.68638	8.82745	18.4918	17.7337	17.5606	48
ATTAGTTGGACGTGAT-1	14.3752	13.7659	14.9129	10.578	6.96234	7.64236	13.5968	13.5673	13.5048	10
ATTATCACAACTCGGC-1	13.5908	16.4148	14.8792	15.6151	5.85377	6.49006	10.9974	10.8828	10.8725	5
ATTATCAGTTCGATGC-1	3.01883	3.91971	3.23855	7.13666	3.47846	3.55908	2.41615	2.40926	2.39318	4
ATTATCCAGGTGAAGT-1	15.602	15.9391	14.4084	17.427	13.8238	15.2752	14.2116	14.2438	14.2636	7
ATTATCCATTGTGACA-1	5.79241	4.85507	4.05346	7.70922	4.33691	4.64114	4.92106	4.96513	4.8995	4
ATTATCGAAGCCTAAG-1	25.0327	21.5398	21.4777	17.7639	29.348	26.647	25.1165	25.3168	25.4082	13
ATTATCGAGTGCAGAT-1	3.637	4.37077	3.58468	7.31297	4.13392	4.4597	3.31043	3.29613	3.32205	3
ATTATCTTATTGAGAC-1	14.5395	15.1841	14.822	16.6431	25.4038	23.3806	15.3378	15.3168	15.3553	23
ATTATGATACTGCGCA-1	56.1806	52.4606	52.8168	51.2964	36.6136	46.3716	60.1345	59.7264	59.8505	28
ATTATGTTAAGGTAGT-1	1.56561	2.13377	1.47478	4.87428	2.79823	2.8906	1.40112	1.43593	1.39341	2
ATTCAAGATTAGTTGC-1	8.82161	7.88615	7.17537	8.10996	4.00064	4.49107	7.60932	7.54633	7.51709	12
ATTCACATCGTCACAG-1	21.4208	22.0657	22.1928	17.5104	28.3811	27.1782	23.9803	24.013	24.1884	20
ATTCACATCTTATTCT-1	4.28701	3.65956	3.45777	6.55967	3.94326	4.13784	3.83731	3.84994	3.73056	7
ATTCACCTGACCAGTT-1	5.85345	7.72656	5.34617	8.48691	3.5698	3.88525	4.38101	4.39529	4.34871	0
ATTCACGCTGCCTAGG-1	6.33883	5.51322	5.42842	9.01066	4.82736	4.972	5.70794	5.72118	5.69154	7
ATTCACGCTGTTATCG-1	29.5313	41.914	27.1548	44.8568	16.5601	20.519	26.9247	26.6372	26.6027	27
ATTCACGTCGCAGGCT-1	9.19794	8.01913	7.03475	7.1389	3.57391	4.08135	7.91407	7.85378	7.8097	5
ATTCACTCACGTGCAC-1	7.43611	7.20901	6.94716	6.85936	4.57434	5.00236	6.56827	6.61597	6.57441	7
ATTCAGCTCCTACTAA-1	11.2846	14.3636	9.79061	13.5456	6.04316	6.58014	9.1566	9.01944	9.0175	5
ATTCAGTCACCGCCAT-1	14.5476	13.4359	12.0334	17.5571	17.2131	16.5832	13.4949	13.5015	13.584	33
ATTCATAGCGAAGCGT-1	2.80546	2.90742	3.24589	5.38056	2.64052	3.05867	2.24831	2.23462	2.22618	3
ATTCATAGTTCTAACT-1	21.9212	22.6919	22.03	17.2485	30.2	29.1759	23.1366	23.2021	23.2609	21
ATTCCATTGTGAACGC-1	19.6556	19.4979	19.6825	17.4523	18.1886	18.5569	21.1612	21.265	21.2477	22
ATTCCGCAACGCCGCT-1	3.07345	2.92636	2.65576	4.21246	3.43981	3.26362	3.00613	3.0305	2.98528	3
ATTCCGCTCCATCAGC-1	1.76433	1.54314	1.19656	2.70205	2.09086	2.25299	1.47783	1.51103	1.46767	5
ATTCCGGACCGGTCTT-1	22.024	21.1108	21.5739	16.9997	21.2888	21.063	21.4778	21.4654	21.5053	15
ATTCCGGTTACATACC-1	5.10212	7.02372	4.75554	8.3228	3.40493	3.66821	3.66933	3.6829	3.66551	2
ATTCCTCAATTCCATA-1	7.84656	7.16529	10.3387	11.1393	5.76398	6.24245	7.53686	7.5954	7.51584	18
ATTCCTGCCTTAACAG-1	2.24342	2.17578	1.83359	3.94583	3.16561	3.26058	1.96093	1.96672	1.94274	3
ATTCCTTCGAAGGTGC-1	20.7512	21.2391	21.3944	13.8101	35.6086	31.8292	22.8801	23.1123	23.1189	22
ATTCGCTCGCGGAGGC-1	10.5658	13.9429	9.7099	11.6169	4.74181	5.38648	7.51679	7.4376	7.46508	5
ATTCGGAAGCTATTAC-1	8.78976	10.6719	7.86278	11.8585	6.10048	6.83974	7.41103	7.42664	7.40157	5
ATTCGTGCCGACATGT-1	10.8049	10.7368	13.325	15.8326	9.02609	9.84158	10.6129	10.4934	10.4902	19
ATTCGTTAGAATTCGG-1	14.8208	13.8822	14.6212	25.2601	12.5106	14.7784	15.2889	15.0444	14.9739	28
ATTCTACGTGGCAGAT-1	12.5229	10.6269	11.1981	10.073	4.81172	5.43726	10.2562	10.0667	10.0902	16
ATTCTACTGGTCGTTC-1	4.12356	3.89813	3.51999	4.44281	2.86951	3.11418	3.18653	3.20293	3.19535	7
ATTCTAGGACATCAGT-1	17.7316	16.8218	14.4346	40.887	13.1898	16.3003	18.3565	17.8223	17.7021	51
ATTCTGAGTACTGTAG-1	10.8976	9.81832	8.16391	30.7448	10.8121	12.5511	11.5147	11.3324	11.1212	52
ATTCTTGAGGCGACGC-1	12.6641	12.5153	15.0147	13.5252	7.36169	8.56304	11.9097	11.8665	11.7406	29
ATTCTTGGAGTGATAG-1	3.35019	3.06743	2.97627	8.58731	3.40196	3.94354	2.86372	2.86912	2.83074	4
ATTGACCTTCGGCGTC-1	15.9658	14.3079	11.5494	40.1392	11.6639	13.2189	17.9268	17.3037	16.9934	76
ATTGACGAGCAGCGAC-1	39.1714	40.2958	40.7691	20.1277	52.4307	49.2977	43.1241	43.4218	43.6474	25
ATTGACGCATCTCAAC-1	19.4086	19.5419	20.4556	21.6319	17.7213	19.7113	20.1669	20.1028	20.1761	26
ATTGACGCCACCTTCT-1	32.6191	33.5088	32.7551	29.1761	47.4001	45.8376	35.4599	35.6871	35.8188	33
ATTGACTTATGTGGTA-1	19.1093	19.4629	19.1923	18.0614	29.4808	27.9372	20.5728	20.6615	20.7409	23
ATTGATAACACTAAGA-1	3.01168	3.03629	2.38216	6.0145	3.18	3.19696	2.53713	2.60584	2.5541	5
ATTGCAATTATGGTTG-1	23.2854	23.6164	22.5661	30.4116	25.3225	26.7017	25.0337	24.9794	25.1023	23
ATTGCACGACCACTTG-1	2.12446	2.52365	1.98283	5.78142	3.12811	3.02588	1.59313	1.61564	1.58899	0
ATTGCACGCATAACAG-1	20.8854	21.0148	20.8922	13.1004	32.3722	28.0128	22.394	22.556	22.5684	15
ATTGCAGTTCTTCATT-1	4.31304	4.17077	5.64692	8.22489	4.57423	4.83529	3.69209	3.68877	3.6775	4
ATTGCATATTGTTATC-1	6.64211	6.07505	4.69506	8.11515	4.08634	4.44094	5.68368	5.64351	5.59243	2
ATTGCATCACTGACTG-1	15.6809	14.1218	27.5751	16.6927	5.37179	6.31789	13.4969	13.2909	13.2745	16
ATTGCCTGATGTGCGG-1	34.031	31.7041	31.0027	17.959	40.2249	35.4964	37.8066	38.1762	38.3226	28
ATTGCCTTACGCAGTT-1	35.5906	37.8382	34.2908	18.4877	44.1152	35.0298	36.4526	36.7649	36.9421	30
ATTGCCTTGTCTAAGT-1	23.9222	23.1221	23.115	28.5888	27.8596	28.8592	25.705	25.6595	25.6809	31
ATTGCGTAGTTAGGAG-1	17.1452	15.3465	45.7644	16.0331	7.01833	8.73076	15.3189	15.046	15.0657	16
ATTGGCCTAGGAATCG-1	25.1492	25.1056	23.9477	20.5414	22.0286	24.5129	27.4914	27.5704	27.6155	29
ATTGGCCTTCCGTGCA-1	18.7849	18.3416	16.1195	29.5362	11.7863	13.1049	18.584	18.2428	18.2405	12
ATTGGCGAATTGCACT-1	18.1375	16.0041	40.7202	17.0786	7.95308	9.57233	16.4303	16.0578	16.0469	30
ATTGGCTAACAGACAA-1	26.4938	27.8343	26.8078	22.647	24.3821	27.0952	27.7851	27.8147	27.8902	17
ATTGTTAAGTAGACTA-1	5.24489	4.33959	3.53304	3.87444	3.00785	3.42171	3.3493	3.46361	3.35151	3
ATTGTTATACTTCACG-1	5.23974	4.93095	7.21312	10.5259	5.23519	5.51516	5.12279	5.05756	5.02224	10
ATTGTTATCGTAATAC-1	18.0466	19.3191	19.3529	13.7233	36.2139	30.8882	19.9336	20.087	20.0924	22
CAACAGCCGCCTTGAG-1	39.8785	41.8713	38.8393	19.242	45.2335	40.3449	44.9149	45.3089	45.576	37
CAACCGTACTGATCTT-1	32.639	36.1464	32.8354	25.1982	35.8518	35.2549	34.0674	34.148	34.3793	30
CAACCGTATTACTGTA-1	13.0113	14.6894	16.5617	15.8174	5.95152	6.97291	10.374	10.279	10.2667	13
CAACCGTTAACAGACC-1	16.078	13.5534	26.4971	17.1991	6.4515	7.72144	14.6671	14.2856	14.1345	34
CAACCGTTAATGTCAT-1	3.84696	3.35591	2.51932	3.38328	2.80143	2.88519	2.35093	2.43438	2.35917	2
CAACCGTTCCACTCAC-1	8.82785	8.27228	12.3005	15.8342	7.17177	7.99326	8.6011	8.53529	8.49939	8
CAACGCTTGCTCCTAC-1	8.06783	7.48322	7.07256	11.5863	6.15996	6.66405	7.35599	7.27661	7.27069	8
CAACGGCACTCAGTCC-1	2.00646	1.66941	1.4955	2.99241	2.30045	2.3962	1.63671	1.6771	1.64586	2
CAACTGACAAGACAAG-1	31.2231	31.9247	32.0434	15.9567	45.997	43.0935	34.3935	34.6604	34.8083	23
CAACTGCAGTGCAATA-1	3.33694	3.02919	2.44766	4.78948	2.96647	3.08732	2.84647	2.88188	2.84002	2
CAACTGCTGGAGTTAT-1	6.64591	8.82865	8.44374	7.18469	3.30425	3.62336	5.46293	5.44378	5.41961	3
CAACTTGGACATAGAT-1	5.33982	5.20613	4.14793	10.5296	4.37403	4.52568	4.86928	4.89583	4.87035	17
CAACTTGGTACGATGT-1	7.43969	6.304	6.07893	5.03028	3.3755	3.58066	4.66942	4.81311	4.76412	7
CAAGACCACTATCGAA-1	6.52028	5.70479	5.56328	7.74295	3.39523	3.77293	5.12802	5.15401	5.07941	4
CAAGATAAGTGCAATG-1	26.2038	26.9506	26.2072	17.8118	38.3964	34.6632	27.9192	27.9936	28.1639	18
CAAGATTACCGATCAT-1	4.33152	3.84729	3.1571	5.05365	3.42837	3.60819	3.66896	3.69732	3.65002	2
CAAGATTAGATGAGTT-1	38.1541	38.4096	38.712	19.3488	60.0353	51.3396	41.2011	41.6023	41.7246	21
CAAGCATGCCTGACTT-1	23.5778	23.5713	22.5967	20.155	22.6277	23.2248	26.0945	26.1923	26.1594	26
CAAGCCGCCATAGAGG-1	36.5535	41.4368	33.5319	44.2953	26.5183	29.8817	36.7647	36.7554	36.8252	30
CAAGCCTCCACTATCT-1	17.9857	18.8162	17.7309	18.2201	26.7487	25.3101	18.8285	18.9339	18.9444	15
CAAGGCAAGCATCTCG-1	4.83784	6.01259	4.69491	7.15722	3.86681	4.2582	3.87581	3.93486	3.84719	1
CAAGGTCAGCGATGTC-1	22.0113	20.6873	20.5002	12.8207	28.3735	25.2121	23.333	23.4397	23.5051	31
CAAGGTCTCAATACAG-1	6.04791	7.53288	5.47972	10.4999	5.39062	5.65377	4.84405	4.84806	4.84586	4
CAAGTACTCCGCATCG-1	13.5914	12.8244	17.2774	20.1797	7.24489	8.6362	11.986	11.7136	11.7127	13
CAAGTACTTCAATAGT-1	35.8414	34.9489	35.4838	16.5455	47.4168	43.6576	37.051	37.5526	37.5238	26
CAAGTAGCCTCGATCC-1	26.4878	25.7147	24.4984	22.0696	24.2098	26.1364	26.202	26.2297	26.3061	19
CAAGTATCGGCAACCA-1	3.27816	3.11064	2.50995	7.04804	4.21492	4.41779	2.79363	2.81307	2.78169	1
CAAGTCCGCTACCGTT-1	36.3413	34.8681	36.5431	12.678	49.8584	44.6615	37.3209	37.6348	37.8363	20
CAAGTCGCAGTCACTC-1	22.0126	21.998	21.5492	16.1767	31.6353	28.7597	23.0048	23.0596	23.2105	17
CAAGTCTTGGCGATAG-1	47.6495	48.1499	47.0468	24.7394	63.0282	57.5722	51.2932	51.8407	52.0353	24
CAAGTGAATTGGATGC-1	2.48697	2.59917	1.93379	6.37462	3.35893	3.3504	1.96145	1.98942	1.96163	2
CAAGTGGATCATCCAG-1	10.2214	9.62228	8.86627	19.3172	8.33655	9.32356	10.3318	10.203	10.0853	17
CAAGTGTTCGCCACGC-1	12.8608	12.1637	10.4445	8.97296	7.01419	7.35715	12.6572	12.7121	12.5413	19
CAAGTGTTGACGGCCA-1	18.4976	16.1413	16.5232	23.0756	7.68402	9.24136	16.2873	15.8737	15.9026	14
CAATAACTACATTAAC-1	9.18598	12.7247	12.5137	15.8879	6.42957	6.84295	7.11626	7.0205	7.01634	8
CAATAACTCAAGGCAA-1	29.0891	29.9343	28.0368	18.6641	36.4694	33.9377	32.4337	32.7625	32.7304	35
CAATAACTCAGATGAG-1	4.72907	4.86448	5.31365	10.5927	4.85321	5.27491	4.48044	4.46872	4.44553	4
CAATAAGAACCGACTT-1	2.22366	2.25159	1.73325	4.22787	2.90071	2.92158	1.96329	2.0252	2.00648	2
CAATAAGCGGCCAGAT-1	4.7616	4.61174	4.85398	6.49431	4.44576	5.10417	4.47108	4.4781	4.43819	5
CAATAAGGTAACTCGT-1	8.0169	7.98215	10.3012	10.3236	5.10831	5.61643	6.93939	6.87192	6.83241	8
CAATAAGGTAGCGATG-1	32.5263	28.9118	25.7864	17.3604	28.3861	29.2361	32.4785	32.6401	32.7691	27
CAATAATCGTAGGATA-1	9.20038	8.21514	7.44485	11.6008	7.37044	7.92013	7.79598	7.69602	7.68561	4
CAATCCATGCCGATGC-1	15.4577	15.2408	15.2922	19.2263	15.4521	16.5764	16.7098	16.6831	16.6061	17
CAATCCGAGGTGCTAG-1	14.8527	14.6634	14.4532	11.8895	17.8377	18.2153	15.6741	15.7135	15.7336	8
CAATCGTCGGAGCATG-1	3.96724	3.79516	3.1053	4.2468	3.47719	3.75151	3.459	3.45541	3.42105	1
CAATCGTGAAGTGATA-1	18.9848	19.5164	19.0485	20.491	20.7708	20.7483	20.5151	20.6137	20.5908	16
CAATCTATGAGGTCAG-1	21.7297	22.3373	21.8359	15.982	30.8012	28.7874	23.0744	23.1473	23.2659	17
CAATCTGAGTCGACTC-1	5.01372	8.06779	5.31103	8.9518	4.5476	4.79199	3.1435	3.19334	3.14934	4
CAATCTTATTAGAATG-1	16.095	16.3787	15.7255	24.6073	22.9975	22.875	16.943	16.854	16.8714	29
CAATGCAGATCATAGA-1	46.6836	46.1347	46.4111	24.4708	61.9328	57.5788	49.2872	49.6963	49.9176	31
CAATGCATTGACGGCA-1	1.64019	1.40219	1.18935	3.29113	2.33053	2.4897	1.37496	1.37311	1.36777	0
CAATGCGGATGCTGGT-1	18.5674	24.7133	18.4782	20.564	10.8737	11.9603	17.6335	17.4641	17.5649	9
CAATGGCTGAGCGATT-1	24.639	22.7882	23.719	17.0469	21.1728	21.6813	23.6139	23.5501	23.6627	12
CAATTACAGGTGTCAT-1	15.4641	15.1057	15.451	14.3849	15.3868	15.3853	16.6423	16.6796	16.6511	16
CAATTGAACCGGCTCG-1	11.7254	10.5177	8.81203	9.44298	3.63724	4.00672	9.27724	9.20996	9.20562	8
CAATTGTTGACGTGAG-1	5.08598	4.95608	3.84204	7.43645	3.9513	4.1959	4.55267	4.61355	4.47686	10
CACCAGGCACGCTATC-1	9.77233	8.86292	8.30085	11.1081	6.60923	6.84505	9.47084	9.41693	9.41016	12
CACCATAAGCTGGCTG-1	9.73691	12.6851	10.6617	15.3788	6.05496	7.01084	8.66149	8.54662	8.49052	5
CACCATTCTTACGAGC-1	21.8144	20.3012	19.993	21.2615	21.8288	23.3467	21.5917	21.6002	21.632	15
CACCGACAAGGCGTAT-1	24.1287	23.8432	22.9914	16.9688	25.5992	25.3507	26.2064	26.2042	26.3208	34
CACCGAGTCTTGGACA-1	43.0723	48.2902	36.9537	58.271	23.3754	31.0428	40.7917	40.2743	40.4195	35
CACCTACATGATTGAT-1	26.7346	25.5576	25.2948	14.3926	33.338	30.642	30.3102	30.5183	30.6465	29
CACCTACCGCTACCTT-1	31.4313	32.2495	32.9994	19.08	45.3593	42.1964	35.2048	35.5815	35.578	29
CACCTAGAATACTTCT-1	3.99959	4.81207	3.41342	8.04173	3.63723	3.75325	3.16257	3.18059	3.14681	2
CACCTAGACGAGCCGG-1	4.69242	4.3597	3.8772	4.84811	3.28687	3.41261	4.06495	4.08893	4.05043	2
CACCTATTACTCAGAT-1	9.18521	7.95127	9.53312	9.09898	4.79715	5.28565	7.84816	7.76057	7.73958	10
CACCTCGAGCGATGCT-1	7.45044	10.0268	7.03624	7.98914	3.47679	4.0213	4.89043	4.84749	4.86874	4
CACCTCGAGGACTCTA-1	27.3796	27.6342	27.5962	19.4911	36.8219	35.6871	30.0532	30.244	30.3454	27
CACCTTAGCTATTGTC-1	3.15379	3.21165	2.59179	8.41812	4.20081	4.46035	2.90062	2.90979	2.88284	3
CACCTTGCGAGTTATG-1	5.36231	6.42387	6.94785	7.45252	4.21422	4.34731	3.85496	3.86503	3.82118	9
CACGAACGGTCTTCAG-1	20.1262	18.5213	16.7939	37.231	16.9474	20.4628	20.7052	20.4173	19.9793	38
CACGACCTCCGTCATA-1	2.7216	2.30123	1.92224	3.32052	2.74431	2.69886	2.3084	2.36477	2.30498	7
CACGAGGCCATCCACT-1	5.85547	6.67563	5.46677	8.40729	4.83265	5.24559	5.0251	5.03884	5.02254	2
CACGAGGTATAGGTAT-1	3.03747	2.64446	2.27102	3.96462	3.15962	3.31055	2.55398	2.59108	2.52439	2
CACGATAAGGCCTAAG-1	30.1559	30.2861	29.9991	36.3044	37.5052	36.7396	32.4058	32.5209	32.5475	35
CACGATACAATAGCCA-1	24.0666	24.3196	23.6085	21.8649	37.6538	34.9293	25.7874	25.8532	25.9516	20
CACGATCATACAATTA-1	6.05628	5.75399	6.69172	9.10582	4.7509	5.17417	5.33326	5.28689	5.28188	12
CACGATCTTCGCCGAC-1	31.38	28.8536	27.1256	20.3224	15.0776	17.5822	31.1814	31.0816	31.1804	20
CACGCCACAATCGCAC-1	15.3414	18.2194	15.8178	14.9434	5.38131	6.27684	10.8778	10.8177	10.752	9
CACGCCACTCCTTCAT-1	29.2008	31.7194	28.9179	16.5456	27.8231	27.0372	32.4843	32.6872	32.772	34
CACGCTTATCAATCTT-1	2.20267	2.00362	1.44332	2.37254	2.40293	2.43249	1.64559	1.6938	1.64517	3
CACGGATTCTCATCAC-1	2.55876	2.80564	2.50147	5.37886	3.09126	3.03189	1.98377	1.98667	1.96783	1
CACGGCTGCGCTTGGC-1	6.08824	5.66407	7.06991	11.7162	4.55331	4.9265	5.30146	5.32785	5.25902	11
CACGGCTTACTCCGTT-1	3.44546	2.96469	2.6535	4.45798	2.84637	3.02777	2.71697	2.76688	2.7154	1
CACGGTCTCCTTACGA-1	31.9356	33.0309	32.6079	25.9185	46.1849	41.5888	35.1087	35.424	35.4794	13
CACGGTCTTGGTTAAT-1	2.07522	1.69607	1.43455	3.05283	2.74134	2.59805	1.7293	1.75727	1.70499	1
CACGGTGCCGGACCAC-1	31.633	31.955	30.223	31.9193	33.6177	34.5214	32.7655	32.8334	32.878	21
CACGTACACTCGCACC-1	14.0449	12.4778	20.7725	11.7972	8.27197	9.12649	12.7997	12.707	12.7165	12
CACGTACGTAGCTCAT-1	13.8186	14.1263	11.8071	22.2437	11.945	14.1006	13.3164	13.208	13.2092	12
CACGTAGGTAGGCTGA-1	8.45393	11.9365	7.98377	8.9531	3.78061	4.30536	6.40361	6.33837	6.32022	4
CACGTCAAGTGCGATC-1	6.26473	9.02832	6.00975	8.86129	3.35098	3.60559	4.61783	4.59939	4.57429	4
CACGTCCAATTCGACT-1	2.58082	2.43836	2.17854	6.18042	3.5668	3.49545	2.35244	2.36662	2.32621	1
CACGTCCACGACCTAT-1	6.2885	5.68436	8.37781	7.87094	4.13472	4.60122	5.3706	5.32611	5.306	4
CACGTCCATCTACTGA-1	2.51012	2.79714	2.23091	6.37744	3.47493	3.54087	2.09891	2.09247	2.08921	2
CACGTTGCACATACCG-1	4.58857	3.79352	4.3584	4.58218	3.09288	3.29987	3.4493	3.48006	3.41871	0
CACTACAATATTGCGG-1	33.8052	34.1454	33.5623	16.083	54.5346	45.2414	36.4066	36.8228	36.8495	23
CACTACCATACGCAGA-1	27.5132	27.3137	28.6829	26.9637	25.0292	26.2819	27.7467	27.7339	27.9168	13
CACTACCTTCGCTTCA-1	31.1053	33.5893	29.5621	20.2105	32.4831	31.1087	34.3498	34.5984	34.6738	26
CACTACTGCGGAATTG-1	18.6087	33.368	25.0265	17.3565	6.06413	7.05367	13.678	13.4936	13.4907	6
CACTACTGGCTGAACC-1	5.08164	3.99026	7.27381	7.00107	3.32916	3.80439	4.51699	4.48898	4.50234	1
CACTAGTCGACATCTA-1	7.36396	6.57934	6.01311	8.44748	7.39187	7.34331	6.70191	6.67047	6.61735	10
CACTCAAGACCATGCA-1	13.0382	12.2986	14.9231	18.15	7.55568	8.65354	12.4135	12.2173	12.1611	29
CACTCAAGGCGGCACT-1	3.87929	3.27938	3.2367	5.44333	3.47714	3.55992	3.35574	3.44882	3.33988	6
CACTCAATAAGCCGAA-1	16.0486	14.8993	15.3407	27.2793	9.0852	10.9049	16.4517	15.8739	15.7971	20
CACTCAATGGTTCGGA-1	4.65959	3.80694	2.92564	4.56899	3.06638	3.13764	2.90786	2.96821	2.92032	2
CACTCAGAGCAACCGG-1	27.3083	27.771	27.5995	20.1805	32.9942	30.9752	29.5989	29.6576	29.7103	32
CACTCAGTACTCCGCT-1	24.0484	24.2578	24.5319	17.0649	37.7288	34.3086	26.2278	26.475	26.4872	26
CACTCAGTGGTCCTTC-1	11.8283	12.0515	20.456	13.0829	9.33792	9.94303	11.4009	11.3009	11.3199	12
CACTCATCACGTTACG-1	4.62485	4.31537	3.90059	10.2485	5.69476	6.04942	4.67613	4.74546	4.7135	2
CACTCGGCGTATCGGC-1	16.2325	16.2586	15.6889	20.558	12.5636	13.7911	17.2977	17.3133	17.1892	28
CACTGGATCGATACGA-1	16.2027	14.4252	22.8152	27.3649	8.63681	9.91772	16.3097	15.7696	15.7172	22
CACTGGCCAGCCAGAT-1	14.8485	16.2319	14.9339	23.2037	8.78913	10.3114	12.5341	12.4293	12.4548	7
CACTGGCGGTAACACC-1	26.5394	26.2978	26.2863	14.2511	36.4774	33.5418	28.6479	28.8604	28.9144	19
CACTGGTGAGACGCTT-1	6.56148	6.67354	5.95589	11.0472	5.33606	6.04664	6.2626	6.32008	6.15889	5
CACTGGTGAGTTATCG-1	5.6814	6.64005	5.28586	9.27768	5.29923	6.12258	5.24196	5.19199	5.18369	2
CACTGGTGGCGTCGTT-1	24.572	24.2984	23.2997	12.0093	36.1168	32.6559	25.1237	25.1913	25.299	20
CACTTGACATTCAGAA-1	5.39001	4.67462	3.75605	5.5157	3.31385	3.55355	4.4018	4.35696	4.33881	3
CAGAACGTATCGACTT-1	2.59659	4.50109	2.81658	6.95093	3.39084	3.44548	1.86527	1.85534	1.85504	0
CAGAAGATTAGAATGG-1	13.4326	12.6962	18.3838	16.7552	10.5996	11.9868	12.8191	12.7354	12.7515	17
CAGAAGTCGCGGTTAT-1	8.74522	8.71329	8.12993	6.74948	6.93439	7.36444	8.77922	8.77354	8.77737	3
CAGAATTCTTGAACCA-1	5.16759	5.12725	4.73698	9.3028	5.94124	5.78809	4.99876	5.02875	4.97181	1
CAGACAGTCGGATCTG-1	11.2624	10.717	8.28485	6.65855	3.74679	4.23584	8.97338	9.06714	8.85788	9
CAGACGAATGAGGAAC-1	4.10336	4.00586	3.49946	4.63504	3.99509	4.22614	3.8912	3.89531	3.90607	2
CAGACGATACAGATCG-1	32.5554	29.8244	29.4161	14.2978	32.4928	28.4951	30.5392	30.589	30.6955	28
CAGACGCACTACTGAC-1	19.2089	17.5679	15.8979	37.5806	14.6711	18.2255	19.7544	19.1206	19.0434	41
CAGACGCAGTAGGTCT-1	5.80603	6.17434	4.39093	7.70536	3.6666	3.88073	4.62148	4.61354	4.5535	5
CAGAGCAATGGCTTCT-1	22.7102	22.6462	22.7254	15.9978	35.6754	33.1796	24.3071	24.4376	24.5594	19
CAGAGCTTGTACTCGC-1	7.17762	6.63467	7.81817	14.2106	6.30398	7.02135	6.97554	6.87108	6.88946	7
CAGAGGCACTTAAGTC-1	5.93278	7.14661	6.08829	10.9595	4.58329	4.83086	5.07689	5.09619	5.07	3
CAGAGGCGAATTGCCA-1	15.4197	17.1131	14.406	11.3593	17.2535	16.3655	15.7466	15.9065	15.8647	10
CAGAGTCAATCCGCTG-1	21.4754	22.3466	19.6166	30.7427	15.5335	16.9987	20.2691	20.0475	20.0194	19
CAGAGTCATGTACAGG-1	11.9223	9.35205	11.6463	11.5605	5.36627	6.18071	9.65776	9.52394	9.46028	28
CAGATACAGCACTCGT-1	34.8133	36.1965	36.376	18.7811	45.5334	44.7958	38.8674	39.1881	39.3129	24
CAGATTATCATAACGC-1	12.7603	13.0567	14.7652	14.8572	7.45084	8.29198	11.3832	11.2324	11.2017	6
CAGATTCCGTATGCGA-1	9.56963	8.43122	13.4849	9.04208	4.2778	5.18028	7.9342	7.89723	7.79224	12
CAGATTCGAACAGGTG-1	19.7671	19.7951	19.1331	19.8406	22.8735	23.1111	20.5623	20.5917	20.6417	15
CAGATTGCCTGTAAGT-1	11.7656	11.0647	14.3867	18.7716	7.6423	8.50989	10.2424	9.9679	10.0253	15
CAGCACGCTAATCAGA-1	30.1917	29.1391	28.4313	25.5077	25.4671	26.0174	31.0571	31.2712	31.2141	26
CAGCATAGACTAGGCA-1	9.41908	9.04331	8.6739	12.0837	10.3714	10.2265	9.60501	9.6939	9.63974	11
CAGCATCCTCGCCACT-1	11.6343	10.8911	10.6557	12.8269	10.4443	11.4893	11.9326	11.9223	11.8872	12
CAGCCAACGATAGCTT-1	9.59856	9.58401	9.34481	9.6983	13.4569	14.0152	9.73175	9.71312	9.77832	8
CAGCCACGGCTCTACG-1	25.0285	23.4505	24.6153	17.1111	11.3594	13.5721	24.9484	24.7706	24.7619	15
CAGCCAGTCCTGTCGG-1	9.17108	10.954	7.18289	8.08877	3.36519	3.54907	6.5018	6.42878	6.43472	2
CAGCCATGTCTGCCGT-1	27.1885	25.8942	23.8854	30.5424	24.0832	25.508	27.7675	27.8473	27.8605	21
CAGCCTCGTGGCTCAC-1	13.7035	15.1779	13.6746	14.034	14.055	14.9739	13.9002	13.9204	14.0056	9
CAGCCTGGTTGAACTA-1	31.6455	32.0959	31.5252	19.7656	41.7936	39.2007	34.3037	34.686	34.6642	25
CAGCGATAACTGAACC-1	36.7908	36.679	28.2313	38.0211	18.5682	23.9462	34.7345	34.1561	34.0815	40
CAGCGATAATGCGATT-1	33.8488	32.5949	33.2188	23.9881	43.8208	41.5464	36.227	36.3136	36.3811	18
CAGCTCACGCACTAGA-1	1.81695	1.43998	1.01247	2.76341	1.86375	1.99962	1.26389	1.31749	1.29205	1
CAGCTCCTCGGATTCT-1	9.97378	12.2928	8.40914	9.95643	4.06632	4.67534	7.52849	7.45098	7.48283	6
CAGCTCCTTAGGTAAG-1	29.3909	29.5164	28.6716	15.5643	33.756	29.1813	31.7083	31.8589	32.0247	30
CAGCTGCCATAACCAG-1	3.03982	2.7585	2.46265	5.70932	3.70717	3.6749	2.7825	2.82794	2.77313	2
CAGCTGGATGCGGCTA-1	25.2978	27.5333	26.2396	19.2459	29.414	29.871	27.0183	27.2193	27.2203	19
CAGCTGGCGATAAGTG-1	33.7531	35.6193	33.8567	24.7536	44.9045	42.2924	36.6465	36.916	36.9504	28
CAGCTTCACTACCGTG-1	25.2906	25.7823	26.6503	20.306	40.9398	37.069	28.6624	28.9205	28.8917	25
CAGCTTCTCCGCTCTT-1	17.5332	17.1996	16.1933	15.9441	20.0857	19.7764	19.8479	19.9576	19.9071	28
CAGCTTGGTTCGGTCG-1	1.10787	0.91982	0.755243	2.29373	1.65679	1.75669	0.910466	0.925522	0.919181	0
CAGGACAGAAGGCTGG-1	2.22153	1.65585	1.31367	2.05432	2.05168	2.18009	1.58512	1.73393	1.64813	1
CAGGACATGGTAATGC-1	10.3959	12.1305	9.12391	9.35811	4.05747	4.72454	7.41995	7.36767	7.37387	4
CAGGAGCGTATCGCAT-1	15.6252	15.2576	14.9726	17.144	14.1934	15.847	16.1471	16.1561	16.1058	15
CAGGCCAACAGCGAGT-1	19.829	18.3393	17.6375	17.626	18.72	19.5035	20.4213	20.3786	20.4373	30
CAGGCCAACGGTCGTA-1	13.8855	13.7673	11.1411	27.4308	9.40092	10.8284	14.1415	13.7471	13.6022	21
CAGGCCGTATCTGTTA-1	14.4522	13.8885	11.9004	28.2753	8.57721	9.80055	14.2925	13.9455	13.9887	26
CAGGCGAGGTCTTGGA-1	3.10815	2.69528	2.2499	4.88817	3.09994	3.18434	2.61997	2.72063	2.6514	1
CAGTAATATCACTACG-1	16.9087	16.8885	17.1086	12.2708	22.2864	21.737	18.5368	18.591	18.6885	27
CAGTACAGTTGTGGAA-1	5.30511	4.94468	3.85246	4.21144	3.37866	3.62862	4.11724	4.15594	4.09603	1
CAGTAGATTGACGGAT-1	4.734	4.65197	4.28859	7.02552	4.09474	4.18009	4.05111	4.0568	4.04362	4
CAGTAGCACTACATTG-1	20.7916	19.9045	19.5549	34.6786	18.5247	21.8674	21.6574	21.3928	21.3106	33
CAGTATACTGCAGCAA-1	21.5337	22.4673	25.2191	21.3666	25.2621	24.4863	21.7761	21.8079	21.892	21
CAGTATCTTACACTAA-1	1.02744	0.776845	0.62737	2.27655	1.59054	1.61617	0.764997	0.775695	0.761099	1
CAGTATGCGTGGCGCT-1	8.49135	11.3741	8.65303	8.91962	3.70309	4.24502	6.2267	6.2497	6.2334	6
CAGTCAGCCGATCCGG-1	10.5427	9.1948	8.35565	9.81802	6.44247	6.86931	9.38345	9.36577	9.23778	17
CAGTCTGGACAATCTA-1	32.3414	30.9799	30.3496	23.6808	44.926	41.4978	34.1204	34.3354	34.5064	22
CAGTCTGGTAATCTAC-1	3.49547	4.39482	3.34513	9.05131	4.25031	4.33018	2.99149	2.98723	2.97904	1
CAGTCTGTGGCGCTGC-1	27.6707	27.4352	27.1616	27.8091	30.6209	32.5995	30.4354	30.37	30.3728	25
CAGTGAAGATACATAA-1	2.58983	2.13927	1.84299	7.44645	3.35005	3.27676	2.22165	2.22333	2.21119	1
CAGTGCCTTGCGGTCT-1	15.398	15.1826	18.5363	17.2931	13.6445	13.7021	15.1138	15.0477	15.0777	10
CAGTTGCAACCGAGAT-1	37.7969	31.2052	29.483	19.2341	47.1748	37.5823	37.6853	38.1377	38.3379	38
CAGTTGCACGGACAGG-1	32.6814	34.3901	33.998	21.4526	46.2522	42.2344	36.209	36.5342	36.6029	23
CAGTTGCGACTTCTCG-1	3.00794	2.50855	1.95155	2.95269	2.54767	2.62803	2.35753	2.40625	2.34169	3
CAGTTGCTCACGTGTC-1	13.3187	11.5278	15.505	20.9394	7.7175	8.94966	12.8491	12.6736	12.5424	37
CATAAGTCTTCGAGTT-1	8.04001	7.88756	8.53414	13.2723	8.00487	8.79471	7.72408	7.69114	7.70313	1
CATACAATGAGTAGCT-1	2.44943	2.41537	1.87981	6.27422	3.18819	3.38383	1.9099	1.91546	1.91123	2
CATACCTACCGAAGGA-1	51.7908	50.0083	50.1013	49.2292	35.126	42.4724	54.0912	54.1427	54.239	21
CATACCTCGATTGTTC-1	4.16821	4.06002	4.60625	7.76075	3.61758	3.67291	3.52725	3.58176	3.53538	2
CATAGAACATTGAACA-1	14.1356	13.5189	16.8299	23.3754	7.26363	8.35174	14.0205	13.7343	13.5364	6
CATAGACGAGGTATTA-1	24.7255	25.9436	24.7355	19.2528	23.9426	25.2483	27.7653	27.7704	27.93	25
CATAGCTTGACAACGG-1	24.6	24.0008	23.5501	27.3979	26.9547	28.6899	26.4203	26.3536	26.2753	34
CATATCAGACTATCCA-1	26.087	26.2592	25.3386	16.5454	27.4104	26.0348	26.2357	26.3592	26.2981	32
CATATCCGTTCACCTC-1	20.2798	21.1143	20.8754	13.7135	29.7804	29.0498	21.9999	22.2189	22.2066	22
CATATTCATCCGCATT-1	4.52836	3.6	4.56225	5.26971	2.85438	3.29381	3.28698	3.38938	3.31204	4
CATATTCTTGTCGTAA-1	9.8923	9.08544	8.87457	10.0154	7.27932	7.77583	9.65193	9.67286	9.56594	20
CATCAACATAACCGAT-1	30.507	30.8324	28.8107	22.6948	28.6029	27.8249	32.147	32.325	32.3892	22
CATCAGAAGGCTTCGG-1	23.4996	23.1422	22.0047	22.1656	21.7781	23.0095	25.0735	25.1394	25.0409	22
CATCAGATACTAATCG-1	19.3574	16.33	15.2518	24.9313	16.6614	17.7479	18.8151	18.8934	18.9285	26
CATCAGGTAGGACCGT-1	29.9856	29.737	30.3128	17.5647	47.8409	42.9792	32.6218	32.9153	32.9732	25
CATCAGGTGCCTGATA-1	5.86488	5.12331	8.55834	8.02812	4.08721	4.79812	5.2426	5.21505	5.19863	2
CATCAGTAATCAGACA-1	7.17108	5.91401	6.42385	5.91764	4.08512	4.19489	5.17298	5.21943	5.12864	11
CATCCGAAGCGTATGG-1	17.3288	15.8057	14.3864	26.2465	10.6249	12.5486	17.5292	17.0756	17.0406	28
CATCCGCCTAAGGAAC-1	12.9592	13.6796	10.9061	25.7317	9.96212	11.0644	10.8653	10.7514	10.702	6
CATCCGGTACCAACGA-1	33.4061	35.5301	31.986	18.1607	35.3375	33.4902	36.126	36.4224	36.5007	28
CATCCGTGCGGTCTAC-1	1.40605	1.11255	0.894519	2.46043	1.81971	1.77655	1.10278	1.13324	1.09531	0
CATCCGTGGTCGTAAG-1	10.7697	11.9153	9.80896	13.6765	8.72093	10.0453	10.065	10.0508	10.0662	7
CATCCTGGTACCTGCT-1	20.2743	19.9079	19.6098	16.3338	22.5785	22.6977	21.426	21.4894	21.5915	7
CATCCTTCGACTAAGT-1	35.6821	36.3254	36.3432	18.9452	56.7864	49.697	38.8504	39.2018	39.234	21
CATCGCGGTCGGTGCG-1	2.86925	2.45564	2.16766	3.94034	2.51921	2.68791	2.34137	2.40383	2.34996	3
CATCGGATACGCACAG-1	26.0551	25.2175	26.4028	34.2966	27.3811	29.9765	28.4922	28.3355	28.3466	33
CATCGGATCCTACCTG-1	26.8691	31.6822	26.2261	17.4427	24.6627	25.6693	27.8009	27.8839	27.9256	31
CATCGGCCTGCATATC-1	1.91316	1.74436	1.65664	2.86742	3.48123	3.38038	1.8588	1.85744	1.85301	0
CATCGGTAGCGTCCGA-1	14.386	14.4875	15.6521	21.2511	16.5312	17.7206	15.1907	15.1655	15.1388	15
CATCTTACTTGCACTC-1	9.51466	8.01245	14.8895	9.01924	5.24151	5.81282	7.80306	7.77289	7.74059	4
CATGATAGGCCATGAG-1	14.8813	17.9504	14.1441	26.8921	10.7166	11.4411	12.2848	12.123	12.129	10
CATGATGCATGTGCTA-1	4.39749	4.06501	3.07809	9.67329	3.43058	3.27588	3.69186	3.69309	3.69371	1
CATGCACGCCGACGGA-1	6.55023	5.60531	5.80958	5.45246	4.15797	4.34675	5.03473	5.04242	5.01292	5
CATGCAGAAGTCAGGA-1	15.3074	13.9292	17.576	15.8626	5.87555	6.88808	12.9915	12.6866	12.7043	10
CATGCAGGTAGTTGTA-1	21.4122	20.7669	20.151	16.6796	21.0803	21.5717	23.9402	24.0625	24.0575	15
CATGCATATGACGTCG-1	16.3581	14.7858	13.3717	24.1579	7.64032	8.5968	16.1222	15.6454	15.6118	2
CATGCATATTCTGCCT-1	5.03837	4.37645	4.30721	8.76952	5.70736	5.86997	4.9866	4.956	4.92795	3
CATGCGGCCGGAATTC-1	21.0956	20.492	21.3777	22.0808	10.5457	12.7755	19.3822	19.1015	19.1538	8
CATGCTCATCTGAACG-1	14.6956	17.9449	17.2981	14.2361	5.39571	6.15723	11.175	11.1193	11.0657	12
CATGGCTACTGTACGT-1	2.66575	3.71168	2.44726	5.92253	3.17648	3.52377	2.25386	2.26574	2.23136	3
CATGGTGAGGCAGCAT-1	20.4392	19.1719	19.9852	21.3891	10.2003	12.1742	20.1548	19.8922	19.927	34
CATGTCCACCTGCGTC-1	11.5299	11.268	10.8535	17.4634	10.9275	11.3088	11.0823	11.0881	11.0962	10
CATGTTACCGAAGGCG-1	6.71405	5.68804	6.24474	6.11418	3.55126	3.92635	5.72795	5.74915	5.77924	5
CATGTTATTGATGCAG-1	23.2041	23.298	23.3985	17.4531	31.3726	31.0383	25.2396	25.458	25.6255	26
CATGTTGAGCCGGAAC-1	33.6023	32.0461	33.9619	49.5383	20.166	27.173	36.2403	35.5095	35.3991	20
CATTAACTAATCGCGT-1	15.801	15.3793	13.7648	34.9577	12.1625	13.843	16.6533	16.4134	16.2785	57
CATTAACTATTGTTCC-1	6.39144	5.61758	7.81138	10.4992	4.87137	5.2172	5.62597	5.6147	5.52098	10
CATTAGGATAGTGAAT-1	19.5436	18.0692	18.66	40.5535	10.5965	12.9664	21.6669	20.8202	20.5434	61
CATTAGGCAATGGTTA-1	3.38188	3.36466	2.86976	4.76276	4.1557	3.99221	3.09633	3.12101	3.09404	0
CATTCTCCAGTCACCA-1	4.63204	4.60893	4.58589	8.79662	4.22053	4.49744	4.25621	4.27975	4.25634	7
CATTCTGTGCATGCTC-1	32.7124	27.5562	25.8871	14.2559	35.0442	29.652	29.3461	29.4996	29.5061	26
CATTGCAGCGAAGACC-1	38.2448	38.0899	37.7514	23.5798	42.5159	43.911	40.9117	41.045	41.2038	27
CATTGCGTGCCACCTT-1	13.9938	15.9997	12.9809	19.793	9.48802	10.9923	12.6768	12.5219	12.5913	5
CATTGCTATGTTAGCT-1	5.07396	6.34598	4.58048	9.12104	4.97383	5.27596	4.32479	4.36177	4.28681	5
CATTGTCGGTCGCTAG-1	32.6184	32.5568	33.2426	26.1689	43.6693	41.6004	35.6098	35.6566	35.7915	26
CCAACAGGAACACGGT-1	22.0728	23.7678	21.4456	19.3024	19.1954	20.8673	22.3598	22.4467	22.4149	17
CCAACTGGAGATTCAT-1	26.8987	27.2045	26.1796	15.5544	34.2285	30.2819	29.5149	29.7426	29.8546	24
CCAACTTGCCACCGTA-1	4.00643	4.0657	3.2446	4.44349	3.99577	4.06122	3.49812	3.52867	3.48728	1
CCAACTTGCGTTAACC-1	25.5399	26.6558	25.7777	26.0274	30.3472	29.6005	27.4778	27.508	27.548	25
CCAAGCCTGTATTAAT-1	2.08424	1.70766	1.18056	3.21954	2.36733	2.32638	1.39648	1.45247	1.42588	1
CCAAGCTGGCCATTGC-1	11.5373	10.4686	14.7797	19.4635	8.10216	8.88347	11.2881	11.0639	11.0509	21
CCAATACCAACACGCC-1	4.23156	3.85696	6.80005	5.81535	3.47731	4.1302	3.82831	3.80664	3.80218	2
CCAATATTAGTGCGTT-1	14.2935	14.6664	13.6772	18.1793	17.2292	15.7443	14.601	14.551	14.6144	10
CCAATCTAACGTGACG-1	42.9231	45.3578	39.181	54.2237	33.666	38.1248	44.3596	44.2892	44.6306	28
CCAATCTTGCCTATGG-1	3.67239	3.1929	2.64369	4.07469	2.76275	2.89824	2.94509	2.97075	2.9453	2
CCAATTATGACACTGG-1	3.35277	3.2969	5.08866	7.4187	3.23753	3.31286	2.75398	2.75889	2.74665	4
CCACAACCAGCAGGTG-1	86.9872	78.6153	73.4698	28.7546	58.3846	58.396	90.8446	91.4334	92.1441	25
CCACAGGAAGATGTGC-1	31.2707	30.0071	29.4312	17.6429	37.8013	33.5561	34.658	34.8629	35.0321	20
CCACATGGCGACGTCT-1	10.8467	10.159	12.467	14.219	7.63898	8.30664	10.8411	10.7456	10.6778	21
CCACGAACGCTGCCGC-1	10.1003	9.32023	11.5462	9.2739	5.67838	6.16663	8.7376	8.70995	8.68802	4
CCACGATCCTAATCCG-1	35.2773	51.5566	31.9205	58.5936	15.067	19.1237	28.239	27.6552	27.7358	15
CCACGCCTGGAGAAGT-1	0.0370367	0.0375267	0.030514	0.27186	0.182615	0.149719	0.0323666	0.0223927	0.0268322	21
CCACGGCTGGCAACCT-1	27.4534	28.6155	26.822	28.4026	24.6124	25.9213	29.4916	29.538	29.6558	27
CCACGGTACACCAACC-1	5.4788	5.84522	4.78519	8.3957	6.90767	7.22507	4.74711	4.75391	4.7319	1
CCACGTCGGTCGCTTC-1	5.8641	5.25197	5.25981	6.7575	4.68212	5.13806	5.12772	5.19434	5.11987	4
CCACGTGCCACCTCAA-1	9.49135	13.6128	10.7501	12.6761	5.06658	5.53335	7.30568	7.20143	7.21019	4
CCACGTGGACTGCGGT-1	6.16274	5.59805	5.15596	10.1348	6.46332	6.83051	5.68095	5.68892	5.67754	1
CCACTAATCACCGGTA-1	29.5366	29.7592	29.6328	21.1786	30.8725	31.9948	31.5373	31.7078	31.8269	22
CCACTCCAGCACCTAC-1	31.2408	32.3524	31.3987	21.1572	41.7763	37.5742	33.3621	33.4879	33.5357	23
CCAGAACCGTGCATCC-1	4.94298	4.7331	4.03763	5.85043	4.3381	4.81559	4.50915	4.58625	4.50257	3
CCAGACAATATCGTTA-1	7.50843	6.70416	5.49871	5.51243	3.1662	3.67678	6.13337	6.1491	6.11453	8
CCAGACAGAACCTAAG-1	7.39491	6.38695	9.11498	7.53473	3.68877	4.02362	6.67557	6.65834	6.60716	7
CCAGACATCGGCACGC-1	39.2208	39.6803	39.4477	17.6544	46.6229	44.9528	41.8012	42.213	42.2655	25
CCAGACCAGCGGCAAG-1	1.42329	1.2415	0.929876	2.07213	2.05266	1.98858	1.15309	1.23759	1.2556	0
CCAGATAGACGAGGTG-1	14.6074	15.4274	14.6762	11.9339	4.90244	5.46125	12.5898	12.4712	12.4243	6
CCAGATGATATGTAGG-1	6.17663	7.6301	7.46042	10.9669	4.75969	5.21641	5.43515	5.45053	5.38939	5
CCAGATTGTAGCCTAC-1	3.12276	4.32417	3.56657	6.91356	3.67608	3.86042	2.40836	2.42393	2.3932	4
CCAGCACTCGACTGAC-1	8.23263	7.99978	8.15651	6.46603	3.55587	4.06008	6.76624	6.86151	6.73402	5
CCAGCAGGTCTTGTTC-1	14.8502	14.0369	11.9238	35.613	12.303	14.6456	16.4061	15.9046	15.791	63
CCAGCATCTACCGCTT-1	0.0557485	0.0464223	0.0363276	0.283383	0.224157	0.211718	0.0410965	0.0297594	0.0331651	17
CCAGCGGATTCCGCTG-1	4.82225	5.31456	4.25444	8.39308	4.97808	5.58289	4.0822	4.11401	4.07789	1
CCAGGTCCACATCCAT-1	42.455	37.6847	34.5074	14.9741	39.0725	32.2995	36.3407	36.5995	36.7159	21
CCAGGTTACGAGACTG-1	6.5732	7.58539	5.9608	9.23248	4.63376	4.93014	5.41663	5.40647	5.35574	3
CCAGTGTCACAGCGCC-1	16.3671	16.9296	16.4598	18.2678	21.8977	21.2878	16.8677	16.913	16.989	18
CCAGTTGTGATGCAAG-1	33.5334	33.4937	33.7804	30.8352	42.1934	41.4916	37.5787	37.855	37.8171	25
CCATACGGAGCCAAGG-1	31.1146	29.0265	27.7662	19.2931	17.6633	21.2517	32.3153	32.2032	32.3286	30
CCATAGGACCGCCAAC-1	2.92518	2.61193	2.95464	7.27686	3.70717	3.97692	2.7929	2.85689	2.78635	3
CCATAGTATTGTCTGC-1	10.991	10.8993	21.3562	12.5823	4.38379	5.22633	8.96985	8.81158	8.84303	9
CCATCTGTGGCATCGT-1	9.9441	13.5272	10.3422	11.7884	4.92589	5.54692	7.77054	7.77392	7.74844	9
CCATGAGGCTATGCCA-1	5.10248	4.56643	4.1286	10.4003	5.66622	5.93467	4.93461	4.94609	4.85598	9
CCATGGTTCCAATGTC-1	15.2017	14.0055	17.7819	16.6435	8.37001	9.83121	15.0253	14.9057	14.9235	24
CCATTATCGTTACCTT-1	25.8377	26.5822	26.7294	15.2666	48.7012	41.7884	28.8841	29.185	29.165	24
CCATTGGCAATTCTCA-1	14.5053	15.1302	13.5801	17.9385	9.45292	10.4883	13.9764	13.8979	13.8772	7
CCGAAGCCAGGTTCAG-1	19.9369	19.5718	19.4669	21.4544	14.5518	16.8421	20.7553	20.6567	20.6551	23
CCGACAACGTCATCGG-1	6.16369	5.92766	4.54767	5.9626	3.43446	3.77959	5.04608	5.08871	5.00541	3
CCGACAAGACTGTACT-1	5.54838	5.1435	4.84378	5.59045	4.02132	4.81143	5.16012	5.20208	5.15548	3
CCGACAGACTGTGCCT-1	12.9536	14.5646	15.7299	13.6939	5.02414	5.86293	8.90273	8.84413	8.82332	5
CCGAGGATGACTCGTC-1	7.89594	9.94075	7.25472	12.5263	5.32026	6.32573	6.92398	6.88572	6.85826	6
CCGAGTAATACACGAG-1	19.4165	19.0142	17.1185	31.3196	15.7319	17.8544	21.0577	20.6562	20.7176	26
CCGATGGAACATCAGC-1	1.80794	1.53862	1.30108	3.14683	2.30297	2.31156	1.52979	1.54738	1.51733	1
CCGATGGATCCGGCAG-1	5.88651	5.30913	5.66822	8.06364	5.32593	5.68769	5.19697	5.34101	5.22482	3
CCGATTAGCGAGTGTA-1	1.76734	1.55828	1.0921	2.13296	2.01993	1.97361	1.2698	1.28859	1.2706	1
CCGATTCCATAAGAGT-1	3.724	3.52524	2.89865	5.21013	3.13533	3.32536	3.41627	3.53434	3.45713	5
CCGATTCCTCACTACA-1	6.43495	5.54838	7.30136	6.77689	3.88981	4.29954	5.90176	5.94855	5.89272	7
CCGCAAGGAAGGAGGC-1	25.987	27.3296	27.2711	14.2132	44.3565	38.4484	28.1875	28.4124	28.4776	26
CCGCAAGGTACCGTTG-1	2.61803	2.2806	2.08101	4.09631	3.32168	3.36494	2.36921	2.36257	2.36473	2
CCGCAAGTAGCGGACT-1	4.22103	3.85759	3.42035	8.89916	4.84268	5.12866	3.91203	3.91406	3.85721	5
CCGCAATCCGTGGTTG-1	2.61931	2.16712	1.82141	3.54281	2.70259	2.75588	1.93999	2.02934	1.96458	2
CCGCACAACGTGGTCA-1	30.0099	29.1041	28.7706	13.7209	37.2696	32.6355	31.2064	31.3483	31.5031	31
CCGCAGTGATCACTGT-1	27.5215	27.5067	28.5744	11.2005	35.9486	33.2944	29.9135	30.2018	30.2275	24
CCGCATAGTACAGGTT-1	26.342	27.2867	26.9074	20.1026	36.1708	34.9365	29.6267	29.7971	29.8203	25
CCGCATGTAGTTAGAC-1	20.151	20.7203	20.0991	16.6851	30.9821	30.2346	21.6557	21.7194	21.8534	25
CCGCCACTGCGTTGGC-1	18.9919	19.8652	19.4688	13.6878	32.8754	31.1274	20.4165	20.6039	20.6814	18
CCGCCATACTTCACCA-1	18.5827	19.0216	18.3005	14.4531	21.2419	20.8853	19.0476	19.0986	19.1355	21
CCGCGACCGTAGCTAT-1	17.0551	16.8329	16.4443	15.7624	20.7478	21.2828	17.9398	17.8977	17.9672	15
CCGCGAGGTGCGATGG-1	6.59393	9.25143	6.32958	7.20447	4.11181	4.41379	5.30016	5.34159	5.3011	5
CCGCGGCCACAATCGG-1	36.0817	30.5713	29.3463	15.9459	33.5	30.708	33.8038	33.9877	34.1037	28
CCGCGTAAGATTCCTT-1	5.91286	7.62253	5.6788	12.1195	6.33108	6.85735	5.13516	5.12341	5.07961	9
CCGCGTATCGTTGCAG-1	21.6923	21.433	20.513	17.313	25.313	25.6982	23.5548	23.6035	23.6641	12
CCGCGTCGTTGGTCTG-1	9.00134	8.10142	15.3702	14.6055	5.59213	6.59375	7.98621	7.881	7.87751	13
CCGCGTTACCTTGGCG-1	22.4135	25.4035	27.5441	33.4432	10.0391	11.8462	19.7033	19.0578	18.9328	41
CCGCTCAATCTGGAAC-1	29.6432	29.7004	29.8092	18.0518	41.9951	38.4155	32.2725	32.5472	32.5726	23
CCGCTCATACAAGTCA-1	1.29892	1.55236	1.0601	4.81519	2.51651	2.35501	1.01117	1.03719	1.02548	0
CCGCTCGCTAGTCTAA-1	2.00294	2.32222	1.68849	5.27651	2.86166	2.75064	1.55322	1.58548	1.54692	3
CCGCTCTGGATATCGG-1	4.89161	4.7342	4.51454	7.72542	4.39798	4.77907	4.34437	4.33766	4.295	7
CCGCTGTCACCTGCAA-1	13.0957	12.1237	11.4354	20.3906	14.3088	14.5241	12.9499	13.036	12.9747	27
CCGCTGTTGCCATACG-1	2.44156	2.06304	1.8205	3.61649	2.2652	2.50484	2.03541	2.05713	2.02481	1
CCGGAGAAGCTAACCA-1	15.7003	14.5389	14.0137	26.6393	13.7073	14.9241	15.0682	15.0263	14.997	21
CCGGATCACTATGGCC-1	14.5599	14.5835	13.2926	21.8428	17.1635	17.5315	14.8269	14.875	14.7995	24
CCGGATCTCCGAAGCG-1	25.9577	25.62	24.8533	19.5561	27.3961	26.9467	28.9575	29.1742	29.2697	20
CCGGCAATGAAGTGAA-1	28.3902	28.2009	26.758	25.8429	28.7119	29.8584	29.2109	29.2144	29.3224	23
CCGGCATAGGCAAGTG-1	6.04199	5.55487	5.22942	7.07394	5.30912	5.49764	5.60208	5.61639	5.57388	7
CCGGCGAACCGTGCAC-1	12.6412	11.7521	10.6515	25.4853	8.79322	10.3403	12.9722	12.5058	12.384	22
CCGGCGCAGCATGCGA-1	6.79998	7.21511	6.36255	13.4541	5.90113	6.48512	6.62591	6.54798	6.48294	13
CCGGCGCTAAGGATGA-1	19.9946	20.986	19.9835	16.7532	22.8733	25.2554	20.8561	20.8693	20.9101	18
CCGGCGTCCTCATTGT-1	21.9526	21.6499	24.9583	25.2713	16.5591	19.6825	23.0134	22.7708	22.7543	24
CCGGCGTCTTAATAAG-1	3.9781	3.4569	3.27306	5.03681	3.61974	4.00851	3.44429	3.49102	3.44479	4
CCGGTGAAGCGGAGTG-1	16.1231	15.4801	14.2869	21.1397	14.5327	15.2601	16.954	16.9143	16.8536	15
CCGGTGGCAAGCCGTA-1	20.2643	19.9137	19.6212	27.4517	19.7808	21.129	20.3862	20.3341	20.3865	13
CCGTACTGGACGCAGA-1	0.108542	0.0886075	0.090912	0.615938	0.555357	0.448292	0.0911736	0.0937877	0.0897888	15
CCGTATAATCTGGCCG-1	3.27306	2.92408	2.56635	3.65636	3.04296	3.21641	2.87016	2.95773	2.86032	0
CCGTCTTATGGACGAG-1	1.44816	1.25327	1.03267	2.66486	2.33116	2.26274	1.22567	1.25585	1.2409	1
CCGTGAAGGATAACAG-1	7.24755	8.31368	5.80169	8.18547	3.36749	3.77072	5.12375	5.10753	5.09048	3
CCGTGCACATCTGGCA-1	7.70729	7.33202	8.45531	12.1607	6.25638	6.82683	7.51995	7.58074	7.48295	8
CCGTGCTGGCAATATG-1	3.07067	3.61524	2.72365	5.91451	3.39327	3.54077	2.77765	2.75922	2.73404	0
CCGTGGCGTCGGTGCT-1	25.3665	26.9107	25.2362	23.7655	32.018	31.9948	27.4571	27.5744	27.6244	30
CCTAACGCGATTGCAT-1	6.7018	7.39446	5.6555	11.3888	5.1431	5.67044	5.54444	5.57423	5.48602	4
CCTAACTTATGTTGGA-1	29.669	37.349	26.5733	46.2342	14.4438	17.7652	27.5196	27.1165	27.0264	36
CCTAAGCATGCCTTGT-1	7.02335	8.62963	6.78767	8.28109	3.63481	4.13514	5.31824	5.30219	5.28496	5
CCTAATAGCGGACAGA-1	7.75462	6.95116	6.86728	11.3717	7.47524	8.93698	7.70223	7.65298	7.69557	3
CCTAATCAGGCCATTA-1	25.9325	27.2213	27.0995	14.2846	41.7762	39.2116	28.7419	29.0002	29.114	27
CCTAATCCACAAGGAT-1	17.9123	16.284	13.2649	38.9037	11.7905	14.0741	20.1595	19.3206	19.0295	62
CCTAATCGGCAGTCAC-1	16.9199	13.5595	28.4015	14.8407	6.87399	8.24733	13.8282	13.5881	13.5915	19
CCTACACCGACATTAC-1	7.0944	6.81169	6.80829	11.1843	5.58961	6.05835	6.29002	6.30064	6.25421	7
CCTACCACTCCAGTTA-1	6.10741	8.61531	5.94603	9.8229	3.58236	3.86028	4.53848	4.53194	4.52595	4
CCTACCATCGCAGTAT-1	7.99502	7.93769	7.47997	11.8344	7.86333	9.02754	7.52905	7.50693	7.50937	8
CCTACCATGTGATCAC-1	2.85024	3.15404	2.51122	6.00976	4.21805	4.10816	2.46044	2.45465	2.45214	3
CCTACGAGCTGGCCGG-1	5.88454	6.59133	4.6692	6.03819	3.25841	3.64197	4.0572	4.04056	4.02397	3
CCTACGGTAAGACTCG-1	24.5545	24.2756	24.4225	21.2723	28.8729	28.4891	25.9393	25.9427	26.0914	22
CCTAGCCTAGTACCGG-1	6.10712	5.71564	4.83187	10.1953	5.39621	5.73739	5.79578	5.90203	5.78209	6
CCTAGCCTTCATCGGC-1	17.6944	19.6219	15.36	30.0317	13.3864	14.861	15.3318	15.2373	15.2691	10
CCTAGTCAGTCCTTAT-1	15.2368	14.8275	14.9557	17.0301	15.4122	16.8095	15.9386	15.9405	15.8957	14
CCTAGTGAATGTCTGC-1	4.93723	5.15595	4.6998	6.49788	3.68971	3.85239	4.06324	4.12324	4.06583	2
CCTATCTATCAATCGC-1	7.36892	6.02805	5.15951	9.01198	5.00608	5.22701	5.61294	5.62913	5.56934	5
CCTATGATGGTCAATG-1	24.6175	26.3786	23.8045	19.5085	28.765	28.7903	27.5153	27.6519	27.7706	26
CCTATGCCAGCAATCC-1	7.28326	6.75632	7.14294	10.6988	6.00999	6.29318	6.76162	6.69093	6.66846	6
CCTATGCCGTCGGCAC-1	2.91728	3.42955	2.57263	6.61583	3.45667	3.45019	2.3201	2.33358	2.32274	4
CCTATGCCTTCTTGTT-1	3.98208	4.06598	3.70214	4.71938	3.48137	3.48409	3.64084	3.65293	3.61238	0
CCTATGTCGAATAGAA-1	28.6033	26.8998	25.6069	17.0979	21.7042	23.3005	31.2077	31.2613	31.3553	36
CCTATGTCTTACCGGC-1	2.73496	2.22303	1.99436	3.85386	2.7295	2.90402	2.2359	2.24504	2.22755	4
CCTCACAATACAACTG-1	30.7652	30.9537	31.0069	22.3809	43.5127	39.8871	33.5745	33.8295	33.8292	31
CCTCACATGTACCTGG-1	24.3079	26.4184	23.3435	17.0434	27.6168	26.3307	26.7555	27.0178	26.9385	28
CCTCACATGTCTTACT-1	12.3457	11.6981	14.2102	19.1855	6.95337	8.0792	11.1668	11.0749	11.0266	13
CCTCACCTAGTGGCAA-1	14.43	14.0904	12.5741	10.1878	6.07639	6.90068	12.7935	12.7672	12.6998	17
CCTCACGTTACTCGCA-1	10.1864	9.4079	9.13705	11.0111	8.11091	9.49492	9.7042	9.71963	9.64644	9
CCTCACTTCCTTCCGA-1	5.65525	4.77602	4.56648	9.48332	6.18145	6.37427	4.7905	4.81586	4.75514	4
CCTCATGATTATCTGA-1	12.3217	11.6083	10.7882	20.0586	11.36	12.2519	12.7006	12.5565	12.4907	26
CCTCCGAAGCTGTACC-1	16.6192	17.0219	16.7332	17.361	11.3987	12.6084	15.0808	14.9737	14.9807	18
CCTCGATAGAATAGGA-1	6.54796	7.36249	5.06237	7.43603	3.27268	3.73956	4.55331	4.53049	4.53001	3
CCTCGCTTGAAGGTCA-1	24.235	23.9125	22.9937	12.557	32.3329	27.2997	24.858	24.9725	25.0509	35
CCTCGGATCTTGCGGT-1	3.57301	3.18051	2.70911	5.63509	3.19222	3.33553	3.09677	3.1062	3.09447	6
CCTCGGCGCCGATTGA-1	14.2265	13.3088	12.1314	27.438	13.3433	14.321	14.7427	14.434	14.4126	21
CCTCTACCACGTATCG-1	1.68415	1.54268	1.40513	5.16414	2.76573	2.6317	1.56837	1.60217	1.558	0
CCTCTACCGTGATTGG-1	12.0627	10.61	19.5893	11.0738	4.78931	5.5053	10.0071	9.81318	9.79205	10
CCTCTAGCTGGTCCGC-1	2.76845	2.46817	1.97701	3.84844	2.86473	3.02938	2.19458	2.21577	2.21379	1
CCTCTATGTTGCTTAT-1	2.89612	3.14653	2.44943	6.03161	4.09275	4.24552	2.50523	2.53834	2.50118	5
CCTGAAGCAATGCACG-1	20.466	20.5979	20.8128	16.8559	29.9228	29.6168	22.0346	22.1538	22.2151	11
CCTGAAGCGTATAGCA-1	4.96683	5.284	4.28838	8.75077	4.6162	4.74806	4.07639	4.19768	4.02331	5
CCTGAAGTGCATGCAT-1	8.27303	9.5253	8.47508	14.92	8.53249	8.91349	7.68825	7.62814	7.62995	5
CCTGCTCGCCGTCCAG-1	4.418	4.56241	6.20997	6.65537	3.43283	3.99731	3.32294	3.29988	3.29485	1
CCTGGATCTAGAGCCA-1	3.66794	3.30321	3.03041	6.33243	4.55836	4.70667	3.40378	3.7599	3.5199	1
CCTGGATTGCGTAACA-1	14.3311	11.933	11.748	18.7908	6.77474	7.85184	13.7829	13.4565	13.2299	34
CCTGGCATACCTGTCA-1	13.5704	12.3977	12.2686	19.9906	10.8603	12.5032	12.705	12.5591	12.595	20
CCTGGCTTATGGTCTG-1	8.40056	8.05345	9.09434	6.50589	3.33028	3.86377	7.16353	7.11743	7.08164	12
CCTGTCATCCGGTATG-1	13.299	12.5632	17.6644	24.5914	8.99759	10.5356	12.4161	12.1524	12.1583	10
CCTGTCCTCAGTTGTA-1	11.9645	11.2952	12.696	20.1568	7.58714	8.71361	11.3147	11.1919	11.1085	18
CCTGTCGAGTGACAGA-1	16.9742	18.9803	18.7328	27.4236	13.5978	15.7498	17.5715	17.3876	17.3969	21
CCTGTCTGATAGGTGA-1	13.6931	13.5024	19.7889	25.1059	7.86388	9.47629	13.3946	13.1093	13.0609	22
CCTGTCTGCATAGGTC-1	10.4178	9.49067	11.9581	10.1438	4.43759	4.96943	9.01696	8.90046	8.93346	12
CCTGTCTTACAATCCT-1	31.7924	33.7156	33.673	17.0472	46.6335	43.2767	35.2195	35.3882	35.5575	21
CCTTAGATCTGTAATA-1	21.2604	21.8367	21.4653	15.2076	34.0613	32.8583	22.7114	22.7704	22.8893	15
CCTTAGCGTTCGCAGG-1	31.6382	31.4377	32.9199	15.541	54.1388	46.1968	34.5226	34.6858	34.9099	21
CCTTAGTCTGTCACTG-1	5.19355	5.36336	4.70049	8.43333	6.53787	6.96724	4.97773	4.94878	4.97006	2
CCTTAGTGGATCCACG-1	13.2052	13.5037	12.0783	13.1582	15.4999	15.3199	13.6444	13.8134	13.789	28
CCTTAGTTATACCAGA-1	18.2279	18.3807	18.215	13.4985	29.9591	27.3637	19.5125	19.5632	19.6885	19
CCTTATAGGCGAATAC-1	18.4586	20.4771	18.0696	24.0691	20.0592	20.1968	19.202	19.2383	19.3828	19
CCTTATGAGGCGTTCC-1	17.6404	17.4049	16.4204	24.9312	22.0723	22.2853	18.7806	18.6852	18.6704	24
CCTTCACCGACGGACA-1	32.6194	33.7227	33.3653	18.2479	52.4069	48.2266	35.3767	35.5651	35.7299	20
CCTTCATAGTACTTCA-1	12.6332	12.8371	11.9894	15.994	15.753	17.5085	12.5628	12.5517	12.5534	17
CCTTCCAACCTTCAGA-1	8.94184	9.98482	8.79005	12.0858	8.90267	8.6177	8.56876	8.57466	8.56361	8
CCTTCCACTGCCTAAG-1	13.5199	12.467	11.6833	27.7794	12.2601	13.4713	13.7046	13.4987	13.3996	31
CCTTCCGCTCCGGCAT-1	5.44372	5.24598	4.66475	9.30723	5.49206	5.84847	5.11278	5.12517	5.05513	6
CCTTGTCTTACGGTTC-1	2.26824	2.83256	1.92559	6.17589	3.28711	3.25118	1.85355	1.85433	1.85004	0
CCTTGTGATGGTCTAG-1	5.25459	4.49785	3.81043	7.84152	3.44	3.7095	4.29932	4.31747	4.25196	3
CGAACCAGAAGTCTGG-1	8.26552	7.9137	8.82933	8.46454	3.69909	4.40054	6.80606	6.73728	6.74044	3
CGAACGTGAAGTCCAA-1	3.38741	4.74379	3.11494	7.30234	3.59203	3.50655	2.19191	2.27104	2.19365	0
CGAACTACAGATGTAA-1	11.1445	11.2456	11.1446	22.6619	8.59486	9.52523	11.5235	11.3026	11.2108	15
CGAAGACCGCCAGGCG-1	14.3703	12.7975	12.6077	20.2489	9.2611	10.8695	13.3206	13.0803	13.0685	21
CGAAGAGCAGATGATT-1	6.43786	5.6682	4.90349	10.1642	4.5824	4.9703	5.86963	5.98935	5.9629	5
CGAAGAGCTCGTTCTA-1	16.7912	17.1104	16.0968	18.0207	30.0563	28.3622	17.9363	18.1145	18.1193	16
CGAAGATCCGAAGGCA-1	2.58671	3.37325	2.1855	6.20415	3.49071	3.33844	1.91077	1.92287	1.91615	6
CGAAGTCGTTGGCTCG-1	25.691	24.5807	24.3616	20.5763	32.2336	31.6269	26.8066	26.9937	27.0308	27
CGAATCCTGATAGGTG-1	23.9739	23.6724	23.4663	18.8609	20.1299	21.1124	24.7734	24.6995	24.7984	22
CGAATGGACCGTCTTG-1	4.44219	3.98625	3.3979	4.73464	3.50314	3.86979	3.76588	3.82392	3.75397	5
CGAATTAAGTGGACTA-1	15.7725	15.138	13.4844	14.7284	16.6591	17.2364	16.2822	16.3472	16.297	23
CGAATTACTGCTCCGG-1	2.56465	2.18197	1.6809	3.19732	2.2264	2.32353	2.02161	2.03252	1.97885	3
CGACAAGCACTCAGCC-1	31.7056	32.2968	33.1084	20.0707	47.3192	43.8453	34.9775	35.2361	35.3552	20
CGACAAGTACTCCTTA-1	24.9844	24.6433	22.7072	18.0187	26.2856	24.8851	27.1928	27.4006	27.5032	9
CGACAATCATACGCAC-1	13.657	13.288	12.5535	17.3349	13.178	14.4517	13.7405	13.7019	13.694	8
CGACAATTATTCTGTC-1	14.8327	13.0447	16.6785	22.8656	7.4051	8.72549	13.1554	12.8692	12.8052	27
CGACAATTCGTCATGT-1	29.7435	31.0334	28.9056	18.8297	30.3915	30.0003	32.891	33.1227	33.1344	36
CGACATTGTATGGAGG-1	27.1877	25.4701	25.4796	14.9027	25.7811	27.6619	27.6449	27.6967	27.9549	18
CGACCAGAACTGTCAT-1	39.3464	38.894	38.983	22.1712	52.5522	48.7508	42.1475	42.4285	42.6956	26
CGACCAGAAGGATCCG-1	12.3568	10.211	25.0172	12.1448	4.69691	5.49688	10.4859	10.257	10.2206	9
CGACCAGATTCAGTGA-1	4.35298	6.75462	4.31326	8.32594	3.95552	4.1822	3.30222	3.34771	3.3031	0
CGACCAGCCTTGATTA-1	9.85132	9.21856	9.5931	6.85321	4.69642	5.21003	8.67685	8.73805	8.60891	3
CGACCTATACTGACGT-1	19.04	19.2061	18.8806	16.06	23.2734	22.9696	20.0253	20.1426	20.1671	23
CGACCTATCTCGCAAG-1	16.6337	14.6037	14.4542	9.68392	6.57485	7.31983	13.4311	13.3125	13.2665	7
CGACCTGCATCTGCAT-1	22.019	20.8837	20.4203	23.9629	20.0067	21.6635	21.8424	21.7776	21.8655	28
CGACCTTGGCGTTCTA-1	8.72209	8.94075	9.76932	14.336	8.03501	8.4603	8.4369	8.31369	8.32615	11
CGACGCAACATGGCGA-1	1.9424	1.70275	1.29854	2.52844	2.07047	2.11475	1.50556	1.52307	1.50045	2
CGACGCAGCCTTAGTC-1	12.5467	11.9741	9.76434	6.4129	5.41162	5.87646	11.3768	11.4205	11.4002	8
CGACGCCAAGGTGCAA-1	44.3286	45.2027	46.0647	18.5066	58.3689	54.7474	48.2223	48.5965	48.9783	30
CGACGCCAGAGGAACT-1	18.275	17.3325	16.3692	14.844	18.8509	17.5863	18.7946	18.7164	18.7592	33
CGACGCCGGAGTTGAG-1	8.88928	9.10638	9.61981	8.57533	4.98472	5.7856	7.8149	7.8218	7.75333	7
CGACGCTCCGCACGTG-1	4.74864	4.56217	3.9028	7.09691	5.16459	5.26527	4.31518	4.39603	4.37958	13
CGACTAAGCGGCAGAC-1	8.27753	7.1058	10.7202	8.32343	5.12188	5.63911	6.77371	6.74768	6.69145	10
CGACTAATCGGCTCCT-1	17.5643	17.7804	17.2699	12.8816	17.9428	17.4732	18.6773	18.671	18.6697	24
CGACTAATGTTAGGCT-1	16.9746	15.5309	13.8376	18.3078	10.4373	11.7558	17.5283	17.4767	17.282	50
CGACTAGGAGATAAGC-1	5.05642	6.28789	4.08323	6.51152	3.80532	3.83449	3.83894	3.88193	3.82636	4
CGACTAGGTCCTTAAC-1	4.24744	4.65925	3.60191	10.1662	4.42168	4.81794	3.89764	3.89244	3.83576	7
CGACTATCAAGCCGAC-1	22.0915	20.9446	20.6451	30.3163	21.9186	24.5198	22.2383	22.1379	22.2252	27
CGACTATTGGTACTAT-1	27.1287	25.1585	24.4591	18.3095	31.2399	28.1295	28.0271	28.2656	28.2355	25
CGACTGAACGAATGCT-1	6.8805	7.0934	5.58565	5.81127	3.85423	3.94668	6.25287	6.19281	6.21035	4
CGACTTAGCGCTATCT-1	29.2489	29.7401	27.1707	15.6542	34.2793	31.572	31.929	32.1624	32.1061	36
CGACTTCACTCGGCAT-1	13.3878	12.2463	12.3481	21.5214	7.57941	8.89556	14.2489	13.8973	13.7513	34
CGACTTCGCAAGCGGT-1	34.9516	35.1807	34.7992	22.3262	39.7966	40.3852	36.5326	36.6259	36.8214	18
CGAGATGCGGTATGCG-1	2.13571	2.26626	1.796	5.19368	2.97107	2.98032	1.87355	1.89662	1.86336	2
CGAGCCTGCAAGGTTA-1	21.6051	20.4175	20.6658	25.7311	19.3581	21.5348	22.1936	22.0132	22.121	19
CGAGCGAGCCACGCTA-1	41.9442	40.2175	41.3674	14.1033	50.9042	46.5372	43.0035	43.507	43.7078	22
CGAGCGTATGCCAGCG-1	9.62453	10.0856	8.66013	7.43747	14.1932	13.1118	9.81308	9.81934	9.80248	3
CGAGCGTGCATTGTGG-1	9.17242	10.2373	9.0206	10.2266	4.98089	5.4737	7.46429	7.43578	7.35118	9
CGAGCGTGGACTGGAA-1	24.0975	23.3381	22.5378	20.2771	14.7444	16.7904	23.3757	23.3043	23.3559	14
CGAGCTATGTCCTCGC-1	26.1001	27.1525	34.5187	36.2083	9.44116	12.1979	24.2229	23.2635	23.2882	33
CGAGCTTAGAATACCT-1	2.22076	2.28234	2.10064	3.6541	4.19616	4.11881	2.23123	2.23587	2.23159	1
CGAGGAACGCTGTCCA-1	19.244	19.6892	18.4858	24.1241	25.7094	25.7368	20.4285	20.5424	20.5187	21
CGAGGAAGACTTAGAT-1	7.53358	7.5294	9.26856	9.87203	4.58378	5.10653	6.50207	6.48185	6.39944	5
CGAGGAAGGCAGAAGG-1	26.5868	26.1013	24.5449	31.0945	22.6088	24.7893	28.5854	28.5183	28.5225	20
CGAGGACGTAATAGGC-1	30.9931	33.8228	30.0036	18.422	31.199	31.1464	34.9777	35.14	35.2445	35
CGAGGAGCATGCTATG-1	7.30488	6.43695	7.1704	8.98233	4.83289	5.25819	6.47159	6.46433	6.41461	10
CGAGGAGCGTTCGTTA-1	5.64493	5.86	4.46033	6.90421	3.9939	4.59896	4.91896	4.90656	4.8408	2
CGAGGAGTCTAAGGAT-1	13.6691	12.4854	12.4272	14.1474	5.43376	6.29529	11.4987	11.3246	11.2817	9
CGAGGATTCGATCATA-1	4.81881	4.4905	3.37252	4.25405	3.08162	3.24217	3.80284	3.8591	3.77591	5
CGAGGCATCCAAGTCC-1	36.0861	36.849	36.6862	26.9063	52.5359	47.8215	39.8811	40.2263	40.3008	29
CGAGTCAACAATCTGG-1	54.2624	50.0795	50.4934	21.4248	49.1005	44.9543	54.1515	54.6577	54.7905	35
CGAGTCACTCATAGAT-1	6.00434	5.87242	5.18264	9.88687	5.74154	5.9728	5.82441	5.79105	5.7677	10
CGAGTCATCCGCACCA-1	9.54476	9.61932	9.861	13.8184	5.78492	6.58909	8.35652	8.24017	8.24578	5
CGAGTCCATGTCAACA-1	5.72915	6.34706	5.99518	8.15267	4.6445	5.14695	4.73416	4.70403	4.7186	4
CGAGTCCGTTGGAACT-1	34.0688	34.6462	34.831	16.781	43.5332	40.7786	37.4694	37.8806	38.0614	26
CGAGTCTTGTACTGCC-1	20.8716	20.8936	19.4861	15.9496	19.4749	20.5766	22.7435	22.7942	22.788	28
CGAGTGCGGCTCGTGG-1	8.87369	9.35603	7.62572	17.6919	8.4499	9.26352	7.83904	7.71333	7.72626	9
CGATAACTCCTTATGC-1	13.4607	12.3043	9.92586	30.2912	9.41422	10.181	14.6653	14.1559	13.9398	41
CGATAAGAATTCCAGT-1	14.4791	15.3318	15.3601	27.1571	11.2109	12.4531	13.0324	12.8536	12.8665	11
CGATAAGGATAGGCAA-1	11.7085	12.3622	11.1817	15.2472	8.75491	10.1406	10.6808	10.5746	10.5671	10
CGATAAGGTGCCTGAC-1	7.2563	7.28562	5.91749	5.66281	3.63476	4.07209	6.33472	6.32802	6.22733	1
CGATGACCAGATCTGT-1	13.5914	12.5547	10.7259	26.2462	8.87187	9.96004	14.7844	14.3665	14.2252	35
CGATGACCTCATCCTC-1	11.1759	11.1928	10.2689	17.0318	6.63467	7.57964	11.3237	11.1745	11.0941	23
CGATGAGGCCAACGTA-1	2.65339	2.33404	1.91892	3.8927	2.39177	2.4469	2.16021	2.1895	2.14609	1
CGATGATCAGCTATAA-1	11.9975	11.9762	11.5308	14.3038	7.90611	8.37872	10.5836	10.5152	10.5123	5
CGATGATCCTGCAGCC-1	3.37473	3.0383	2.46785	5.66298	3.02757	3.22138	2.71376	2.79551	2.74385	5
CGATGCACCAGGCCTC-1	9.373	10.5323	11.0446	12.609	5.21676	5.8456	7.8878	7.7674	7.74604	7
CGATGCCGACCGTGAC-1	47.2355	45.6091	41.5471	24.3733	37.3635	38.0293	50.1301	50.4711	50.8742	31
CGATGTCCGACTACAG-1	29.8856	29.1866	25.2964	36.573	24.3661	26.6156	30.4947	30.4271	30.3592	28
CGATTAACTAATCTTA-1	9.93873	9.99328	15.8588	16.22	7.74063	8.83296	8.8856	8.76645	8.75961	14
CGATTGGAACAGGCCA-1	9.46282	8.59221	7.61882	15.3034	7.33175	8.2996	8.47489	8.43916	8.41782	5
CGCAACCATGCACCGA-1	19.6525	18.4747	20.151	31.6398	9.10069	10.9904	20.425	19.7287	19.5529	32
CGCAAGTAGAGCTTGA-1	8.15581	7.03378	11.4209	6.66453	5.23599	5.78296	7.11816	7.15349	7.05514	7
CGCAATGTATCCAATG-1	23.1475	23.5166	23.6484	15.8954	37.3409	33.1831	25.325	25.3706	25.4517	18
CGCACGCAGCCGTTAT-1	22.6562	22.1694	22.4926	27.4393	21.1969	22.0945	24.1153	24.1068	24.0879	20
CGCACGCAGGTAAGTC-1	15.915	15.6232	14.0306	21.6764	10.9219	12.8864	16.0002	15.8638	15.8517	9
CGCACGCATAATGGTG-1	29.4336	28.9354	28.3235	14.8199	41.415	35.1274	30.969	31.2054	31.3338	31
CGCACGGCTGTCAGGT-1	12.0843	13.4567	10.936	16.5044	9.0778	9.88864	10.9667	10.9336	10.927	8
CGCACGTATGAAGGCC-1	2.42886	2.08188	1.42246	2.81717	2.31487	2.31413	1.56107	1.61304	1.55706	2
CGCACGTGACTGTTGG-1	5.10769	6.7152	5.05045	8.7752	4.30515	4.45116	4.54478	4.59045	4.48605	2
CGCACTAACTACCGGT-1	29.2318	26.3704	52.8806	28.8784	8.34248	10.3733	24.6007	23.8684	23.9284	36
CGCACTCACCAGCACG-1	16.4855	15.4787	16.3942	15.0195	11.142	12.1835	16.6063	16.4882	16.4441	24
CGCACTGTGAGCCTGT-1	14.492	15.7799	22.2075	15.8134	6.25984	7.21509	11.9	11.8245	11.7699	7
CGCACTTAAGGCATGC-1	1.00508	0.710045	0.539026	1.13521	1.3336	1.38183	0.828708	0.78194	0.777062	2
CGCAGACACTGGCGTA-1	6.29671	5.71162	5.18971	9.00865	5.63752	5.90994	5.82956	5.8665	5.75139	9
CGCAGAGCAGTCCGAG-1	20.3703	20.7203	20.774	24.5434	18.2437	19.8074	21.2238	21.088	21.0659	16
CGCAGATAGATGTTCT-1	16.9941	14.0017	22.5483	21.0464	7.52858	8.8028	13.8973	13.5935	13.5981	21
CGCAGATATGGACAGT-1	24.4143	24.7793	24.6027	14.6	33.8266	31.6864	26.1042	26.3078	26.4215	16
CGCAGATTCGACCGAA-1	3.30991	4.05564	2.96238	7.52556	3.37611	3.72118	2.70058	2.70493	2.68142	3
CGCATCCTGTTGTAGC-1	14.8033	14.7245	14.1547	16.9594	23.0774	22.831	15.1322	15.1788	15.192	20
CGCATCTTGACTTAGT-1	11.5712	11.3042	13.3036	11.7304	4.62378	5.40095	8.87692	8.78495	8.74338	5
CGCATGAGGAGCGTCT-1	14.2173	14.8284	13.1981	7.91387	4.47399	5.09455	10.582	10.4731	10.394	9
CGCCAACCTGGCGAAT-1	21.1337	20.3154	20.7828	16.9048	20.7179	20.6964	21.6232	21.6056	21.6268	31
CGCCACAATAGCTCAA-1	35.7294	37.3296	37.5499	17.9804	55.4192	49.3052	39.2177	39.5427	39.677	19
CGCCATGAGGCGATGA-1	17.5585	14.035	46.843	12.4489	5.11334	6.06595	11.756	11.5248	11.5636	16
CGCCGATTGTCCTTCG-1	9.53044	8.45117	8.83851	15.1967	5.98631	6.73288	9.56093	9.42124	9.35545	16
CGCCGGACTAGGTACA-1	28.9569	27.0252	37.6417	32.9857	17.5025	20.2694	29.4502	29.1623	29.161	28
CGCCGGTATCTAGCAC-1	5.46181	5.30373	4.4075	9.43407	4.62166	4.75829	4.79244	4.81513	4.71284	7
CGCCTATTGCCTCGCC-1	15.4699	15.912	15.0907	17.0093	26.3348	25.0301	16.9242	16.9825	17.0448	9
CGCCTCGAGCCACTCG-1	3.81138	3.66877	3.28279	4.49738	3.85094	3.91639	3.83178	3.86196	3.87983	2
CGCCTCGGAACTGTGC-1	3.12306	2.93759	3.37407	5.30612	4.49019	4.79035	2.85377	2.92385	2.88472	4
CGCCTCGGCTACTCGC-1	17.6419	16.2493	19.1801	25.3493	13.1482	14.8837	17.7317	17.5784	17.4541	29
CGCCTCGTACGAAGGC-1	1.85681	1.95913	1.52285	4.98635	2.806	2.8468	1.54972	1.55349	1.5273	3
CGCCTCTAATTCGCGG-1	14.0772	17.5007	13.6788	13.9474	6.02263	7.34612	11.5976	11.523	11.5046	4
CGCCTCTACTCGGAAC-1	3.8748	4.72733	3.37043	6.71746	3.57599	3.61219	3.02688	3.09367	3.02205	1
CGCCTCTGACTATTGT-1	3.83979	5.51016	3.75245	7.03349	3.89659	3.78137	3.14836	3.23484	3.17248	14
CGCCTTAAGGTACGCT-1	5.19025	4.77652	4.35511	10.3466	5.32716	5.60937	5.03187	5.05063	5.04213	24
CGCCTTACGAGTAGCG-1	20.016	19.956	21.5169	19.3546	16.2029	17.4919	19.8379	19.8861	19.7984	19
CGCCTTAGCGGCCTCC-1	4.8365	4.44713	4.84529	6.71046	4.27665	4.57069	4.67953	4.72358	4.68952	6
CGCCTTAGGATCGGCA-1	2.74314	2.76624	2.16316	8.45281	3.99574	3.82495	2.46765	2.54846	2.44018	1
CGCCTTATCTTGGCGA-1	4.00024	3.52435	3.23013	5.36066	3.42541	3.38421	3.5734	3.66274	3.54836	3
CGCCTTGACGTGAATC-1	30.5949	30.4621	30.6393	15.7279	47.9795	42.2483	33.2685	33.5776	33.7044	20
CGCCTTGTGAAGTCTA-1	4.2356	3.71368	4.39385	6.3158	3.32469	3.66796	3.70916	3.7241	3.65023	5
CGCTACTCAGCCATAG-1	28.1708	28.2124	25.2487	13.9454	29.0976	27.1944	30.1978	30.4021	30.4192	25
CGCTAGACTTCATCAC-1	13.2246	12.6812	11.72	18.9007	6.64273	7.84868	11.0614	10.89	10.8741	6
CGCTAGCCGCATGCAT-1	2.33416	2.01703	1.85566	3.81746	3.18887	3.30208	2.08006	2.08803	2.07201	2
CGCTATAGCGATCGCC-1	13.5882	11.4689	11.1682	12.1184	18.6961	19.6098	12.7428	12.8343	12.8683	24
CGCTATGGTTGGTTAA-1	19.826	18.5915	18.3799	15.6994	17.0545	17.985	20.2523	20.2833	20.2887	19
CGCTATTATGATACGT-1	21.8117	21.3563	32.7804	27.6042	8.60415	10.2223	20.4346	20.0316	19.8685	40
CGCTCGCAATTGGCGA-1	5.11359	5.13182	4.65914	8.26844	5.30083	5.6401	4.98401	4.99622	4.94924	4
CGCTCGGCCGGTTGTC-1	14.0382	12.3312	12.3573	15.0811	15.5319	14.7798	14.1022	14.1999	14.1923	35
CGCTCGGTACTGCGAA-1	9.4127	8.45598	9.58385	9.03887	5.74579	6.26459	8.36428	8.31383	8.27596	13
CGCTCGTTATAGATCT-1	19.9021	18.8793	17.1824	38.8044	19.5785	21.6574	21.5358	20.9979	20.8232	68
CGCTGACGGCACATGA-1	36.9174	37.3786	35.1057	20.75	43.4411	38.2632	40.9575	41.5235	41.6505	31
CGCTGCAATCGCTGTT-1	3.36083	3.57666	2.55281	4.99662	3.53027	3.65521	2.76425	2.79186	2.7614	1
CGCTGCGAGTCCACAT-1	44.1506	27.8107	22.1282	53.9593	21.8859	24.4021	26.6633	25.8111	26.1203	8
CGCTGCGGTTGAGTAG-1	18.9172	16.9896	16.1073	39.4214	12.1943	14.5331	19.8359	19.0992	19.1218	59
CGCTGCTTCGCATACT-1	6.31531	6.71381	4.98452	6.22433	3.6308	4.02478	5.19705	5.22111	5.22512	5
CGCTGTGACATAGGCA-1	5.85676	5.03683	6.09062	6.46072	3.51555	3.85277	5.07971	5.10344	5.0886	14
CGCTTAGAATTCTTAC-1	2.62877	3.37749	2.31593	6.61357	3.18943	3.30362	1.94043	1.96242	1.93201	1
CGCTTAGGCTGAGTCC-1	44.4727	41.5706	39.8827	21.2482	47.4057	42.8812	48.1812	48.7198	49.015	20
CGCTTATGGTTAGGAT-1	20.8871	19.2953	17.3763	32.1599	17.4464	18.9482	21.5339	21.341	21.218	37
CGCTTGCGTACGGCAC-1	25.2271	26.1757	25.7524	14.9291	39.2714	34.798	27.5639	27.7285	27.833	21
CGCTTGCTTGGTCTGG-1	18.3072	18.1649	17.3673	16.8559	26.7482	26.1742	19.6884	19.8491	19.8146	17
CGCTTGGCTTGGATCT-1	3.86434	3.69347	4.21378	5.89414	5.11262	5.46152	3.7301	3.7406	3.70355	1
CGGAACCGATTGAGTC-1	3.46529	3.14295	2.97014	4.90362	3.5963	3.60147	3.10128	3.26314	3.13753	5
CGGACTGTGAGTATAG-1	14.6754	13.2981	13.1994	22.4671	7.74572	9.10924	14.149	13.7985	13.6996	25
CGGAGCCATCTGGATA-1	27.0489	27.739	27.51	17.0121	22.2664	24.6565	29.1385	29.1364	29.2184	30
CGGAGCCGCAATAGCC-1	1.11702	0.864561	0.644738	1.73391	1.39136	1.36821	0.799738	0.828757	0.811636	1
CGGAGCGGTAAGACGC-1	13.9341	20.5295	14.501	19.6807	7.7358	8.58185	11.103	11.0138	11.0545	6
CGGAGCGTAGAATCTT-1	15.2129	13.5649	16.553	27.1047	7.96161	9.1367	15.8625	15.381	15.2601	31
CGGAGCGTCTGACAGT-1	15.2197	15.6217	18.3132	20.0782	16.1533	17.327	15.3397	15.3281	15.358	14
CGGAGCTCACTTGCAT-1	2.47264	2.25853	1.99088	5.57214	3.72355	4.15305	2.16033	2.15532	2.14644	2
CGGAGCTCCGATACCT-1	14.5139	14.3923	12.9389	22.5937	12.3882	14.0037	15.0358	15.0189	14.997	17
CGGAGCTCTTCCAACG-1	2.26459	1.91845	1.46625	2.51498	2.59168	2.65707	1.63272	1.66358	1.63212	0
CGGAGGCTAGTCGGCA-1	36.2472	36.3895	36.0206	23.4119	47.9186	44.2732	39.2513	39.5516	39.6252	26
CGGAGGTATCCTGCTA-1	16.1467	15.274	19.8922	25.8207	10.2625	12.0732	16.3674	16.0127	15.9426	30
CGGAGTAAGTGCACAT-1	2.55268	2.65678	2.25669	6.66636	3.74103	3.98999	2.29017	2.29804	2.27558	0
CGGAGTCTTACGTGAA-1	5.1944	4.94331	4.3073	6.79322	5.11358	5.51401	4.73883	4.8074	4.6812	5
CGGAGTGGTCAAGTAT-1	24.8533	22.0571	21.7823	24.5526	20.572	21.0779	23.7772	23.9426	23.9771	20
CGGATGTTGAACCACG-1	17.2413	15.913	17.1683	22.6359	13.8151	15.1592	16.314	16.2515	16.2359	14
CGGATTCCAGACGGTT-1	2.61752	4.05106	2.57675	6.12163	3.40104	3.57683	1.8438	1.84456	1.83579	0
CGGATTGCGTCTACCT-1	14.9668	14.1983	12.5454	25.5449	17.0898	18.8144	15.6525	15.4473	15.3421	29
CGGATTGTGCAGGAGC-1	11.0881	11.6409	9.62118	10.6298	4.76522	5.41355	9.43142	9.38509	9.29107	4
CGGCAACCACTAGCAT-1	9.08796	12.9236	8.45491	8.98776	4.01984	4.43366	6.0996	6.08444	6.08218	2
CGGCAACCTAAGTCCA-1	12.4594	11.2393	12.4623	6.9426	3.83167	4.41641	10.0528	10.0843	10.0043	5
CGGCAAGATGCGTCGG-1	18.8177	18.9197	16.4776	22.961	10.6266	12.0779	18.3164	17.9222	18.0015	23
CGGCAATCAACGTGGA-1	20.0075	20.6852	16.8632	28.1567	10.9668	13.6169	20.1543	20.0707	19.6954	40
CGGCAATCGATAGCGA-1	17.8327	16.8084	14.65	36.8789	13.2554	15.7212	17.5757	17.152	16.9543	31
CGGCACTCCGGTTCGC-1	13.1537	17.7002	12.3451	16.9031	8.49084	9.43242	11.7236	11.6294	11.6001	9
CGGCACTCTAGCGGAA-1	28.4853	28.8657	28.5815	21.5255	37.7835	36.16	31.1195	31.2701	31.4385	26
CGGCATGGCCGCTTGT-1	3.63747	3.01565	6.47175	4.80306	3.20817	3.24467	2.71501	2.75267	2.72106	1
CGGCATTATCGCGTGG-1	11.311	13.3562	9.2106	12.2196	4.68694	5.21767	8.568	8.52573	8.54493	3
CGGCCTAACGATAATG-1	1.87191	1.5394	1.1892	2.61398	2.03602	2.1972	1.4205	1.42955	1.41594	1
CGGCCTGCGATCGATG-1	3.39515	3.0374	2.62671	8.34666	4.48116	4.54482	3.00373	3.04344	2.98943	2
CGGCCTGTCTGTCTGT-1	30.5237	31.233	30.9795	20.414	38.9933	37.5118	33.1161	33.3722	33.5023	18
CGGCGTAGCGCTAGGA-1	5.29406	6.84466	4.72447	9.63694	4.08047	4.32836	4.31415	4.32667	4.26481	7
CGGCGTTGGTTGCAGC-1	28.0321	26.4086	26.2984	17.6705	23.6348	23.3303	26.8929	26.9688	26.959	35
CGGCTCGTGGAGTACT-1	3.1124	3.10398	2.49826	6.7977	3.52083	3.76244	2.82568	2.82398	2.80427	3
CGGCTGTACATGATGT-1	24.1898	24.0657	25.3148	18.7752	32.0117	30.5346	26.3286	26.5403	26.5794	31
CGGCTTACGTGCACGA-1	22.4917	23.4214	23.5341	13.7452	38.6265	34.3024	24.9401	25.0752	25.2022	27
CGGCTTATTCGCTAAT-1	17.8881	18.3813	17.7503	19.1901	24.5633	22.7351	19.0376	19.017	19.1213	21
CGGCTTCCTACTGGTT-1	13.6479	12.6117	19.8087	25.9413	12.3477	13.7801	14.0062	13.8409	13.7047	46
CGGCTTCGATCTCCAA-1	1.92863	1.90485	1.63021	5.34946	3.21763	3.28327	1.76491	1.80059	1.76831	1
CGGCTTCTACGATATG-1	20.1505	19.8869	18.765	19.3032	15.9536	17.2329	19.7771	19.8084	19.8922	20
CGGCTTGTGCCGGCCT-1	3.07913	3.85822	3.32833	6.65207	3.41415	3.53263	2.59343	2.64757	2.58942	2
CGGTAGAACGTGACTT-1	11.5518	11.1672	13.7604	16.2447	8.91025	9.85046	11.2879	11.1671	11.0614	9
CGGTAGATTCCTATGC-1	12.2201	12.7299	12.7201	17.3974	7.70844	8.45414	12.3414	12.222	12.1559	16
CGGTAGGTCTGGCAGA-1	16.009	15.5715	16.3138	18.2331	20.6536	19.1482	16.7687	16.7999	16.7616	35
CGGTAGTGAGGCCGTT-1	34.6818	31.0184	28.9887	28.8127	26.0444	26.8647	32.8071	32.7708	33.0219	38
CGGTATAGGATGAGCG-1	27.6728	26.0609	24.5248	22.2249	30.5808	28.7957	29.2515	29.4736	29.616	5
CGGTCAACGGCGGATT-1	35.2403	36.0566	37.3381	17.8309	57.7255	50.3867	38.9029	39.3382	39.4332	30
CGGTCATGGAGGACTC-1	9.407	10.208	10.7927	13.8184	5.03922	5.71782	7.4913	7.4564	7.39113	7
CGGTCCATGCGACTCC-1	13.1079	13.0253	12.828	15.1336	15.9771	15.7445	13.649	13.631	13.6536	7
CGGTCCATTACAACTA-1	11.2911	11.9575	11.4324	16.8459	8.06596	8.63492	9.25106	9.27247	9.22848	8
CGGTCCGGTTCTTAGC-1	1.83418	2.10795	1.56386	4.55466	2.87544	2.86423	1.54593	1.55753	1.54152	0
CGGTCTAGATCGAATG-1	31.1717	29.0364	29.608	18.3936	44.0924	40.0397	34.531	34.815	35.145	29
CGGTCTGCGGACTCTG-1	16.5265	19.2956	15.2787	24.8092	12.3491	13.332	15.3514	15.2645	15.2402	15
CGGTCTGCGTATCTGG-1	3.83467	3.17648	2.43024	3.57149	2.77655	3.00239	2.60388	2.78973	2.6827	2
CGGTCTGCTTGAATGA-1	9.02147	9.17914	9.55898	11.9757	4.50452	5.06122	7.75575	7.68036	7.65623	9
CGGTCTTGCTATTCTA-1	26.49	26.4757	26.9863	15.1656	43.0238	40.0053	28.9253	29.2163	29.1949	28
CGGTGAACGGTTAGAT-1	2.29456	2.4855	2.109	4.96999	2.747	2.91168	1.84472	1.8458	1.84168	4
CGGTGAACTCACATTG-1	8.26904	9.34589	11.0262	12.661	6.14276	6.34749	7.16365	7.16988	7.11884	3
CGGTGAACTCCACCAG-1	2.23567	1.85032	1.6239	3.98247	2.56692	2.63058	1.72012	1.76734	1.76628	0
CGGTTAGGCCTGGACG-1	33.7584	32.288	45.2919	45.6791	18.4759	22.4402	35.1141	34.4939	34.477	27
CGGTTATCTGTCTTAA-1	7.98722	8.0128	8.48483	15.4335	6.31495	7.1286	6.80013	6.67304	6.6864	10
CGGTTGATTGAGCGCC-1	20.4392	20.9942	20.8657	18.7861	29.9127	27.6398	22.9079	23.0173	23.0234	21
CGTAACATAAGTCATC-1	15.4402	14.3328	15.2515	17.4791	12.233	14.3378	15.5695	15.5289	15.524	17
CGTAACATCGTTACGG-1	3.72048	3.45105	2.8782	7.7107	4.4817	4.60282	3.1854	3.17513	3.17118	3
CGTAACATTCGCGATA-1	7.93402	6.93791	8.38713	6.99091	3.71622	4.29098	7.08044	7.00036	6.98496	5
CGTAACATTGGCTGAG-1	4.54489	4.70792	3.80946	4.62014	4.10151	4.13623	4.2363	4.31027	4.22256	3
CGTAACCTGACATCGA-1	15.7939	14.172	15.3476	25.5962	9.05764	10.41	15.0502	14.7714	14.6271	12
CGTAAGCCGACCGCTT-1	4.00665	4.70603	3.43901	8.57	4.09545	4.42802	3.31503	3.35457	3.32311	0
CGTACAGACGAGGACC-1	29.4057	34.8854	24.2243	38.9127	17.2977	22.12	28.7039	28.5544	28.4731	33
CGTACAGGCCGCACTG-1	3.47691	3.09951	2.89959	6.01309	4.16725	4.31255	3.14867	3.11153	3.13423	1
CGTACATCACTGGATG-1	6.78523	7.68788	6.58661	10.1905	4.81148	5.26288	5.45763	5.42055	5.45355	4
CGTACATCGATGTCTT-1	29.7986	28.4677	31.4121	39.7785	26.5883	30.4316	31.6302	31.2366	31.311	38
CGTAGCCAAGTCCGTC-1	25.0783	24.8678	24.2272	24.0161	24.432	26.8209	26.3136	26.3609	26.3941	27
CGTAGCCTTGAGCAAG-1	8.57279	8.21312	7.77577	13.905	10.4533	11.6981	9.12301	9.02975	8.99981	5
CGTAGTACAAGGTACT-1	17.8815	17.0558	15.6192	20.149	20.1499	21.5633	18.5827	18.6154	18.552	23
CGTAGTACGCATAATG-1	7.82689	8.75231	9.14616	13.9759	7.09466	7.5302	6.64714	6.56987	6.53977	9
CGTAGTCCGAGCATGA-1	6.82092	5.91168	6.57096	10.4734	5.15383	5.43226	6.40897	6.43683	6.34099	10
CGTAGTGACTCAAGGA-1	2.27	1.83865	1.63656	2.7946	2.51175	2.76147	1.85319	1.85968	1.85464	2
CGTAGTTCGTTGGTAG-1	4.79464	5.06488	3.9944	4.90469	4.01454	4.15077	4.2007	4.28279	4.27871	3
CGTCAAGGCGGAATGT-1	18.5521	16.8	30.566	24.8573	7.82837	9.19986	17.0969	16.4914	16.4718	30
CGTCAGAACGTTGCCG-1	4.81257	4.10116	3.65097	6.23292	3.87154	4.10701	3.88129	3.92013	3.86538	4
CGTCCAATCTGCGTCC-1	6.73636	6.08366	10.8716	8.63162	4.389	4.8118	5.49366	5.45727	5.45121	5
CGTCCACCATTCGGTG-1	17.398	17.8306	17.1961	17.8416	22.2895	22.4702	18.2589	18.2994	18.3979	23
CGTCCATAATCCGCTT-1	3.54919	3.3688	3.1715	8.50811	4.48419	4.41741	3.32125	3.37879	3.32576	7
CGTCCATCCTAGCATC-1	28.1492	27.4872	26.7255	15.7691	38.2784	31.1643	30.8951	31.1137	31.1975	30
CGTCCATCGGTACCTA-1	9.47182	8.888	10.7553	15.6637	8.88835	9.51829	9.86701	9.76694	9.73824	23
CGTCCATCGTCCAATA-1	11.6955	10.9353	12.4493	21.8639	7.82246	8.84629	10.4932	10.3136	10.2709	14
CGTCCATGTAGCGTCT-1	1.23862	0.989305	0.818178	1.86318	2.01223	2.0383	0.979731	0.989009	0.978909	1
CGTCGGATCGCAGAAC-1	33.1593	33.5051	33.8326	22.3215	49.1926	44.6864	36.8003	37.2675	37.2982	28
CGTCGGCAGACGGTAT-1	27.2253	27.1066	23.2886	39.2214	23.5038	25.4151	27.211	27.3466	27.393	32
CGTCGGCGGTAGATCA-1	33.2998	33.857	34.7346	13.6201	56.8945	47.2475	36.147	36.4653	36.6015	34
CGTCGGTTAGCGGTGA-1	19.3094	19.3778	18.6533	21.5498	16.4766	17.7894	20.4845	20.4091	20.4291	27
CGTCTTGCAACTTCTG-1	2.59685	2.14156	2.36519	6.49184	3.85972	4.06572	2.17163	2.1949	2.16031	0
CGTGAATGGTCCTGCG-1	22.327	22.4787	22.8653	12.7245	29.7704	26.9282	24.7519	25.0546	25.0164	16
CGTGAGCAATGGACAT-1	26.1249	27.4559	24.0271	24.4202	27.9006	29.416	27.9458	28.0048	28.0276	30
CGTGAGCTGTTATCGT-1	13.97	10.7657	16.0841	11.1447	5.29963	5.8606	11.3167	11.1831	11.1008	36
CGTGAGGAACATAGGT-1	6.49132	6.45537	7.36654	7.9555	5.58427	6.01445	6.24332	6.36112	6.24075	6
CGTGAGGCCTACAAGT-1	12.4897	13.3846	12.2233	15.0165	13.6333	12.8156	12.8548	12.9422	12.9189	19
CGTGCGGATTCATGTA-1	16.9007	19.1298	16.3804	18.1328	11.3845	13.2716	16.4658	16.393	16.4287	11
CGTGGCTACATCCATT-1	5.5479	4.53387	6.55806	5.17626	4.02461	4.1941	4.38918	4.42969	4.28322	13
CGTGGCTCCTTGTCTT-1	5.67329	6.85027	5.30888	9.50318	4.51774	4.7559	4.48976	4.4526	4.46098	5
CGTGTAGTATTCTTGG-1	0.479686	0.463274	0.471934	1.14771	2.37936	2.13304	0.464456	0.470289	0.461823	13
CGTGTTAACCTGAAGC-1	4.8873	5.28506	4.22075	9.83236	4.09492	4.24006	3.9727	3.99306	3.95018	2
CGTGTTACCATATGTA-1	4.08106	4.07146	3.55787	8.38935	5.69468	6.32543	3.91135	3.93548	3.87177	4
CGTGTTAGATGGTATC-1	33.9403	33.127	33.7596	12.8197	44.9366	39.2461	34.8273	35.2493	35.3362	26
CGTGTTGGACGTCTGG-1	25.041	24.6729	24.5336	16.7718	39.0843	36.4248	26.1026	26.2663	26.2719	23
CGTTAACGAGAAGGAC-1	15.6857	14.9582	14.0829	26.0092	14.2623	15.3526	16.0749	16.04	15.9611	25
CGTTACAGTGCACTCA-1	39.0593	40.9074	34.8798	47.7847	30.5051	34.1725	40.4476	40.415	40.653	29
CGTTACGTGCAGATGG-1	3.29875	2.88881	2.38532	3.62096	2.86471	3.05938	2.48915	2.52341	2.46553	2
CGTTCCTGTCACCGTG-1	22.6549	23.8563	23.6277	15.0464	32.7708	30.4401	24.6324	24.8021	24.8675	17
CGTTGGTCGTCACTGT-1	6.8952	6.47352	6.45069	9.34845	5.23535	5.57217	6.50376	6.57968	6.41583	10
CGTTGGTGGCGTCTGC-1	31.3923	31.302	31.2806	32.7442	36.2668	37.1153	34.6639	34.7031	34.809	24
CGTTGTGAGCAAGTGG-1	4.85417	4.53995	3.82381	4.92885	3.6299	3.76208	4.06781	4.09104	4.04724	2
CTAACAAGGTGATCAA-1	33.5917	35.1898	36.4299	27.038	46.1088	42.1506	36.7817	37.0298	37.0995	20
CTAACAGTATACCGGC-1	9.26825	9.17344	7.87638	6.07256	4.19403	4.90655	7.95212	7.89637	7.86982	7
CTAACCTCACCGAAGA-1	25.2638	25.9119	26.1917	20.3606	33.0433	32.2722	28.3927	28.5415	28.5956	23
CTAACGTGAATGATGT-1	4.10726	3.79941	3.43841	9.8108	5.66569	6.2956	3.64456	3.63841	3.61728	8
CTAACGTTAGGCAATG-1	1.63488	1.61134	1.42375	4.95781	3.26119	3.17974	1.55338	1.57158	1.5459	0
CTAAGACCTTGGTTAA-1	17.2572	16.5718	16.1595	22.599	13.1872	14.4287	18.5929	18.5821	18.4982	8
CTAAGAGGCTATGTTC-1	13.8904	14.0749	13.1742	16.0284	16.3657	18.2466	13.9614	14.0045	14.0264	15
CTAAGCCTAGGCTCAT-1	20.5715	17.7714	17.7459	16.501	15.9099	17.2437	20.2696	20.1818	20.2354	20
CTAAGCGTGCCTGCAA-1	5.41994	5.02451	4.07133	5.51693	3.6408	4.12855	4.72431	4.74908	4.77027	7
CTAAGCTCCACGATCA-1	7.94717	7.37682	6.1218	11.378	5.08279	5.62569	7.25835	7.14845	7.11479	9
CTAAGCTTACAGTACG-1	3.22586	2.9399	2.57838	4.66231	3.33114	3.57665	2.98605	3.03999	3.00144	4
CTAAGTCAAGATCATG-1	29.4782	28.8075	28.3163	16.8727	36.2567	33.9167	33.1543	33.5397	33.6048	24
CTAAGTGGCCGATTAG-1	7.91168	9.25336	7.13596	11.8693	5.05472	5.59084	6.68327	6.72733	6.69901	4
CTAATCACTCCGAGAC-1	5.16119	5.78348	7.59604	7.28304	3.98917	4.45478	4.32753	4.33968	4.31319	3
CTAATCTGGCCGTGTT-1	16.9103	15.5723	15.0524	34.725	10.8854	13.2637	18.1849	17.618	17.1789	52
CTAATGACATCATTCT-1	4.60569	4.14465	5.10809	6.09942	3.81994	4.19949	4.16942	4.21889	4.08523	8
CTAATGAGCGAGGCTA-1	6.54867	9.11744	6.25098	8.64401	3.86014	4.63364	4.65279	4.66101	4.64994	6
CTAATTACGCAATGGA-1	5.38918	4.89148	4.66517	6.81969	5.04813	5.43411	5.26605	5.37827	5.27022	7
CTAATTATGTTGCCGC-1	2.63535	2.22995	1.75531	3.68844	2.71256	2.55981	1.94422	2.02223	1.94627	6
CTACAACCGCTGTCTA-1	25.1589	22.2308	40.5521	35.5934	9.84239	12.2684	25.1219	24.216	24.175	50
CTACAGAACCAGTTGA-1	7.55593	6.86668	9.04199	9.20614	3.78149	4.52167	5.96208	5.90019	5.8864	3
CTACAGAATTAATGAC-1	5.10448	5.01287	4.41021	9.01373	4.63959	4.94099	4.86568	4.85712	4.82017	6
CTACAGATCGGTCGCC-1	9.49608	13.1759	8.49364	13.9149	5.1489	5.93059	6.49149	6.41136	6.45158	4
CTACAGATGGTCATAC-1	12.7172	14.8715	14.3337	19.8701	7.02141	7.6226	11.2673	11.1343	11.1301	15
CTACAGCGTCTACACT-1	19.6676	19.3041	18.0086	22.3335	20.9309	20.9947	21.3054	21.5065	21.3713	25
CTACAGGTAGAATTCC-1	3.19165	2.94743	2.24266	3.91086	2.94195	2.97559	2.44964	2.49502	2.4551	1
CTACAGGTCGCTAAGC-1	2.50404	3.08501	2.15858	6.24201	2.83395	3.15058	1.79983	1.83939	1.77726	2
CTACATCTACTGGCTT-1	10.8805	12.4344	8.93814	18.9661	8.8345	10.0853	9.58319	9.4743	9.41398	12
CTACATGGTGACCGAA-1	4.46688	4.06641	3.69919	10.46	6.49237	6.85115	4.33474	4.34801	4.30561	5
CTACCAGACCTCTTAG-1	22.5237	22.4629	19.3371	24.7168	20.4988	20.8253	22.0997	22.1458	22.421	28
CTACCAGGAGACATCT-1	26.0256	24.7115	24.9169	17.8908	33.0985	32.5937	29.351	29.6393	29.6623	27
CTACCATCGATGAGAA-1	5.48667	6.88812	6.67345	7.57224	4.08867	4.1241	3.53115	3.58344	3.49967	1
CTACCTGTAATAAGCA-1	3.62296	2.7661	2.34634	7.93107	6.07694	5.3838	2.73933	2.75699	2.7161	1
CTACCTGTGCGATGTA-1	16.6149	17.023	19.2883	19.4088	17.0721	18.3893	17.9594	17.8125	17.9188	10
CTACGAATCAGCCTGG-1	30.8887	28.9471	29.3802	27.6482	34.8424	36.9627	32.2979	32.2759	32.3004	36
CTACGAATTGGCTGGT-1	3.19643	3.13889	2.28827	3.74919	2.31056	2.58656	2.55711	2.58952	2.54163	0
CTACGAGCCGGACGGT-1	32.2307	32.0585	32.8687	17.1263	44.7553	41.9975	35.3137	35.5517	35.7324	28
CTACGAGCCTGGAGAC-1	7.39093	9.17725	6.4014	9.47659	5.16483	5.55228	5.63076	5.61751	5.60104	2
CTACGCCGCATGAATG-1	10.0017	9.71547	9.62564	8.5146	24.8179	21.664	10.4625	10.5164	10.5048	22
CTACGCTACATCTGTT-1	13.7031	12.2272	16.3629	19.8294	7.05312	8.05403	12.1719	11.9774	11.9061	15
CTACGCTTAGAAGTGC-1	4.24965	3.9698	4.03693	6.04906	3.62727	4.2002	3.79279	3.82932	3.7875	3
CTACTCGGCGTCTAAT-1	39.4756	39.9546	39.9717	26.4363	56.3918	52.0991	44.2576	44.5983	44.6958	32
CTACTGCTCCGACAGT-1	3.01946	2.83376	2.13839	3.58704	2.4687	2.6567	2.43322	2.5068	2.42381	2
CTACTTATGAACATAA-1	28.4555	27.9091	28.915	13.3215	43.5226	39.6702	29.7965	29.9992	30.1503	17
CTAGACCTATCGTGCC-1	39.4041	36.2643	42.166	38.0451	25.2221	30.0324	39.0891	38.7843	38.9495	25
CTAGACGATTGAGCTA-1	2.23418	2.02445	1.79629	3.74265	3.48402	3.26265	1.97612	1.97504	1.97294	0
CTAGATACAGACCGAG-1	14.3185	13.0377	11.0043	33.6278	11.3925	12.9024	14.9365	14.5253	14.437	43
CTAGCACGATCACTGT-1	1.41021	1.23969	1.01581	3.47432	2.66874	2.42195	1.2698	1.30972	1.27137	1
CTAGCACGCCAAGCTT-1	21.783	21.9294	21.3697	18.1402	22.3217	24.0544	23.4002	23.4925	23.46	19
CTAGCATAGAGCGAGC-1	11.1727	10.35	17.1385	12.576	5.72323	6.72321	9.90888	9.78083	9.79072	11
CTAGCATCGACTTGTT-1	39.8361	37.6277	36.4246	21.0038	35.056	36.6953	44.1468	44.5275	44.856	36
CTAGCCGAAGATGGAC-1	36.8935	37.2682	37.8379	20.4641	56.9717	49.3128	41.1122	41.4471	41.5122	19
CTAGCCGATTCAATGC-1	31.5978	29.2958	32.0556	35.1533	23.8944	27.9467	32.1103	31.9611	31.9515	47
CTAGCGCCTAGCTTAA-1	37.7601	36.8749	36.7558	16.6377	55.7871	48.4093	39.8621	40.2587	40.4001	20
CTAGGACGCAAGCATT-1	14.475	14.4319	13.381	21.183	9.64086	11.3573	12.926	12.8922	12.8989	4
CTAGGCCAGGAGTACG-1	16.9585	15.9313	37.3394	22.8691	11.5608	13.0479	15.5553	15.3528	15.3609	14
CTAGTCAGGCGACAGT-1	29.7572	30.2333	30.471	17.3717	48.2874	42.4183	32.7995	33	33.1591	26
CTAGTTATGTCCAAGG-1	21.8563	21.764	21.5594	15.2691	32.9416	31.6069	23.3935	23.546	23.5986	20
CTAGTTCTACATGACG-1	3.28535	3.16638	2.23648	3.28364	2.52484	2.55527	2.36215	2.4251	2.39407	10
CTATAACCAGCAGTAT-1	2.14643	1.86045	1.65719	5.72277	3.09375	3.56587	1.84531	1.84359	1.83794	0
CTATAACTACGCCTGG-1	38.6322	31.3191	31.1587	18.0513	41.6576	34.6544	36.3586	36.5065	36.5678	31
CTATAACTCCTGGAGG-1	27.0446	27.0824	25.3135	20.9113	32.1027	30.9635	29.2498	29.4538	29.3734	24
CTATACCGACTCGCAT-1	24.8907	21.5516	21.39	23.4434	22.9554	22.2823	24.7017	24.8041	24.8112	21
CTATAGATCCACAAGC-1	9.08208	8.5798	10.1672	9.10245	6.16926	6.91829	9.49001	9.42426	9.2827	1
CTATAGGTTGATGCCT-1	5.96359	4.90261	4.47864	6.78956	10.3924	9.43061	5.05315	5.04341	4.98974	36
CTATCCATAATCGATA-1	4.69355	3.87205	4.27077	5.09054	3.78766	3.98418	3.79648	3.86421	3.81539	7
CTATCCATTAGCTCGA-1	13.7596	15.1941	12.6614	21.0323	10.0469	11.2335	13.3985	13.2494	13.2244	9
CTATCCATTGAGCCAC-1	2.71599	3.2449	2.29615	6.12153	3.70302	3.73621	2.22493	2.25589	2.22349	1
CTATCCGCTGCAATTG-1	30.5271	31.2661	31.3181	16.8932	41.4743	39.3714	33.4724	33.645	33.9321	34
CTATCCGTACGTTGGC-1	20.6221	19.7593	18.9943	10.748	27.7806	24.9821	20.6235	20.7118	20.8382	32
CTATCGAATGGTCTGT-1	8.86279	7.88763	6.75478	8.98	4.64214	5.08254	7.61032	7.537	7.50923	17
CTATCGAGATGCCTAC-1	12.8738	12.516	12.0981	17.6597	8.98039	10.0276	12.5216	12.4196	12.4093	9
CTATCGATCACGATTA-1	32.6657	31.5255	30.5921	36.2141	26.0911	32.2466	35.0891	34.864	34.747	21
CTATCGCAGTCAATGG-1	23.54	19.9182	44.2422	31.4485	10.4246	12.4129	23.0167	22.2832	22.2147	30
CTATCGGATATCGGAG-1	8.59624	7.84349	7.35716	13.275	4.85623	5.26669	7.4398	7.31499	7.24253	4
CTATCGGCCGTCTGAC-1	1.73712	1.46968	1.15481	2.52903	1.88064	2.00262	1.10971	1.23061	1.18544	1
CTATCGGCTTAACTAG-1	16.6934	16.8081	16.122	16.3928	19.8148	20.0288	17.0685	17.0399	17.0786	16
CTATCGTATCAGCGTG-1	32.6171	32.8722	33.329	17.1593	57.0367	47.4316	35.5203	35.8549	36.0811	17
CTATCGTTACAACCTT-1	17.6196	16.8831	18.6085	20.2896	9.62703	11.497	16.6147	16.4465	16.3968	38
CTATGCAACAGAGTCG-1	2.09589	1.94177	1.76563	5.05581	3.03418	3.06925	2.05768	2.09095	2.0682	2
CTATGCCACGAGGCTG-1	25.1155	26.1505	25.7331	17.965	40.6228	36.5084	27.8014	28.0239	28.1013	25
CTATGCCATGCGGACA-1	3.17233	2.69424	1.78916	2.65599	2.39627	2.42501	1.6766	1.7191	1.67015	5
CTATGCCATTGGAGAA-1	20.2242	18.7096	44.6653	19.0406	11.751	13.5973	19.6134	19.3395	19.3527	28
CTATGCCGTACAGCGT-1	11.483	12.1448	9.79305	17.2652	6.24457	7.35088	10.1687	9.99239	9.98498	19
CTATGTAGCGCAGATA-1	20.521	20.5931	20.7756	19.076	19.6431	20.121	20.8158	20.8828	20.8643	19
CTATGTAGGCCGAACG-1	6.03906	5.63379	4.57095	6.78156	3.38536	3.67041	4.82419	4.82594	4.78569	5
CTATGTCACTTGAACC-1	22.1594	21.7117	21.6098	15.7096	22.4486	22.2237	24.3044	24.3963	24.328	22
CTATGTCGTTCCGCTA-1	58.595	60.95	60.5729	33.6453	59.2139	60.6119	63.6641	64.2672	64.7113	16
CTATGTGCCTTCAGGT-1	22.5398	24.4455	23.6623	17.8299	36.4645	32.8179	25.2201	25.5477	25.5505	28
CTATGTGCGGTTGACT-1	7.83479	9.25206	7.78484	9.56923	4.13196	4.74781	6.86517	6.81368	6.82072	10
CTATTAAGCCAGCACT-1	12.3498	12.2058	11.7037	12.5556	12.2299	12.8061	12.9051	12.949	12.9593	6
CTATTACCGTCATATT-1	22.107	21.8122	21.0966	13.6368	31.5866	27.822	24.4791	24.7618	24.7587	26
CTATTAGACTAAGTGG-1	6.52867	6.61421	9.62799	8.73905	4.46659	4.86328	5.49916	5.53777	5.48115	4
CTATTAGCGGCTTCGT-1	34.1007	37.8327	31.4579	37.6668	27.8121	29.8364	33.3573	33.4735	33.4853	24
CTATTAGCTTCCATTC-1	17.6268	15.941	15.7316	10.6048	27.5912	22.7176	16.8061	16.9059	16.9545	30
CTATTAGTACTGGCTC-1	6.9058	7.31885	6.6614	9.96543	5.70044	6.6576	6.58471	6.57484	6.55655	5
CTATTATGAGATACGA-1	18.4446	18.7838	18.2459	14.8842	24.9732	24.5028	19.5798	19.7212	19.7465	25
CTATTATGGCACCTCG-1	23.0488	23.419	23.4765	17.335	40.3089	35.9083	25.2861	25.4229	25.5013	21
CTATTCCGGCCGTCGG-1	4.26098	3.87552	3.28705	7.35993	3.71605	3.94905	3.68841	3.70207	3.66897	4
CTATTCGTCTTACATA-1	1.4093	1.17437	0.993734	2.77827	2.30164	2.18365	1.15687	1.15967	1.15199	4
CTATTCTGCAACGCAC-1	28.6971	30.5551	29.6811	18.8368	37.5199	37.3396	31.7526	31.9804	32.0241	17
CTATTCTGTAGGACCT-1	3.50187	3.41314	3.12951	4.70668	4.06025	4.01446	3.33978	3.45211	3.37048	3
CTCAACATCCAGATTG-1	13.0471	12.6824	14.1705	13.6494	17.0925	16.3433	13.6683	13.6181	13.676	14
CTCAAGATACAACGGA-1	11.8436	11.0684	9.31668	16.7346	6.90121	7.49977	11.4966	11.2554	11.2289	31
CTCAATACAGTATTCT-1	1.81947	1.86395	1.56332	5.29926	3.14602	3.15452	1.62791	1.67231	1.62018	0
CTCAATACGTTAACCG-1	15.7599	14.616	25.197	20.5247	7.30351	8.70853	14.2528	13.9697	13.815	20
CTCAATGACCATTAAG-1	10.5527	13.8642	14.3672	14.6058	5.28959	6.09227	8.57195	8.51599	8.50578	4
CTCAATTGGCGATTCC-1	16.5039	15.1124	12.6572	27.925	11.3	12.5567	17.6209	17.2987	16.8233	49
CTCACCAGGAATTGAC-1	3.71082	5.66604	3.66223	6.79242	3.53738	3.80398	2.96003	2.96698	2.93994	5
CTCACCGAGGATCCGC-1	41.0585	41.3908	42.1721	18.8052	60.4874	53.115	44.8201	45.0552	45.4189	25
CTCACCGCTCTAATCA-1	1.89044	1.75572	1.54773	6.30146	3.98216	4.05109	1.91725	1.99065	1.9559	0
CTCACCTGAGACTAAG-1	10.645	13.7248	17.4727	18.5949	7.93154	9.38196	9.06575	8.93135	8.94433	5
CTCACCTGCCGACTAA-1	1.6199	1.40373	1.18691	2.57902	2.0315	2.10538	1.38449	1.42953	1.37195	1
CTCACCTGGCTTAGGT-1	3.02522	4.73469	3.14761	7.23696	3.85854	4.04424	2.32138	2.29655	2.30372	4
CTCACCTTAATAAGAT-1	10.8366	10.3957	10.0701	19.1779	9.43348	10.5434	10.9471	10.8417	10.748	23
CTCACCTTATCTCCTT-1	33.1506	33.879	33.9379	18.6705	53.0411	47.0526	36.2245	36.517	36.5908	29
CTCACCTTCTGAAGTA-1	14.1353	12.4948	14.915	19.8798	7.05496	8.00514	13.3578	13.1062	13.0452	21
CTCACGAGTAGATGAG-1	11.5318	11.5908	8.73322	26.8227	9.78931	10.9561	11.3289	11.0171	10.932	21
CTCACGATCTCCGGAG-1	31.411	31.1248	31.5022	14.2381	46.4471	42.2719	33.9213	34.1606	34.3242	34
CTCACGTATTCAAGCG-1	8.38921	6.86146	14.4057	8.06184	3.73294	3.96245	7.21655	7.1627	7.11831	2
CTCACGTTCGGTCTGC-1	10.9225	14.5979	9.73753	10.3911	3.55202	4.00011	7.5247	7.43786	7.45815	4
CTCAGAAGACAACTCG-1	11.9965	11.9163	12.1781	18.6405	7.76347	9.31833	10.8422	10.7261	10.6542	16
CTCAGGATACGCGGCA-1	8.53107	7.89536	6.84174	12.267	7.03235	7.52408	8.54183	8.53006	8.48768	32
CTCAGGCACGTCAGAC-1	33.4589	32.2046	32.6789	14.4238	47.4869	44.2588	34.0928	34.3445	34.4923	24
CTCAGGTCACTACAGC-1	32.3675	29.5686	28.3666	24.5416	30.2155	29.7215	33.6448	33.7651	33.7597	27
CTCAGGTCGTGCTCGC-1	18.6217	19.1253	19.0339	18.8454	21.5471	24.4441	18.7565	18.7449	18.8473	31
CTCATAGCCAATGTCG-1	3.9151	3.50414	2.88592	4.11843	2.94766	3.09937	3.34157	3.3711	3.30617	5
CTCATATGTAACCGTG-1	23.5964	20.3898	19.5016	20.2816	25.3069	27.7827	22.9574	23.2016	23.2254	13
CTCATATGTCCGTGAC-1	14.9539	14.3272	14.0063	10.595	22.0068	19.9634	15.8332	15.8017	15.9007	25
CTCATCCTGGCAAGTC-1	6.65443	6.49104	5.75035	5.16493	3.48434	3.88612	5.68603	5.70358	5.58032	5
CTCATCTATTCGATAC-1	10.0498	9.42959	8.42021	21.7703	8.60628	9.10928	10.8235	10.6783	10.4365	39
CTCCAAGTGAGCCAAT-1	52.2843	50.5038	50.2005	30.2647	43.9091	44.7782	55.7348	56.0131	56.1373	20
CTCCACATAACCTATT-1	18.6439	19.0096	17.9885	20.6649	29.0361	27.72	19.8545	19.9161	20.0026	27
CTCCACGCTAGCTAGA-1	23.2904	24.6111	19.9289	31.4023	19.8363	21.2991	24.9465	24.9199	24.8919	30
CTCCAGAATATTACAT-1	4.19099	3.60635	3.14006	9.24689	4.53358	5.02894	3.72802	3.73495	3.65231	2
CTCCAGTGGTTCTAGG-1	47.0315	43.795	45.6551	34.2271	41.6734	48.3112	49.3333	49.4304	49.5387	25
CTCCATGGCGACCAGT-1	6.11568	5.63851	5.40864	8.23616	5.74228	6.08397	5.61046	5.63863	5.5654	2
CTCCGCAGCCGCCTTC-1	6.09588	6.21436	5.36484	8.38749	4.77368	5.30522	5.15438	5.22708	5.10316	0
CTCCGGATCCTCGCTC-1	1.02138	0.869996	0.710531	2.17943	1.74297	1.69947	0.827858	0.840511	0.828155	0
CTCCGGCCTACAGCTT-1	8.04076	7.51838	6.15489	6.29886	4.34463	4.75546	6.58661	6.60514	6.52644	7
CTCCGGTTCAGCGGAT-1	3.98942	4.08693	3.19499	6.5127	3.78272	4.15472	3.41977	3.42203	3.40577	1
CTCCTACATTGTATCT-1	7.8738	8.82795	11.2959	12.8344	5.64914	6.28602	6.87526	6.84263	6.82221	16
CTCCTACTTGAGTAAG-1	0.61325	0.470334	0.390015	1.51611	1.20105	1.04029	0.461265	0.498249	0.486907	0
CTCCTGTCGAAGCCAA-1	29.1883	29.9745	30.3992	15.3433	49.087	42.7623	32.2479	32.6189	32.6622	30
CTCCTTATCTTAAGAC-1	5.92383	9.30772	6.46019	8.83421	3.93141	4.28401	3.77712	3.76941	3.76962	4
CTCCTTATGGAACCTT-1	2.01982	2.96661	1.88811	6.08132	2.92564	3.02579	1.49777	1.50099	1.49906	4
CTCGACAGCACTCGGA-1	21.3178	20.514	19.3138	20.3251	20.7576	20.7683	22.3231	22.4598	22.4738	28
CTCGACTCCTAATGGA-1	6.88952	5.97307	9.78845	10.4441	4.39281	4.95064	6.02752	6.01297	5.91113	6
CTCGATGCCGTGCGTC-1	10.5659	10.3474	10.3958	18.5644	8.86438	9.40167	10.0921	9.97989	9.93566	16
CTCGATGCGGTGTTAA-1	6.98238	5.95574	5.03057	6.42912	4.56921	4.89808	5.91428	6.24031	5.95132	8
CTCGATGTTGAACGGC-1	2.04855	1.70977	1.41946	3.30147	2.31666	2.37327	1.77704	1.82272	1.7779	1
CTCGATGTTGCTATGT-1	23.1802	23.2957	22.9142	20.8077	17.7832	19.6869	23.7486	23.6333	23.7186	17
CTCGCATACTCAACTC-1	2.67141	2.64756	3.39581	6.82989	3.6419	3.70721	2.22066	2.21552	2.21954	0
CTCGCTAGCACCATCT-1	10.7513	11.0027	10.4607	19.8993	11.5806	11.5083	10.1654	10.2034	10.1678	12
CTCGCTGTTCATAGAT-1	19.1289	18.3999	14.4533	39.8593	10.8832	13.0446	20.9356	20.2049	19.8496	64
CTCGGAATTCTTGATA-1	4.0041	5.91671	3.96393	8.51555	3.96294	4.10921	2.81773	2.82575	2.806	1
CTCGGACTAACGTGGC-1	34.8917	34.8402	35.5984	16.0468	38.6445	37.3695	36.9891	37.2812	37.5377	21
CTCGGAGCGAATCATG-1	13.6708	12.5521	22.1118	26.3986	8.52786	10.0032	12.9656	12.6845	12.5919	31
CTCGGAGTCTTAAGGA-1	20.7066	20.2791	21.0493	16.5577	22.0316	23.327	22.0828	22.1087	22.1551	21
CTCGGATCGGAATACG-1	5.51793	5.16265	4.35943	5.81649	4.6617	4.8579	5.29558	5.32189	5.29975	7
CTCGGATTGAATGAGT-1	37.1028	38.6412	38.5303	25.179	53.1865	47.4209	41.6879	42.0711	42.1206	23
CTCGGTCTCCAACTGC-1	3.77304	4.69226	3.46514	7.34099	4.3097	4.77527	3.28129	3.2913	3.28527	4
CTCGTCGCGATTAATT-1	15.228	17.983	23.57	18.9639	6.65364	8.12688	13.1679	13.0781	12.957	22
CTCGTTCACGACTGCA-1	16.7192	15.5173	15.5222	21.142	20.1013	20.9482	17.1524	17.0887	17.0922	24
CTCGTTCTGTCACGTT-1	2.70575	2.44734	1.84949	4.14862	2.77717	2.92928	2.27524	2.32576	2.27495	5
CTGAAGCGGTTGCCAA-1	32.1193	32.8628	32.7234	19.2229	55.0878	45.3994	35.086	35.2599	35.2937	19
CTGAAGCGTGGTGAAG-1	37.4767	38.2788	38.0666	25.9359	55.1381	49.8074	41.6711	42.0565	42.0812	26
CTGAAGGAGCCTCACT-1	19.649	18.4777	30.4972	17.4329	5.98123	7.10064	16.4775	16.1227	16.216	19
CTGAAGGATCTGTACG-1	19.9864	20.3452	19.9624	17.9079	21.592	22.7576	21.1723	21.1907	21.1914	19
CTGAAGGTGCTCGAGG-1	25.2426	25.3075	22.2238	33.8451	17.4062	19.8714	26.2346	26.3041	26.2503	26
CTGAAGTGCTGAACTG-1	9.69856	8.48521	7.04445	7.49954	3.22076	3.70189	7.79225	7.78886	7.70489	9
CTGAAGTTGCAGACAT-1	33.1635	33.7765	34.4755	15.5268	54.6419	49.2564	36.1968	36.4804	36.5546	33
CTGAAGTTGGATCGGC-1	3.40902	3.12458	2.56067	5.69893	3.39749	3.45735	2.96023	2.98854	2.95676	1
CTGAATTCGCGTAAGG-1	12.4573	12.6169	10.8827	20.2666	8.44244	9.27925	12.9824	12.8252	12.7504	11
CTGACCGCCAATTAGG-1	3.13635	3.97396	2.80082	6.50929	3.73374	3.88021	2.57899	2.62782	2.5744	1
CTGACGTATCCGCCAC-1	6.69519	8.48688	11.4724	8.31357	3.95776	4.35168	4.64533	4.71049	4.66814	4
CTGACTCCGAATCTGC-1	4.19679	3.97203	3.71756	6.71412	3.91726	3.98293	3.97638	4.10703	3.95223	1
CTGACTCGAATTCGTG-1	6.60071	10.0305	7.21144	9.60466	4.38087	4.85979	5.06973	5.06078	5.0411	7
CTGACTGGTATGATAA-1	25.4415	25.1081	25.0722	20.6791	30.5547	29.7242	26.6223	26.6731	26.8133	13
CTGACTGGTCTACCTT-1	40.237	41.6969	41.1271	23.0071	53.8555	49.7959	43.7477	44.1114	44.1991	26
CTGACTGTGGCCGGTT-1	13.6138	18.7891	13.462	13.9161	4.91034	5.60329	10.19	10.0531	10.0822	9
CTGAGGTTCAGGCCAA-1	7.04713	6.57717	8.77359	11.8516	5.31327	5.73339	6.34801	6.27666	6.28165	7
CTGATCCAACGCACAA-1	19.4296	20.9458	19.087	22.3584	18.4604	18.318	20.3117	20.3378	20.4086	32
CTGATGCCAATGCTTC-1	30.437	27.938	28.1682	15.1735	36.1057	35.859	29.3541	29.6855	29.6747	25
CTGATTAACAGCGGCC-1	32.9519	29.7402	29.2301	13.5748	30.8096	27.6357	29.8865	30.0563	30.1109	30
CTGATTAACGCAAGAA-1	45.5373	45.9806	44.8981	32.8453	55.4086	52.8555	49.2418	49.5886	49.7939	25
CTGATTACAATGTCCA-1	27.4154	26.8344	26.6487	25.4031	31.0026	31.7095	29.2876	29.3047	29.3945	22
CTGATTGCTTCTAGAA-1	18.3379	16.2415	27.8333	12.8156	7.43758	8.828	16.4242	16.2145	16.2099	18
CTGCATTGAGCACGGA-1	24.7511	24.4268	24.2202	32.2711	21.8996	24.5793	25.0286	24.8832	24.9361	15
CTGCATTGAGGAGCCG-1	31.6929	31.9231	31.0842	23.7132	39.4589	38.2422	34.1468	34.3755	34.5234	28
CTGCCACGTGTTAATA-1	16.9798	16.2624	15.9661	10.9547	14.1183	15.3473	17.8295	17.8396	17.8682	15
CTGCCGATTGCGATGT-1	14.6271	14.5975	18.7759	13.0448	4.91115	5.71659	11.1318	10.9904	10.9601	4
CTGCCGCTTCGGCTGC-1	21.0144	21.9948	21.4983	15.4679	34.7791	31.1941	23.1459	23.2873	23.3006	15
CTGCCGTGAAGTCGCA-1	18.852	18.0363	15.7738	24.2894	18.0664	18.8546	19.025	19.0226	19.0877	25
CTGCCTAGTGAATAAG-1	18.6791	18.3808	18.1714	19.2657	23.2867	24.476	20.0189	20.0551	20.0701	19
CTGCCTATACATCCAT-1	15.9215	15.4324	14.2551	24.6638	22.2487	23.2398	16.7223	16.6227	16.5323	29
CTGCCTCCAACACCAG-1	1.38637	1.20506	1.1641	2.6967	2.60177	2.50783	1.26497	1.27759	1.26209	1
CTGCCTGACACGGATT-1	9.79838	9.60927	7.95347	15.2635	6.73521	7.30431	9.81016	9.73053	9.65573	25
CTGCCTGTGAGCCAGG-1	23.6706	20.8948	20.1568	20.1559	17.5074	20.2424	22.1908	22.1244	22.1724	15
CTGCGGAAGCAGGCAC-1	9.97274	8.97112	11.3956	12.8542	10.0435	10.2089	10.4666	10.4566	10.4023	13
CTGCGGCATGTAAGTA-1	53.7624	40.9136	36.4633	17.4927	46.2111	39.802	47.53	48.0272	48.3288	18
CTGCTCATTAGAGTGC-1	10.1745	15.8511	10.5174	12.4324	4.76146	5.26773	7.07115	7.02922	7.03513	8
CTGGAACAATAGACAG-1	3.99067	4.52007	3.68995	8.58272	4.7276	5.02757	3.46427	3.46291	3.45184	2
CTGGAAGGCAACCGGA-1	29.8832	28.4006	27.3118	17.2795	29.5171	30.3194	33.3046	33.5472	33.5061	25
CTGGAAGTCTAAGCTC-1	3.52065	3.03266	2.41805	3.56622	2.79468	2.86107	2.28644	2.37348	2.31487	1
CTGGAATAGGAATTAG-1	3.45401	4.84097	3.09503	6.58214	3.42794	3.32607	2.73003	2.7335	2.70199	3
CTGGAATAGTGCAAGT-1	12.3696	12.6505	14.0261	15.4269	6.17333	7.17812	10.4325	10.3628	10.2886	8
CTGGAATGGATAGTTC-1	48.9027	48.0235	46.5088	26.4112	34.5366	40.0858	55.3991	55.6516	55.8883	28
CTGGAATGGATCAGCA-1	26.7823	23.162	41.9916	32.6896	9.04719	11.4999	27.4806	26.0682	25.9374	44
CTGGAATGTCCGGCCT-1	13.7981	11.957	22.3904	11.2201	6.38998	7.36664	12.4299	12.2471	12.19	20
CTGGCACTTCTGCGTC-1	13.624	13.5827	17.4813	14.4879	10.3673	11.3808	13.4754	13.3766	13.3988	17
CTGGCCTTACCACTTA-1	16.8464	15.2937	15.0246	21.4684	8.77826	10.2896	16.7834	16.2876	16.1471	44
CTGGCCTTGCATTCGG-1	5.99972	6.00605	5.97201	7.7065	4.68673	4.92914	5.23522	5.30686	5.16764	2
CTGGCGCACTTACTGA-1	15.1659	14.6478	13.9759	18.3726	9.76412	10.4667	14.655	14.4652	14.4239	6
CTGGCGGACAACGCAC-1	35.4408	35.5713	36.1349	17.0227	63.4108	53.0991	38.0266	38.4443	38.6566	28
CTGGCTGGACGCTTGG-1	26.2592	25.9729	24.1876	21.8404	22.3122	24.074	25.7778	25.918	25.9234	19
CTGGTACTCGAAGTGG-1	29.8129	28.8418	28.0789	13.3141	40.8974	35.1601	29.2651	29.4877	29.5651	29
CTGGTGAGGTCTCGTC-1	4.09111	3.80542	3.23237	5.78954	3.6853	3.87379	3.58232	3.60621	3.586	7
CTGGTGATCCTGAAGG-1	30.885	29.6478	29.2531	20.3961	41.3684	38.5446	34.7385	35.0964	34.9873	27
CTGGTGATCGCCGTAG-1	12.5269	11.9433	17.5651	18.8543	6.75613	7.8907	11.1762	11.0653	11.0412	13
CTGGTGCACCATACCA-1	32.1254	33.3037	33.2627	18.0333	54.2498	47.5943	34.8971	35.1561	35.2616	27
CTGGTGCACGATCAAG-1	15.7932	14.4417	13.8392	26.6819	10.5887	12.3493	16.5898	16.1858	16.0293	33
CTGGTGCGAGAAGCTT-1	4.39612	6.59763	4.40961	8.02398	4.43116	4.64167	3.56949	3.65121	3.55972	3
CTGGTGCGTTCACGAG-1	18.6786	18.6338	24.5651	14.6456	5.20965	6.32051	15.3624	15.0943	15.056	17
CTGGTGCTACAGTATT-1	20.8724	20.5884	21.1722	15.3509	15.1595	15.3261	19.1737	19.1156	19.1023	17
CTGGTGCTTATGACCA-1	2.9297	3.19811	2.4607	5.77338	3.69295	4.02567	2.39984	2.3966	2.39372	2
CTGGTGGCCAATAAGT-1	10.0737	14.6992	9.61491	9.13765	3.69467	4.16295	7.4219	7.35556	7.34266	4
CTGGTGGCTTAGACTC-1	13.1508	12.6605	11.4632	21.7431	10.2304	11.6571	13.1071	12.9411	12.8915	18
CTGGTTGCGTTAATTG-1	12.4087	12.3573	14.429	16.6717	10.6313	11.7302	11.8557	11.81	11.812	7
CTGGTTGGACATCACC-1	4.87258	4.48532	3.73636	9.68284	4.1841	4.41945	4.10913	4.11394	4.07208	0
CTGGTTGGCTTGTTAC-1	12.6492	12.3786	11.477	16.4814	14.0835	14.8059	13.1697	13.143	13.1476	15
CTGTATCTTCGCCATA-1	20.7009	20.6185	18.8441	30.427	19.1467	19.5815	20.011	19.8654	19.9578	21
CTGTATGGCTCAACAT-1	3.90911	4.40132	3.33957	6.59633	3.83328	3.8697	3.42215	3.43285	3.43857	3
CTGTCACTATGTGCAT-1	20.0267	20.9538	19.5244	23.4924	20.4368	20.3325	20.9685	20.8659	20.896	25
CTGTCACTCGGCCTTA-1	6.53919	5.5183	6.55051	5.91179	3.30621	3.68402	5.38852	5.43253	5.40632	3
CTGTCAGATCGATGCG-1	17.316	16.4201	15.142	18.1297	19.6167	18.7762	17.0074	16.984	17.0077	2
CTGTCAGGCTTCCTAA-1	10.9043	11.9261	13.2842	17.3196	10.5753	10.894	10.2516	10.1561	10.1803	10
CTGTCAGGTGGATCGT-1	8.63084	7.39885	16.9962	10.1828	5.84043	6.59296	7.68655	7.69323	7.63539	3
CTGTCTATCCACATCT-1	25.1174	25.6565	25.9722	14.1372	37.9805	36.2289	27.2654	27.3975	27.4981	29
CTGTGCAACATTGAGG-1	0.0898982	0.0905699	0.0943935	0.289037	0.499518	0.302031	0.070521	0.0755015	0.069696	19
CTGTGCAGATGATAAT-1	18.794	19.2683	18.1674	19.1926	20.2243	20.4632	19.682	19.7355	19.7103	17
CTGTGCGTGAGCCGTC-1	32.3058	30.9259	30.3119	17.9806	38.0309	33.5011	35.6894	36.018	36.1528	44
CTGTTATGGCCAGCGG-1	33.7007	34.0209	33.3759	22.7601	46.408	43.2709	36.0649	36.2753	36.3568	27
CTGTTCCAGAAGCTGA-1	14.158	14.3868	15.3812	17.8386	6.1377	7.22844	11.0091	10.8376	10.877	9
CTGTTCGTATGCACCA-1	12.045	11.2262	11.3975	15.955	12.5902	13.676	12.5836	12.5893	12.5237	16
CTGTTCTGCTCAGGAC-1	5.32763	4.73984	10.2769	5.53315	4.09951	4.8388	4.96103	4.93734	4.90529	4
CTGTTGCTACTCACAG-1	11.2522	10.135	9.78673	14.096	7.5848	8.70896	10.5865	10.5121	10.5372	15
CTGTTGGATCAACGCA-1	17.2675	17.7253	17.4133	19.59	21.7352	22.7026	18.6201	18.7413	18.7403	19
CTTACGAACTCCGTCC-1	18.6182	17.6737	16.7314	21.2631	18.4759	19.0834	19.7399	19.849	19.7462	29
CTTACGCAGAGGCTCG-1	42.8714	42.5786	42.7195	20.1589	52.7556	48.9703	44.4374	44.7262	44.9964	16
CTTACGCCATGCACAG-1	29.8334	30.5038	29.82	23.8071	36.3676	36.5634	31.7903	31.877	32.0381	29
CTTACGCTACGTAAGC-1	45.1471	44.7509	43.6947	21.3512	48.4096	43.0905	50.7545	51.1605	51.4283	27
CTTACGGTAAGCCGAA-1	14.1775	14.618	19.8034	20.147	6.52661	7.61055	12.509	12.3382	12.2166	18
CTTACGTCATCCTTAT-1	9.32892	12.4624	8.29085	12.6563	5.16664	6.0096	6.61361	6.56685	6.58415	6
CTTAGCAACTAGGACC-1	4.39527	4.15321	5.18544	10.1917	4.55684	5.01196	4.28532	4.27428	4.23283	5
CTTAGCACGACAGAAC-1	26.7164	26.4972	26.994	17.8473	34.9513	32.6994	29.573	29.7438	29.8267	27
CTTAGCGTAGCGTGCG-1	25.9196	28.0304	27.0254	21.0402	27.6599	27.4475	28.0799	28.1448	28.1965	20
CTTAGCTACCATCTCA-1	24.6478	25.0445	23.1868	14.5644	31.8951	29.2234	26.9166	27.0407	27.1684	23
CTTAGCTACGCAAGGT-1	7.01507	6.58887	9.74948	9.91158	4.2233	4.80198	6.28096	6.24736	6.22129	11
CTTAGCTATCCTTGCG-1	25.2748	26.0555	26.5413	13.9562	48.7293	39.1106	28.4503	28.6849	28.7704	34
CTTAGCTTAGTTCTCG-1	17.6297	15.6222	14.435	10.4489	4.2418	5.14357	14.8276	14.58	14.5916	4
CTTAGCTTCGCTGACC-1	1.50111	1.43923	1.26453	4.31833	2.4528	2.49533	1.3272	1.33255	1.31831	0
CTTAGTAAGCGTGGCA-1	25.7251	26.3411	26.2119	16.0767	32.3414	33.1592	27.9684	28.1645	28.3042	22
CTTAGTAATGCAACGA-1	6.95112	6.30513	6.28149	12.4618	6.52678	7.26399	6.81122	6.8063	6.79991	18
CTTAGTCCTCATAAGT-1	26.9532	26.8087	27.2316	14.5178	53.7997	44.7969	28.7162	28.9498	29.0902	23
CTTAGTCTATCGAGAC-1	7.89998	7.99992	9.27782	10.2012	4.31552	5.06564	6.40161	6.40507	6.34668	10
CTTAGTCTCGACAACT-1	8.00397	7.92953	9.24927	7.85474	3.54514	3.98158	6.19486	6.1815	6.17762	8
CTTAGTCTGTGCATCC-1	28.5715	29.2136	30.1739	21.6016	35.0347	35.6417	30.8455	30.9762	31.0871	23
CTTAGTCTTATTCGGA-1	1.12642	0.994583	0.848394	2.75024	2.28478	2.26507	0.939241	0.957658	0.940277	2
CTTAGTCTTCGATGTC-1	36.0476	35.4547	40.4544	29.898	34.1824	36.1885	37.2934	37.27	37.5095	8
CTTAGTGCGACCTATT-1	25.2344	25.1966	24.6828	15.5214	36.1968	32.7519	28.3449	28.5704	28.676	32
CTTAGTGCGTTGACGC-1	3.75664	3.19177	2.86977	7.73529	3.74605	4.10109	3.51077	3.5086	3.46253	1
CTTAGTGGCTAAGACG-1	27.9384	26.6839	25.3946	29.7767	24.9471	25.3705	28.086	27.9781	28.0471	29
CTTAGTGGTACACGAC-1	9.29726	10.5465	13.8663	10.6225	4.6102	5.21313	6.43297	6.38681	6.38019	3
CTTAGTTCACCGCCAG-1	15.1409	16.3179	14.9211	18.5708	20.7388	20.364	16.1123	16.2554	16.2201	21
CTTAGTTGCTCGTTGT-1	30.868	29.6141	29.4651	13.7295	27.8482	27.424	31.9377	32.2339	32.1832	30
CTTAGTTGGAGCGACC-1	2.57676	3.83145	2.49152	6.27707	2.94138	3.01371	1.8496	1.86338	1.8454	1
CTTATTCACTAGCTGG-1	5.84179	6.3651	5.01765	5.94266	3.99364	4.19509	5.40707	5.39464	5.28258	6
CTTCAAGTAACAGCTT-1	18.0369	17.8388	18.226	16.3587	17.8918	19.4308	19.9361	19.9874	19.9444	28
CTTCAAGTCGACCTTC-1	2.9479	3.04278	2.61057	4.44085	3.03748	3.15198	2.70932	2.73181	2.70403	1
CTTCAATCGTACTACG-1	3.57385	3.16052	2.64624	4.69337	3.85863	4.02488	2.99575	3.17961	3.10707	3
CTTCACAAGTTCCTCA-1	24.3668	24.3727	24.9127	15.4669	39.7647	35.4278	26.6724	26.8334	26.9956	19
CTTCATGCCTAGACGG-1	33.6921	33.6806	34.0016	15.9489	51.6544	45.0969	35.509	35.84	36.0512	27
CTTCATTGGATACCAC-1	22.3325	23.2298	24.1965	21.8616	22.1102	23.6073	23.1762	23.1896	23.242	26
CTTCCAATTGAAGATT-1	19.2901	22.5693	18.3815	36.4809	12.5556	14.5194	16.8187	16.4526	16.4859	19
CTTCCACGATCCTGTA-1	24.7337	24.9377	25.2925	15.0831	49.3155	43.1467	27.1342	27.3191	27.4721	25
CTTCCACGCCTTCCTG-1	13.1154	12.8499	12.7511	15.7916	17.8224	18.3297	13.57	13.584	13.5715	11
CTTCCACGTCACGCCA-1	10.738	10.4605	9.11409	18.9054	8.72206	9.71302	10.6992	10.5334	10.4366	4
CTTCCGACGCACAACC-1	12.3449	11.2495	16.4365	6.99066	3.65527	4.40063	10.3138	10.1252	10.1271	7
CTTCCGAGACATTGAT-1	17.5039	16.3588	16.2773	22.4916	17.7892	19.0829	17.5895	17.5033	17.5407	26
CTTCCGTCGCTGCATC-1	12.2177	11.8267	10.5932	12.1166	5.97556	6.51828	11.3985	11.2449	11.204	10
CTTCCTAGCCGATTGG-1	0.987976	0.944129	0.911602	2.92657	3.75015	3.17926	1.03215	1.03296	1.031	24
CTTCCTGGTGTTGGAC-1	25.5773	27.2322	25.8517	24.9504	37.9231	35.728	28.0461	28.4738	28.487	28
CTTCGAGTGATGGAAT-1	18.8982	18.1309	18.1969	20.2605	17.8934	19.468	19.4659	19.3691	19.273	26
CTTCGATAACATTGGT-1	10.349	9.71046	10.085	17.455	9.35083	10.2255	9.91047	9.86591	9.82993	21
CTTCGATACTCCGACC-1	4.78439	4.12658	4.57165	6.1007	3.60689	3.93824	4.14718	4.25985	4.14782	5
CTTCGATATGTAGGAG-1	2.88915	2.57788	2.46893	6.18339	3.14721	3.30077	2.73633	2.73083	2.75678	0
CTTCGATGGACGTACC-1	6.82596	6.10329	6.04153	9.91313	5.81267	6.17732	6.71229	6.67339	6.60537	7
CTTCGCACCTGGCGGA-1	6.0511	5.76081	13.0302	10.3184	4.74247	5.15769	5.83768	5.86177	5.8537	2
CTTCGCCGCAACATTA-1	20.6363	19.1897	25.1997	16.9619	9.36813	11.2866	18.5986	18.3875	18.3337	30
CTTCGGCTCACTACCT-1	3.08874	2.85896	2.41059	4.11483	3.23339	3.41862	2.85438	3.05862	2.97982	3
CTTCGTATTAATACGG-1	9.35759	8.50418	10.4451	18.3238	7.28776	8.05629	9.30787	9.19703	9.11962	26
CTTCGTCAAGACTCGT-1	10.5715	11.1525	9.15262	19.0226	8.09223	8.85327	8.50622	8.46342	8.44131	8
CTTCGTCACCAAGAGG-1	12.3784	12.2689	16.5274	18.4083	11.368	11.783	11.2429	11.2206	11.2314	9
CTTCTGAGCCAGGAAC-1	19.9567	20.419	20.6941	13.9507	27.323	25.5276	22.0131	22.2104	22.2332	19
CTTCTGAGGTCGCATA-1	19.4593	18.616	18.0772	11.7726	31.0258	25.6482	19.657	19.6899	19.7122	29
CTTCTGTACGGACATC-1	7.52204	7.112	5.82163	16.9374	7.34188	8.08386	7.99197	7.90504	7.76798	49
CTTGAACCGAGTTAAT-1	11.7373	12.1983	11.1847	16.1724	12.0659	13.486	11.0469	10.9994	11.0357	7
CTTGAACTTAGAGGAA-1	15.7864	17.1213	16.0817	9.14571	15.4242	15.8982	16.6115	16.7955	16.7213	22
CTTGAGCCTTGTTCCA-1	11.6647	15.5321	10.8816	16.4179	6.21664	6.72297	8.79152	8.73313	8.71909	2
CTTGAGTCCAAGGCTG-1	29.8653	29.6618	27.5949	18.1433	34.4124	30.1855	32.2738	32.5396	32.6255	35
CTTGAGTCTAAGATCA-1	24.743	22.3373	20.9247	17.1364	27.0729	26.0784	24.027	24.031	24.0825	15
CTTGATGCAATCACAA-1	3.02851	2.48068	2.11989	4.08524	2.84657	2.88665	2.41155	2.58739	2.55579	6
CTTGCCGGAAGACGCA-1	0.987597	0.8525	0.620152	1.95036	1.84351	1.82709	0.772374	0.782442	0.769068	0
CTTGCGTAACAGCAGT-1	18.7115	18.1845	15.4814	20.1131	11.2614	12.0805	17.7816	17.4348	17.4247	13
CTTGGACAGGTTAGAA-1	10.8901	8.8992	14.9662	8.41819	4.37127	4.98283	8.0951	8.04868	8.06341	8
CTTGGACATTACAGGA-1	5.25298	6.07688	6.43761	8.30517	4.43537	4.79014	4.35311	4.30446	4.31208	2
CTTGGACTTGTCTGTC-1	27.6723	28.4324	27.4221	24.094	30.6055	31.9315	29.2032	29.3445	29.4521	23
CTTGGAGGCCACCTGC-1	10.7533	9.87237	11.5012	10.4452	11.5669	12.4504	11.0569	11.0583	11.1079	5
CTTGGTCGGAAGTAGC-1	14.5785	13.1836	11.4026	36.6548	12.9019	15.4594	15.8377	15.3523	15.1019	56
CTTGGTTAGAGTCATC-1	11.9075	11.3584	10.8961	24.6293	8.58643	10.0544	11	10.7451	10.6839	28
CTTGTCAAGGCGTCAA-1	1.76613	1.62979	1.22053	2.8938	2.38494	2.49511	1.35566	1.40432	1.31897	1
CTTGTCAGTTCGGTAA-1	31.5504	29.9527	29.7947	19.4012	44.9091	35.5783	35.1315	35.5548	35.5971	40
GAACAAGGTCGAGCAA-1	24.4432	21.5625	33.1472	21.3387	9.08483	10.977	22.4794	22.0511	21.8712	36
GAACAGATAACCTTAA-1	6.29967	5.25364	9.25473	6.29711	3.48785	4.12377	5.46702	5.48708	5.47074	5
GAACAGATCCGCTAGA-1	17.6299	14.0131	26.1833	24.5248	7.9525	9.23586	16.2594	15.8792	15.7785	32
GAACATTCGACACGTA-1	33.8296	34.0166	29.602	36.0079	27.6962	31.1019	37.0688	37.2241	37.3496	30
GAACCGAACGAAGACT-1	12.7289	13.9904	13.7567	15.8843	8.8289	9.69341	12.3101	12.2633	12.2793	15
GAACCTTAGTTGATTA-1	10.2009	9.66143	19.4394	10.6191	6.38439	7.03451	8.43327	8.3427	8.34141	12
GAACGCCACGGTGGTT-1	7.59054	7.51702	6.70564	8.88795	4.69373	5.10707	6.8109	6.81632	6.71862	9
GAACGCCAGTGCATAC-1	9.86789	8.75536	13.0856	12.1653	5.01766	5.88164	8.33188	8.2864	8.27627	13
GAACGCTTAGAACGTC-1	15.1913	14.4355	13.6897	13.7213	14.2532	14.7868	16.0985	16.1431	16.1162	9
GAACTAACTCTACGTG-1	13.1035	20.5795	14.4825	14.029	5.71421	6.24338	9.83255	9.71584	9.70015	3
GAACTACAAGTAGGAG-1	29.8392	30.2158	30.4165	16.233	43.4522	39.8712	32.3109	32.5971	32.6861	29
GAACTACCTTATCATA-1	5.03617	4.49414	4.45342	6.62225	3.48525	3.77191	3.97818	3.94457	3.96151	1
GAACTATCGTCTCGTC-1	12.8462	12.7349	14.2996	16.0789	13.6684	14.4226	13.2336	13.1461	13.2204	15
GAACTCATAGTGAGTG-1	5.65541	5.67671	5.77146	9.24129	5.55198	5.74	5.14486	5.15758	5.18308	2
GAACTCCTCATACATA-1	26.787	24.0223	19.2128	30.395	14.6094	16.404	21.3286	21.0894	20.9857	8
GAACTCCTGGAGGCTC-1	11.9391	13.1173	11.2995	9.50946	12.0606	13.077	11.3497	11.3545	11.3931	14
GAACTGTAACTCAGGC-1	7.88942	8.4611	8.39515	8.42334	3.31792	3.83349	5.80527	5.75001	5.7459	6
GAACTTGGTGAGGATA-1	2.55898	2.38552	1.97968	4.4342	2.95765	3.11291	2.28867	2.27339	2.27184	2
GAAGCGAACTGACATT-1	5.50385	4.86133	11.0147	9.41849	5.3317	5.72149	5.06862	5.15908	5.09544	1
GAAGCGATTGCCGAAT-1	35.3538	36.6332	35.0721	29.2443	41.4381	42.7401	37.6105	37.761	37.9028	21
GAAGCGGCTGATCAGT-1	2.2246	2.94224	1.89	5.49571	2.65134	2.61918	1.65403	1.68234	1.64844	2
GAAGCGTATCATCGTT-1	28.0319	29.0615	29.6103	21.0529	37.4308	36.6943	31.3791	31.655	31.6627	23
GAAGCGTCCATAGTTG-1	14.5565	13.2745	22.6119	16.4926	7.00988	8.21423	13.0573	12.8382	12.8509	11
GAAGCTGCCTCGTGAG-1	36.4975	37.139	37.1266	22.0432	49.5219	45.6325	40.7527	41.2166	41.3023	28
GAAGCTGTTCTACATC-1	33.4499	31.8497	31.5235	20.77	33.8564	34.7657	33.4148	33.6415	33.7715	33
GAAGCTTGACGCTTAA-1	21.068	19.2585	18.1467	14.6067	16.2375	17.3294	21.3264	21.3478	21.3847	25
[truncated: 1,907 more rows]
