# Supplementary material for: Spatial transcriptomics deconvolution at single-cell resolution using Redeconve
Source: Nat Commun. 2023 Dec 1;14:7930. doi: 10.1038/s41467-023-43600-9 (PMC10692090; doi:10.1038/s41467-023-43600-9)
Supplement: Supplementary file 4 — Source Data [file 41467_2023_43600_MOESM4_ESM.zip › Source Data Figure S23.xlsx]

## Sheet: Sheet1
	Redeconve	cell2location	DestVI	CARD	NovoSpaRc	Tangram	log_cell_count
Acinar	0.928676	0.878377	0.515438	0.52373	0.47103	0.86093	2.56495
Cancer clone A	0.787182	0.760815	0.561428	0.595308	0.682593	0.614441	4.83628
Cancer clone B	0.910991	0.850838	0.701056	0.686902	0.720103	0.657415	5.1358
Ductal - APOL1 high/hypoxic	0.954731	0.851826	0.704922	0.701268	0.803839	0.645478	5.37064
Ductal - CRISP3 high/centroacinar like	0.85208	0.544698	0.62723	0.556904	0.640261	0.515684	6.27099
Ductal - MHC Class II	0.879922	0.636702	0.493396	0.597901	0.683834	0.726395	5.65948
Ductal - terminal ductal like	0.832317	0.650887	0.628676	0.516672	0.60135	0.479023	5.85793
Endocrine cells	0.999043	0.667291	0.187445	0.130619	0.618968	0.854717	1.09861
Endothelial cells	0.517805	0.694579	0.328069	0.404036	0.284465	0.672146	2.3979
Fibroblasts	0.897117	0.805186	0.588737	0.553097	0.345351	0.822559	1.60944
Macrophages A	0.691489	0.654067	0.411289	0.406342	0.541308	0.623337	3.04452
Macrophages B	0.686464	0.649665	0.409699	0.404883	0.536671	0.620079	2.94444
Mast cells	0.667609	0.493742	0.387379	0.0414636	0.331553	0.573704	2.63906
Monocytes	0.330336	0.38436	0.227462	0.206887	0.255438	0.30238	2.89037
RBCs	0.350854	0.0670379	0.0701111	0.222202	0.00145541	0.25963	2.70805
T cells & NK cells	0.307166	0.353287	0.218599	0.149205	0.189986	0.435985	3.68888
Tuft cells	0.26976	0.259844	0.144133	0.134574	0.223298	0.333503	3.46574
mDCs A	0.729409	0.766685	0.444915	0.444929	0.478832	0.760868	2.48491
mDCs B	0.738445	0.774394	0.44883	0.4489	0.484134	0.767434	3.49651
pDCs	0.24757	0.383404	0.0777757	0.0603518	0.0145908	0.460542	2.56495
