# Supplementary material for: Spatial transcriptomics deconvolution at single-cell resolution using Redeconve
Source: Nat Commun. 2023 Dec 1;14:7930. doi: 10.1038/s41467-023-43600-9 (PMC10692090; doi:10.1038/s41467-023-43600-9)
Supplement: Supplementary file 4 — Source Data [file 41467_2023_43600_MOESM4_ESM.zip › Source Data Figure S31.xlsx]

## Sheet: Sheet1
	Redeconve	cell2location	DestVI	CARD	NovoSpaRc	CellTrek	Tangram
0	9	34	34	34	30	1	34
1	14	34	34	34	30	0	34
2	10	34	34	34	30	1	34
3	13	34	34	34	30	0	34
4	9	34	34	34	30	1	34
5	13	34	34	34	30	1	34
6	12	34	34	34	30	0	34
7	9	34	34	34	30	1	34
8	9	34	34	34	30	1	34
9	12	34	34	34	30	1	34
10	10	34	34	34	30	1	34
11	11	34	34	34	30	0	34
12	11	34	34	34	30	3	34
13	12	34	34	34	30	0	34
14	11	34	34	34	30	1	34
15	11	34	34	34	30	0	34
16	12	34	34	34	30	0	34
17	11	34	34	34	30	0	34
18	11	34	34	34	30	0	34
19	11	34	34	34	30	2	34
20	11	34	34	34	30	1	34
21	12	34	34	34	30	1	34
22	12	34	34	34	30	0	34
23	12	34	34	34	30	2	34
24	12	34	34	34	30	2	34
25	7	34	34	34	30	2	34
26	9	34	34	34	30	0	34
27	12	34	34	34	30	0	34
28	12	34	34	34	30	1	34
29	9	34	34	34	30	0	34
30	14	34	34	34	30	1	34
31	12	34	34	34	30	1	34
32	7	34	34	34	30	2	34
33	12	34	34	34	30	1	34
34	12	34	34	34	30	1	34
35	12	34	34	34	30	1	34
36	7	34	34	34	30	2	34
37	12	34	34	34	30	1	34
38	12	34	34	34	30	2	34
39	12	34	34	34	30	1	34
40	13	34	34	34	30	0	34
41	14	34	34	34	30	1	34
42	13	34	34	34	30	0	34
43	12	34	34	34	30	1	34
44	13	34	34	34	30	2	34
45	9	34	34	34	30	1	34
46	12	34	34	34	30	0	34
47	11	34	34	34	30	1	34
48	11	34	34	34	30	2	34
49	13	34	34	34	30	1	34
50	10	34	34	34	30	0	34
51	10	34	34	34	30	3	34
52	13	34	34	34	30	1	34
53	13	34	34	34	30	1	34
54	10	34	34	34	30	1	34
55	13	34	34	34	30	2	34
56	11	34	34	34	30	0	34
57	12	34	34	34	30	2	34
58	14	34	34	34	30	1	34
59	11	34	34	34	30	2	34
60	6	34	34	34	30	0	34
61	11	34	34	34	30	0	34
62	10	34	34	34	30	1	34
63	12	34	34	34	30	0	34
64	11	34	34	34	30	1	34
65	12	34	34	34	30	0	34
66	10	34	34	34	30	1	34
67	11	34	34	34	30	1	34
68	11	34	34	34	30	0	34
69	10	34	34	34	30	1	34
70	12	34	34	34	30	0	34
71	13	34	34	34	30	4	34
72	11	34	34	34	30	1	34
73	13	34	34	34	30	1	34
74	9	34	34	34	30	1	34
75	12	34	34	34	30	0	34
76	12	34	34	34	30	1	34
77	10	34	34	34	30	2	34
78	16	34	34	34	30	1	34
79	8	34	34	34	30	1	34
80	11	34	34	34	30	1	34
81	11	34	34	34	30	0	34
82	11	34	34	34	30	1	34
83	13	34	34	34	30	1	34
84	13	34	34	34	30	1	34
85	11	34	34	34	30	1	34
86	11	34	34	34	30	1	34
87	13	34	34	34	30	0	34
88	15	34	34	34	30	0	34
89	12	34	34	34	30	1	34
90	10	34	34	34	30	3	34
91	12	34	34	34	30	0	34
92	15	34	34	34	30	0	34
93	11	34	34	34	30	0	34
94	10	34	34	34	30	0	34
95	12	34	34	34	30	2	34
96	10	34	34	34	30	2	34
97	14	34	34	34	30	0	34
98	13	34	34	34	30	0	34
99	11	34	34	34	30	0	34
100	8	34	34	34	30	1	34
101	6	34	34	34	30	1	34
102	12	34	34	34	30	0	34
103	7	34	34	34	30	2	34
104	14	34	34	34	30	1	34
105	12	34	34	34	30	1	34
106	14	34	34	34	30	1	34
107	10	34	34	34	30	1	34
108	8	34	34	34	30	0	34
109	13	34	34	34	30	0	34
110	11	34	34	34	30	1	34
111	9	34	34	34	30	0	34
112	11	34	34	34	30	2	34
113	9	34	34	34	30	1	34
114	9	34	34	34	30	0	34
115	15	34	34	34	30	0	34
116	10	34	34	34	30	3	34
117	14	34	34	34	30	2	34
118	13	34	34	34	30	1	34
119	12	34	34	34	30	1	34
120	14	34	34	34	30	0	34
121	16	34	34	34	30	1	34
122	6	34	34	34	30	1	34
123	14	34	34	34	30	1	34
124	16	34	34	34	30	0	34
125	16	34	34	34	30	2	34
126	12	34	34	34	30	0	34
127	12	34	34	34	30	0	34
128	14	34	34	34	30	2	34
129	9	34	34	34	30	4	34
130	15	34	34	34	30	2	34
131	14	34	34	34	30	0	34
132	13	34	34	34	30	1	34
133	12	34	34	34	30	1	34
134	10	34	34	34	30	0	34
135	9	34	34	34	30	2	34
136	12	34	34	34	30	0	34
137	11	34	34	34	30	0	34
138	9	34	34	34	30	1	34
139	10	34	34	34	30	3	34
140	13	34	34	34	30	3	34
141	11	34	34	34	30	0	34
142	12	34	34	34	30	1	34
143	10	34	34	34	30	0	34
144	14	34	34	34	30	2	34
145	16	34	34	34	30	0	34
146	11	34	34	34	30	0	34
147	10	34	34	34	30	1	34
148	11	34	34	34	30	0	34
149	7	34	34	34	30	1	34
150	16	34	34	34	30	1	34
151	11	34	34	34	30	2	34
152	12	34	34	34	30	0	34
153	9	34	34	34	30	0	34
154	7	34	34	34	30	1	34
155	10	34	34	34	30	2	34
156	12	34	34	34	30	0	34
157	8	34	34	34	30	0	34
158	13	34	34	34	30	0	34
159	11	34	34	34	30	0	34
160	11	34	34	34	30	0	34
161	7	34	34	34	30	1	34
162	14	34	34	34	30	0	34
163	12	34	34	34	30	1	34
164	9	34	34	34	30	1	34
165	15	34	34	34	30	1	34
166	11	34	34	34	30	0	34
167	14	34	34	34	30	1	34
168	12	34	34	34	30	2	34
169	14	34	34	34	30	0	34
170	12	34	34	34	30	0	34
171	12	34	34	34	30	0	34
172	9	34	34	34	30	0	34
173	10	34	34	34	30	0	34
174	10	34	34	34	30	2	34
175	15	34	34	34	30	2	34
176	11	34	34	34	30	2	34
177	13	34	34	34	30	3	34
178	9	34	34	34	30	1	34
179	15	34	34	34	30	1	34
180	11	34	34	34	30	2	34
181	12	34	34	34	30	1	34
182	8	34	34	34	30	1	34
183	9	34	34	34	30	0	34
184	15	34	34	34	30	1	34
185	11	34	34	34	30	1	34
186	10	34	34	34	30	1	34
187	12	34	34	34	30	0	34
188	8	34	34	34	30	1	34
189	14	34	34	34	30	1	34
190	11	34	34	34	30	2	34
191	14	34	34	34	30	1	34
192	11	34	34	34	30	1	34
193	13	34	34	34	30	0	34
194	11	34	34	34	30	0	34
195	4	34	34	34	30	2	34
196	13	34	34	34	30	0	34
197	10	34	34	34	30	0	34
198	14	34	34	34	30	1	34
199	13	34	34	34	30	0	34
200	11	34	34	34	30	0	34
201	11	34	34	34	30	1	34
202	10	34	34	34	30	2	34
203	12	34	34	34	30	0	34
204	14	34	34	34	30	0	34
205	13	34	34	34	30	0	34
206	13	34	34	34	30	0	34
207	10	34	34	34	30	1	34
208	11	34	34	34	30	0	34
209	13	34	34	34	30	0	34
210	14	34	34	34	30	0	34
211	7	34	34	34	30	1	34
212	12	34	34	34	30	3	34
213	12	34	34	34	30	2	34
214	14	34	34	34	30	1	34
215	8	34	34	34	30	1	34
216	10	34	34	34	30	0	34
217	13	34	34	34	30	1	34
218	12	34	34	34	30	1	34
219	12	34	34	34	30	0	34
220	12	34	34	34	30	2	34
221	12	34	34	34	30	1	34
222	12	34	34	34	30	2	34
223	14	34	34	34	30	2	34
224	10	34	34	34	30	1	34
225	11	34	34	34	30	0	34
226	14	34	34	34	30	2	34
227	12	34	34	34	30	1	34
228	11	34	34	34	30	1	34
229	15	34	34	34	30	2	34
230	11	34	34	34	30	0	34
231	11	34	34	34	30	1	34
232	13	34	34	34	30	2	34
233	13	34	34	34	30	0	34
234	11	34	34	34	30	2	34
235	15	34	34	34	30	0	34
236	13	34	34	34	30	1	34
237	13	34	34	34	30	2	34
238	16	34	34	34	30	2	34
239	13	34	34	34	30	1	34
240	5	34	34	34	30	2	34
241	11	34	34	34	30	0	34
242	9	34	34	34	30	0	34
243	12	34	34	34	30	2	34
244	15	34	34	34	30	1	34
245	14	34	34	34	30	0	34
246	12	34	34	34	30	1	34
247	12	34	34	34	30	0	34
248	8	34	34	34	30	0	34
249	8	34	34	34	30	0	34
250	8	34	34	34	30	1	34
251	11	34	34	34	30	0	34
252	11	34	34	34	30	0	34
253	15	34	34	34	30	1	34
254	15	34	34	34	30	3	34
255	4	34	34	34	30	2	34
256	8	34	34	34	30	1	34
257	12	34	34	34	30	1	34
258	11	34	34	34	30	0	34
259	13	34	34	34	30	0	34
260	11	34	34	34	30	0	34
261	11	34	34	34	30	0	34
262	14	34	34	34	30	2	34
263	13	34	34	34	30	0	34
264	8	34	34	34	30	0	34
265	12	34	34	34	30	1	34
266	13	34	34	34	30	2	34
267	11	34	34	34	30	3	34
268	10	34	34	34	30	0	34
269	15	34	34	34	30	0	34
270	11	34	34	34	30	1	34
271	11	34	34	34	30	0	34
272	14	34	34	34	30	0	34
273	12	34	34	34	30	0	34
274	14	34	34	34	30	1	34
275	14	34	34	34	30	3	34
276	13	34	34	34	30	1	34
277	13	34	34	34	30	2	34
278	9	34	34	34	30	1	34
279	14	34	34	34	30	1	34
280	10	34	34	34	30	1	34
281	14	34	34	34	30	1	34
282	11	34	34	34	30	0	34
283	12	34	34	34	30	1	34
284	12	34	34	34	30	0	34
285	13	34	34	34	30	0	34
286	8	34	34	34	30	0	34
287	12	34	34	34	30	0	34
288	15	34	34	34	30	0	34
289	11	34	34	34	30	1	34
290	11	34	34	34	30	1	34
291	8	34	34	34	30	1	34
292	9	34	34	34	30	2	34
293	9	34	34	34	30	1	34
294	10	34	34	34	30	2	34
295	10	34	34	34	30	0	34
296	12	34	34	34	30	0	34
297	9	34	34	34	30	0	34
298	9	34	34	34	30	1	34
299	13	34	34	34	30	1	34
300	12	34	34	34	30	0	34
301	11	34	34	34	30	0	34
302	9	34	34	34	30	2	34
303	15	34	34	34	30	1	34
304	10	34	34	34	30	0	34
305	13	34	34	34	30	0	34
306	10	34	34	34	30	1	34
307	10	34	34	34	30	3	34
308	9	34	34	34	30	0	34
309	12	34	34	34	30	2	34
310	13	34	34	34	30	0	34
311	15	34	34	34	30	3	34
312	7	34	34	34	30	1	34
313	8	34	34	34	30	2	34
314	10	34	34	34	30	0	34
315	11	34	34	34	30	1	34
316	8	34	34	34	30	1	34
317	10	34	34	34	30	1	34
318	11	34	34	34	30	0	34
319	5	34	34	34	30	1	34
320	9	34	34	34	30	0	34
321	11	34	34	34	30	0	34
322	13	34	34	34	30	0	34
323	12	34	34	34	30	2	34
324	15	34	34	34	30	0	34
325	8	34	34	34	30	1	34
326	12	34	34	34	30	0	34
327	11	34	34	34	30	3	34
328	13	34	34	34	30	0	34
329	13	34	34	34	30	2	34
330	12	34	34	34	30	1	34
331	10	34	34	34	30	1	34
332	14	34	34	34	30	0	34
333	13	34	34	34	30	1	34
334	10	34	34	34	30	1	34
335	14	34	34	34	30	0	34
336	11	34	34	34	30	1	34
337	9	34	34	34	30	0	34
338	10	34	34	34	30	2	34
339	12	34	34	34	30	0	34
340	9	34	34	34	30	1	34
341	14	34	34	34	30	1	34
342	10	34	34	34	30	3	34
343	13	34	34	34	30	2	34
344	13	34	34	34	30	0	34
345	10	34	34	34	30	1	34
346	13	34	34	34	30	1	34
347	8	34	34	34	30	0	34
348	10	34	34	34	30	1	34
349	10	34	34	34	30	0	34
350	11	34	34	34	30	0	34
351	14	34	34	34	30	1	34
352	9	34	34	34	30	1	34
353	11	34	34	34	30	1	34
354	13	34	34	34	30	0	34
355	12	34	34	34	30	1	34
356	12	34	34	34	30	3	34
357	12	34	34	34	30	1	34
358	15	34	34	34	30	1	34
359	14	34	34	34	30	1	34
360	12	34	34	34	30	0	34
361	17	34	34	34	30	0	34
362	12	34	34	34	30	1	34
363	12	34	34	34	30	2	34
364	6	34	34	34	30	1	34
365	13	34	34	34	30	1	34
366	14	34	34	34	30	1	34
367	13	34	34	34	30	0	34
368	10	34	34	34	30	0	34
369	11	34	34	34	30	0	34
370	9	34	34	34	30	1	34
371	8	34	34	34	30	0	34
372	12	34	34	34	30	1	34
373	12	34	34	34	30	0	34
374	14	34	34	34	30	1	34
375	9	34	34	34	30	3	34
376	13	34	34	34	30	1	34
377	13	34	34	34	30	3	34
378	10	34	34	34	30	1	34
379	13	34	34	34	30	2	34
380	16	34	34	34	30	1	34
381	14	34	34	34	30	1	34
382	12	34	34	34	30	2	34
383	14	34	34	34	30	1	34
384	14	34	34	34	30	0	34
385	12	34	34	34	30	0	34
386	15	34	34	34	30	2	34
387	10	34	34	34	30	0	34
388	13	34	34	34	30	2	34
389	14	34	34	34	30	0	34
390	10	34	34	34	30	0	34
391	11	34	34	34	30	0	34
392	11	34	34	34	30	2	34
393	12	34	34	34	30	2	34
394	13	34	34	34	30	2	34
395	11	34	34	34	30	0	34
396	15	34	34	34	30	0	34
397	12	34	34	34	30	1	34
398	11	34	34	34	30	1	34
399	8	34	34	34	30	1	34
400	9	34	34	34	30	0	34
401	6	34	34	34	30	3	34
402	13	34	34	34	30	1	34
403	13	34	34	34	30	0	34
404	13	34	34	34	30	0	34
405	6	34	34	34	30	1	34
406	11	34	34	34	30	3	34
407	8	34	34	34	30	0	34
408	13	34	34	34	30	1	34
409	10	34	34	34	30	1	34
410	11	34	34	34	30	1	34
411	6	34	34	34	30	1	34
412	15	34	34	34	30	0	34
413	12	34	34	34	30	0	34
414	11	34	34	34	30	2	34
415	9	34	34	34	30	1	34
416	10	34	34	34	30	0	34
417	10	34	34	34	30	1	34
418	12	34	34	34	30	1	34
419	15	34	34	34	30	0	34
420	13	34	34	34	30	2	34
421	13	34	34	34	30	0	34
422	13	34	34	34	30	2	34
423	11	34	34	34	30	0	34
424	11	34	34	34	30	0	34
425	14	34	34	34	30	1	34
426	12	34	34	34	30	0	34
427	12	34	34	34	30	1	34
428	11	34	34	34	30	0	34
429	13	34	34	34	30	2	34
430	15	34	34	34	30	0	34
431	8	34	34	34	30	2	34
432	11	34	34	34	30	2	34
433	9	34	34	34	30	0	34
434	3	34	34	34	30	1	34
435	12	34	34	34	30	0	34
436	13	34	34	34	30	1	34
437	13	34	34	34	30	1	34
438	12	34	34	34	30	1	34
439	13	34	34	34	30	0	34
440	11	34	34	34	30	2	34
441	12	34	34	34	30	0	34
442	11	34	34	34	30	1	34
443	11	34	34	34	30	0	34
444	14	34	34	34	30	0	34
445	7	34	34	34	30	2	34
446	11	34	34	34	30	0	34
447	12	34	34	34	30	0	34
448	7	34	34	34	30	1	34
449	12	34	34	34	30	0	34
450	5	34	34	34	30	2	34
451	10	34	34	34	30	0	34
452	13	34	34	34	30	0	34
453	12	34	34	34	30	0	34
454	11	34	34	34	30	0	34
455	12	34	34	34	30	1	34
456	13	34	34	34	30	1	34
457	12	34	34	34	30	0	34
458	15	34	34	34	30	2	34
459	12	34	34	34	30	3	34
460	11	34	34	34	30	4	34
461	9	34	34	34	30	1	34
462	12	34	34	34	30	0	34
463	7	34	34	34	30	0	34
464	2	34	34	34	30	1	34
465	13	34	34	34	30	1	34
466	13	34	34	34	30	0	34
467	13	34	34	34	30	2	34
468	14	34	34	34	30	0	34
469	11	34	34	34	30	0	34
470	11	34	34	34	30	1	34
471	12	34	34	34	30	2	34
472	12	34	34	34	30	0	34
473	14	34	34	34	30	0	34
474	11	34	34	34	30	0	34
475	12	34	34	34	30	1	34
476	15	34	34	34	30	2	34
477	8	34	34	34	30	2	34
478	12	34	34	34	30	0	34
479	11	34	34	34	30	2	34
480	13	34	34	34	30	1	34
481	11	34	34	34	30	1	34
482	15	34	34	34	30	0	34
483	12	34	34	34	30	0	34
484	10	34	34	34	30	0	34
485	12	34	34	34	30	0	34
486	12	34	34	34	30	0	34
487	10	34	34	34	30	0	34
488	12	34	34	34	30	1	34
489	12	34	34	34	30	2	34
490	12	34	34	34	30	1	34
491	15	34	34	34	30	2	34
492	11	34	34	34	30	3	34
493	12	34	34	34	30	0	34
494	10	34	34	34	30	0	34
495	10	34	34	34	30	0	34
496	13	34	34	34	30	1	34
497	9	34	34	34	30	0	34
498	10	34	34	34	30	2	34
499	16	34	34	34	30	1	34
500	10	34	34	34	30	1	34
501	9	34	34	34	30	4	34
502	14	34	34	34	30	2	34
503	12	34	34	34	30	2	34
504	7	34	34	34	30	1	34
505	11	34	34	34	30	0	34
506	9	34	34	34	30	2	34
507	15	34	34	34	30	3	34
508	9	34	34	34	30	2	34
509	12	34	34	34	30	2	34
510	5	34	34	34	30	1	34
511	12	34	34	34	30	0	34
512	13	34	34	34	30	1	34
513	8	34	34	34	30	0	34
514	9	34	34	34	30	0	34
515	12	34	34	34	30	1	34
516	12	34	34	34	30	0	34
517	13	34	34	34	30	2	34
518	11	34	34	34	30	0	34
519	11	34	34	34	30	1	34
520	9	34	34	34	30	0	34
521	12	34	34	34	30	1	34
522	6	34	34	34	30	0	34
523	11	34	34	34	30	1	34
524	13	34	34	34	30	1	34
525	16	34	34	34	30	3	34
526	11	34	34	34	30	1	34
527	13	34	34	34	30	0	34
528	13	34	34	34	30	1	34
529	10	34	34	34	30	0	34
530	6	34	34	34	30	0	34
531	8	34	34	34	30	2	34
532	11	34	34	34	30	1	34
533	10	34	34	34	30	1	34
534	12	34	34	34	30	2	34
535	14	34	34	34	30	0	34
536	9	34	34	34	30	2	34
537	12	34	34	34	30	1	34
538	13	34	34	34	30	2	34
539	16	34	34	34	30	1	34
540	9	34	34	34	30	0	34
541	11	34	34	34	30	1	34
542	12	34	34	34	30	0	34
543	11	34	34	34	30	0	34
544	7	34	34	34	30	1	34
545	14	34	34	34	30	1	34
546	14	34	34	34	30	1	34
547	11	34	34	34	30	0	34
548	14	34	34	34	30	1	34
549	12	34	34	34	30	1	34
550	7	34	34	34	30	1	34
551	10	34	34	34	30	0	34
552	15	34	34	34	30	1	34
553	16	34	34	34	30	1	34
554	5	34	34	34	30	1	34
555	13	34	34	34	30	0	34
556	10	34	34	34	30	0	34
557	5	34	34	34	30	1	34
558	13	34	34	34	30	4	34
559	7	34	34	34	30	3	34
560	14	34	34	34	30	2	34
561	11	34	34	34	30	1	34
562	13	34	34	34	30	0	34
563	12	34	34	34	30	0	34
564	12	34	34	34	30	2	34
565	7	34	34	34	30	2	34
566	14	34	34	34	30	0	34
567	10	34	34	34	30	1	34
568	13	34	34	34	30	2	34
569	12	34	34	34	30	1	34
570	13	34	34	34	30	1	34
571	4	34	34	34	30	1	34
572	10	34	34	34	30	3	34
573	11	34	34	34	30	1	34
574	7	34	34	34	30	1	34
575	14	34	34	34	30	1	34
576	12	34	34	34	30	1	34
577	11	34	34	34	30	0	34
578	12	34	34	34	30	2	34
579	5	34	34	34	30	1	34
580	10	34	34	34	30	2	34
581	16	34	34	34	30	1	34
582	12	34	34	34	30	0	34
583	10	34	34	34	30	2	34
584	14	34	34	34	30	2	34
585	11	34	34	34	30	2	34
586	13	34	34	34	30	0	34
587	11	34	34	34	30	0	34
588	12	34	34	34	30	1	34
589	13	34	34	34	30	0	34
590	12	34	34	34	30	0	34
591	11	34	34	34	30	0	34
592	13	34	34	34	30	3	34
593	7	34	34	34	30	0	34
594	9	34	34	34	30	0	34
595	9	34	34	34	30	0	34
596	12	34	34	34	30	0	34
597	14	34	34	34	30	0	34
598	11	34	34	34	30	1	34
599	8	34	34	34	30	1	34
600	14	34	34	34	30	0	34
601	15	34	34	34	30	1	34
602	9	34	34	34	30	0	34
603	14	34	34	34	30	4	34
604	15	34	34	34	30	1	34
605	13	34	34	34	30	0	34
606	6	34	34	34	30	1	34
607	12	34	34	34	30	0	34
608	15	34	34	34	30	0	34
609	13	34	34	34	30	1	34
610	8	34	34	34	30	0	34
611	16	34	34	34	30	1	34
612	13	34	34	34	30	2	34
613	11	34	34	34	30	0	34
614	11	34	34	34	30	1	34
615	13	34	34	34	30	0	34
616	12	34	34	34	30	2	34
617	8	34	34	34	30	1	34
618	16	34	34	34	30	2	34
619	9	34	34	34	30	0	34
620	9	34	34	34	30	3	34
621	12	34	34	34	30	0	34
622	15	34	34	34	30	0	34
623	6	34	34	34	30	0	34
624	10	34	34	34	30	0	34
625	12	34	34	34	30	0	34
626	12	34	34	34	30	1	34
627	12	34	34	34	30	2	34
628	13	34	34	34	30	0	34
629	13	34	34	34	30	1	34
630	12	34	34	34	30	2	34
631	12	34	34	34	30	2	34
632	13	34	34	34	30	1	34
633	6	34	34	34	30	0	34
634	6	34	34	34	30	1	34
635	9	34	34	34	30	0	34
636	12	34	34	34	30	0	34
637	13	34	34	34	30	0	34
638	12	34	34	34	30	1	34
639	6	34	34	34	30	2	34
640	12	34	34	34	30	0	34
641	11	34	34	34	30	0	34
642	11	34	34	34	30	0	34
643	12	34	34	34	30	0	34
644	9	34	34	34	30	1	34
645	12	34	34	34	30	0	34
646	13	34	34	34	30	1	34
647	12	34	34	34	30	1	34
648	13	34	34	34	30	0	34
649	17	34	34	34	30	1	34
650	12	34	34	34	30	3	34
651	13	34	34	34	30	0	34
652	13	34	34	34	30	0	34
653	9	34	34	34	30	1	34
654	10	34	34	34	30	0	34
655	9	34	34	34	30	1	34
656	11	34	34	34	30	2	34
657	11	34	34	34	30	1	34
658	10	34	34	34	30	0	34
659	8	34	34	34	30	1	34
660	12	34	34	34	30	0	34
661	13	34	34	34	30	1	34
662	11	34	34	34	30	0	34
663	15	34	34	34	30	2	34
664	13	34	34	34	30	3	34
665	7	34	34	34	30	2	34
666	10	34	34	34	30	1	34
667	15	34	34	34	30	2	34
668	13	34	34	34	30	2	34
669	12	34	34	34	30	1	34
670	14	34	34	34	30	0	34
671	12	34	34	34	30	2	34
672	11	34	34	34	30	0	34
673	10	34	34	34	30	1	34
674	11	34	34	34	30	1	34
675	11	34	34	34	30	1	34
676	10	34	34	34	30	1	34
677	11	34	34	34	30	3	34
678	8	34	34	34	30	0	34
679	12	34	34	34	30	0	34
680	13	34	34	34	30	2	34
681	14	34	34	34	30	0	34
682	12	34	34	34	30	1	34
683	10	34	34	34	30	2	34
684	10	34	34	34	30	0	34
685	15	34	34	34	30	1	34
686	14	34	34	34	30	0	34
687	11	34	34	34	30	0	34
688	11	34	34	34	30	2	34
689	12	34	34	34	30	3	34
690	12	34	34	34	30	1	34
691	13	34	34	34	30	1	34
692	12	34	34	34	30	1	34
693	13	34	34	34	30	0	34
694	10	34	34	34	30	1	34
695	13	34	34	34	30	0	34
696	11	34	34	34	30	2	34
697	12	34	34	34	30	1	34
698	15	34	34	34	30	2	34
699	13	34	34	34	30	2	34
700	5	34	34	34	30	0	34
701	9	34	34	34	30	1	34
702	12	34	34	34	30	1	34
703	13	34	34	34	30	1	34
704	10	34	34	34	30	1	34
705	14	34	34	34	30	1	34
706	9	34	34	34	30	0	34
707	13	34	34	34	30	3	34
708	10	34	34	34	30	2	34
709	12	34	34	34	30	0	34
710	10	34	34	34	30	1	34
711	10	34	34	34	30	0	34
712	12	34	34	34	30	1	34
713	13	34	34	34	30	0	34
714	14	34	34	34	30	1	34
715	11	34	34	34	30	1	34
716	12	34	34	34	30	4	34
717	12	34	34	34	30	1	34
718	10	34	34	34	30	2	34
719	10	34	34	34	30	0	34
720	11	34	34	34	30	2	34
721	14	34	34	34	30	2	34
722	10	34	34	34	30	1	34
723	9	34	34	34	30	0	34
724	16	34	34	34	30	1	34
725	12	34	34	34	30	0	34
726	11	34	34	34	30	0	34
727	11	34	34	34	30	1	34
728	13	34	34	34	30	1	34
729	9	34	34	34	30	2	34
730	12	34	34	34	30	1	34
731	16	34	34	34	30	0	34
732	8	34	34	34	30	1	34
733	7	34	34	34	30	1	34
734	14	34	34	34	30	1	34
735	12	34	34	34	30	0	34
736	12	34	34	34	30	0	34
737	9	34	34	34	30	0	34
738	10	34	34	34	30	3	34
739	10	34	34	34	30	3	34
740	11	34	34	34	30	0	34
741	12	34	34	34	30	0	34
742	12	34	34	34	30	0	34
743	15	34	34	34	30	2	34
744	14	34	34	34	30	0	34
745	15	34	34	34	30	0	34
746	9	34	34	34	30	0	34
747	13	34	34	34	30	0	34
748	14	34	34	34	30	0	34
749	11	34	34	34	30	2	34
750	12	34	34	34	30	4	34
751	13	34	34	34	30	0	34
752	14	34	34	34	30	1	34
753	9	34	34	34	30	0	34
754	10	34	34	34	30	1	34
755	12	34	34	34	30	1	34
756	6	34	34	34	30	1	34
757	16	34	34	34	30	1	34
758	13	34	34	34	30	2	34
759	13	34	34	34	30	0	34
760	14	34	34	34	30	0	34
761	12	34	34	34	30	1	34
762	10	34	34	34	30	1	34
763	13	34	34	34	30	2	34
764	5	34	34	34	30	3	34
765	11	34	34	34	30	0	34
766	14	34	34	34	30	0	34
767	11	34	34	34	30	3	34
768	12	34	34	34	30	0	34
769	11	34	34	34	30	2	34
770	12	34	34	34	30	0	34
771	11	34	34	34	30	0	34
772	13	34	34	34	30	1	34
773	11	34	34	34	30	0	34
774	12	34	34	34	30	0	34
775	13	34	34	34	30	3	34
776	7	34	34	34	30	0	34
777	12	34	34	34	30	0	34
778	12	34	34	34	30	0	34
779	10	34	34	34	30	2	34
780	16	34	34	34	30	3	34
781	12	34	34	34	30	1	34
782	12	34	34	34	30	2	34
783	13	34	34	34	30	0	34
784	13	34	34	34	30	0	34
785	12	34	34	34	30	3	34
786	14	34	34	34	30	0	34
787	11	34	34	34	30	1	34
788	12	34	34	34	30	2	34
789	14	34	34	34	30	1	34
790	13	34	34	34	30	0	34
791	9	34	34	34	30	0	34
792	14	34	34	34	30	2	34
793	16	34	34	34	30	2	34
794	13	34	34	34	30	1	34
795	11	34	34	34	30	0	34
796	7	34	34	34	30	1	34
797	13	34	34	34	30	0	34
798	11	34	34	34	30	1	34
799	8	34	34	34	30	1	34
800	9	34	34	34	30	1	34
801	8	34	34	34	30	0	34
802	12	34	34	34	30	0	34
803	8	34	34	34	30	0	34
804	9	34	34	34	30	2	34
805	11	34	34	34	30	1	34
806	13	34	34	34	30	1	34
807	11	34	34	34	30	0	34
808	12	34	34	34	30	1	34
809	14	34	34	34	30	1	34
810	8	34	34	34	30	2	34
811	11	34	34	34	30	3	34
812	10	34	34	34	30	0	34
813	13	34	34	34	30	1	34
814	11	34	34	34	30	2	34
815	5	34	34	34	30	0	34
816	15	34	34	34	30	0	34
817	13	34	34	34	30	0	34
818	11	34	34	34	30	1	34
819	14	34	34	34	30	1	34
820	12	34	34	34	30	1	34
821	15	34	34	34	30	0	34
822	14	34	34	34	30	0	34
823	12	34	34	34	30	1	34
824	11	34	34	34	30	1	34
825	14	34	34	34	30	2	34
826	12	34	34	34	30	1	34
827	15	34	34	34	30	3	34
828	13	34	34	34	30	2	34
829	14	34	34	34	30	0	34
830	13	34	34	34	30	0	34
831	10	34	34	34	30	0	34
832	12	34	34	34	30	1	34
833	11	34	34	34	30	0	34
834	12	34	34	34	30	2	34
835	10	34	34	34	30	1	34
836	11	34	34	34	30	0	34
837	12	34	34	34	30	2	34
838	12	34	34	34	30	1	34
839	14	34	34	34	30	1	34
840	9	34	34	34	30	1	34
841	14	34	34	34	30	0	34
842	7	34	34	34	30	1	34
843	12	34	34	34	30	0	34
844	12	34	34	34	30	0	34
845	15	34	34	34	30	1	34
846	12	34	34	34	30	0	34
847	12	34	34	34	30	1	34
848	10	34	34	34	30	2	34
849	11	34	34	34	30	0	34
850	9	34	34	34	30	1	34
851	11	34	34	34	30	3	34
852	13	34	34	34	30	1	34
853	13	34	34	34	30	1	34
854	12	34	34	34	30	1	34
855	10	34	34	34	30	1	34
856	9	34	34	34	30	1	34
857	8	34	34	34	30	2	34
858	10	34	34	34	30	0	34
859	11	34	34	34	30	0	34
860	12	34	34	34	30	1	34
861	14	34	34	34	30	0	34
862	8	34	34	34	30	0	34
863	13	34	34	34	30	0	34
864	12	34	34	34	30	2	34
865	9	34	34	34	30	0	34
866	9	34	34	34	30	1	34
867	15	34	34	34	30	0	34
868	10	34	34	34	30	0	34
869	12	34	34	34	30	1	34
870	14	34	34	34	30	1	34
871	10	34	34	34	30	1	34
872	12	34	34	34	30	3	34
873	8	34	34	34	30	1	34
874	11	34	34	34	30	2	34
875	12	34	34	34	30	2	34
876	13	34	34	34	30	1	34
877	13	34	34	34	30	2	34
878	12	34	34	34	30	1	34
879	11	34	34	34	30	1	34
880	13	34	34	34	30	0	34
881	10	34	34	34	30	1	34
882	12	34	34	34	30	1	34
883	12	34	34	34	30	0	34
884	12	34	34	34	30	0	34
885	10	34	34	34	30	0	34
886	11	34	34	34	30	1	34
887	14	34	34	34	30	0	34
888	12	34	34	34	30	1	34
889	13	34	34	34	30	2	34
890	14	34	34	34	30	2	34
891	14	34	34	34	30	2	34
892	11	34	34	34	30	1	34
893	11	34	34	34	30	1	34
894	11	34	34	34	30	1	34
895	8	34	34	34	30	1	34
896	11	34	34	34	30	3	34
897	8	34	34	34	30	1	34
898	11	34	34	34	30	0	34
899	7	34	34	34	30	1	34
900	13	34	34	34	30	1	34
901	15	34	34	34	30	0	34
902	10	34	34	34	30	0	34
903	10	34	34	34	30	0	34
904	10	34	34	34	30	1	34
905	13	34	34	34	30	0	34
906	13	34	34	34	30	0	34
907	16	34	34	34	30	1	34
908	12	34	34	34	30	1	34
909	14	34	34	34	30	0	34
910	11	34	34	34	30	2	34
911	10	34	34	34	30	0	34
912	10	34	34	34	30	0	34
913	11	34	34	34	30	0	34
914	15	34	34	34	30	0	34
915	10	34	34	34	30	0	34
916	9	34	34	34	30	1	34
917	8	34	34	34	30	1	34
918	11	34	34	34	30	0	34
919	12	34	34	34	30	0	34
920	8	34	34	34	30	2	34
921	11	34	34	34	30	1	34
922	9	34	34	34	30	0	34
923	12	34	34	34	30	0	34
924	14	34	34	34	30	0	34
925	12	34	34	34	30	2	34
926	11	34	34	34	30	0	34
927	12	34	34	34	30	0	34
928	10	34	34	34	30	0	34
929	8	34	34	34	30	2	34
930	12	34	34	34	30	2	34
931	13	34	34	34	30	2	34
932	12	34	34	34	30	1	34
933	14	34	34	34	30	1	34
934	10	34	34	34	30	0	34
935	12	34	34	34	30	2	34
936	15	34	34	34	30	1	34
937	11	34	34	34	30	0	34
938	11	34	34	34	30	4	34
939	13	34	34	34	30	0	34
940	8	34	34	34	30	3	34
941	12	34	34	34	30	1	34
942	12	34	34	34	30	1	34
943	11	34	34	34	30	0	34
944	14	34	34	34	30	0	34
945	11	34	34	34	30	2	34
946	11	34	34	34	30	2	34
947	12	34	34	34	30	0	34
948	10	34	34	34	30	0	34
949	14	34	34	34	30	2	34
950	13	34	34	34	30	1	34
951	11	34	34	34	30	0	34
952	4	34	34	34	30	0	34
953	13	34	34	34	30	0	34
954	14	34	34	34	30	1	34
955	13	34	34	34	30	1	34
956	15	34	34	34	30	2	34
957	12	34	34	34	30	2	34
958	10	34	34	34	30	2	34
959	14	34	34	34	30	1	34
960	5	34	34	34	30	0	34
961	14	34	34	34	30	1	34
962	4	34	34	34	30	0	34
963	11	34	34	34	30	3	34
964	14	34	34	34	30	0	34
965	11	34	34	34	30	1	34
966	12	34	34	34	30	1	34
967	16	34	34	34	30	2	34
968	13	34	34	34	30	0	34
969	10	34	34	34	30	2	34
970	15	34	34	34	30	1	34
971	13	34	34	34	30	1	34
972	12	34	34	34	30	0	34
973	14	34	34	34	30	1	34
974	14	34	34	34	30	0	34
975	14	34	34	34	30	0	34
976	14	34	34	34	30	1	34
977	10	34	34	34	30	1	34
978	13	34	34	34	30	1	34
979	11	34	34	34	30	1	34
980	13	34	34	34	30	0	34
981	13	34	34	34	30	3	34
982	14	34	34	34	30	1	34
983	12	34	34	34	30	1	34
984	9	34	34	34	30	3	34
985	12	34	34	34	30	0	34
986	17	34	34	34	30	1	34
987	12	34	34	34	30	0	34
988	8	34	34	34	30	0	34
989	13	34	34	34	30	1	34
990	3	34	34	34	30	3	34
991	9	34	34	34	30	0	34
992	11	34	34	34	30	0	34
993	14	34	34	34	30	3	34
994	15	34	34	34	30	2	34
995	13	34	34	34	30	0	34
996	11	34	34	34	30	1	34
997	12	34	34	34	30	1	34
998	12	34	34	34	30	2	34
999	12	34	34	34	30	0	34
1000	13	34	34	34	30	0	34
1001	8	34	34	34	30	0	34
1002	3	34	34	34	30	2	34
1003	8	34	34	34	30	0	34
1004	13	34	34	34	30	3	34
1005	7	34	34	34	30	0	34
1006	11	34	34	34	30	0	34
1007	11	34	34	34	30	3	34
1008	13	34	34	34	30	2	34
1009	13	34	34	34	30	0	34
1010	13	34	34	34	30	0	34
1011	11	34	34	34	30	0	34
1012	14	34	34	34	30	0	34
1013	13	34	34	34	30	2	34
1014	15	34	34	34	30	0	34
1015	15	34	34	34	30	2	34
1016	14	34	34	34	30	1	34
1017	12	34	34	34	30	0	34
1018	11	34	34	34	30	2	34
1019	6	34	34	34	30	3	34
1020	12	34	34	34	30	0	34
1021	11	34	34	34	30	0	34
1022	14	34	34	34	30	1	34
1023	13	34	34	34	30	1	34
1024	13	34	34	34	30	0	34
1025	11	34	34	34	30	0	34
1026	9	34	34	34	30	1	34
1027	8	34	34	34	30	1	34
1028	12	34	34	34	30	1	34
1029	11	34	34	34	30	1	34
1030	12	34	34	34	30	0	34
1031	14	34	34	34	30	0	34
1032	14	34	34	34	30	1	34
1033	8	34	34	34	30	1	34
1034	11	34	34	34	30	0	34
1035	7	34	34	34	30	1	34
1036	12	34	34	34	30	0	34
1037	14	34	34	34	30	1	34
1038	10	34	34	34	30	2	34
1039	14	34	34	34	30	0	34
1040	11	34	34	34	30	1	34
1041	12	34	34	34	30	0	34
1042	12	34	34	34	30	2	34
1043	12	34	34	34	30	0	34
1044	10	34	34	34	30	2	34
1045	12	34	34	34	30	0	34
1046	11	34	34	34	30	1	34
1047	13	34	34	34	30	2	34
1048	13	34	34	34	30	0	34
1049	11	34	34	34	30	1	34
1050	11	34	34	34	30	1	34
1051	12	34	34	34	30	0	34
1052	9	34	34	34	30	1	34
1053	10	34	34	34	30	0	34
1054	13	34	34	34	30	3	34
1055	14	34	34	34	30	0	34
1056	8	34	34	34	30	0	34
1057	13	34	34	34	30	1	34
1058	13	34	34	34	30	0	34
1059	13	34	34	34	30	0	34
1060	15	34	34	34	30	1	34
1061	11	34	34	34	30	1	34
1062	13	34	34	34	30	1	34
1063	14	34	34	34	30	2	34
1064	9	34	34	34	30	0	34
1065	11	34	34	34	30	2	34
1066	13	34	34	34	30	0	34
1067	15	34	34	34	30	1	34
1068	11	34	34	34	30	2	34
1069	15	34	34	34	30	0	34
1070	12	34	34	34	30	0	34
1071	9	34	34	34	30	0	34
1072	12	34	34	34	30	1	34
1073	15	34	34	34	30	0	34
1074	12	34	34	34	30	0	34
1075	12	34	34	34	30	0	34
1076	13	34	34	34	30	1	34
1077	13	34	34	34	30	0	34
1078	10	34	34	34	30	1	34
1079	11	34	34	34	30	2	34
1080	10	34	34	34	30	2	34
1081	12	34	34	34	30	0	34
1082	10	34	34	34	30	1	34
1083	12	34	34	34	30	0	34
1084	11	34	34	34	30	1	34
1085	11	34	34	34	30	0	34
1086	12	34	34	34	30	2	34
1087	12	34	34	34	30	0	34
1088	11	34	34	34	30	1	34
1089	16	34	34	34	30	0	34
1090	5	34	34	34	30	2	34
1091	12	34	34	34	30	4	34
1092	12	34	34	34	30	1	34
1093	14	34	34	34	30	3	34
1094	14	34	34	34	30	2	34
1095	14	34	34	34	30	0	34
1096	12	34	34	34	30	2	34
1097	12	34	34	34	30	1	34
1098	7	34	34	34	30	0	34
1099	13	34	34	34	30	0	34
1100	7	34	34	34	30	0	34
1101	12	34	34	34	30	0	34
1102	11	34	34	34	30	1	34
1103	13	34	34	34	30	1	34
1104	13	34	34	34	30	1	34
1105	13	34	34	34	30	1	34
1106	12	34	34	34	30	1	34
1107	3	34	34	34	30	0	34
1108	8	34	34	34	30	1	34
1109	9	34	34	34	30	0	34
1110	17	34	34	34	30	2	34
1111	15	34	34	34	30	1	34
1112	12	34	34	34	30	1	34
1113	13	34	34	34	30	1	34
1114	12	34	34	34	30	0	34
1115	11	34	34	34	30	1	34
1116	8	34	34	34	30	0	34
1117	9	34	34	34	30	1	34
1118	14	34	34	34	30	0	34
1119	10	34	34	34	30	0	34
1120	9	34	34	34	30	0	34
1121	10	34	34	34	30	0	34
1122	11	34	34	34	30	1	34
1123	14	34	34	34	30	1	34
1124	10	34	34	34	30	1	34
1125	8	34	34	34	30	1	34
1126	9	34	34	34	30	0	34
1127	4	34	34	34	30	0	34
1128	9	34	34	34	30	1	34
1129	11	34	34	34	30	0	34
1130	8	34	34	34	30	1	34
1131	14	34	34	34	30	0	34
1132	12	34	34	34	30	0	34
1133	4	34	34	34	30	2	34
1134	11	34	34	34	30	2	34
1135	8	34	34	34	30	2	34
1136	9	34	34	34	30	1	34
1137	10	34	34	34	30	1	34
1138	5	34	34	34	30	2	34
1139	12	34	34	34	30	0	34
1140	14	34	34	34	30	1	34
1141	10	34	34	34	30	1	34
1142	13	34	34	34	30	1	34
1143	10	34	34	34	30	0	34
1144	12	34	34	34	30	1	34
1145	8	34	34	34	30	3	34
1146	15	34	34	34	30	1	34
1147	7	34	34	34	30	1	34
1148	12	34	34	34	30	0	34
1149	12	34	34	34	30	3	34
1150	13	34	34	34	30	0	34
1151	7	34	34	34	30	1	34
1152	14	34	34	34	30	1	34
1153	10	34	34	34	30	1	34
1154	15	34	34	34	30	0	34
1155	13	34	34	34	30	0	34
1156	10	34	34	34	30	0	34
1157	9	34	34	34	30	0	34
1158	11	34	34	34	30	2	34
1159	10	34	34	34	30	0	34
1160	5	34	34	34	30	1	34
1161	11	34	34	34	30	0	34
1162	14	34	34	34	30	1	34
1163	8	34	34	34	30	1	34
1164	12	34	34	34	30	2	34
1165	10	34	34	34	30	1	34
1166	9	34	34	34	30	2	34
1167	12	34	34	34	30	0	34
1168	13	34	34	34	30	0	34
1169	13	34	34	34	30	1	34
1170	13	34	34	34	30	0	34
1171	12	34	34	34	30	1	34
1172	12	34	34	34	30	0	34
1173	12	34	34	34	30	1	34
1174	11	34	34	34	30	1	34
1175	8	34	34	34	30	1	34
1176	13	34	34	34	30	2	34
1177	12	34	34	34	30	1	34
1178	12	34	34	34	30	2	34
1179	7	34	34	34	30	0	34
1180	14	34	34	34	30	1	34
1181	13	34	34	34	30	0	34
1182	10	34	34	34	30	2	34
1183	11	34	34	34	30	0	34
1184	10	34	34	34	30	2	34
1185	12	34	34	34	30	2	34
1186	13	34	34	34	30	2	34
1187	13	34	34	34	30	0	34
1188	9	34	34	34	30	2	34
1189	9	34	34	34	30	1	34
1190	11	34	34	34	30	0	34
1191	9	34	34	34	30	1	34
1192	15	34	34	34	30	1	34
1193	11	34	34	34	30	0	34
1194	10	34	34	34	30	0	34
1195	10	34	34	34	30	0	34
1196	13	34	34	34	30	1	34
1197	11	34	34	34	30	1	34
1198	8	34	34	34	30	0	34
1199	14	34	34	34	30	2	34
1200	13	34	34	34	30	0	34
1201	14	34	34	34	30	1	34
1202	8	34	34	34	30	1	34
1203	11	34	34	34	30	1	34
1204	11	34	34	34	30	1	34
1205	13	34	34	34	30	0	34
1206	13	34	34	34	30	2	34
1207	13	34	34	34	30	1	34
1208	12	34	34	34	30	1	34
1209	13	34	34	34	30	0	34
1210	10	34	34	34	30	1	34
1211	11	34	34	34	30	1	34
1212	11	34	34	34	30	2	34
1213	11	34	34	34	30	1	34
1214	13	34	34	34	30	0	34
1215	13	34	34	34	30	0	34
1216	15	34	34	34	30	0	34
1217	9	34	34	34	30	1	34
1218	10	34	34	34	30	1	34
1219	12	34	34	34	30	0	34
1220	7	34	34	34	30	0	34
1221	12	34	34	34	30	0	34
1222	10	34	34	34	30	1	34
1223	9	34	34	34	30	1	34
1224	13	34	34	34	30	0	34
1225	8	34	34	34	30	0	34
1226	10	34	34	34	30	0	34
1227	12	34	34	34	30	1	34
1228	14	34	34	34	30	2	34
1229	8	34	34	34	30	0	34
1230	11	34	34	34	30	0	34
1231	14	34	34	34	30	0	34
1232	13	34	34	34	30	1	34
1233	12	34	34	34	30	0	34
1234	12	34	34	34	30	1	34
1235	9	34	34	34	30	1	34
1236	14	34	34	34	30	1	34
1237	12	34	34	34	30	1	34
1238	12	34	34	34	30	0	34
1239	8	34	34	34	30	0	34
1240	9	34	34	34	30	2	34
1241	8	34	34	34	30	1	34
1242	8	34	34	34	30	2	34
1243	12	34	34	34	30	2	34
1244	12	34	34	34	30	0	34
1245	12	34	34	34	30	1	34
1246	13	34	34	34	30	0	34
1247	11	34	34	34	30	0	34
1248	14	34	34	34	30	0	34
1249	13	34	34	34	30	2	34
1250	12	34	34	34	30	0	34
1251	12	34	34	34	30	0	34
1252	8	34	34	34	30	1	34
1253	12	34	34	34	30	2	34
1254	13	34	34	34	30	0	34
1255	11	34	34	34	30	2	34
1256	13	34	34	34	30	0	34
1257	13	34	34	34	30	0	34
1258	10	34	34	34	30	0	34
1259	12	34	34	34	30	0	34
1260	9	34	34	34	30	1	34
1261	13	34	34	34	30	2	34
1262	12	34	34	34	30	0	34
1263	10	34	34	34	30	2	34
1264	12	34	34	34	30	0	34
1265	12	34	34	34	30	1	34
1266	12	34	34	34	30	1	34
1267	11	34	34	34	30	2	34
1268	10	34	34	34	30	2	34
1269	16	34	34	34	30	0	34
1270	9	34	34	34	30	1	34
1271	8	34	34	34	30	1	34
1272	12	34	34	34	30	1	34
1273	14	34	34	34	30	1	34
1274	13	34	34	34	30	1	34
1275	12	34	34	34	30	0	34
1276	10	34	34	34	30	1	34
1277	7	34	34	34	30	1	34
1278	11	34	34	34	30	0	34
1279	14	34	34	34	30	0	34
1280	5	34	34	34	30	1	34
1281	11	34	34	34	30	0	34
1282	10	34	34	34	30	1	34
1283	11	34	34	34	30	1	34
1284	8	34	34	34	30	0	34
1285	12	34	34	34	30	0	34
1286	9	34	34	34	30	4	34
1287	10	34	34	34	30	0	34
1288	14	34	34	34	30	2	34
1289	12	34	34	34	30	1	34
1290	13	34	34	34	30	0	34
1291	12	34	34	34	30	2	34
1292	12	34	34	34	30	1	34
1293	13	34	34	34	30	0	34
1294	7	34	34	34	30	1	34
1295	13	34	34	34	30	3	34
1296	12	34	34	34	30	0	34
1297	15	34	34	34	30	0	34
1298	11	34	34	34	30	0	34
1299	8	34	34	34	30	0	34
1300	13	34	34	34	30	2	34
1301	15	34	34	34	30	0	34
1302	10	34	34	34	30	0	34
1303	12	34	34	34	30	0	34
1304	11	34	34	34	30	2	34
1305	12	34	34	34	30	0	34
1306	9	34	34	34	30	0	34
1307	13	34	34	34	30	3	34
1308	12	34	34	34	30	1	34
1309	14	34	34	34	30	1	34
1310	10	34	34	34	30	2	34
1311	14	34	34	34	30	0	34
1312	14	34	34	34	30	1	34
1313	10	34	34	34	30	2	34
1314	9	34	34	34	30	0	34
1315	15	34	34	34	30	1	34
1316	15	34	34	34	30	0	34
1317	12	34	34	34	30	2	34
1318	11	34	34	34	30	1	34
1319	13	34	34	34	30	1	34
1320	7	34	34	34	30	0	34
1321	5	34	34	34	30	1	34
1322	13	34	34	34	30	1	34
1323	14	34	34	34	30	1	34
1324	13	34	34	34	30	0	34
1325	15	34	34	34	30	3	34
1326	15	34	34	34	30	0	34
1327	12	34	34	34	30	0	34
1328	9	34	34	34	30	2	34
1329	8	34	34	34	30	0	34
1330	15	34	34	34	30	0	34
1331	12	34	34	34	30	1	34
1332	13	34	34	34	30	2	34
1333	12	34	34	34	30	0	34
1334	8	34	34	34	30	2	34
1335	4	34	34	34	30	0	34
1336	11	34	34	34	30	0	34
1337	12	34	34	34	30	1	34
1338	7	34	34	34	30	3	34
1339	11	34	34	34	30	1	34
1340	11	34	34	34	30	0	34
1341	10	34	34	34	30	0	34
1342	15	34	34	34	30	1	34
1343	10	34	34	34	30	0	34
1344	14	34	34	34	30	0	34
1345	7	34	34	34	30	3	34
1346	7	34	34	34	30	1	34
1347	6	34	34	34	30	2	34
1348	11	34	34	34	30	1	34
1349	13	34	34	34	30	0	34
1350	12	34	34	34	30	0	34
1351	15	34	34	34	30	2	34
1352	13	34	34	34	30	1	34
1353	11	34	34	34	30	0	34
1354	10	34	34	34	30	1	34
1355	3	34	34	34	30	0	34
1356	11	34	34	34	30	3	34
1357	12	34	34	34	30	0	34
1358	14	34	34	34	30	1	34
1359	15	34	34	34	30	0	34
1360	11	34	34	34	30	0	34
1361	13	34	34	34	30	0	34
1362	10	34	34	34	30	0	34
1363	13	34	34	34	30	0	34
1364	12	34	34	34	30	0	34
1365	10	34	34	34	30	0	34
1366	10	34	34	34	30	2	34
1367	12	34	34	34	30	2	34
1368	14	34	34	34	30	1	34
1369	12	34	34	34	30	0	34
1370	13	34	34	34	30	1	34
1371	9	34	34	34	30	2	34
1372	10	34	34	34	30	0	34
1373	7	34	34	34	30	0	34
1374	12	34	34	34	30	0	34
1375	11	34	34	34	30	2	34
1376	11	34	34	34	30	0	34
1377	11	34	34	34	30	1	34
1378	12	34	34	34	30	1	34
1379	13	34	34	34	30	1	34
1380	8	34	34	34	30	1	34
1381	8	34	34	34	30	1	34
1382	12	34	34	34	30	1	34
1383	11	34	34	34	30	3	34
1384	5	34	34	34	30	1	34
1385	8	34	34	34	30	3	34
1386	13	34	34	34	30	0	34
1387	11	34	34	34	30	0	34
1388	3	34	34	34	30	0	34
1389	11	34	34	34	30	2	34
1390	9	34	34	34	30	0	34
1391	12	34	34	34	30	0	34
1392	10	34	34	34	30	1	34
1393	12	34	34	34	30	0	34
1394	13	34	34	34	30	1	34
1395	13	34	34	34	30	2	34
1396	13	34	34	34	30	0	34
1397	11	34	34	34	30	0	34
1398	12	34	34	34	30	1	34
1399	11	34	34	34	30	1	34
1400	12	34	34	34	30	0	34
1401	10	34	34	34	30	0	34
1402	8	34	34	34	30	0	34
1403	5	34	34	34	30	1	34
1404	11	34	34	34	30	1	34
1405	7	34	34	34	30	1	34
1406	16	34	34	34	30	2	34
1407	13	34	34	34	30	0	34
1408	9	34	34	34	30	0	34
1409	10	34	34	34	30	1	34
1410	9	34	34	34	30	1	34
1411	12	34	34	34	30	0	34
1412	11	34	34	34	30	1	34
1413	13	34	34	34	30	1	34
1414	8	34	34	34	30	3	34
1415	10	34	34	34	30	0	34
1416	15	34	34	34	30	1	34
1417	11	34	34	34	30	1	34
1418	9	34	34	34	30	1	34
1419	13	34	34	34	30	1	34
1420	12	34	34	34	30	0	34
1421	12	34	34	34	30	3	34
1422	11	34	34	34	30	1	34
1423	13	34	34	34	30	0	34
1424	8	34	34	34	30	2	34
1425	17	34	34	34	30	0	34
1426	14	34	34	34	30	0	34
1427	6	34	34	34	30	3	34
1428	14	34	34	34	30	0	34
1429	13	34	34	34	30	1	34
1430	10	34	34	34	30	0	34
1431	13	34	34	34	30	0	34
1432	6	34	34	34	30	2	34
1433	11	34	34	34	30	4	34
1434	10	34	34	34	30	1	34
1435	13	34	34	34	30	1	34
1436	10	34	34	34	30	0	34
1437	12	34	34	34	30	1	34
1438	14	34	34	34	30	2	34
1439	10	34	34	34	30	1	34
1440	13	34	34	34	30	0	34
1441	10	34	34	34	30	0	34
1442	14	34	34	34	30	1	34
1443	12	34	34	34	30	2	34
1444	10	34	34	34	30	0	34
1445	12	34	34	34	30	0	34
1446	10	34	34	34	30	0	34
1447	10	34	34	34	30	0	34
1448	11	34	34	34	30	1	34
1449	13	34	34	34	30	0	34
1450	14	34	34	34	30	2	34
1451	5	34	34	34	30	0	34
1452	13	34	34	34	30	2	34
1453	13	34	34	34	30	1	34
1454	14	34	34	34	30	0	34
1455	11	34	34	34	30	1	34
1456	12	34	34	34	30	1	34
1457	11	34	34	34	30	2	34
1458	10	34	34	34	30	1	34
1459	10	34	34	34	30	1	34
1460	12	34	34	34	30	1	34
1461	11	34	34	34	30	1	34
1462	9	34	34	34	30	1	34
1463	10	34	34	34	30	2	34
1464	8	34	34	34	30	0	34
1465	10	34	34	34	30	0	34
1466	13	34	34	34	30	0	34
1467	13	34	34	34	30	1	34
1468	13	34	34	34	30	1	34
1469	12	34	34	34	30	0	34
1470	13	34	34	34	30	0	34
1471	12	34	34	34	30	2	34
1472	11	34	34	34	30	0	34
1473	12	34	34	34	30	1	34
1474	12	34	34	34	30	0	34
1475	11	34	34	34	30	2	34
1476	13	34	34	34	30	0	34
1477	13	34	34	34	30	0	34
1478	12	34	34	34	30	1	34
1479	2	34	34	34	30	1	34
1480	12	34	34	34	30	0	34
1481	10	34	34	34	30	0	34
1482	14	34	34	34	30	1	34
1483	10	34	34	34	30	0	34
1484	10	34	34	34	30	1	34
1485	14	34	34	34	30	0	34
1486	11	34	34	34	30	1	34
1487	13	34	34	34	30	0	34
1488	11	34	34	34	30	0	34
1489	10	34	34	34	30	1	34
1490	11	34	34	34	30	0	34
1491	11	34	34	34	30	2	34
1492	11	34	34	34	30	1	34
1493	11	34	34	34	30	0	34
1494	13	34	34	34	30	0	34
1495	15	34	34	34	30	0	34
1496	9	34	34	34	30	1	34
1497	11	34	34	34	30	0	34
1498	11	34	34	34	30	0	34
1499	14	34	34	34	30	2	34
1500	13	34	34	34	30	1	34
1501	6	34	34	34	30	0	34
1502	13	34	34	34	30	3	34
1503	11	34	34	34	30	1	34
1504	11	34	34	34	30	0	34
1505	10	34	34	34	30	2	34
1506	11	34	34	34	30	1	34
1507	9	34	34	34	30	0	34
1508	13	34	34	34	30	2	34
1509	10	34	34	34	30	1	34
1510	15	34	34	34	30	0	34
1511	11	34	34	34	30	1	34
1512	12	34	34	34	30	0	34
1513	10	34	34	34	30	1	34
1514	13	34	34	34	30	1	34
1515	16	34	34	34	30	1	34
1516	14	34	34	34	30	0	34
1517	9	34	34	34	30	1	34
1518	17	34	34	34	30	2	34
1519	15	34	34	34	30	0	34
1520	7	34	34	34	30	0	34
1521	9	34	34	34	30	1	34
1522	10	34	34	34	30	3	34
1523	12	34	34	34	30	0	34
1524	11	34	34	34	30	1	34
1525	12	34	34	34	30	0	34
1526	12	34	34	34	30	3	34
1527	9	34	34	34	30	1	34
1528	12	34	34	34	30	0	34
1529	12	34	34	34	30	0	34
1530	12	34	34	34	30	2	34
1531	10	34	34	34	30	1	34
1532	13	34	34	34	30	2	34
1533	11	34	34	34	30	2	34
1534	9	34	34	34	30	1	34
1535	12	34	34	34	30	2	34
1536	11	34	34	34	30	0	34
1537	4	34	34	34	30	0	34
1538	13	34	34	34	30	2	34
1539	9	34	34	34	30	2	34
1540	12	34	34	34	30	1	34
1541	10	34	34	34	30	0	34
1542	13	34	34	34	30	1	34
1543	11	34	34	34	30	0	34
1544	10	34	34	34	30	1	34
1545	14	34	34	34	30	1	34
1546	12	34	34	34	30	0	34
1547	14	34	34	34	30	0	34
1548	13	34	34	34	30	2	34
1549	15	34	34	34	30	1	34
1550	11	34	34	34	30	1	34
1551	16	34	34	34	30	1	34
1552	14	34	34	34	30	2	34
1553	10	34	34	34	30	0	34
1554	9	34	34	34	30	1	34
1555	14	34	34	34	30	2	34
1556	11	34	34	34	30	1	34
1557	10	34	34	34	30	2	34
1558	10	34	34	34	30	1	34
1559	12	34	34	34	30	1	34
1560	13	34	34	34	30	0	34
1561	13	34	34	34	30	1	34
1562	11	34	34	34	30	0	34
1563	13	34	34	34	30	0	34
1564	11	34	34	34	30	1	34
1565	8	34	34	34	30	1	34
1566	10	34	34	34	30	2	34
1567	11	34	34	34	30	3	34
1568	14	34	34	34	30	1	34
1569	9	34	34	34	30	2	34
1570	11	34	34	34	30	0	34
1571	13	34	34	34	30	1	34
1572	10	34	34	34	30	1	34
1573	13	34	34	34	30	0	34
1574	14	34	34	34	30	0	34
1575	12	34	34	34	30	1	34
1576	12	34	34	34	30	1	34
1577	14	34	34	34	30	0	34
1578	9	34	34	34	30	0	34
1579	11	34	34	34	30	1	34
1580	14	34	34	34	30	1	34
1581	7	34	34	34	30	1	34
1582	13	34	34	34	30	0	34
1583	12	34	34	34	30	0	34
1584	13	34	34	34	30	1	34
1585	12	34	34	34	30	0	34
1586	8	34	34	34	30	2	34
1587	11	34	34	34	30	3	34
1588	14	34	34	34	30	1	34
1589	13	34	34	34	30	2	34
1590	14	34	34	34	30	0	34
1591	14	34	34	34	30	1	34
1592	11	34	34	34	30	1	34
1593	12	34	34	34	30	0	34
1594	13	34	34	34	30	0	34
1595	14	34	34	34	30	0	34
1596	12	34	34	34	30	1	34
1597	12	34	34	34	30	2	34
1598	11	34	34	34	30	3	34
1599	16	34	34	34	30	1	34
1600	11	34	34	34	30	1	34
1601	9	34	34	34	30	1	34
1602	11	34	34	34	30	0	34
1603	11	34	34	34	30	1	34
1604	8	34	34	34	30	0	34
1605	12	34	34	34	30	1	34
1606	12	34	34	34	30	2	34
1607	11	34	34	34	30	1	34
1608	14	34	34	34	30	2	34
1609	12	34	34	34	30	0	34
1610	13	34	34	34	30	0	34
1611	11	34	34	34	30	0	34
1612	10	34	34	34	30	1	34
1613	9	34	34	34	30	0	34
1614	6	34	34	34	30	0	34
1615	12	34	34	34	30	0	34
1616	10	34	34	34	30	2	34
1617	8	34	34	34	30	1	34
1618	7	34	34	34	30	0	34
1619	12	34	34	34	30	0	34
1620	7	34	34	34	30	1	34
1621	7	34	34	34	30	2	34
1622	12	34	34	34	30	3	34
1623	11	34	34	34	30	0	34
1624	15	34	34	34	30	2	34
1625	13	34	34	34	30	0	34
1626	9	34	34	34	30	0	34
1627	10	34	34	34	30	1	34
1628	7	34	34	34	30	2	34
1629	12	34	34	34	30	0	34
1630	13	34	34	34	30	0	34
1631	13	34	34	34	30	2	34
1632	13	34	34	34	30	0	34
1633	11	34	34	34	30	3	34
1634	13	34	34	34	30	2	34
1635	11	34	34	34	30	3	34
1636	14	34	34	34	30	1	34
1637	12	34	34	34	30	0	34
1638	12	34	34	34	30	1	34
1639	13	34	34	34	30	0	34
1640	12	34	34	34	30	0	34
1641	13	34	34	34	30	0	34
1642	12	34	34	34	30	0	34
1643	14	34	34	34	30	1	34
1644	9	34	34	34	30	2	34
1645	5	34	34	34	30	1	34
1646	13	34	34	34	30	0	34
1647	6	34	34	34	30	2	34
1648	12	34	34	34	30	0	34
1649	9	34	34	34	30	1	34
1650	10	34	34	34	30	0	34
1651	14	34	34	34	30	0	34
1652	8	34	34	34	30	1	34
1653	4	34	34	34	30	0	34
1654	13	34	34	34	30	1	34
1655	13	34	34	34	30	0	34
1656	11	34	34	34	30	0	34
1657	16	34	34	34	30	3	34
1658	15	34	34	34	30	1	34
1659	14	34	34	34	30	1	34
1660	13	34	34	34	30	1	34
1661	11	34	34	34	30	0	34
1662	10	34	34	34	30	1	34
1663	14	34	34	34	30	2	34
1664	13	34	34	34	30	0	34
1665	7	34	34	34	30	1	34
1666	7	34	34	34	30	1	34
1667	12	34	34	34	30	1	34
1668	12	34	34	34	30	2	34
1669	15	34	34	34	30	1	34
1670	10	34	34	34	30	2	34
1671	11	34	34	34	30	1	34
1672	11	34	34	34	30	0	34
1673	14	34	34	34	30	0	34
1674	11	34	34	34	30	2	34
1675	9	34	34	34	30	0	34
1676	12	34	34	34	30	1	34
1677	11	34	34	34	30	0	34
1678	14	34	34	34	30	0	34
1679	11	34	34	34	30	1	34
1680	13	34	34	34	30	0	34
1681	11	34	34	34	30	2	34
1682	14	34	34	34	30	3	34
1683	11	34	34	34	30	2	34
1684	13	34	34	34	30	0	34
1685	13	34	34	34	30	4	34
1686	10	34	34	34	30	1	34
1687	10	34	34	34	30	0	34
1688	10	34	34	34	30	0	34
1689	15	34	34	34	30	0	34
1690	12	34	34	34	30	1	34
1691	11	34	34	34	30	0	34
1692	13	34	34	34	30	1	34
1693	14	34	34	34	30	2	34
1694	10	34	34	34	30	0	34
1695	10	34	34	34	30	0	34
1696	15	34	34	34	30	0	34
1697	11	34	34	34	30	1	34
1698	13	34	34	34	30	1	34
1699	13	34	34	34	30	0	34
1700	10	34	34	34	30	0	34
1701	14	34	34	34	30	0	34
1702	7	34	34	34	30	0	34
1703	13	34	34	34	30	1	34
1704	12	34	34	34	30	1	34
1705	14	34	34	34	30	1	34
1706	13	34	34	34	30	1	34
1707	12	34	34	34	30	0	34
1708	13	34	34	34	30	0	34
1709	13	34	34	34	30	2	34
1710	5	34	34	34	30	0	34
1711	11	34	34	34	30	1	34
1712	12	34	34	34	30	2	34
1713	10	34	34	34	30	0	34
1714	10	34	34	34	30	1	34
1715	14	34	34	34	30	0	34
1716	11	34	34	34	30	0	34
1717	15	34	34	34	30	1	34
1718	13	34	34	34	30	1	34
1719	13	34	34	34	30	2	34
1720	14	34	34	34	30	0	34
1721	10	34	34	34	30	1	34
1722	11	34	34	34	30	0	34
1723	12	34	34	34	30	0	34
1724	9	34	34	34	30	1	34
1725	12	34	34	34	30	0	34
1726	13	34	34	34	30	1	34
1727	13	34	34	34	30	1	34
1728	13	34	34	34	30	1	34
1729	13	34	34	34	30	2	34
1730	8	34	34	34	30	0	34
1731	12	34	34	34	30	0	34
1732	10	34	34	34	30	1	34
1733	8	34	34	34	30	2	34
1734	11	34	34	34	30	1	34
1735	14	34	34	34	30	2	34
1736	8	34	34	34	30	0	34
1737	14	34	34	34	30	1	34
1738	11	34	34	34	30	2	34
1739	10	34	34	34	30	0	34
1740	14	34	34	34	30	0	34
1741	10	34	34	34	30	0	34
1742	13	34	34	34	30	0	34
1743	10	34	34	34	30	1	34
1744	14	34	34	34	30	2	34
1745	8	34	34	34	30	0	34
1746	12	34	34	34	30	0	34
1747	8	34	34	34	30	0	34
1748	12	34	34	34	30	0	34
1749	6	34	34	34	30	1	34
1750	14	34	34	34	30	2	34
1751	16	34	34	34	30	1	34
1752	10	34	34	34	30	2	34
1753	14	34	34	34	30	0	34
1754	4	34	34	34	30	2	34
1755	12	34	34	34	30	2	34
1756	13	34	34	34	30	1	34
1757	18	34	34	34	30	0	34
1758	12	34	34	34	30	0	34
1759	14	34	34	34	30	1	34
1760	13	34	34	34	30	0	34
1761	12	34	34	34	30	0	34
1762	12	34	34	34	30	1	34
1763	12	34	34	34	30	0	34
1764	10	34	34	34	30	1	34
1765	13	34	34	34	30	1	34
1766	10	34	34	34	30	2	34
1767	11	34	34	34	30	3	34
1768	14	34	34	34	30	0	34
1769	11	34	34	34	30	0	34
1770	11	34	34	34	30	0	34
1771	16	34	34	34	30	1	34
1772	12	34	34	34	30	0	34
1773	12	34	34	34	30	0	34
1774	15	34	34	34	30	1	34
1775	8	34	34	34	30	0	34
1776	11	34	34	34	30	2	34
1777	13	34	34	34	30	0	34
1778	11	34	34	34	30	1	34
1779	9	34	34	34	30	0	34
1780	10	34	34	34	30	2	34
1781	13	34	34	34	30	2	34
1782	11	34	34	34	30	1	34
1783	14	34	34	34	30	2	34
1784	10	34	34	34	30	1	34
1785	11	34	34	34	30	1	34
1786	13	34	34	34	30	0	34
1787	11	34	34	34	30	0	34
1788	12	34	34	34	30	1	34
1789	14	34	34	34	30	0	34
1790	12	34	34	34	30	0	34
1791	14	34	34	34	30	1	34
1792	13	34	34	34	30	1	34
1793	10	34	34	34	30	0	34
1794	16	34	34	34	30	0	34
1795	12	34	34	34	30	0	34
1796	4	34	34	34	30	1	34
1797	15	34	34	34	30	1	34
1798	12	34	34	34	30	0	34
1799	8	34	34	34	30	0	34
1800	14	34	34	34	30	0	34
1801	10	34	34	34	30	1	34
1802	11	34	34	34	30	1	34
1803	14	34	34	34	30	0	34
1804	13	34	34	34	30	0	34
1805	13	34	34	34	30	1	34
1806	12	34	34	34	30	0	34
1807	12	34	34	34	30	0	34
1808	9	34	34	34	30	0	34
1809	10	34	34	34	30	0	34
1810	5	34	34	34	30	2	34
1811	13	34	34	34	30	0	34
1812	13	34	34	34	30	0	34
1813	13	34	34	34	30	1	34
1814	13	34	34	34	30	0	34
1815	12	34	34	34	30	0	34
1816	14	34	34	34	30	0	34
1817	12	34	34	34	30	1	34
1818	12	34	34	34	30	1	34
1819	13	34	34	34	30	1	34
1820	15	34	34	34	30	2	34
1821	9	34	34	34	30	0	34
1822	8	34	34	34	30	0	34
1823	14	34	34	34	30	0	34
1824	14	34	34	34	30	0	34
1825	11	34	34	34	30	0	34
1826	7	34	34	34	30	2	34
1827	11	34	34	34	30	1	34
1828	12	34	34	34	30	0	34
1829	12	34	34	34	30	3	34
1830	12	34	34	34	30	2	34
1831	12	34	34	34	30	1	34
1832	12	34	34	34	30	1	34
1833	8	34	34	34	30	1	34
1834	7	34	34	34	30	1	34
1835	11	34	34	34	30	1	34
1836	13	34	34	34	30	1	34
1837	8	34	34	34	30	2	34
1838	11	34	34	34	30	2	34
1839	13	34	34	34	30	0	34
1840	12	34	34	34	30	1	34
1841	14	34	34	34	30	0	34
1842	11	34	34	34	30	0	34
1843	12	34	34	34	30	0	34
1844	11	34	34	34	30	0	34
1845	10	34	34	34	30	0	34
1846	12	34	34	34	30	1	34
1847	13	34	34	34	30	1	34
1848	12	34	34	34	30	2	34
1849	11	34	34	34	30	2	34
1850	7	34	34	34	30	0	34
1851	15	34	34	34	30	1	34
1852	10	34	34	34	30	3	34
1853	4	34	34	34	30	2	34
1854	13	34	34	34	30	2	34
1855	14	34	34	34	30	0	34
1856	14	34	34	34	30	2	34
1857	11	34	34	34	30	2	34
1858	10	34	34	34	30	0	34
1859	15	34	34	34	30	2	34
1860	13	34	34	34	30	1	34
1861	13	34	34	34	30	0	34
1862	12	34	34	34	30	1	34
1863	11	34	34	34	30	0	34
1864	11	34	34	34	30	1	34
1865	7	34	34	34	30	1	34
1866	7	34	34	34	30	0	34
1867	12	34	34	34	30	1	34
1868	11	34	34	34	30	0	34
1869	13	34	34	34	30	0	34
1870	11	34	34	34	30	0	34
1871	10	34	34	34	30	0	34
1872	12	34	34	34	30	1	34
1873	13	34	34	34	30	0	34
1874	8	34	34	34	30	1	34
1875	10	34	34	34	30	2	34
1876	10	34	34	34	30	1	34
1877	13	34	34	34	30	0	34
1878	13	34	34	34	30	1	34
1879	11	34	34	34	30	1	34
1880	12	34	34	34	30	0	34
1881	12	34	34	34	30	0	34
1882	12	34	34	34	30	0	34
1883	12	34	34	34	30	0	34
1884	10	34	34	34	30	0	34
1885	7	34	34	34	30	2	34
1886	13	34	34	34	30	2	34
1887	11	34	34	34	30	0	34
1888	5	34	34	34	30	0	34
1889	12	34	34	34	30	1	34
1890	10	34	34	34	30	2	34
1891	13	34	34	34	30	1	34
1892	12	34	34	34	30	0	34
1893	12	34	34	34	30	0	34
1894	11	34	34	34	30	3	34
1895	11	34	34	34	30	1	34
1896	14	34	34	34	30	0	34
1897	7	34	34	34	30	2	34
1898	13	34	34	34	30	1	34
1899	14	34	34	34	30	2	34
1900	10	34	34	34	30	2	34
1901	12	34	34	34	30	1	34
1902	5	34	34	34	30	2	34
1903	11	34	34	34	30	0	34
1904	12	34	34	34	30	2	34
1905	12	34	34	34	30	0	34
1906	10	34	34	34	30	0	34
1907	9	34	34	34	30	1	34
1908	7	34	34	34	30	1	34
1909	11	34	34	34	30	0	34
1910	8	34	34	34	30	0	34
1911	13	34	34	34	30	1	34
1912	12	34	34	34	30	1	34
1913	9	34	34	34	30	4	34
1914	12	34	34	34	30	1	34
1915	14	34	34	34	30	1	34
1916	11	34	34	34	30	0	34
1917	10	34	34	34	30	0	34
1918	6	34	34	34	30	0	34
1919	14	34	34	34	30	0	34
1920	9	34	34	34	30	1	34
1921	12	34	34	34	30	0	34
1922	14	34	34	34	30	0	34
1923	12	34	34	34	30	0	34
1924	8	34	34	34	30	3	34
1925	9	34	34	34	30	1	34
1926	14	34	34	34	30	3	34
1927	12	34	34	34	30	1	34
1928	13	34	34	34	30	1	34
1929	7	34	34	34	30	1	34
1930	7	34	34	34	30	1	34
1931	8	34	34	34	30	1	34
1932	13	34	34	34	30	1	34
1933	13	34	34	34	30	1	34
1934	10	34	34	34	30	1	34
1935	14	34	34	34	30	0	34
1936	13	34	34	34	30	2	34
1937	12	34	34	34	30	0	34
1938	8	34	34	34	30	2	34
1939	13	34	34	34	30	2	34
1940	9	34	34	34	30	0	34
1941	11	34	34	34	30	0	34
1942	12	34	34	34	30	1	34
1943	14	34	34	34	30	0	34
1944	10	34	34	34	30	1	34
1945	16	34	34	34	30	0	34
1946	9	34	34	34	30	2	34
1947	13	34	34	34	30	0	34
1948	11	34	34	34	30	0	34
1949	10	34	34	34	30	1	34
1950	12	34	34	34	30	1	34
1951	8	34	34	34	30	0	34
1952	12	34	34	34	30	1	34
1953	10	34	34	34	30	0	34
1954	15	34	34	34	30	0	34
1955	13	34	34	34	30	1	34
1956	5	34	34	34	30	2	34
1957	11	34	34	34	30	1	34
1958	12	34	34	34	30	1	34
1959	16	34	34	34	30	0	34
1960	11	34	34	34	30	2	34
1961	12	34	34	34	30	1	34
1962	12	34	34	34	30	3	34
1963	10	34	34	34	30	1	34
1964	15	34	34	34	30	2	34
1965	11	34	34	34	30	2	34
1966	12	34	34	34	30	3	34
1967	12	34	34	34	30	3	34
1968	12	34	34	34	30	0	34
1969	12	34	34	34	30	0	34
1970	8	34	34	34	30	1	34
1971	13	34	34	34	30	0	34
1972	10	34	34	34	30	0	34
1973	9	34	34	34	30	3	34
1974	12	34	34	34	30	1	34
1975	12	34	34	34	30	1	34
1976	10	34	34	34	30	0	34
1977	13	34	34	34	30	2	34
1978	11	34	34	34	30	0	34
1979	10	34	34	34	30	2	34
1980	12	34	34	34	30	1	34
1981	14	34	34	34	30	0	34
1982	11	34	34	34	30	0	34
1983	11	34	34	34	30	0	34
1984	10	34	34	34	30	1	34
1985	13	34	34	34	30	0	34
1986	10	34	34	34	30	1	34
1987	9	34	34	34	30	2	34
1988	11	34	34	34	30	0	34
1989	7	34	34	34	30	0	34
1990	11	34	34	34	30	1	34
1991	9	34	34	34	30	0	34
1992	13	34	34	34	30	1	34
1993	8	34	34	34	30	0	34
1994	15	34	34	34	30	1	34
1995	14	34	34	34	30	1	34
1996	16	34	34	34	30	0	34
1997	9	34	34	34	30	1	34
1998	14	34	34	34	30	0	34
[truncated: 2,040 more rows]
