# Supplementary material for: Spatial transcriptomics deconvolution at single-cell resolution using Redeconve
Source: Nat Commun. 2023 Dec 1;14:7930. doi: 10.1038/s41467-023-43600-9 (PMC10692090; doi:10.1038/s41467-023-43600-9)
Supplement: Supplementary file 4 — Source Data [file 41467_2023_43600_MOESM4_ESM.zip › Source Data Figure S32.xlsx]

## Sheet: Sheet1
	RMSE_normal_Redeconve_1	RMSE_normal_Redeconve_1000	RMSE_normal_Redeconve_100000	RMSE_normal_Redeconve_1000000	RMSE_normal_Redeconve_100000000
AAACAAGTATCTCCCA-1	18.6324	18.6359	18.5164	17.8968	17.0198
AAACAATCTACTAGCA-1	5.04824	5.0475	4.96651	4.82654	5.12195
AAACACCAATAACTGC-1	9.19723	9.19561	9.10441	8.83429	10.2787
AAACAGAGCGACTCCT-1	5.54265	5.54052	5.43249	5.3394	6.02556
AAACAGCTTTCAGAAG-1	5.24179	5.23856	5.04034	4.86592	5.44809
AAACAGGGTCTATATT-1	9.30494	9.3043	9.02118	8.61172	9.30071
AAACAGTGTTCCTGGG-1	8.24928	8.24829	8.13305	7.79385	9.01016
AAACATTTCCCGGATT-1	14.0386	14.0372	13.7755	12.6227	12.2116
AAACCCGAACGAAATC-1	18.9019	18.9014	18.8661	18.3313	17.9088
AAACCGGGTAGGTACC-1	13.5624	13.5635	13.5784	13.2724	14.3599
AAACCGTTCGTCCAGG-1	12.2333	12.2308	12.0773	11.0126	12.093
AAACCTAAGCAGCCGG-1	6.54794	6.54568	6.39476	6.33918	7.13733
AAACCTCATGAAGTTG-1	6.08448	6.08325	5.96837	5.79701	6.62153
AAACGAAGAACATACC-1	8.61592	8.6128	8.47926	8.06685	8.48109
AAACGAAGATGGAGTA-1	5.28393	5.28347	5.21362	4.8896	5.50234
AAACGACAGTCTTGCC-1	6.0764	6.07466	6.01404	5.8527	6.65092
AAACGAGACGGTTGAT-1	13.2571	13.2562	13.1486	12.2024	12.5637
AAACGGGCGTACGGGT-1	9.33847	9.33426	9.05822	8.53751	9.49412
AAACGGGTTGGTATCC-1	3.79228	3.7934	3.85007	3.98571	5.65354
AAACGGTTGCGAACTG-1	8.40765	8.40875	8.39232	8.07824	9.30875
AAACGTGTTCGCCCTA-1	11.9025	11.902	11.8184	11.0692	12.2931
AAACTAACGTGGCGAC-1	5.92054	5.91923	5.79722	5.59789	6.23838
AAACTCGGTTCGCAAT-1	10.462	10.4611	10.3578	10.149	10.7118
AAACTCGTGATATAAG-1	7.45969	7.45918	7.41894	6.90149	7.7657
AAACTGCTGGCTCCAA-1	6.86592	6.86755	6.94018	7.04677	8.90681
AAACTTAATTGCACGC-1	9.33848	9.33746	9.2587	9.17651	10.6674
AAACTTGCAAACGTAT-1	13.3752	13.3748	13.2466	12.7305	13.7498
AAAGACATGAAGTTTA-1	5.54839	5.54743	5.44431	5.19957	6.37274
AAAGACCCAAGTCGCG-1	5.48434	5.48209	5.36479	5.1112	5.94429
AAAGACTGGGCGCTTT-1	15.5801	15.5802	15.6478	15.5859	16.1202
AAAGGCCCTATAATAC-1	5.00911	5.00751	4.90319	4.749	5.23807
AAAGGCTACGGACCAT-1	13.5927	13.594	13.6272	12.9696	13.2751
AAAGGCTCTCGCGCCG-1	18.8349	18.8338	18.5112	18.043	18.5258
AAAGGGATGTAGCAAG-1	12.1444	12.1458	12.1632	11.8111	12.3398
AAAGGGCAGCTTGAAT-1	5.14964	5.14968	5.1302	5.06631	5.81047
AAAGGTAAGCTGTACC-1	6.00356	6.00329	5.92301	5.70547	6.07717
AAAGTAGCATTGCTCA-1	18.6209	18.6234	18.2799	17.6686	17.2218
AAAGTCACTGATGTAA-1	5.83929	5.83722	5.69044	5.53188	6.53732
AAAGTCGACCCTCAGT-1	6.27507	6.27529	6.31983	6.54858	7.28367
AAAGTGTGATTTATCT-1	9.03891	9.04018	8.80209	8.28119	9.29228
AAAGTTGACTCCCGTA-1	6.98532	6.98537	6.98592	6.83485	7.4169
AAATAACCATACGGGA-1	5.487	5.48728	5.52594	5.55373	6.50741
AAATAAGGTAGTGCCC-1	6.10311	6.10018	5.92108	5.65232	6.54811
AAATACCTATAAGCAT-1	15.9435	15.9457	16.1271	15.8016	16.2078
AAATAGCTTAGACTTT-1	6.08618	6.08583	6.05499	5.72715	6.20821
AAATAGGGTGCTATTG-1	18.6515	18.6481	18.4889	18.0133	17.2604
AAATCCGATACACGCC-1	7.55649	7.55517	7.45743	7.22181	7.82577
AAATCGCGGAAGGAGT-1	4.41109	4.41045	4.38517	4.35226	4.83898
AAATCGTGTACCACAA-1	12.0282	12.0261	11.7262	11.0351	11.4054
AAATCTAGCCCTGCTA-1	6.74496	6.7431	6.62036	6.60114	7.76125
AAATGACTGATCAAAC-1	9.13694	9.13572	8.89087	8.43485	9.45479
AAATGATTCGATCAGC-1	8.62407	8.62203	8.54418	8.22025	9.26664
AAATGCTCGTTACGTT-1	7.45568	7.45478	7.18914	6.82584	7.75803
AAATGGCATGTCTTGT-1	5.85795	5.85477	5.75855	5.66843	6.43847
AAATGGCCCGTGCCCT-1	13.959	13.952	13.5696	13.4424	14.1963
AAATGGTCAATGTGCC-1	9.00539	9.00498	8.85588	8.62089	9.29964
AAATGTGGGTGCTCCT-1	4.987	4.98632	4.9794	4.81329	5.64818
AAATTACACGACTCTG-1	5.47986	5.47895	5.41318	5.16611	5.89679
AAATTACCTATCGATG-1	6.64127	6.64082	6.5602	6.43496	7.09453
AAATTCCAGGTCCAAA-1	9.63593	9.63271	9.42595	9.01065	10.0784
AAATTGATAGTCCTTT-1	20.0838	20.0825	20.0137	20.4717	20.4282
AAATTGCGGCGGTTCT-1	4.80233	4.80235	4.80645	4.75889	5.64998
AAATTTACCGAAATCC-1	7.44358	7.44419	7.4857	7.55624	9.41145
AAATTTGCGGGTGTGG-1	11.3784	11.3777	11.1697	10.1643	10.6305
AACAACTGGTAGTTGC-1	14.3737	14.3735	13.977	12.6664	12.9555
AACAATACATTGTCGA-1	11.0577	11.0546	10.7994	10.3196	11.0115
AACAATTACTCTACGC-1	13.6324	13.6268	13.3715	13.1597	13.8859
AACACACGCTCGCCGC-1	12.9875	12.9823	12.6806	12.0004	12.8512
AACACGACTGTACTGA-1	5.03377	5.03183	4.95319	5.04056	5.81345
AACACGAGACGCGGCC-1	9.16961	9.16804	9.10541	8.75022	9.83454
AACACGCGGCCGCGAA-1	5.3949	5.39267	5.24372	4.9762	5.4001
AACAGCTGTGTGGCAA-1	8.69997	8.69749	8.55808	8.47059	9.58812
AACAGGAAATCGAATA-1	6.80598	6.80159	6.62501	6.31592	7.0544
AACAGGATGGGCCGCG-1	6.57358	6.57128	6.49678	6.47067	7.10017
AACAGGTAGTATGGAT-1	19.4213	19.4223	19.5127	18.988	18.3392
AACATAGCGTGTATCG-1	7.57431	7.57272	7.47604	7.27691	8.67595
AACATATCAACTGGTG-1	4.94928	4.9482	4.9117	4.83886	5.4305
AACATCGATACGTCTA-1	5.91557	5.91378	5.84757	5.679	6.74877
AACATTGAAGTTGATC-1	5.12725	5.12624	5.04645	4.863	5.2063
AACATTGTGACTCGAG-1	8.52406	8.52385	8.45301	8.20717	9.20339
AACCAAGACTTCTCTG-1	5.17137	5.17231	5.21526	5.3307	6.2503
AACCAGTATCACTCTT-1	11.4771	11.4763	11.3963	10.6867	11.9309
AACCATAGGGTTGAAC-1	7.35837	7.35876	7.45093	7.0358	8.18042
AACCATGGGATCGCTA-1	5.79732	5.7968	5.73992	5.50014	6.31324
AACCCAGAGACGGAGA-1	7.42775	7.42675	7.26455	7.03745	7.87071
AACCCATCCCATGATC-1	8.0705	8.0709	8.09395	7.85983	9.05007
AACCCGACAACCCGTG-1	7.35085	7.34916	7.19599	7.0102	8.22454
AACCCGCTGTATTCCA-1	7.95657	7.95451	7.77761	7.42844	8.23543
AACCCTACTGTCAATA-1	6.53707	6.53583	6.38619	6.13447	6.7002
AACCCTGGTGGAACCA-1	9.12168	9.11886	8.86316	8.16391	9.58523
AACCGAGCTTGGTCAT-1	15.2012	15.2069	15.466	15.825	16.1876
AACCGCTAAGGGATGC-1	7.35679	7.35761	7.31915	7.10082	8.20425
AACCGTTGTGTTTGCT-1	5.00787	5.00747	4.96553	4.77475	5.67616
AACCTAAAGCCGTCCG-1	9.14577	9.14518	9.12215	8.87761	10.3927
AACCTCGCTTTAGCCC-1	6.95124	6.95254	7.05032	6.96634	8.23009
AACCTGTCACGGAATT-1	9.82475	9.82285	9.6802	9.03492	9.55479
AACCTTTAAATACGGT-1	14.0103	14.0111	13.9598	12.9017	13.6506
AACCTTTACGACGTCT-1	7.18708	7.18435	7.03908	6.83873	7.79122
AACGAAAGTCGTCCCA-1	5.12373	5.12302	5.06412	5.06683	5.55777
AACGATAATGCCGTAG-1	14.3315	14.3265	14.0308	13.5204	14.6116
AACGATAGAAGGGCCG-1	15.8766	15.8748	15.6295	14.9133	15.0357
AACGATATGTCAACTG-1	20.0402	20.0299	19.479	19.494	19.274
AACGCGAACGGCAACA-1	3.29739	3.29727	3.30107	3.43847	4.60328
AACGCGACCTTGGGCG-1	15.7886	15.7918	16.1036	16.1148	15.9528
AACGCGGTCTCCAGCC-1	11.4855	11.4839	11.3229	10.9138	11.2468
AACGCTGTTGCTGAAA-1	8.53278	8.53233	8.53657	8.13246	9.40426
AACGGACGTACGTATA-1	11.6244	11.6231	11.6926	11.7497	12.6284
AACGGCCATCTCCGGT-1	11.4715	11.4692	11.3986	10.9176	12.042
AACGTACTGTGGGTAC-1	13.2733	13.2733	13.2712	13.1842	14.9105
AACGTAGTCTACCCAT-1	5.6124	5.61285	5.55059	5.31022	5.66977
AACGTCAGACTAGTGG-1	7.03168	7.03056	6.96085	6.9869	7.87038
AACGTCATCCGGCTTG-1	9.9763	9.97653	9.83876	9.35	9.79752
AACGTGATGAAGGACA-1	9.76465	9.76591	9.77335	9.41498	10.4138
AACGTGCGAAAGTCTC-1	14.3733	14.371	14.2365	13.5338	14.0263
AACTACCCGTTTGTCA-1	21.0195	21.0205	21.1106	20.5056	20.048
AACTAGCGTATCGCAC-1	5.54581	5.54498	5.45278	5.11893	5.44508
AACTAGGCTTGGGTGT-1	17.193	17.1864	16.4802	15.8771	16.0304
AACTCAAGTTAATTGC-1	10.2341	10.2327	10.1298	9.97249	10.6094
AACTCCAGAGCGTGTT-1	7.01075	7.01045	6.9198	6.73085	8.22066
AACTCCTAATCCCATG-1	5.12449	5.12353	5.10029	5.0479	6.36091
AACTCGATGGCGCAGT-1	5.46493	5.46447	5.39807	5.19321	5.83206
AACTCTCAATAGAGCG-1	5.20402	5.20332	5.13507	4.90827	5.48716
AACTCTCAGTGTGCTC-1	13.1201	13.1196	13.095	13.0916	14.6072
AACTGAGGTCAGCGTC-1	5.61941	5.61804	5.56916	5.64069	6.84376
AACTGATATTAGGCCT-1	6.90101	6.89842	6.77535	6.64968	7.21938
AACTGGGTCCCGACGT-1	6.31677	6.31396	6.13096	5.97571	6.80726
AACTGGGTTCGAGCCG-1	8.8097	8.80885	8.70453	7.9274	8.54269
AACTGGTGTGGGCCTT-1	5.47767	5.47542	5.36139	5.11727	5.60654
AACTTCTGCGTCTATC-1	4.58079	4.58029	4.55052	4.45382	5.07497
AACTTGCCCGTATGCA-1	13.9643	13.9633	13.9114	13.2812	13.9313
AACTTGCGTTCTCGCG-1	5.24582	5.24441	5.14707	4.80048	5.64388
AACTTTAGCTGCTGAG-1	6.32631	6.32678	6.28749	5.98156	5.9816
AAGAAGGATCAGTTAG-1	6.34498	6.34355	6.15574	5.87752	6.60571
AAGACATACGTGGTTT-1	10.2062	10.2028	9.85301	9.28632	10.2402
AAGACCAAATAACTCA-1	10.8513	10.8501	10.8079	9.88016	10.3276
AAGACCCAACTGAACA-1	14.5798	14.5771	14.4181	14.1988	14.7709
AAGACTAACCCGTTGT-1	6.95373	6.95225	6.86673	6.55809	7.14133
AAGACTCACGCCCACT-1	10.93	10.927	10.7415	9.93246	10.9779
AAGACTGCAAGCTACT-1	16.0335	16.0343	16.1247	15.7866	15.9015
AAGAGATGAATCGGTA-1	7.11934	7.11692	6.86499	6.42783	7.48644
AAGAGCTCTTTATCGG-1	8.19184	8.18983	8.02147	7.58865	8.6298
AAGAGGATGTACGCGA-1	5.59982	5.59824	5.45517	5.30203	6.17051
AAGAGGCATGGATCGC-1	8.87985	8.88016	8.71593	8.31237	8.68595
AAGAGGCCCTTTGGAA-1	9.41926	9.41633	9.25379	8.8975	9.84688
AAGATGGCACCGGACC-1	7.27086	7.26901	7.1418	7.10713	8.40581
AAGATTGGCGGAACGT-1	5.74996	5.74958	5.67025	5.41941	6.26584
AAGCACCCTGCGTATC-1	11.9685	11.9635	11.7307	11.0666	12.1244
AAGCATACTCTCCTGA-1	17.2385	17.2351	17.0048	16.1058	16.5015
AAGCCACTTGCAGGTA-1	7.97513	7.97356	7.75599	7.21669	7.9555
AAGCCGAAGCGGTTTA-1	11.0405	11.0399	10.9452	10.5474	12.1147
AAGCCGCCGTGAAATC-1	5.37572	5.37464	5.30129	5.01343	5.5332
AAGCGCAGGGCTTTGA-1	14.88	14.8805	14.8502	14.2264	14.2891
AAGCGGCGTCATGGGT-1	7.09641	7.09615	6.99383	6.81238	7.73575
AAGCGTCCCTCATCGA-1	16.7861	16.7903	16.6823	16.1263	15.9984
AAGCTAGATCGAGTAA-1	19.4982	19.4921	19.1686	18.9756	18.5697
AAGCTCGTGCCAAGTC-1	10.5678	10.5631	10.1998	9.47025	9.9761
AAGCTCTTTCATGGTG-1	10.9054	10.904	10.7938	10.6229	11.5431
AAGGAGAACTTATAAG-1	7.04204	7.03994	6.95304	6.939	8.91542
AAGGAGCGGTTGGTGC-1	6.20491	6.20309	6.06169	5.9084	7.06184
AAGGATCGATCGCTTG-1	11.0951	11.0911	10.9367	10.4977	11.3294
AAGGATGAGGGACCTC-1	6.90877	6.90869	6.85633	6.64768	8.01622
AAGGCAGGCTGTCTCC-1	16.9323	16.9261	16.6647	15.9481	15.7315
AAGGCGCGTAAAGCTT-1	5.8008	5.80181	5.786	5.72505	6.53828
AAGGCTGTGCTCATCG-1	12.1	12.099	11.7904	11.5458	12.2533
AAGGGAACGACTGGCT-1	13.8397	13.838	13.6662	13.4569	14.8346
AAGGGACAGATTCTGT-1	6.27156	6.27187	6.20588	5.83471	6.24308
AAGGGACTATGCATTC-1	11.4923	11.4915	11.4034	11.3565	12.2248
AAGGTATCCTAATATA-1	6.19601	6.19543	6.0586	5.75312	6.6974
AAGGTGATAAACCAGC-1	5.92896	5.92637	5.81417	5.81871	6.7332
AAGTAAGCTTCCAAAC-1	4.68953	4.68896	4.68584	4.58308	5.05043
AAGTAGAAGACCGGGT-1	10.7926	10.7913	10.689	9.9212	10.6278
AAGTAGTGACGCGAGG-1	5.82837	5.8257	5.61996	5.63493	6.43593
AAGTCAATTGTCGTCA-1	15.3082	15.3033	15.0152	14.7864	15.2282
AAGTGACGACCGAATT-1	10.8471	10.847	10.5768	9.84798	10.4124
AAGTGAGTCGGGTTTA-1	6.60298	6.60089	6.51353	6.42701	7.21003
AAGTGCCTTGACTGTA-1	9.49481	9.49505	9.44055	9.01484	10.1193
AAGTGCGTTAGAATCT-1	12.6309	12.6289	12.5516	12.4066	13.0034
AAGTGCTTCTCTATTG-1	7.86201	7.85833	7.61195	7.28175	8.12203
AAGTGTTTGGAGACGG-1	23.8051	23.8032	23.4225	23.0308	22.2042
AAGTTCACTCCAAGCT-1	7.83231	7.83233	7.82003	7.32908	7.7353
AAGTTCAGTCTGCGTA-1	12.312	12.3126	12.3873	12.3643	13.5927
AAGTTCGGCCAACAGG-1	11.646	11.6418	11.5386	11.2724	11.6142
AAGTTGTGATGTTATA-1	21.0799	21.0734	20.7567	20.7159	19.9125
AAGTTTACTAATGGCA-1	9.55546	9.55331	9.3693	9.17946	10.547
AAGTTTATGGGCCCAA-1	9.6054	9.60376	9.47831	8.92745	9.94248
AATAACAACGCTCGGC-1	4.79689	4.79634	4.77447	4.82094	5.45081
AATAACACTAGAACAA-1	15.1607	15.1545	14.7609	14.1202	13.8887
AATAAGTCCTCGAGAC-1	5.99702	5.99668	6.00871	5.81072	6.56717
AATACAATGTTTCAGG-1	16.1229	16.1242	16.1059	14.6484	15.066
AATACCGGAGGGCTGT-1	8.47804	8.47468	8.24949	7.99645	9.03897
AATAGAACAGAGTGGC-1	17.0155	17.0048	16.2413	15.1402	15.3591
AATAGAATCTGTTTCA-1	8.56468	8.56571	8.65612	8.65594	9.50825
AATAGCAAGCCTCCTG-1	5.59711	5.59536	5.44782	5.36716	5.78962
AATAGCTACCGCGTGC-1	5.78	5.77871	5.65098	5.39276	5.97403
AATAGGCACGACCCTT-1	6.33816	6.33677	6.21013	6.06767	7.17017
AATAGTCCGTCCCGAC-1	21.0748	21.0714	20.9101	20.9773	21.1558
AATATCAAGGTCGGAT-1	6.3389	6.33768	6.21207	6.00018	6.67464
AATATCGAATCAATGC-1	17.6792	17.68	17.7187	17.5598	17.4298
AATATCGAGGGTTCTC-1	4.75484	4.75403	4.71043	4.76722	5.54161
AATATTGGAGTATTGA-1	5.30678	5.30606	5.28175	5.1813	6.30908
AATCAGACTGCAGGAC-1	5.18311	5.18168	5.0772	4.91321	5.95579
AATCAGGTTTCATTTA-1	6.32953	6.32808	6.23741	6.01858	7.23082
AATCATGTAAAGACTC-1	15.9148	15.9106	15.6321	15.2969	15.5141
AATCCAAGGGCCTGAG-1	9.63063	9.62548	9.30681	8.55862	9.53251
AATCCATGCAAGGGTG-1	5.1997	5.19704	4.98031	4.71318	5.05842
AATCCCGCTCAGAGCC-1	7.59193	7.5913	7.48766	7.11486	7.82788
AATCGAGGTCTCAAGG-1	8.92919	8.92574	8.74319	8.36809	9.34726
AATCGCCTCAGCGCCA-1	9.32966	9.32748	9.19108	8.98438	10.3711
AATCGCGCAGAGGACT-1	17.1058	17.1057	16.5948	15.3197	15.4962
AATCGGGACACTACGA-1	5.83155	5.83186	5.83462	5.76871	6.55485
AATCGTGAGCCGAGCA-1	8.66094	8.65989	8.4773	7.82937	8.55472
AATCTAGGTTTACTTG-1	17.5134	17.5122	17.5556	18.0799	17.8042
AATCTATGCCGGAGCC-1	5.0159	5.01644	5.04855	5.10483	6.99734
AATCTCTACTGTGGTT-1	4.48686	4.48694	4.52242	4.59247	5.15475
AATCTGCGTTGGGACG-1	6.30308	6.30068	6.25603	6.37124	7.43099
AATCTGGCTTTCTAGT-1	15.0283	15.0241	14.8867	14.2867	15.032
AATCTGGGTAGACCCT-1	14.3068	14.3049	14.1791	13.9395	14.0243
AATGACAGCAATGTCT-1	7.43597	7.43314	7.20631	7.08009	8.10018
AATGACGTAGGATGTC-1	12.4276	12.4262	12.3438	11.7058	12.819
AATGACTGTCAGCCGG-1	9.69942	9.69286	9.33467	8.7247	9.18253
AATGAGTTCGCATATG-1	6.433	6.43285	6.46995	6.40035	7.29488
AATGATGATACGCTAT-1	8.08567	8.08476	7.98331	7.41484	8.12054
AATGATGCGACTCCTG-1	5.53457	5.53276	5.4693	5.33637	6.42176
AATGCAACCGGGTACC-1	6.46687	6.46857	6.49907	6.43113	7.41299
AATGCACCAAGCAATG-1	5.6849	5.68239	5.51718	5.21241	6.40923
AATGGTCCACCGTTCA-1	12.8692	12.868	12.6452	11.888	12.9743
AATGGTTCTCACAAGC-1	9.06435	9.06395	8.89957	8.2995	8.67136
AATGTATGGCACTGTA-1	5.13595	5.13529	5.04816	5.06013	6.11291
AATGTGCCCGAGGTGT-1	16.6551	16.6512	16.406	15.7561	15.9412
AATGTGCTAATCTGAG-1	5.95475	5.95367	5.89363	5.63745	6.11611
AATGTTAAGACCCTGA-1	7.21979	7.21973	7.20555	7.02617	7.91863
AATTAAAGGTCGGCGT-1	6.08835	6.08716	5.94152	5.56723	6.14507
AATTAACGGATTTCCA-1	11.0747	11.0742	10.9872	10.6934	11.829
AATTACGAGACCCATC-1	6.11642	6.11702	6.18673	6.07301	6.63635
AATTAGCGCTGCAGCG-1	16.392	16.3882	16.1602	15.6934	16.3899
AATTATACCCAGCAAG-1	8.70471	8.70137	8.2881	7.78416	8.31143
AATTCATAAGGGATCT-1	6.03807	6.0365	5.95978	5.60897	6.20393
AATTCATTGTCATGCA-1	7.93623	7.93439	7.79744	7.51716	9.01239
AATTCCAAGCATGTAC-1	6.78244	6.78101	6.64149	6.56221	7.63335
AATTCGATTCGAGGAT-1	8.889	8.8873	8.60359	8.2105	8.9574
AATTCTAGAGTTAGGC-1	18.607	18.6012	18.2516	18.1246	18.5937
AATTGAACGCTCTGGT-1	7.93456	7.93205	7.82639	7.45639	8.30027
AATTGCAGCAATCGAC-1	19.3435	19.3345	18.8416	18.4813	18.0115
AATTGCGTGGATTACA-1	5.71681	5.71439	5.54657	5.42102	6.38675
AATTTGGGACATAGTA-1	6.37485	6.37515	6.29868	6.10614	7.52475
AATTTGGTTCCAAAGA-1	7.25986	7.25872	7.12628	6.83825	8.07499
ACAAACCATGCGTCCT-1	9.20893	9.20307	8.8642	8.33556	10.4615
ACAAACCGACAAGGCG-1	6.41521	6.41306	6.27723	6.19985	7.55575
ACAAACTCCATCAGAG-1	16.0555	16.0557	16.0587	15.9452	16.458
ACAAAGCATGACCTAG-1	18.3994	18.4008	18.4101	17.6443	17.7795
ACAAATCGCACCGAAT-1	14.8431	14.8496	15.1581	15.3601	15.6582
ACAAATGGTAGTGTTT-1	5.40418	5.40397	5.3931	5.43799	6.49092
ACAAATTCAGATCTGA-1	9.94789	9.94361	9.72889	9.14434	10.7214
ACAACAGCATGAGCTA-1	5.54178	5.54091	5.53047	5.34388	6.04295
ACAACGGTCCCTGCGA-1	7.90439	7.90365	7.84979	7.91304	9.20006
ACAAGCAGTGCCTAGC-1	11.6241	11.6262	11.8362	13.1008	16.4321
ACAAGGAAATCCGCCC-1	18.5172	18.5175	18.4762	17.6678	18.1904
ACAAGGACAAGAGGTT-1	5.09748	5.09739	5.10983	5.0751	5.82792
ACAAGGATGCTTTAGG-1	5.27832	5.27845	5.28359	5.25737	6.74288
ACAAGGGCAGGCTCTG-1	9.40118	9.40109	9.1272	8.6359	9.44565
ACAAGTAATTGTAAGG-1	9.84738	9.84614	9.74348	9.53725	10.3948
ACAATAGTCGTACGTT-1	5.82347	5.82101	5.73494	5.62672	6.81033
ACAATCCATTTAAACC-1	6.78002	6.77773	6.57093	6.34483	6.64495
ACAATCGATCTTTATA-1	4.39605	4.3972	4.46924	4.62855	6.62695
ACAATGAATACGGAGA-1	18.4502	18.4489	18.433	18.7203	18.2014
ACAATGATTCTTCTAC-1	5.08857	5.08809	5.02202	4.8123	5.29615
ACAATTGTGTCTCTTT-1	9.32987	9.32788	9.18674	8.37111	8.8309
ACAATTTGAGCAGTGG-1	11.5372	11.5398	11.6675	10.9194	11.6305
ACACAAAGACGGGTGG-1	5.72399	5.72357	5.70498	5.62892	6.01729
ACACACCAGGACCAGT-1	6.75843	6.75896	6.78651	6.69064	7.98749
ACACACTTTCTACACG-1	13.0999	13.0978	12.9623	12.2585	13.1997
ACACATGATCAAATCT-1	7.69844	7.69601	7.59058	7.46687	8.61584
ACACATTTCCGTAGAC-1	11.897	11.8951	11.7816	11.2639	11.95
ACACCACATAATTAGC-1	6.44685	6.44554	6.38208	6.19281	7.32392
ACACCCAGCATGCAGC-1	6.12143	6.12065	6.08444	5.80926	6.17994
ACACCCGAGAAATCCG-1	7.04059	7.03946	6.95064	6.68662	7.32412
ACACCGGTCTGACCGC-1	6.44102	6.44083	6.33218	6.30586	7.8437
ACACCTTAAGTAGGGC-1	8.31029	8.30907	8.23968	8.08952	9.23525
ACACCTTACTACTTGC-1	18.2823	18.2722	17.719	16.916	16.8355
ACACGAGACTCCTTCT-1	6.47853	6.47704	6.38686	6.06762	6.98789
ACACGGCACTATGCAT-1	10.0255	10.0259	9.88799	9.62741	10.8763
ACACGGGAACTTAGGG-1	9.2673	9.26657	9.21614	9.08212	10.0652
ACACGTAGGCCACAAG-1	9.13069	9.12615	8.85252	8.30038	9.29847
ACACTCCAATGTCACT-1	5.39671	5.39377	5.22104	4.94107	6.15096
ACACTGATCAAGGTGT-1	14.829	14.8274	14.6359	13.8355	14.221
ACACTGGGACAGTCGT-1	6.27279	6.27283	6.28349	6.12535	7.52308
ACAGAACTGAGAACAA-1	20.0689	20.0699	20.1984	20.4235	19.7861
ACAGATTAGGTTAGTG-1	12.5712	12.5638	12.2301	11.5321	12.4241
ACAGCATAGAGCCAGT-1	5.83293	5.83048	5.75088	5.63847	6.84776
ACAGCGACATTCTCAT-1	11.1931	11.189	10.9102	10.1979	10.6182
ACAGCGCACCCGCAGC-1	8.71526	8.7103	8.44786	8.02875	9.2716
ACAGGCTTGCCCGACT-1	17.6666	17.6693	17.8496	17.4067	17.4879
ACAGGTGGAGGTGAGG-1	19.7703	19.7593	19.1162	18.0823	18.2091
ACAGTAATACAACTTG-1	14.7292	14.7258	14.5087	14.0809	14.0797
ACATAAGTCGTGGTGA-1	7.53344	7.53178	7.38563	7.13308	7.89293
ACATAATAAGGCGGTG-1	8.28084	8.28156	8.24942	8.07349	9.37845
ACATACAATCAAGCGG-1	10.7802	10.7762	10.5339	10.4777	11.9543
ACATCAGCTGGGACGC-1	4.80843	4.80819	4.79675	4.89278	6.11536
ACATCCCGGCCATACG-1	18.2403	18.237	18.0402	17.7552	17.1339
ACATCCTGGTAACTGT-1	11.1749	11.172	10.9808	10.6384	11.5376
ACATCGATCGTTTACC-1	7.96187	7.95991	7.8492	7.83707	8.65759
ACATCGCAATATTCGG-1	9.34665	9.34473	9.22204	8.92137	9.76531
ACATCGGTCAGCCGCG-1	6.40949	6.4078	6.34028	6.06107	6.96258
ACATCGTATGCAATGG-1	6.6454	6.64497	6.61634	6.49037	7.45202
ACATCGTTAACCTAGT-1	7.18803	7.18808	7.19455	7.02301	8.29259
ACATCTCAACGCGTAA-1	5.93065	5.92953	5.86155	5.61824	6.583
ACATGGCGCCAAAGTA-1	10.8029	10.8026	10.7437	10.3272	11.5459
ACATTAGTTTATATCC-1	12.0649	12.0654	12.1122	11.4307	12.3937
ACATTCGCGCGGAATA-1	15.4089	15.4118	15.6067	15.541	15.2104
ACCAAACACCCAGCGA-1	5.21111	5.20959	5.08868	5.03819	6.27121
ACCAAACTAGAAATCC-1	4.88568	4.88544	4.90957	4.9726	6.69936
ACCAACACCACACACT-1	7.22761	7.22823	7.08095	6.76522	7.71591
ACCAACCGCACTCCAC-1	19.5683	19.5575	19.0105	18.9367	18.1966
ACCAACGCTTATTTAT-1	15.5469	15.5449	15.4066	14.6961	15.2074
ACCAAGAACGCGTGTC-1	11.0932	11.091	11.1164	10.929	12.1496
ACCAATATGCAAGTTA-1	12.6619	12.6628	12.4954	12.249	12.8074
ACCACAACTCAGAACA-1	8.821	8.81934	8.75456	8.50637	9.85502
ACCACAAGTTTCTATC-1	9.39646	9.39691	9.21473	8.55472	9.16255
ACCACACGGTTGATGG-1	11.2649	11.2603	10.8453	10.2421	10.2793
ACCACCAATGTAACAA-1	10.2718	10.2723	10.3348	10.3124	12.3104
ACCACGTGCAGCTATA-1	13.7831	13.7867	13.952	13.382	13.9021
ACCAGCCCGGTCTTTG-1	5.5251	5.52327	5.42311	5.10359	5.83736
ACCAGGAGTGTGATCT-1	6.39275	6.39167	6.26376	6.02118	6.76406
ACCAGTGCCCGGTCAA-1	11.9039	11.9047	11.8757	11.2056	12.2898
ACCAGTGCGGGAGACG-1	7.53393	7.53278	7.44488	6.97698	7.85187
ACCATATCCGCAATAA-1	15.864	15.8666	16.009	15.6973	15.4615
ACCATCCGCCAACTAG-1	6.53011	6.53032	6.43562	6.24621	7.09128
ACCATCGTATATGGTA-1	4.08307	4.08253	4.07234	4.19222	4.92493
ACCCAACGCCCGTGGC-1	9.75361	9.75333	9.50385	8.89427	9.91412
ACCCACCTACATGCTC-1	6.68328	6.68161	6.51993	6.51659	7.41017
ACCCATCTTGAGGGTA-1	5.0408	5.04088	4.98643	4.75812	5.47761
ACCCATTTGTCCCTCT-1	11.9856	11.9837	11.8018	10.831	11.0934
ACCCGAGCGAAATTAC-1	7.26057	7.25832	7.09006	6.78005	7.83484
ACCCGATTGGTTCCGA-1	7.5837	7.58011	7.40181	7.46355	8.96983
ACCCGGAAACTCCCAG-1	16.7592	16.7588	16.6185	15.5766	15.8677
ACCCGGATGACGCATC-1	8.5278	8.52587	8.30936	7.78077	8.36942
ACCCGGTTACACTTCC-1	4.25994	4.25941	4.25867	4.36183	5.0498
ACCCGTAGTCTAGTTG-1	11.8535	11.846	11.4008	11.1191	12.283
ACCCGTGTCATCAGTA-1	14.0573	14.0586	13.934	13.036	13.2267
ACCCTATAGGACTGAG-1	5.34343	5.34271	5.24954	5.07345	6.15475
ACCCTATGCCATATCG-1	17.8153	17.8137	17.5186	16.5502	16.8573
ACCCTCCCTTGCTATT-1	8.23229	8.23227	8.22096	8.35051	9.18617
ACCCTGGTAACGCCCT-1	6.11442	6.11339	6.04689	5.92293	7.73052
ACCCTTCATCTGCGAA-1	5.67096	5.67047	5.63341	5.73329	6.99922
ACCCTTTAGTTCTCCA-1	5.84747	5.84681	5.83755	5.66218	6.55932
ACCGAAAGGGCCCTGC-1	5.01987	5.0175	4.89193	4.88818	5.79114
ACCGAAGAGTCTGGTT-1	5.32331	5.32222	5.18531	5.06036	5.70104
ACCGACACATCTCCCA-1	11.5736	11.5723	11.5079	11.3806	12.624
ACCGACTGAGTCCCAC-1	9.99348	9.99595	10.1785	9.74838	10.2629
ACCGAGTCTCCTTATT-1	9.2808	9.27946	9.13415	8.91084	9.32633
ACCGATAGGCATAACC-1	4.30414	4.30327	4.27117	4.3063	4.93315
ACCGATGGTAGCATCG-1	5.45866	5.45807	5.40722	5.1769	5.55331
ACCGCAATAACTGCCT-1	19.71	19.7057	19.5081	19.4568	18.8952
ACCGCGGTGGAAGTCG-1	8.49215	8.48998	8.33522	8.39418	9.68897
ACCGCTAGTCATTGGT-1	6.17586	6.1727	5.98404	5.69973	6.41352
ACCGGGCCTTTGTTGA-1	14.0719	14.0676	13.8278	12.86	13.5137
ACCGGTCAGGTACACC-1	7.31693	7.31525	7.28481	6.82482	7.76279
ACCGGTCTGAGTACGG-1	8.30029	8.29896	8.15423	7.82862	9.0756
ACCGTCCACTGGGCCC-1	7.26212	7.26076	7.17777	7.07735	7.36658
ACCGTGACCACGTGGG-1	9.23493	9.23208	9.04768	8.50741	8.84003
ACCGTTCCCGCTCTGA-1	5.1254	5.12635	5.13101	5.22784	6.84719
ACCTAAGTACCTTTCA-1	13.8657	13.8658	13.8421	13.3954	13.5597
ACCTAATCGACTTCCT-1	4.90191	4.90102	4.83718	4.89865	6.13969
ACCTACAGTATGTGGT-1	13.5771	13.5757	13.3636	12.3176	12.8507
ACCTACTATAAATCTA-1	10.8871	10.8864	10.8532	10.4382	11.6484
ACCTCCGCCCTCGCTG-1	6.95224	6.94833	6.73915	6.49615	7.17997
ACCTCCGTTATTCACC-1	7.56572	7.56454	7.38757	6.99621	7.76637
ACCTCGAACTTATGCT-1	8.20757	8.20654	8.08172	7.74633	9.17521
ACCTGCGTGTCATGTT-1	14.6365	14.6393	14.7217	13.6666	14.3414
ACCTTTCCTTTAGAAG-1	5.13149	5.13037	5.04208	4.83111	5.60871
ACGAAATGGGCGGCAC-1	9.85055	9.84747	9.756	9.61094	11.4245
ACGACTCTAGGGCCGA-1	19.3032	19.3035	19.2561	19.2046	19.2516
ACGACTGGTCATACTC-1	6.91096	6.91025	6.8479	6.50542	7.3259
ACGAGAACCCATCACG-1	5.64136	5.63797	5.42514	5.09387	5.43579
ACGAGATATTTGCTTA-1	7.09576	7.09543	7.09798	6.82989	7.32022
ACGAGGATACCACTCT-1	17.1605	17.1572	17.0007	16.4885	15.926
ACGAGGTTTACAACGT-1	6.90326	6.90306	6.79675	6.33596	7.07182
ACGAGTACGGATGCCC-1	6.42253	6.42046	6.31741	6.08288	7.13828
ACGATACATAGAACTA-1	17.013	17.0146	16.8827	16.0925	16.172
ACGATCATACATAGAG-1	7.57677	7.57445	7.42618	7.22521	8.18664
ACGATCATCTTGTAAA-1	5.14201	5.14138	5.02305	4.79884	5.11265
ACGATGCATATGTTAT-1	5.91035	5.90845	5.80482	5.50774	6.16325
ACGATGGATCCGATGC-1	9.48857	9.48694	9.40643	9.14396	9.693
ACGCAAACTAATAGAT-1	6.60129	6.59891	6.43493	6.2896	7.06701
ACGCAATCACTACAGC-1	5.37125	5.36912	5.26158	5.15756	6.37268
ACGCATAAATGACATG-1	6.42173	6.41988	6.28006	6.3072	7.3257
ACGCATACGTTTACTA-1	6.02189	6.02039	5.87446	5.6929	6.3356
ACGCCACTCGAAACAG-1	16.7136	16.7033	16.0881	15.5284	15.7482
ACGCCAGATGATTTCT-1	7.48181	7.48061	7.43887	7.19925	8.48993
ACGCCCAGCTGTCGAT-1	5.90877	5.90669	5.74693	5.39408	5.94314
ACGCCGCTAGACGACC-1	6.10213	6.10254	6.103	6.20452	8.05619
ACGCGAAGTCAGACGA-1	12.3374	12.3387	12.4021	11.7134	12.6455
ACGCGCTACACAGGGT-1	6.69065	6.68859	6.57072	6.34234	6.89679
ACGCTAGTGATACACT-1	8.96918	8.96842	8.90368	8.44966	9.12769
ACGCTGTGAGGCGTAG-1	5.41523	5.4124	5.21738	4.92304	5.56368
ACGCTTAGTGTCTCTC-1	10.0724	10.0662	9.66438	9.10271	10.3032
ACGGAATTTAGCAAAT-1	10.2638	10.2599	9.94445	9.04254	9.64434
ACGGACTCTCAAAGCG-1	15.2716	15.2659	14.8773	14.7414	15.3166
ACGGAGCGCAAATTAC-1	9.2105	9.20642	8.90224	8.50799	9.28956
ACGGATGGTGCGGATA-1	15.1758	15.1683	14.9216	14.5308	14.1419
ACGGCACTTGCTTGGG-1	12.3284	12.3316	12.5414	12.1595	13.3461
ACGGCCAACATGGACT-1	13.9401	13.9389	13.8902	13.7039	15.1172
ACGGCGACGATGGGAA-1	12.1059	12.1057	12.0625	11.9952	13.1079
ACGGCGGGTTGCCCTG-1	6.42277	6.42176	6.26767	5.9293	6.06454
ACGGCTGGATGTAGAA-1	5.31711	5.31575	5.22809	5.15173	5.68075
ACGGGAGTGTCGGCCC-1	18.4023	18.3924	17.8726	17.3432	17.7267
ACGGGCGTATGCGACA-1	6.91099	6.90897	6.8018	6.33548	7.47625
ACGGTCACCGAGAACA-1	14.0401	14.0392	13.9893	13.1525	13.4537
ACGTACAGATTTCTCT-1	5.61515	5.61401	5.54254	5.32859	5.66644
ACGTACTTTGGCACGG-1	4.97316	4.97332	5.01318	5.15071	6.68168
ACGTAGATTGCTGATG-1	6.29975	6.29813	6.17797	6.28945	7.23462
ACGTAGGAGAGTCGCT-1	20.6691	20.6695	20.4059	19.9461	19.5349
ACGTATTACTCCGATC-1	7.79791	7.79349	7.55597	7.21592	8.21676
ACGTCCTAAACGAGAT-1	5.76164	5.76173	5.80913	5.91909	7.50107
ACGTCTCGTTCCGGGA-1	3.84181	3.84133	3.78243	3.65786	4.21351
ACGTGCGCCTCGTGCA-1	8.65179	8.65192	8.5922	8.47062	9.6743
ACGTGGTCGAATGTGC-1	11.2246	11.2237	10.9596	10.4717	11.7735
ACGTTAATGTCGAAGA-1	6.80267	6.80069	6.7971	6.88681	8.03746
ACGTTAGATTTGCCCG-1	5.39312	5.39398	5.44234	5.6111	6.74769
ACGTTCACTATGCCGC-1	7.24563	7.24203	6.98723	6.57254	7.18267
ACGTTCCGCGCTCCGT-1	5.14454	5.14356	5.08024	4.92214	5.71127
ACGTTCGCAATCAATT-1	7.63149	7.62958	7.42656	6.89257	7.5129
ACGTTCGTTCAGGAAA-1	8.62822	8.62511	8.43257	8.01549	9.07861
ACGTTCTGTACAAGTC-1	15.0431	15.0456	14.7667	14.0583	14.8736
ACGTTGTCGTTGAAAG-1	5.55327	5.55057	5.39578	5.2259	5.78984
ACGTTTAGTTGTGATC-1	9.57671	9.57613	9.52365	8.95768	9.84535
ACTAATACGTCAGGCG-1	4.91038	4.90929	4.85221	4.85237	5.82406
ACTACAAAGAGAGGTG-1	10.1957	10.1946	10.0621	9.64377	10.5308
ACTACATCCCGACAAG-1	5.36333	5.36375	5.37764	5.43079	7.41241
ACTACCAGCTCTCTGG-1	5.77252	5.77241	5.74807	5.71362	6.47073
ACTACCATCCGAGGGC-1	13.0265	13.0225	12.7506	12.017	12.225
ACTACGCGTTAGAATT-1	17.3429	17.3427	17.3931	16.8446	17.0842
ACTAGTTGCGATCGTC-1	12.9002	12.8959	12.5723	11.9409	12.4449
ACTATATGCTGTGTTC-1	10.4237	10.4221	10.27	9.61527	11.0535
ACTATCCAGGGCATGG-1	11.438	11.439	11.529	12.1555	15.59
ACTATCTGCCCGCGTA-1	11.1097	11.1063	10.8714	10.6279	11.6579
ACTATGTCCAGCTGCC-1	8.91721	8.91302	8.67286	8.13621	8.83548
ACTATTCGTCCGTGGT-1	6.70015	6.69925	6.60397	6.31654	7.51068
ACTATTTCCGGGCCCA-1	8.51159	8.51	8.37089	8.19855	8.80194
ACTCAACGAATGTATT-1	5.83864	5.83899	5.77226	5.50944	5.75737
ACTCAAGTGCAAGGCT-1	6.6053	6.6017	6.39235	6.10027	7.0894
ACTCAATAAAGGCACG-1	9.91772	9.91604	9.79618	9.65257	10.3118
ACTCAGACCTGCTTCT-1	7.38354	7.38252	7.21891	6.75013	8.10252
ACTCATGGCAGCCTTC-1	9.63723	9.63414	9.44508	9.06931	9.90998
ACTCCAATATCATCAT-1	6.13764	6.13497	5.99732	5.68534	6.16519
ACTCCCATTCCTAAAG-1	13.4193	13.4208	13.5336	13.287	14.1797
ACTCCCGAATTCGTTT-1	4.25981	4.26079	4.34666	4.46815	5.9281
ACTCCCTAATGCTAAA-1	7.5027	7.49808	7.26655	7.08103	7.72171
ACTCCCTAGAATAGTA-1	19.0866	19.0864	18.8361	18.294	17.9212
ACTCCGGCCGACCACT-1	7.9391	7.94078	8.05606	8.04685	9.65531
ACTCGTAACCCGTCCT-1	19.2203	19.2204	19.1717	19.1029	18.854
ACTCGTCAGTAATCCC-1	7.68626	7.68441	7.59419	7.40463	7.85798
ACTCTCTGACTTAGGT-1	7.86449	7.86421	7.75717	7.23857	7.54301
ACTCTCTTATACACGA-1	9.78413	9.78068	9.57888	9.41377	10.1274
ACTCTTGTATAGTAAC-1	9.43172	9.43142	9.33704	8.9527	9.6871
ACTGAAACGCCGTTAG-1	9.00961	9.00867	9.04084	8.77148	10.3275
ACTGAATGGCGAAAGT-1	7.35758	7.35594	7.26057	7.13197	7.84201
ACTGATTTAGTGATTC-1	9.403	9.40132	9.22437	8.5254	9.30587
ACTGCCCGCCATTCTC-1	5.7639	5.76221	5.63167	5.34187	5.95565
ACTGCCGTCGTAACTC-1	7.74261	7.74048	7.55526	7.20246	7.82038
ACTGCGGACACACCGT-1	9.24125	9.23772	9.02396	8.47413	9.2291
ACTGCTCGGAAGGATG-1	6.92578	6.92422	6.81944	6.42348	7.37995
ACTGGGATGCCAGTGC-1	8.35559	8.354	8.07392	7.58691	8.38308
ACTGTACGATACACAT-1	7.62855	7.62887	7.65563	7.78123	9.766
ACTGTAGCACTTTGGA-1	31.7615	31.7613	31.748	31.7698	32.9162
ACTGTATACGCGAGCA-1	8.10632	8.10442	7.97421	7.56769	8.44276
ACTGTCCAGGATTATA-1	9.53598	9.53424	9.3698	9.11545	10.0789
ACTGTCTTCTTTAGAA-1	7.66608	7.66474	7.60308	7.11368	8.29357
ACTGTGCTAGTAGATC-1	5.25145	5.24893	5.12016	4.9521	5.69032
ACTGTTTAGTGTAGGC-1	6.32877	6.33004	6.42076	6.38821	8.02278
ACTTACCGGGCGCGCA-1	6.75673	6.75332	6.49026	6.00694	7.07066
ACTTACGCATCCACGC-1	9.22162	9.21926	8.96468	8.50152	9.04712
ACTTAGTACGACAAGA-1	6.95933	6.95583	6.73566	6.30337	7.02795
ACTTATACTTACCCGG-1	5.17854	5.17826	5.16503	5.10277	5.81707
ACTTATCTGATCTATA-1	3.73946	3.73947	3.74659	3.85083	5.20813
ACTTATTAGGATCGGT-1	8.30882	8.30518	8.05385	7.82954	8.64869
ACTTATTTATGTGCCA-1	5.86524	5.86293	5.74171	5.5922	6.39253
ACTTCAGGCTGATCCC-1	18.2783	18.2775	18.2398	18.2304	18.3374
ACTTCCAGTGGAAGCT-1	5.02584	5.02457	4.94164	4.83128	5.35257
ACTTCCATGCGGGACA-1	5.85303	5.85311	5.84706	5.70126	7.12608
ACTTCGCCATACGCAC-1	9.81256	9.81255	9.78458	9.46442	10.4337
ACTTGACTCCCTCTTT-1	8.20174	8.20434	8.21341	8.48243	9.75028
ACTTGCCATATTGTAC-1	8.64173	8.64241	8.64617	8.29214	9.34176
ACTTGGGACCCGGTGG-1	6.02595	6.02556	5.98759	6.08191	7.21709
ACTTGGGCTTTCGCCA-1	16.4131	16.4035	15.8173	14.9358	14.9441
ACTTGTAGTCCCTTCA-1	5.68486	5.68517	5.68029	5.56117	6.10684
ACTTGTGGATGGAACG-1	15.3874	15.3811	15.0189	14.4231	14.7447
ACTTGTTACCGGATCA-1	9.24547	9.24409	9.04151	8.51824	9.41992
ACTTTACCCTCATGAA-1	4.53751	4.53678	4.50895	4.53326	5.87785
ACTTTCCTATAGCTTC-1	5.83696	5.83527	5.70842	5.59278	6.15123
ACTTTGACTGCATCCT-1	4.43653	4.43485	4.3526	4.30212	4.82242
ACTTTGGTCGTGCTCC-1	6.80347	6.80166	6.69504	6.32301	6.85725
AGAAATTATGACTCGC-1	10.9431	10.9409	10.6716	10.0359	11.0045
AGAACCCTCAATTGGG-1	9.74129	9.73725	9.26636	8.38842	8.82696
AGAACGTGGTACATTC-1	8.24033	8.23758	7.93873	7.52221	8.83023
AGAACTGTACTTTGTA-1	9.89215	9.89109	9.69683	9.37337	10.8347
AGAAGAGCGCCGTTCC-1	9.15918	9.15882	9.14785	9.18003	9.56534
AGAAGGTACACTTCAC-1	16.7494	16.7421	16.3548	15.6711	15.9208
AGAAGGTTGCCGAATT-1	4.02319	4.02289	4.04538	4.10979	4.91012
AGAAGGTTGTAGGTCG-1	9.8471	9.84266	9.66955	9.41162	10.2652
AGAAGTGATTCGTGAT-1	10.5834	10.5792	10.4341	10.426	11.7981
AGAATAAATCTTCAGG-1	5.42273	5.42158	5.37995	5.42868	6.13504
AGAATGCGGGTTCGGA-1	5.04008	5.03982	4.99281	4.90649	5.27975
AGAATTATGGATTCGA-1	5.78797	5.78652	5.65143	5.44322	6.2734
AGAATTGTTTGACATA-1	15.152	15.1455	14.7657	13.9871	14.316
AGACATAGATCCTTCC-1	7.23694	7.2349	7.11168	6.66045	7.56527
AGACCAAACCACACCT-1	11.1855	11.1814	10.9687	10.4922	11.5892
AGACCATGGGATACAA-1	7.85394	7.85234	7.79296	7.49904	8.04072
AGACCCACCGCTGATC-1	16.693	16.7001	17.1179	17.2134	17.2222
AGACCCGCCCTCCTCG-1	6.56043	6.56125	6.55004	6.47151	6.99249
AGACCGCTCCGCGGTT-1	16.0374	16.0387	16.1653	17.093	18.2624
AGACCGGGAAACCCTG-1	5.9493	5.94743	5.84483	5.71061	6.6606
AGACGAAGTGCCGGTC-1	10.1058	10.1056	10.072	9.45671	10.458
AGACGACGATGCCGCT-1	15.4685	15.4679	15.0968	14.885	15.4069
AGACGGGATTGGTATA-1	7.30042	7.29846	7.22832	6.94161	7.80431
AGACGGGCCGATTTAA-1	6.82321	6.8223	6.70219	6.72633	8.08055
AGACTAGCCTTCCAGA-1	9.19741	9.1958	9.03707	8.63035	9.69062
AGACTGTTACCGGGTC-1	7.52738	7.52277	7.24463	7.06135	8.4999
AGAGAAACACCAGAAA-1	14.2599	14.2601	14.2527	13.3774	13.1258
AGAGAACCGTCTAGGA-1	7.98203	7.9785	7.90903	7.90412	9.15239
AGAGAAGGAGTACAAT-1	12.047	12.0427	11.7914	11.4738	12.5134
AGAGATCTCTAAAGCG-1	6.23028	6.22827	6.12044	6.02357	6.40279
AGAGCAGTTATGAGAC-1	14.2936	14.2899	14.0441	14.138	15.7191
AGAGCCGCCGAGATTT-1	8.29402	8.29386	8.22241	7.92228	8.90098
AGAGCGGGCTAATCAT-1	10.3414	10.3354	9.97404	9.19042	9.47083
AGAGCGTACAAGCTCG-1	4.98614	4.98632	4.97443	4.82972	5.15851
AGAGGCTTCGGAAACC-1	11.2921	11.2902	10.9689	10.3239	11.1743
AGAGGTATCTCGGTCC-1	11.951	11.9524	12.0457	11.367	11.699
AGAGTAAACTTCACTA-1	12.2318	12.2284	11.93	11.197	12.0001
AGAGTTAGAGACCGAT-1	9.76344	9.75982	9.53953	9.02118	9.61593
AGATAACTTCAGGGCC-1	14.4908	14.4861	14.2641	14.1835	13.7276
AGATACCAATAGAACC-1	17.5953	17.5959	17.3092	16.9618	17.3333
AGATACCAGCACTTCA-1	4.27463	4.27455	4.25904	4.25807	4.75934
AGATACCGGTGTTCAC-1	6.4009	6.40062	6.35145	6.25647	7.35333
AGATACGACTTCATAT-1	11.0736	11.0715	11.0158	10.0786	10.6101
AGATACTCAAGATCGA-1	6.71908	6.71863	6.66384	6.5474	7.54255
AGATATAATACGACTA-1	11.1796	11.1792	11.0198	10.482	11.2006
AGATCGTGCATAAGAT-1	8.30327	8.3019	8.17115	7.8323	8.80124
AGATCTCAGGTGTGAT-1	9.24143	9.23979	9.1889	9.06492	10.379
AGATGACTCGCCCACG-1	7.87436	7.87116	7.63326	7.40761	8.63626
AGATGAGGGTTGCGAT-1	15.4141	15.4137	15.2419	14.184	14.8179
AGATGATGGAGTCTGG-1	5.00629	5.0058	4.93768	4.90165	6.31268
AGATGCAAGACGTGCA-1	9.07396	9.06947	8.75562	8.22533	9.09114
AGATTATAGGACGTTT-1	13.1803	13.1764	12.7581	12.1697	12.8328
AGATTCACAACCGATA-1	15.2681	15.2657	14.8107	13.9631	14.6074
AGCAAAGGCCGCTAGT-1	7.73219	7.73475	7.86214	8.08793	9.21732
AGCAACATATCTTATT-1	9.53533	9.53496	9.45553	9.30688	10.133
AGCAACCGAAAGTAAT-1	17.5017	17.5011	17.3963	17.2946	17.3742
AGCACACGTTTAGACT-1	5.83621	5.83475	5.69697	5.34685	5.60945
AGCACCAGTACTCACG-1	9.429	9.42978	9.4375	9.15414	9.94797
AGCACTACCGGCCTGT-1	7.81965	7.81645	7.65001	7.33493	8.49649
AGCACTACCTCACCAG-1	18.8982	18.895	18.6114	18.2373	18.0703
AGCACTTAAGGACGCC-1	4.84752	4.84717	4.83821	4.87886	5.49255
AGCAGAAGGAGAAAGA-1	7.57682	7.57479	7.48076	7.43386	8.46791
AGCAGCCAGATGAATA-1	19.8139	19.8146	19.8865	20.0198	20.8314
AGCAGTCGAAGCATGC-1	9.62718	9.62558	9.5526	9.32911	10.0632
AGCATATCAATATGCT-1	13.0632	13.0625	12.9306	12.5915	13.1301
AGCATCATTTCGAAAG-1	11.8032	11.8031	11.8225	11.8787	15.5176
AGCATCGTCGATAATT-1	7.1082	7.10817	7.08455	6.83909	7.83387
AGCATTACGAGGCAAG-1	19.9996	19.9901	19.4666	19.2608	18.7544
AGCCAAGCTTTGTGTC-1	6.80637	6.80225	6.54794	6.43243	7.17951
AGCCACAGGTTACCCG-1	6.27718	6.27565	6.18977	6.1569	7.08447
AGCCACTCCCGTGCTT-1	7.86374	7.86415	7.83674	7.76316	8.71097
AGCCATATAGTATGTG-1	9.51613	9.51334	9.22915	8.73867	9.50242
AGCCCATACATGTAAG-1	8.10607	8.10475	7.99127	7.4649	8.39196
AGCCCGCAACAAGCAG-1	17.4849	17.4859	17.2213	16.4881	16.504
AGCCCGGCATTAGAGG-1	5.96839	5.9668	5.78356	5.29919	5.72031
AGCCCGGTAGCCTGTA-1	11.2013	11.1996	11.165	10.767	11.3781
AGCCCTAAGCGAAGTT-1	7.47397	7.47094	7.20687	6.77024	7.57741
AGCCCTCCCTGGTGGC-1	5.52275	5.52119	5.40512	5.21292	5.62654
AGCCCTTCTAATCCGA-1	9.76277	9.76097	9.58934	9.38062	10.152
AGCCGTGGCTAAATGT-1	20.1197	20.117	19.9444	19.7825	20.018
AGCCTAATACCCACGT-1	15.694	15.6913	15.5505	15.13	15.9049
AGCCTTAAAGCGGAAG-1	4.67296	4.67354	4.71072	4.62823	5.33794
AGCGACAGGAACGGTC-1	17.167	17.1673	16.7778	16.316	16.9858
AGCGACATCCCATTCA-1	8.06131	8.05983	7.91681	7.52027	8.25871
AGCGACCAACGATATT-1	4.97459	4.97355	4.91201	4.94311	5.69672
AGCGACTTTGAAGACA-1	11.3381	11.3317	10.8542	10.1208	10.8428
AGCGAGACGTGAAGGC-1	7.37085	7.36962	7.25369	6.80648	7.50733
AGCGATGCGCCTAATA-1	20.4491	20.4432	20.1721	20.2667	20.3529
AGCGCATAATGAATCG-1	15.6368	15.6311	15.2076	14.4547	14.5527
AGCGCGGGTGCCAATG-1	5.3211	5.3216	5.29061	5.16449	5.89845
AGCGCTTATGGGCAAG-1	10.5338	10.5359	10.5276	10.1483	11.5503
AGCGGACACTTCGTAG-1	11.3025	11.3019	10.9206	10.0777	10.5179
AGCGGCGGTTAGCGGT-1	15.2374	15.2323	14.8437	14.1467	14.6102
AGCGGGAAGGGTCCAT-1	8.10676	8.10391	8.01679	7.68741	8.79436
AGCGGGTCTGACACTC-1	11.8059	11.8033	11.524	10.8088	11.34
AGCGGTTGAGATGTAC-1	8.47888	8.47712	8.31391	7.68451	8.78077
AGCGGTTGCCGCTCTG-1	7.47203	7.47211	7.51556	7.20498	8.6509
AGCGTACGAGAGCTAG-1	4.76433	4.76349	4.70074	4.5898	5.32739
AGCGTAGCGCTAGACC-1	4.22836	4.22702	4.16289	4.09043	4.802
AGCGTCTGAACCCGCA-1	4.51095	4.50843	4.35796	4.18004	4.43216
AGCGTGGTATTCTACT-1	11.767	11.7612	11.3751	10.8068	11.6561
AGCGTTCCGATTTAAA-1	7.69796	7.69712	7.65692	7.35826	8.46443
AGCTAACAAGCAATGT-1	16.4924	16.4956	16.7466	16.4052	16.6012
AGCTAAGCTCCGTCCG-1	15.0896	15.0876	14.5207	13.0674	13.5131
AGCTAAGTACGCAGGC-1	6.36151	6.3598	6.24494	6.07189	6.68462
AGCTAGAAGCAGAAGT-1	6.78439	6.78474	6.75939	6.67643	7.61281
AGCTATTTAATCCAAC-1	6.03038	6.03019	5.87393	5.59711	6.62107
AGCTCCTTCGCACATC-1	16.2	16.2016	16.2872	16.0749	16.5287
AGCTCTAGACGTTCCA-1	12.8305	12.8232	12.401	11.2329	12.0499
AGCTCTTCCCAGTGCA-1	6.24796	6.24713	6.19737	5.98696	6.9026
AGCTCTTCGTAACCTT-1	18.3929	18.3938	17.901	17.2377	17.3331
AGCTCTTTACTCAGTT-1	4.55357	4.55422	4.53082	4.66713	5.90735
AGCTGAAGTAAACCAA-1	5.92628	5.92519	5.81823	5.86925	7.05697
AGCTGCTGTGCCGAAT-1	8.3441	8.33988	8.05753	7.89048	8.99477
AGCTGTAACCTCAATC-1	21.5487	21.5445	21.2791	21.4573	20.8456
AGCTTATAGAGACCTG-1	5.3144	5.31564	5.27618	5.07296	5.49975
AGCTTCAATACTTTGA-1	5.34875	5.34777	5.19511	5.08305	5.94109
AGCTTGATCTTAACTT-1	5.778	5.77582	5.68437	5.64395	6.2565
AGGAAGCTGTCCGCCG-1	17.7851	17.7776	17.3665	17.147	17.1594
AGGACAGTCGAATCCC-1	6.29442	6.29338	6.23502	6.07822	7.08128
AGGACATCGCACGTCG-1	6.38871	6.38672	6.1087	5.8063	6.51233
AGGACGACCCATTAGA-1	4.88245	4.88242	4.87907	4.71836	5.32685
AGGACGCTCGATGTTG-1	5.37035	5.36897	5.23612	4.98466	6.04586
AGGAGCGTTTATTATC-1	10.0492	10.0456	9.78177	9.63419	11.2173
AGGAGGCCTTCGCGCG-1	9.11429	9.11295	9.06868	8.70933	9.57085
AGGATAAAGTCGGGAT-1	17.9672	17.9654	17.9266	18.1528	17.8208
AGGATATAGGGATTTA-1	7.40594	7.40379	7.26046	7.00314	7.43774
AGGATATCCGACTGCA-1	14.6809	14.6833	14.9628	15.3253	15.6854
AGGATCACGCGATCTG-1	12.7675	12.7567	12.1519	11.2277	11.1616
AGGCAAAGAGGAATCA-1	4.35194	4.35169	4.33494	4.37533	5.60015
AGGCAGATGCGTAAAC-1	8.02626	8.02766	8.09163	8.07951	9.92747
AGGCAGGGAGCGTACT-1	16.2201	16.2213	16.2759	16.1399	16.7763
AGGCATTGTCGTAGGG-1	11.8031	11.8006	11.5768	11.1744	11.9794
AGGCCACCCGTTATGA-1	6.70857	6.70637	6.5306	6.48855	7.60323
AGGCCCATTGTACAGG-1	15.7672	15.7652	15.3733	14.0888	14.5716
AGGCCCTAGAACGCCA-1	8.71677	8.71654	8.66353	8.42446	9.32108
AGGCCTATCATACCAA-1	9.10328	9.10194	8.97369	8.85796	9.65102
AGGCCTGAGAATCTCG-1	6.19938	6.19733	6.15241	6.22739	7.15592
AGGCGGTTTGTCCCGC-1	7.19576	7.19363	7.05685	6.84949	7.98279
AGGCGTCTATGGACGG-1	5.44227	5.44058	5.32056	5.18131	5.75306
AGGCTATGGTTAGCTT-1	5.01967	5.0198	4.97748	4.94496	5.56809
AGGCTTAAGTTGCACA-1	13.9118	13.9101	13.8108	14.2405	15.0447
AGGCTTCCCGAAGAAG-1	16.5565	16.5556	16.5253	16.4485	17.5506
AGGCTTGCTAGACACC-1	12.0389	12.0368	11.8256	10.9228	12.2494
AGGGAAACGAGGTACT-1	5.40237	5.40102	5.33125	5.21997	6.78284
AGGGACAGCACGGCGG-1	5.23552	5.23485	5.21446	5.02091	5.20857
AGGGACCGGCTGCGTT-1	7.78357	7.78242	7.6855	7.15653	7.57407
AGGGACTCTACGCGAC-1	20.0951	20.0912	19.8862	19.9437	19.6965
AGGGAGACATACTTCG-1	6.69071	6.69071	6.56141	6.29513	7.14188
AGGGCAGCGGCGTGGT-1	8.0532	8.05252	7.99875	7.67606	8.81736
AGGGCGAGCAGCTGAT-1	8.84969	8.84447	8.52768	8.18277	9.32901
AGGGCGTGATCGGCTA-1	9.80382	9.80049	9.4991	9.01692	9.55634
AGGGCTGCAGTTACAG-1	14.7384	14.7388	14.7773	14.3139	14.542
AGGGTCAGAGCACTCG-1	8.23848	8.23976	8.297	7.9633	9.29267
AGGGTCAGTAACCCTA-1	5.45689	5.45398	5.26887	5.20999	6.12893
AGGGTCGATGCGAACT-1	7.10432	7.10304	7.03036	6.76279	7.60051
AGGGTGCCGTTCTTTA-1	6.69297	6.68962	6.45771	6.12521	7.00008
AGGGTGCTCTCGAGGG-1	5.18913	5.18964	5.18779	5.05672	5.60372
AGGGTGGATAGTGCAT-1	6.40426	6.40153	6.22966	6.03859	7.34201
AGGGTTCAGACGGTCC-1	8.05504	8.05238	7.83568	7.28826	8.43131
AGGGTTCCCTTTGGTT-1	5.72179	5.72143	5.67338	5.63067	6.61697
AGGGTTTAGTTCGGGA-1	10.4632	10.4586	10.2851	9.9337	10.8221
AGGTAACCTCCTATTC-1	9.38311	9.38169	9.23913	8.5474	9.77807
AGGTACGATATTGCCA-1	11.2421	11.2386	10.9289	10.2601	11.3784
AGGTAGATCGAGATAT-1	7.07611	7.07506	7.01838	6.69256	7.79057
AGGTAGGTACAAAGCT-1	7.09305	7.0955	7.2287	6.99979	7.52597
AGGTATAATTGATAGT-1	8.2405	8.23881	8.23158	8.1762	9.67882
AGGTCAGGTGAGAGTG-1	11.828	11.829	11.9088	11.6382	12.8823
AGGTCGCCACTTCGGT-1	5.58739	5.58577	5.44789	5.40025	6.20272
AGGTCGCGGAGTTACT-1	6.24621	6.24452	6.17001	6.08224	7.31723
AGGTGCACGTCCACAT-1	9.03692	9.03733	9.10875	9.80311	12.4768
AGGTGGTGACCTTCGC-1	7.71611	7.71453	7.60987	7.27499	7.76748
AGGTGTATCGCCATGA-1	4.77884	4.7793	4.80927	4.85371	5.48622
AGGTTACACCATGCCG-1	18.1732	18.1718	18.0419	17.9842	18.0134
AGGTTCTCCTTTCCGG-1	6.21981	6.21867	6.11816	5.8691	6.9306
AGGTTGAGGCACGCTT-1	13.8471	13.8429	13.6929	13.4798	14.0403
AGGTTTCACACACCTT-1	8.12041	8.11775	7.99775	7.77827	9.11892
AGTAACGTTCATCCTG-1	15.3048	15.303	15.2375	14.3606	14.6194
AGTAATCTAAGGGTGG-1	7.22746	7.22647	7.15391	6.99683	8.1662
AGTAATGTCTTGCCGC-1	7.82247	7.81977	7.6352	7.39825	7.80273
AGTAATTTGCAAGCGT-1	7.04133	7.03861	6.88139	6.70261	7.93322
AGTACAGAAGCTTATA-1	15.152	15.1537	15.1204	13.9648	14.104
AGTACATCATTTATCA-1	4.81528	4.81454	4.82034	4.87262	6.13873
AGTACCTTCGAGTGCT-1	6.3764	6.37394	6.27009	6.20536	6.84775
AGTACGGCCCGTATCG-1	7.94907	7.94803	7.87647	7.70462	8.81404
AGTACGGGCACCTGGC-1	8.09748	8.09407	7.82729	7.2878	8.05146
AGTACGTGGCCTGTCT-1	12.4618	12.4545	11.8676	10.7188	11.6908
AGTACTCTTATGCCCA-1	8.57043	8.56974	8.48864	7.7694	8.6438
AGTAGAAGGCGCCTCA-1	7.17614	7.17371	6.9997	7.07818	8.02985
AGTAGCGTGAACGAAC-1	5.92529	5.92416	5.85602	5.50857	5.95428
AGTAGGAAGGAAGTTG-1	11.185	11.1834	11.0108	10.4159	12.1565
AGTAGGTAACATACAT-1	7.08958	7.08806	7.03512	7.06736	8.56486
AGTATAATACTAGGCA-1	6.35153	6.34934	6.14615	5.93888	6.48955
AGTATACACAGCGACA-1	7.08255	7.08085	7.01781	6.72513	7.33081
AGTATCCATAATAACG-1	4.6771	4.67628	4.64134	4.6316	5.40264
AGTATGCTGGAGACCA-1	14.69	14.6924	14.8003	14.3476	14.6371
AGTATTTGGCACGACC-1	11.1448	11.1401	10.8413	10.5932	11.7911
AGTCAAATGATGTGAT-1	7.38969	7.38722	7.20639	6.8716	7.67671
AGTCAACACCACCATC-1	4.57356	4.5747	4.56292	4.54013	5.34233
AGTCAAGATGACACTT-1	8.41212	8.40827	8.08057	7.49224	8.30371
AGTCACTAGCTCTCGA-1	8.94464	8.94233	8.76305	8.20898	9.05191
AGTCACTCCGCCTCAT-1	5.14255	5.14164	5.06308	4.91979	5.37477
AGTCAGCCACCGCCTG-1	6.57123	6.56736	6.3729	6.16705	6.9281
AGTCCAGCGGGTACGT-1	4.23967	4.24022	4.27953	4.28674	4.90031
AGTCCATTGGCTGATG-1	10.3788	10.3785	10.276	9.42367	10.1443
AGTCCCGCCTTTAATT-1	6.59148	6.58861	6.4085	6.23984	7.09497
AGTCGACGGTCTCAAG-1	5.92716	5.92789	5.97036	5.89858	6.72542
AGTCGGCCCAAACGAC-1	5.63382	5.63136	5.49402	5.42251	6.1271
AGTCGGCTCAACTTTA-1	20.2257	20.2224	20.0499	20.2863	19.8543
AGTCGGTTGCGTGAGA-1	16.8485	16.8471	16.9076	16.4906	16.6931
AGTCGTATAAAGCAGA-1	8.23019	8.22653	7.89471	7.72765	8.57978
AGTCGTCGACCACCAA-1	8.71662	8.71459	8.48187	8.13259	9.1489
AGTCGTGGGCATTACG-1	20.8844	20.8775	20.5263	20.4625	19.1112
AGTCTAAAGTATACTC-1	4.7745	4.7746	4.80213	4.78968	6.13502
AGTCTCACAAGACTAC-1	16.6459	16.6498	16.8299	16.5571	16.5544
AGTCTGGACATCCTTG-1	5.28198	5.28157	5.20373	5.03247	5.69112
AGTCTTCTCCTCAAAT-1	11.9599	11.9611	11.9897	11.5009	12.0014
AGTCTTTAAAGTGTCC-1	7.58096	7.57805	7.3905	7.30334	8.12209
AGTGAACAAACTTCTC-1	12.4028	12.3999	12.2211	11.5768	12.1932
AGTGACCTACTTTACG-1	6.11513	6.11333	5.91403	5.73674	6.81503
AGTGACTGTGACACAA-1	5.43707	5.43589	5.35609	5.05099	5.3694
AGTGAGACTTCCAGTA-1	5.32621	5.32617	5.33859	5.40738	6.19561
AGTGAGCCTCGCCGCC-1	7.04695	7.04634	6.94163	6.55584	7.40592
AGTGAGGGTTTCTGAC-1	8.15716	8.15705	8.1193	8.05328	9.28984
AGTGATAACCTGCGCG-1	6.09807	6.09663	6.01596	5.88657	6.71021
AGTGATATGAGTAGTT-1	5.51151	5.5087	5.35812	5.19064	5.90063
AGTGATTCAAGCAGGA-1	7.34757	7.34616	7.2981	7.10968	7.87177
AGTGCACGCTTAAGAA-1	11.6929	11.6903	11.5731	11.1705	12.0994
AGTGCGTAGCTCGTAA-1	8.01842	8.01644	7.96536	7.64763	8.32712
AGTGCTAAACACAGCA-1	6.87534	6.87391	6.7711	6.62333	7.2532
AGTGCTTGCACGAATA-1	5.20725	5.20648	5.20352	5.45254	7.18327
AGTGGCCCGCAAATGG-1	13.4549	13.4513	13.2707	13.0271	14.0143
AGTGGCGGCAATTTGA-1	5.47455	5.47378	5.39082	5.16666	5.79259
AGTGGCGTCTGAAGGT-1	6.34439	6.34137	6.21127	6.15976	7.18111
AGTGGCTCCGTCGGCC-1	5.71298	5.71076	5.56927	5.27336	6.07272
AGTGGTGTTACCCGTG-1	8.07117	8.06829	7.90102	7.60695	8.69071
AGTGTATTGCGCATTG-1	6.4903	6.48719	6.28966	6.05911	7.3187
AGTGTGGTCTATTGTG-1	13.424	13.4182	13.0929	12.31	12.9079
AGTTAAACACTTGCGA-1	4.75237	4.75271	4.74766	4.84029	6.23216
AGTTAAGCGGTCCCGG-1	5.45367	5.45374	5.39526	5.22335	5.76518
AGTTAAGTCAACCGCT-1	18.6038	18.5996	18.3062	17.8151	17.7349
AGTTACCGCACATGGT-1	9.03897	9.03748	8.97775	8.87191	10.7153
AGTTACTCTATCGTGG-1	6.77307	6.77212	6.6541	6.37609	6.91299
AGTTATTCAGACTGTG-1	11.9675	11.966	11.7758	11.7891	13.1984
AGTTATTGAAAGGTAA-1	7.5332	7.52994	7.27569	6.99965	7.50347
AGTTCCTACAGAATTA-1	6.75465	6.75534	6.70979	6.74856	7.49944
AGTTCCTATTTATGTT-1	5.67746	5.67772	5.71259	5.8532	7.67862
AGTTCTGCGTTGTATC-1	7.35153	7.35278	7.43513	7.14568	8.33523
AGTTGACATCGGCTGG-1	6.55164	6.54922	6.47003	6.42624	7.01271
AGTTGACGGTCCTTGC-1	13.0757	13.0741	12.876	12.1664	12.4542
AGTTGCGGTCCTCAAC-1	7.50886	7.50743	7.36082	7.1965	8.21032
AGTTGCTGACTGATAT-1	5.54222	5.54454	5.57262	5.52598	7.14535
AGTTTCGCAGGTCGGA-1	5.6829	5.68131	5.56853	5.5517	6.09717
AGTTTGCACCTGCCTC-1	9.56396	9.56285	9.49318	9.16516	9.52749
AGTTTGGCACGGGTTG-1	16.7619	16.7574	16.463	16.157	15.4946
AGTTTGGCCAGACCTA-1	8.24115	8.23897	7.93423	7.66771	8.22589
ATAAACCATTGGACGG-1	5.30954	5.30749	5.1575	4.91874	5.25149
ATAAACGGACCCGTAA-1	10.3461	10.3455	10.1352	9.66519	10.6556
ATAAAGGCTCGGTCGT-1	9.72776	9.72723	9.49551	9.14488	9.49224
ATAAAGGTCAAGTACG-1	10.0117	10.0126	10.0618	9.91023	10.9446
ATAAATATTAGCAGCT-1	4.87015	4.87137	4.948	5.11064	5.84042
ATAACGCCGGAGGGTC-1	9.92154	9.92209	9.97329	9.82748	10.5752
ATAACGGAGTCCAACG-1	15.9456	15.938	15.6974	15.4172	15.6109
ATAACGTTACCTCCAC-1	5.56566	5.56266	5.37452	5.33657	5.71217
ATAAGGTGGAGAACAT-1	22.3289	22.3292	22.3571	22.0826	21.1467
ATAAGTACCCGATTGT-1	6.13031	6.12856	5.9787	5.7739	6.29702
ATAAGTAGGATTCAGA-1	4.65591	4.65491	4.54676	4.40772	5.08713
ATAAGTAGGGCGACTC-1	7.23503	7.23337	6.96793	6.45234	6.75998
ATAAGTTACCGCGACG-1	7.38537	7.38313	7.23029	6.92075	7.91293
ATAATACCGTTAGCCG-1	6.9727	6.96994	6.80117	6.28743	8.1081
ATAATAGCTGTTGAAT-1	12.6549	12.6502	12.4037	11.7495	12.6813
ATAATAGTGTAGGGAC-1	5.54804	5.54588	5.39462	5.18139	5.62538
ATAATCTTGGAGAACC-1	19.5221	19.522	19.2899	18.7208	19.3221
ATAATTAGCTAAGTAG-1	13.672	13.6652	13.3127	12.9918	13.1886
ATACAGGCCCTCCAAT-1	9.59412	9.59372	9.47247	9.10882	9.68352
ATACCACGGGCAACTT-1	10.7532	10.7528	10.5941	9.57822	10.2619
ATACCAGCAAATTGCT-1	4.57199	4.57332	4.64777	4.74882	6.55781
ATACCAGGCTAATAGA-1	5.63059	5.62859	5.45882	5.13644	5.80839
ATACCAGGTGAGCGAT-1	5.03214	5.0324	5.02732	4.9573	5.56488
ATACCGTCATCCATAA-1	5.3106	5.30863	5.24123	5.05051	5.64589
ATACCTAACCAAGAAA-1	11.84	11.8386	11.7301	11.105	11.7254
ATACGAGGTTTGTAAG-1	10.413	10.4117	10.3519	10.1667	10.3046
ATACGCCGATCTACCG-1	3.96897	3.96969	4.01426	4.12768	5.83508
ATACGCCGGCGAAACC-1	7.87028	7.86882	7.75116	7.81164	8.60394
ATACGGAACGTCGTTT-1	22.2341	22.2233	21.6411	21.4474	20.6115
ATACGGGTTTCGATTG-1	6.98293	6.98245	6.92649	6.72543	8.18959
ATACGGTGAAGATGCA-1	4.42238	4.42191	4.38359	4.31734	5.56786
ATACGTACTTAGCCAC-1	17.8483	17.8462	17.7721	16.8854	16.2964
ATACGTCCACTCCTGT-1	5.94794	5.94697	5.8705	5.79365	6.45893
ATACGTTATGCACGGA-1	10.0508	10.0486	9.98106	9.69369	10.5994
ATACTAGCATGACCCT-1	6.35968	6.35776	6.19331	5.97804	6.42108
ATACTCTCGCCACTCT-1	5.0378	5.03754	5.00267	4.84219	5.5542
ATACTGCCTTACACCG-1	7.79526	7.79541	7.74283	7.2004	7.43973
ATACTTGTTCTCGAGC-1	4.4633	4.46394	4.50053	4.53924	5.00745
ATAGACAACGGGACCT-1	5.53017	5.53039	5.51485	5.3528	6.00769
ATAGACGAAGAGAAAG-1	10.5842	10.5825	10.4006	9.74866	10.3099
ATAGAGTACTGGGACA-1	6.04108	6.03967	5.97563	5.88915	6.66284
ATAGAGTTATCAACTT-1	5.64986	5.64984	5.61141	5.57912	5.96185
ATAGATTTGCAGTCGG-1	5.2961	5.29613	5.2846	5.12566	6.64257
ATAGCAACTAGGGAAG-1	16.8571	16.8582	16.5335	15.672	15.322
ATAGGCGGCTATAGAA-1	8.60813	8.60627	8.39211	7.9848	8.60374
ATAGGCTAGCTTCGCA-1	6.35557	6.35208	6.18959	6.17385	7.18913
ATAGGGATATCCTTGA-1	6.82889	6.82882	6.74166	6.65309	7.97534
ATAGGTTGGGCAGATG-1	8.7246	8.72418	8.74532	8.29679	9.095
ATAGTCTTTGACGTGC-1	16.6524	16.6519	16.5912	16.1198	17.2721
ATAGTGAAGCGTTCTC-1	6.26914	6.267	6.21698	5.91405	6.54569
ATAGTTCCACCCACTC-1	9.91875	9.91569	9.61944	9.10506	10.5311
ATATAAAGCGCTCGTG-1	9.35472	9.35465	9.25257	9.12734	10.5734
ATATAAATGTAGCTGC-1	19.2615	19.2615	19.2812	18.7985	18.018
ATATAACACGGGCGCA-1	14.813	14.8148	14.9673	14.4053	14.9782
ATATACGCTCGTGACG-1	6.23472	6.23474	6.25749	6.24905	6.52387
ATATAGAGTATTGGTC-1	13.6208	13.6158	13.2384	12.2559	14.2662
ATATCAACCTACAGAG-1	11.028	11.0284	11.0207	10.5788	11.6478
ATATCAATTCCAGCCT-1	5.86814	5.86831	5.77333	5.55474	6.18326
ATATCGGTAGGGAGAT-1	10.6396	10.6378	10.5956	10.0484	10.7671
ATATCGTGCCAGACCC-1	8.14688	8.14397	7.98001	7.98978	8.89484
ATATCGTTCCTCGAAC-1	9.88074	9.87739	9.62678	9.17123	10.0463
ATATCTCCCTCGTTAA-1	7.28975	7.29	7.3431	7.34579	9.13754
ATATCTTAGGGCCTTC-1	15.6808	15.6722	15.1936	15.0505	15.4616
ATATGGGATAGCAACT-1	12.6626	12.6584	12.4657	11.8707	13.1186
ATATGTCTAGAGCGTG-1	12.4108	12.4132	12.4362	12.2247	12.9534
ATATGTCTCCCTAGCC-1	8.11269	8.11064	8.03216	7.97662	8.68745
ATATTCAGTTAAACCT-1	8.03427	8.03094	7.80806	7.44671	8.5146
ATATTCCACATAGTGA-1	16.0195	16.0209	16.1068	16.3045	16.0098
ATATTCCCACAGGTCA-1	5.78098	5.77922	5.68364	5.49553	6.42866
ATATTGCTGTCAAAGT-1	4.53235	4.53138	4.46555	4.48218	5.16275
ATATTTAACCCTCAAG-1	10.1792	10.1724	9.72416	9.14948	9.92224
ATCAAACACTGTTCCA-1	12.6061	12.6028	12.251	11.0729	11.4904
ATCAAACGAAGGTTTG-1	14.3796	14.3763	14.1016	13.2939	13.8035
ATCAAAGAGCCGTGGT-1	7.36958	7.36535	7.0351	6.66186	7.47341
ATCAAGATCCCAGGAC-1	7.10313	7.102	6.98887	6.56084	7.25613
ATCAATCTGGGCTGCA-1	9.64733	9.64555	9.50653	8.82092	9.94524
ATCAATGCCGTGGCTG-1	8.1911	8.19171	8.17251	8.14503	9.46006
ATCACATTAGAATATC-1	6.39771	6.39568	6.30941	6.08443	6.96575
ATCACGTGCTAATTAA-1	10.203	10.199	9.96569	9.6517	10.0287
ATCACTTCATCCTCGC-1	6.77701	6.77802	6.80779	6.61805	7.72582
ATCAGACGGCACGCCG-1	5.76666	5.76473	5.61699	5.59271	6.37647
ATCAGCCTCATGCTGC-1	8.70565	8.70298	8.47855	7.70192	8.16761
ATCAGCTCGTCCACTA-1	10.2433	10.2433	10.073	9.7197	10.4248
ATCAGGTCGCCATTGC-1	7.77607	7.77385	7.67419	7.64569	9.2551
ATCAGTAGGCAGGGAT-1	7.62457	7.62533	7.65125	7.40841	8.32074
ATCATAGATCGACGAG-1	10.6012	10.5987	10.4884	10.3252	10.5304
ATCATAGCCCTATGTA-1	10.8798	10.8762	10.5865	9.94594	10.7972
ATCATCCAATATTTGT-1	11.5401	11.5391	11.2086	10.4866	11.1026
ATCATCTGCCCAGTGT-1	10.3461	10.3418	10.1661	9.43207	10.6309
ATCCAACGCAGTCATA-1	7.04293	7.0407	6.85259	6.71952	7.42574
ATCCAATGGAGGGTCC-1	5.54201	5.54215	5.53579	5.57797	6.26431
ATCCACATCGACAGAA-1	9.64801	9.6446	9.4102	9.075	9.51025
ATCCACGCTAAATGTT-1	12.4562	12.4534	12.2614	11.4824	12.4402
ATCCACTTTCAGACTA-1	6.13164	6.12898	5.98634	5.83183	6.70662
ATCCAGAGCAACAACC-1	15.2396	15.2414	15.5208	16.2213	16.4165
ATCCAGGATTCGTGAA-1	4.81131	4.81112	4.75547	4.61513	5.67468
ATCCCATCCACAGCGC-1	8.36924	8.36844	8.30469	8.19076	9.70712
ATCCCATTTCCGTGGG-1	8.56516	8.56373	8.47495	8.00733	8.89783
ATCCTACCTAAGCTCT-1	5.36115	5.35912	5.2071	5.05427	5.85545
ATCCTGAATCGCTGCG-1	5.84754	5.84613	5.77037	5.85958	7.00112
ATCCTGCGTGGAATGG-1	5.40816	5.40723	5.35142	5.42853	6.81744
ATCCTGCTGCAGATAG-1	6.70113	6.70027	6.62497	6.16966	6.53575
ATCGACCCAATACAGA-1	7.27598	7.2738	7.12597	7.00707	8.8222
ATCGACTCTTTCCGTT-1	6.18344	6.17937	5.95079	5.73716	6.55537
ATCGCACGCCGGGAGA-1	6.89356	6.89217	6.78761	6.60997	7.73407
ATCGCCAGTCAACATT-1	6.77744	6.77807	6.86383	6.82534	8.52338
ATCGCTGCGTGCAGCA-1	4.93981	4.93945	4.90987	4.86189	5.99268
ATCGGAGACAGACGGC-1	17.17	17.164	16.8879	16.2892	16.5085
ATCGGCAAGCAGTCCA-1	13.2639	13.2588	12.8883	12.1081	12.9884
ATCGTGGAAAGTCTGG-1	8.87099	8.86853	8.65164	8.28586	9.32168
ATCGTTAGCTAGCGGA-1	12.5757	12.5734	12.212	11.232	12.088
ATCGTTCACTTTCGCC-1	8.51171	8.51049	8.33783	7.80598	8.5437
ATCTAATATCCTACGG-1	10.5653	10.5638	10.4826	10.3049	11.243
ATCTACCATCTGCTCC-1	6.70217	6.70286	6.71137	6.74335	8.26569
ATCTAGCTTGTGAGGG-1	11.555	11.5562	11.7018	11.9728	12.9879
ATCTCCCACGGAATAT-1	9.84051	9.83899	9.7636	9.30413	10.7454
ATCTCCCTGCAATCTA-1	7.26009	7.25881	7.0756	6.84655	7.85774
ATCTCGTGAGCGAAAC-1	19.5975	19.5889	19.1188	18.6027	18.2781
ATCTGACATGGAAGGA-1	5.96279	5.96383	5.98558	5.92995	6.09689
ATCTGCACCTCTGCGA-1	6.59505	6.59427	6.48608	6.27871	7.06659
ATCTGCTGTTATCGCC-1	10.4054	10.4061	10.5054	10.4493	11.496
ATCTGGGCTGTTCTTG-1	10.6541	10.6504	10.4881	9.77225	10.4062
ATCTGGTTAAGACTGT-1	13.5889	13.5878	13.4607	12.8955	12.911
ATCTGTAATTGTACCC-1	16.1442	16.1412	15.7664	14.5253	14.8378
ATCTTAGGGCATTAAT-1	6.39529	6.39168	6.18752	5.86189	6.76672
ATCTTATCGCACACCC-1	18.8372	18.8296	18.4567	18.271	17.8233
ATCTTGACCTGCAACG-1	6.8226	6.82276	6.85014	6.65742	7.30541
ATCTTGACTTGTCCAA-1	6.45349	6.45201	6.32045	6.06197	6.97752
ATGAAGCCAAGGAGCC-1	7.45057	7.44878	7.31399	7.27347	7.98227
ATGACGCCGGCTCTAA-1	7.10305	7.10048	6.97724	6.9735	7.74828
ATGACGCGTTCTATCC-1	11.9586	11.9531	11.7315	11.1762	11.7602
ATGACTATCAGCTGTG-1	6.39059	6.38672	6.14739	6.0712	6.70104
ATGACTATGCGACATT-1	8.76835	8.76711	8.6946	8.46833	9.08026
ATGAGGAGTGTTAATC-1	10.9517	10.9505	10.7772	10.4001	10.971
ATGATCGGGAATAGAC-1	8.35343	8.35295	8.22244	7.76661	9.02505
ATGATGCAATGGTACA-1	5.13828	5.13726	5.05502	5.07034	5.65339
ATGCACGCGCTGTTCA-1	11.1081	11.1085	11.0478	10.6563	11.8063
ATGCACTACCGCATTG-1	11.2442	11.2404	11.04	10.8574	11.355
ATGCATGATCCAGGAT-1	12.3831	12.3785	12.1518	11.7641	12.3342
ATGCATTCCGTGATGG-1	6.66108	6.66109	6.62543	6.47353	6.88143
ATGCCAATCGCTCTGC-1	8.36229	8.35886	8.12708	7.67284	8.76225
ATGCCATTTGCGACCA-1	7.52699	7.52222	7.22965	7.01437	8.06248
ATGCCGGTCTTGCATA-1	6.66607	6.66446	6.535	6.14946	7.24305
ATGCCGGTTGATGGGA-1	6.09881	6.09778	6.06512	5.9761	6.98757
ATGCGACAATTGGTCC-1	6.74458	6.74048	6.56196	6.33371	7.22316
ATGCGACAGTCCCATT-1	10.0703	10.0668	9.78483	8.91492	9.80006
ATGCGAGTCCCACCAC-1	15.1233	15.1234	15.0471	14.5685	14.5725
ATGCTCAGTGTTGCAT-1	19.378	19.3782	19.5539	19.6286	18.8363
ATGCTCTGGCGCGGTA-1	11.1898	11.1811	10.7444	10.1941	10.7675
ATGGAAATTTAAGGAG-1	5.72073	5.72136	5.76545	5.86538	7.29861
ATGGACTGCTTAGTTG-1	11.9282	11.9266	11.8166	11.3967	11.7466
ATGGAGCAGGCCGTGA-1	16.2368	16.2392	16.453	16.5563	17.5061
ATGGATCCGGCGTCCG-1	7.83424	7.83293	7.81405	7.62055	9.10849
ATGGATTGACCAAACG-1	5.52523	5.52453	5.39627	5.1909	5.74837
ATGGCAGCATTACGAT-1	5.69742	5.69741	5.65832	5.55646	6.98411
ATGGCAGCCGAGAAAC-1	4.55106	4.5511	4.50639	4.35049	5.18621
ATGGCTGGAAATGGCC-1	7.50814	7.50649	7.40538	7.34042	8.99432
ATGGGAACGGAAGCGG-1	6.72577	6.72429	6.59776	6.53328	7.23793
ATGGGACCTGCTGAAC-1	8.95229	8.95143	8.88999	8.76776	9.69541
ATGGGCCTCGGCCTCT-1	6.74437	6.74415	6.65889	6.5962	7.49483
ATGGGTGTATACCTCC-1	6.87202	6.86938	6.55782	6.09128	6.56928
ATGGTATTGGGAACCG-1	8.20455	8.20164	7.9964	7.76439	8.51388
ATGGTATTTACTGATT-1	8.81602	8.81566	8.83382	8.61413	9.80672
ATGGTCGCGTGGTTTC-1	6.54988	6.54902	6.512	6.59431	7.99976
ATGGTGCTCAAAGCCA-1	5.20884	5.2076	5.124	4.96453	6.10538
ATGGTTACGAAACATG-1	4.99375	4.99153	4.89203	4.92272	5.97401
ATGTAAGGCTGCTCTT-1	5.98969	5.98902	5.9046	5.73022	6.28955
ATGTACATGCGGTGAG-1	15.4781	15.4785	15.3562	15.2265	16.2305
ATGTACGATGACGTCG-1	18.1147	18.1166	17.8068	17.3384	16.3584
ATGTAGCGCGCGTAGG-1	15.3322	15.3342	15.2712	15.114	16.0972
ATGTCATAATAAACGA-1	7.03149	7.0278	6.92625	6.81246	7.20153
ATGTCTTGTTTGACTC-1	10.4323	10.4265	10.063	9.11839	9.79525
ATGTGAAAGCCTAATG-1	16.3379	16.3412	16.7083	16.9749	17.1463
ATGTGCATCCGACGCA-1	7.01205	7.01192	6.98916	6.6908	7.28685
ATGTGGACATCTTGAT-1	18.2972	18.292	17.9602	17.5621	17.1148
ATGTGTAGTTTAGTCA-1	7.46409	7.4612	7.21651	7.06977	8.52748
ATGTTACGAGCAATAC-1	5.97874	5.97802	5.88991	5.69402	6.22293
ATGTTCGTCGACCCAC-1	6.71302	6.71164	6.6879	6.49199	7.52186
ATGTTGATTAGAGACT-1	13.7805	13.7783	13.5926	12.7587	14.0792
ATGTTGTAGTCTGTTT-1	9.64504	9.64285	9.48034	8.98993	9.50541
ATGTTTGTAAGATCAT-1	8.30499	8.30026	8.07068	7.78509	8.72091
ATTAAACATGCGGACC-1	13.714	13.7143	13.5521	13.2769	14.0744
ATTAATACTACGCGGG-1	12.3599	12.3571	12.0405	11.1401	11.7311
ATTAATGAACCAGTCG-1	12.9704	12.9697	12.8328	12.2231	12.806
ATTAATTCGGTCACTC-1	6.39351	6.39242	6.31775	6.24542	7.52987
ATTACAACTACCGGCC-1	4.82444	4.82427	4.82499	4.75125	5.44516
ATTACATGTCAGTCTT-1	16.5854	16.5871	16.4954	16.0749	16.2105
ATTACGCGCTGGCAGG-1	7.38897	7.38624	7.40661	7.40204	8.13486
ATTACTAGCCTCTTGC-1	8.44248	8.43983	8.25463	7.86905	8.34566
ATTACTTACTGGGCAT-1	6.61333	6.61237	6.55513	6.40343	7.71521
ATTAGATTCCTCAGCA-1	4.73393	4.73206	4.62534	4.47681	5.28416
ATTAGATTGATAGCGG-1	7.77801	7.77698	7.64394	7.32741	7.46951
ATTAGGCGATGCTTTC-1	14.7138	14.7126	14.1702	13.3981	13.7402
ATTATACTTTGCTCGT-1	9.34628	9.34505	9.39163	9.40883	10.4896
ATTATAGCTACTTTAC-1	14.2925	14.2891	14.1227	13.1694	13.5554
ATTATCGGAATGTACG-1	9.25844	9.25777	9.20025	8.62424	9.7818
ATTATCTCGACAGATC-1	5.31097	5.30959	5.22936	5.09672	5.53165
ATTATGAGACCCAATT-1	6.59535	6.59422	6.52616	6.33	7.32832
ATTATGCCATAGGGAG-1	6.82555	6.82638	6.9147	6.68988	7.4214
ATTATTATGTCCGTCA-1	8.21509	8.21379	8.01915	7.8404	8.33157
ATTATTCAGAGTCACT-1	11.9085	11.9082	11.8971	11.7463	13.2935
ATTCAACCATTTAAGG-1	9.41772	9.41829	9.41354	9.09713	9.90919
ATTCACTGATGTTGGA-1	8.51844	8.51626	8.35035	8.17564	8.61506
ATTCAGATGAATCCCT-1	9.08829	9.0864	8.9791	8.77653	10.034
ATTCAGGACCTATTTC-1	14.8787	14.8801	14.8834	14.6989	15.5704
ATTCAGGATCGCCTCT-1	9.92078	9.91751	9.71108	9.33916	10.182
ATTCAGTAGCAGGGTC-1	9.48596	9.48457	9.41357	8.95843	9.91036
ATTCATATACTGTCCA-1	7.72411	7.72282	7.56927	7.30101	8.58317
ATTCATCGTTGAGGCA-1	6.48016	6.47734	6.32296	6.20034	7.24136
ATTCCCACATAAACAA-1	8.45544	8.45441	8.41785	8.18931	9.08307
ATTCCTAAGACGTGGA-1	8.41384	8.41296	8.30675	7.76204	8.88924
ATTCCTCCGCCAGTGC-1	5.74745	5.74736	5.7439	5.86641	6.88937
ATTCCTTCCAGGCGGT-1	5.15547	5.15624	5.23209	5.38467	7.48457
ATTCGACGCCGGGCCT-1	9.32721	9.32433	9.20016	9.00368	9.55411
ATTCGCGCCTTGAGAG-1	20.9915	20.9921	20.7976	20.5537	20.2604
ATTCGTGCTATCTCTT-1	16.7139	16.7093	16.3084	15.403	15.6855
ATTCGTGTACCCATTC-1	10.3262	10.3267	10.2753	10.3466	12.2075
ATTCTCGTCTCTTTAG-1	7.78366	7.77934	7.59854	7.27378	8.53637
ATTCTGAGTATGAACT-1	9.05631	9.05548	8.98563	8.78618	9.51684
ATTCTTCGTACTTATG-1	9.86034	9.85747	9.64953	9.0952	10.0983
ATTGAAGATCTTAGTG-1	7.19525	7.19441	7.13618	6.8632	7.51802
ATTGACCGGCGATGAC-1	7.12197	7.1219	7.19695	7.34533	9.53581
ATTGACGTAACTCGGT-1	6.68091	6.67891	6.49929	6.1538	7.15299
ATTGATAGCAACGAGA-1	5.22932	5.228	5.09183	4.93434	6.59328
ATTGATCACCACATTT-1	7.87006	7.87111	7.88878	7.55067	8.43143
ATTGATGAGTCCTAAC-1	6.09465	6.09224	5.92406	5.62693	6.36376
ATTGCCTATTAGACCG-1	5.18272	5.18059	5.02344	4.76768	5.15836
ATTGCCTTTATGTTTG-1	8.84122	8.838	8.57841	7.90665	8.26397
ATTGCGATCAGTAACT-1	6.80026	6.79852	6.73488	6.47506	6.95354
ATTGCTGCTCCTCCAT-1	8.98415	8.97993	8.64747	8.18075	10.1022
ATTGGATTACAGCGTA-1	7.9863	7.98384	7.78504	7.15287	8.19266
ATTGGGAATATCTTGG-1	9.91241	9.90885	9.60296	8.83445	9.66502
ATTGGGAGTTCTGTAA-1	6.59674	6.59331	6.44321	6.26073	6.69113
ATTGTACAACTCGGCT-1	5.59243	5.59203	5.53941	5.37936	5.93244
ATTGTCGCAATACCTT-1	6.88651	6.8858	6.82963	6.3909	6.70956
ATTGTCTGTTTCATGT-1	12.7475	12.7447	12.5187	11.7933	12.3547
ATTGTGACTTCGCTGC-1	6.2785	6.27942	6.31263	5.93764	6.25796
ATTTAACTCGTATTAC-1	11.3361	11.3312	11.0292	10.5674	11.2883
ATTTACAGTTTACTGG-1	6.09313	6.09281	6.05664	6.06834	6.9153
ATTTACTAAGTCCATT-1	6.19855	6.19672	6.10848	6.01379	6.84915
ATTTATACTGGTAAAG-1	18.5014	18.5034	18.6007	18.502	17.9749
ATTTCATTATTTCGCG-1	5.12861	5.1291	5.19148	5.03435	5.59335
ATTTCCGGGTTCTGCG-1	20.1105	20.1106	20.1167	20.1626	20.1957
ATTTGCCTAGTTACGA-1	4.66639	4.66613	4.66842	4.71225	6.24306
ATTTGCGCGAGTAGCT-1	13.3882	13.3885	13.3509	12.8635	13.8299
ATTTGTCTTGGGAGCT-1	6.46664	6.4677	6.55832	6.50505	7.67574
ATTTGTTCCAGGGCTC-1	5.77733	5.77647	5.7656	5.83166	6.82639
CAAACCATAAGCGTAT-1	8.32072	8.31968	8.2306	7.91828	8.08695
CAAACCCTCCGGCGGG-1	13.4758	13.4745	13.2872	12.7159	12.6232
CAAACGAGTATCGCAG-1	6.55413	6.55421	6.42357	6.30038	7.27492
CAAACGGTCGCACTTT-1	9.12981	9.12691	8.87924	8.43277	9.49353
CAAACGTGGTCTTGCG-1	7.00275	7.00017	6.81822	6.48793	7.33858
CAAACTACGATAGAGA-1	5.34806	5.34887	5.37835	5.22412	6.0657
CAAACTATTGAGCTTC-1	13.9348	13.9311	13.6448	13.1751	13.9048
CAAACTCGCGACGCCG-1	15.0811	15.0816	15.1273	15.5164	19.0887
CAAAGATTATTGGGCC-1	16.7865	16.7847	16.6421	15.9005	15.929
CAAATCTCTCACAAGG-1	6.81364	6.81272	6.76027	6.64744	7.55337
CAAATGCGGAGTGTTC-1	8.73659	8.73323	8.53264	7.83555	9.29149
CAAATGTCCTTCCGTG-1	7.46733	7.46748	7.47276	7.19597	8.07235
CAAATTGGATTATGCC-1	7.74278	7.74114	7.6725	7.29249	8.32455
CAAATTGTCAGCAAGC-1	7.09596	7.09706	7.11465	7.09854	8.7728
CAACAGAATAACGCTA-1	6.16089	6.16098	6.10777	5.7993	7.20786
CAACAGTGCCAAACGG-1	5.02871	5.02751	4.92611	4.85925	5.61475
CAACCAGTGGCCTACC-1	8.43037	8.42831	8.3188	8.16656	9.36494
CAACCTACCGAGCAGT-1	11.541	11.5371	11.0126	10.1447	11.0113
CAACGACCCGTTTACA-1	11.6208	11.6196	11.4112	10.6652	11.2112
CAACGCGATGAGCCAA-1	6.83984	6.83854	6.70389	6.467	7.23946
CAACGGTTCTTGATAC-1	7.25592	7.25495	7.15048	6.96902	7.4177
CAACTATATCGAATGC-1	5.50811	5.5068	5.35097	4.92862	5.32127
CAACTCCAACGTTTAG-1	6.61377	6.61368	6.60107	6.71545	8.38533
CAACTCCTTGATCCCG-1	10.6689	10.6672	10.4915	9.86763	10.8154
CAACTGCTCATCCGAT-1	19.2469	19.2417	18.9284	18.94	18.7859
CAACTTGTAGTGGGCA-1	8.31894	8.31907	8.21077	7.91282	8.39272
CAAGAGGGCGGAGTAC-1	11.5676	11.5638	11.2698	10.4785	10.896
CAAGATATTATAACGT-1	5.87087	5.86777	5.70379	5.67637	6.30465
CAAGCAACGTCGGAGT-1	4.51997	4.51863	4.43035	4.33067	4.90954
CAAGCACCAAATGCCT-1	5.49923	5.49866	5.42755	5.35543	6.21513
CAAGCGGCACATAATT-1	12.4853	12.481	12.2768	11.8862	11.9271
CAAGGATCGCATGTTC-1	9.92933	9.92852	9.83849	9.15978	10.6692
CAAGGCCAGTGGTGCA-1	16.2818	16.2832	16.3231	16.3632	16.3132
CAAGGTCCTATAGGCT-1	7.32839	7.32477	7.18501	6.97369	8.41943
CAAGTAAGTGATAGAC-1	13.6525	13.6522	13.6296	13.1473	13.7528
CAAGTCGTTGAAATCT-1	7.82025	7.81816	7.59861	7.38099	8.15884
CAAGTGAACTTTGGTT-1	5.58967	5.58842	5.45017	5.25332	5.92675
CAAGTGTGGTTGCAAA-1	6.52731	6.52524	6.38479	6.01316	6.54851
CAATAAACCTTGGCCC-1	9.93574	9.93594	9.942	9.817	11.2979
CAATACGCTCTGAGGC-1	5.15865	5.15781	5.09516	4.84017	5.84822
CAATATTCTTGACCTA-1	17.3947	17.3961	17.5009	17.2614	17.3304
CAATATTGGACTAGTG-1	5.57155	5.57049	5.50847	5.30862	7.15202
CAATCCCTATACCAGC-1	5.35143	5.35192	5.37211	5.29385	6.19741
CAATCCTGCCGTGGAG-1	5.89241	5.88781	5.6878	5.33205	6.29223
CAATGACCCTTAATTT-1	8.46181	8.45949	8.28661	7.84256	8.77287
CAATGCGAGAAGTATC-1	14.9218	14.9206	14.8025	14.3195	14.6462
CAATGGAATCTACATA-1	6.77415	6.77209	6.60566	6.56267	7.76142
CAATGGATCTCTACCA-1	12.1234	12.1189	11.838	11.5235	12.6516
CAATGGTCGGCCTGGG-1	10.2503	10.2473	10.1123	9.58874	10.3665
CAATGTGCCAACCCTT-1	17.1046	17.1037	17.0942	17.3071	17.0288
CAATTAAGGGTGATGA-1	9.5755	9.5754	9.38294	9.35918	10.0323
CAATTGGGCCGCACTC-1	4.83287	4.83256	4.7576	4.58689	5.20726
CAATTTCGTATAAGGG-1	6.90385	6.90431	6.89997	6.92194	8.13246
CACAAACCGCAGAACT-1	16.9962	16.9921	16.7753	16.5832	16.9704
CACAAGAAAGATATTA-1	10.0668	10.0646	9.97051	9.44365	10.584
CACAAGCTAAGAAAGG-1	5.21645	5.21409	5.09639	4.84899	5.82759
CACAATGAGCTGCTAT-1	4.69955	4.69912	4.68755	4.61786	5.35173
CACACACGCTAACGAG-1	9.99418	9.99551	9.99423	9.90358	11.9005
CACACAGCTTGCGCTC-1	20.1162	20.1163	19.736	18.9004	17.9585
CACACAGGGATAGATT-1	5.86383	5.86299	5.76729	5.51882	5.90142
CACACGCGCTGTCTTA-1	8.67726	8.67565	8.63374	8.14518	8.764
CACACGTTTCAATGGG-1	11.7524	11.7518	11.4924	11.2142	12.7374
CACACTTGTATTGCGA-1	5.55368	5.55068	5.38498	5.11938	5.73218
CACAGAGACGAGGACG-1	7.71198	7.71314	7.76663	7.55055	9.00467
CACAGCACCCACGGCA-1	7.7119	7.71004	7.49571	7.05941	7.68367
CACAGCTAGGGAGTGA-1	5.87	5.8706	5.91397	5.95553	6.8143
CACAGGGCCATATAGT-1	7.40425	7.40113	7.24	7.01407	7.93833
CACAGGGCCGTTGTCA-1	6.86584	6.86504	6.79143	6.61694	7.88666
CACAGTCCCGCTTCGC-1	14.5968	14.59	14.1833	13.3336	13.648
CACATAAGGCGACCGT-1	3.76492	3.76519	3.80667	3.87818	5.16831
CACATATTAGCAGGAT-1	15.2755	15.2727	14.9901	14.3088	13.7458
CACATCGTGCACGCGC-1	6.67306	6.67205	6.51132	6.2136	6.89479
CACATCTCACCGACGA-1	10.4818	10.4789	10.2222	9.79094	10.4104
CACATGATTCAGCAAC-1	6.99475	6.99292	6.84006	6.60789	7.23618
CACATGTTTGGACATG-1	4.52749	4.52853	4.57672	4.7629	6.62733
CACATTCTTTCGATGG-1	5.31957	5.31731	5.25128	5.01015	5.7402
CACATTTCTTGTCAGA-1	15.1635	15.1628	15.2208	14.7554	14.0612
CACCAGTCAGCATGCA-1	6.37574	6.37468	6.26241	6.07655	6.80121
CACCATCGGAGGAGAC-1	6.11378	6.11268	6.04343	5.87956	6.53105
CACCATGATCGCAAAG-1	4.79619	4.79418	4.72034	4.71025	5.2542
CACCCAAATCTTATGT-1	6.21392	6.21191	6.07985	5.84726	6.49804
CACCCACACGTCACCC-1	11.7801	11.7788	11.5973	10.8282	11.2755
CACCCACGAGGCAATT-1	6.85346	6.85555	7.03283	7.02769	8.83679
CACCCGGTTTGTGACT-1	17.4723	17.465	17.1491	16.7435	16.8811
CACCCTAACAAGATCT-1	16.3411	16.3399	16.2282	15.876	15.401
CACCCTTGGTGAGACC-1	13.9334	13.9319	13.6925	12.8911	13.6547
CACCCTTTCCTCGCTC-1	5.58197	5.58065	5.51013	5.37296	6.07669
CACCGATACACCGAGC-1	7.3995	7.39565	7.15581	7.13235	8.64531
CACCGCCAGAAGGTTT-1	5.82492	5.82182	5.62064	5.52902	6.13698
CACCGCCGACCAGCGA-1	5.27549	5.27539	5.25846	5.19941	5.92576
CACCGCGTCCACTCTA-1	9.04387	9.04178	8.87418	8.25467	9.06081
CACCGGAGATATCTCC-1	6.70537	6.70448	6.69643	6.7711	8.51459
CACCGGGCATCACAAG-1	9.52908	9.52361	9.27051	9.11361	10.1695
CACCGGTAGAGACATT-1	5.23101	5.22976	5.14719	5.05306	5.91556
CACCGTATCCCATCCG-1	7.71322	7.71345	7.68488	7.31785	8.30663
CACCGTTAGGGATCAC-1	13.2926	13.2951	13.5298	14.7076	16.9698
CACCGTTGCGCGATAT-1	7.94874	7.94784	7.87832	7.63078	8.74756
CACCTAATAGAGTCGT-1	9.88688	9.88655	9.85192	9.49211	10.7546
CACCTAATCAGTTTAC-1	6.68143	6.67941	6.60198	6.4694	7.72924
CACCTCGATGGTGGAC-1	6.02676	6.02648	6.01127	5.95453	6.56484
CACCTTGCGAAACTCG-1	6.99322	6.99284	6.95267	6.84916	7.93815
CACCTTGGCGCCTTTG-1	7.73956	7.73768	7.56092	7.20496	8.38897
CACGAAAGTTAGTCCC-1	5.38533	5.38535	5.39925	5.42256	6.34696
CACGACGTAATAGTAA-1	16.0609	16.0615	16.1267	15.1206	15.3166
CACGACTAAAGTTCTG-1	5.64813	5.64667	5.52852	5.25556	5.77332
CACGAGCAAACCAGAC-1	9.87346	9.87634	9.88905	9.06581	10.1651
CACGATTGGTCGTTAA-1	4.79081	4.78919	4.71257	4.60755	4.9924
CACGCACAGCGCAGCT-1	12.6964	12.6954	12.6282	12.3254	12.9684
CACGCAGCGAGGCTTT-1	8.76075	8.76017	8.6571	8.45211	9.5854
CACGCGGAACTGTTGC-1	13.8755	13.8751	13.7376	13.3148	14.091
CACGGCGCGCCAAAGG-1	8.43274	8.43007	8.3006	8.16927	9.03014
CACGGGATTGAGGGTT-1	4.4976	4.49688	4.40855	4.36724	5.50586
CACGTCAATCAATGGA-1	14.5563	14.5582	14.7464	15.8674	18.9798
CACGTCGGCAACCTCT-1	16.2697	16.2612	15.6008	14.92	15.4016
CACGTCTATGATGTGG-1	8.00185	7.99815	7.90478	7.92404	9.78299
CACGTTCGTGCTCTAG-1	6.97015	6.96724	6.77595	6.60351	7.33394
CACGTTTCGTACACAC-1	7.92661	7.92423	7.81936	7.45192	8.40855
CACTAAAGTTGCCTAT-1	7.97459	7.9714	7.83338	7.5055	8.58974
CACTACGGGAGCTGCC-1	9.75653	9.75364	9.59391	9.25123	10.3526
CACTACTCAGTTCTGT-1	9.1833	9.18217	9.0877	8.4697	9.6214
CACTCAAGAGCTATGG-1	8.37542	8.37226	8.01062	7.43733	8.57203
CACTCAGCTCTTGAGG-1	17.0759	17.0685	16.7135	16.0102	16.1351
CACTCCTATGTAAGAT-1	18.9663	18.9615	18.638	18.5222	17.5682
CACTCCTCTCGGTCGG-1	5.65413	5.65261	5.54229	5.44916	5.94092
CACTCGAGCTGAACAA-1	16.9487	16.9492	16.9747	16.2682	16.3109
CACTCGGTTAGGAGGA-1	10.3506	10.349	10.2158	9.76614	10.8842
CACTCTCAAGCATCGA-1	12.1196	12.1159	11.9131	10.9811	12.1765
CACTCTTCTGCTAGCC-1	10.3153	10.3121	10.143	9.86611	10.5836
CACTGACGATTGTGGA-1	8.23913	8.2363	8.06783	7.56313	8.25229
CACTGTCCAAGTGAGA-1	11.357	11.3575	11.5168	11.5858	12.4506
CACTTAATCAGACGGA-1	16.5233	16.5238	16.1653	15.6819	15.2185
CACTTCGCCACAGGCT-1	11.9105	11.9063	11.7151	11.3655	12.8338
CAGAACTTAGCCCTCT-1	19.4714	19.4719	19.4339	18.9906	19.7576
CAGACACCGATCGCTG-1	18.3153	18.3058	17.8331	16.9714	16.8256
CAGACCTGTAAGTGTT-1	5.77682	5.77485	5.74303	5.72098	6.73027
CAGACGAACCTGATAC-1	17.4067	17.4084	17.5647	16.9592	16.9746
CAGAGACGGTCACCCA-1	9.25402	9.25117	9.08539	8.76645	9.91488
CAGAGCATGAGCTTGC-1	8.58046	8.57935	8.50729	8.11551	8.82866
CAGAGGCGATGCATGA-1	16.4542	16.4549	16.5705	16.7524	16.6022
CAGAGTGATTTAACGT-1	7.43879	7.43863	7.36819	7.12721	7.7713
CAGATAATGGGCGGGT-1	18.2129	18.2058	17.8559	17.5057	17.1115
CAGATACTAACATAGT-1	14.2088	14.2074	14.0869	13.111	13.846
CAGATATGAAGATGAC-1	8.8165	8.8152	8.6337	8.17702	9.02582
CAGATCATTTAAAGTC-1	12.0858	12.0863	12.132	12.2735	14.2958
CAGATCCTGGTTTGAA-1	8.66096	8.65898	8.54899	8.4992	10.106
CAGCAGCCCGTTCCTT-1	7.5416	7.53842	7.3342	7.09642	8.45547
CAGCAGTCCAGACTAT-1	11.2273	11.2276	11.2368	10.6996	11.6338
CAGCAGTCTGTGCTGC-1	9.15553	9.15615	9.18593	9.18808	10.1543
CAGCCCTCACAGGCAG-1	4.9445	4.9461	5.0263	5.25842	7.48808
CAGCCGGGCCCTCTAT-1	7.0128	7.00887	6.89758	6.63005	7.32528
CAGCCTCCTGCAGAGG-1	18.5308	18.5315	18.5682	18.4321	18.4965
CAGCCTCTCCTCAAGA-1	5.44065	5.43951	5.35597	5.40981	6.28168
CAGCGATTCCCTTCAA-1	16.1296	16.131	16.1321	15.2815	16.2358
CAGCTCGACAAGTTAA-1	6.49436	6.49217	6.3912	6.14266	6.80864
CAGCTCGTGCTTGTGT-1	10.5	10.4957	10.2327	9.67436	11.0434
CAGCTCTGGGCTCACT-1	6.48117	6.4791	6.30212	5.94645	6.2792
CAGCTGGCGTAACCGT-1	19.785	19.7803	19.5374	19.6415	19.1184
CAGCTTAGTAGGTAGC-1	8.67557	8.67142	8.41721	8.11323	9.01342
CAGGAAGACTTTATAT-1	5.59295	5.59093	5.55063	5.4768	6.22684
CAGGATATATCGTTGT-1	8.22435	8.22227	8.1552	7.9425	8.91049
CAGGATCCGCCCGACC-1	4.67864	4.67814	4.66509	4.50718	5.08841
CAGGCAGTCTTACCAG-1	7.50953	7.50756	7.35756	7.24292	8.82451
CAGGCCAGTACCACCT-1	4.50083	4.50108	4.47273	4.49642	4.86187
CAGGCCGTTTGGGTGT-1	5.03212	5.03053	4.95547	4.89988	5.79876
CAGGCGCACGGTGGTC-1	13.0509	13.0491	12.7799	12.2274	12.8625
CAGGCGCCATGCTAGG-1	21.5824	21.5843	21.7265	22.3226	22.1421
CAGGGAGATAGGCCAG-1	4.7268	4.72661	4.71687	4.90167	5.76727
CAGTAACTATTTATTG-1	6.72522	6.72539	6.79029	6.80647	8.09215
CAGTAAGGGACGTCTC-1	10.3327	10.3312	10.2585	10.2155	10.7665
CAGTAATCCCTCCCAG-1	14.6236	14.6203	14.3571	13.3396	13.8613
CAGTACATTCTCTAAA-1	9.94372	9.94251	9.85021	9.38364	10.6592
CAGTACCAGTTTACGT-1	12.0085	12.0094	12.0165	11.9482	12.9158
CAGTAGCCCACGCGGT-1	5.77088	5.76958	5.65184	5.39144	6.07688
CAGTAGCGAGGTAGTA-1	5.14842	5.1473	5.07463	4.9247	5.357
CAGTCGAGGATGCAAT-1	5.58713	5.58614	5.50619	5.33631	5.94571
CAGTCTCTCGGCTAAT-1	5.40548	5.40596	5.35685	5.08032	5.3984
CAGTCTGTATACTGGG-1	6.8135	6.81141	6.74098	6.64765	8.34954
CAGTGAATAAATGACT-1	6.57882	6.57756	6.47965	6.25809	7.11806
CAGTGGTTGCACATGA-1	6.27425	6.27394	6.31365	6.12765	7.18248
CAGTGTCCGCAGAATG-1	6.7739	6.77303	6.67733	6.25726	6.99772
CAGTGTCGGCTGGCCC-1	19.4956	19.4935	19.327	19.2572	18.5868
CAGTGTTAATCTCTCA-1	5.88796	5.8864	5.81603	5.64552	5.99883
CAGTTCAAATTGACAC-1	5.22256	5.22116	5.16173	5.23463	6.25748
CAGTTCCGCGGGTCGA-1	5.53746	5.53653	5.48963	5.50256	6.50966
CAGTTCGAGGACCCGA-1	17.2283	17.2301	17.3558	16.9721	17.051
CATAACGGACAGTCGT-1	6.05618	6.05572	5.9972	5.9548	6.3622
CATAAGAAGCTTGGCT-1	10.2667	10.2673	10.275	9.36063	9.95658
CATAAGCTCTCCGTCT-1	4.99523	4.99524	4.95556	4.73887	5.48895
CATAATGAGCGGGCGA-1	5.4073	5.40532	5.2615	5.05109	5.41162
CATACAAAGCCGAACC-1	12.1075	12.1068	12.0073	11.093	12.0969
CATACACGGTTCCCAC-1	9.99603	9.99357	9.92068	9.66524	10.5103
CATACCCGTACCCAGT-1	5.50733	5.50928	5.66023	5.91439	6.70206
CATACGAACTAGCTGG-1	5.37635	5.3736	5.19987	5.03131	5.45019
CATACGGCGTCTGGGC-1	8.43153	8.42915	8.30628	8.14208	9.11404
CATACTATGTAATTGT-1	9.61326	9.61275	9.55972	9.04599	10.3134
CATACTTAGGCAATAC-1	8.3015	8.29816	8.01934	7.80746	8.80236
CATACTTCTTTCTCCG-1	14.5692	14.5699	14.5485	13.6002	14.1018
CATAGAGGAGATACTA-1	8.34176	8.34222	8.26138	7.5621	8.10536
CATAGCCGCCCGGGAT-1	10.6144	10.6152	10.6412	10.4658	11.4587
CATAGCGTTGCCCACC-1	17.6604	17.6567	17.3673	16.4191	16.3511
CATAGGGACACTTGTG-1	9.38769	9.38877	9.42647	9.01979	10.7061
CATAGTACATTGAGAG-1	6.98409	6.98292	6.92215	6.58325	7.29268
CATAGTAGCATAGTAG-1	8.95997	8.95716	8.72954	8.31352	9.19891
CATAGTCAAATACATA-1	18.3795	18.3728	17.9486	17.326	17.4394
CATAGTCCACAAGAAC-1	7.57604	7.5728	7.35091	7.01884	7.78596
CATATACTACTGATAA-1	9.15151	9.1511	9.05892	8.90763	10.25
CATATAGGTACAGTCA-1	10.2495	10.2506	10.3055	9.95339	10.7285
CATATGTCAGGCTACG-1	18.7456	18.7366	18.2862	18.0436	18.0687
CATATTATTTGCCCTA-1	6.60117	6.59987	6.51441	6.29984	7.07747
CATCAAACTGGCGCCC-1	5.70669	5.70578	5.68134	5.6371	6.32095
CATCATCTACCCGGAC-1	7.65594	7.65432	7.49839	6.96616	7.72223
CATCATTACCCTGAGG-1	12.2634	12.2622	12.1045	11.6348	12.3519
CATCCAATATAGTTTG-1	6.42674	6.42514	6.31907	6.14143	7.00513
CATCCCGAGATTCATA-1	15.4653	15.4601	15.1974	14.9337	15.0522
CATCCTCTCAAAGATC-1	12.8984	12.8975	12.631	12.0208	12.3113
CATCGCCCGCGGCCAA-1	15.1886	15.1837	14.9054	14.0686	14.7225
CATCGGACGGGTTAAT-1	8.29947	8.30013	8.35325	8.08193	9.17098
CATCTACCCGAGAACG-1	6.02084	6.01869	5.91894	5.95567	6.58979
CATCTATCCCGTGTCT-1	6.18683	6.1848	6.03987	5.83563	7.17138
CATCTTACACCACCTC-1	7.6044	7.60365	7.5415	7.1361	7.98849
CATGAACCGACATTTG-1	10.4413	10.4387	10.288	9.66304	10.1828
CATGAACCTCTTATCA-1	6.97969	6.97852	6.77624	6.31926	6.95136
CATGACTTCGCTGAAT-1	15.3611	15.3601	15.3208	14.2186	14.5251
CATGAGATGCACTCTC-1	10.789	10.7885	10.6036	10.0202	11.2171
CATGAGTCCATCACGG-1	5.18584	5.18494	5.15202	5.05086	5.87257
CATGATACGGTGAAAC-1	15.117	15.11	14.6966	13.8438	14.3247
CATGATCGCTTTGAGA-1	6.04347	6.04226	5.95788	5.83418	6.17412
CATGATGCACAATTCT-1	6.87357	6.87331	6.80964	6.82234	8.21927
CATGATGGAAGTTAGC-1	13.2802	13.2736	12.8471	12.0239	12.6068
CATGCACATGAGAGGC-1	5.82375	5.82199	5.69505	5.51437	5.83845
CATGCACGTGTTACTG-1	18.8828	18.8825	18.6948	17.8311	17.6267
CATGCATGGAGACCCT-1	10.7058	10.7046	10.4715	10.0987	11.3552
CATGCCAACTCGCAAA-1	6.71301	6.71152	6.60499	6.47599	7.15395
CATGCGACCAGTTTAA-1	5.56187	5.56178	5.53709	5.48235	6.14689
CATGCGTTAGACAGAA-1	17.2341	17.2337	17.231	16.524	16.1121
CATGCGTTGAGAGGAG-1	9.29117	9.28651	8.92564	8.4776	9.4153
CATGCTGGCTCCAATT-1	5.35882	5.35769	5.27616	5.07801	5.73415
CATGGAAATGGGACCA-1	14.2832	14.2793	13.9442	12.8645	13.7167
CATGGATTGTCTTCCG-1	6.59504	6.59428	6.59573	6.58807	7.97011
CATGGCAGGAAGATCG-1	6.09359	6.09293	6.03637	5.97628	6.98745
CATGGGTATGCCTTAT-1	15.3148	15.3081	15.0381	14.8309	15.5962
CATGGGTCGGGTGTGG-1	7.35797	7.35862	7.30776	6.9897	7.8034
CATGGTAAGTAGCGTT-1	11.3838	11.3828	11.3644	11.2097	11.8165
CATGGTATTAGTTTGT-1	6.71697	6.7162	6.66122	6.494	7.44155
CATGGTCTAGATACCG-1	10.538	10.5385	10.6139	10.9468	12.7212
CATGGTTTATTAATCA-1	16.0308	16.0303	16.0227	15.7011	17.3656
CATGTAAGAGACATTT-1	15.314	15.3137	15.1013	14.6992	14.9749
CATGTAGGAGCGCCAA-1	8.03452	8.03424	7.99755	7.9016	9.44218
CATGTCTCATTTATGG-1	9.13208	9.1331	9.18184	8.95852	9.2447
CATGTGGGCTCATCAC-1	7.74455	7.74044	7.58594	7.32967	8.01326
CATTACATAGATTGTG-1	5.33992	5.33934	5.26088	5.00585	5.71662
CATTACGTCGGCCCGT-1	5.43434	5.43393	5.40243	5.28354	6.04312
CATTATAACAGGGTCC-1	4.36505	4.36592	4.44339	4.67741	6.39232
CATTATCCCATTAACG-1	5.19409	5.19274	5.11526	4.98674	5.41434
CATTATGCTTGTTGTG-1	4.66793	4.66693	4.61349	4.62494	5.51493
CATTCACTGACAGCTA-1	7.23784	7.2351	7.12136	6.9458	7.87634
CATTCAGGTCAGTGCG-1	4.29924	4.30034	4.38328	4.4314	5.14149
CATTCCCATTCCGTCG-1	13.6066	13.6099	13.8365	13.7771	14.1028
CATTCCCTAAGTACAA-1	4.66759	4.66566	4.53452	4.30554	5.17052
CATTGCAAAGCATAAT-1	6.84154	6.83886	6.63291	6.253	7.03327
CATTGCGAAATGGGCG-1	8.2022	8.20028	8.20115	8.15507	9.44686
CATTGCGGGTCAATTC-1	5.2083	5.20716	5.10388	4.93084	5.5099
CATTTAGCGGACCATG-1	6.43935	6.43861	6.26372	6.03368	6.89764
CATTTATCGTTCAAGA-1	7.26404	7.2631	7.20369	6.81181	7.75447
CATTTCTAGCAGACTA-1	7.07303	7.07237	6.97447	6.5379	7.34316
CATTTGAGTGGTACGT-1	17.0728	17.0633	16.5433	15.6184	16.1524
CCAAACAGAACCCTCG-1	8.06665	8.06677	8.10992	8.22005	9.06538
CCAAAGTCCCGCTAAC-1	5.99402	5.99165	5.81147	5.69574	6.36936
CCAAATAACAAGATTC-1	16.0309	16.0241	15.6229	15.5011	16.486
CCAAATCAAAGGGCAA-1	5.16632	5.16313	5.03572	4.98443	5.71697
CCAACCTTATGTAACT-1	5.85716	5.85596	5.83191	5.77102	6.59574
CCAACGATGCACTGAT-1	4.55094	4.54996	4.50641	4.39019	5.15382
CCAACGCTTGCCAGGG-1	17.3069	17.3041	16.9625	16.8414	16.8851
CCAAGAAAGTGGGCGA-1	13.5207	13.5152	12.9821	12.1599	13.3591
CCAAGACTTCTGCGAA-1	6.12506	6.12473	6.00501	5.86721	6.65194
CCAAGCGTAACTCGTA-1	6.08354	6.08422	6.03065	5.85656	6.97208
CCAAGGAACAGAGAGG-1	10.9545	10.9567	11.1217	10.8319	12.2958
CCAATAGTGCCGTCGA-1	6.64952	6.64751	6.49294	6.565	8.48581
CCAATCGGTAGATCGA-1	5.48472	5.4831	5.34542	4.9484	5.39784
CCAATGTCACAGCAAG-1	10.0266	10.0229	9.73744	9.46683	10.4366
CCAATTACGGGTCGAG-1	5.68877	5.68705	5.61473	5.49722	6.70632
CCAATTGAATGTTAAT-1	9.03171	9.03232	8.87195	8.67117	9.47474
CCACAATGTACGTCTT-1	17.5736	17.5773	17.8416	17.3027	17.4599
CCACACTGAGATATTA-1	5.22174	5.22074	5.19542	5.31281	6.50095
CCACAGCTGAAATCAT-1	4.96251	4.96096	4.8445	4.59169	4.8938
CCACAGTACCCATCCT-1	7.10743	7.10827	7.1904	7.19938	9.08237
CCACATGGCTCTTTAT-1	5.92643	5.92457	5.74456	5.4514	6.38067
CCACCAACTTTACTGT-1	14.3256	14.3246	14.1233	12.8639	13.5901
CCACCCAAGGAAAGTG-1	12.1072	12.102	11.6411	11.0466	11.8653
CCACGAATTTAACCTC-1	15.6882	15.6897	15.7993	15.3936	15.7346
CCACGAGAAGAGAATC-1	9.67521	9.6699	9.45817	9.12806	10.6815
CCACGGAGCCATAAGA-1	12.9595	12.9558	12.732	12.4813	13.2437
CCACGGCAGGTGTAGG-1	6.65493	6.65284	6.59921	6.67591	8.5383
CCACGGTGCCCGGTAG-1	5.09743	5.09695	5.07419	5.12412	6.18166
CCACTATCCGGGTCAC-1	5.21513	5.21475	5.13491	4.92895	5.62083
CCACTCAGATCCGCAA-1	8.18175	8.18059	8.0891	7.86865	8.93482
CCACTGGTGGCTGGTT-1	11.7127	11.7055	11.3575	11.1414	11.5867
CCAGAAAGCAACTCAT-1	16.7186	16.7141	16.316	15.3163	15.5323
CCAGAGACAAAGCCGG-1	7.61623	7.61504	7.53456	6.85617	7.58006
CCAGATAGTTGAGTGA-1	16.5944	16.5935	16.6026	16.3772	17.0883
CCAGCCTGGACCAATA-1	7.25966	7.26159	7.18155	7.21528	8.06507
CCAGCTACGCCTCATA-1	5.2339	5.23295	5.17122	5.06752	5.65908
CCAGCTCGAACGCATT-1	8.99819	8.99702	8.86059	8.36962	9.06711
CCAGCTGATGGTACTT-1	5.27327	5.27351	5.30686	5.4504	6.08895
CCAGCTTCCGCCCGCA-1	19.6304	19.629	19.4358	18.52	18.0059
CCAGGGACGTGGCCTC-1	5.65348	5.65275	5.58255	5.55671	6.61453
CCAGTAGTCTGATCCA-1	5.66311	5.66326	5.61428	5.42736	6.15982
CCAGTCCATTATTCGA-1	3.8635	3.86375	3.89805	4.0863	5.79163
CCAGTCTAGACGGCGC-1	7.32702	7.32362	7.12482	6.91467	7.53577
CCAGTCTTGTCATAGA-1	16.774	16.7765	16.9523	16.7734	16.902
CCAGTGTACAGACCGA-1	4.3933	4.39256	4.32672	4.32754	4.73073
CCAGTTCGGTAACTCA-1	7.28309	7.28211	7.24905	7.2557	8.76193
CCATAAACAACCCGAC-1	5.73901	5.73703	5.65064	5.45817	6.35258
CCATACCTTTACTTGT-1	5.32756	5.32817	5.36763	5.33649	6.81893
CCATAGAGGCTGCCAG-1	8.551	8.54958	8.45095	8.03633	8.52802
CCATAGGTTGGCGTGG-1	8.29944	8.29836	8.20591	7.94453	9.07447
CCATAGTCAGTAACCC-1	5.30777	5.30878	5.3416	5.48077	7.2592
CCATATGGAAACTATA-1	6.91062	6.90866	6.67612	6.57385	7.5149
CCATCCATACCAAGTC-1	11.5399	11.5376	11.3663	11.0813	12.3771
CCATCGCAGTTAAACT-1	15.1911	15.1814	14.6069	13.8452	14.5215
CCATCTCACCAGTGAA-1	8.08279	8.08279	8.10552	8.12794	9.17283
CCATCTTGTTCACAAT-1	6.8846	6.88327	6.67224	6.25208	6.48114
CCATGCCCTAGATTTC-1	9.45124	9.44961	9.32473	9.16454	9.85043
CCATGCCTGTTTAGTA-1	11.2184	11.2129	10.8415	10.445	10.837
CCATGCTCTGCAGGAA-1	7.56635	7.56622	7.59501	7.38711	8.38456
CCATGGCAAACGCTCA-1	8.73642	8.73611	8.7479	8.74687	10.4214
CCATGGCCCTTGTACC-1	15.6928	15.6927	15.68	15.0448	15.6494
CCATGTTCATCTATAT-1	7.08341	7.08107	6.88781	6.41893	6.63956
CCATTAGCGATAATCC-1	5.93335	5.93218	5.85642	5.93295	6.56347
CCATTCCCTGCCCACA-1	4.94298	4.94254	4.91087	4.80658	5.22086
CCATTTCTACCTATTA-1	9.87279	9.87187	9.69662	9.22976	9.50781
CCCAAACATGCTGCTC-1	5.86361	5.86349	5.80359	5.48685	5.97624
CCCAACATACGTCGCG-1	6.52746	6.52513	6.27404	5.90817	6.81568
CCCAACCACACTAACA-1	9.67909	9.6777	9.48461	8.98105	10.1677
CCCAAGAATGCACGGT-1	9.94938	9.95002	10.0187	10.096	11.3932
CCCAAGACAGAGTATG-1	7.9768	7.97489	7.86161	7.52327	8.04358
CCCAAGTCATTACACT-1	12.8905	12.8859	12.6631	12.3672	12.9223
CCCAATGAGATTTGCA-1	10.5776	10.5738	10.2184	9.8655	10.5908
CCCAATTTCACAACTT-1	4.66046	4.65943	4.60587	4.71813	5.76133
CCCAGAGGAGGGCGTA-1	10.5425	10.5408	10.4492	10.1237	11.832
CCCAGATTCCCGTGAC-1	13.1887	13.1906	13.3775	14.4175	16.7803
CCCAGGAAGAATTCGA-1	10.1144	10.1121	9.98291	9.28233	10.062
CCCAGGTCTGAAGGCT-1	11.0105	11.0061	10.6002	9.9158	11.0565
CCCAGTAAACTTGGGA-1	17.529	17.5251	17.2952	16.5201	16.6361
CCCAGTTAAGGCGCCG-1	17.2446	17.2457	17.1679	16.7735	17.5118
CCCATATAGGTCGATT-1	5.76664	5.76382	5.59744	5.35248	5.82687
CCCGAAGTTTCGCGAA-1	9.06071	9.05957	8.91914	8.42428	9.49567
CCCGACCATAGTCCGC-1	9.06278	9.06132	8.84092	8.68757	9.36129
CCCGAGTTTCTCCGTA-1	14.4935	14.4945	14.5522	14.3112	14.148
CCCGCAAATAATCATC-1	6.42091	6.41644	6.15167	5.95201	6.61409
CCCGCAGCGCGAACTA-1	16.6269	16.6283	16.8235	16.9761	17.1283
CCCGCAGGGCCCAAAG-1	10.9685	10.9635	10.7463	10.4748	12.016
CCCGCCATGCTCCCGT-1	22.6898	22.6895	22.6886	22.6399	24.2293
CCCGCGCAATGCACCC-1	10.4725	10.4699	10.2802	10.0764	11.159
CCCGCTAGAGGGTTAA-1	7.48405	7.48249	7.37139	7.23239	8.50461
CCCGCTTGCCCTCGTC-1	6.08735	6.08282	5.83659	5.66496	6.21068
CCCGGGTCGTTCAGGG-1	7.1844	7.18087	6.9988	7.00684	7.61939
CCCGGTGGAAGAACCT-1	6.52635	6.52587	6.4361	6.17964	7.12358
CCCGGTGTATCGGAAT-1	14.4031	14.4018	14.3077	13.6737	14.2729
CCCGTAAGTCTAGGCC-1	10.6335	10.6308	10.3727	10.0098	10.8656
CCCGTAGCTGGGAAGA-1	16.426	16.4272	16.5393	17.3468	19.2886
CCCGTCAGCGTCTGAC-1	5.86679	5.86622	5.72423	5.58011	6.57551
CCCGTGACAGTGCCTT-1	8.51715	8.51483	8.17428	7.57297	8.08566
CCCGTTTCGCAGATGT-1	10.3832	10.3805	10.1905	9.58268	10.1475
CCCTACCCACACCCAG-1	7.61798	7.61741	7.5867	7.30734	8.53865
CCCTACTTGAACAATG-1	6.62218	6.62124	6.52473	6.47485	7.34491
CCCTAGCTCTAAGGTC-1	6.38386	6.38132	6.27717	6.02992	6.48626
CCCTAGTGTCAGGTGT-1	4.62417	4.62474	4.68841	4.6775	6.73523
CCCTATGTAGAGCAGA-1	7.06914	7.06989	7.06736	6.78624	8.09236
CCCTCAGATCGAGAAC-1	11.8768	11.8762	11.8769	11.5198	12.1862
CCCTCATCACAGAGTA-1	11.6885	11.6846	11.4245	10.6672	11.8731
CCCTCATTCTGGAATT-1	11.9851	11.9846	12.084	12.2977	12.88
CCCTCCTCGCTCGTAT-1	10.3023	10.2949	9.86086	9.15729	9.83061
CCCTCGATAATACACA-1	6.57773	6.5755	6.39193	5.93154	6.69539
CCCTCGGGAGCCTTGT-1	4.14396	4.14428	4.17584	4.31171	5.75005
CCCTGAAATGAGTTGA-1	5.30203	5.30258	5.31453	5.14597	5.78016
CCCTGACTAACAAATT-1	5.46383	5.46108	5.27116	5.09859	5.50214
CCCTGCCCAATCCGCT-1	5.83751	5.83516	5.71709	5.63727	6.47459
CCCTGCGCTACGCATA-1	13.566	13.5655	13.5221	13.4564	13.5624
CCCTGGGAGGGATCCT-1	12.4802	12.4762	12.2479	11.55	12.9559
CCCTGGTATGGGCGGC-1	10.2027	10.2024	10.1928	9.56423	10.7226
CCCTTCTCGTACGCGA-1	5.06116	5.0615	5.12117	5.22255	6.83249
CCCTTTAATGGAGTTC-1	16.61	16.6122	16.7419	16.3046	16.1985
CCCTTTGACAGGTCTT-1	9.77637	9.77641	9.68773	9.2881	10.9368
CCGAAAGTGGTGAGCA-1	8.60906	8.60902	8.60426	8.08378	9.12386
CCGAACACTGGGCCTC-1	13.5839	13.5841	13.4309	12.4677	12.8942
CCGAACCTTCCCGGCC-1	16.3882	16.3883	16.4124	16.132	16.7687
CCGAAGCATTGACCAA-1	7.09033	7.08932	6.954	6.87687	7.6736
CCGAAGTATATTGTTC-1	11.0053	11.005	10.9762	10.1708	10.813
CCGACAAAGGGAGTGC-1	13.3296	13.3275	13.2597	13.6651	15.0635
CCGACGGGCATGAGGT-1	15.8552	15.8576	15.8212	14.9139	14.862
CCGACGTAAACACAAC-1	6.5489	6.54766	6.46222	6.16674	6.97084
CCGACTCGCATAGTCT-1	8.20472	8.2029	8.00273	7.45391	8.23517
CCGAGAAGTCGCATAA-1	22.8358	22.8361	22.86	22.7111	22.6817
CCGAGCTGTGCTTGTC-1	5.28855	5.28835	5.31866	5.36587	6.46645
CCGAGGGATGTTAGGC-1	6.16842	6.16977	6.2521	6.34573	7.48727
CCGATCTCAACCTTAT-1	7.07392	7.07241	6.96353	6.56415	7.322
CCGATTCGAGGGACCC-1	7.13466	7.13476	7.14182	7.44186	8.28493
CCGATTGGTCAATGAA-1	9.25161	9.24945	9.10187	8.72706	9.87407
CCGCACAAAGACCAAC-1	7.68038	7.67838	7.56581	7.33789	7.9407
CCGCACGTGACCTCGG-1	11.9369	11.9343	11.7829	11.3252	12.1822
CCGCATGTGGTACGAT-1	12.639	12.6356	12.3832	12.3374	13.3732
CCGCCACCACAATCCA-1	4.64827	4.64864	4.71574	5.02957	6.78066
CCGCCGGAACTTCTCG-1	10.5398	10.5366	10.2989	9.60332	10.502
CCGCCGGTCAACACAC-1	13.483	13.4787	13.2744	12.8267	13.5315
CCGCCTGCGAATTGGT-1	6.6042	6.60269	6.48627	6.25743	7.47435
CCGCGATTTGGTAGGT-1	5.77136	5.77265	5.8997	6.21091	7.03903
CCGCGCAAGATACCCA-1	12.8752	12.8754	12.8988	13.0188	13.949
CCGCGGAATGCGTCAC-1	17.9216	17.9223	17.9739	18.0784	19.7592
CCGCGGGTACGAAGAA-1	8.83099	8.82978	8.8569	8.60267	9.47383
CCGCGTAGGTAAGGGC-1	16.4575	16.4576	16.4715	16.373	16.7555
CCGCTATCAGCACCAG-1	8.09404	8.09431	8.00291	7.78501	8.97722
CCGCTCCAGGGCGATC-1	9.28735	9.28624	9.17424	8.64234	8.88894
CCGCTCTTCCGAACTA-1	20.9651	20.9643	20.6771	19.9304	19.0072
CCGCTGGTGCCATTCA-1	13.4143	13.4158	13.2541	12.8544	13.5375
CCGCTTACCTCACTCT-1	12.7727	12.7698	12.6865	12.2381	12.7431
CCGCTTCGCGGTTAAC-1	5.17429	5.17451	5.13404	5.01575	6.19267
CCGCTTGCTGACATGG-1	8.46834	8.47038	8.59765	8.66778	10.7058
CCGGAATGGTTTCAGT-1	5.25412	5.25303	5.17626	5.09607	5.58469
CCGGAGCGTACTTTCT-1	16.0239	16.0202	15.6965	14.9493	15.2378
CCGGAGGTCTTATGGT-1	4.42107	4.42025	4.37535	4.40783	5.08148
CCGGCACGACCGTTTC-1	8.17127	8.17109	8.13843	7.81726	8.65073
CCGGCCGCGAGCATAT-1	6.00212	6.00054	5.90447	5.81349	6.71286
CCGGCGCATATTGGAT-1	18.7547	18.7577	19.037	18.6931	17.975
CCGGCGTGAGACTCTG-1	6.77213	6.76994	6.61402	6.41984	7.31035
CCGGGACCCGCAGAGA-1	9.23553	9.23273	9.01334	8.58287	9.88581
CCGGGCGGTCTCGTCA-1	6.21985	6.2203	6.23614	6.20178	7.09255
CCGGGCTAAGAATTTC-1	5.92154	5.92179	5.87991	5.69482	5.91705
CCGGGCTGCTCCATAC-1	5.52251	5.52134	5.45921	5.38223	6.45488
CCGGGTTCGAGGTTAC-1	13.1066	13.1055	12.9379	12.2109	13.1755
CCGGTAATGGCTAGTC-1	8.68196	8.68106	8.59702	8.37988	8.84266
CCGGTATCTGGCGACT-1	6.77424	6.77298	6.69524	6.48651	7.52174
CCGGTTTGTAATTGTG-1	22.905	22.9009	22.6439	22.581	22.529
CCGTAAGTTGGTCCCA-1	7.24963	7.24881	7.14014	7.11095	7.99386
CCGTACCCAAGCGCCA-1	6.6045	6.60201	6.43178	6.39911	7.61567
CCGTAGGAAATCCCTG-1	13.5218	13.5195	13.29	12.7254	13.0715
CCGTAGGGTTGTTTAC-1	11.3253	11.3209	10.9916	10.6648	11.4383
CCGTATCTCGTCGTAG-1	15.4871	15.4877	15.5552	15.786	16.3193
CCGTATTAGCGCAGTT-1	5.12274	5.12109	5.01144	4.83979	5.48055
CCGTCAACCTCTGGCG-1	11.6075	11.6068	11.4053	10.4144	10.9967
CCGTGCCCATGACGGC-1	7.76883	7.76944	7.7783	7.59926	8.53686
CCGTGGAACGATCCAA-1	4.24275	4.24226	4.19772	4.16036	4.93098
CCGTGTTAAATTCCAT-1	14.687	14.6887	14.5404	13.97	14.3189
CCGTTACGTTAGAACA-1	7.8942	7.89584	7.97098	7.61887	8.62457
CCGTTCCGAATCTCGG-1	5.28244	5.28293	5.33336	5.27839	6.15388
CCGTTTCCTTTCCGTG-1	8.05667	8.05695	7.99428	7.66193	7.87796
CCTAAACAGGGTCCGT-1	6.52369	6.51985	6.34596	6.02496	7.44789
CCTAAAGGCTGACGCT-1	5.32762	5.32609	5.22609	5.01195	5.37099
CCTAAATTAACGGTTC-1	8.07386	8.07287	8.03127	8.00465	9.4957
CCTAAATTGTATCCTA-1	13.4616	13.4609	13.4098	13.0483	13.5387
CCTAACCCAAACAAGT-1	9.0226	9.02171	8.97062	8.66476	9.45339
CCTAACTAAGGCTCTA-1	5.84224	5.84332	5.90734	5.78194	7.0162
CCTAAGTGTCTAACCG-1	6.59606	6.59494	6.57474	6.56631	8.54079
CCTACAAGTCCGGAAT-1	11.9529	11.9482	11.7022	10.9988	11.8657
CCTACAGTTGAGGGAG-1	6.11455	6.11643	6.18364	6.29435	7.52078
CCTACATTCACAGACG-1	9.89754	9.89485	9.68866	9.24752	9.72977
CCTACGCGACCTTACA-1	13.0818	13.0801	13.0317	12.9473	14.796
CCTACGGCTCAGTCGA-1	11.3629	11.3591	11.1018	10.5756	11.1965
CCTACTGCTTACACTT-1	5.37978	5.37888	5.34255	5.39335	6.46442
CCTAGGCGTAGCGATC-1	5.21349	5.21453	5.24086	5.14863	5.91423
CCTAGGTAAAGGTAGC-1	13.8679	13.8632	13.6955	12.9837	13.3551
CCTAGTTAGTCGCATG-1	7.24853	7.24648	7.14712	6.85856	8.0052
CCTATAATGAGTGCCC-1	18.1151	18.1117	17.8445	16.6622	15.6634
CCTATACCGTCCTGTC-1	18.706	18.7071	18.7297	18.6728	18.1893
CCTATATCGTGTCACG-1	9.07058	9.07045	9.05009	8.78074	9.58871
CCTATATTTGTCCTGG-1	10.2679	10.2656	10.0406	9.44582	10.702
CCTATCTATATCGGAA-1	13.2004	13.1984	12.9143	12.662	13.7683
CCTATGAAGTGGTGCC-1	17.6965	17.6923	17.51	17.2156	17.0604
CCTATGGCTCCTAGTG-1	7.27384	7.27073	7.18151	6.85407	7.91578
CCTATGGGTTACCGTC-1	15.561	15.5569	15.3953	15.4459	15.5929
CCTATGGTCAAAGCTG-1	20.1631	20.162	19.9842	18.6964	17.5825
CCTATGTCCACTCCAC-1	6.26727	6.26535	6.11709	5.84816	6.20865
CCTCACCAATCTTGAC-1	7.93158	7.92965	7.83337	7.38919	8.07424
CCTCACCTGAGGGAGC-1	5.15341	5.15277	5.10053	5.03129	5.79153
CCTCACCTTAGCATCG-1	6.4719	6.46967	6.21344	5.82524	6.5902
CCTCATGCAGCTACGA-1	5.25215	5.25158	5.17335	4.99597	5.56255
CCTCCCGACAATCCCT-1	6.07779	6.07598	5.99734	5.89971	7.01542
CCTCCGACAATTCAAG-1	5.50166	5.50093	5.48075	5.40594	5.96603
CCTCCTAGCTAGAGTC-1	5.81536	5.81498	5.70407	5.42152	6.34447
CCTCCTGTTGTGTCGT-1	13.4322	13.4312	13.3777	12.8286	13.1787
CCTCGAAGTGGACGGG-1	11.9848	11.9809	11.6824	11.0527	11.5535
CCTCGACCCACTGCCT-1	6.93246	6.9303	6.77978	6.55683	7.59352
CCTCGCCAGCAAATTA-1	8.80805	8.80695	8.7405	8.16343	9.27656
CCTCGCGCGATATAGG-1	8.87106	8.87107	8.79874	8.43423	10.0394
CCTCGCGCTGTGCGAT-1	23.1617	23.1617	23.1666	23.2035	23.0926
CCTCGGACCGGGATAG-1	6.17345	6.17387	6.23513	6.49453	8.02603
CCTCGGATGCTACCTG-1	4.47449	4.47469	4.46429	4.5326	5.77008
CCTCGGTTTCCTTGCC-1	6.15407	6.15413	6.10763	5.98866	6.57788
CCTCGTTACGCCTGTT-1	8.38903	8.38673	8.15858	7.8697	9.08964
CCTCTAATCTGCCAAG-1	10.7279	10.7265	10.5195	10.2067	11.8202
CCTCTACAAGGATTGG-1	5.07291	5.07199	4.99506	4.74692	5.24285
CCTCTATCGATTAGCA-1	14.4888	14.4877	14.2869	13.6072	13.5619
CCTCTCTCCCATCTAG-1	4.67032	4.67016	4.61594	4.50555	5.09004
CCTCTGGCCTAGACGG-1	7.19089	7.19021	7.20472	7.1033	8.04556
CCTCTGTACTATTCTA-1	11.8954	11.8939	11.6384	11.0854	11.5081
CCTGAACGATATATTC-1	7.08781	7.088	7.10192	6.94238	7.58283
CCTGAATATTTACATA-1	11.4337	11.4333	11.3753	11.1768	11.9613
CCTGACCACCGATGGT-1	8.1332	8.13074	7.96123	7.72505	8.7115
CCTGACGCAACCTTTA-1	6.84125	6.83766	6.65313	6.46681	7.46564
CCTGAGAATAAATGCA-1	6.21895	6.21822	6.15525	5.8547	6.42702
CCTGATTCGCGAAGAA-1	8.73974	8.73742	8.52671	8.17414	9.13795
CCTGCCCGTTGTCTAG-1	8.8432	8.84176	8.71284	8.1942	9.79783
CCTGCGATAGAACTGT-1	3.43964	3.44032	3.4967	3.62598	5.10107
CCTGCGTTCTACGCTT-1	5.64593	5.64449	5.57753	5.57072	6.77106
CCTGCTATTTGAGAAG-1	5.14975	5.14773	5.00939	4.90306	5.5722
CCTGGAAACGTTCTGC-1	8.01598	8.01064	7.69158	7.25768	8.09557
CCTGGCTAGACCCGCC-1	15.9313	15.9309	16.0528	15.8919	16.0249
CCTGGTCGAATGTGGG-1	9.45327	9.45204	9.25974	8.99282	9.90288
CCTGTAAGACATGATA-1	9.7339	9.72976	9.40097	8.69411	10.1706
CCTGTACTCACGCCCA-1	5.42518	5.42601	5.50401	5.39127	5.82229
CCTGTCACCCGGGCTC-1	8.95104	8.94647	8.68319	8.46621	9.61166
CCTGTCCCTCACGTTA-1	6.29526	6.29412	6.23506	6.16197	7.13626
CCTGTCGCCCGTAAAT-1	15.0832	15.0786	14.747	14.3446	15.2015
CCTGTTCAACCTCGGG-1	8.27249	8.26865	8.07964	7.95389	8.48512
CCTGTTTGAAGACACG-1	16.4275	16.4308	16.5726	16.2286	16.2761
CCTTAAGTACGCAATT-1	8.05837	8.05735	7.95965	8.25157	10.7225
CCTTCAGTTAAAGTGA-1	7.74373	7.74009	7.50615	7.35156	8.18801
CCTTCCGCAACGCTGC-1	5.88962	5.89011	5.89626	5.70631	6.24337
CCTTCGTATAGAATCC-1	10.6397	10.6374	10.5112	10.0502	10.5977
CCTTCTCAGCGTTCCT-1	6.55956	6.55657	6.34971	6.20096	7.40424
CCTTCTTGATCCAGTG-1	7.22489	7.22398	7.07804	6.86738	7.88546
CCTTGTGAACGTGGTT-1	6.76631	6.76391	6.65003	6.38095	7.15002
CCTTTAAGGGAGCACT-1	16.1788	16.1744	15.8949	15.1067	15.3145
CCTTTCAATGAAGAAA-1	5.07257	5.07168	5.00417	4.9559	5.85263
CCTTTGAATTATGGCT-1	4.85098	4.84972	4.76801	4.71071	5.31547
CGAAACATAGATGGCA-1	12.2758	12.2743	11.9721	11.5229	12.8905
CGAAACGCAATTCATG-1	13.7065	13.7045	13.2539	12.1973	12.0072
CGAACAGTATGGGCGT-1	18.9946	18.9905	18.7948	18.5183	17.4907
CGAACATAGTCAGAAA-1	5.08687	5.08503	4.96719	4.91884	5.49418
CGAACCCGCATGCGTC-1	13.1467	13.1461	13.0539	12.1664	12.8777
CGAACCTCTTTCCTAG-1	4.9639	4.96262	4.90052	4.92383	5.43374
CGAACGCCCAGTGCCG-1	6.22857	6.22692	6.153	6.01306	6.82436
CGAACGGCCGGACAAC-1	15.7388	15.7387	15.7523	15.1299	15.8788
CGAAGACTGCCCGGGA-1	4.16205	4.16175	4.13087	3.99899	4.45661
CGAAGATCAGTTTCAT-1	13.3528	13.3474	12.9437	12.1414	12.66
CGAAGCTATAAATTCA-1	11.4781	11.4724	11.1401	10.3848	11.2759
CGAAGGGTTTCAGATT-1	6.76941	6.76491	6.57492	6.38445	7.65426
CGAAGTTGCTCTGTGT-1	4.83583	4.83583	4.83647	4.72389	5.35347
CGAATCTGCTCGACGC-1	14.5962	14.5954	14.4567	13.6915	14.2015
CGAATGAAGTCATTGC-1	11.7588	11.7564	11.6645	11.5801	14.0315
CGAATGACGCATAATG-1	6.14221	6.14014	5.98955	5.80308	6.58614
CGAATGGTAGGTCGTC-1	7.9798	7.97607	7.67927	7.15627	8.08364
CGAATTACATGGTGTT-1	12.1432	12.1439	12.2154	13.114	16.5426
CGACAATTTGATCTAA-1	11.086	11.0824	10.9374	10.1018	10.799
CGACACGCTCCGACAG-1	7.60889	7.60926	7.6629	7.61653	9.26153
CGACAGTTCGCGTTAT-1	7.29258	7.28955	7.1514	6.86561	8.30967
CGACATGCGATCTTCT-1	7.90208	7.89718	7.61144	7.36485	8.3773
CGACCCTTAACGCCGG-1	7.33731	7.33443	7.12658	6.86253	7.57978
CGACCGTTGGTATTCG-1	6.71507	6.71384	6.63623	6.46959	7.16654
CGACGCATCCGTACCT-1	15.1085	15.1077	14.9339	14.1951	14.5777
CGACTCAGGATGTTAT-1	5.44561	5.44523	5.46086	5.48184	6.61035
CGACTTGCCGGGAAAT-1	8.87133	8.86885	8.63724	8.57569	9.53075
CGACTTTGTATAGCCT-1	5.005	5.00242	4.84794	4.75119	5.88812
CGAGACCCTAGAGTGT-1	10.4393	10.4396	10.4404	10.3909	11.1772
CGAGAGATGTGAACCT-1	11.3135	11.3134	11.1305	11.047	12.0578
CGAGAGCGCGTAGATA-1	4.13256	4.13276	4.12893	4.10416	4.61893
CGAGAGCTTTCACTAC-1	7.63004	7.62792	7.52174	7.09117	7.83963
CGAGAGGGTAGCCGCG-1	5.78006	5.77946	5.66176	5.44805	6.11606
CGAGATGTTGCCTATA-1	4.8815	4.87998	4.87739	4.90361	6.27047
CGAGATTTCGCTCGGG-1	16.5227	16.5236	16.498	15.56	15.8384
CGAGCACTTCAAGTTT-1	5.72439	5.72394	5.684	5.65298	6.01185
CGAGCGTTGATCAGCC-1	13.4404	13.4402	13.085	11.8941	12.9822
CGAGCTGGGCTTTAGG-1	6.15214	6.15062	6.03986	5.92156	6.75118
CGAGGAGCTTCCATAT-1	9.55647	9.54943	9.18626	8.31524	9.39533
CGAGGATCGGGAACGA-1	4.79881	4.79794	4.75678	4.62158	5.1942
CGAGGCCAGGCATTGG-1	5.71846	5.71639	5.60883	5.47081	6.39606
CGAGGCTAAATATGGC-1	8.81659	8.81565	8.72895	8.68914	9.57388
CGAGGGACTGCGGTCG-1	10.3325	10.3297	10.1721	9.15802	9.64758
CGAGGGTATCCAGGTG-1	8.73523	8.73416	8.55444	8.1558	8.62284
CGAGTACTAAAGAGGA-1	10.416	10.4115	10.033	9.51518	10.3016
CGAGTGAAGGTACCAG-1	16.2713	16.269	16.2684	16.0991	15.8684
CGAGTGCTATAGTTCG-1	10.5395	10.54	10.5154	10.1961	11.6035
CGAGTTCTGTCCCACC-1	8.25752	8.25851	8.21295	7.73154	8.40228
CGAGTTTATCGGACTG-1	6.24278	6.24189	6.13499	5.92501	6.45443
CGATAATACTCAGGTT-1	19.0092	19.0104	18.5417	17.7144	17.168
CGATACCTCGCGGACA-1	4.58595	4.5861	4.57971	4.67143	5.26694
CGATAGCGATACAGTG-1	5.9596	5.95836	5.86102	5.77707	7.0898
CGATAGTCGTACTGCA-1	4.84881	4.84791	4.80183	4.87273	6.03382
CGATATTAGCCGCAGG-1	5.14198	5.1417	5.07206	4.85334	5.16835
CGATCCACCATTGTTG-1	9.38194	9.37853	9.08446	8.75843	9.16526
CGATCCGACCCAGTGC-1	7.67925	7.6769	7.50605	7.27352	8.27287
CGATCCTCGCAACATA-1	4.80377	4.80203	4.71349	4.70645	5.63343
CGATCGAGAAGCACCA-1	11.823	11.8237	11.7226	10.6001	11.5047
CGATCTGTTGGAGGAC-1	16.8474	16.8493	16.9222	17.0158	17.473
CGATGGACCCTACGCC-1	10.1272	10.1258	9.87684	9.84029	10.5917
CGATGTTGTTATCTAC-1	6.59752	6.59801	6.54543	6.14164	6.58135
CGATTAAATATCTCCT-1	19.187	19.1826	18.8906	19.0081	18.3351
CGATTCGCCTGGCTGC-1	8.22875	8.22827	8.12002	7.92126	8.48082
CGATTTGTCATTAATG-1	7.20556	7.202	7.0297	6.64078	7.26748
CGCAAACACGAGTTAC-1	4.76182	4.76184	4.72169	4.65486	5.23861
CGCAATTACTTTCGGT-1	6.24309	6.24058	6.06984	5.82593	6.56109
CGCAATTAGGGTAATA-1	12.4468	12.4466	12.1804	11.7713	12.7576
CGCAATTCTACAATAA-1	5.01162	5.01038	4.9331	4.81449	5.63983
CGCACATGTCCACTAC-1	6.26915	6.2701	6.33095	6.31039	7.81648
CGCACGTCTGTTTATG-1	6.206	6.2049	6.13693	5.89475	5.92077
CGCACGTGCGCTATCA-1	9.42838	9.4264	9.29648	8.7202	9.0207
CGCAGAAACATTTGCG-1	5.02699	5.02545	4.98522	4.99454	5.92888
CGCAGATCTTCACCCG-1	7.25858	7.25515	7.08385	6.83294	7.86536
CGCAGGCGATCCAAAC-1	6.909	6.90871	6.89393	6.86022	7.6766
CGCAGTTCTATCTTTC-1	9.47432	9.4729	9.38378	9.61723	11.4051
CGCATCATGGCTTCAG-1	10.3615	10.3575	10.0992	9.88228	11.0138
CGCATCCATCAGCCAG-1	6.35336	6.35167	6.27253	5.92835	6.83372
CGCATGCCGAATGCGT-1	6.52803	6.52581	6.33594	6.09765	6.75065
CGCATGGTGCGATGCT-1	7.10941	7.10944	7.12492	6.92621	8.26572
CGCATTAGCTAATAGG-1	5.73725	5.73691	5.60908	5.3459	5.94277
CGCCAAGAAGCCGAGT-1	5.39297	5.39006	5.24098	5.33414	6.04255
CGCCACAGGTCGCGAT-1	13.9786	13.9721	13.4294	12.4168	13.5743
CGCCACCCGCATTAAC-1	4.05139	4.05048	4.03492	4.02405	4.68294
CGCCATCCGATTATGA-1	7.93297	7.92838	7.62585	7.21039	7.79302
CGCCCAGCACGCCTAG-1	18.3525	18.3526	18.3601	18.5304	18.1238
CGCCCAGCGTTTCACG-1	5.14175	5.14063	5.04992	4.92219	6.03732
CGCCCGCTTCCGTACA-1	6.9086	6.90449	6.64577	6.43535	7.01671
CGCCCTAATTGTTCAA-1	5.69969	5.69683	5.5187	5.41106	6.50325
CGCCCTTGAAGGCTGA-1	8.14139	8.13784	7.81872	7.22485	8.09318
CGCCGCCCATGCCTGT-1	6.40905	6.40631	6.30378	6.25439	6.93293
CGCCGCGTTCTGAACG-1	9.26725	9.26518	8.98375	8.52298	9.30648
CGCCTCCCTCCTCTAT-1	7.43094	7.43378	7.62038	7.82055	9.51018
CGCCTGGCCTACGTAA-1	10.3097	10.3099	10.2669	9.53739	10.7372
CGCCTTTAGCATGCTC-1	16.7248	16.724	16.6998	16.2283	16.247
CGCGAAGTGGCATACT-1	19.0135	19.014	19.0789	19.0259	18.82
CGCGACCGCGACAGAT-1	8.95856	8.9564	8.81158	8.61645	9.43334
CGCGAGAGGGACTTGT-1	8.62534	8.62319	8.33742	7.95369	9.20195
CGCGAGTCTGCCGGGT-1	19.0683	19.0654	18.8332	18.3409	17.6558
CGCGCAAATGTCCAGA-1	19.2496	19.2489	19.2244	19.7249	19.0833
CGCGCAAGGAACTACA-1	5.00422	5.00301	4.89375	4.68697	5.04239
CGCGCATGTTTGATTG-1	13.3253	13.3253	13.2461	12.5182	13.9527
CGCGCCCGACTTAATA-1	14.9993	14.9986	14.9852	14.8681	15.2465
CGCGGCAGTATTACGG-1	4.99681	4.99521	4.8695	4.65786	5.42207
CGCGGCTCAACTTGAA-1	10.8343	10.8314	10.6874	10.2155	10.9546
CGCGGGAATTAGGCAG-1	7.57609	7.57807	7.63692	7.41572	8.22909
CGCGGGAATTCCTTTC-1	6.58256	6.58074	6.40017	6.20053	7.08166
CGCGGTAAGTCTAGCT-1	7.80999	7.80939	7.77239	7.72898	9.15689
CGCGGTACGGTATACA-1	6.26598	6.26414	6.152	5.86128	6.96593
CGCGGTCACAAACCAA-1	16.5512	16.5536	16.7114	16.1393	15.7722
CGCGTCATATTAAACC-1	4.37489	4.37635	4.4878	4.76302	6.83948
CGCGTGCTATCAACGA-1	6.44461	6.44278	6.32362	6.09582	7.63185
CGCGTTCATGAAATAC-1	5.14229	5.14157	5.13039	5.14943	5.83868
CGCTACCGCCCTATGA-1	6.01615	6.01493	5.90135	5.54275	6.13197
CGCTACGGGACATTTA-1	5.63585	5.63516	5.60132	5.43069	6.36558
CGCTAGAGACCGCTGC-1	9.87159	9.87086	9.78932	9.21367	9.95076
CGCTATACCGCCCACT-1	7.83185	7.82831	7.64009	7.35038	8.34456
CGCTATTCAATGTATG-1	5.86037	5.85917	5.73545	5.52909	5.96994
CGCTATTCTTAGGCTC-1	13.7762	13.7686	13.2465	12.3652	12.9093
CGCTCGACATAATGAT-1	7.65644	7.65536	7.59658	7.46041	7.95911
CGCTCTCCGTAGATTA-1	4.27419	4.27527	4.29959	4.29142	4.84679
CGCTGAGGACGTCCAA-1	5.64396	5.64237	5.5243	5.15513	5.53426
CGCTGGTGACTACCCT-1	7.77247	7.76952	7.60195	7.22989	8.08133
CGCTGTGACGCCGCAC-1	7.02367	7.02213	6.972	6.66295	7.44824
CGCTGTGTGGATGTTG-1	10.3855	10.3819	10.1672	9.7717	10.5867
CGCTTAGTATTGATAC-1	14.6053	14.6043	14.2926	13.9037	14.6981
CGCTTATTCCCGGTCG-1	14.6855	14.6859	14.7615	14.4679	16.483
CGCTTCCACTGAAATC-1	12.5426	12.5419	12.5724	11.5401	11.6431
CGCTTCGGTCTAAGAC-1	18.5557	18.556	18.5867	18.1506	17.4608
CGCTTGGACGGATAGA-1	7.6434	7.64064	7.50068	7.21065	8.23116
CGCTTTCATACCGGTG-1	13.2816	13.2849	13.3628	13.1223	14.1337
CGCTTTCCGCCAAGGT-1	17.569	17.5684	17.3903	16.6421	16.5138
CGCTTTCTTGCATTCG-1	8.22917	8.23003	8.27275	7.99235	8.86617
CGGAAAGAATCAAACG-1	16.2945	16.2889	16.0049	15.3042	15.2797
CGGAAATTTCACATCC-1	12.4059	12.4056	12.4029	12.1778	15.1739
CGGAACGTAAACATAG-1	8.79859	8.79778	8.72745	8.71933	9.59395
CGGACCTCTGTAGTTA-1	7.01785	7.01816	7.01206	6.79884	7.2909
CGGACCTTTACGTCCC-1	14.591	14.5844	14.139	12.9159	13.3346
CGGAGCAATTTAATCG-1	11.7075	11.7073	11.6257	11.6992	12.865
CGGAGCATGGCGATCC-1	8.09418	8.09332	8.04456	7.86927	8.96723
CGGAGCTTATAACACC-1	7.09018	7.0888	6.92004	6.91331	8.27229
CGGAGTTTGAGAGACA-1	5.43593	5.43485	5.32509	5.31309	5.79491
CGGATAAGCGGACATG-1	4.29147	4.29177	4.27508	4.26298	4.92144
CGGATCCTCAAGGACT-1	12.6287	12.6258	12.4847	11.9531	12.7328
CGGATGAATGCTGTGA-1	6.3923	6.39098	6.25662	5.93508	6.40335
CGGATTCTGCCTTATG-1	7.24936	7.24967	7.23642	7.11828	7.62213
CGGCAAACATCGTGCG-1	20.0568	20.0484	19.5469	19.5279	18.6496
CGGCAATAAGATCGCC-1	10.616	10.6136	10.555	10.0415	11.0646
CGGCACCGTTAGCGCC-1	5.24544	5.24554	5.23685	5.28782	6.65008
CGGCACTCAAGAAAGT-1	4.93739	4.9365	4.88183	4.75902	5.56652
CGGCAGGGTCGGGTTG-1	6.31314	6.31291	6.25761	6.06485	6.65032
CGGCCACGCACAAAGT-1	10.4268	10.4275	10.5252	11.4248	14.4344
CGGCCAGAGCGACCAT-1	13.2551	13.2538	13.1751	12.7725	13.2718
CGGCCCAACCTGTAGT-1	6.07351	6.07487	6.20094	6.34076	8.49091
CGGCCCAGGTATATCC-1	8.32005	8.32029	8.20907	7.77323	8.55002
CGGCGCCATCAATCCC-1	10.0922	10.0933	10.0777	9.94351	11.099
CGGCTCTAAAGCTGCA-1	18.4962	18.4912	18.2345	17.4992	16.7541
CGGCTCTTCGTCGAAC-1	12.7282	12.7275	12.6898	12.6325	13.1755
CGGCTGCAAGATTAAG-1	6.10062	6.09652	5.91932	5.71008	6.73576
CGGCTTTGTATGATAA-1	5.00194	5.002	4.95314	4.92551	5.7539
CGGGAAGTACCGTGGC-1	11.497	11.4891	10.9874	10.085	10.8973
CGGGAATATAGTATAC-1	7.96565	7.96165	7.66024	7.06177	7.98879
CGGGAATTTATGTAAA-1	7.52539	7.52433	7.54319	7.54031	9.46913
CGGGAGCTTCAGTGTA-1	9.5443	9.5416	9.28534	8.65873	9.4047
CGGGAGTATACCGCCG-1	5.11013	5.1099	5.0939	5.15345	6.04647
CGGGATCAATGTAAGA-1	5.87158	5.86901	5.73176	5.64982	6.23103
CGGGCAGCTAAACCGC-1	11.1001	11.0988	11.0017	10.7374	11.1915
CGGGCCATAGCCGCAC-1	4.58523	4.58463	4.51863	4.40571	5.10466
CGGGCCTTCTTTGTAA-1	6.05953	6.05743	5.98227	5.82621	6.5715
CGGGCGATGGATCACG-1	15.1823	15.1822	15.1223	14.4288	14.9837
CGGGTGTACCCATTTA-1	8.85163	8.84851	8.7713	8.63373	9.51721
CGGGTTCGGCACGTAT-1	6.50089	6.49745	6.38657	6.1423	6.92338
CGGGTTGTAGCTTTGG-1	8.20323	8.19794	7.90567	7.68829	9.15122
CGGTACTAGAATCAAA-1	6.85759	6.85742	6.81757	6.58861	7.26472
CGGTAGAGGTGCAGGT-1	6.55018	6.54838	6.46667	6.08969	6.95728
CGGTATAGGTATTAGC-1	8.6827	8.68235	8.51528	8.26848	9.37056
CGGTATGGGCACTCTG-1	14.8468	14.8383	14.35	13.3697	13.7619
CGGTCAAGTGGGAACC-1	6.74665	6.7458	6.62925	6.21614	7.36367
CGGTCCATGAGACTCC-1	4.77971	4.77955	4.74198	4.6648	5.64792
CGGTCCGTCGCAAGCC-1	8.47287	8.47339	8.43765	8.11627	9.22867
CGGTCTATCAACCCGT-1	5.38187	5.3797	5.32423	5.08306	5.61366
CGGTGAAGACTAAAGT-1	6.02519	6.02657	6.06251	5.89035	6.30058
CGGTGCAGATAGAACG-1	5.60234	5.60152	5.55341	5.43889	6.11787
CGGTGCGCGTTGGTCC-1	14.9824	14.9825	15.0163	14.9806	15.672
CGGTGGGCTCCAGCCT-1	8.61978	8.61679	8.39273	8.2699	9.27107
CGGTGTACTTGATCCC-1	6.64178	6.64055	6.55253	6.26879	6.75245
CGGTTATCCAACAGTG-1	4.98991	4.98892	4.95362	4.80913	5.6607
CGGTTCAAGTAGGTGT-1	6.00898	6.00818	5.93652	5.75587	6.28734
CGGTTCCGGCTTCTTG-1	5.71845	5.71629	5.52916	5.2965	5.6485
CGGTTGACCTGGCATA-1	4.8665	4.86683	4.90918	5.06704	5.89394
CGGTTGAGTATCCTTC-1	5.66638	5.6652	5.53454	5.26164	5.51697
CGGTTGGGCAGGGTCC-1	12.5285	12.5295	12.6454	13.3966	15.9399
CGGTTGGGTTCAAGTT-1	6.79117	6.78841	6.64933	6.63113	7.97543
CGGTTTATGAAGGAAC-1	15.5999	15.5875	14.8581	13.3327	14.1493
CGTAAACGCTTGAGTG-1	7.58573	7.5846	7.56786	7.61593	9.70318
CGTAAAGCAAGAAATC-1	4.95131	4.95125	4.96222	5.16537	7.04665
CGTAAATAACAAAGGG-1	7.74167	7.74052	7.59226	7.29171	7.75015
CGTAACTTCGACACTT-1	13.7321	13.7288	13.4726	12.9747	14.1655
CGTACCTGATAGGCCT-1	9.61029	9.60805	9.4497	9.19347	9.79468
CGTAGAGAGTAATTAT-1	6.80128	6.79883	6.56021	6.24536	6.9986
CGTAGCGAATTGTCAG-1	6.00565	6.00484	5.88337	5.73602	6.48598
CGTAGCGCCGACGTTG-1	5.51992	5.51725	5.38795	5.17545	5.87799
CGTATTAAGAGATCTA-1	13.1635	13.1574	12.8503	12.4618	12.8552
CGTCAAGGCTATAAAT-1	6.10423	6.10498	6.06478	5.88539	6.89466
CGTCACGTCCATTGGT-1	7.29408	7.29272	7.17366	6.66119	7.45465
CGTCAGTGCGCACAAG-1	6.93439	6.9335	6.82434	6.56757	7.86345
CGTCAGTTTATCGTCT-1	3.99827	3.99913	4.0649	4.12704	5.60644
CGTCATACCATATCCA-1	4.95434	4.95458	4.89564	4.86175	5.42533
CGTCGCATGTGAGCCA-1	8.78234	8.77961	8.58869	8.33563	8.71092
CGTCGCTTGGTTATAC-1	5.60022	5.59919	5.51238	5.32149	5.90786
CGTCGGATAGTGTTGA-1	5.88367	5.88218	5.75061	5.48224	5.96792
CGTCGGGTCTAAGCGC-1	15.1623	15.1598	14.9739	14.2308	14.334
CGTCGTCCTTCGCGAA-1	11.619	11.6163	11.3873	10.8393	11.6588
CGTCTGGAAGGGCCCG-1	8.7462	8.74642	8.73636	8.57789	9.31056
CGTGAAGTTAATTCAC-1	12.2864	12.2881	12.4065	12.2386	14.0979
CGTGACATTGGGTCGT-1	5.93179	5.9309	5.85813	5.49272	5.78936
CGTGACCAGTCCTCTG-1	7.02801	7.02803	7.03285	6.9493	7.5706
CGTGCACACCACTGTA-1	5.91561	5.91637	5.96434	6.08343	7.99945
CGTGCAGACTGGGACA-1	8.8227	8.81776	8.50585	8.34044	9.79946
CGTGCATTGTCGACGC-1	7.09698	7.09618	7.0563	7.10057	8.45811
CGTGCCCGACATTTGT-1	4.73682	4.73553	4.68026	4.65048	5.66061
CGTGCCCTCCCGAAGA-1	7.59701	7.59383	7.41447	7.07793	7.68879
CGTGCTGGCCTAGTCG-1	3.33352	3.33415	3.39685	3.51028	5.01078
CGTGCTTCTACCTAAA-1	6.85389	6.85248	6.70468	6.26943	6.88143
CGTGGCCGAATATCTA-1	14.7876	14.7845	14.322	13.6621	14.2346
CGTGGTACCCAAAGGC-1	6.30851	6.30818	6.29901	6.2337	7.34975
CGTGTATGGGAGCTGA-1	14.0235	14.0224	13.9989	14.7452	16.9618
CGTGTCCCATTCGCGA-1	7.10244	7.10259	7.01342	6.5909	7.49121
CGTGTCTCGTTACGAC-1	8.54179	8.54091	8.14508	7.63851	8.22644
CGTGTGTTAAACCCTG-1	12.7206	12.7205	12.641	11.9521	12.6218
CGTTAAACTAGTTAGG-1	18.8416	18.8408	18.7915	19.0064	18.8952
CGTTAATGTCCCGACG-1	6.00555	6.00436	5.92299	5.87728	6.74283
CGTTAGCTCACAACTG-1	5.43054	5.43009	5.32534	5.22838	6.12655
CGTTCAAGGAAACGGA-1	11.1709	11.1697	11.0948	10.4448	11.4149
CGTTCAGACCCGCGAA-1	7.74746	7.74837	7.74667	7.58919	8.09567
CGTTCATGGTGCGCGT-1	18.8297	18.8296	18.8277	18.6978	18.366
CGTTCTTCGCACACCT-1	13.4543	13.4531	13.2904	12.5852	13.188
CGTTGAATACCGCGCT-1	10.8281	10.8253	10.6185	10.3167	11.47
CGTTGAGCGACCGTCG-1	8.33376	8.3336	8.34627	8.10056	9.08894
CGTTGAGTAATTGCGT-1	9.22459	9.22369	9.05557	8.79903	9.67202
CGTTGCCCGCGTGGGA-1	6.31467	6.31422	6.21686	6.05709	6.6842
CGTTGTAAGATTGATT-1	7.29151	7.29049	7.32312	7.36156	8.95915
CGTTGTCGGCAATTGA-1	9.76078	9.75862	9.45602	8.74694	9.39243
CGTTGTTTCAATTCCC-1	4.35213	4.35119	4.28934	4.32919	5.78881
CGTTTAAGCGGAGCAC-1	6.23419	6.23125	6.01661	5.74838	6.57516
CGTTTACAAGGCAGCT-1	8.1956	8.19157	7.94393	7.59817	9.13785
CGTTTCACTTCGGGCG-1	5.90528	5.90387	5.77695	5.62834	6.85513
CGTTTCGCTCATTACA-1	7.71123	7.70871	7.55243	7.45813	8.32027
CGTTTGTGTAGAGGGT-1	19.8574	19.8553	19.4322	18.7858	18.2498
CTAAACGGGTGTAATC-1	5.36213	5.36112	5.26742	4.91799	5.2233
CTAAAGAATGCCTACT-1	5.11369	5.11182	5.0028	4.88212	5.48789
CTAAAGGATGAGATAC-1	7.01756	7.01683	6.86531	6.70153	7.51439
CTAAAGGGAAATAGGA-1	7.11252	7.11146	7.07735	7.22409	8.26645
CTAAAGTCCGAAGCTA-1	4.7724	4.77179	4.72138	4.64097	5.2888
CTAAATCCGGTGTACA-1	13.3974	13.3972	13.3831	12.726	13.0818
CTAAATCCTATTCCGG-1	6.84982	6.84517	6.66852	6.42886	6.91209
CTAACAGCACAATAAC-1	11.2564	11.2562	11.2202	10.1425	10.2822
CTAACCGCGCGCCCGT-1	6.5197	6.51852	6.42608	6.15329	7.10496
CTAACGAAACTTGCTG-1	5.97125	5.96889	5.80256	5.5575	6.50544
CTAACTGATAATCGCC-1	10.099	10.0951	9.69124	9.05656	10.1167
CTAACTGGTCCGGTTC-1	17.9468	17.9409	17.6479	17.5909	17.1215
CTAAGGGAATGATTGG-1	7.02982	7.03166	7.0754	7.11519	8.49521
CTAAGTACAGGGCTAC-1	10.1347	10.1319	9.86841	9.51974	10.175
CTAATTCGCACGCGCT-1	7.05476	7.05572	7.04164	7.02203	7.82661
CTAATTCTCAGATATT-1	5.62117	5.6207	5.62725	5.62881	6.40818
CTAATTTCAACAACAC-1	11.9181	11.9194	11.9757	11.5118	12.1239
CTACAAGAAATAACCC-1	11.8692	11.8674	11.7873	11.1773	11.9927
CTACACTAGCTTGTTC-1	5.99368	5.99248	5.90373	5.5816	5.9472
CTACACTCGCAGATGG-1	9.32735	9.32509	9.18515	8.82707	9.98294
CTACATATCGCGGGAC-1	5.88274	5.88183	5.76225	5.45328	6.13243
CTACCCTAAGGTCATA-1	6.33195	6.32955	6.12883	5.72219	6.17058
CTACGAACTAGGTCGA-1	7.43875	7.43902	7.36636	7.4475	8.79661
CTACGACTAGCTATAA-1	5.27285	5.27341	5.30171	5.55671	6.57381
CTACGATCCTATCCTA-1	5.77374	5.77267	5.65495	5.53309	5.88988
CTACGCACGGAGTACC-1	13.9491	13.942	13.6508	13.8468	14.3416
CTACGCCATTTCCGAT-1	5.41598	5.4164	5.38395	5.18597	5.72035
CTACGTGTTGCCACCA-1	9.04768	9.04314	8.72785	8.04706	8.85651
CTACTATCATAGGTTT-1	14.6557	14.6562	14.7364	14.9269	15.6621
CTACTATCTTTCAGAG-1	5.63329	5.63336	5.60802	5.32107	5.90032
CTACTCAAGGTATAGT-1	8.55248	8.55263	8.37825	7.78995	8.55083
CTACTCTAGGCCCGGC-1	16.108	16.1044	15.928	15.2126	15.6517
CTACTGCCACCTGACC-1	6.74581	6.74375	6.63525	6.41245	7.02999
CTAGACATATATGTAG-1	5.51624	5.51428	5.42525	5.30894	5.83515
CTAGACTGCATTTCGT-1	5.19852	5.19508	5.01288	4.92908	5.75551
CTAGATAAACTCCTCG-1	5.37692	5.3753	5.25222	5.11856	5.67434
CTAGATGTGAGTGTAA-1	4.48897	4.49014	4.59773	4.66984	6.11113
CTAGATTTACGACGGC-1	7.09238	7.0917	7.03754	7.07447	8.38411
CTAGCAACTAATTTAC-1	5.93809	5.93844	6.0013	5.98468	6.53296
CTAGCCACAGGCGAGC-1	6.39445	6.39292	6.29174	6.34352	7.60914
CTAGCCCGGGAGACGA-1	14.1113	14.106	13.7416	13.2246	13.6306
CTAGCCGATGTTATGA-1	6.79954	6.7985	6.70959	6.41823	7.62961
CTAGGCGCCCTATCAG-1	18.3486	18.3495	18.3608	18.0518	18.8349
CTAGGCGGCAGAGAAT-1	4.8639	4.864	4.87645	4.75766	5.15295
CTAGGGATAGGGACAA-1	13.3616	13.3607	13.1048	11.9316	12.4188
CTAGGTCTGAAGGAAT-1	5.32908	5.3268	5.18813	4.99265	5.60091
CTAGGTTCGGACGTGA-1	8.20904	8.20819	8.09138	7.88468	8.83244
CTAGTAGAAAGGGATT-1	8.08344	8.08188	7.819	7.37566	8.0017
CTAGTATTCGGAATTA-1	5.59293	5.59201	5.46816	5.30206	5.72603
CTAGTCACGTCTTAAG-1	7.77417	7.7709	7.58976	7.27898	7.99575
CTAGTGAAGGACAGGA-1	4.64775	4.64807	4.6732	4.67554	5.2675
CTAGTTACAACCCGGT-1	15.0274	15.0271	14.9894	15.0432	15.4509
CTAGTTGGGCCCGGTA-1	10.5411	10.54	10.4762	10.0756	10.33
CTATAAGAGCCAATCG-1	8.08981	8.08901	8.04215	7.81149	8.53059
CTATACTTAAAGCGAG-1	11.562	11.5615	11.3804	11.2119	12.9488
CTATAGGCGTTGATGT-1	5.83002	5.82796	5.66498	5.45163	6.22741
CTATATCCAGCCTGGC-1	7.41328	7.41301	7.39647	7.10613	8.01933
CTATCACAACGCTGGA-1	12.5138	12.5141	12.4536	11.8985	12.5526
CTATCGACGAAATACA-1	13.4112	13.4124	13.4933	13.189	13.7531
CTATCGGGTCTCAACA-1	11.5848	11.5851	11.4739	11.0487	11.6524
CTATGAACACCTTGCC-1	5.96789	5.96758	5.97818	6.07593	7.57744
CTATGCCCGAATGCAA-1	8.1584	8.15743	8.02749	7.78877	8.16747
CTATGGGAAGCGGAAT-1	6.37985	6.37841	6.29671	6.36135	8.06288
CTATGTCACTAGCCCA-1	7.02903	7.02815	6.88522	6.67863	7.60032
CTATGTCTATTGAAAC-1	7.26736	7.26689	7.32564	7.21896	9.19311
CTATGTGAGTCACGGC-1	17.7937	17.7889	17.466	17.0207	17.3342
CTATTCATGTGTCCCA-1	12.5375	12.5379	12.5765	12.5846	14.0873
CTATTGTGTTTGGTCA-1	9.6636	9.66219	9.58663	9.19203	10.3306
CTATTTGCTTGGAGGA-1	8.03726	8.03657	7.86665	7.58801	8.06665
CTATTTGGTTACGGAT-1	10.3226	10.322	10.2846	10.1784	11.2105
CTCAAACCACTGCCCG-1	4.77444	4.77422	4.74335	4.8909	5.56129
CTCAACTAACCCGGAT-1	8.33026	8.32851	8.11531	7.76892	9.02869
CTCAAGACATTAGCGC-1	6.97344	6.97315	6.90843	6.77305	7.9079
CTCACATTTACTAAAT-1	8.71657	8.71438	8.55618	8.00413	8.18475
CTCACTGTGATACTTA-1	15.7225	15.7189	15.3851	14.9354	15.2158
CTCACTTGGCTGGTAA-1	4.87183	4.87113	4.82209	4.86832	5.97092
CTCAGAGCTAATGTCG-1	7.64316	7.64007	7.4661	7.17061	7.9654
CTCAGCAGACTGCCGA-1	7.77042	7.76777	7.64688	7.9064	9.12109
CTCAGGACTCACCTGT-1	6.11609	6.11469	5.93342	5.66593	6.4474
CTCAGTCACGACAAAT-1	5.97968	5.97785	5.88175	5.59702	6.2848
CTCATGGCTCACAATC-1	7.09188	7.09365	7.16144	7.3125	8.10201
CTCATGGTAATTTGCG-1	15.8499	15.8433	15.5759	14.8983	15.3686
CTCATTGCTCTAACAA-1	19.0083	19.003	18.7172	18.7465	18.5653
CTCATTTGATGGGCGG-1	7.02856	7.02811	6.94637	6.95862	7.8981
CTCCCAATGAGTCGCG-1	15.6319	15.6318	15.4718	14.6299	15.0444
CTCCCTCCTTTCGATC-1	20.9031	20.9022	20.8626	21.07	21.1882
CTCCGCCCACATGAGG-1	5.05529	5.05533	5.05598	5.15692	6.17134
CTCCGGCCTAATATGC-1	7.42337	7.41975	7.19237	7.04383	7.68168
CTCCGGCTTGTAGACA-1	6.17023	6.17048	6.18333	6.18156	8.07386
CTCCTAAGTTATGTCT-1	5.98452	5.98313	5.86472	5.55309	6.43017
CTCCTAGTAATCGTGA-1	8.52273	8.52204	8.48325	8.33361	9.8517
CTCCTCCAGCTCACAC-1	6.90349	6.90193	6.81521	6.5628	7.51044
CTCCTTTACGCAAGTC-1	5.98634	5.98421	5.85276	5.66335	6.53324
CTCGAATGGAACGTAT-1	8.97422	8.97403	8.87876	8.21925	9.56161
CTCGAGACATACGATA-1	5.75428	5.75261	5.69217	5.77494	6.65437
CTCGAGGCAAGTTTCA-1	6.24013	6.23854	6.13679	5.87864	6.91315
CTCGAGGTCGAACAGT-1	5.46415	5.46237	5.30834	5.1938	6.0577
CTCGATATTTGCGAGC-1	8.36542	8.36574	8.38536	8.60463	10.3877
CTCGCACCTATATAGT-1	16.1267	16.1273	16.1664	15.7914	15.8433
CTCGCATTGCATAGCC-1	6.28889	6.2887	6.26041	6.23516	6.73528
CTCGCCGAATGTAGGG-1	14.0953	14.0897	13.8047	13.7834	14.3326
CTCGCTAGGTAAGCGA-1	11.2809	11.2825	11.3664	11.1123	12.6052
CTCGGGCATCGTCGGG-1	4.91537	4.91448	4.85356	4.75696	5.71131
CTCGGGTTCTCTGGCC-1	7.98803	7.98433	7.87992	7.36147	8.57312
CTCGGTACCACTGCTC-1	6.95186	6.95127	6.8309	6.85876	7.75759
CTCGGTCCGTAGCCTG-1	8.34986	8.34778	8.27567	7.77528	8.45157
CTCGGTTGTCGGCCCT-1	16.1563	16.1568	16.0368	14.8885	14.8988
CTCGTCGAGGGCTCAT-1	6.25757	6.25593	6.12647	5.97571	7.25985
CTCGTCTGTGCCTTCG-1	7.47902	7.47926	7.50252	7.05525	7.17449
CTCGTGGCACTGAAAG-1	8.80547	8.80332	8.70245	8.24857	9.41376
CTCGTTACGGCTACCA-1	7.42535	7.42261	7.17483	6.82136	7.40524
CTCGTTTCTAATGTTT-1	6.84881	6.84499	6.63216	6.27159	7.30075
CTCTAACACCGGCAGC-1	10.6898	10.6901	10.7359	10.6891	12.1055
CTCTAATGCATTGATC-1	6.01028	6.0088	5.89655	5.59907	6.4154
CTCTACACTGGCGATT-1	11.5223	11.5219	11.4839	11.1732	11.6228
CTCTACATCCTGCGTG-1	15.3475	15.3452	15.1599	14.5336	15.0553
CTCTAGCCCTCGGAAA-1	5.72934	5.72991	5.77446	5.98445	7.61197
CTCTATTTGGCTGCAG-1	17.764	17.7635	17.7447	17.6974	18.2808
CTCTCACAATCGATGA-1	6.63521	6.63484	6.53906	6.26507	6.56503
CTCTCGATGTGCGCCT-1	6.43814	6.43998	6.50646	6.60603	8.89394
CTCTCTAACTGCCTAG-1	19.0193	19.0167	18.8536	18.7961	19.1776
CTCTGCAGGCATTCTT-1	7.03399	7.03411	6.9838	6.63757	7.15376
CTCTGCGAAGCAAGCA-1	7.07614	7.07263	6.84959	6.61623	7.98716
CTCTGGACGCCTGGTG-1	9.88158	9.87699	9.67587	9.57488	10.5008
CTCTGTCCATGCACCA-1	6.66163	6.66313	6.70413	6.64922	7.33496
CTCTGTGCCTGCTATG-1	4.46817	4.46626	4.3492	4.33017	4.94132
CTCTGTTTGAGGATTC-1	10.4141	10.4129	10.3895	9.91575	10.9572
CTCTTCTATTGACTGG-1	18.0526	18.0386	17.2708	16.2136	16.2467
CTCTTCTGGAAGTTAG-1	5.75304	5.75225	5.71794	5.70762	6.43826
CTCTTGTCCCGCTTGG-1	13.6137	13.6138	13.6236	13.5606	15.3821
CTGAAAGAGATCCGAC-1	5.43584	5.43433	5.33454	5.29795	6.2069
CTGAATCCGAGACCTC-1	8.45894	8.45815	8.37522	8.35437	8.82426
CTGAATTTATTGCCAG-1	6.96696	6.96506	6.89867	6.73652	7.83265
CTGACTGCGCAGCTCG-1	4.79734	4.79706	4.8172	4.95143	6.54193
CTGAGAAAGTTCGGCG-1	19.378	19.3783	19.3951	19.3062	19.4925
CTGAGCAAGTAACAAG-1	7.70358	7.70364	7.60898	6.78845	7.44388
CTGATAGTGTATCTCA-1	6.37307	6.37146	6.33686	6.03642	6.89141
CTGATCCCTTTATGCA-1	4.745	4.74525	4.72773	4.75617	6.22698
CTGCAAATGGGCTCCA-1	6.7378	6.73786	6.78667	6.79149	8.51944
CTGCAAGCACGTTCCG-1	15.8912	15.8891	15.5819	14.9427	15.0327
CTGCACAACTACATAT-1	16.2879	16.2831	16.0414	15.901	16.0037
CTGCACCTAGTCCACA-1	8.13447	8.13443	8.14942	7.88832	9.00198
CTGCACCTGGAACCGC-1	18.7905	18.7903	18.7372	17.9669	17.6329
CTGCACTCCAGTACAG-1	11.9324	11.9307	11.8213	11.1731	11.9519
CTGCAGAGAATCAGAG-1	12.2294	12.2268	12.1082	11.3649	12.511
CTGCCAAGGTTGGAAG-1	18.6398	18.6352	18.2869	17.7002	17.8359
CTGCCATGCATCACAT-1	10.3718	10.3715	10.225	9.76191	10.7507
CTGCCTAGCCACCAAG-1	6.59474	6.59285	6.41181	6.02372	6.77856
CTGCCTTTAATACCTT-1	5.30664	5.30514	5.20842	4.94928	5.24298
CTGCCTTTCTAGTAAA-1	5.79924	5.79905	5.80878	5.82007	6.98547
CTGCGACCTCGCCGAA-1	21.1242	21.1243	21.1492	20.8167	20.0802
CTGCGATTTCGAGATT-1	8.29988	8.29733	8.06116	7.63311	8.26171
CTGCGGGTGAAATGTT-1	13.3193	13.3144	13.038	12.3041	13.1675
CTGCGGTAGTCACGTG-1	5.33894	5.33753	5.28314	5.28601	6.63733
CTGCGTTACGATATAA-1	7.27578	7.27562	7.16171	6.8893	7.76267
CTGCTCTGACGGCAAA-1	8.41571	8.41377	8.18962	7.74665	8.50177
CTGCTGAGGCCACGAA-1	19.394	19.3913	19.2062	19.245	18.8796
CTGCTTGGCGATAGCT-1	17.7897	17.7823	17.2674	16.5383	16.7233
CTGCTTTATGTCCGCG-1	5.73146	5.72926	5.60147	5.45025	6.55744
CTGGAAATGGATGCTT-1	6.79011	6.78852	6.76071	6.80912	7.5254
CTGGAAGACACGGTGG-1	9.64387	9.64203	9.46965	8.88046	9.79625
CTGGACGCAGTCCGGC-1	14.986	14.9879	15.1041	14.8804	15.442
CTGGATTTACACTTGA-1	11.2117	11.2115	11.2008	11.2123	12.4405
CTGGCATCCGAATGAG-1	18.0967	18.0927	17.8756	17.364	17.1102
CTGGCGACATAAGTCC-1	6.13603	6.13523	6.03055	5.69933	6.13124
CTGGCGCACAGGTCTG-1	5.01317	5.01251	4.96098	5.0148	5.66425
CTGGCGGGAATAAGTA-1	10.419	10.4145	10.1969	9.80567	11.3332
CTGGCTCCTGCGGGAT-1	6.05399	6.05279	6.01375	5.68876	5.98931
CTGGCTGATTCATCCT-1	9.5431	9.54166	9.40036	9.00096	10.0365
CTGGCTGCTAACGTAA-1	8.90991	8.90809	8.75142	8.50702	9.64867
CTGGCTGGTTGTCAGT-1	15.3157	15.3136	15.1945	15.1799	16.4783
CTGGGATAAATAATGG-1	8.54927	8.54903	8.36745	7.65436	8.50065
CTGGGATACGCTACCC-1	14.5728	14.5718	14.2902	13.5714	13.8107
CTGGGATCGCCCAGAT-1	4.91366	4.91518	5.00531	5.21057	7.14239
CTGGGCCTGCTATATC-1	5.74489	5.74292	5.60143	5.43769	5.90496
CTGGGCGGCCAAATGT-1	5.1387	5.1386	5.13105	4.92679	5.52809
CTGGGCTATCCTTTGG-1	7.60489	7.60049	7.40463	6.9918	7.46282
CTGGGTAGGCAGTTAA-1	7.74157	7.74223	7.73199	7.35182	8.22457
CTGGGTTGAGTTAAAG-1	10.453	10.4534	10.4635	10.2045	11.6635
CTGGTAAAGTGTGGGC-1	6.51673	6.51566	6.3699	6.00038	7.17728
CTGGTAACACATAGAA-1	4.62488	4.62545	4.70539	4.97688	6.47455
CTGGTAACGAGCTCTT-1	11.4515	11.4488	11.3312	10.4169	11.462
CTGGTCATTCCAATCC-1	6.21193	6.21152	6.13137	5.95076	6.73552
CTGGTCCTAACTTGGC-1	16.5971	16.591	16.1927	16.1471	16.1559
CTGGTGAATGGGCCTA-1	7.42033	7.419	7.27649	7.05108	7.75504
CTGGTTCAACGCATCA-1	7.36722	7.3656	7.11571	6.66392	7.16468
CTGGTTTCGAGCAAGA-1	6.2623	6.26122	6.20415	6.05627	6.72997
CTGTACTTCTTAGCAT-1	6.74859	6.74762	6.70528	6.67284	7.51142
CTGTAGCCATCTCACT-1	21.1868	21.1813	20.973	21.1324	20.9756
CTGTAGTGAGGATCGA-1	7.16594	7.16463	7.05873	6.63689	8.0382
CTGTATGGTGTAGAAA-1	7.14601	7.14482	7.12443	6.85964	7.81319
CTGTCAAATGGCTCGG-1	7.12438	7.12485	7.16706	6.85845	7.71152
CTGTCACGCCAGGCGC-1	5.13206	5.13088	5.02	4.82873	5.72656
CTGTGCAGGGTAGGTC-1	6.85333	6.85304	6.85018	7.00182	8.54385
CTGTGGTCGGGAGATA-1	9.61591	9.61321	9.42626	9.01898	9.54128
CTGTTACCCAATCTAG-1	9.97861	9.97764	9.85065	9.48421	10.9816
CTGTTCACTGCCTGTG-1	6.78078	6.77716	6.53788	6.31326	7.19642
CTGTTCATCTCACGGG-1	6.90132	6.8978	6.6936	6.43239	7.06679
CTGTTGTTCAGTCGTA-1	10.663	10.6606	10.5185	9.84668	9.86577
CTTAACTTCGAAGTAC-1	5.98724	5.9868	5.88895	5.66861	6.36991
CTTAATCGACTTAGTA-1	7.88751	7.88691	7.82651	7.53163	8.15407
CTTACACGGTATTCCA-1	12.1738	12.1706	11.9302	11.3611	12.2139
CTTACACTGGGAAATA-1	16.4408	16.4444	16.6903	16.2399	16.3539
CTTACATAGATTTCTT-1	9.63852	9.63892	9.63523	9.25683	8.82973
CTTAGATGTTTCATCC-1	13.1494	13.1488	13.1924	13.4962	14.0642
CTTAGCCTTCCACATG-1	18.3917	18.3939	18.4876	17.6061	17.0985
CTTAGGTATAGACCAG-1	5.82798	5.82886	5.83938	5.84392	7.80598
CTTAGTAGGCCTACAG-1	4.85233	4.85244	4.89723	5.0147	6.62651
CTTAGTGTAGTAGCAT-1	8.0709	8.0712	8.09232	7.8249	9.40954
CTTAGTTGAGGAATCG-1	5.25579	5.25448	5.18912	5.00742	5.51687
CTTATGCGCTCAGGGC-1	4.65892	4.65853	4.58761	4.46895	4.75424
CTTATGTTGACTACCA-1	8.4185	8.4171	8.343	7.87187	9.13475
CTTCAACTCCACTTGG-1	9.30822	9.30515	9.14682	9.2215	9.82773
CTTCACGCCCTGGTAC-1	6.67629	6.67411	6.5854	6.35528	6.98253
CTTCAGTGGTCGCCTA-1	12.7825	12.7844	12.8561	12.5069	13.3406
CTTCAGTTGGACAACG-1	4.84303	4.84367	4.9198	4.99024	6.67966
CTTCATAGCTCAAGAA-1	7.01542	7.01302	6.88963	6.55767	7.55225
CTTCATCACCAGGGCT-1	6.3775	6.37721	6.31462	6.27159	7.3863
CTTCATTGTCAGTGGA-1	17.0887	17.0858	17.0643	17.195	17.2263
CTTCCGCTCCGTGAAG-1	18.8372	18.8382	18.9797	19.283	19.186
CTTCGATTGCGCAAGC-1	8.36277	8.35767	8.04383	7.74851	8.57484
CTTCGGCCAATTGTTT-1	17.6637	17.6639	17.7002	17.3862	17.5718
CTTCGTAGATAGGTGA-1	4.23407	4.23388	4.23693	4.21019	5.03308
CTTCGTGCCCGCATCG-1	3.82471	3.82513	3.88435	4.04004	5.69514
CTTCTATGTTGAAGTA-1	8.57841	8.57598	8.47996	8.32264	9.38234
CTTCTATTAATGCTAG-1	18.3676	18.3691	18.0766	17.393	17.553
CTTCTGGGCGTACCTA-1	8.97482	8.97335	8.91361	8.55305	9.23238
CTTCTTACGTCGTATA-1	7.20977	7.20907	7.11124	6.98291	7.96614
CTTGACCCGAAAGATA-1	6.10705	6.10682	5.93725	5.55604	6.21881
CTTGAGGTTATCCCGA-1	8.45619	8.45201	8.12886	7.39323	9.03838
CTTGAGTTAGGGTAAT-1	5.78033	5.7794	5.70107	5.51296	6.40455
[truncated: 2,040 more rows]
