# Supplementary material for: Spatial transcriptomics deconvolution at single-cell resolution using Redeconve
Source: Nat Commun. 2023 Dec 1;14:7930. doi: 10.1038/s41467-023-43600-9 (PMC10692090; doi:10.1038/s41467-023-43600-9)
Supplement: Supplementary file 4 — Source Data [file 41467_2023_43600_MOESM4_ESM.zip › Source Data Figure S35a.csv]

	perp	abd	V1	counts
X10x10	20.4838239817729	0.0126014613286136	duct epthelium	30
X10x13	8.64903103094405	0.00375665306819894	duct epthelium	15
X10x14	10.979359798299	0.00266188094101613	duct epthelium	22
X10x15	17.1260103924023	0.00168124771421588	duct epthelium	27
X10x16	9.11728071242274	0.00161423715241494	duct epthelium	19
X10x17	22.0258514097718	0.00235417844913321	duct epthelium	29
X10x19	15.8990798397463	0.00771787514034024	duct epthelium	31
X10x20	18.7670957848399	0.00486914233067502	duct epthelium	31
X10x24	22.1302334594504	0.00542989632824837	duct epthelium	38
X10x25	22.295260028574	0.00288820993793889	duct epthelium	33
X10x26	13.1129485909851	0.00321952223062473	duct epthelium	21
X10x27	10.0149985994	0.00264118686475033	duct epthelium	14
X10x28	8.09176727969796	0.00416797484607216	duct epthelium	12
X10x29	20.0953702314447	0.000598075382904878	stroma	27
X10x30	9.18168650788185	0.00143663130991542	duct epthelium	14
X10x31	8.23894772177638	0.000696007150284695	stroma	13
X10x32	10.7405024054698	0.000389324694804805	stroma	16
X10x33	13.5117791263955	0.000830361269031625	stroma	18
X11x11	15.5239774140135	0.0055104566874181	duct epthelium	27
X11x13	9.88413763128684	0.00179623088581308	duct epthelium	20
X11x14	18.2127031809051	0.00182201355835364	duct epthelium	31
X11x15	18.5218116945659	0.00137213889896372	duct epthelium	26
X11x16	14.7095861375489	0.00122568665608335	duct epthelium	24
X11x17	13.6315519699212	0.00257954219280522	duct epthelium	20
X11x19	9.71161359260722	0.00679161241105796	duct epthelium	13
X11x21	13.2158115859273	0.0057567092026035	duct epthelium	22
X11x22	13.2607935871402	0.004025670756151	duct epthelium	28
X11x23	19.477709657486	0.00418179396825558	duct epthelium	31
X11x24	20.2884689679094	0.00223460420173517	duct epthelium	28
X11x25	23.3239752917464	0.00113852603686897	duct epthelium	33
X11x26	15.003644465339	0.00108543366536148	duct epthelium	22
X11x27	13.0581678538823	0.00177130956787539	duct epthelium	18
X11x28	10.4253942188338	0.00299054502446448	duct epthelium	15
X11x29	10.3033149748748	0.0029964317880195	duct epthelium	15
X11x30	14.5991808111112	0.00184278770750924	duct epthelium	24
X11x31	12.2891509015001	0.00192287501636946	duct epthelium	18
X11x32	13.5236600498624	0.00116777125743119	duct epthelium	22
X11x33	17.8659034433346	0.00284574418890474	cancer	26
X11x34	16.7170936433764	0.00707492213231006	cancer	28
X12x13	15.6995749925167	0.000673413420206424	stroma	21
X12x14	16.4019523415131	0.000971889566181073	stroma	23
X12x15	14.45821365319	0.00159254965031055	pancreatic	23
X12x16	16.2957826732822	0.0016704101289478	pancreatic	27
X12x17	16.9016906651115	0.00265261226624165	duct epthelium	27
X12x19	11.4729346779339	0.00443713540841992	duct epthelium	22
X12x20	11.2817273593511	0.00360313004341376	duct epthelium	16
X12x21	13.3746698436542	0.0090793978005868	duct epthelium	19
X12x22	14.8330731895227	0.00273557057422156	duct epthelium	23
X12x23	18.2764199176106	0.00339137397664205	duct epthelium	29
X12x24	13.8881467519554	0.001382178426657	duct epthelium	24
X12x25	15.9754759258489	0.00120704104326841	duct epthelium	26
X12x26	17.1544057371448	0.00116581423781727	duct epthelium	25
X12x27	12.6957714220831	0.00114375416351079	duct epthelium	20
X12x28	9.76162092381891	0.00257027584212891	duct epthelium	15
X12x29	10.9390325944775	0.00126514303782468	duct epthelium	18
X12x30	16.4834806672225	0.000549152917147739	stroma	27
X12x31	8.58911258775592	0.000550298204183511	stroma	12
X12x32	25.4338328257219	0.00109221937077111	duct epthelium	36
X12x33	11.0707116601699	0.00176087342956043	duct epthelium	20
X12x34	16.4905476814838	0.00529559777225835	cancer	30
X13x13	14.3661032151537	0.00589890700483194	pancreatic	24
X13x14	19.7792244836232	0.00462207910286	pancreatic	27
X13x15	24.8044088047609	0.00639418673606396	pancreatic	39
X13x16	8.39158277654298	0.00837518467935461	pancreatic	17
X13x17	9.86378157316905	0.00668168375770082	pancreatic	20
X13x19	9.72090432603703	0.0022855391808843	duct epthelium	15
X13x20	9.48645901445711	0.00160625798969445	duct epthelium	18
X13x21	10.3172379929721	0.00261925766136006	duct epthelium	21
X13x22	12.6808578594689	0.00254512684541788	duct epthelium	17
X13x23	18.7134731268076	0.00258019309714283	cancer	28
X13x24	18.0413674194319	0.00170092809205559	duct epthelium	27
X13x25	12.2979965397061	0.00121478683608234	stroma	20
X13x26	11.776226585617	0.000553250491922692	stroma	18
X13x27	13.3379942525801	0.000530294952158308	stroma	18
X13x28	11.4789911265803	0.000541286820984466	stroma	19
X13x29	13.0208754066013	0.00062632353534819	stroma	18
X13x30	13.5956506401174	0.00120548206689806	stroma	20
X13x31	9.99503033229404	0.00234636949615865	cancer	20
X13x32	16.4171871834752	0.00102407409678373	duct epthelium	25
X13x33	13.2534404036946	0.00130581642423329	cancer	25
X13x34	12.226891504121	0.00205014853987678	duct epthelium	21
X14x13	13.9163734844861	0.0173793890844333	pancreatic	23
X14x14	18.975003483541	0.0132456020618114	pancreatic	28
X14x15	10.9659570088645	0.0179271248848547	pancreatic	18
X14x16	8.05587721557156	0.0209653405404561	pancreatic	17
X14x17	17.5547543020486	0.014486474905448	pancreatic	29
X14x18	12.6000540299558	0.0108448948091966	pancreatic	27
X14x19	16.8825323630169	0.00149357337310911	duct epthelium	29
X14x20	17.4962783597885	0.000893867041287759	stroma	25
X14x21	10.050649372967	0.00152035849865537	duct epthelium	19
X14x22	10.6997125303038	0.00145122215398272	duct epthelium	18
X14x23	18.8465330443817	0.00229730897303612	duct epthelium	26
X14x24	21.878889393603	0.00172048524736273	duct epthelium	32
X14x25	7.92928644192629	0.00298280957362582	pancreatic	14
X14x26	16.5784104224228	0.000731719039407222	stroma	25
X14x27	12.6363061697616	0.000512896173621965	stroma	19
X14x28	11.7461478906322	0.00300712405062067	cancer	21
X14x29	10.4699378010421	0.00296976490945162	cancer	16
X14x30	10.0337967034464	0.00187170213850284	cancer	16
X14x31	9.2325078993282	0.00335688261725382	cancer	14
X14x32	10.4339987858446	0.000703660152879398	stroma	14
X14x33	11.7977523176935	0.000870565375012171	stroma	17
X14x34	15.8386537857453	0.000673338428366223	stroma	30
X15x13	16.0754437751838	0.0121584457010838	pancreatic	26
X15x14	16.6863046970622	0.0116083968114947	pancreatic	30
X15x15	21.1763954567071	0.0250540423865925	pancreatic	30
X15x16	20.8227568331837	0.0255768694080642	pancreatic	32
X15x17	11.2747595185733	0.0146372940594627	pancreatic	18
X15x18	11.0786346851639	0.0060194849045859	pancreatic	20
X15x19	14.5647135373167	0.0011471161940666	duct epthelium	21
X15x20	10.8050762779816	0.00116277912962156	stroma	17
X15x21	8.33430719629165	0.000746970544671363	stroma	19
X15x22	15.1653553463696	0.0013850936504516	duct epthelium	22
X15x23	18.0051988491502	0.00127957728008842	duct epthelium	29
X15x24	9.14255978579373	0.00159035226050495	pancreatic	26
X15x25	12.8441121575105	0.00198335167581957	pancreatic	19
X15x26	14.2232186667946	0.0006921103166447	stroma	25
X15x27	10.9083456280768	0.00083710963587657	stroma	20
X15x28	12.7979490734863	0.00104566068708208	stroma	20
X15x29	14.9720434597492	0.00181699144321756	cancer	20
X15x30	7.74191983045615	0.00334838813269728	cancer	15
X15x31	10.3079589947227	0.00117553130702925	stroma	19
X15x32	8.41044363222393	0.00703305683361719	cancer	19
X15x33	6.14309404912118	0.00142998580371392	cancer	11
X15x34	9.402901801701	0.000205631335340681	stroma	13
X16x13	9.03442709233221	0.0325962806662525	pancreatic	20
X16x14	13.5089441369901	0.0433307578061341	pancreatic	23
X16x15	11.928069024096	0.0162796656381464	pancreatic	24
X16x16	11.0468742178125	0.0166608669623329	pancreatic	23
X16x17	9.01875210519253	0.031920046097122	pancreatic	15
X16x18	18.5395389119788	0.00776980018302146	pancreatic	28
X16x19	12.6044687868952	0.000637554325713274	stroma	19
X16x20	16.8623732914093	0.000646698090789709	stroma	21
X16x21	12.2428504779567	0.00052279598860167	stroma	16
X16x22	13.1976813626255	0.0010175490720968	duct epthelium	21
X16x23	12.7592904198227	0.000626855671305407	stroma	17
X16x24	14.8008417758991	0.000936610562088354	stroma	22
X16x25	15.2327052489435	0.000856544455065735	stroma	24
X16x26	9.43073240333476	0.000545946348192371	stroma	14
X16x27	13.5059687164454	0.000931921239465418	stroma	18
X16x28	9.30931438524533	0.000387205538116466	stroma	16
X16x30	14.1342571438501	0.00205939424843116	cancer	23
X16x31	12.4680228324614	0.00297276905293947	cancer	24
X16x32	15.4965301162186	0.00189807892986959	cancer	24
X16x33	13.1505371494922	0.00208903824190323	cancer	22
X16x34	5.92931786824428	0.000824719879651081	stroma	12
X17x13	14.214536140554	0.0168544056956092	pancreatic	25
X17x14	15.9872767199409	0.0140628748995581	pancreatic	24
X17x15	12.5851254304105	0.0166112493753107	pancreatic	20
X17x16	8.70188253971364	0.00942305754999871	pancreatic	18
X17x17	9.40269002867398	0.0119987795127954	pancreatic	15
X17x18	7.47453217318179	0.0134616574737191	pancreatic	18
X17x19	18.3573189022329	0.00127952332433402	pancreatic	29
X17x20	10.3019357615867	0.000798292372261694	stroma	17
X17x21	8.54575038572155	0.000807918629378742	stroma	14
X17x22	12.8779739009525	0.00110000943920303	duct epthelium	19
X17x23	9.62884341632808	0.000552294071208279	stroma	14
X17x24	15.5038454611264	0.000755087524807632	stroma	25
X17x25	12.7437917299943	0.000788174312807395	stroma	20
X17x26	13.4149976592126	0.00134980278730172	duct epthelium	18
X17x28	16.4354476234778	0.000346062828656158	stroma	26
X17x29	7.38244216527279	0.000759040723485542	stroma	11
X17x30	9.06067854504884	0.00106270365887878	stroma	23
X17x31	12.400307142195	0.0019030909013196	cancer	19
X17x32	8.06220376068304	0.00313672130665493	cancer	17
X17x33	8.04762267667662	0.00168133335531851	cancer	16
X17x34	14.4442079983754	0.00519043422993759	cancer	22
X18x13	19.5464591313039	0.0134112010653805	pancreatic	28
X18x14	8.82590799596744	0.00497991416444437	pancreatic	14
X18x15	9.55697212208783	0.00665016017970799	pancreatic	18
X18x16	8.76057301897474	0.00345051006033986	pancreatic	18
X18x17	15.65695929874	0.00375214762600206	pancreatic	24
X18x18	11.623310544262	0.00163677398964327	pancreatic	16
X18x19	19.1902587237628	0.000996133819059321	pancreatic	26
X18x20	16.1919085683936	0.000664181528054371	stroma	24
X18x21	10.6839363167675	0.000429443332894738	stroma	15
X18x22	16.4319490152471	0.000492155056088781	stroma	21
X18x23	11.3597627905115	0.000678115869208897	stroma	17
X18x24	12.394283880254	0.000856532539135526	stroma	16
X18x25	4.77546672803442	0.00042266899660137	stroma	10
X18x26	14.6934696247471	0.00101343659546743	stroma	25
X18x28	20.4858490965873	0.00124487987037516	duct epthelium	30
X18x29	9.3219246023954	0.000408625763553188	stroma	16
X18x30	13.2401782058559	0.00177018623284511	cancer	28
X18x31	6.00549421389819	0.00111162754840061	stroma	13
X18x32	13.4382182531805	0.00740640590158374	cancer	23
X18x33	13.5866169845783	0.00703829083283049	cancer	20
X18x34	14.8728402273531	0.00493195698557504	cancer	24
X19x13	18.824786258999	0.00508600761006372	pancreatic	28
X19x14	10.5195794332547	0.00338766654214678	pancreatic	22
X19x15	11.5667585493556	0.00369180613004907	pancreatic	18
X19x17	8.00062243107293	0.00158134496398403	pancreatic	12
X19x18	7.88822371418143	0.000783636336091799	pancreatic	15
X19x19	13.7134168688788	0.00075480364991455	pancreatic	19
X19x20	9.48216907689786	0.000801001138459051	stroma	15
X19x21	12.4000635640383	0.000534128971389511	stroma	17
X19x22	8.95165747330581	0.000493930872646488	stroma	16
X19x23	16.1022500035797	0.000275712891386235	stroma	23
X19x24	16.4290485276502	0.000511326242874055	stroma	20
X19x25	11.3224141067085	0.000682650072777568	stroma	17
X19x26	14.5286320556642	0.000536355215951198	stroma	22
X19x27	12.4736069243744	0.000361238687761165	stroma	18
X19x28	9.08290283584321	0.000372261746826714	stroma	15
X19x29	8.79124707158097	0.000456093720958631	stroma	14
X19x30	15.3720902841509	0.000557200287941277	stroma	23
X19x31	11.2624114108697	0.00196772209153252	cancer	22
X19x32	10.623311703359	0.00209003387843769	cancer	15
X19x33	13.4833001432938	0.00320015681529153	cancer	19
X19x34	7.75877450888182	0.00418040380442423	cancer	14
X20x13	10.2732480654567	0.00407799688435957	pancreatic	23
X20x14	10.8296354857975	0.00203934683769127	pancreatic	17
X20x15	12.9200133630453	0.00174962371604123	pancreatic	20
X20x16	13.6423685986923	0.00127416649091815	pancreatic	23
X20x17	12.7141655332673	0.00133652780767014	pancreatic	17
X20x18	14.368951164793	0.000933916826391368	pancreatic	22
X20x19	10.9743348920456	0.000528243040324889	stroma	19
X20x20	12.1089486944741	0.000689748047607642	stroma	18
X20x21	13.0224150031834	0.00051209290184205	stroma	21
X20x22	7.7498804956941	0.000613663097806756	stroma	13
X20x23	13.1725946470567	0.000542919780337579	stroma	21
X20x24	14.0136119627896	0.000573405859139091	stroma	20
X20x25	9.45362685611646	0.000628118099722799	stroma	16
X20x26	8.71117943216527	0.000297931712688473	stroma	13
X20x27	7.30391009854583	0.000308993985067334	stroma	10
X20x28	11.9953445482071	0.00117104497273554	stroma	15
X20x29	13.1365898891207	0.00235423511817129	cancer	23
X20x30	15.0926821594396	0.00321239660138689	cancer	25
X20x31	11.1123075516683	0.00158935382621474	cancer	19
X20x32	10.8921651623748	0.00518640588799154	cancer	19
X20x33	11.5119700911337	0.00289371855651717	cancer	18
X20x34	14.9109222155074	0.00293510785364125	cancer	22
X21x14	9.83273901179626	0.00107061038237831	pancreatic	16
X21x15	10.8770572006262	0.00142755037544769	pancreatic	20
X21x16	13.5336682313006	0.000954813576791269	pancreatic	20
X21x17	11.461538040974	0.000695361976622333	pancreatic	20
X21x18	7.88414026679657	0.000709230293987926	pancreatic	12
X21x19	15.4761106836232	0.00036755752889152	stroma	20
X21x20	15.6912402013529	0.000760387264418778	stroma	21
X21x21	14.8727648464465	0.000966568502086506	stroma	25
X21x22	14.3218121489198	0.000480506371276134	stroma	24
X21x23	9.76525659454882	0.0008106056044251	stroma	16
X21x24	10.2671099213103	0.000325167250704804	stroma	16
X21x25	16.864135140928	0.000402698918645211	stroma	23
X21x26	10.4142798887696	0.000456101110208593	stroma	18
X21x27	5.68584916488098	0.000147096161985476	stroma	9
X21x28	14.8827064557923	0.00245394116231475	cancer	21
X21x29	10.1615788506134	0.00439213864872757	cancer	17
X21x30	12.5766315276811	0.00443795246807737	cancer	21
X21x31	11.8497419423736	0.0029207913672242	cancer	18
X21x32	7.63632649080427	0.0039382650705131	cancer	14
X21x33	7.22492776408122	0.0017650100418996	cancer	15
X22x14	12.2555574259559	0.00118555255005057	pancreatic	20
X22x15	13.3321882157768	0.000657696413367979	pancreatic	20
X22x16	9.15244142527603	0.00077348489693809	pancreatic	18
X22x17	12.4792321207042	0.000768126073442483	pancreatic	21
X22x18	5.52576581037622	0.000470189270493073	stroma	13
X22x19	9.52095814140982	0.000379285422057896	stroma	15
X22x20	10.8182432858934	0.000492660745950052	stroma	19
X22x21	11.4475738478383	0.000694933041843223	stroma	18
X22x23	9.25590442384685	0.000362106043500962	stroma	15
X22x24	10.0852217357123	0.000384014726251837	stroma	19
X22x25	10.2776039157403	0.000319296317730399	stroma	15
X22x26	10.8777982037749	0.000394688449689726	stroma	17
X22x27	8.59274755978481	0.000496114658199829	stroma	14
X22x28	13.017369819699	0.00175943667652025	cancer	17
X22x29	10.2781222992428	0.00319452958893104	cancer	21
X22x30	13.7632661833843	0.00303884291244564	cancer	24
X22x31	11.542310729746	0.00265827404835091	cancer	20
X22x32	16.2068554766862	0.00399616901088952	cancer	27
X22x33	13.1727654709799	0.00173191934252299	cancer	23
X23x15	10.2274391790213	0.00065512606016368	pancreatic	16
X23x16	8.62911846616421	0.000517295363134746	stroma	12
X23x17	10.3733377034165	0.000533921738052603	pancreatic	16
X23x18	15.1148709114874	0.000458916349234144	stroma	19
X23x19	17.0774760393358	0.000860021475657604	stroma	24
X23x20	15.542306778389	0.000575580174269992	stroma	20
X23x21	12.4874305100309	0.0012316745516493	duct epthelium	19
X23x22	9.43604491883693	0.000628260305404616	stroma	19
X23x23	12.649874889815	0.000367427642506672	stroma	17
X23x24	8.58771593773628	0.000399767393512384	stroma	13
X23x25	10.1775517182809	0.000640391155080069	stroma	16
X23x26	8.62665231643328	0.000474574057218674	stroma	17
X23x27	10.9573165203854	0.0027194912930218	cancer	18
X23x28	15.7446175413608	0.00172502292591849	cancer	25
X23x29	15.8636654264861	0.00355197973648526	cancer	29
X23x30	10.7605299167672	0.00300464846991983	cancer	18
X23x31	12.2839440658323	0.00395106506474978	cancer	18
X23x32	17.0222254344329	0.00258240483399015	cancer	25
X24x16	7.456010345087	0.000715196484900679	stroma	14
X24x17	12.7091781649539	0.000582734331364492	stroma	16
X24x18	14.1808051816248	0.000879989524978173	stroma	23
X24x19	15.2224683601169	0.000865117834297071	stroma	22
X24x20	10.7959712760483	0.000493020183479676	stroma	18
X24x21	10.7875995331816	0.000363686954885288	stroma	16
X24x22	6.89801985440915	0.000554635003698143	stroma	14
X24x23	8.2049375407767	0.000572898032572791	stroma	16
X24x24	11.8164094785867	0.000562161861922653	stroma	17
X24x25	7.51866018787088	0.000230226455159223	stroma	10
X24x26	14.7878768468624	0.00120501579759651	stroma	23
X24x27	9.47863202642912	0.00573814039143017	cancer	24
X24x28	18.9821058123447	0.00452468772643736	cancer	31
X24x29	10.9439133446031	0.0017146502490868	cancer	21
X24x30	9.80435062662528	0.00203916004953221	cancer	17
X24x31	11.6434980310305	0.00428302836710574	cancer	20
X24x32	12.407288817315	0.00648535844132045	cancer	22
X25x17	12.3235329028438	0.000399050727491095	stroma	20
X25x18	9.77591610917385	0.000590377788748104	stroma	17
X25x19	9.36300911934771	0.000564080853526308	stroma	18
X25x20	13.6299875726051	0.000458786197135218	stroma	21
X25x21	16.9382893571537	0.000634054390819671	stroma	23
X25x22	10.017188089774	0.00157754246762059	cancer	14
X25x23	11.2392564358673	0.00185744855523907	cancer	20
X25x24	15.5983924294694	0.000921540706425461	stroma	25
X25x25	7.83723537180826	0.000874781662872053	stroma	14
X25x26	10.4483504316728	0.00160137517061446	cancer	16
X25x27	13.3948240183473	0.00304775046303649	cancer	21
X25x28	15.1661225005015	0.00286572466859334	cancer	24
X25x29	16.2668013724034	0.00214261559377192	cancer	26
X25x30	13.7233851750452	0.00279779867787086	cancer	27
X25x31	6.31173896334633	0.0064762290614032	cancer	11
X25x32	9.37710079359137	0.0154158816887196	cancer	18
X26x17	12.0956070242175	0.00030631466948248	stroma	21
X26x18	17.7219187573937	0.000759124520530547	stroma	24
X26x19	12.709729049722	0.000548997756599333	stroma	20
X26x20	14.7981846585075	0.000559328240599399	stroma	21
X26x21	11.4088933534539	0.000580242783792905	stroma	18
X26x22	10.3440740436372	0.00265511925643354	cancer	18
X26x23	9.12770364503264	0.00579605614067782	cancer	15
X26x24	13.4346817763278	0.00464337396857611	cancer	22
X26x25	12.6799601573303	0.00233562216370713	cancer	23
X26x26	13.7030119852711	0.00167432736519175	cancer	20
X26x27	11.5920242267201	0.00542622569213343	cancer	21
X26x28	10.3070240853728	0.00378880727020488	cancer	17
X26x29	12.4417593331802	0.0025544783964086	cancer	19
X26x30	11.6865490465521	0.00320859955410468	cancer	20
X26x31	9.79714158397157	0.00375913441791609	cancer	17
X27x18	16.9781740368641	0.0005579369411522	stroma	22
X27x19	13.1171487094084	0.000406982996968502	stroma	20
X27x20	10.1544341575843	0.000800759556879679	stroma	15
X27x21	10.311585508473	0.0064107010046107	cancer	18
X27x22	8.76799459971257	0.0114784057380255	cancer	14
X27x23	11.2350386811098	0.00537474708177792	cancer	18
X27x25	12.2888283393666	0.00298086081515581	cancer	21
X27x26	9.91925381862855	0.00244508605791062	cancer	19
X27x27	5.57826938641903	0.00339663585111717	cancer	13
X27x28	7.7965342590583	0.00632798473105296	cancer	16
X28x18	15.4700676572917	0.000764700305593433	stroma	21
X28x19	13.4408312760178	0.00118005488311687	stroma	22
X28x20	7.82101702696608	0.000825085664133384	stroma	17
X28x21	13.5562067397492	0.0104440918945772	cancer	21
X28x22	10.054256990465	0.0102252056377025	cancer	19
X28x23	14.0212142883305	0.0023877930903761	cancer	21
X28x25	13.4435346656158	0.0023270114081924	cancer	21
X28x26	6.58289053896147	0.00493660604225374	cancer	12
X29x19	11.1697989126503	0.0035548351586995	cancer	19
X29x20	10.0519181228547	0.00220572582422661	cancer	19
X29x21	7.92623718856012	0.0037658286127879	cancer	15
X29x22	8.59188300483662	0.00484042124897717	cancer	14
X29x23	9.9157448754154	0.00243968817361457	cancer	16
X2x14	19.6491361962485	0.000906578626750267	stroma	31
X2x15	12.9484221207246	0.000591827765167733	stroma	25
X2x16	18.8957010539298	0.00196057383214966	duct epthelium	36
X2x17	20.4989607704961	0.00798395543140357	duct epthelium	32
X2x18	23.0075963528183	0.00309337472082488	duct epthelium	32
X30x20	12.5956059432407	0.00161335778846905	cancer	22
X30x21	8.65620720908807	0.00151051734967031	cancer	17
X30x22	11.6531662547068	0.00622437872286608	cancer	22
X3x13	12.7765543852962	0.000753716398673581	stroma	20
X3x14	24.883666600371	0.0012667877758412	duct epthelium	37
X3x15	6.7297833557025	0.000379156790007061	stroma	9
X3x16	19.9829971636429	0.00120670900518676	duct epthelium	28
X3x17	23.20887948198	0.00251889688163332	duct epthelium	33
X3x18	10.5813722777859	0.0153119261760177	duct epthelium	16
X4x10	12.9446347298779	0.000813550343554221	stroma	17
X4x11	10.9544792300144	0.00175454533286385	duct epthelium	26
X4x13	16.1266935435101	0.000527128886294177	stroma	26
X4x14	11.6304040922275	0.000477614890791069	stroma	20
X4x15	8.71284156064239	0.000887131894658732	stroma	14
X4x16	25.2478188488942	0.0011076236960839	duct epthelium	34
X4x17	19.260751393366	0.00405464407748741	duct epthelium	28
X4x8	19.4088703642348	0.00445154283069516	pancreatic	27
X4x9	19.3624026007562	0.0100087241171192	duct epthelium	29
X5x10	13.1688704299762	0.00495071132885543	duct epthelium	20
X5x11	7.4931047311971	0.00184060159791469	duct epthelium	12
X5x13	18.30334501343	0.000565453566933982	stroma	28
X5x14	17.4174890632216	0.00107475559534646	stroma	29
X5x15	17.752415908006	0.000827336933848586	stroma	27
X5x16	17.0309806868723	0.00143187556746891	duct epthelium	30
X5x17	5.24657804519922	0.000581188283446035	stroma	11
X5x8	19.2169717794349	0.0210590770088265	pancreatic	29
X5x9	18.1811201892176	0.00825171087276842	duct epthelium	26
X6x10	16.3053359222756	0.00663260328971435	duct epthelium	26
X6x11	15.6873383636517	0.00248889022691237	duct epthelium	25
X6x13	17.1796076415963	0.00103287448834934	stroma	26
X6x14	10.7837968860766	0.000969269639517162	stroma	16
X6x15	26.3210886688474	0.00138478335317554	duct epthelium	37
X6x16	14.2848487659125	0.00265180723766391	duct epthelium	23
X6x31	14.3291710607771	0.0142763199680445	duct epthelium	23
X6x32	18.7282543756581	0.00616968398456944	duct epthelium	28
X6x33	18.6804318455977	0.00427723536241896	duct epthelium	28
X6x9	18.2984931959986	0.00556960561040793	duct epthelium	28
X7x10	12.4656719142461	0.00275464586927165	duct epthelium	28
X7x11	9.09691176043686	0.00384678531984494	duct epthelium	16
X7x13	18.954378192274	0.00159924203037314	duct epthelium	30
X7x14	15.8950844459628	0.0016343874332643	duct epthelium	25
X7x31	19.241540582647	0.0026665101415895	duct epthelium	34
X7x32	20.696955604231	0.00215634637994059	duct epthelium	32
X7x33	17.3112983120823	0.00247176047326238	duct epthelium	28
X8x10	15.4221177633314	0.00146879705238473	duct epthelium	28
X8x11	16.1071047109444	0.00184276332231323	duct epthelium	25
X8x13	13.8846116213037	0.00257595701172007	duct epthelium	23
X8x14	8.64040419151298	0.00105422246109592	stroma	15
X8x31	15.5167154006319	0.000738698710641843	stroma	21
X8x32	11.216953300121	0.00236671102489768	duct epthelium	19
X8x33	10.339155854743	0.00236816364384376	cancer	21
X9x10	4.64552082595837	0.00184726965584049	stroma	10
X9x11	13.9947536125986	0.00328503482316716	duct epthelium	26
X9x13	12.699209399783	0.00639065618802735	duct epthelium	22
X9x16	6.13695652606013	0.00133159354438325	duct epthelium	12
X9x17	11.6705694267686	0.00267383321771802	duct epthelium	18
X9x18	13.8457577120983	0.00270952314779656	duct epthelium	24
X9x26	14.6107896913633	0.00500723436664901	duct epthelium	24
X9x27	9.901228738929	0.00244627910033588	duct epthelium	17
X9x29	14.0139966564688	0.00192526146043217	duct epthelium	24
X9x30	12.304705085766	0.000734512098708944	stroma	28
X9x31	8.02274539410141	0.000535451641982901	stroma	15
X9x32	10.325243390405	0.000303228848481121	stroma	16
X9x33	7.26045123213809	0.000209308075701898	stroma	12
