# Supplementary material for: Spatial transcriptomics deconvolution at single-cell resolution using Redeconve
Source: Nat Commun. 2023 Dec 1;14:7930. doi: 10.1038/s41467-023-43600-9 (PMC10692090; doi:10.1038/s41467-023-43600-9)
Supplement: Supplementary file 4 — Source Data [file 41467_2023_43600_MOESM4_ESM.zip › Source Data Figure S35b.csv]

	perplexity	abundance	clusters	counts
AAACAAGTATCTCCCA.1	7.56006348523776	0.023769936	other	16
AAACAATCTACTAGCA.1	11.5712691431656	0.023870191	T-cell zone	20
AAACACCAATAACTGC.1	14.2215837828175	0.036538825	other	22
AAACAGAGCGACTCCT.1	14.8269556755618	0.029967439	other	21
AAACAGCTTTCAGAAG.1	10.8598466759759	0.032315281	other	16
AAACAGGGTCTATATT.1	15.2295245800304	0.027002553	other	20
AAACAGTGTTCCTGGG.1	14.3171226433246	0.024105027	T-cell zone	22
AAACATTTCCCGGATT.1	11.0471323020461	0.020943582	other	16
AAACCCGAACGAAATC.1	7.60230150735271	0.030586153	other	17
AAACCGGGTAGGTACC.1	10.134140476443	0.021841693	other	17
AAACCGTTCGTCCAGG.1	12.9397479579434	0.020822265	other	17
AAACCTAAGCAGCCGG.1	13.1073022767944	0.02569174	other	20
AAACCTCATGAAGTTG.1	13.0450261716746	0.008292295	other	22
AAACGAAGAACATACC.1	15.1870948239428	0.019879583	GC	22
AAACGAAGATGGAGTA.1	15.3061591029951	0.031694079	other	23
AAACGACAGTCTTGCC.1	15.6123428329869	0.023423985	other	20
AAACGAGACGGTTGAT.1	12.0627862644514	0.014871498	other	18
AAACGGGCGTACGGGT.1	16.870070364604	0.02945862	GC	26
AAACGGGTTGGTATCC.1	12.3127998079064	0.027509683	GC	20
AAACGGTTGCGAACTG.1	12.0299858990579	0.026489759	other	19
AAACGTGTTCGCCCTA.1	12.2790270841981	0.031384262	other	19
AAACTAACGTGGCGAC.1	15.9114306172443	0.020860876	other	23
AAACTCGGTTCGCAAT.1	16.7991101093859	0.009588048	other	23
AAACTCGTGATATAAG.1	17.5231119331551	0.033573963	T-cell zone	23
AAACTGCTGGCTCCAA.1	14.7135444188076	0.009676651	GC	23
AAACTTAATTGCACGC.1	10.0636226312478	0.000529418	other	15
AAACTTGCAAACGTAT.1	12.4428620933031	0.030031448	other	18
AAAGACATGAAGTTTA.1	14.8257762268192	0.031649648	other	23
AAAGACCCAAGTCGCG.1	13.4039210331442	0.032176725	other	22
AAAGACTGGGCGCTTT.1	11.1206933062692	0.015017459	other	18
AAAGGCCCTATAATAC.1	13.7081852126697	0.032916159	T-cell zone	21
AAAGGCTACGGACCAT.1	10.3160654197744	0.02141887	other	18
AAAGGCTCTCGCGCCG.1	6.79597351416002	0.01743269	other	13
AAAGGGATGTAGCAAG.1	12.5439768436534	0.019537369	other	20
AAAGGGCAGCTTGAAT.1	16.3625998315417	0.020922478	other	22
AAAGGTAAGCTGTACC.1	15.8819828164226	0.020261973	other	22
AAAGTAGCATTGCTCA.1	7.6626675789952	0.022149128	other	12
AAAGTCACTGATGTAA.1	15.5264703722365	0.032884598	other	22
AAAGTCGACCCTCAGT.1	13.9667060862284	0.01258679	other	20
AAAGTGTGATTTATCT.1	15.1588575692399	0.018546421	other	21
AAAGTTGACTCCCGTA.1	15.4785940562202	0.01432614	other	23
AAATAACCATACGGGA.1	14.0781401855459	0.026768436	T-cell zone	19
AAATAAGGTAGTGCCC.1	15.4299147431811	0.035575936	other	21
AAATACCTATAAGCAT.1	13.3293141784443	0.008766064	other	21
AAATAGCTTAGACTTT.1	12.6892192812122	0.017513623	T-cell zone	19
AAATAGGGTGCTATTG.1	10.2739523816808	0.02134668	other	16
AAATCCGATACACGCC.1	14.0188624772117	0.022347434	other	21
AAATCGCGGAAGGAGT.1	13.9638557233618	0.035248463	other	21
AAATCGTGTACCACAA.1	12.6112396550118	0.009136881	other	16
AAATCTAGCCCTGCTA.1	16.1702445066099	0.015856685	other	22
AAATGACTGATCAAAC.1	13.1896085417106	0.015398606	other	17
AAATGATTCGATCAGC.1	13.5339674981538	0.022483649	other	19
AAATGCTCGTTACGTT.1	13.8849998456383	0.022878893	other	21
AAATGGCATGTCTTGT.1	15.6062212246799	0.020728821	GC	23
AAATGGCCCGTGCCCT.1	13.8527186822889	0.021118304	other	20
AAATGGTCAATGTGCC.1	16.8067187204561	0.017155438	other	24
AAATGTGGGTGCTCCT.1	13.5312244598259	0.02555006	T-cell zone	18
AAATTACACGACTCTG.1	14.2440115284673	0.024491321	T-cell zone	23
AAATTACCTATCGATG.1	15.4333076342591	0.017853888	other	24
AAATTCCAGGTCCAAA.1	12.2876652260813	0.019821436	other	20
AAATTGATAGTCCTTT.1	4.645663971314	0.0262774	other	9
AAATTGCGGCGGTTCT.1	14.7253207307248	0.029403026	other	23
AAATTTACCGAAATCC.1	14.8504350783668	0.031051858	other	20
AAATTTGCGGGTGTGG.1	12.0563927286827	0.017594917	other	15
AACAACTGGTAGTTGC.1	13.5386168882843	0.020448634	other	19
AACAATACATTGTCGA.1	12.6393565833982	0.029667185	other	18
AACAATTACTCTACGC.1	11.217754841934	0.017666629	other	16
AACACACGCTCGCCGC.1	11.6836220807902	0.021183228	other	17
AACACGACTGTACTGA.1	13.9986481268002	0.022163762	other	20
AACACGAGACGCGGCC.1	12.588881676892	0.028083922	other	19
AACACGCGGCCGCGAA.1	12.1976759208605	0.026482348	T-cell zone	19
AACAGCTGTGTGGCAA.1	14.4987347839293	0.029007417	other	23
AACAGGAAATCGAATA.1	14.2422958366359	0.024074016	GC	21
AACAGGATGGGCCGCG.1	15.1231883828159	0.018387759	other	20
AACAGGTAGTATGGAT.1	10.9234528820542	0.012934569	other	18
AACATAGCGTGTATCG.1	19.0813569833055	0.014774302	GC	25
AACATATCAACTGGTG.1	15.3769846278386	0.027515074	other	23
AACATCGATACGTCTA.1	15.3076406660009	0.029771449	GC	22
AACATTGAAGTTGATC.1	14.9839303221927	0.028079151	T-cell zone	23
AACATTGTGACTCGAG.1	10.7643337342737	0.019427079	other	15
AACCAAGACTTCTCTG.1	14.4583478808614	0.007712466	other	23
AACCAGTATCACTCTT.1	15.2156803731419	0.017368598	other	23
AACCATAGGGTTGAAC.1	11.8838315552467	0.007744915	GC	18
AACCATGGGATCGCTA.1	15.6748139689143	0.025118745	other	24
AACCCAGAGACGGAGA.1	15.1517660510827	0.023210873	T-cell zone	22
AACCCATCCCATGATC.1	12.2463984202453	0.031971434	other	18
AACCCGACAACCCGTG.1	14.5028679426354	0.024827981	other	19
AACCCGCTGTATTCCA.1	16.1041255020394	0.012423308	other	21
AACCCTACTGTCAATA.1	14.098073855654	0.013409469	other	22
AACCCTGGTGGAACCA.1	15.5036254008177	0.031202513	other	24
AACCGAGCTTGGTCAT.1	11.3675485300196	0.017599398	other	19
AACCGCTAAGGGATGC.1	16.406634058564	0.01987445	other	23
AACCGTTGTGTTTGCT.1	16.9959210879961	0.01666165	GC	24
AACCTAAAGCCGTCCG.1	14.9063856312241	0.026708717	GC	23
AACCTCGCTTTAGCCC.1	15.5602175807194	0.012165474	GC	22
AACCTGTCACGGAATT.1	12.3756904725057	0.021339975	other	18
AACCTTTAAATACGGT.1	11.8654289355192	0.017694281	other	17
AACCTTTACGACGTCT.1	17.2652964884882	0.021657048	other	27
AACGAAAGTCGTCCCA.1	16.2788777264701	0.026572416	other	23
AACGATAATGCCGTAG.1	12.9157517429348	0.017302845	other	20
AACGATAGAAGGGCCG.1	9.10929208737162	0.024685947	other	15
AACGATATGTCAACTG.1	7.54131105398568	0.019163856	other	14
AACGCGAACGGCAACA.1	16.001927640835	0.039601769	GC	24
AACGCGACCTTGGGCG.1	9.12404796490581	0.013592388	other	14
AACGCGGTCTCCAGCC.1	13.7435127611291	0.013323873	other	22
AACGCTGTTGCTGAAA.1	14.4796651724015	0.019602275	other	22
AACGGACGTACGTATA.1	13.7064507837579	0.017462648	other	21
AACGGCCATCTCCGGT.1	14.2725894548783	0.018552261	other	23
AACGTACTGTGGGTAC.1	8.54487520741237	0.020858392	other	13
AACGTAGTCTACCCAT.1	13.2074533010791	0.020668395	T-cell zone	17
AACGTCAGACTAGTGG.1	15.4906390471556	0.023860992	other	20
AACGTCATCCGGCTTG.1	12.3228263849675	0.015929751	other	17
AACGTGATGAAGGACA.1	16.9412799379449	0.014885628	other	25
AACGTGCGAAAGTCTC.1	12.858914585211	0.009473217	other	19
AACTACCCGTTTGTCA.1	7.64864839804364	0.017888235	other	15
AACTAGCGTATCGCAC.1	12.3515870645943	0.018253475	T-cell zone	19
AACTAGGCTTGGGTGT.1	11.7429586181198	0.015556528	other	18
AACTCAAGTTAATTGC.1	12.7876698604195	0.012665164	other	22
AACTCCAGAGCGTGTT.1	14.8805484905268	0.013624692	other	21
AACTCCTAATCCCATG.1	15.4630033925913	0.029480348	GC	23
AACTCGATGGCGCAGT.1	12.7725734279948	0.023110883	T-cell zone	20
AACTCTCAATAGAGCG.1	18.4149368208456	0.017161854	T-cell zone	28
AACTCTCAGTGTGCTC.1	7.57757691341295	0.016533009	other	12
AACTGAGGTCAGCGTC.1	15.0953794839083	0.019525581	GC	22
AACTGATATTAGGCCT.1	16.5481469290015	0.013454265	other	26
AACTGGGTCCCGACGT.1	17.5049560686954	0.017790218	GC	26
AACTGGGTTCGAGCCG.1	17.3044580752553	0.015206178	other	23
AACTGGTGTGGGCCTT.1	11.090998584585	0.020514944	T-cell zone	18
AACTTCTGCGTCTATC.1	15.7639648543774	0.024755768	other	29
AACTTGCCCGTATGCA.1	11.0387671278242	0.016863834	other	15
AACTTGCGTTCTCGCG.1	15.2783161357598	0.023371165	other	24
AACTTTAGCTGCTGAG.1	13.4978319595147	0.013367701	T-cell zone	20
AAGAAGGATCAGTTAG.1	14.8359907709133	0.035999574	other	21
AAGACATACGTGGTTT.1	13.6188153582161	0.019725739	other	20
AAGACCAAATAACTCA.1	9.0568432526074	0.001883054	other	14
AAGACCCAACTGAACA.1	12.7458643711134	0.0299329	other	18
AAGACTAACCCGTTGT.1	12.9812911173922	0.029102984	T-cell zone	16
AAGACTCACGCCCACT.1	15.0250038597728	0.015936712	other	21
AAGACTGCAAGCTACT.1	9.72561514314687	0.012337332	other	17
AAGAGATGAATCGGTA.1	16.1912213567403	0.030793564	other	22
AAGAGCTCTTTATCGG.1	17.6582513531148	0.013728337	other	25
AAGAGGATGTACGCGA.1	16.3021313289025	0.012197715	other	24
AAGAGGCATGGATCGC.1	13.568147030504	0.011097818	other	21
AAGAGGCCCTTTGGAA.1	11.8292225689021	0.016265744	other	17
AAGATGGCACCGGACC.1	18.1397146667335	0.022194573	other	26
AAGATTGGCGGAACGT.1	15.029916965368	0.020143551	other	23
AAGCACCCTGCGTATC.1	11.5658282312797	0.010976567	other	19
AAGCATACTCTCCTGA.1	11.1268782167298	0.015738388	other	18
AAGCCACTTGCAGGTA.1	13.8286538064726	0.017908104	other	18
AAGCCGAAGCGGTTTA.1	8.13619353692543	0.01627011	other	12
AAGCCGCCGTGAAATC.1	14.3897039452212	0.027636476	T-cell zone	23
AAGCGCAGGGCTTTGA.1	11.1390298847051	0.0128726678	other	22
AAGCGGCGTCATGGGT.1	14.4299102409244	0.023067287	GC	23
AAGCGTCCCTCATCGA.1	9.28209699135754	0.018079775	other	15
AAGCTAGATCGAGTAA.1	5.89297752380207	0.011581822	other	13
AAGCTCGTGCCAAGTC.1	11.2835433468591	0.010774416	other	17
AAGCTCTTTCATGGTG.1	15.6998410522012	0.010084387	other	20
AAGGAGAACTTATAAG.1	14.6599440401463	0.026367706	GC	19
AAGGAGCGGTTGGTGC.1	16.1547885930948	0.024468334	other	22
AAGGATCGATCGCTTG.1	14.6954488522355	0.014885438	other	21
AAGGATGAGGGACCTC.1	15.2891677276765	0.011099913	GC	22
AAGGCAGGCTGTCTCC.1	9.0745359005253	0.014182619	other	13
AAGGCGCGTAAAGCTT.1	16.072150592431	0.019909121	other	25
AAGGCTGTGCTCATCG.1	12.448268036874	0.016813337	other	19
AAGGGAACGACTGGCT.1	14.172592883614	0.036311907	GC	21
AAGGGACAGATTCTGT.1	15.0238628378725	0.017024707	other	24
AAGGGACTATGCATTC.1	14.1033100881299	0.020422757	other	20
AAGGTATCCTAATATA.1	14.4906292117422	0.019873049	other	21
AAGGTGATAAACCAGC.1	14.4214190399892	0.022186167	other	21
AAGTAAGCTTCCAAAC.1	17.3890410935641	0.030989702	T-cell zone	26
AAGTAGAAGACCGGGT.1	13.8039151400866	0.019335572	other	20
AAGTAGTGACGCGAGG.1	13.2395269545309	0.012895564	other	18
AAGTCAATTGTCGTCA.1	11.6037576994775	0.018232872	other	16
AAGTGACGACCGAATT.1	8.40603016519271	0.016710482	other	15
AAGTGAGTCGGGTTTA.1	13.0694114702314	0.025228882	other	18
AAGTGCCTTGACTGTA.1	16.5579426809429	0.017552211	GC	23
AAGTGCGTTAGAATCT.1	13.4278983529194	0.020256422	other	18
AAGTGCTTCTCTATTG.1	16.1177503893049	0.014595959	other	24
AAGTGTTTGGAGACGG.1	6.06906856019794	0.01044111	other	15
AAGTTCACTCCAAGCT.1	14.4261246059922	0.016474859	other	23
AAGTTCAGTCTGCGTA.1	15.3008427439006	0.007171163	other	24
AAGTTCGGCCAACAGG.1	10.4596550608661	0.023226382	other	18
AAGTTGTGATGTTATA.1	6.43540490650866	0.010454352	other	17
AAGTTTACTAATGGCA.1	13.4438866742126	0.020595406	GC	18
AAGTTTATGGGCCCAA.1	16.2128092452865	0.020073687	other	22
AATAACAACGCTCGGC.1	14.3329487052112	0.010913193	other	21
AATAACACTAGAACAA.1	14.061105116597	0.017009092	other	20
AATAAGTCCTCGAGAC.1	15.6502111754236	0.023582397	T-cell zone	24
AATACAATGTTTCAGG.1	10.369607727977	0.032442624	other	15
AATACCGGAGGGCTGT.1	15.1021295477581	0.016055512	other	24
AATAGAACAGAGTGGC.1	11.894228911329	0.018265902	other	18
AATAGAATCTGTTTCA.1	14.9778896892395	0.010587562	other	24
AATAGCAAGCCTCCTG.1	13.1883709836077	0.01662692	other	19
AATAGCTACCGCGTGC.1	16.1240773881507	0.018377151	GC	24
AATAGGCACGACCCTT.1	15.6535341581206	0.024335582	other	22
AATAGTCCGTCCCGAC.1	5.2289017875183	0.02285174	other	9
AATATCAAGGTCGGAT.1	15.062503135441	0.030740189	T-cell zone	23
AATATCGAATCAATGC.1	9.8041264741042	0.013806273	other	17
AATATCGAGGGTTCTC.1	19.914660572064	0.016780625	other	30
AATATTGGAGTATTGA.1	18.7750885770651	0.010202148	other	23
AATCAGACTGCAGGAC.1	14.5466981641578	0.03046407	other	21
AATCAGGTTTCATTTA.1	14.486599498795	0.009346349	other	22
AATCATGTAAAGACTC.1	13.4574781265673	0.01992199	other	20
AATCCAAGGGCCTGAG.1	14.4268736235363	0.022747294	other	21
AATCCATGCAAGGGTG.1	12.8386226134404	0.025185794	T-cell zone	19
AATCCCGCTCAGAGCC.1	13.77659166698	0.018764701	T-cell zone	19
AATCGAGGTCTCAAGG.1	18.7005141462	0.009697484	GC	26
AATCGCCTCAGCGCCA.1	10.6215684425502	0.009233379	other	17
AATCGCGCAGAGGACT.1	11.9127299421832	0.015501357	other	18
AATCGGGACACTACGA.1	16.3175916757231	0.018681886	other	22
AATCGTGAGCCGAGCA.1	16.9214146989524	0.017155318	other	22
AATCTAGGTTTACTTG.1	5.62381704185963	0.026545098	other	11
AATCTATGCCGGAGCC.1	15.0911477549916	0.025709793	GC	25
AATCTCTACTGTGGTT.1	11.6767699259843	0.011631972	other	21
AATCTGCGTTGGGACG.1	16.6266492251463	0.012242671	other	28
AATCTGGCTTTCTAGT.1	10.3695309170063	0.020847496	other	17
AATCTGGGTAGACCCT.1	13.1586118364075	0.018404793	other	18
AATGACAGCAATGTCT.1	13.4858478021704	0.018304557	other	22
AATGACGTAGGATGTC.1	16.471330025238	0.010830557	other	25
AATGACTGTCAGCCGG.1	17.4582584310812	0.017374704	other	25
AATGAGTTCGCATATG.1	16.4314846568557	0.026771101	GC	20
AATGATGATACGCTAT.1	12.3972074577199	0.019188589	T-cell zone	19
AATGATGCGACTCCTG.1	13.5624009549211	0.02493802	other	24
AATGCAACCGGGTACC.1	14.439353449376	0.023099091	other	22
AATGCACCAAGCAATG.1	16.5262526371304	0.033787583	other	24
AATGGTCCACCGTTCA.1	12.0896345096191	0.026105612	other	23
AATGGTTCTCACAAGC.1	11.4669050302284	0.019631685	T-cell zone	20
AATGTATGGCACTGTA.1	17.6260403474624	0.0087	GC	21
AATGTGCCCGAGGTGT.1	10.0583924421528	0.020549691	other	18
AATGTGCTAATCTGAG.1	15.6647443790153	0.021447834	T-cell zone	21
AATGTTAAGACCCTGA.1	15.6572898011578	0.01108524	GC	23
AATTAAAGGTCGGCGT.1	13.2077414882673	0.013643331	other	19
AATTAACGGATTTCCA.1	14.8450169836691	0.021060466	other	21
AATTACGAGACCCATC.1	13.5572082768391	0.009080227	other	23
AATTAGCGCTGCAGCG.1	11.2492366645417	0.0118821	other	19
AATTATACCCAGCAAG.1	14.3137492620031	0.008271379	other	24
AATTCATAAGGGATCT.1	15.4818908852241	0.022510001	T-cell zone	20
AATTCATTGTCATGCA.1	16.4417441985253	0.000888313	other	26
AATTCCAAGCATGTAC.1	15.2976266342194	0.020482701	other	27
AATTCGATTCGAGGAT.1	15.7331632271031	0.015111764	other	21
AATTCTAGAGTTAGGC.1	8.12405443897478	0.008738737	other	12
AATTGAACGCTCTGGT.1	14.5101598516477	0.015034941	GC	22
AATTGCAGCAATCGAC.1	7.33321750871994	0.022175986	other	15
AATTGCGTGGATTACA.1	17.4207694469295	0.024469212	GC	24
AATTTGGGACATAGTA.1	15.7634964978961	0.019545142	GC	23
AATTTGGTTCCAAAGA.1	14.667289089556	0.023730102	GC	22
ACAAACCATGCGTCCT.1	15.1285101609784	0.002448385	other	22
ACAAACCGACAAGGCG.1	16.1942488886172	0.034695139	GC	24
ACAAACTCCATCAGAG.1	8.06264460482481	0.024023254	other	13
ACAAAGCATGACCTAG.1	9.54080018086778	0.024501901	other	16
ACAAATCGCACCGAAT.1	11.5526547310855	0.02036351	other	17
ACAAATGGTAGTGTTT.1	17.2611381425105	0.017798969	GC	25
ACAAATTCAGATCTGA.1	12.2595269723492	0.033802	other	20
ACAACAGCATGAGCTA.1	13.8509875167227	0.017254226	other	20
ACAACGGTCCCTGCGA.1	16.1065601345391	0.020747773	other	24
ACAAGCAGTGCCTAGC.1	3.63470799049604	0.025110602	other	8
ACAAGGAAATCCGCCC.1	9.49555061562765	0.019423576	other	18
ACAAGGACAAGAGGTT.1	15.0968408852232	0.018549962	other	18
ACAAGGATGCTTTAGG.1	16.9799282475944	0.02121773	GC	25
ACAAGGGCAGGCTCTG.1	12.8027600958993	0.010648448	other	17
ACAAGTAATTGTAAGG.1	15.7125509430244	0.036972658	other	20
ACAATAGTCGTACGTT.1	15.8448376098062	0.014750526	other	20
ACAATCCATTTAAACC.1	14.4501013393756	0.010704294	other	23
ACAATCGATCTTTATA.1	14.6299304978047	0.0231145516	GC	23
ACAATGAATACGGAGA.1	7.55954035055835	0.026330184	other	16
ACAATGATTCTTCTAC.1	13.6947748511891	0.024435454	other	20
ACAATTGTGTCTCTTT.1	12.6208114977241	0.01898068	other	18
ACAATTTGAGCAGTGG.1	14.5345611143623	0.012684214	other	20
ACACAAAGACGGGTGG.1	14.1474727123134	0.017828656	other	21
ACACACCAGGACCAGT.1	15.5838652444027	0.013998131	other	21
ACACACTTTCTACACG.1	11.6433597041216	0.012383566	other	22
ACACATGATCAAATCT.1	12.0088621553019	0.038909718	other	18
ACACATTTCCGTAGAC.1	13.7075352190796	0.012155596	other	22
ACACCACATAATTAGC.1	16.4230975548077	0.027250552	other	24
ACACCCAGCATGCAGC.1	15.5474796555981	0.0160915	other	23
ACACCCGAGAAATCCG.1	13.5893167764768	0.024202698	T-cell zone	21
ACACCGGTCTGACCGC.1	17.6415196211012	0.00376811	other	23
ACACCTTAAGTAGGGC.1	16.0190209492781	0.017511838	other	23
ACACCTTACTACTTGC.1	10.9393252219577	0.016560395	other	19
ACACGAGACTCCTTCT.1	15.6457584823993	0.00921436	other	23
ACACGGCACTATGCAT.1	13.1782587611947	0.021048223	other	20
ACACGGGAACTTAGGG.1	15.3819106015508	0.009376337	other	23
ACACGTAGGCCACAAG.1	12.4926938150009	0.013251109	other	19
ACACTCCAATGTCACT.1	16.1684564147957	0.022368643	GC	24
ACACTGATCAAGGTGT.1	12.3004143416984	0.01439186	other	22
ACACTGGGACAGTCGT.1	15.9212256685869	0.022321921	other	23
ACAGAACTGAGAACAA.1	8.2376031019909	0.01634235	other	15
ACAGATTAGGTTAGTG.1	15.4083287159731	0.015762386	other	24
ACAGCATAGAGCCAGT.1	17.2869149673566	0.01963621	GC	27
ACAGCGACATTCTCAT.1	12.3865607448811	0.012628858	other	20
ACAGCGCACCCGCAGC.1	14.9229966644255	0.015193873	other	21
ACAGGCTTGCCCGACT.1	8.58261998089263	0.010798324	other	17
ACAGGTGGAGGTGAGG.1	10.1484633777569	0.012810567	other	19
ACAGTAATACAACTTG.1	12.6232418370958	0.02912284	other	18
ACATAAGTCGTGGTGA.1	10.8718104271662	0.001002451	other	20
ACATAATAAGGCGGTG.1	14.4581971433511	0.02379494	other	21
ACATACAATCAAGCGG.1	16.5539597474121	0.011837618	other	23
ACATCAGCTGGGACGC.1	15.0115776187478	0.026246755	GC	21
ACATCCCGGCCATACG.1	7.51633673814777	0.017575786	other	18
ACATCCTGGTAACTGT.1	16.0470711920454	0.013775953	other	22
ACATCGATCGTTTACC.1	16.8543250640877	0.006261678	other	21
ACATCGCAATATTCGG.1	12.6422504070976	0.024839811	other	19
ACATCGGTCAGCCGCG.1	12.6639853482841	0.016579761	other	18
ACATCGTATGCAATGG.1	17.6771499792648	0.012535688	other	23
ACATCGTTAACCTAGT.1	13.6367451963182	0.017735709	other	20
ACATCTCAACGCGTAA.1	16.3517246015146	0.025655112	T-cell zone	23
ACATGGCGCCAAAGTA.1	11.3000913041986	0.0240533	other	16
ACATTAGTTTATATCC.1	12.1424240061542	0.010811859	other	17
ACATTCGCGCGGAATA.1	11.4554790637672	0.017045621	other	17
ACCAAACACCCAGCGA.1	14.9452473850367	0.044267671	GC	24
ACCAAACTAGAAATCC.1	15.9642931276507	0.026503236	GC	26
ACCAACACCACACACT.1	15.1406852761781	0.022469515	other	25
ACCAACCGCACTCCAC.1	5.48553820141118	0.021425159	other	12
ACCAACGCTTATTTAT.1	11.255049516385	0.013673178	other	16
ACCAAGAACGCGTGTC.1	14.5717423843754	0.024074845	other	21
ACCAATATGCAAGTTA.1	12.3379919804755	0.008028383	other	20
ACCACAACTCAGAACA.1	11.3124489508163	0.017559752	other	17
ACCACAAGTTTCTATC.1	15.0654048348888	0.014635061	other	22
ACCACACGGTTGATGG.1	11.7589130158029	0.007421785	other	18
ACCACCAATGTAACAA.1	8.34482853469673	0.02694299	other	11
ACCACGTGCAGCTATA.1	11.3629944763	0.009963581	other	17
ACCAGCCCGGTCTTTG.1	13.320146496919	0.018736518	T-cell zone	22
ACCAGGAGTGTGATCT.1	15.7008843740684	0.012064497	other	25
ACCAGTGCCCGGTCAA.1	11.0311918724024	0.026078266	other	20
ACCAGTGCGGGAGACG.1	16.5735757750911	0.016108021	other	23
ACCATATCCGCAATAA.1	9.55424771756902	0.010347661	other	14
ACCATCCGCCAACTAG.1	14.1888398738282	0.023471163	other	20
ACCATCGTATATGGTA.1	12.6139481113648	0.012187274	other	19
ACCCAACGCCCGTGGC.1	14.4104492999874	0.013410902	other	21
ACCCACCTACATGCTC.1	13.0149907488967	0.01590771	other	18
ACCCATCTTGAGGGTA.1	11.6042340178735	0.011671891	other	18
ACCCATTTGTCCCTCT.1	13.8206670339584	0.013495391	other	20
ACCCGAGCGAAATTAC.1	14.3961014511038	0.022820144	other	22
ACCCGATTGGTTCCGA.1	15.888273477739	0.010493913	other	24
ACCCGGAAACTCCCAG.1	10.7803052582525	0.019992639	other	16
ACCCGGATGACGCATC.1	16.2490688539264	0.014366503	other	22
ACCCGGTTACACTTCC.1	16.5854929945173	0.012385275	other	22
ACCCGTAGTCTAGTTG.1	12.9705840454386	0.013875229	other	19
ACCCGTGTCATCAGTA.1	14.7480668959729	0.012555127	other	19
ACCCTATAGGACTGAG.1	17.4495217656044	0.027214749	GC	23
ACCCTATGCCATATCG.1	10.3536923931769	0.018830579	other	16
ACCCTCCCTTGCTATT.1	14.2766229964451	0.01084046	other	20
ACCCTGGTAACGCCCT.1	14.8882783216731	0.02325519	GC	23
ACCCTTCATCTGCGAA.1	16.9969849253449	0.016798323	GC	29
ACCCTTTAGTTCTCCA.1	15.0834431913382	0.019602726	other	24
ACCGAAAGGGCCCTGC.1	13.3454400624423	0.034286792	other	21
ACCGAAGAGTCTGGTT.1	14.1499931297442	0.033268426	other	20
ACCGACACATCTCCCA.1	8.21638198758755	0.017147525	other	16
ACCGACTGAGTCCCAC.1	13.54897986149	0.012520253	other	18
ACCGAGTCTCCTTATT.1	11.7117809827087	0.009697961	other	20
ACCGATAGGCATAACC.1	12.9207325724898	0.037412046	other	21
ACCGATGGTAGCATCG.1	15.725405207689	0.014157455	other	22
ACCGCAATAACTGCCT.1	9.52087964568847	0.01878259	other	19
ACCGCGGTGGAAGTCG.1	17.2634121204477	0.016954585	GC	22
ACCGCTAGTCATTGGT.1	16.5179195439601	0.017637405	other	22
ACCGGGCCTTTGTTGA.1	13.5127177160464	0.015295614	other	22
ACCGGTCAGGTACACC.1	14.5018203496237	0.025381643	other	20
ACCGGTCTGAGTACGG.1	16.9745597381861	0.020213569	other	25
ACCGTCCACTGGGCCC.1	15.7349010573022	0.000749894	other	22
ACCGTGACCACGTGGG.1	15.7471979932117	0.01764692	other	23
ACCGTTCCCGCTCTGA.1	16.9737687240412	0.014805962	GC	25
ACCTAAGTACCTTTCA.1	15.7460301854884	0.016065949	other	25
ACCTAATCGACTTCCT.1	13.2869515369924	0.022864848	other	19
ACCTACAGTATGTGGT.1	12.7169770285367	0.019938472	other	20
ACCTACTATAAATCTA.1	9.29890140732511	0.02570088	other	12
ACCTCCGCCCTCGCTG.1	14.8859930117396	0.016243944	other	23
ACCTCCGTTATTCACC.1	14.5705785157402	0.013807542	other	23
ACCTCGAACTTATGCT.1	14.9059079419046	0.008149079	GC	23
ACCTGCGTGTCATGTT.1	13.5616660108055	0.012786361	other	21
ACCTTTCCTTTAGAAG.1	16.6987548858908	0.02143272	other	23
ACGAAATGGGCGGCAC.1	12.0925463258295	0.0264549914	other	17
ACGACTCTAGGGCCGA.1	9.58949852424739	0.014206158	GC	17
ACGACTGGTCATACTC.1	14.5449628757331	0.017989227	other	18
ACGAGAACCCATCACG.1	13.0580485435768	0.027472192	T-cell zone	22
ACGAGATATTTGCTTA.1	15.6856812387485	0.01200744	other	24
ACGAGGATACCACTCT.1	10.5795382053934	0.020134225	other	17
ACGAGGTTTACAACGT.1	14.2929469719166	0.02476176	other	23
ACGAGTACGGATGCCC.1	15.5433775283977	0.014327108	other	22
ACGATACATAGAACTA.1	11.9216512256394	0.018409114	other	22
ACGATCATACATAGAG.1	14.8718748835712	0.016626611	other	24
ACGATCATCTTGTAAA.1	15.1041850670483	0.02116068	T-cell zone	26
ACGATGCATATGTTAT.1	15.1872917999768	0.013221995	GC	23
ACGATGGATCCGATGC.1	16.0500541978382	0.01653871	other	25
ACGCAAACTAATAGAT.1	17.2627996397164	0.027079722	other	24
ACGCAATCACTACAGC.1	19.284929763249	0.022375886	GC	31
ACGCATAAATGACATG.1	17.2925812306474	0.021958487	other	25
ACGCATACGTTTACTA.1	18.0191191997308	0.012533457	other	26
ACGCCACTCGAAACAG.1	12.330066828434	0.012941201	other	20
ACGCCAGATGATTTCT.1	12.4861184611348	0.023925336	other	19
ACGCCCAGCTGTCGAT.1	14.3496749127255	0.016989378	T-cell zone	22
ACGCCGCTAGACGACC.1	15.7951489468352	0.009153432	GC	23
ACGCGAAGTCAGACGA.1	12.8214474767012	0.010543579	other	19
ACGCGCTACACAGGGT.1	11.839015262385	0.017826113	other	18
ACGCTAGTGATACACT.1	16.2301511803298	0.019555801	other	20
ACGCTGTGAGGCGTAG.1	12.8222362675425	0.009904908	other	20
ACGCTTAGTGTCTCTC.1	13.9778221620701	0.018328105	other	22
ACGGAATTTAGCAAAT.1	15.2846370824267	0.032369958	T-cell zone	23
ACGGACTCTCAAAGCG.1	13.6860080802848	0.016559938	other	21
ACGGAGCGCAAATTAC.1	15.7360448114785	0.014383599	other	24
ACGGATGGTGCGGATA.1	11.7196116064561	0.012920031	other	16
ACGGCACTTGCTTGGG.1	12.1385571098198	0.008156977	other	17
ACGGCCAACATGGACT.1	10.0465301435038	0.013878196	other	14
ACGGCGACGATGGGAA.1	14.4931055851683	0.014083396	other	19
ACGGCGGGTTGCCCTG.1	13.3927743428213	0.018774897	T-cell zone	20
ACGGCTGGATGTAGAA.1	13.8808770095717	0.013500737	other	21
ACGGGAGTGTCGGCCC.1	6.00005202535839	0.024524125	other	12
ACGGGCGTATGCGACA.1	12.5113523544762	0.027813088	other	19
ACGGTCACCGAGAACA.1	9.83015217703762	0.034648343	other	14
ACGTACAGATTTCTCT.1	14.8801429341944	0.016602729	other	23
ACGTACTTTGGCACGG.1	14.7029717380846	0.018043054	GC	21
ACGTAGATTGCTGATG.1	14.4696720630305	0.014799583	other	20
ACGTAGGAGAGTCGCT.1	6.8333623791305	0.016683737	other	14
ACGTATTACTCCGATC.1	13.1931575481341	0.012324532	other	23
ACGTCCTAAACGAGAT.1	17.0367277061359	0.038679718	GC	25
ACGTCTCGTTCCGGGA.1	13.5808981965955	0.031197635	other	22
ACGTGCGCCTCGTGCA.1	13.3029897910971	0.014931489	other	17
ACGTGGTCGAATGTGC.1	10.1443527940122	0.016501213	other	15
ACGTTAATGTCGAAGA.1	15.6045639326343	0.009385991	GC	21
ACGTTAGATTTGCCCG.1	15.2960831480941	0.012615009	other	23
ACGTTCACTATGCCGC.1	16.6890738589378	0.016717711	T-cell zone	23
ACGTTCCGCGCTCCGT.1	13.8350326201248	0.030009637	other	19
ACGTTCGCAATCAATT.1	14.9578726744481	0.017888007	other	22
ACGTTCGTTCAGGAAA.1	14.389459595632	0.034955327	other	21
ACGTTCTGTACAAGTC.1	9.51263665996866	0.016984632	other	17
ACGTTGTCGTTGAAAG.1	14.9870054016432	0.029037868	other	21
ACGTTTAGTTGTGATC.1	17.9702504459773	0.012808457	GC	26
ACTAATACGTCAGGCG.1	17.283763304539	0.007624438	other	24
ACTACAAAGAGAGGTG.1	16.0153126898392	0.02153317	other	22
ACTACATCCCGACAAG.1	15.4006748871002	0.024669886	GC	25
ACTACCAGCTCTCTGG.1	15.1926620194642	0.013257812	other	22
ACTACCATCCGAGGGC.1	14.8087633570676	0.017636438	other	22
ACTACGCGTTAGAATT.1	9.06404291956354	0.019035223	other	13
ACTAGTTGCGATCGTC.1	13.4709871474118	0.016333008	other	20
ACTATATGCTGTGTTC.1	9.14626804466679	0.01795454	other	14
ACTATCCAGGGCATGG.1	5.8407307860519	0.016133578	other	8
ACTATCTGCCCGCGTA.1	15.9836793675731	0.022669377	other	22
ACTATGTCCAGCTGCC.1	15.5557433002388	0.028155972	T-cell zone	21
ACTATTCGTCCGTGGT.1	14.2622129238155	0.019881342	other	20
ACTATTTCCGGGCCCA.1	15.1557870908471	0.014505255	other	23
ACTCAACGAATGTATT.1	11.5421755573644	0.02441398	T-cell zone	18
ACTCAAGTGCAAGGCT.1	12.5475569094847	0.01911854	other	21
ACTCAATAAAGGCACG.1	15.0855937384042	0.019780367	other	21
ACTCAGACCTGCTTCT.1	13.1738787765497	0.019955497	other	19
ACTCATGGCAGCCTTC.1	12.2461406544003	0.013648145	other	16
ACTCCAATATCATCAT.1	13.6591467538479	0.016924161	T-cell zone	20
ACTCCCATTCCTAAAG.1	10.8858350218577	0.01638152	other	14
ACTCCCGAATTCGTTT.1	13.8499653363146	0.025305643	GC	22
ACTCCCTAATGCTAAA.1	13.6718339289479	0.021252991	other	21
ACTCCCTAGAATAGTA.1	6.33088788361158	0.01013606	other	13
ACTCCGGCCGACCACT.1	18.189201299912	0.01671392	GC	26
ACTCGTAACCCGTCCT.1	2.13781372240365	0.027751995	other	8
ACTCGTCAGTAATCCC.1	15.8869251801765	0.007335221	other	22
ACTCTCTGACTTAGGT.1	16.8463241420276	0.009763214	other	21
ACTCTCTTATACACGA.1	14.7889397584251	0.006960313	other	20
ACTCTTGTATAGTAAC.1	15.9306091765746	0.010702462	other	20
ACTGAAACGCCGTTAG.1	14.8542007850371	0.026870499	GC	24
ACTGAATGGCGAAAGT.1	14.9912299365217	0.013283639	other	22
ACTGATTTAGTGATTC.1	13.9986216838271	0.014839448	other	18
ACTGCCCGCCATTCTC.1	14.2116324439275	0.019977122	T-cell zone	23
ACTGCCGTCGTAACTC.1	14.5116955112824	0.015336217	other	21
ACTGCGGACACACCGT.1	13.6372752980914	0.018867165	other	19
ACTGCTCGGAAGGATG.1	13.0148168610165	0.025703324	other	17
ACTGGGATGCCAGTGC.1	13.5774110673407	0.019193356	other	19
ACTGTACGATACACAT.1	11.6016169418134	0.014309934	GC	17
ACTGTAGCACTTTGGA.1	5.11780256981405	3.7241e-05	other	7
ACTGTATACGCGAGCA.1	15.2832920648499	0.016402955	other	22
ACTGTCCAGGATTATA.1	13.3716481123814	0.014081755	other	21
ACTGTCTTCTTTAGAA.1	14.9579652544768	0.016780919	other	20
ACTGTGCTAGTAGATC.1	15.1083296797208	0.022680341	other	23
ACTGTTTAGTGTAGGC.1	16.0268737326076	0.018935995	GC	22
ACTTACCGGGCGCGCA.1	15.8054552514995	0.028239569	other	23
ACTTACGCATCCACGC.1	16.0523812855034	0.010127669	other	23
ACTTAGTACGACAAGA.1	15.5575228619126	0.020105055	other	20
ACTTATACTTACCCGG.1	18.0378739997254	0.008790288	other	26
ACTTATCTGATCTATA.1	12.0231844676093	0.025368988	GC	18
ACTTATTAGGATCGGT.1	15.441523768634	0.009035493	other	22
ACTTATTTATGTGCCA.1	20.246986802551	0.013154163	other	29
ACTTCAGGCTGATCCC.1	8.63672067293836	0.008616602	other	16
ACTTCCAGTGGAAGCT.1	13.8626034532052	0.023993675	other	21
ACTTCCATGCGGGACA.1	15.1158587598667	0.019820587	GC	21
ACTTCGCCATACGCAC.1	16.1795152838775	0.011789791	other	21
ACTTGACTCCCTCTTT.1	14.7003961910009	0.011218171	GC	20
ACTTGCCATATTGTAC.1	15.9941437130207	0.010166074	other	26
ACTTGGGACCCGGTGG.1	14.0407089794308	0.017799701	other	22
ACTTGGGCTTTCGCCA.1	11.2239264544688	0.012988413	other	18
ACTTGTAGTCCCTTCA.1	13.0039545217803	0.022065796	other	19
ACTTGTGGATGGAACG.1	12.0516424353898	0.019065901	other	20
ACTTGTTACCGGATCA.1	12.2514367600452	0.011284533	other	17
ACTTTACCCTCATGAA.1	16.1994322194774	0.02105883	GC	28
ACTTTCCTATAGCTTC.1	14.1292316131551	0.016305279	other	20
ACTTTGACTGCATCCT.1	14.0181467407219	0.01517192	other	21
ACTTTGGTCGTGCTCC.1	15.2032540731573	0.011549946	other	24
AGAAATTATGACTCGC.1	13.7249484375544	0.028818454	other	20
AGAACCCTCAATTGGG.1	13.5852360547661	0.016010205	other	19
AGAACGTGGTACATTC.1	12.8944916678486	0.018939692	other	19
AGAACTGTACTTTGTA.1	14.1734241195811	0.013519198	other	22
AGAAGAGCGCCGTTCC.1	15.636025044551	0.000266723	other	21
AGAAGGTACACTTCAC.1	10.2500030332709	0.029181015	other	17
AGAAGGTTGCCGAATT.1	13.632231560992	0.011822355	other	21
AGAAGGTTGTAGGTCG.1	15.7922701154044	0.019326434	other	26
AGAAGTGATTCGTGAT.1	15.3007834900318	0.02249535	other	21
AGAATAAATCTTCAGG.1	12.038476073224	0.017838747	other	17
AGAATGCGGGTTCGGA.1	15.6652520083098	0.0180899	other	24
AGAATTATGGATTCGA.1	14.1343155575388	0.018445387	other	24
AGAATTGTTTGACATA.1	11.8074767201409	0.025914521	other	15
AGACATAGATCCTTCC.1	14.0763675254635	0.022556567	T-cell zone	21
AGACCAAACCACACCT.1	13.7228388031884	0.032265394	other	21
AGACCATGGGATACAA.1	16.7410946427092	0.018962765	other	22
AGACCCACCGCTGATC.1	9.73861460816927	0.00502374	other	18
AGACCCGCCCTCCTCG.1	16.8833731545132	0.017348181	other	25
AGACCGCTCCGCGGTT.1	3.68048333387548	0.013551956	other	8
AGACCGGGAAACCCTG.1	14.0511085168723	0.016877473	other	20
AGACGAAGTGCCGGTC.1	13.1939272177611	0.022274741	other	22
AGACGACGATGCCGCT.1	9.83789718833794	0.015633121	other	16
AGACGGGATTGGTATA.1	13.5717548903088	0.018226363	GC	20
AGACGGGCCGATTTAA.1	14.60186816083	0.027393338	other	23
AGACTAGCCTTCCAGA.1	12.8357359814479	0.019517693	other	21
AGACTGTTACCGGGTC.1	16.1759247126487	0.02046248	other	25
AGAGAAACACCAGAAA.1	10.7289943659272	0.027185727	T-cell zone	17
AGAGAACCGTCTAGGA.1	14.0338428973252	0.021629915	GC	21
AGAGAAGGAGTACAAT.1	12.5833736380062	0.025719544	other	18
AGAGATCTCTAAAGCG.1	14.3637207611819	0.012098569	other	20
AGAGCAGTTATGAGAC.1	7.33101198731313	0.020930157	other	14
AGAGCCGCCGAGATTT.1	13.4714589534163	0.013455986	other	20
AGAGCGGGCTAATCAT.1	15.7994091498273	0.019242428	other	24
AGAGCGTACAAGCTCG.1	16.4108048101582	0.017828419	other	26
AGAGGCTTCGGAAACC.1	11.5832842583402	0.02057148	other	21
AGAGGTATCTCGGTCC.1	10.3658139903024	0.014879873	T-cell zone	16
AGAGTAAACTTCACTA.1	13.5389058782941	0.016367117	other	20
AGAGTTAGAGACCGAT.1	13.4808083790979	0.018637394	other	19
AGATAACTTCAGGGCC.1	6.25206887598371	0.020395459	other	12
AGATACCAATAGAACC.1	9.06598997413939	0.013317681	other	14
AGATACCAGCACTTCA.1	16.8431067038523	0.025772227	other	22
AGATACCGGTGTTCAC.1	12.538514455194	0.016734173	other	18
AGATACGACTTCATAT.1	11.6621282290937	0.023318298	T-cell zone	18
AGATACTCAAGATCGA.1	16.5726168989192	0.01368303	GC	22
AGATATAATACGACTA.1	10.8347672582522	0.01115022	other	16
AGATCGTGCATAAGAT.1	14.4130097948642	0.031129067	other	19
AGATCTCAGGTGTGAT.1	14.7363362597418	0.012450053	other	21
AGATGACTCGCCCACG.1	16.7727791040939	0.016331618	GC	26
AGATGAGGGTTGCGAT.1	10.7619282158884	0.030989231	other	17
AGATGATGGAGTCTGG.1	15.1479025105871	0.022390692	GC	21
AGATGCAAGACGTGCA.1	13.7770693107745	0.032074222	other	19
AGATTATAGGACGTTT.1	11.8602239073849	0.013013331	other	18
AGATTCACAACCGATA.1	10.1476909339939	0.039312185	T-cell zone	14
AGCAAAGGCCGCTAGT.1	15.3757738936553	0.020694293	other	25
AGCAACATATCTTATT.1	18.2886869780387	0.0112397	other	24
AGCAACCGAAAGTAAT.1	10.624257088455	0.025318696	other	19
AGCACACGTTTAGACT.1	13.2278401620721	0.020113899	T-cell zone	24
AGCACCAGTACTCACG.1	17.3232167386743	0.011414954	other	25
AGCACTACCGGCCTGT.1	11.0012564212653	0.012739879	other	15
AGCACTACCTCACCAG.1	11.38395218672	0.011117358	other	22
AGCACTTAAGGACGCC.1	15.9282535255514	0.017640847	other	21
AGCAGAAGGAGAAAGA.1	19.0461536196655	0.022475152	other	29
AGCAGCCAGATGAATA.1	3.77709538307772	0.025778794	other	9
AGCAGTCGAAGCATGC.1	16.8458395047615	0.00935724	other	24
AGCATATCAATATGCT.1	11.1546810768172	0.018859084	other	16
AGCATCATTTCGAAAG.1	5.13397929341021	0.017848894	other	8
AGCATCGTCGATAATT.1	13.5855329813149	0.020004763	other	19
AGCATTACGAGGCAAG.1	5.55217482692419	0.015850248	other	13
AGCCAAGCTTTGTGTC.1	18.0124398055472	0.014108535	other	26
AGCCACAGGTTACCCG.1	17.0199458348354	0.014069928	other	22
AGCCACTCCCGTGCTT.1	17.5673774479418	0.012479743	other	25
AGCCATATAGTATGTG.1	15.9995681892298	0.011413442	other	22
AGCCCATACATGTAAG.1	16.0987932977412	0.017952667	other	21
AGCCCGCAACAAGCAG.1	7.39012873737024	0.029581033	other	13
AGCCCGGCATTAGAGG.1	11.9977419961781	0.027577992	T-cell zone	18
AGCCCGGTAGCCTGTA.1	13.2398987368183	0.013722295	other	21
AGCCCTAAGCGAAGTT.1	14.8644297211658	0.015920881	other	23
AGCCCTCCCTGGTGGC.1	13.1220155970862	0.018690528	T-cell zone	22
AGCCCTTCTAATCCGA.1	16.0712628558637	0.012589486	other	24
AGCCGTGGCTAAATGT.1	3.32865189170317	0.024344888	other	8
AGCCTAATACCCACGT.1	8.39768061090374	0.024465729	other	16
AGCCTTAAAGCGGAAG.1	12.9160191328216	0.034013879	other	18
AGCGACAGGAACGGTC.1	11.0755164089324	0.017973642	other	16
AGCGACATCCCATTCA.1	14.6040054929219	0.015109201	other	22
AGCGACCAACGATATT.1	12.5469046399983	0.022894243	other	20
AGCGACTTTGAAGACA.1	13.8147240562274	0.023408048	other	19
AGCGAGACGTGAAGGC.1	13.7643137691092	0.033023548	T-cell zone	21
AGCGATGCGCCTAATA.1	4.30721969319096	0.021003241	other	9
AGCGCATAATGAATCG.1	14.0470869030796	0.020615824	other	20
AGCGCGGGTGCCAATG.1	15.5270506246907	0.019661966	T-cell zone	23
AGCGCTTATGGGCAAG.1	13.949114069068	0.02623751	GC	20
AGCGGACACTTCGTAG.1	14.1903890657656	0.024581138	other	21
AGCGGCGGTTAGCGGT.1	15.2698859019283	0.01733807	other	25
AGCGGGAAGGGTCCAT.1	14.454819429992	0.026428065	other	19
AGCGGGTCTGACACTC.1	13.4190417493292	0.016762831	other	19
AGCGGTTGAGATGTAC.1	12.073202166751	0.023707567	other	17
AGCGGTTGCCGCTCTG.1	13.7870655296036	0.025069953	GC	24
AGCGTACGAGAGCTAG.1	13.7758114381553	0.024816549	T-cell zone	19
AGCGTAGCGCTAGACC.1	15.7712620479175	0.027481007	other	25
AGCGTCTGAACCCGCA.1	9.22172975331957	0.023417754	T-cell zone	17
AGCGTGGTATTCTACT.1	16.004824712209	0.006974696	other	24
AGCGTTCCGATTTAAA.1	10.659199754138	0.031580686	other	14
AGCTAACAAGCAATGT.1	7.2272599626813	0.025011321	other	15
AGCTAAGCTCCGTCCG.1	10.558019750015	0.024256983	other	15
AGCTAAGTACGCAGGC.1	15.9365586705154	0.018692567	other	23
AGCTAGAAGCAGAAGT.1	14.422910541314	0.03626645	other	21
AGCTATTTAATCCAAC.1	14.5132506367143	0.030271199	other	20
AGCTCCTTCGCACATC.1	9.83603967490009	0.015787977	other	16
AGCTCTAGACGTTCCA.1	16.1889653382571	0.008569044	other	24
AGCTCTTCCCAGTGCA.1	15.5752073341957	0.017582149	other	24
AGCTCTTCGTAACCTT.1	10.2485791796869	0.015170997	other	15
AGCTCTTTACTCAGTT.1	16.5048987895274	0.012601629	GC	23
AGCTGAAGTAAACCAA.1	20.0429333510765	0.022792178	GC	26
AGCTGCTGTGCCGAAT.1	18.7579536227202	0.017284223	other	25
AGCTGTAACCTCAATC.1	6.51362571969385	0.026483614	other	11
AGCTTATAGAGACCTG.1	12.4599306592239	0.01486065	T-cell zone	19
AGCTTCAATACTTTGA.1	17.9712775728745	0.022161967	other	27
AGCTTGATCTTAACTT.1	14.0877014920978	0.010020397	other	24
AGGAAGCTGTCCGCCG.1	9.71347226416991	0.019547098	other	16
AGGACAGTCGAATCCC.1	19.5357019405285	0.011688055	GC	27
AGGACATCGCACGTCG.1	12.5570347476293	0.020958766	T-cell zone	18
AGGACGACCCATTAGA.1	13.2319612647946	0.013484141	other	22
AGGACGCTCGATGTTG.1	14.8212347728732	0.021306309	other	21
AGGAGCGTTTATTATC.1	15.1955464571577	0.008396212	other	24
AGGAGGCCTTCGCGCG.1	14.6709606034542	0.012244726	other	20
AGGATAAAGTCGGGAT.1	10.1508540517229	0.014490537	other	15
AGGATATAGGGATTTA.1	16.7507773122124	0.014088211	other	24
AGGATATCCGACTGCA.1	10.2943555531503	0.020844728	GC	17
AGGATCACGCGATCTG.1	13.9216454213109	0.020590512	other	21
AGGCAAAGAGGAATCA.1	17.4313720987387	0.023852037	GC	23
AGGCAGATGCGTAAAC.1	18.1154499286412	0.007507473	GC	25
AGGCAGGGAGCGTACT.1	6.96830587249076	0.016147415	other	13
AGGCATTGTCGTAGGG.1	13.8121689551563	0.013588734	other	20
AGGCCACCCGTTATGA.1	13.4742132068172	0.016878286	other	21
AGGCCCATTGTACAGG.1	12.6722133095718	0.022343549	other	19
AGGCCCTAGAACGCCA.1	12.6374608052774	0.020945016	other	19
AGGCCTATCATACCAA.1	15.3268120246757	0.010035775	other	22
AGGCCTGAGAATCTCG.1	16.2989485974812	0.028415859	GC	26
AGGCGGTTTGTCCCGC.1	15.4277499627602	0.027086087	other	22
AGGCGTCTATGGACGG.1	15.5549426505168	0.019651956	other	23
AGGCTATGGTTAGCTT.1	14.0344708429952	0.016431856	other	22
AGGCTTAAGTTGCACA.1	7.83013607562644	0.015778314	other	11
AGGCTTCCCGAAGAAG.1	9.03750706216945	0.015621697	other	13
AGGCTTGCTAGACACC.1	12.2393136339546	0.025481474	other	17
AGGGAAACGAGGTACT.1	17.2292750720306	0.025929898	GC	25
AGGGACAGCACGGCGG.1	10.8425136097009	0.014772977	T-cell zone	16
AGGGACCGGCTGCGTT.1	12.7131671449972	0.018018526	other	22
AGGGACTCTACGCGAC.1	5.27659252816996	0.019576287	other	13
AGGGAGACATACTTCG.1	14.8871860970626	0.019221812	GC	21
AGGGCAGCGGCGTGGT.1	13.6433460022108	0.019440641	other	18
AGGGCGAGCAGCTGAT.1	12.8176369540765	0.023482202	other	21
AGGGCGTGATCGGCTA.1	13.742692760646	0.022246022	other	21
AGGGCTGCAGTTACAG.1	10.6750072251803	0.012474076	other	17
AGGGTCAGAGCACTCG.1	15.1536249171311	0.018815423	other	21
AGGGTCAGTAACCCTA.1	18.3229098658525	0.021091566	other	25
AGGGTCGATGCGAACT.1	13.0215346076273	0.012147177	other	20
AGGGTGCCGTTCTTTA.1	16.2010727359203	0.016719991	T-cell zone	22
AGGGTGCTCTCGAGGG.1	15.9568127141298	0.014732733	T-cell zone	28
AGGGTGGATAGTGCAT.1	14.5559566499143	0.019648698	other	23
AGGGTTCAGACGGTCC.1	15.7618230519005	0.023207308	other	20
AGGGTTCCCTTTGGTT.1	14.9386856821854	0.01568684	other	22
AGGGTTTAGTTCGGGA.1	13.3976503178765	0.009015545	other	17
AGGTAACCTCCTATTC.1	11.7052022241651	0.026502845	other	18
AGGTACGATATTGCCA.1	14.1163158901985	0.021925076	other	21
AGGTAGATCGAGATAT.1	13.8539837508998	0.022195954	other	18
AGGTAGGTACAAAGCT.1	11.6327155262513	0.011662597	other	21
AGGTATAATTGATAGT.1	14.9282843958499	0.020441934	GC	20
AGGTCAGGTGAGAGTG.1	10.6473753251831	0.021842056	other	14
AGGTCGCCACTTCGGT.1	14.4959079234032	0.018227004	other	21
AGGTCGCGGAGTTACT.1	13.3152474961355	0.024159053	other	22
AGGTGCACGTCCACAT.1	14.3961019821729	0.011902732	other	22
AGGTGGTGACCTTCGC.1	17.4399503063535	0.015369262	other	25
AGGTGTATCGCCATGA.1	12.7510316785106	0.010205154	other	22
AGGTTACACCATGCCG.1	8.58605418458816	0.014096243	other	17
AGGTTCTCCTTTCCGG.1	14.3394489283169	0.018147402	GC	20
AGGTTGAGGCACGCTT.1	13.7602503052012	0.011213612	other	22
AGGTTTCACACACCTT.1	17.2829131489049	0.007267383	GC	24
AGTAACGTTCATCCTG.1	11.3113852659554	0.015923701	other	22
AGTAATCTAAGGGTGG.1	17.9557148157871	0.013226707	GC	24
AGTAATGTCTTGCCGC.1	15.9472532209387	0.01342705	other	21
AGTAATTTGCAAGCGT.1	16.2096877021443	0.027290905	other	21
AGTACAGAAGCTTATA.1	11.3814091273891	0.018200925	other	17
AGTACATCATTTATCA.1	15.5285434008819	0.018601816	GC	21
AGTACCTTCGAGTGCT.1	16.6712636901281	0.013443234	other	20
AGTACGGCCCGTATCG.1	12.5929952961901	0.032302194	other	22
AGTACGGGCACCTGGC.1	13.5862552905652	0.013740102	other	20
AGTACGTGGCCTGTCT.1	11.2380695556645	0.016605916	other	16
AGTACTCTTATGCCCA.1	13.5917148236149	0.016428579	other	18
AGTAGAAGGCGCCTCA.1	18.2193702685966	0.016603985	other	24
AGTAGCGTGAACGAAC.1	14.7245701193962	0.028652345	T-cell zone	21
AGTAGGAAGGAAGTTG.1	12.2519356605428	0.029228247	other	21
AGTAGGTAACATACAT.1	13.1930504878998	0.023879753	other	22
AGTATAATACTAGGCA.1	14.1514540018354	0.027807656	other	20
AGTATACACAGCGACA.1	16.4291090885721	0.019870745	other	24
AGTATCCATAATAACG.1	17.6326774844861	0.02510277	other	25
AGTATGCTGGAGACCA.1	11.0991086596263	0.020597767	other	20
AGTATTTGGCACGACC.1	16.0161848573184	0.013297629	other	23
AGTCAAATGATGTGAT.1	14.5806142943072	0.019932423	other	22
AGTCAACACCACCATC.1	15.1851818676282	0.013637642	other	21
AGTCAAGATGACACTT.1	14.3802631524648	0.017680076	other	20
AGTCACTAGCTCTCGA.1	13.8803378720993	0.015592206	other	18
AGTCACTCCGCCTCAT.1	13.0335174725019	0.01806235	T-cell zone	19
AGTCAGCCACCGCCTG.1	13.7226464403319	0.018648533	T-cell zone	18
AGTCCAGCGGGTACGT.1	14.6471145497256	0.020678808	other	22
AGTCCATTGGCTGATG.1	15.0627498353925	0.011467407	other	21
AGTCCCGCCTTTAATT.1	14.5982753512826	0.025247411	other	23
AGTCGACGGTCTCAAG.1	15.9791815426942	0.013436125	other	23
AGTCGGCCCAAACGAC.1	15.0536436590718	0.022960029	other	23
AGTCGGCTCAACTTTA.1	4.37468145204283	0.02474713	other	9
AGTCGGTTGCGTGAGA.1	11.5807349574203	0.018879487	other	16
AGTCGTATAAAGCAGA.1	15.0815543959242	0.020583217	other	20
AGTCGTCGACCACCAA.1	13.5001752758882	0.022062879	other	20
AGTCGTGGGCATTACG.1	7.73865025151208	0.014421855	other	17
AGTCTAAAGTATACTC.1	16.7988987316752	0.023800963	GC	23
AGTCTCACAAGACTAC.1	9.98070975484257	0.023015269	other	16
AGTCTGGACATCCTTG.1	14.3111839268071	0.022740667	other	22
AGTCTTCTCCTCAAAT.1	12.1769483342652	0.018517301	other	17
AGTCTTTAAAGTGTCC.1	15.9710797196612	0.01500485	other	21
AGTGAACAAACTTCTC.1	13.9358037123339	0.018723475	other	19
AGTGACCTACTTTACG.1	12.4946527152558	0.013021792	other	16
AGTGACTGTGACACAA.1	12.4356734616141	0.030238988	T-cell zone	19
AGTGAGACTTCCAGTA.1	16.4600722815345	0.010608929	other	22
AGTGAGCCTCGCCGCC.1	15.0801634567936	0.017868774	other	22
AGTGAGGGTTTCTGAC.1	18.8308231040788	0.01548549	other	28
AGTGATAACCTGCGCG.1	14.9983028065128	0.025898629	other	20
AGTGATATGAGTAGTT.1	13.5981161347193	0.018993876	GC	23
AGTGATTCAAGCAGGA.1	10.3320639355963	0.010872966	other	16
AGTGCACGCTTAAGAA.1	11.4528072699228	0.020608073	other	17
AGTGCGTAGCTCGTAA.1	12.4204488927792	0.019273003	other	17
AGTGCTAAACACAGCA.1	15.9984875125903	0.02565056	other	23
AGTGCTTGCACGAATA.1	15.9872305104125	0.015143998	GC	23
AGTGGCCCGCAAATGG.1	12.2548360541928	0.030138949	GC	20
AGTGGCGGCAATTTGA.1	19.2110663840374	0.019326473	T-cell zone	32
AGTGGCGTCTGAAGGT.1	16.5669251457958	0.021212851	GC	26
AGTGGCTCCGTCGGCC.1	11.5006742616377	0.022964426	other	19
AGTGGTGTTACCCGTG.1	12.1623203170226	0.023535345	other	20
AGTGTATTGCGCATTG.1	13.9620352889945	0.02923173	other	21
AGTGTGGTCTATTGTG.1	15.14936920297	0.015876677	other	21
AGTTAAACACTTGCGA.1	15.1458162010366	0.019077643	GC	22
AGTTAAGCGGTCCCGG.1	15.0474976201247	0.019439068	T-cell zone	27
AGTTAAGTCAACCGCT.1	7.24762387085667	0.019147232	other	15
AGTTACCGCACATGGT.1	10.2949898780215	0.023297269	other	15
AGTTACTCTATCGTGG.1	13.8770305306722	0.017056511	other	21
AGTTATTCAGACTGTG.1	16.0106576452983	0.007660185	other	22
AGTTATTGAAAGGTAA.1	15.4342300627122	0.02320444	T-cell zone	24
AGTTCCTACAGAATTA.1	12.8317013379506	0.012542002	other	16
AGTTCCTATTTATGTT.1	13.4546299839076	0.007082985	GC	19
AGTTCTGCGTTGTATC.1	14.2920521040453	0.025077173	other	20
AGTTGACATCGGCTGG.1	12.3982621026215	0.020787987	T-cell zone	16
AGTTGACGGTCCTTGC.1	13.4955193901291	0.01422625	other	22
AGTTGCGGTCCTCAAC.1	15.0655350728894	0.02998866	other	23
AGTTGCTGACTGATAT.1	13.7561026119252	0.023813506	GC	22
AGTTTCGCAGGTCGGA.1	15.5972118815781	0.019932942	other	26
AGTTTGCACCTGCCTC.1	19.8774054215772	0.010095649	other	26
AGTTTGGCACGGGTTG.1	11.0222313031107	0.017825079	other	16
AGTTTGGCCAGACCTA.1	13.5632293863417	0.018491483	other	18
ATAAACCATTGGACGG.1	13.2978350737847	0.020316616	T-cell zone	20
ATAAACGGACCCGTAA.1	12.400054140954	0.011559919	other	17
ATAAAGGCTCGGTCGT.1	13.63309651127	0.01735016	other	21
ATAAAGGTCAAGTACG.1	17.9940706707518	0.011592476	other	24
ATAAATATTAGCAGCT.1	16.5284626275174	0.006726752	other	24
ATAACGCCGGAGGGTC.1	11.5156825793834	0.011871042	other	15
ATAACGGAGTCCAACG.1	9.98267751623915	0.015076482	other	16
ATAACGTTACCTCCAC.1	13.6900265480603	0.018704456	other	21
ATAAGGTGGAGAACAT.1	4.30630475942895	0.015539438	other	11
ATAAGTACCCGATTGT.1	16.2501569433815	0.018656075	GC	23
ATAAGTAGGATTCAGA.1	18.2451956701686	0.01943289	other	26
ATAAGTAGGGCGACTC.1	12.365215705154	0.012709803	other	20
ATAAGTTACCGCGACG.1	14.7425248637932	0.01388627	other	24
ATAATACCGTTAGCCG.1	14.4457369034622	0.024393401	GC	22
ATAATAGCTGTTGAAT.1	11.4928630935957	0.009008957	other	17
ATAATAGTGTAGGGAC.1	14.1690236816665	0.027079352	T-cell zone	19
ATAATCTTGGAGAACC.1	6.11083023508412	0.021512369	other	10
ATAATTAGCTAAGTAG.1	12.9300972481075	0.019676701	other	18
ATACAGGCCCTCCAAT.1	15.8168392699341	0.012283838	other	24
ATACCACGGGCAACTT.1	12.7680625135224	0.011824018	other	20
ATACCAGCAAATTGCT.1	15.5312823692341	0.023641013	GC	25
ATACCAGGCTAATAGA.1	12.8520101029619	0.026789023	GC	19
ATACCAGGTGAGCGAT.1	13.5305317754577	0.026318656	T-cell zone	22
ATACCGTCATCCATAA.1	14.9609408401853	0.023951014	other	21
ATACCTAACCAAGAAA.1	13.4557830525611	0.022683037	other	19
ATACGAGGTTTGTAAG.1	14.8486826276652	0.008734819	other	22
ATACGCCGATCTACCG.1	13.6033379571454	0.030301006	GC	25
ATACGCCGGCGAAACC.1	16.0269523913259	0.014803072	other	22
ATACGGAACGTCGTTT.1	6.19505643334749	0.019062293	other	15
ATACGGGTTTCGATTG.1	14.3085447205171	0.013961755	other	21
ATACGGTGAAGATGCA.1	14.7304231823676	0.032756378	GC	22
ATACGTACTTAGCCAC.1	13.5240875386911	0.009803764	other	19
ATACGTCCACTCCTGT.1	18.4062880355592	0.014756174	other	26
ATACGTTATGCACGGA.1	15.6702680363245	0.018815781	other	20
ATACTAGCATGACCCT.1	12.3345225355207	0.015976084	other	20
ATACTCTCGCCACTCT.1	15.1838178113654	0.020696955	T-cell zone	24
ATACTGCCTTACACCG.1	12.7801284114645	0.016029788	other	20
ATACTTGTTCTCGAGC.1	13.3264172180973	0.015528837	other	21
ATAGACAACGGGACCT.1	14.9104587059163	0.019305654	T-cell zone	25
ATAGACGAAGAGAAAG.1	12.6674890266994	0.029031387	other	19
ATAGAGTACTGGGACA.1	16.1426627168409	0.021547651	other	23
ATAGAGTTATCAACTT.1	16.1169279200497	0.01361394	other	23
ATAGATTTGCAGTCGG.1	14.1088125081721	0.022580478	GC	23
ATAGCAACTAGGGAAG.1	9.90656610572582	0.024501487	other	16
ATAGGCGGCTATAGAA.1	14.3859633350426	0.018825867	other	22
ATAGGCTAGCTTCGCA.1	18.6885057223246	0.019138162	other	28
ATAGGGATATCCTTGA.1	15.0353798172394	0.020564017	GC	24
ATAGGTTGGGCAGATG.1	13.5034279046796	0.012814472	other	19
ATAGTCTTTGACGTGC.1	6.44074961174585	0.015312996	other	11
ATAGTGAAGCGTTCTC.1	13.8929833429617	0.011744044	other	22
ATAGTTCCACCCACTC.1	14.9332458898758	0.015882509	other	21
ATATAAAGCGCTCGTG.1	9.71409426169235	0.018512342	other	14
ATATAAATGTAGCTGC.1	9.002237153382	0.019874905	other	18
ATATAACACGGGCGCA.1	9.13358727012894	0.023314708	other	16
ATATACGCTCGTGACG.1	12.9670150490486	0.019267681	other	19
ATATAGAGTATTGGTC.1	10.6662305108268	0.000486584	other	16
ATATCAACCTACAGAG.1	11.2992946942892	0.016270369	other	16
ATATCAATTCCAGCCT.1	14.6357045136637	0.020140303	other	20
ATATCGGTAGGGAGAT.1	12.2863683768781	0.014168459	other	18
ATATCGTGCCAGACCC.1	15.7495596461269	0.014759119	other	22
ATATCGTTCCTCGAAC.1	14.8713187292291	0.019036724	other	24
ATATCTCCCTCGTTAA.1	14.5413505087192	0.017746743	GC	23
ATATCTTAGGGCCTTC.1	11.0929461383128	0.012732484	other	18
ATATGGGATAGCAACT.1	12.1834575574379	0.013277932	other	19
ATATGTCTAGAGCGTG.1	11.5042392558919	0.014545519	other	18
ATATGTCTCCCTAGCC.1	13.341121348169	0.011707654	other	19
ATATTCAGTTAAACCT.1	14.4569602255576	0.017017518	other	20
ATATTCCACATAGTGA.1	4.80902476731663	0.013928122	other	10
ATATTCCCACAGGTCA.1	20.4804526525305	0.015570143	GC	30
ATATTGCTGTCAAAGT.1	14.5345797446785	0.025772476	T-cell zone	21
ATATTTAACCCTCAAG.1	12.5345662453378	0.018380802	other	18
ATCAAACACTGTTCCA.1	14.3551231433639	0.028103368	other	23
ATCAAACGAAGGTTTG.1	12.2610957609356	0.018844059	other	21
ATCAAAGAGCCGTGGT.1	14.5429949883515	0.018111677	other	23
ATCAAGATCCCAGGAC.1	16.2657872973689	0.017672761	other	22
ATCAATCTGGGCTGCA.1	11.6259343384008	0.006975236	other	22
ATCAATGCCGTGGCTG.1	15.4228507388899	0.030020125	GC	22
ATCACATTAGAATATC.1	16.4349168286068	0.019931176	other	26
ATCACGTGCTAATTAA.1	13.9193901372429	0.017873307	other	21
ATCACTTCATCCTCGC.1	15.9786787085101	0.013873459	GC	24
ATCAGACGGCACGCCG.1	14.6226236812071	0.014931639	other	23
ATCAGCCTCATGCTGC.1	15.7156870282925	0.016633727	other	26
ATCAGCTCGTCCACTA.1	15.6772258365642	0.021384971	other	21
ATCAGGTCGCCATTGC.1	14.2225241455391	0.025582335	GC	20
ATCAGTAGGCAGGGAT.1	15.5422300055749	0.01433753	other	22
ATCATAGATCGACGAG.1	13.5645758745252	0.017352338	other	18
ATCATAGCCCTATGTA.1	14.3350513480712	0.019370148	other	20
ATCATCCAATATTTGT.1	12.1813790425416	0.007525263	other	17
ATCATCTGCCCAGTGT.1	13.8915541577997	0.018265458	other	21
ATCCAACGCAGTCATA.1	13.6757373167439	0.014812277	other	20
ATCCAATGGAGGGTCC.1	14.49309870935	0.016631624	other	22
ATCCACATCGACAGAA.1	12.1649713219773	0.015757277	other	20
ATCCACGCTAAATGTT.1	14.0906005467229	0.020602592	other	23
ATCCACTTTCAGACTA.1	15.4858442680776	0.022984251	other	24
ATCCAGAGCAACAACC.1	9.49178891741096	0.022476428	other	14
ATCCAGGATTCGTGAA.1	14.3857490836974	0.020675052	GC	20
ATCCCATCCACAGCGC.1	15.124219091878	0.0212907	GC	22
ATCCCATTTCCGTGGG.1	19.6144592497353	0.011008357	other	28
ATCCTACCTAAGCTCT.1	13.7014135886214	0.01637703	GC	21
ATCCTGAATCGCTGCG.1	14.7026983653956	0.007544179	other	20
ATCCTGCGTGGAATGG.1	14.5614438290119	0.017514335	GC	22
ATCCTGCTGCAGATAG.1	11.4507249592756	0.021148333	T-cell zone	17
ATCGACCCAATACAGA.1	14.1348604654982	0.009683318	GC	21
ATCGACTCTTTCCGTT.1	13.3895801341581	0.01836328	other	21
ATCGCACGCCGGGAGA.1	14.549222271317	0.017818131	other	23
ATCGCCAGTCAACATT.1	16.6787993169275	0.01798266	GC	25
ATCGCTGCGTGCAGCA.1	14.397278707358	0.02696156	other	20
ATCGGAGACAGACGGC.1	12.081343819124	0.015981617	other	19
ATCGGCAAGCAGTCCA.1	12.2493179344231	0.027580217	other	16
ATCGTGGAAAGTCTGG.1	10.5418380715401	0.028940791	T-cell zone	16
ATCGTTAGCTAGCGGA.1	12.8424880044009	0.022863559	other	17
ATCGTTCACTTTCGCC.1	13.1889882869961	0.013812041	other	20
ATCTAATATCCTACGG.1	12.5688603471442	0.016403513	other	17
ATCTACCATCTGCTCC.1	15.5463710529138	0.014389213	GC	27
ATCTAGCTTGTGAGGG.1	12.0895337943031	0.01978939	other	15
ATCTCCCACGGAATAT.1	13.2940152150172	0.014319665	other	21
ATCTCCCTGCAATCTA.1	16.1456348997417	0.018506093	other	24
ATCTCGTGAGCGAAAC.1	7.71445594684537	0.015715691	other	17
ATCTGACATGGAAGGA.1	12.2607538248419	0.01622439	other	19
ATCTGCACCTCTGCGA.1	16.9790372603128	0.016301762	other	26
ATCTGCTGTTATCGCC.1	12.9199645468498	0.011127868	other	17
ATCTGGGCTGTTCTTG.1	14.0705866767538	0.015135377	other	22
ATCTGGTTAAGACTGT.1	14.479040830903	0.013912903	other	21
ATCTGTAATTGTACCC.1	9.40857294750666	0.019602182	other	17
ATCTTAGGGCATTAAT.1	15.1244947865921	0.022850415	other	23
ATCTTATCGCACACCC.1	5.7221245883103	0.0170712	other	14
ATCTTGACCTGCAACG.1	15.483313765339	0.015721624	other	23
ATCTTGACTTGTCCAA.1	15.9256239402364	0.014130098	other	24
ATGAAGCCAAGGAGCC.1	16.7630582500364	0.013416489	other	23
ATGACGCCGGCTCTAA.1	15.7993266146811	0.020618	other	20
ATGACGCGTTCTATCC.1	13.6360939327777	0.015952594	other	19
ATGACTATCAGCTGTG.1	15.0162922071171	0.01671965	other	21
ATGACTATGCGACATT.1	17.3739314394398	0.012441071	other	23
ATGAGGAGTGTTAATC.1	12.4508750430078	0.017829096	other	16
ATGATCGGGAATAGAC.1	14.7131308713297	0.022095016	other	22
ATGATGCAATGGTACA.1	13.262819555684	0.015173339	other	21
ATGCACGCGCTGTTCA.1	14.0219822513626	0.00033174	other	18
ATGCACTACCGCATTG.1	10.1126770982308	0.017778626	other	14
ATGCATGATCCAGGAT.1	13.2655552482928	0.015852438	other	21
ATGCATTCCGTGATGG.1	13.6946170482637	0.013842486	other	22
ATGCCAATCGCTCTGC.1	14.3275706114915	0.010482856	other	22
ATGCCATTTGCGACCA.1	16.4179084159008	0.015392538	other	24
ATGCCGGTCTTGCATA.1	17.8665397270967	0.012809441	other	26
ATGCCGGTTGATGGGA.1	14.7735354517326	0.017414864	other	24
ATGCGACAATTGGTCC.1	13.2642109995725	0.020195139	other	22
ATGCGACAGTCCCATT.1	13.7323075774293	0.012138561	other	20
ATGCGAGTCCCACCAC.1	13.8411840600225	0.013419814	other	21
ATGCTCAGTGTTGCAT.1	7.28915213039615	0.021228709	other	13
ATGCTCTGGCGCGGTA.1	12.9198576230305	0.013356897	other	20
ATGGAAATTTAAGGAG.1	14.2124401748532	0.04856032	GC	20
ATGGACTGCTTAGTTG.1	14.2219031805909	0.014681661	other	19
ATGGAGCAGGCCGTGA.1	7.06432937809224	0.00972533	other	11
ATGGATCCGGCGTCCG.1	14.4297929686148	0.0199982	T-cell zone	22
ATGGATTGACCAAACG.1	16.1616382993697	0.020896643	other	24
ATGGCAGCATTACGAT.1	15.1187778395292	0.002782657	other	22
ATGGCAGCCGAGAAAC.1	12.2772394206106	0.028819679	GC	16
ATGGCTGGAAATGGCC.1	14.0133138815546	0.024580832	GC	20
ATGGGAACGGAAGCGG.1	19.6626441035812	0.015450523	other	27
ATGGGACCTGCTGAAC.1	11.9985397640002	0.015886305	other	17
ATGGGCCTCGGCCTCT.1	19.6124991220082	0.013843936	other	28
ATGGGTGTATACCTCC.1	11.2976669667103	0.014362628	T-cell zone	17
ATGGTATTGGGAACCG.1	15.9388802825739	0.012161816	other	25
ATGGTATTTACTGATT.1	11.065672178725	0.018458269	other	16
ATGGTCGCGTGGTTTC.1	16.4071138945893	0.01838631	GC	23
ATGGTGCTCAAAGCCA.1	16.4478570749294	0.032482803	other	22
ATGGTTACGAAACATG.1	14.7054244426091	0.030839372	other	21
ATGTAAGGCTGCTCTT.1	17.2516984275561	0.020091919	other	26
ATGTACATGCGGTGAG.1	9.65547949435272	0.011223541	other	16
ATGTACGATGACGTCG.1	7.1836098399881	0.021811522	other	15
ATGTAGCGCGCGTAGG.1	8.79231036313289	0.010445008	other	14
ATGTCATAATAAACGA.1	14.1252534284266	0.016863537	other	20
ATGTCTTGTTTGACTC.1	12.2381485955648	0.014826329	other	18
ATGTGAAAGCCTAATG.1	9.32054221495283	0.027299114	other	14
ATGTGCATCCGACGCA.1	13.5539936529048	0.016157372	other	17
ATGTGGACATCTTGAT.1	11.7507452882002	0.009462925	other	17
ATGTGTAGTTTAGTCA.1	17.0858946207797	0.015433671	GC	25
ATGTTACGAGCAATAC.1	15.1410339510631	0.025623108	T-cell zone	24
ATGTTCGTCGACCCAC.1	14.3400432817936	0.019574408	other	19
ATGTTGATTAGAGACT.1	10.9228138837846	0.014791212	other	18
ATGTTGTAGTCTGTTT.1	13.5049256233478	0.014987552	other	20
ATGTTTGTAAGATCAT.1	16.5441812403257	0.015100674	other	23
ATTAAACATGCGGACC.1	12.6622171000812	0.01099662	other	16
ATTAATACTACGCGGG.1	14.50699946066	0.012787453	other	20
ATTAATGAACCAGTCG.1	14.1673868913685	0.016243582	other	21
ATTAATTCGGTCACTC.1	17.1607681525007	0.014738585	GC	26
ATTACAACTACCGGCC.1	13.9593541183942	0.028372121	T-cell zone	21
ATTACATGTCAGTCTT.1	9.21712334557957	0.013545475	other	16
ATTACGCGCTGGCAGG.1	12.8409896681332	0.013178209	other	19
ATTACTAGCCTCTTGC.1	16.1530527751354	0.015098295	other	25
ATTACTTACTGGGCAT.1	14.2324201005718	0.023811312	other	19
ATTAGATTCCTCAGCA.1	17.9922706762931	0.021033807	other	24
ATTAGATTGATAGCGG.1	11.7025163757468	0.021205806	other	19
ATTAGGCGATGCTTTC.1	12.1830844514544	0.008688812	other	17
ATTATACTTTGCTCGT.1	13.6333299892646	0.010395505	other	18
ATTATAGCTACTTTAC.1	14.0146802029672	0.020283833	other	22
ATTATCGGAATGTACG.1	13.1014267755689	0.020755937	other	18
ATTATCTCGACAGATC.1	18.188874808688	0.019884764	other	28
ATTATGAGACCCAATT.1	15.5074973135541	0.025995937	GC	22
ATTATGCCATAGGGAG.1	13.5203792001382	0.017037275	other	18
ATTATTATGTCCGTCA.1	13.0356816778386	0.012306063	other	18
ATTATTCAGAGTCACT.1	12.3932527158393	0.01372123	other	17
ATTCAACCATTTAAGG.1	13.4351782686658	0.013643249	other	21
ATTCACTGATGTTGGA.1	16.4083452363762	0.010465999	other	22
ATTCAGATGAATCCCT.1	16.5156574863165	0.012590634	other	24
ATTCAGGACCTATTTC.1	6.72038159704032	0.026559672	other	9
ATTCAGGATCGCCTCT.1	14.2931654992868	0.020396205	other	19
ATTCAGTAGCAGGGTC.1	14.4305802961188	0.014236546	other	24
ATTCATATACTGTCCA.1	15.829792939825	0.008016613	other	20
ATTCATCGTTGAGGCA.1	19.1736652587758	0.020680565	GC	26
ATTCCCACATAAACAA.1	13.7514630854285	0.028484838	other	19
ATTCCTAAGACGTGGA.1	15.2324814487079	0.011361475	other	18
ATTCCTCCGCCAGTGC.1	16.3279178519742	0.015141285	other	23
ATTCCTTCCAGGCGGT.1	7.42325545513217	0.023151783	GC	11
ATTCGACGCCGGGCCT.1	14.005875128262	0.005912468	other	23
ATTCGCGCCTTGAGAG.1	3.48504089016093	0.0155102	other	8
ATTCGTGCTATCTCTT.1	12.1870108197605	0.014184682	other	20
ATTCGTGTACCCATTC.1	18.1145312591366	0.007561587	other	23
ATTCTCGTCTCTTTAG.1	12.3984071039905	0.021588151	other	19
ATTCTGAGTATGAACT.1	12.7618424938522	0.010391095	other	19
ATTCTTCGTACTTATG.1	18.1178187180836	0.005566211	other	29
ATTGAAGATCTTAGTG.1	15.091460720031	0.019414681	other	20
ATTGACCGGCGATGAC.1	13.4349848531423	0.029178158	GC	25
ATTGACGTAACTCGGT.1	13.9276709065199	0.027271899	other	25
ATTGATAGCAACGAGA.1	15.44863856402	0.033763997	GC	23
ATTGATCACCACATTT.1	13.2677361313458	0.031966496	other	18
ATTGATGAGTCCTAAC.1	14.2374203079981	0.019345104	other	21
ATTGCCTATTAGACCG.1	13.281393388578	0.026700224	T-cell zone	20
ATTGCCTTTATGTTTG.1	18.3311002907776	0.017073101	GC	26
ATTGCGATCAGTAACT.1	14.8088167239236	0.017888972	other	21
ATTGCTGCTCCTCCAT.1	13.4893260913776	0.021318681	GC	20
ATTGGATTACAGCGTA.1	12.8463748176924	0.016937005	GC	21
ATTGGGAATATCTTGG.1	12.5397682592589	0.018409759	other	21
ATTGGGAGTTCTGTAA.1	17.1799667503568	0.016654551	other	25
ATTGTACAACTCGGCT.1	13.8820093433482	0.020074031	T-cell zone	19
ATTGTCGCAATACCTT.1	11.525072815624	0.0203513	T-cell zone	18
ATTGTCTGTTTCATGT.1	14.9498889518465	0.01155173	other	22
ATTGTGACTTCGCTGC.1	11.7205734511596	0.01209863	other	18
ATTTAACTCGTATTAC.1	14.593176747229	0.013993888	other	21
ATTTACAGTTTACTGG.1	17.640716466256	0.013172134	other	25
ATTTACTAAGTCCATT.1	13.8168884092271	0.013323194	other	19
ATTTATACTGGTAAAG.1	9.31096409564317	0.009305013	other	17
ATTTCATTATTTCGCG.1	15.3471805260986	0.016021	T-cell zone	24
ATTTCCGGGTTCTGCG.1	1.91332464613571	0.0224014	other	5
ATTTGCCTAGTTACGA.1	12.0186919752126	0.026304332	GC	19
ATTTGCGCGAGTAGCT.1	13.0897384774745	0.017499649	other	18
ATTTGTCTTGGGAGCT.1	17.8396153354227	0.010275648	GC	24
ATTTGTTCCAGGGCTC.1	16.7155598608795	0.019200929	GC	26
CAAACCATAAGCGTAT.1	16.5268275200945	0.014052896	other	23
CAAACCCTCCGGCGGG.1	13.251629670198	0.020618242	other	18
CAAACGAGTATCGCAG.1	14.6103689881302	0.019216201	other	19
CAAACGGTCGCACTTT.1	13.5457071123424	0.020841736	other	21
CAAACGTGGTCTTGCG.1	12.8422037508625	0.020096246	other	20
CAAACTACGATAGAGA.1	13.4469083952938	0.029881742	T-cell zone	19
CAAACTATTGAGCTTC.1	12.8768877495361	0.023587827	other	16
CAAACTCGCGACGCCG.1	3.24943486728436	0.026444248	other	6
CAAAGATTATTGGGCC.1	10.3133765705439	0.020665006	other	16
CAAATCTCTCACAAGG.1	14.2577449938828	0.025045695	other	20
CAAATGCGGAGTGTTC.1	9.93869006270448	0.037056946	T-cell zone	15
CAAATGTCCTTCCGTG.1	14.45304329706	0.020070324	other	20
CAAATTGGATTATGCC.1	17.9505624879255	0.025945447	other	23
CAAATTGTCAGCAAGC.1	14.1682246077158	0.026411225	GC	22
CAACAGAATAACGCTA.1	15.1612445842478	0.0325974901	other	24
CAACAGTGCCAAACGG.1	17.7194245795047	0.022260805	T-cell zone	25
CAACCAGTGGCCTACC.1	14.8089903011822	0.020126371	other	20
CAACCTACCGAGCAGT.1	12.8869093496838	0.014982837	other	21
CAACGACCCGTTTACA.1	12.8679264399614	0.022929286	other	19
CAACGCGATGAGCCAA.1	15.078861270133	0.024257199	T-cell zone	26
CAACGGTTCTTGATAC.1	14.2457486096346	0.016365493	T-cell zone	21
CAACTATATCGAATGC.1	12.8234103840707	0.02756975	T-cell zone	21
CAACTCCAACGTTTAG.1	18.6570619408829	0.01561606	other	25
CAACTCCTTGATCCCG.1	13.181861390835	0.017087349	other	20
CAACTGCTCATCCGAT.1	5.87400718451639	0.021303406	other	11
CAACTTGTAGTGGGCA.1	15.0397926008478	0.015104557	other	19
CAAGAGGGCGGAGTAC.1	12.9499592486114	0.013010407	other	19
CAAGATATTATAACGT.1	18.0584499587032	0.019905195	GC	28
CAAGCAACGTCGGAGT.1	12.9399864271891	0.021524635	other	21
CAAGCACCAAATGCCT.1	15.6763093241718	0.024601064	other	23
CAAGCGGCACATAATT.1	13.9564395166986	0.012064157	other	17
CAAGGATCGCATGTTC.1	13.0204161428384	0.006341714	other	18
CAAGGCCAGTGGTGCA.1	8.329125166669	0.018542491	other	14
CAAGGTCCTATAGGCT.1	14.6306872843155	0.020904259	GC	23
CAAGTAAGTGATAGAC.1	12.3080139161945	0.013264409	other	18
CAAGTCGTTGAAATCT.1	15.5339571290444	0.019707242	other	25
CAAGTGAACTTTGGTT.1	13.6689343076898	0.019106955	T-cell zone	21
CAAGTGTGGTTGCAAA.1	13.9267997966929	0.020742693	other	20
CAATAAACCTTGGCCC.1	8.22172609933666	0.019362023	other	14
CAATACGCTCTGAGGC.1	13.9384468407822	0.027453022	other	20
CAATATTCTTGACCTA.1	8.42347108809497	0.018270506	other	13
CAATATTGGACTAGTG.1	15.4464577975051	0.023926997	GC	22
CAATCCCTATACCAGC.1	15.3637140094132	0.023339487	T-cell zone	23
CAATCCTGCCGTGGAG.1	14.3948000438916	0.033307589	T-cell zone	19
CAATGACCCTTAATTT.1	17.8071314542817	0.007746978	other	25
CAATGCGAGAAGTATC.1	13.0207777394725	0.014371663	other	21
CAATGGAATCTACATA.1	14.3126590203161	0.020807599	GC	22
CAATGGATCTCTACCA.1	14.6041924855266	0.011991101	other	22
CAATGGTCGGCCTGGG.1	12.8358317852548	0.016144774	other	20
CAATGTGCCAACCCTT.1	12.7074159059514	0.01884521	other	19
CAATTAAGGGTGATGA.1	13.4261542212146	0.013759972	other	19
CAATTGGGCCGCACTC.1	13.7405669032815	0.025958035	other	22
CAATTTCGTATAAGGG.1	16.5379699997022	0.009389978	other	24
CACAAACCGCAGAACT.1	10.93218765012	0.010830002	other	23
CACAAGAAAGATATTA.1	14.031599507804	0.023772421	other	18
CACAAGCTAAGAAAGG.1	15.2791667740167	0.036695176	other	22
CACAATGAGCTGCTAT.1	13.4785251429075	0.015566779	other	20
CACACACGCTAACGAG.1	13.1357650392168	0.020812892	GC	20
CACACAGCTTGCGCTC.1	9.82813023279803	0.008987142	other	17
CACACAGGGATAGATT.1	15.1971298808367	0.020204859	other	23
CACACGCGCTGTCTTA.1	16.4246234855491	0.010105023	other	26
CACACGTTTCAATGGG.1	8.91256122949832	0.015900392	other	13
CACACTTGTATTGCGA.1	15.2381645612835	0.018972496	other	23
CACAGAGACGAGGACG.1	16.6561670262719	0.007838675	GC	27
CACAGCACCCACGGCA.1	12.4047623506636	0.018028715	other	19
CACAGCTAGGGAGTGA.1	18.2224998769042	0.017572615	GC	28
CACAGGGCCATATAGT.1	14.1529344154247	0.02033698	GC	21
CACAGGGCCGTTGTCA.1	14.9265755976853	0.021800922	other	21
CACAGTCCCGCTTCGC.1	11.7319023120025	0.014802319	other	20
CACATAAGGCGACCGT.1	14.1212768605847	0.034218365	GC	23
CACATATTAGCAGGAT.1	14.0334813555825	0.009217442	other	20
CACATCGTGCACGCGC.1	16.1917456210342	0.015218767	other	26
CACATCTCACCGACGA.1	16.6423131572585	0.013245134	other	27
CACATGATTCAGCAAC.1	12.6507569864878	0.007010249	other	17
CACATGTTTGGACATG.1	13.5500251539393	0.019964551	GC	22
CACATTCTTTCGATGG.1	13.7961637336751	0.019671915	other	20
CACATTTCTTGTCAGA.1	11.7635507013346	0.016753516	other	16
CACCAGTCAGCATGCA.1	13.4262200553964	0.030409526	other	18
CACCATCGGAGGAGAC.1	15.5024010836692	0.018402048	other	24
CACCATGATCGCAAAG.1	14.0508267374351	0.023793188	other	21
CACCCAAATCTTATGT.1	15.7793447507457	0.017217222	T-cell zone	23
CACCCACACGTCACCC.1	13.5617248463454	0.014119552	other	19
CACCCACGAGGCAATT.1	15.3276484979068	0.017170277	GC	24
CACCCGGTTTGTGACT.1	10.0260237904165	0.014032826	other	18
CACCCTAACAAGATCT.1	12.9273629723503	0.011107776	other	22
CACCCTTGGTGAGACC.1	12.1873070810878	0.015770141	other	16
CACCCTTTCCTCGCTC.1	14.244045050964	0.019592559	T-cell zone	21
CACCGATACACCGAGC.1	15.6133625147208	0.014821248	other	23
CACCGCCAGAAGGTTT.1	15.6837959357682	0.015518285	GC	22
CACCGCCGACCAGCGA.1	13.6279325896465	0.019435827	other	22
CACCGCGTCCACTCTA.1	14.3061851921065	0.012814919	other	23
CACCGGAGATATCTCC.1	15.6590725672455	0.026991234	GC	22
CACCGGGCATCACAAG.1	16.1331283915325	0.016234411	GC	22
CACCGGTAGAGACATT.1	16.7360915962149	0.034495151	GC	25
CACCGTATCCCATCCG.1	14.3934970901494	0.01672752	other	21
CACCGTTAGGGATCAC.1	4.6207336347298	0.017371892	other	9
CACCGTTGCGCGATAT.1	13.9558797764449	0.017331341	other	19
CACCTAATAGAGTCGT.1	11.7279929690345	0.023167035	other	18
CACCTAATCAGTTTAC.1	14.3945051012253	0.017824485	GC	24
CACCTCGATGGTGGAC.1	16.1984189548116	0.020263383	other	25
CACCTTGCGAAACTCG.1	19.0850073884064	0.012397189	other	27
CACCTTGGCGCCTTTG.1	14.1120905172325	0.016118271	other	20
CACGAAAGTTAGTCCC.1	13.643254991486	0.014562564	other	20
CACGACGTAATAGTAA.1	8.89834274262203	0.026495539	other	12
CACGACTAAAGTTCTG.1	14.3376156106234	0.020447896	T-cell zone	19
CACGAGCAAACCAGAC.1	8.91917953981641	0.032047655	other	12
CACGATTGGTCGTTAA.1	11.5065293366134	0.02647538	T-cell zone	17
CACGCACAGCGCAGCT.1	13.7579431620355	0.01315193	other	17
CACGCAGCGAGGCTTT.1	13.7192085790099	0.014643049	other	20
CACGCGGAACTGTTGC.1	12.8219196936558	0.013659498	other	21
CACGGCGCGCCAAAGG.1	15.1236621109931	0.017798423	other	23
CACGGGATTGAGGGTT.1	14.5273841332017	0.032021728	GC	22
CACGTCAATCAATGGA.1	2.91574314617999	0.02366192	other	5
CACGTCGGCAACCTCT.1	11.4368694545113	0.016622046	other	17
CACGTCTATGATGTGG.1	14.3850676964338	0.022447631	GC	21
CACGTTCGTGCTCTAG.1	16.9315452155461	0.008385795	other	25
CACGTTTCGTACACAC.1	17.3478951989318	0.015332147	other	25
CACTAAAGTTGCCTAT.1	14.4782898225534	0.016532691	other	19
CACTACGGGAGCTGCC.1	14.6380135313255	0.012300636	other	21
CACTACTCAGTTCTGT.1	16.3183163470402	0.014456448	other	22
CACTCAAGAGCTATGG.1	14.0086491072232	0.011762436	other	21
CACTCAGCTCTTGAGG.1	10.3143657436584	0.020843302	other	16
CACTCCTATGTAAGAT.1	11.0025794858824	0.017594647	other	16
CACTCCTCTCGGTCGG.1	14.4382861762688	0.015960826	T-cell zone	20
CACTCGAGCTGAACAA.1	10.0989424490905	0.018131099	other	19
CACTCGGTTAGGAGGA.1	14.0614038399302	0.026674023	other	19
CACTCTCAAGCATCGA.1	13.443684761866	0.023567336	other	19
CACTCTTCTGCTAGCC.1	15.1182186019063	0.012077696	other	20
CACTGACGATTGTGGA.1	14.4749574772663	0.018946594	other	22
CACTGTCCAAGTGAGA.1	12.3319391659321	0.01564153	other	16
CACTTAATCAGACGGA.1	7.60665507434497	0.02007104	other	12
CACTTCGCCACAGGCT.1	10.3699196827992	0.019255554	other	16
CAGAACTTAGCCCTCT.1	5.62719329449308	0.018056828	other	9
CAGACACCGATCGCTG.1	9.52592660190537	0.017510412	other	15
CAGACCTGTAAGTGTT.1	13.9975272138513	0.01666951	other	20
CAGACGAACCTGATAC.1	8.06262211366515	0.01528179	other	15
CAGAGACGGTCACCCA.1	13.0955382725026	0.015209597	other	21
CAGAGCATGAGCTTGC.1	13.169426959701	0.012366004	other	19
CAGAGGCGATGCATGA.1	4.12449199452928	0.018921097	other	8
CAGAGTGATTTAACGT.1	13.8921031546582	0.017365371	other	22
CAGATAATGGGCGGGT.1	8.17968760241288	0.018136101	other	15
CAGATACTAACATAGT.1	12.5084070832916	0.026907967	other	17
CAGATATGAAGATGAC.1	11.969621821959	0.02891808	other	15
CAGATCATTTAAAGTC.1	5.37214363868716	0.01742299	other	8
CAGATCCTGGTTTGAA.1	13.4273215776202	0.028085691	other	20
CAGCAGCCCGTTCCTT.1	16.4985422714214	0.01259931	other	25
CAGCAGTCCAGACTAT.1	13.0935547411307	0.014287655	other	17
CAGCAGTCTGTGCTGC.1	14.0304410260784	0.012843699	other	21
CAGCCCTCACAGGCAG.1	13.7746846170045	0.021550923	GC	21
CAGCCGGGCCCTCTAT.1	12.3114886573915	0.016871609	T-cell zone	22
CAGCCTCCTGCAGAGG.1	5.93979274539118	0.019501365	other	13
CAGCCTCTCCTCAAGA.1	16.8281906632417	0.02568539	other	22
CAGCGATTCCCTTCAA.1	10.2549082081897	0.016146573	other	14
CAGCTCGACAAGTTAA.1	13.9349954511493	0.017289247	other	24
CAGCTCGTGCTTGTGT.1	11.8913704345064	0.015145194	other	16
CAGCTCTGGGCTCACT.1	11.8050799853685	0.018047811	T-cell zone	19
CAGCTGGCGTAACCGT.1	4.90341713473869	0.025124912	other	12
CAGCTTAGTAGGTAGC.1	13.5721735152309	0.021050069	other	22
CAGGAAGACTTTATAT.1	12.6802428741274	0.02186923	T-cell zone	18
CAGGATATATCGTTGT.1	17.596894826871	0.008029757	other	25
CAGGATCCGCCCGACC.1	12.3417643921505	0.02558918	T-cell zone	18
CAGGCAGTCTTACCAG.1	15.0304480710323	0.018026244	other	21
CAGGCCAGTACCACCT.1	11.7886580952819	0.02576468	other	18
CAGGCCGTTTGGGTGT.1	16.2707567799809	0.016380291	GC	22
CAGGCGCACGGTGGTC.1	13.1758494689669	0.020673667	other	17
CAGGCGCCATGCTAGG.1	4.45340647225125	0.01319784	other	10
CAGGGAGATAGGCCAG.1	16.9671102353496	0.027785305	other	24
CAGTAACTATTTATTG.1	14.4717714876173	0.023401475	other	22
CAGTAAGGGACGTCTC.1	8.49913428891835	0.0002631	other	11
CAGTAATCCCTCCCAG.1	12.4888347554165	0.02157267	other	21
CAGTACATTCTCTAAA.1	13.9721812674056	0.023524483	other	19
CAGTACCAGTTTACGT.1	13.4572843786488	0.018840343	other	18
CAGTAGCCCACGCGGT.1	15.7364205475968	0.014753645	other	22
CAGTAGCGAGGTAGTA.1	13.089443318731	0.018689882	T-cell zone	18
CAGTCGAGGATGCAAT.1	14.6308343434625	0.020150958	other	21
CAGTCTCTCGGCTAAT.1	12.5334478539071	0.019839543	T-cell zone	21
CAGTCTGTATACTGGG.1	15.188851868476	0.006017774	GC	25
CAGTGAATAAATGACT.1	17.2908119366286	0.018572996	other	23
CAGTGGTTGCACATGA.1	15.1627859119753	0.021934109	other	20
CAGTGTCCGCAGAATG.1	13.3037830645363	0.022061753	T-cell zone	20
CAGTGTCGGCTGGCCC.1	10.2724466778497	0.020926309	other	17
CAGTGTTAATCTCTCA.1	13.4722220268759	0.019760549	other	22
CAGTTCAAATTGACAC.1	16.3579442677263	0.019813894	other	23
CAGTTCCGCGGGTCGA.1	17.3502634796258	0.016871845	other	24
CAGTTCGAGGACCCGA.1	6.25530257598344	0.022025743	other	13
CATAACGGACAGTCGT.1	13.806657715798	0.010009806	other	23
CATAAGAAGCTTGGCT.1	14.9617310228877	0.017319599	other	21
CATAAGCTCTCCGTCT.1	14.256515774255	0.024625571	other	21
CATAATGAGCGGGCGA.1	12.3614239281267	0.027575038	T-cell zone	19
CATACAAAGCCGAACC.1	13.0856857882662	0.03113512	other	19
CATACACGGTTCCCAC.1	14.3613849483979	0.016848831	other	22
CATACCCGTACCCAGT.1	12.3829772401978	0.007583809	other	18
CATACGAACTAGCTGG.1	13.7191497094223	0.024755421	T-cell zone	22
CATACGGCGTCTGGGC.1	12.8903226772822	0.00766829	other	18
CATACTATGTAATTGT.1	13.4308055264126	0.016094072	other	20
CATACTTAGGCAATAC.1	14.5727262820377	0.019596304	other	18
CATACTTCTTTCTCCG.1	11.2298654242635	0.020731504	other	18
CATAGAGGAGATACTA.1	17.0277557670908	0.01144123	GC	25
CATAGCCGCCCGGGAT.1	13.776792510864	0.025192881	other	19
CATAGCGTTGCCCACC.1	12.1065628124506	0.008779707	other	19
CATAGGGACACTTGTG.1	13.5594185307433	0.02877941	other	19
CATAGTACATTGAGAG.1	14.8759974440965	0.019665068	T-cell zone	19
CATAGTAGCATAGTAG.1	14.3912042932945	0.014745731	other	20
CATAGTCAAATACATA.1	8.36043768944979	0.023323817	other	14
CATAGTCCACAAGAAC.1	17.5538511054283	0.021751968	other	25
CATATACTACTGATAA.1	14.9664276409359	0.014054248	other	20
CATATAGGTACAGTCA.1	17.377229404491	0.010744012	other	25
CATATGTCAGGCTACG.1	8.32210488830242	0.015203616	other	14
CATATTATTTGCCCTA.1	16.1547437591439	0.014293249	other	23
CATCAAACTGGCGCCC.1	13.5702331663841	0.032205139	other	20
CATCATCTACCCGGAC.1	15.4124155422443	0.013639075	other	22
CATCATTACCCTGAGG.1	13.1988450245715	0.015703079	other	19
CATCCAATATAGTTTG.1	15.87187331495	0.017807053	other	22
CATCCCGAGATTCATA.1	13.5068873606223	0.008702329	other	23
CATCCTCTCAAAGATC.1	13.905989120433	0.015172466	other	19
CATCGCCCGCGGCCAA.1	12.4972727498275	0.016425436	other	20
CATCGGACGGGTTAAT.1	11.9653406869086	0.01098853	other	17
CATCTACCCGAGAACG.1	15.8846098297038	0.018140323	other	21
CATCTATCCCGTGTCT.1	13.4459488198552	0.023007787	other	20
CATCTTACACCACCTC.1	17.3315594279268	0.013591076	other	25
CATGAACCGACATTTG.1	14.0574196915284	0.013973857	other	19
CATGAACCTCTTATCA.1	15.8168346454132	0.016806339	other	23
CATGACTTCGCTGAAT.1	12.0855320846334	0.0199471	other	16
CATGAGATGCACTCTC.1	12.7527111000397	0.017248168	other	17
CATGAGTCCATCACGG.1	14.8964672614786	0.026683711	other	26
CATGATACGGTGAAAC.1	9.88749203578198	0.010688623	other	14
CATGATCGCTTTGAGA.1	18.0904163789725	0.017203203	other	26
CATGATGCACAATTCT.1	14.0309104346723	0.018044082	GC	21
CATGATGGAAGTTAGC.1	14.1052561701997	0.016727571	other	22
CATGCACATGAGAGGC.1	13.8270389618137	0.022243577	other	23
CATGCACGTGTTACTG.1	8.6190027736141	0.021200253	other	17
CATGCATGGAGACCCT.1	14.2619947334048	0.022091027	other	20
CATGCCAACTCGCAAA.1	13.4239883101696	0.023066414	other	24
CATGCGACCAGTTTAA.1	19.2529614808534	0.018116496	other	27
CATGCGTTAGACAGAA.1	9.22553600653411	0.024291351	other	14
CATGCGTTGAGAGGAG.1	12.7658781065195	0.022727798	other	19
CATGCTGGCTCCAATT.1	15.9574173784957	0.021405351	other	25
CATGGAAATGGGACCA.1	11.1590351825681	0.032310806	other	18
CATGGATTGTCTTCCG.1	15.2466394056017	0.018426075	GC	22
CATGGCAGGAAGATCG.1	14.9988573281235	0.019295303	other	22
CATGGGTATGCCTTAT.1	10.8035462581391	0.017576174	other	17
CATGGGTCGGGTGTGG.1	15.5868099313014	0.01291078	GC	23
CATGGTAAGTAGCGTT.1	16.6154085518915	0.00568313	other	22
CATGGTATTAGTTTGT.1	13.8014813337914	0.001466409	other	20
CATGGTCTAGATACCG.1	7.94367559666666	0.014331769	other	14
CATGGTTTATTAATCA.1	9.96958133334708	0.009559007	other	14
CATGTAAGAGACATTT.1	12.7218628068232	0.018853547	other	17
CATGTAGGAGCGCCAA.1	10.671403377785	0.007009549	other	14
CATGTCTCATTTATGG.1	16.5778936935813	0.009150083	other	21
CATGTGGGCTCATCAC.1	16.4079024187256	0.007837847	other	24
CATTACATAGATTGTG.1	15.855369698547	0.026872318	other	23
CATTACGTCGGCCCGT.1	16.7841204877321	0.016845093	other	23
CATTATAACAGGGTCC.1	11.9178677518486	0.02292538	GC	20
CATTATCCCATTAACG.1	14.7674175606353	0.024744389	T-cell zone	22
CATTATGCTTGTTGTG.1	15.6884907136472	0.017522537	other	23
CATTCACTGACAGCTA.1	17.0496423885337	0.011679439	other	23
CATTCAGGTCAGTGCG.1	13.7783565297921	0.022952418	other	21
CATTCCCATTCCGTCG.1	9.31044779946316	0.016729128	other	14
CATTCCCTAAGTACAA.1	15.2762172542062	0.03637935	GC	24
CATTGCAAAGCATAAT.1	14.5926831516687	0.021315867	other	23
CATTGCGAAATGGGCG.1	12.5605667157523	0.037415869	other	18
CATTGCGGGTCAATTC.1	15.3527370809526	0.023410909	T-cell zone	22
CATTTAGCGGACCATG.1	16.404902442837	0.011703987	other	22
CATTTATCGTTCAAGA.1	15.0503145930922	0.014540709	other	20
CATTTCTAGCAGACTA.1	13.131575463598	0.019238514	T-cell zone	18
CATTTGAGTGGTACGT.1	8.8641519008201	0.014396558	other	17
CCAAACAGAACCCTCG.1	16.5966159693466	0.02405146	other	23
CCAAAGTCCCGCTAAC.1	11.8763261942711	0.020687485	T-cell zone	19
CCAAATAACAAGATTC.1	11.7305503114865	0.028475612	other	18
CCAAATCAAAGGGCAA.1	14.3684270684725	0.031971367	other	23
CCAACCTTATGTAACT.1	14.0800331983814	0.029363052	other	18
CCAACGATGCACTGAT.1	14.794979976657	0.016637105	other	21
CCAACGCTTGCCAGGG.1	8.57759619089071	0.010639139	other	16
CCAAGAAAGTGGGCGA.1	11.457542618106	0.018895076	other	18
CCAAGACTTCTGCGAA.1	18.9034201297046	0.018721901	other	29
CCAAGCGTAACTCGTA.1	12.8363224487665	0.014765761	other	19
CCAAGGAACAGAGAGG.1	9.69702776248935	0.027323559	other	14
CCAATAGTGCCGTCGA.1	14.4886438496385	0.023751984	GC	24
CCAATCGGTAGATCGA.1	14.6422292608111	0.017772464	T-cell zone	23
CCAATGTCACAGCAAG.1	13.0670875439441	0.017886154	other	22
CCAATTACGGGTCGAG.1	14.0387450327026	0.025819567	other	23
CCAATTGAATGTTAAT.1	13.1869361528464	0.017385011	other	19
CCACAATGTACGTCTT.1	7.68465445137821	0.014288672	other	14
CCACACTGAGATATTA.1	17.5496091983135	0.009190709	other	25
CCACAGCTGAAATCAT.1	11.9253506961556	0.032607895	T-cell zone	17
CCACAGTACCCATCCT.1	6.69132837871879	0.014042874	other	9
CCACATGGCTCTTTAT.1	16.4442648524182	0.024542895	GC	21
CCACCAACTTTACTGT.1	11.8024451137189	0.023680548	other	17
CCACCCAAGGAAAGTG.1	12.6267470926649	0.015831398	other	21
CCACGAATTTAACCTC.1	11.3102396407138	0.01395299	other	17
CCACGAGAAGAGAATC.1	12.9281490087733	0.027918882	other	20
CCACGGAGCCATAAGA.1	11.830046013072	0.029494657	other	16
CCACGGCAGGTGTAGG.1	14.4742373716532	0.025098419	GC	22
CCACGGTGCCCGGTAG.1	19.553140569862	0.019910376	GC	28
CCACTATCCGGGTCAC.1	12.2470308991704	0.024277828	other	19
CCACTCAGATCCGCAA.1	15.5661055164034	0.010905761	other	23
CCACTGGTGGCTGGTT.1	9.71769883275	0.010234797	other	20
CCAGAAAGCAACTCAT.1	13.3759918591718	0.020939782	other	21
CCAGAGACAAAGCCGG.1	12.7080103750298	0.02848628	T-cell zone	18
CCAGATAGTTGAGTGA.1	10.6807587507419	0.012057515	other	16
CCAGCCTGGACCAATA.1	14.3728889361162	0.009611722	other	19
CCAGCTACGCCTCATA.1	13.2041325946122	0.020363846	T-cell zone	20
CCAGCTCGAACGCATT.1	15.3287996580694	0.013962824	other	24
CCAGCTGATGGTACTT.1	12.6467243249109	0.0074837	other	19
CCAGCTTCCGCCCGCA.1	8.07953011335528	0.018101069	other	15
CCAGGGACGTGGCCTC.1	15.104583303498	0.016602094	other	24
CCAGTAGTCTGATCCA.1	15.9862753165501	0.0138634	other	26
CCAGTCCATTATTCGA.1	14.1451320472973	0.028716012	GC	24
CCAGTCTAGACGGCGC.1	16.166721794178	0.016651304	other	22
CCAGTCTTGTCATAGA.1	10.553883255563	0.013782396	other	17
CCAGTGTACAGACCGA.1	14.5932507869176	0.026081391	other	25
CCAGTTCGGTAACTCA.1	15.3265409847611	0.010534419	GC	21
CCATAAACAACCCGAC.1	16.8297503805405	0.031274606	T-cell zone	20
CCATACCTTTACTTGT.1	19.1638804089001	0.017925484	GC	23
CCATAGAGGCTGCCAG.1	13.6400783886283	0.005612283	other	20
CCATAGGTTGGCGTGG.1	12.443047059544	0.016369043	other	16
CCATAGTCAGTAACCC.1	14.8124076841824	0.023139956	GC	25
CCATATGGAAACTATA.1	13.8483543323869	0.023134496	GC	22
CCATCCATACCAAGTC.1	12.488123659518	0.019922866	other	19
CCATCGCAGTTAAACT.1	13.1069288802644	0.012527044	other	20
CCATCTCACCAGTGAA.1	18.4740921176835	0.012511296	other	25
CCATCTTGTTCACAAT.1	12.7761732344351	0.019760203	T-cell zone	22
CCATGCCCTAGATTTC.1	15.4275701679435	0.015315528	other	22
CCATGCCTGTTTAGTA.1	14.5110852046623	0.014384917	other	20
CCATGCTCTGCAGGAA.1	17.5762387821669	0.015834496	other	24
CCATGGCAAACGCTCA.1	6.90943875845374	0.028308607	T-cell zone	12
CCATGGCCCTTGTACC.1	6.41571484562306	0.025591616	other	10
CCATGTTCATCTATAT.1	13.3162289843915	0.018315349	T-cell zone	18
CCATTAGCGATAATCC.1	15.6241101859849	0.023626332	GC	25
CCATTCCCTGCCCACA.1	13.0991472751264	0.010824995	other	19
CCATTTCTACCTATTA.1	15.9603785074319	0.010194308	other	23
CCCAAACATGCTGCTC.1	15.1120020956081	0.015079935	other	21
CCCAACATACGTCGCG.1	14.5985214558567	0.017360569	other	20
CCCAACCACACTAACA.1	12.9493862511317	0.03507598	other	16
CCCAAGAATGCACGGT.1	11.3838992445943	0.02872395	other	15
CCCAAGACAGAGTATG.1	14.1117267977571	0.017571707	T-cell zone	25
CCCAAGTCATTACACT.1	12.4466351150581	0.010153541	other	22
CCCAATGAGATTTGCA.1	15.1483728521705	0.021799044	other	21
CCCAATTTCACAACTT.1	16.9957760642205	0.009659479	other	23
CCCAGAGGAGGGCGTA.1	10.7194622772286	0.027500236	other	15
CCCAGATTCCCGTGAC.1	4.79188030466008	0.018346453	other	8
CCCAGGAAGAATTCGA.1	14.3406417860998	0.017144182	other	19
CCCAGGTCTGAAGGCT.1	14.0273612661918	0.013678536	other	20
CCCAGTAAACTTGGGA.1	7.63343470359391	0.0397579	T-cell zone	15
CCCAGTTAAGGCGCCG.1	11.8390405655569	0.010140036	other	21
CCCATATAGGTCGATT.1	13.9664154064438	0.015928962	other	20
CCCGAAGTTTCGCGAA.1	12.980003769583	0.031033981	other	19
CCCGACCATAGTCCGC.1	17.5140156186841	0.014838073	other	22
CCCGAGTTTCTCCGTA.1	11.4309011743632	0.014987739	other	16
CCCGCAAATAATCATC.1	15.1141012310379	0.02215875	T-cell zone	25
CCCGCAGCGCGAACTA.1	7.74701421005457	0.008116508	other	14
CCCGCAGGGCCCAAAG.1	12.8334468561547	0.028099244	other	20
CCCGCCATGCTCCCGT.1	6.98618096809901	5.1785e-05	other	9
CCCGCGCAATGCACCC.1	14.3762427932976	0.022440286	other	22
CCCGCTAGAGGGTTAA.1	16.187374510076	0.020954562	GC	24
CCCGCTTGCCCTCGTC.1	12.091756852626	0.014523813	T-cell zone	21
CCCGGGTCGTTCAGGG.1	15.0981901904117	0.016784386	other	25
CCCGGTGGAAGAACCT.1	15.0521150305912	0.028438078	T-cell zone	20
CCCGGTGTATCGGAAT.1	12.843591051293	0.016174012	other	17
CCCGTAAGTCTAGGCC.1	13.9774757283557	0.013630924	other	18
CCCGTAGCTGGGAAGA.1	3.19017543289017	0.027670287	other	6
CCCGTCAGCGTCTGAC.1	14.9076115395589	0.017763001	other	19
CCCGTGACAGTGCCTT.1	17.1346605347319	0.010122436	other	23
CCCGTTTCGCAGATGT.1	14.4822191611941	0.011658888	other	21
CCCTACCCACACCCAG.1	19.8472553888394	0.012997042	GC	29
CCCTACTTGAACAATG.1	15.4654174405781	0.0154551	GC	20
CCCTAGCTCTAAGGTC.1	15.1440747718068	0.013403587	T-cell zone	23
CCCTAGTGTCAGGTGT.1	11.124738772117	0.02847937	GC	19
CCCTATGTAGAGCAGA.1	13.1816572850288	0.024191085	other	19
CCCTCAGATCGAGAAC.1	13.3557741165395	0.020670463	other	20
CCCTCATCACAGAGTA.1	11.5055840246049	0.036236868	other	17
CCCTCATTCTGGAATT.1	13.0750675814859	0.014999342	other	20
CCCTCCTCGCTCGTAT.1	13.6656211793999	0.01613483	other	21
CCCTCGATAATACACA.1	16.5118951837738	0.029647968	other	25
CCCTCGGGAGCCTTGT.1	17.2229942850048	0.019816246	GC	24
CCCTGAAATGAGTTGA.1	13.7608573953578	0.020526523	other	20
CCCTGACTAACAAATT.1	13.431497841574	0.007956041	other	23
CCCTGCCCAATCCGCT.1	13.453846512557	0.009879123	other	18
CCCTGCGCTACGCATA.1	9.67707474800899	0.021533144	other	14
CCCTGGGAGGGATCCT.1	12.8748327022538	0.015207672	other	18
CCCTGGTATGGGCGGC.1	14.5203124151389	0.014624258	other	23
CCCTTCTCGTACGCGA.1	13.9813310875796	0.022361187	GC	22
CCCTTTAATGGAGTTC.1	8.85152531263178	0.014306089	other	18
CCCTTTGACAGGTCTT.1	13.8940308986039	0.010855635	other	19
CCGAAAGTGGTGAGCA.1	12.5084465619391	0.026307045	T-cell zone	19
CCGAACACTGGGCCTC.1	11.0179838387393	0.032043682	other	15
CCGAACCTTCCCGGCC.1	10.4448816797256	0.009003984	other	15
CCGAAGCATTGACCAA.1	13.8294995968978	0.004770407	other	19
CCGAAGTATATTGTTC.1	13.2518838016793	0.020852253	other	19
CCGACAAAGGGAGTGC.1	7.37800156641723	0.020963795	other	11
CCGACGGGCATGAGGT.1	8.72183533532474	0.022201352	other	14
CCGACGTAAACACAAC.1	16.7452724645297	0.034053801	other	22
CCGACTCGCATAGTCT.1	14.8502948614776	0.012616136	other	20
CCGAGAAGTCGCATAA.1	2.52861783807526	0.028055964	other	6
CCGAGCTGTGCTTGTC.1	16.0120712590721	0.025190353	GC	23
CCGAGGGATGTTAGGC.1	15.3206553240374	0.018938397	GC	21
CCGATCTCAACCTTAT.1	13.5052439221207	0.01324324	other	20
CCGATTCGAGGGACCC.1	11.0565430949663	0.015558883	other	16
CCGATTGGTCAATGAA.1	17.2214646849057	0.013070243	other	26
CCGCACAAAGACCAAC.1	17.0592021157154	0.009640437	other	25
CCGCACGTGACCTCGG.1	12.908968103374	0.01677697	other	20
CCGCATGTGGTACGAT.1	13.1571986899723	0.014465023	other	22
CCGCCACCACAATCCA.1	15.0623539563784	0.023659771	GC	21
CCGCCGGAACTTCTCG.1	12.6680557411468	0.030724085	other	19
CCGCCGGTCAACACAC.1	12.6961516009458	0.016690763	GC	21
CCGCCTGCGAATTGGT.1	17.8042589881953	0.025825283	other	24
CCGCGATTTGGTAGGT.1	9.91225539675755	0.018047123	other	14
CCGCGCAAGATACCCA.1	9.22846959126392	0.000154624	other	13
CCGCGGAATGCGTCAC.1	5.2778949492187	0.012610017	other	12
CCGCGGGTACGAAGAA.1	13.6125575955679	0.023853708	other	21
CCGCGTAGGTAAGGGC.1	7.03395857951298	0.014601073	other	14
CCGCTATCAGCACCAG.1	17.5201460881506	0.007354917	other	23
CCGCTCCAGGGCGATC.1	15.4389904478342	0.012298662	other	24
CCGCTCTTCCGAACTA.1	8.00346286040429	0.023399546	other	16
CCGCTGGTGCCATTCA.1	11.7070342674508	0.012087466	other	18
CCGCTTACCTCACTCT.1	10.9596883409807	0.015002893	other	16
CCGCTTCGCGGTTAAC.1	15.7395172945345	0.017052174	GC	24
CCGCTTGCTGACATGG.1	15.0795752800672	0.02545062	GC	27
CCGGAATGGTTTCAGT.1	12.6726406269753	0.01370131	other	21
CCGGAGCGTACTTTCT.1	12.7229590557435	0.015407743	other	18
CCGGAGGTCTTATGGT.1	12.4414422761772	0.024588627	GC	19
CCGGCACGACCGTTTC.1	15.9583044730477	0.017964133	other	22
CCGGCCGCGAGCATAT.1	14.0011313330013	0.023979345	other	21
CCGGCGCATATTGGAT.1	5.94263134529436	0.016366811	other	16
CCGGCGTGAGACTCTG.1	14.4152538757632	0.022549933	other	21
CCGGGACCCGCAGAGA.1	15.2650652500891	0.026658895	other	22
CCGGGCGGTCTCGTCA.1	17.6003928169767	0.011431507	other	24
CCGGGCTAAGAATTTC.1	12.9790965643158	0.014787188	other	21
CCGGGCTGCTCCATAC.1	15.7162662363136	0.012562453	other	23
CCGGGTTCGAGGTTAC.1	10.0425444428404	0.011154771	other	15
CCGGTAATGGCTAGTC.1	16.3868868839753	0.016445965	other	26
CCGGTATCTGGCGACT.1	16.9734182677546	0.011294833	GC	26
CCGGTTTGTAATTGTG.1	4.12734801369043	0.015363718	other	11
CCGTAAGTTGGTCCCA.1	16.5498926538877	0.011749323	other	26
CCGTACCCAAGCGCCA.1	16.4864577789983	0.026880343	other	24
CCGTAGGAAATCCCTG.1	10.9958395477733	0.018358606	other	17
CCGTAGGGTTGTTTAC.1	14.3273451860371	0.011188527	other	19
CCGTATCTCGTCGTAG.1	5.41139171948063	0.024525517	other	11
CCGTATTAGCGCAGTT.1	15.3233238006263	0.012473974	other	21
CCGTCAACCTCTGGCG.1	11.2335408816607	0.027571205	other	16
CCGTGCCCATGACGGC.1	13.4195140008939	0.020916926	other	18
CCGTGGAACGATCCAA.1	16.441108075804	0.023362332	other	23
CCGTGTTAAATTCCAT.1	10.8862963228965	0.012568795	other	20
CCGTTACGTTAGAACA.1	13.7963898677585	0.022904856	GC	22
CCGTTCCGAATCTCGG.1	12.4994789811359	0.007838023	other	17
CCGTTTCCTTTCCGTG.1	15.360052270116	0.011059291	other	22
CCTAAACAGGGTCCGT.1	11.5354583176503	0.030580489	other	20
CCTAAAGGCTGACGCT.1	13.7725980241153	0.021892573	T-cell zone	22
CCTAAATTAACGGTTC.1	16.6493816547665	0.011602179	GC	21
CCTAAATTGTATCCTA.1	11.5320211110347	0.026034242	other	17
CCTAACCCAAACAAGT.1	14.3357683515256	0.025734343	other	19
CCTAACTAAGGCTCTA.1	15.0955803478376	0.030709011	other	22
CCTAAGTGTCTAACCG.1	15.0404350421002	0.025328279	GC	21
CCTACAAGTCCGGAAT.1	10.4581951653312	0.02268826	other	19
CCTACAGTTGAGGGAG.1	16.0653802351661	0.011679159	GC	25
CCTACATTCACAGACG.1	14.5974259202107	0.012969437	other	20
CCTACGCGACCTTACA.1	7.18191869443655	0.017665602	other	10
CCTACGGCTCAGTCGA.1	12.9307276221996	0.02273763	T-cell zone	19
CCTACTGCTTACACTT.1	15.2643276498758	0.019341492	other	22
CCTAGGCGTAGCGATC.1	16.5271144457749	0.014375984	other	26
CCTAGGTAAAGGTAGC.1	11.7245358639873	0.019196904	other	17
CCTAGTTAGTCGCATG.1	14.8141738886614	0.025549637	other	21
CCTATAATGAGTGCCC.1	14.364949687218	0.006329782	other	24
CCTATACCGTCCTGTC.1	10.0565045714421	0.01800466	other	19
CCTATATCGTGTCACG.1	11.5981987512567	0.00042471	other	14
CCTATATTTGTCCTGG.1	15.135077307344	0.021324073	other	21
CCTATCTATATCGGAA.1	14.1921839457042	0.015987837	other	22
CCTATGAAGTGGTGCC.1	11.5701079998648	0.019965206	other	19
CCTATGGCTCCTAGTG.1	13.3428278197997	0.017120172	other	17
CCTATGGGTTACCGTC.1	9.81249748812171	0.012604246	other	14
CCTATGGTCAAAGCTG.1	8.45255167969474	0.011334496	other	14
CCTATGTCCACTCCAC.1	14.7095149400666	0.01597991	other	24
CCTCACCAATCTTGAC.1	12.9866034281599	0.023585076	T-cell zone	17
CCTCACCTGAGGGAGC.1	15.9323229042891	0.021444325	other	24
CCTCACCTTAGCATCG.1	15.1337471322404	0.016076913	other	23
CCTCATGCAGCTACGA.1	12.460468510343	0.025163596	T-cell zone	17
CCTCCCGACAATCCCT.1	17.0999973160634	0.0213599	other	23
CCTCCGACAATTCAAG.1	12.0853471072942	0.008588363	other	17
CCTCCTAGCTAGAGTC.1	14.134712811982	0.019124921	other	24
CCTCCTGTTGTGTCGT.1	13.322653499218	0.01339351	other	21
CCTCGAAGTGGACGGG.1	12.3320183433553	0.014536894	other	18
CCTCGACCCACTGCCT.1	13.1933807956315	0.023668829	T-cell zone	20
CCTCGCCAGCAAATTA.1	12.453461763042	0.023495767	other	19
CCTCGCGCGATATAGG.1	14.5211856942234	0.024202189	other	23
CCTCGCGCTGTGCGAT.1	1.59834128865014	0.024627954	other	4
CCTCGGACCGGGATAG.1	17.8024869908636	0.013754534	GC	26
CCTCGGATGCTACCTG.1	13.0859433153213	0.027714988	GC	21
CCTCGGTTTCCTTGCC.1	16.1250052321431	0.010362344	other	26
CCTCGTTACGCCTGTT.1	12.7025960925764	0.018219135	other	18
CCTCTAATCTGCCAAG.1	13.9054738974595	0.017126568	other	20
CCTCTACAAGGATTGG.1	14.1339327618707	0.024008541	T-cell zone	20
CCTCTATCGATTAGCA.1	14.0161761109003	0.018755686	other	20
CCTCTCTCCCATCTAG.1	15.1238383556102	0.011162262	other	22
CCTCTGGCCTAGACGG.1	15.2083867924293	0.015278233	other	20
CCTCTGTACTATTCTA.1	12.0342272406966	0.010955282	other	17
CCTGAACGATATATTC.1	14.6029785175214	0.012354729	other	19
CCTGAATATTTACATA.1	13.5250237310903	0.01500148	other	19
CCTGACCACCGATGGT.1	12.3177595816	0.008889326	other	18
CCTGACGCAACCTTTA.1	16.1334301981899	0.015505042	other	23
CCTGAGAATAAATGCA.1	14.689472676637	0.017773884	other	24
CCTGATTCGCGAAGAA.1	16.4395655560318	0.015471964	other	27
CCTGCCCGTTGTCTAG.1	12.5181405410037	0.023609717	other	15
CCTGCGATAGAACTGT.1	13.3362357076219	0.027559751	GC	22
CCTGCGTTCTACGCTT.1	15.4731334068116	0.016995265	GC	20
CCTGCTATTTGAGAAG.1	14.8916398064583	0.017684231	other	22
CCTGGAAACGTTCTGC.1	15.7610309141125	0.022188044	other	24
CCTGGCTAGACCCGCC.1	6.37176641008014	0.016330249	other	11
CCTGGTCGAATGTGGG.1	15.1055257532306	0.016905224	other	22
CCTGTAAGACATGATA.1	13.8640571196556	0.019214021	GC	23
CCTGTACTCACGCCCA.1	13.1373037416823	0.010099908	other	20
CCTGTCACCCGGGCTC.1	13.3160033646194	0.013146707	other	18
CCTGTCCCTCACGTTA.1	19.2497928599962	0.021882949	other	26
CCTGTCGCCCGTAAAT.1	8.80675801067072	0.013516137	other	17
CCTGTTCAACCTCGGG.1	15.9907094252939	0.013385346	other	25
CCTGTTTGAAGACACG.1	11.6078167511322	0.024509775	other	19
CCTTAAGTACGCAATT.1	17.2052832023403	0.010278216	other	28
CCTTCAGTTAAAGTGA.1	14.0858902517844	0.019572558	other	21
CCTTCCGCAACGCTGC.1	14.2139237173674	0.018107794	other	21
CCTTCGTATAGAATCC.1	12.1942564817462	0.01319023	other	18
CCTTCTCAGCGTTCCT.1	16.7441091696879	0.022166445	other	25
CCTTCTTGATCCAGTG.1	17.7091395901319	0.015775863	other	24
CCTTGTGAACGTGGTT.1	15.9154281494583	0.013591134	other	27
CCTTTAAGGGAGCACT.1	10.5990766672702	0.017621044	other	16
CCTTTCAATGAAGAAA.1	21.2617157032327	0.026546552	other	29
CCTTTGAATTATGGCT.1	14.7146059504612	0.021393944	other	25
CGAAACATAGATGGCA.1	10.9813630794616	0.026647988	other	16
CGAAACGCAATTCATG.1	10.724843206354	0.022639174	T-cell zone	14
CGAACAGTATGGGCGT.1	9.34026016989396	0.018536016	other	17
CGAACATAGTCAGAAA.1	13.2413648124698	0.024151519	other	21
CGAACCCGCATGCGTC.1	11.8071297936213	0.017272034	other	17
CGAACCTCTTTCCTAG.1	14.72610116076	0.022126687	other	22
CGAACGCCCAGTGCCG.1	17.1800295744108	0.018679456	other	24
CGAACGGCCGGACAAC.1	10.8743455825414	0.031117025	other	16
CGAAGACTGCCCGGGA.1	10.980612394697	0.038851198	T-cell zone	19
CGAAGATCAGTTTCAT.1	13.0848691642143	0.008571893	other	20
CGAAGCTATAAATTCA.1	14.7616374685364	0.011607078	other	21
CGAAGGGTTTCAGATT.1	14.964974750465	0.028041339	GC	23
CGAAGTTGCTCTGTGT.1	15.673556508624	0.009698742	other	23
CGAATCTGCTCGACGC.1	11.8352888032402	0.028127044	other	20
CGAATGAAGTCATTGC.1	9.08631757964699	0.037222755	GC	16
CGAATGACGCATAATG.1	16.3235221890388	0.022526282	other	23
CGAATGGTAGGTCGTC.1	14.3648557605247	0.02346182	GC	21
CGAATTACATGGTGTT.1	5.68667904557957	0.019681459	other	9
CGACAATTTGATCTAA.1	12.3652234470871	0.023616396	other	18
CGACACGCTCCGACAG.1	8.72550768572674	0.012272303	other	16
CGACAGTTCGCGTTAT.1	14.7686959608549	0.022458846	GC	26
CGACATGCGATCTTCT.1	14.2916501877822	0.01962302	other	20
CGACCCTTAACGCCGG.1	14.6758597140236	0.023700161	other	22
CGACCGTTGGTATTCG.1	14.816789411629	0.021405777	other	21
CGACGCATCCGTACCT.1	12.6386578841056	0.016612354	other	20
CGACTCAGGATGTTAT.1	14.4932571850255	0.019802663	other	24
CGACTTGCCGGGAAAT.1	16.0450712936611	0.044082032	other	21
CGACTTTGTATAGCCT.1	16.7895312219839	0.018536012	GC	25
CGAGACCCTAGAGTGT.1	14.1472363127762	0.007771969	other	19
CGAGAGATGTGAACCT.1	16.3629980119695	0.012636122	other	22
CGAGAGCGCGTAGATA.1	13.5530662415207	0.032790061	other	20
CGAGAGCTTTCACTAC.1	16.3403582908645	0.016795946	other	26
CGAGAGGGTAGCCGCG.1	14.7943130767965	0.02465874	other	21
CGAGATGTTGCCTATA.1	14.8010697817279	0.024911715	GC	22
CGAGATTTCGCTCGGG.1	11.5461900108057	0.014685158	other	16
CGAGCACTTCAAGTTT.1	15.0672435396558	0.016960869	other	23
CGAGCGTTGATCAGCC.1	11.205698987541	0.020971948	other	19
CGAGCTGGGCTTTAGG.1	12.9457606190887	0.020580382	other	16
CGAGGAGCTTCCATAT.1	13.3075172962165	0.025320773	T-cell zone	19
CGAGGATCGGGAACGA.1	14.1384062964312	0.029135289	other	21
CGAGGCCAGGCATTGG.1	15.191014822898	0.035300062	T-cell zone	23
CGAGGCTAAATATGGC.1	16.5662233317203	0.017456076	other	25
CGAGGGACTGCGGTCG.1	11.9387207005763	0.014616147	other	17
CGAGGGTATCCAGGTG.1	13.6777873979008	0.016201888	other	20
CGAGTACTAAAGAGGA.1	12.9507808863124	0.019954505	other	19
CGAGTGAAGGTACCAG.1	9.66826236533535	0.027596082	other	16
CGAGTGCTATAGTTCG.1	14.428715414967	0.024611415	other	22
CGAGTTCTGTCCCACC.1	15.3161684823542	0.01135266	GC	22
CGAGTTTATCGGACTG.1	15.6713889823613	0.009926588	other	22
CGATAATACTCAGGTT.1	9.18749081929347	0.016165516	other	14
CGATACCTCGCGGACA.1	13.0730184037016	0.012173349	other	19
CGATAGCGATACAGTG.1	17.2618802639748	0.029588369	GC	25
CGATAGTCGTACTGCA.1	17.3607975816209	0.020611891	GC	22
CGATATTAGCCGCAGG.1	12.2356599619582	0.02040742	T-cell zone	24
CGATCCACCATTGTTG.1	15.1349535498802	0.011413134	other	23
CGATCCGACCCAGTGC.1	15.995364469014	0.012916497	other	25
CGATCCTCGCAACATA.1	15.0361437159665	0.028439751	other	21
CGATCGAGAAGCACCA.1	14.3304863050475	0.016834236	other	24
CGATCTGTTGGAGGAC.1	10.2094255271044	0.019021391	other	17
CGATGGACCCTACGCC.1	11.4886938408804	0.017272957	other	18
CGATGTTGTTATCTAC.1	14.8015089845767	0.014642323	other	25
CGATTAAATATCTCCT.1	5.00809781710683	0.025369759	other	12
CGATTCGCCTGGCTGC.1	16.1289980681906	0.01245221	other	25
CGATTTGTCATTAATG.1	13.6287761580439	0.023774008	other	22
CGCAAACACGAGTTAC.1	16.6241704527239	0.014874404	other	25
CGCAATTACTTTCGGT.1	14.5272554345844	0.015757832	other	23
CGCAATTAGGGTAATA.1	11.8892425823365	0.020256185	other	15
CGCAATTCTACAATAA.1	14.5277633501163	0.02491647	other	19
CGCACATGTCCACTAC.1	17.5479012902325	0.012293009	GC	25
CGCACGTCTGTTTATG.1	12.8001529352238	0.014270996	T-cell zone	20
CGCACGTGCGCTATCA.1	15.614098232115	0.011226126	other	23
CGCAGAAACATTTGCG.1	15.4209633202844	0.024412933	other	25
CGCAGATCTTCACCCG.1	12.7835638639541	0.024089067	T-cell zone	23
CGCAGGCGATCCAAAC.1	14.8022758977629	0.021732681	other	19
CGCAGTTCTATCTTTC.1	15.9195096395978	0.008522895	other	24
CGCATCATGGCTTCAG.1	16.2345095069656	0.005393476	other	23
CGCATCCATCAGCCAG.1	13.1338629943689	0.023064327	other	18
CGCATGCCGAATGCGT.1	17.8324643428154	0.018745773	GC	26
CGCATGGTGCGATGCT.1	17.6941202597567	0.006730284	other	22
CGCATTAGCTAATAGG.1	16.2967996999073	0.015352554	other	24
CGCCAAGAAGCCGAGT.1	13.5252269306532	0.012174215	other	20
CGCCACAGGTCGCGAT.1	12.7470181901815	0.024274531	other	20
CGCCACCCGCATTAAC.1	15.4017863813999	0.026424159	other	24
CGCCATCCGATTATGA.1	14.3097069072804	0.013428487	other	20
CGCCCAGCACGCCTAG.1	8.89462170336384	0.016459044	other	15
CGCCCAGCGTTTCACG.1	16.6359441654912	0.020452752	GC	26
CGCCCGCTTCCGTACA.1	13.0958460939383	0.01842825	T-cell zone	21
CGCCCTAATTGTTCAA.1	15.9787560565245	0.021995789	GC	24
CGCCCTTGAAGGCTGA.1	15.2325325593492	0.028603844	T-cell zone	23
CGCCGCCCATGCCTGT.1	15.9569819548421	0.012573223	other	22
CGCCGCGTTCTGAACG.1	13.6752286128993	0.017563249	other	20
CGCCTCCCTCCTCTAT.1	13.8373114349675	0.010115159	GC	20
CGCCTGGCCTACGTAA.1	11.8252209504122	0.021008849	other	16
CGCCTTTAGCATGCTC.1	9.73863803251099	0.011522496	other	17
CGCGAAGTGGCATACT.1	4.10296239332453	0.025135748	other	10
CGCGACCGCGACAGAT.1	12.3741211614306	0.010515131	other	18
CGCGAGAGGGACTTGT.1	14.1221547792339	0.009467564	other	19
CGCGAGTCTGCCGGGT.1	10.0267398704838	0.013096284	other	18
CGCGCAAATGTCCAGA.1	6.10604084497565	0.031053865	other	12
CGCGCAAGGAACTACA.1	12.306760842624	0.032874753	T-cell zone	19
CGCGCATGTTTGATTG.1	10.3999309130982	0.014343633	other	13
CGCGCCCGACTTAATA.1	11.5607067022769	0.020398985	other	16
CGCGGCAGTATTACGG.1	14.7175476691876	0.026618619	other	22
CGCGGCTCAACTTGAA.1	12.5826526279311	0.015286803	other	17
CGCGGGAATTAGGCAG.1	17.7508344588937	0.012054403	other	25
CGCGGGAATTCCTTTC.1	16.8203838291201	0.010881329	other	25
CGCGGTAAGTCTAGCT.1	16.0314044261547	0.031697746	other	21
CGCGGTACGGTATACA.1	13.6162083958229	0.030958797	other	20
CGCGGTCACAAACCAA.1	8.84260869106983	0.016269186	other	13
CGCGTCATATTAAACC.1	13.4908146318984	0.020260331	GC	23
CGCGTGCTATCAACGA.1	15.8177565393121	0.027897808	GC	25
CGCGTTCATGAAATAC.1	13.9893486829847	0.021543585	other	22
CGCTACCGCCCTATGA.1	12.6250638320644	0.012785784	T-cell zone	18
CGCTACGGGACATTTA.1	12.7569825222348	0.014536628	other	18
CGCTAGAGACCGCTGC.1	13.4184933074309	0.015218843	other	21
CGCTATACCGCCCACT.1	12.5257664014116	0.021860326	T-cell zone	19
CGCTATTCAATGTATG.1	15.1249028254831	0.022473853	T-cell zone	20
CGCTATTCTTAGGCTC.1	11.7554668884245	0.00577163	other	20
CGCTCGACATAATGAT.1	14.7650404971551	0.011328729	other	19
CGCTCTCCGTAGATTA.1	13.4338122709647	0.010786296	other	24
CGCTGAGGACGTCCAA.1	10.7846888207601	0.020999499	T-cell zone	15
CGCTGGTGACTACCCT.1	12.7173379637117	0.014616809	other	19
CGCTGTGACGCCGCAC.1	15.1356033834192	0.014446062	other	22
CGCTGTGTGGATGTTG.1	16.3504123715966	0.015325816	other	22
CGCTTAGTATTGATAC.1	10.8493565913418	0.012896546	other	17
CGCTTATTCCCGGTCG.1	6.08249061872114	0.017715782	other	10
CGCTTCCACTGAAATC.1	12.6495700655599	0.019779638	T-cell zone	18
CGCTTCGGTCTAAGAC.1	4.64335871044052	0.014204079	other	11
CGCTTGGACGGATAGA.1	14.342103899813	0.027435644	other	21
CGCTTTCATACCGGTG.1	11.7120475865415	0.018003351	other	19
CGCTTTCCGCCAAGGT.1	11.9474325746031	0.010366668	other	21
CGCTTTCTTGCATTCG.1	14.4390691839384	0.006655982	other	20
CGGAAAGAATCAAACG.1	9.8219888441319	0.023058623	other	14
CGGAAATTTCACATCC.1	5.95743651462355	0.029245958	other	9
CGGAACGTAAACATAG.1	12.8123790836026	0.017370117	other	21
CGGACCTCTGTAGTTA.1	14.0890203064402	0.012006059	other	22
CGGACCTTTACGTCCC.1	13.9493383388717	0.012251523	other	21
CGGAGCAATTTAATCG.1	16.5356096201429	0.016884056	other	23
CGGAGCATGGCGATCC.1	16.2585003965882	0.005946996	other	26
CGGAGCTTATAACACC.1	17.1655434845888	0.011943609	other	25
CGGAGTTTGAGAGACA.1	13.7750095917365	0.015214853	other	19
CGGATAAGCGGACATG.1	13.9057782002156	0.026610931	other	19
CGGATCCTCAAGGACT.1	14.8542766299192	0.017817556	other	19
CGGATGAATGCTGTGA.1	15.5284326693646	0.024466263	other	22
CGGATTCTGCCTTATG.1	16.1067333341146	0.020263724	other	24
CGGCAAACATCGTGCG.1	8.16706500400463	0.015734237	other	14
CGGCAATAAGATCGCC.1	11.413425204768	0.019559019	other	14
CGGCACCGTTAGCGCC.1	16.7315976622945	0.019900679	other	23
CGGCACTCAAGAAAGT.1	14.1581485136246	0.03967977	T-cell zone	25
CGGCAGGGTCGGGTTG.1	15.823964152164	0.01431723	other	22
CGGCCACGCACAAAGT.1	13.8895460290378	0.013553059	other	20
CGGCCAGAGCGACCAT.1	11.1696836173799	0.019962599	other	17
CGGCCCAACCTGTAGT.1	15.8124108648947	0.027445893	GC	29
CGGCCCAGGTATATCC.1	17.003164064784	0.017299084	other	21
CGGCGCCATCAATCCC.1	14.8487765031803	0.027904089	other	19
CGGCTCTAAAGCTGCA.1	11.6060396744407	0.019424897	other	18
CGGCTCTTCGTCGAAC.1	14.7800083378858	0.012363311	other	24
CGGCTGCAAGATTAAG.1	14.5605342905169	0.020253167	other	23
CGGCTTTGTATGATAA.1	15.8437763269226	0.01896101	other	24
CGGGAAGTACCGTGGC.1	12.0952486538694	0.033493757	other	18
CGGGAATATAGTATAC.1	14.3241138155061	0.019790957	other	23
CGGGAATTTATGTAAA.1	14.5079918220534	0.009682874	GC	19
CGGGAGCTTCAGTGTA.1	17.0425609693828	0.015243739	other	25
CGGGAGTATACCGCCG.1	14.5224961901714	0.023167276	other	20
CGGGATCAATGTAAGA.1	15.9269828945043	0.022977623	other	23
CGGGCAGCTAAACCGC.1	17.3340302475523	0.011272714	other	25
CGGGCCATAGCCGCAC.1	13.9092703229878	0.025139882	GC	22
CGGGCCTTCTTTGTAA.1	11.8245629319527	0.011583181	other	18
CGGGCGATGGATCACG.1	9.92293859194115	0.019167232	other	16
CGGGTGTACCCATTTA.1	14.5947642558094	0.008088798	other	26
CGGGTTCGGCACGTAT.1	17.8729358304028	0.019176103	other	24
CGGGTTGTAGCTTTGG.1	14.3992800830672	0.019416695	GC	25
CGGTACTAGAATCAAA.1	14.4592070140329	0.015957116	GC	21
CGGTAGAGGTGCAGGT.1	14.5356509699855	0.02339189	T-cell zone	23
CGGTATAGGTATTAGC.1	15.3219624214307	0.009982037	other	18
CGGTATGGGCACTCTG.1	8.81510186870583	0.006424269	other	16
CGGTCAAGTGGGAACC.1	15.9467723151069	0.019203227	other	23
CGGTCCATGAGACTCC.1	15.0739238912996	0.024322507	GC	20
CGGTCCGTCGCAAGCC.1	14.7631591991536	0.024209662	other	22
CGGTCTATCAACCCGT.1	14.0009135781841	0.018006433	T-cell zone	20
CGGTGAAGACTAAAGT.1	13.2685934957791	0.018526989	other	19
CGGTGCAGATAGAACG.1	17.334393266877	0.020465385	T-cell zone	24
CGGTGCGCGTTGGTCC.1	9.36433631925002	0.008833016	other	13
CGGTGGGCTCCAGCCT.1	14.3970364755437	0.0138101	other	22
CGGTGTACTTGATCCC.1	11.7936238706909	0.022686695	T-cell zone	16
CGGTTATCCAACAGTG.1	16.7894350716117	0.02468764	other	24
CGGTTCAAGTAGGTGT.1	14.9908377917705	0.014961319	other	23
CGGTTCCGGCTTCTTG.1	11.1120014754199	0.019080397	T-cell zone	18
CGGTTGACCTGGCATA.1	15.7944612924817	0.010791642	other	22
CGGTTGAGTATCCTTC.1	12.3582557548161	0.02228076	T-cell zone	19
CGGTTGGGCAGGGTCC.1	4.62865868107663	0.008455265	other	10
CGGTTGGGTTCAAGTT.1	15.5842709191234	0.016770476	other	22
CGGTTTATGAAGGAAC.1	11.0064147995687	0.024563759	other	20
CGTAAACGCTTGAGTG.1	13.9883666418408	0.033266698	GC	22
CGTAAAGCAAGAAATC.1	13.1499475490249	0.038127335	GC	19
CGTAAATAACAAAGGG.1	15.8797667522114	0.022731505	T-cell zone	20
CGTAACTTCGACACTT.1	13.3983028720463	0.010390452	other	22
CGTACCTGATAGGCCT.1	15.6429993391613	0.013755606	other	25
CGTAGAGAGTAATTAT.1	16.3299492926635	0.01777012	other	23
CGTAGCGAATTGTCAG.1	13.7258491550986	0.016117692	other	21
CGTAGCGCCGACGTTG.1	13.5085200588299	0.023208847	T-cell zone	25
CGTATTAAGAGATCTA.1	11.2874670804715	0.017376486	other	17
CGTCAAGGCTATAAAT.1	15.66115818744	0.032081879	other	21
CGTCACGTCCATTGGT.1	12.6522885139143	0.009536273	other	20
CGTCAGTGCGCACAAG.1	11.9290684429048	0.028672713	other	18
CGTCAGTTTATCGTCT.1	14.4187429364024	0.021173518	GC	25
CGTCATACCATATCCA.1	15.1832185508341	0.021911482	other	23
CGTCGCATGTGAGCCA.1	15.186581590542	0.016111803	other	23
CGTCGCTTGGTTATAC.1	12.9736435380028	0.01891755	T-cell zone	18
CGTCGGATAGTGTTGA.1	13.6866966759651	0.014998676	T-cell zone	19
CGTCGGGTCTAAGCGC.1	10.1036273584513	0.016593202	other	15
CGTCGTCCTTCGCGAA.1	15.8959058278887	0.009572554	other	22
CGTCTGGAAGGGCCCG.1	15.2993013077894	0.01970548	other	20
CGTGAAGTTAATTCAC.1	8.07368281174106	0.009768695	other	14
CGTGACATTGGGTCGT.1	12.4571859444421	0.018472631	T-cell zone	19
CGTGACCAGTCCTCTG.1	14.0018335806598	0.014498808	other	23
CGTGCACACCACTGTA.1	12.920679233892	0.010930156	GC	22
CGTGCAGACTGGGACA.1	14.2932814473698	0.004793443	other	22
CGTGCATTGTCGACGC.1	11.579085745636	0.012282553	other	15
CGTGCCCGACATTTGT.1	16.0338752056732	0.020650314	GC	22
CGTGCCCTCCCGAAGA.1	15.4766720576418	0.008771476	other	21
CGTGCTGGCCTAGTCG.1	12.5703336518925	0.027136008	GC	19
CGTGCTTCTACCTAAA.1	13.3390425922404	0.021595019	T-cell zone	20
CGTGGCCGAATATCTA.1	11.0187586787308	0.014096676	other	17
CGTGGTACCCAAAGGC.1	15.4558340269184	0.025192783	other	24
CGTGTATGGGAGCTGA.1	8.94418007085395	0.001135356	other	13
CGTGTCCCATTCGCGA.1	15.0975878667808	0.012026283	other	20
CGTGTCTCGTTACGAC.1	13.7641318020752	0.012366886	other	17
CGTGTGTTAAACCCTG.1	14.2662164612357	0.013370733	other	23
CGTTAAACTAGTTAGG.1	4.43857184195024	0.02600745	other	10
CGTTAATGTCCCGACG.1	16.7240820992373	0.019324524	other	25
CGTTAGCTCACAACTG.1	17.0313107588348	0.025481534	GC	26
CGTTCAAGGAAACGGA.1	11.2191857816302	0.026461597	other	16
CGTTCAGACCCGCGAA.1	15.9105310920077	0.018173933	other	22
CGTTCATGGTGCGCGT.1	2.36648787422022	0.024326462	other	8
CGTTCTTCGCACACCT.1	12.2553227771437	0.020749835	other	21
CGTTGAATACCGCGCT.1	15.1842989236041	0.012910751	other	22
CGTTGAGCGACCGTCG.1	20.9264638087043	0.006215455	other	29
CGTTGAGTAATTGCGT.1	14.6642103322353	0.012325814	other	21
CGTTGCCCGCGTGGGA.1	17.5926055186587	0.019243487	other	24
CGTTGTAAGATTGATT.1	14.257793134277	0.022304229	GC	24
CGTTGTCGGCAATTGA.1	13.7990160846983	0.017949467	other	19
CGTTGTTTCAATTCCC.1	16.7243095224535	0.016497025	GC	26
CGTTTAAGCGGAGCAC.1	12.5951111502749	0.023304678	other	19
CGTTTACAAGGCAGCT.1	14.703684206597	0.0242556	GC	23
CGTTTCACTTCGGGCG.1	14.1641421615019	0.016980419	other	22
CGTTTCGCTCATTACA.1	14.0350694253733	0.014860749	other	19
CGTTTGTGTAGAGGGT.1	12.3411987000173	0.008529886	other	21
CTAAACGGGTGTAATC.1	13.354402014502	0.020601295	T-cell zone	21
CTAAAGAATGCCTACT.1	14.9259042477481	0.012045299	other	22
CTAAAGGATGAGATAC.1	16.5677947667643	0.014318872	other	23
CTAAAGGGAAATAGGA.1	15.2916869023378	0.010496047	GC	25
CTAAAGTCCGAAGCTA.1	16.0751576614207	0.026782399	other	25
CTAAATCCGGTGTACA.1	12.3681691973758	0.017906766	other	20
CTAAATCCTATTCCGG.1	19.1456467489125	0.013002549	other	28
CTAACAGCACAATAAC.1	10.0464021428697	0.001167936	other	14
CTAACCGCGCGCCCGT.1	12.0923880028965	0.013917923	other	15
CTAACGAAACTTGCTG.1	14.3741622574534	0.023972217	T-cell zone	23
CTAACTGATAATCGCC.1	13.5873168860301	0.015044577	other	19
CTAACTGGTCCGGTTC.1	12.8726843145396	0.015945658	other	19
CTAAGGGAATGATTGG.1	15.4097117261016	0.009617534	GC	20
CTAAGTACAGGGCTAC.1	15.6882305849313	0.013780728	other	22
CTAATTCGCACGCGCT.1	12.9352425672819	0.011857224	other	18
CTAATTCTCAGATATT.1	15.1549393254665	0.014149396	other	22
CTAATTTCAACAACAC.1	15.1725250950121	0.025395672	other	22
CTACAAGAAATAACCC.1	13.9676640497093	0.028078225	other	20
CTACACTAGCTTGTTC.1	12.9713753546666	0.010637844	other	21
CTACACTCGCAGATGG.1	12.254863215998	0.016500459	other	17
CTACATATCGCGGGAC.1	14.6151337183789	0.027929821	other	23
CTACCCTAAGGTCATA.1	15.8506479510139	0.014467936	T-cell zone	26
CTACGAACTAGGTCGA.1	14.2037351458296	0.020371496	T-cell zone	20
CTACGACTAGCTATAA.1	16.811953111606	0.005849097	other	25
CTACGATCCTATCCTA.1	14.860442091228	0.014316422	other	23
CTACGCACGGAGTACC.1	14.2455577713657	0.011469921	other	23
CTACGCCATTTCCGAT.1	15.0060493936144	0.018753126	T-cell zone	25
CTACGTGTTGCCACCA.1	12.8626703363539	0.026643173	T-cell zone	20
CTACTATCATAGGTTT.1	5.87913141768265	0.020603728	other	10
CTACTATCTTTCAGAG.1	15.0383148785858	0.013980328	T-cell zone	23
CTACTCAAGGTATAGT.1	13.7713351944921	0.020144505	other	21
CTACTCTAGGCCCGGC.1	10.4857710497134	0.017980295	other	16
CTACTGCCACCTGACC.1	15.7169899342724	0.013666266	other	23
CTAGACATATATGTAG.1	13.1283588422737	0.01977767	other	18
CTAGACTGCATTTCGT.1	13.9052096148783	0.02435283	other	23
CTAGATAAACTCCTCG.1	14.2826699619581	0.031506563	T-cell zone	21
CTAGATGTGAGTGTAA.1	16.1891375977999	0.023026023	GC	23
CTAGATTTACGACGGC.1	15.2091446559533	0.010699213	GC	23
CTAGCAACTAATTTAC.1	15.9744258259942	0.028515268	other	23
CTAGCCACAGGCGAGC.1	14.927179230383	0.028151919	other	20
CTAGCCCGGGAGACGA.1	11.3209736024661	0.029056289	other	14
CTAGCCGATGTTATGA.1	12.6912958117709	0.023333975	other	16
CTAGGCGCCCTATCAG.1	6.8690951417848	0.022041406	other	10
CTAGGCGGCAGAGAAT.1	14.2653587510907	0.018725599	T-cell zone	23
CTAGGGATAGGGACAA.1	12.0399509122226	0.028879647	T-cell zone	19
CTAGGTCTGAAGGAAT.1	13.658376853364	0.020464077	T-cell zone	22
CTAGGTTCGGACGTGA.1	14.6125519482965	0.014316513	other	18
CTAGTAGAAAGGGATT.1	13.2415708244391	0.017401662	other	19
CTAGTATTCGGAATTA.1	14.1939830365721	0.016033774	T-cell zone	22
CTAGTCACGTCTTAAG.1	17.448344404394	0.010220002	other	23
CTAGTGAAGGACAGGA.1	16.3520932703114	0.013111643	other	26
CTAGTTACAACCCGGT.1	13.2955459382502	0.007896064	other	20
CTAGTTGGGCCCGGTA.1	13.5881639598967	0.013136681	other	19
CTATAAGAGCCAATCG.1	16.2182283390412	0.022868629	other	20
CTATACTTAAAGCGAG.1	8.75104554017992	0.000781203	other	13
CTATAGGCGTTGATGT.1	15.1741787321206	0.017838192	other	24
CTATATCCAGCCTGGC.1	15.4345749369022	0.010596893	other	20
CTATCACAACGCTGGA.1	12.1680480361827	0.014731393	other	18
CTATCGACGAAATACA.1	10.51386433563	0.018203134	other	15
CTATCGGGTCTCAACA.1	13.9525731176108	0.012361926	other	21
CTATGAACACCTTGCC.1	17.7982344750095	0.024102046	GC	26
CTATGCCCGAATGCAA.1	14.3202185074106	0.024488324	other	18
CTATGGGAAGCGGAAT.1	13.9826344335261	0.016781601	GC	24
CTATGTCACTAGCCCA.1	13.4663544835788	0.011640056	other	18
CTATGTCTATTGAAAC.1	12.4837228933998	0.028988085	GC	21
CTATGTGAGTCACGGC.1	9.30555892666137	0.023832147	other	15
CTATTCATGTGTCCCA.1	8.84401238751046	0.008262618	other	12
CTATTGTGTTTGGTCA.1	12.8063198908641	0.012787135	other	20
CTATTTGCTTGGAGGA.1	15.2626479309907	0.012481229	other	21
CTATTTGGTTACGGAT.1	10.3970547425397	0.009152847	other	15
CTCAAACCACTGCCCG.1	15.6005084822252	0.02770199	other	21
CTCAACTAACCCGGAT.1	13.8027241376745	0.028237727	GC	22
CTCAAGACATTAGCGC.1	17.1569000706148	0.012972776	other	25
CTCACATTTACTAAAT.1	16.5118229054463	0.018620065	other	21
CTCACTGTGATACTTA.1	10.9357492217772	0.019679852	other	18
CTCACTTGGCTGGTAA.1	14.1613153190981	0.013242293	other	19
CTCAGAGCTAATGTCG.1	10.7295096165855	0.013798536	other	18
CTCAGCAGACTGCCGA.1	16.40992725353	0.016752172	other	22
CTCAGGACTCACCTGT.1	12.7916245461037	0.021449469	T-cell zone	19
CTCAGTCACGACAAAT.1	15.778916841626	0.026329232	other	22
CTCATGGCTCACAATC.1	16.1055129430083	0.020756228	other	23
CTCATGGTAATTTGCG.1	10.8917317877612	0.01405215	other	18
CTCATTGCTCTAACAA.1	8.61964059676475	0.023810794	other	15
CTCATTTGATGGGCGG.1	16.5834495108022	0.012856244	other	24
CTCCCAATGAGTCGCG.1	11.3465679127802	0.016182769	other	18
CTCCCTCCTTTCGATC.1	3.69201849823726	0.029435109	other	8
CTCCGCCCACATGAGG.1	14.9651065699494	0.015223765	other	21
CTCCGGCCTAATATGC.1	16.5828700036573	0.015210783	GC	24
CTCCGGCTTGTAGACA.1	15.1955407486936	0.025179164	GC	28
CTCCTAAGTTATGTCT.1	14.9855505034104	0.026528876	T-cell zone	22
CTCCTAGTAATCGTGA.1	11.504730589712	0.033448711	other	16
CTCCTCCAGCTCACAC.1	16.92444395827	0.022892494	other	23
CTCCTTTACGCAAGTC.1	16.3081871206547	0.02200881	other	22
CTCGAATGGAACGTAT.1	16.0363855449831	0.021371199	other	23
CTCGAGACATACGATA.1	14.6894683343338	0.029231097	GC	21
CTCGAGGCAAGTTTCA.1	14.9931516967927	0.010444738	GC	23
CTCGAGGTCGAACAGT.1	15.4973274152683	0.017281729	GC	22
CTCGATATTTGCGAGC.1	8.86923569526968	0.020678812	other	13
CTCGCACCTATATAGT.1	9.69392168601866	0.017504661	other	16
CTCGCATTGCATAGCC.1	17.0642041915903	0.000893258	other	21
CTCGCCGAATGTAGGG.1	13.8551458005412	0.01667351	other	20
CTCGCTAGGTAAGCGA.1	15.1421751058603	0.010206638	other	24
CTCGGGCATCGTCGGG.1	16.1116257314205	0.019243941	other	25
CTCGGGTTCTCTGGCC.1	11.9847323863653	0.020326977	other	19
CTCGGTACCACTGCTC.1	16.4927831145581	0.008785347	other	21
CTCGGTCCGTAGCCTG.1	14.8815512600128	0.019784175	other	22
CTCGGTTGTCGGCCCT.1	9.83975597678324	0.017867896	other	14
CTCGTCGAGGGCTCAT.1	13.995674653707	0.034455535	other	20
CTCGTCTGTGCCTTCG.1	12.1932261793581	0.010283908	other	19
CTCGTGGCACTGAAAG.1	14.9874302267328	0.015752985	other	20
CTCGTTACGGCTACCA.1	14.3741490687547	0.017183763	T-cell zone	23
CTCGTTTCTAATGTTT.1	15.9322419775772	0.026979716	other	21
CTCTAACACCGGCAGC.1	15.4660047914902	0.010717671	GC	23
CTCTAATGCATTGATC.1	14.9053537194915	0.020710201	GC	23
CTCTACACTGGCGATT.1	11.5067634931168	0.024249028	other	19
CTCTACATCCTGCGTG.1	12.889763689661	0.012159236	other	21
CTCTAGCCCTCGGAAA.1	13.1704944829343	0.031300756	GC	21
CTCTATTTGGCTGCAG.1	6.97994758330162	0.006549481	other	16
CTCTCACAATCGATGA.1	15.5040989888697	0.009137838	other	23
CTCTCGATGTGCGCCT.1	10.8588229331925	0.020242301	GC	17
CTCTCTAACTGCCTAG.1	4.28318929577375	0.026146392	other	11
CTCTGCAGGCATTCTT.1	15.0870848634041	0.020609834	other	24
CTCTGCGAAGCAAGCA.1	14.2099636588022	0.029725317	other	21
CTCTGGACGCCTGGTG.1	15.8663689984339	0.008031285	other	24
CTCTGTCCATGCACCA.1	14.9029662183269	0.008964415	other	27
CTCTGTGCCTGCTATG.1	12.4134836754494	0.021342816	T-cell zone	19
CTCTGTTTGAGGATTC.1	12.159346148358	0.01816092	other	18
CTCTTCTATTGACTGG.1	10.8888311314236	0.01275813	other	18
CTCTTCTGGAAGTTAG.1	14.4412645158536	0.016393489	other	23
CTCTTGTCCCGCTTGG.1	9.13177286830116	0.013997036	other	14
CTGAAAGAGATCCGAC.1	16.3334693446303	0.020692293	GC	25
CTGAATCCGAGACCTC.1	13.9892949778418	0.014919493	other	21
CTGAATTTATTGCCAG.1	14.7867801446926	0.025124794	other	21
CTGACTGCGCAGCTCG.1	15.892516580348	0.021973937	GC	23
CTGAGAAAGTTCGGCG.1	3.40943698470482	0.021353928	other	9
CTGAGCAAGTAACAAG.1	14.2874554114805	0.036153096	T-cell zone	17
CTGATAGTGTATCTCA.1	14.8406588629715	0.022069305	GC	22
CTGATCCCTTTATGCA.1	14.802953086341	0.017609014	GC	22
CTGCAAATGGGCTCCA.1	14.2507428961911	0.025090217	GC	21
CTGCAAGCACGTTCCG.1	8.89588778588999	0.015856475	other	16
CTGCACAACTACATAT.1	11.7396538334447	0.01652418	other	17
CTGCACCTAGTCCACA.1	13.9361643166284	0.023656027	other	21
CTGCACCTGGAACCGC.1	9.77140801227416	0.018398033	other	18
CTGCACTCCAGTACAG.1	13.4419587780043	0.010583881	other	21
CTGCAGAGAATCAGAG.1	12.5583212663995	0.017599808	other	18
CTGCCAAGGTTGGAAG.1	8.24014328047119	0.022732172	other	18
CTGCCATGCATCACAT.1	14.0494107139741	0.010688025	other	25
CTGCCTAGCCACCAAG.1	16.5709023182506	0.015711784	other	25
CTGCCTTTAATACCTT.1	14.1598558061789	0.016542752	T-cell zone	22
CTGCCTTTCTAGTAAA.1	12.9197213661106	0.023164165	other	18
CTGCGACCTCGCCGAA.1	5.01034505758892	0.013537852	other	13
CTGCGATTTCGAGATT.1	14.9963872298586	0.013856968	other	22
CTGCGGGTGAAATGTT.1	13.7382431351139	0.022471485	other	19
CTGCGGTAGTCACGTG.1	16.5903898689698	0.022099343	other	23
CTGCGTTACGATATAA.1	15.9886624636835	0.022813276	other	21
CTGCTCTGACGGCAAA.1	14.4145872758416	0.01772218	other	21
CTGCTGAGGCCACGAA.1	7.23618404161093	0.015792098	other	14
CTGCTTGGCGATAGCT.1	12.0669205201549	0.011664983	other	20
CTGCTTTATGTCCGCG.1	17.6267786313728	0.02291719	GC	30
CTGGAAATGGATGCTT.1	12.7621066326988	0.018318168	other	21
CTGGAAGACACGGTGG.1	13.9686989794049	0.020451869	other	20
CTGGACGCAGTCCGGC.1	10.5590529967453	0.023063428	other	16
CTGGATTTACACTTGA.1	9.74293625337461	0.006878055	other	13
CTGGCATCCGAATGAG.1	9.64912433496383	0.02544524	other	15
CTGGCGACATAAGTCC.1	12.2418565296856	0.019442029	T-cell zone	20
CTGGCGCACAGGTCTG.1	15.7538052677031	0.014040116	other	26
CTGGCGGGAATAAGTA.1	12.6529998959334	0.022668912	other	21
CTGGCTCCTGCGGGAT.1	12.4992365368349	0.020859632	T-cell zone	18
CTGGCTGATTCATCCT.1	14.3873712520411	0.016269276	other	21
CTGGCTGCTAACGTAA.1	13.8882891893011	0.034773535	T-cell zone	18
CTGGCTGGTTGTCAGT.1	8.41492010613097	0.011284961	other	13
CTGGGATAAATAATGG.1	16.3342504205962	0.016213124	other	23
CTGGGATACGCTACCC.1	11.0940661859651	0.015401626	other	15
CTGGGATCGCCCAGAT.1	14.5124045011413	0.030533211	GC	22
CTGGGCCTGCTATATC.1	13.1812998283487	0.015708603	other	18
CTGGGCGGCCAAATGT.1	15.184459530556	0.024695467	T-cell zone	24
CTGGGCTATCCTTTGG.1	13.4081301981714	0.01768418	other	21
CTGGGTAGGCAGTTAA.1	15.0221578097123	0.011794358	other	23
CTGGGTTGAGTTAAAG.1	13.2291277357932	0.031818518	T-cell zone	18
CTGGTAAAGTGTGGGC.1	14.7545308432349	0.025513838	other	24
CTGGTAACACATAGAA.1	16.5650358735598	0.021082362	GC	24
CTGGTAACGAGCTCTT.1	11.9834714108466	0.016880782	other	16
CTGGTCATTCCAATCC.1	14.0620347514525	0.024921936	other	21
CTGGTCCTAACTTGGC.1	9.02066362052078	0.010363908	other	18
CTGGTGAATGGGCCTA.1	15.0239132361725	0.003525945	other	22
CTGGTTCAACGCATCA.1	11.2244786924581	0.027796088	T-cell zone	15
CTGGTTTCGAGCAAGA.1	17.3416788972663	0.015192601	GC	27
CTGTACTTCTTAGCAT.1	15.3861933087359	0.008963396	other	26
CTGTAGCCATCTCACT.1	4.3652041194204	0.0234371	other	9
CTGTAGTGAGGATCGA.1	14.187632667437	0.025726097	other	20
CTGTATGGTGTAGAAA.1	12.860465212101	0.023985162	T-cell zone	20
CTGTCAAATGGCTCGG.1	16.9870663231709	0.014542469	other	25
CTGTCACGCCAGGCGC.1	15.0140902322471	0.027775491	other	23
CTGTGCAGGGTAGGTC.1	17.6732386500929	0.008302328	GC	24
CTGTGGTCGGGAGATA.1	14.6317554622671	0.016989154	other	18
CTGTTACCCAATCTAG.1	11.8003236665604	0.011287886	other	16
CTGTTCACTGCCTGTG.1	15.7481807103337	0.014745352	GC	23
CTGTTCATCTCACGGG.1	14.3200092272683	0.016301652	other	19
CTGTTGTTCAGTCGTA.1	11.5581379603909	0.019507345	T-cell zone	18
CTTAACTTCGAAGTAC.1	15.1818478975567	0.017517498	other	21
CTTAATCGACTTAGTA.1	16.206046345477	0.015519219	other	23
CTTACACGGTATTCCA.1	14.2923941644472	0.014241252	other	20
CTTACACTGGGAAATA.1	9.73430310282334	0.017618474	other	17
CTTACATAGATTTCTT.1	15.0977398409186	0.005570388	other	22
CTTAGATGTTTCATCC.1	11.4591668213498	0.006420027	other	17
CTTAGCCTTCCACATG.1	9.96341056532141	0.016715338	other	18
CTTAGGTATAGACCAG.1	14.3120875000899	0.005349508	GC	23
CTTAGTAGGCCTACAG.1	13.5689470326117	0.019120183	GC	20
CTTAGTGTAGTAGCAT.1	16.2886397509821	0.015555784	GC	21
CTTAGTTGAGGAATCG.1	15.8324677880337	0.022445812	T-cell zone	21
CTTATGCGCTCAGGGC.1	12.4351784254099	0.026025159	other	19
CTTATGTTGACTACCA.1	14.3070973810242	0.027022873	other	18
CTTCAACTCCACTTGG.1	17.2984583296191	0.009912642	other	24
CTTCACGCCCTGGTAC.1	15.5024954969128	0.020872609	other	23
CTTCAGTGGTCGCCTA.1	13.3156870629691	0.01415369	other	21
CTTCAGTTGGACAACG.1	17.109856693881	0.023846808	GC	29
CTTCATAGCTCAAGAA.1	10.5543445453964	0.025898659	T-cell zone	16
CTTCATCACCAGGGCT.1	15.176534401934	0.010598901	GC	24
CTTCATTGTCAGTGGA.1	8.91109330238355	0.010175661	other	16
CTTCCGCTCCGTGAAG.1	8.12845029072185	0.015494079	other	17
CTTCGATTGCGCAAGC.1	15.4098258227496	0.013389904	other	21
CTTCGGCCAATTGTTT.1	7.9762731115261	0.015181968	other	14
CTTCGTAGATAGGTGA.1	14.1778541600133	0.014735599	GC	24
CTTCGTGCCCGCATCG.1	13.5881177310615	0.023698042	GC	21
CTTCTATGTTGAAGTA.1	15.1427035067562	0.015446622	other	21
CTTCTATTAATGCTAG.1	10.5208425340877	0.012492298	other	18
CTTCTGGGCGTACCTA.1	16.8800368269505	0.011997119	other	23
CTTCTTACGTCGTATA.1	13.4603006581558	0.017343763	other	20
CTTGACCCGAAAGATA.1	16.6377085002787	0.024819598	GC	25
CTTGAGGTTATCCCGA.1	14.3273062781157	0.036029966	GC	20
CTTGAGTTAGGGTAAT.1	15.673922049784	0.011401888	other	23
[truncated: 2,040 more rows]
