# Supplementary material for: Spatial transcriptomics deconvolution at single-cell resolution using Redeconve
Source: Nat Commun. 2023 Dec 1;14:7930. doi: 10.1038/s41467-023-43600-9 (PMC10692090; doi:10.1038/s41467-023-43600-9)
Supplement: Supplementary file 4 — Source Data [file 41467_2023_43600_MOESM4_ESM.zip › Source Data Figure S35c.csv]

	perplexity	abundance	counts
CACCCTCCTTACCC	12.7368547263423	0.0112501128863317	20
TTCCTTGGAACTGC	13.9883354637398	0.0111672514248677	23
TCTTGAACACTGGC	15.8886276607542	0.0106845652772971	26
CCGCAATCTGGTTA	15.0767763291145	0.0105550623413664	19
AACCGGGCGGAGGG	15.7499357756192	0.0102780183967093	25
TCTCACCTACTGCT	15.9648326450029	0.010049092832621	22
AGTACGAGCGGAAT	15.5078132923868	0.00918579184757856	21
ACTCACGCAACCGT	15.5850347549297	0.00997628620306767	26
ATCCGCAAGAATGT	12.1564547901054	0.00993240768777578	16
AATGTAATTGTCTC	12.4157579418657	0.00887003709434343	16
CCTTCATCAATACA	15.668157704693	0.00956380896521815	26
GACACAAATGTACA	13.5752136902083	0.00934639404072821	23
AGGTTTGGATAGTA	14.455453758076	0.00884457311536485	23
CATCTAACCAGACT	10.560299083449	0.00844155674741803	15
AACGCACCTTGTCC	12.5112832668693	0.00967938658508973	17
AACTCAGCTCACCT	12.657812985988	0.00930938115739886	22
ACGGCCACGTGGGG	14.8741721172106	0.00841191352364459	24
AACGCCCAGGCAGA	14.63126587472	0.00945835517756783	21
TCTTGCAAGATACC	15.9365203567336	0.0089194976550956	21
ACCCCGGCAAGCGG	15.9932800202669	0.00899843017026823	22
CTACTGACCCCTGG	15.8676870433845	0.00911670955833679	24
AGCCACAATCATAC	13.0274318548538	0.00981648012690038	17
ACCTCGGAGATCAT	14.5949569242592	0.00873944040767278	24
ATTCAAACCAATTC	15.9301207259491	0.00854943827407148	24
ACCTGGTTACCGAG	10.9346834269449	0.00868902786880888	17
AACCCTCCTTCCTA	12.8860062716657	0.00901835180723213	18
ACTGGCCGAATATA	14.0412138201696	0.00818336897180509	19
CGCAGGGAACCAAT	13.0699995676245	0.00848091170094373	17
AACTTCCCGATGAT	11.5411956697879	0.00807398141699968	18
TGCTTACCCAACAC	17.2137194084385	0.00867674515461562	21
TAACAACTCAGCAT	13.1315497706908	0.00811460855630224	20
GCCTCTCGCGAGCT	14.0964384895109	0.0074313698384497	26
ATCTACCTCGATTG	15.6565620107752	0.00826059905961738	23
CAAGCAGTCTCCTC	14.4240370524311	0.00809897033543311	20
CCGGTCATTAGTTA	17.7701642460919	0.00861337476250614	23
ATGGACCTTTGGCG	14.9171624457143	0.00839836562365971	20
ACTTCGGTCAAGCA	18.9428620287586	0.00771892550083789	25
ATCAGCGCATGTCC	15.8859126130633	0.00822487444102476	22
GGTGCAAACTAACC	13.7726895019596	0.0077231913072237	19
AAGCGACATTCGGG	15.9805655941358	0.00807836222294208	21
AATCTAACACAATC	14.0817347554876	0.00721752132099878	19
ATGCGTACATACAT	14.1817165286436	0.00799881698287385	22
GTCCCCGAGCATGT	15.0618468704873	0.00736240502336201	22
CCGGTCCAAGTCCA	17.3048928798829	0.00842982637472361	24
AGTGAAAGGAGCAA	17.56696521016	0.0076360198083307	25
GAATCCGGACTACG	21.1320153584667	0.00780800664102224	30
TTGCGACTCTCAGA	19.5392915950501	0.00720617273156056	26
CTACGACCTCCTGC	13.9012536771098	0.00830956690171652	16
CTGGGTAGGGAGGG	17.3677112817968	0.00756493206620043	26
ACAGAGATCTATTC	13.6428382375238	0.00733248898923187	22
GCTGCAGGGCGAGG	14.8859404330896	0.00753542272949296	24
GGGCCGGGGACACT	15.0369615504288	0.00801946791984262	23
TCCCGAAAAGCTTG	15.683331303548	0.0076767909254209	19
GCGTCAACACGTCG	18.8701202568439	0.00733209300842496	26
CCAGTCAACCTTTG	17.7353350765371	0.00769167478363831	26
AAGTGTGGCGCGCC	15.599057907931	0.00749325104728255	25
CGCGTGGCATATCT	18.2914064131705	0.00756680694981282	30
TACATAACCATAGA	19.2208417190612	0.00744560315400559	25
CCCTCAGAGCGGTG	11.5503616128765	0.00776244907796255	16
GTGGTGTGTTACTG	16.5153192826218	0.00703808982086351	26
ACTTCTTCTATCTA	14.0209670205939	0.00708708120095146	21
ACAAGTTCCCAGTT	11.5819846506169	0.00737441787205511	17
TGCGAATTAGCACC	16.5413698345117	0.00720386590652799	23
AAGGTACGTCGTGA	20.3719171756075	0.0070751716146845	28
GCTGCGACACATGC	13.1021785494265	0.00728376775403764	21
TCCTCCGCTTCATC	15.721152532579	0.00705750226394574	23
TAATTTCGAGATTT	13.9697527646634	0.00673789458460146	20
CAGTATCACGGGCT	16.671474545839	0.00720301667650912	24
TCAACATACGTTAT	15.6973091295245	0.00713664697852519	28
TACCGTGAGCCCTT	15.478472953766	0.00755430511084599	21
CCTAGCAGCCCAAT	12.2979822058905	0.00809969248559684	17
AAGCCCATATATGG	12.4918924222193	0.00647504401717522	21
TCACGTTAAAGCCA	15.2498723688623	0.0073098043886776	21
AGCATACTCGATTT	14.6403575222665	0.00683508756290984	25
TTACCGTGCTACTG	14.9417990622371	0.00693045863882618	20
GCACGTAAGGGAGG	15.1765582823871	0.00678106768119819	24
GCGCATGCTGAATC	19.6681309503784	0.00706620473967025	29
TCCGACAATCACTC	20.1669514889764	0.00655120549450011	25
AGGTTATTTCAGCG	15.4181060882892	0.00621412349500144	21
GCCTCCGGTATAAG	11.1146427305914	0.00709580528328809	14
TATGCAATTTAAGT	13.7071415242715	0.00652116656502964	20
GAGTGGCAGACTTG	18.8110742903147	0.00685822097081464	27
ACACGGTCATCCAT	14.3752774715851	0.00715800874310022	17
TCAACCAACGTGGT	11.1875802462148	0.00741615000093431	19
AGCGGGCCATCCAT	16.3263826039252	0.00671013442849254	23
GCGTGCATACGATG	18.5502041071526	0.0069350459190667	28
TTCTAGTAATACGG	11.5054856758549	0.00689067185394008	19
ATAAACCGGAGCTA	14.2666831492119	0.00713970607557514	21
ATTCTTTCCCGACG	16.068206456094	0.00648000755710902	24
AGCATGGAATGAGT	14.2535770869031	0.00618048477222725	21
TGGAAATCAGCTTC	13.3702325554661	0.0065004522776722	23
TTGAGGGCTGTCTG	9.89533766168376	0.0068462335466212	15
CCATGTTCCATGGC	12.0443057990575	0.00689347355123205	16
GAGTACATCGGTCT	20.0392697063012	0.00653992419952528	31
GTGCTACATGTTTA	12.5976757777824	0.00684055315391538	22
ATTCTACCGAGAAC	14.6570936307512	0.00680489666509682	21
TCCCCAAATCCTTC	10.5096071268467	0.00648791233737461	16
GCTTTGAACCAATT	15.2624656355744	0.00638353889253467	22
ACCGGCTAATTCCT	15.4569857237359	0.00692464042522275	23
CCCTCCCCTGCGCC	14.0868787841054	0.00609740653409749	19
TTACATGGCGGCAC	14.4297233797676	0.00706373792085224	18
CCGTCAGACGTAGG	13.9339685141845	0.006140189974993	21
TCACCGATAGTAGT	10.7544024014055	0.00678448133118661	19
ACCCACTAACTGAC	15.004652549758	0.00672807969964541	22
ACGATACGACGAGA	16.062200496753	0.00637865131101803	22
ACCCGAAAGTCGCT	13.5847848039592	0.00720144819093539	22
GTTCGGAGGCTCAA	15.6856479655715	0.00683093595743313	27
TACTAAATTTCTCC	14.8954509400642	0.0063391632015748	23
CATCAAACTAACAG	13.3486688186967	0.00645782375135341	18
GTACGCTGCAATAC	11.8529714467472	0.0071637328114809	16
AACAGGCATTTTCA	10.2757873480944	0.00693866882712478	13
GTTGACGGGACGGG	15.5777330302363	0.00662030907479884	23
TACGTAACATTTAA	16.5538668926318	0.00615135093899671	21
AGCAGATTATGAGC	14.1919642094878	0.00663307155902675	22
AGTAATGTCAGTCT	19.1118649368746	0.00645596515124396	26
AATCCATACCTACC	13.2842083282846	0.00666516465845881	18
TACCCGTGGCCTTT	11.3957854730298	0.00624673886259415	16
TTATTTTGACTTCA	14.0960132441913	0.00620677276104646	25
TAGCGGGAGGGCGA	15.8722020251689	0.00647345693500491	26
CGAGGCCCCTCTTA	12.9371887834442	0.00576303652555607	19
ATCTCCCGGGCGGC	10.7627158363409	0.00647841131289775	21
TCTTCCTTGTCCCT	12.8762001191237	0.00638897233173039	20
TCTGAATGCACGAG	17.8788810787305	0.00665477291852514	22
GAGTCTTCGGTTTA	16.1387049881422	0.00583626603391856	22
ACAACCGAGAGTGC	13.0242996353617	0.00579302076246935	20
ATTTTCCGGGCAGC	12.2431904906547	0.00666226969462616	19
GGCCCGGTTCATAC	18.7173982080962	0.00572542051051865	26
AATAGGGACCTGCT	17.6715516116069	0.00626937899601507	24
GATTACCATTACCA	13.3104492442041	0.0055549135477778	20
TTCGTACCTTGATT	13.0984623120707	0.0059835173961929	17
CCCTTTCAAAGTGT	12.2661215340575	0.0065545917028496	20
TTCGCCCTTCTCAT	10.793788105363	0.00604956604291589	16
CCAAGCACCTCTCA	14.4100413379468	0.00628806214872782	23
AGAGTGCGTGACTT	13.8091003487504	0.00603128748172507	19
CACTCCGTTCTTGG	11.6875434166302	0.00665902917027419	17
TACTTCGACTGAAT	14.527949024552	0.00623963100619176	20
CTCCCTGCACGTGA	9.73438871675918	0.00592905449521272	18
TGCTGGAGATGTAT	14.1931135216545	0.00590909994423461	24
GTTGCCGATCACGC	11.559402079993	0.00581391865187347	18
CATTAAAGCGAATG	21.9076279497518	0.00586224953176596	31
AAACCCCCAACCAT	14.7496649651108	0.00568531737125539	20
ACCCGGTGTAGGTG	18.4115723580002	0.00633229004993196	25
TGCCGTCTGTGCCT	15.27615092854	0.00639366224787294	20
ACTCAAAGAACGGG	14.2090947451722	0.0058131878338382	23
CACCACTCCCGTAC	9.22145166257833	0.00650443072209864	13
CTGGTGGCAGCCGC	11.7360679081424	0.00621063089249129	18
TGTCATTCGCTCTA	15.6872679195647	0.00539568404204943	25
AATAGGCAACAGCA	17.205941462337	0.0064138171501879	22
AGTTCCTGCGGTGT	16.6679684827485	0.0061298835517687	20
GGGCAGCTTTCCCT	13.3391879681768	0.00545653767623102	19
CCACACCCAAATTT	15.5568117096513	0.00597938619846007	20
TAAGCAACGGGCGA	17.6116073163099	0.00591261705180515	28
AGGCATCAAATCTC	15.8614549603885	0.00603579092364888	21
ACTAGGTTGGGCTA	18.9513736567081	0.00601677994966395	27
CATCCCAGTCGAAG	16.067760497121	0.00611447393073894	24
GCATCCCAAACACC	14.8134290257352	0.0061291147439536	21
AAGGTGAGACACGG	17.2614111365391	0.00577426516461654	23
AGCAACATCGCGAG	16.4514421592208	0.00590259399894772	27
CTTCCTTCCCAGCG	12.3033525754602	0.00527167536530417	18
CATAAGCGGTGCGT	16.3621477802874	0.00593082481542143	25
CGTAACCATATCAA	11.1344438915808	0.00600958442955087	18
TAGATGGGCTATGC	15.9138187725566	0.00581718278067923	24
TCCGACAGGCTTTA	18.0033715315865	0.00624297253356121	26
AGACAAACTCAATA	20.4144318182766	0.00560588472700524	30
AGACGTATAATCGG	11.4638448421472	0.00590308279810051	18
TGTCCTAATCCTAT	19.7823161266238	0.00588552685478718	28
CGTCGAATGTCTCC	15.3428722967249	0.0058187632846332	24
GACTATTCCATATC	12.1310455498631	0.00554756035540698	16
CAGAAAGCACCGGT	16.606697085898	0.00571648189460173	21
TGCTGTTCCTTACA	13.5996765533511	0.00578265687764532	20
AGCCAGCTATGCGT	12.605285307979	0.00588341167763025	18
CTCAGGCGGCCGCG	13.9891585989126	0.00615924390454797	21
CAATCGTCTAAGGT	13.150544887423	0.00589465872809757	24
TTCATAACAATCCA	11.1930739654523	0.00559766363437157	16
AACAAGGCCTGCAC	16.9482516269465	0.00569186650317156	28
CTTCATTCCCAGGC	16.2199314237786	0.00545804673732442	25
AATCGGCGGGTCGG	20.2317545014262	0.00571560683943091	30
CACGACTACTCTGC	16.5366832729785	0.00572810804153058	26
CCATCCGCCACTGC	14.6002466231629	0.00557947735393326	19
GAAACACAGAATAT	15.1631876573414	0.00551485050498817	24
AATTCGCAACTCTA	11.501744937057	0.00562451637962713	18
GATTCAATGATATT	12.8320593278873	0.00562964911983954	21
TCCAAGGACGAGAT	15.9002711943196	0.00562073808633427	22
CCGGCTTCGCTGAT	14.3258633315831	0.00561502043514602	19
TACCATGAAAACCT	16.0897768824854	0.00579963519565928	24
TGTAAGTCAGGCGC	18.7991181474195	0.00573329730983118	25
ATGCGTAAACGGTT	10.4903758807043	0.00548557735319976	18
ACTTCTCATAAACG	19.2529174456078	0.00570508493220887	29
CTGCTTTCGGCACG	16.5437178507977	0.0055752210014037	24
CCCGACAACTGCAC	13.0663881831401	0.00599277956510799	20
ATGCGCGTATTGAC	18.2453380463463	0.00555010650325965	26
TTGGATACACTACA	15.6146090996358	0.00587285275116003	21
ACCGAATTCAACGT	14.064184705129	0.00581734913401683	19
ACCCCAGAAACTTA	11.140675050784	0.00564826698775608	22
TGTCCCCAAGTGAT	16.9703483677353	0.00532351851893422	24
ACCAGGTACTAGCC	16.2925463723399	0.00603634409895522	21
ATCCAGCCTGACAG	14.8763048404494	0.0055586714429462	23
GGAATCCGGCCCGA	16.4090703238802	0.00587267191358271	24
AATCGGCTGAGATT	16.4493280343808	0.00546856193416496	20
GACCAGTCCACTTT	13.5845688754996	0.00573781442012295	18
ATGGTCCAGTTTTC	13.9127917619773	0.00562650245864977	17
GGCGTCTTCGTTTG	15.4585679475969	0.00539042232801825	19
ATACGGGCGCTTGG	17.6817892727401	0.00529984558792173	26
CTACGTGCTACCAG	15.4553259374511	0.00587262548814434	21
CGGGGTCAGACAGT	16.1393829120389	0.00541395886765403	20
TTCCATAACAGACG	13.7609188002751	0.00586610354038088	19
AGCAACCCGGGGGG	14.3590026276187	0.00534859756488592	20
GACACAGTCTGAGC	16.7445587478365	0.00567474561284081	25
CCTACCGTTTGTGC	15.6936509674475	0.00563445247301784	23
AACGGAGCGTAAGT	13.6156391798787	0.00584991768092375	19
TCCCCGCCGTACAT	10.7563220515332	0.00517689551573974	16
TTAGAACGTAACCA	12.4295630355737	0.00553886241479825	17
TTGCTCACATTCTA	11.5041450538764	0.00561819418095001	18
GCCCTTCGTGCGTC	14.186661098487	0.00581360566076643	21
ATCTCCCGACCAGA	13.3195113511635	0.00577253896324505	21
TCATTACGTCCCCT	15.4702475736163	0.0059052836242772	25
GTCTGATGTGTATA	16.5325560083741	0.00545072863590936	24
GCTAGCCCTCATCA	19.2255344766208	0.00568078977058136	25
TGAGTGGGTGGACC	16.3355058611993	0.00562037478030936	23
CAGGCCCTACTCGT	19.7547935390328	0.00569512246843688	30
GCTTCCAGCTGAGA	14.7277694479253	0.00554123996957359	21
CGGCTGGCCTAGCT	14.0200380499424	0.00516269178853343	20
ACGCGGAATAATCG	12.4694000179924	0.00604071396704626	18
TTGAACCCCGCCCT	17.3941435895633	0.00555094954327559	27
TAACCTCCAAGCTT	15.8169236270038	0.00541616259701518	29
CTACTAATTCATGT	10.3728547598247	0.00511042536141118	15
GCATCCGAGGCTCT	14.2319936387711	0.00564485058295052	22
CTTCGAAACCTATA	11.8802533217684	0.00579467325865373	19
TATGGAGGCCCTCA	16.7040025645871	0.00558829619639978	20
GTAGCTTCGCCTCA	14.0924896066196	0.00533673358398744	23
AGTGCCGAAGCTGT	17.3923164094193	0.00548857739339166	21
TGGGTAACGGTACT	18.3362598057604	0.00532611787741641	27
TAACCAGAACTAAG	19.2990824056291	0.00544253314790368	26
GACGGGCACAACGG	12.8512713303563	0.00576497692794009	20
TGGGTAGGTTCGGC	16.0821608787836	0.00506018875491955	21
CGACCGTAATACAG	14.1088849070259	0.00528969709874522	25
CTCGGCAACCATAG	15.888782266885	0.00541789220278478	20
TATCGCCGGCGAGT	19.760366177417	0.00544783740932783	28
TATGCTACCTGTCA	15.0949133854145	0.00540103638533476	20
ATTCTTGCTAATTG	15.6421356503104	0.00533191622514061	23
TACCAAAAAAAGCG	18.0649924745587	0.00512329752673756	27
ACTACGAGTTAGCC	17.0585719304314	0.00543498687916029	24
TACCCACATCCCAG	13.6773705190578	0.00555008623910221	20
CTGCAACAGCCAAT	14.5386153571427	0.00527097542191144	20
TATCATCTGGTGAA	18.5061851432515	0.00518455272651097	27
CCAGTAACATTTTA	11.6074878212026	0.00611054314138245	21
CTTCACGGGACCAG	15.9400643942978	0.0054287336218281	23
TTCTCGATGCTCTA	17.2889951899467	0.00550742680988321	25
ACCGTAACTTGATA	15.9454336322802	0.00504058000360549	25
AAGCTCAAGTTGAA	14.771798749041	0.0050811695476444	20
AGGGGCCCTATGCG	13.3220129568104	0.00485259319540504	18
CAACATTCATCGTT	10.2827075556153	0.00501005347016147	20
CGCCCTAAAAACTC	13.4819117731872	0.00541595745406479	19
CACCGCACATACGC	15.6875714312703	0.00503677499505937	21
CGGTACCTTGTGGT	13.5827520688424	0.00574079807726601	20
ATTGCCGACACGCA	16.5401062584861	0.00522545324226748	27
ATCCTTTCAGGCTT	14.4479886744013	0.00520397749827566	23
CCACTGCTGCACTC	13.6344382172995	0.0052520532051905	22
GTCAATCGGATTTA	16.7359953412458	0.00516374794341672	24
TCTACTCCCTCTGT	11.3957439249956	0.00539165118138922	17
ATTGGCAAGTCCTT	13.6811937017714	0.00532773205385356	20
ATCGGTCTCTAATT	21.791660760018	0.00530890622807641	28
GCCGTACGCATCTT	13.4116357184833	0.00573726424544012	20
CAACAATCAGTTGC	16.8572190636624	0.00527531518478633	25
TGCGACCGTGAGCA	17.4417873412804	0.00546230546479746	23
CATGCCGCGGACGA	13.8816069214728	0.00540446607028445	21
GCGACTTTCCGTAC	12.2264546019188	0.00575822743523962	20
CTATATTATCTGTT	12.4429006877392	0.00554064531504451	18
TCTCCCCCCGGAAT	19.6785902111044	0.00468847435064935	29
TAGGCCCTGGGTCT	11.5807478049451	0.00515078838793473	20
TATCCAGACAGGTT	15.0518543838304	0.00478426926633626	22
CCAATAGGTTCAAA	13.9234338754003	0.00506978846943531	18
CGACAAATGAGAGT	15.6679352957147	0.00505862219624003	23
GACAGAATTAGTGG	11.4936184614739	0.00494071323352803	15
CGGCATGGATCCGG	17.0055088181533	0.00540677433551178	26
TGGCAGTGTTGTAA	14.798111283181	0.00517685619538489	22
TTAGGACTTACGCC	15.0781879000149	0.00514469112424162	22
CCCATCCTCGACAG	14.4177968168754	0.00524215647339686	20
ACATCAATTAGCTC	13.720271294286	0.00473567183078419	20
ACACAATGTGAAGC	12.9587300447987	0.00534686845357295	19
GAGCCATACACCAC	14.8291113439982	0.00513535797689811	22
CGGGGCGCCGTGCA	21.3867913621555	0.00491846607671109	25
AACCGCCACATGCA	15.000386261879	0.0051989809157116	21
TCTGAACCGGTTTT	18.5543221561014	0.00509301174504058	33
TAGTTCCGGGAAAG	15.9303461796873	0.00529760335063445	21
TTCGAGGTACCGCA	21.1546682816228	0.00496809083788675	30
ACGTTTACGTGCGT	16.1987325513495	0.00515950084912676	25
TCGTAGGCTGCGAG	12.0209117083043	0.00536714730834987	17
GTCGTCCAGATCCC	16.0918273933458	0.0053809875088079	22
GGCACATAGCTATC	11.7251474287383	0.00512648933841429	19
AACCAAACGATGAG	15.1628740751693	0.00507849902888666	20
GAGCCTCTCTTTTA	14.7165307291871	0.00519212189342097	21
TGCTGAAAGTTTCT	11.0592430626304	0.00492256627751704	16
TACCTACGCCATCG	17.4909685072535	0.00523140818291943	24
ATAGTGGTGGCGGC	16.38019834	0.00506221909102465	24
ACCGCTTGACCCAT	13.563184669314	0.00505128843711301	21
TGATTCCATGGCTT	14.1912671478137	0.00486949344809311	22
ATCGCGCTAATGAA	13.0129966712226	0.00501618180606576	20
CGCATGTTAAGGCT	13.0952820549312	0.00547776087305504	20
ACGGGCCAACGCCG	13.1614231051319	0.00521806565291699	18
AAACCACCCCCGTT	15.5927748896251	0.00506683280319905	21
AGTCAGAACTTTTG	14.8125112160282	0.00490215861331756	25
ATCCAGGCACACCA	14.1541467746655	0.00517144020958527	24
CGTAACCTAGCCTC	12.542074906609	0.0049860387886051	18
TTGAGTGGGTCTCC	13.762768478308	0.00521207800505688	18
AAGTCCAGGATTCC	17.6329201608212	0.00463908324170047	27
ACGCAAAGGATCTG	14.5985596888118	0.00505629291614146	27
AATGATTTATTTAG	14.7019520283176	0.00487826024025729	23
TCTACCATACGCGT	10.8727810000021	0.00472258929119632	16
AGGAGACCGTAAGT	18.4500073116407	0.00467302875022133	26
ATTGCCGGTACACC	10.122443648278	0.00512451006520961	15
AACCCGTGTTATCT	15.6194145120624	0.00474595906907557	19
GTGTTCTGGCATCC	10.8305129318073	0.00550676197615162	12
TCCTGACCTTATAA	18.6196367526591	0.00460399558580997	24
GGCATACCGGCGCG	17.9710074506742	0.00466116565311078	22
GCTAAGCTCAACCT	18.8478429107612	0.0049525957270052	25
TTCCAGCATCCGGA	13.9455129356941	0.0050599110789069	26
CCCGCCATGTCGTC	14.5355849541754	0.0051783986161452	20
TTTTTTTTTTTTTT	20.1033943829086	0.00591552309565173	29
ACATTTTACACTTG	14.5548216184585	0.00501282692283229	18
TGCGAGTGTTTGAT	15.1469915185822	0.00503101189216464	24
GGCAGAACCTACAC	18.7392582135495	0.00492114650650434	26
TCCAGAACAACCCG	11.2553593203326	0.00469132079188564	16
CTGCTTCATCACGC	12.2779479018989	0.00501477211656706	17
AGCCGCGCTAGTCT	19.6662976437244	0.00492120229806271	25
GTCGTGGGGGGTGA	13.8067476621141	0.00458683974470863	21
AGGACGTCGTTCGA	11.0050563485641	0.00456559279835523	16
AGACCAGACCTTCC	12.9657961596191	0.00476848772149691	16
AAGCCTGCTACGGC	16.2776365838521	0.00494810409051975	23
ACTGCCAACTGCAT	14.6140625136766	0.00504881538110842	21
ACAGGAGCCGCACC	17.7175866154624	0.00480848509999046	24
CCACATTACACGTC	12.6305445113822	0.00525314389300747	18
CGTTCCGACGTACA	15.3453758096157	0.00482949697535793	24
GAGCAAAGTAGCTT	19.3678599080107	0.00456297095093198	27
AATGCCAGGAGCTG	14.5103531247092	0.00490918567533406	24
GACCAACCCAGAGA	17.9273680041822	0.00481901537945923	28
TTAGTACCCCCGAG	14.6338341954444	0.00467310806452521	20
TTGTTGCTCTCATG	13.3024734450434	0.00482855453989227	25
TTTGTAACCGCGAT	16.2988273673768	0.00456731414502991	28
TGGCGGCTACGGGG	16.6441378902329	0.00452458303243223	27
CGGTATCCTACCTC	14.7962119177178	0.00500637026315052	23
CAGCGTCACTGTGC	20.5703715710804	0.00506192069674216	25
GACACGGGGAAATA	16.2148328832716	0.00453925763707561	24
TTACCCGGCGTAGA	19.0514475943223	0.00467318269181236	29
AAGCGAGCATCTGT	17.5457635351807	0.0050568765219966	25
ACACTTCCACCAAG	14.2875318102995	0.0045406407319092	24
GACAGCTAAACTAC	19.0621716145931	0.00472446278332857	27
TCAGCCTGGCACAA	21.2055094470517	0.00456402214272292	31
CCCCCGGCCCCAGT	9.96912731699459	0.00494758455418047	14
TCGACACGTCTTAC	15.139731770453	0.00472688995637624	19
ACCCTTACTAACTC	16.2470439350315	0.00490219126374854	20
GGGAGAGGCCAGTG	14.0959886886564	0.00434043673131709	20
ACAGCTTATTCCGC	13.0953274431515	0.00450661874902201	21
AGCTACTTTTTCTG	15.9012385019919	0.00488226168341766	23
TCATCCGAGTTATT	11.9974070968347	0.00449351492754931	19
CTCCCCCTCCTAGG	13.7430566973643	0.00487793975232372	18
AGCAGGGTGTTATA	10.5976872470029	0.00504278306293913	15
ACGCATCCGGGTTT	16.222750163878	0.00452578664326819	22
AACGACCCGAATGC	18.3184769390278	0.00448318528717542	25
TTATGACACCCTCG	15.9311810125347	0.00508377157827948	27
TGAGCAAATCATGT	15.6415550811695	0.00476901876086075	21
GCAGCGGTCGGTTT	12.4859824151448	0.00438625078119189	22
CTAGAGCATCCCTA	10.5131900215592	0.00432907807434559	18
AACGTGAGCCGACT	15.4780258224277	0.00510835217392696	22
GCCCATAGGAAACT	13.8520016686062	0.00497789982335831	20
GCAAGCTGGTTAGC	19.0700893024094	0.00484853647114013	25
AGTCTAACTTTTGC	17.9453292586759	0.00439120285519511	26
GTATTGGTAGGGTC	13.1455742835558	0.00460292279559057	19
GTGGCCAAGAAAGG	15.5896988225984	0.00491314154657271	21
GTTGCCGGTAGCTT	17.8693505616168	0.00478589909779641	26
AAACAGGTCGTAAT	13.5065853364956	0.00481948856081158	25
CAACATGCACACGG	12.8465031235524	0.00434565898165081	20
CGCCGGCTAGTCTC	12.6738658443734	0.00503132716527178	17
CCTATCTCCTACAG	14.4808368078518	0.00499452270407385	23
AACAACATTAATTC	13.8237466888864	0.00491137366932764	20
GACTTACAAATAGC	18.3597315126855	0.00476761903040042	26
CTAAGCCGCCACAG	12.9521128033267	0.00486704091865746	22
CGCTTACGGCCCCA	16.6533085019664	0.00517233985879147	25
TGCAGCCACGGTAG	16.243007645449	0.00430068741800037	23
TGTTCGGCGGACCC	21.089344302339	0.00462364086624034	29
CACAAGCCACTAGA	7.2153647912817	0.00484357467085177	9
ATCGGGATGATCAT	9.47062614282545	0.00512053759018167	14
ACTGACGCCAGATA	15.3486855880411	0.00481283622257299	18
ACTACCCTGAGATG	16.4912280893959	0.00455229766375099	27
TGGGTATTCTAAGT	11.4543038197916	0.00495043030776219	16
CTGGGTCACTGGAC	15.7524569177044	0.0046386465800005	22
GTATTAAAACCTCA	11.6457199459085	0.00446780777760117	20
ACTGATCGAGTATT	13.1261720856245	0.00459893871254097	19
TTCGTTTTTATCGC	16.4488963748086	0.00444196424757985	20
CCGCTCTACCACCT	15.4079980254324	0.00471726479026159	20
GCACGGATTCCTCA	13.0044807645384	0.00501470795221071	18
AGCCTGGCCGTATT	13.5944071301533	0.00467866585298611	23
ATTTCCGATACTTT	16.2334048538544	0.00450620973150689	24
CGCCGTGATTGTTG	17.7817376663902	0.0047318585726237	25
TTCGCCGGCCGATT	17.1865032777757	0.00498939652410783	26
CAGATCCATTTACA	14.5742166537263	0.00462464971725536	19
GTTTTGGCCCGAGA	13.1611196616032	0.00460823621858271	18
CCTCATCGATAGCC	17.2164570554076	0.00491011191109923	24
CTGCATTCTGATGC	15.9180138986683	0.00461641975059577	25
AGGGGCGTATCAGG	15.4145211156802	0.00440784047213251	19
GCTTAACTTCCCTT	15.9997111024684	0.00486493814443512	19
AGATCAACACTAGT	15.0030314098314	0.00458767952989184	22
AGCCCCTGAGGCCA	17.2297071299009	0.00430833432725791	29
TTCTTCCCCACGGC	17.3346653104944	0.00453963201223834	25
CGGAGGGTCCACCC	13.4754840448512	0.00451481472062032	25
AAGCGACCGGGTGG	12.8620658296532	0.0040714970467069	19
ACGCAGAGAGGTAT	15.083258868455	0.00485404915557537	21
GCTAATGTGTGTTA	11.858320385011	0.00480772584254363	16
GTTGATTTAACGTC	9.29447312511503	0.00487701364062638	15
TATTGCCCTACTCT	13.7144927811625	0.00456308646858765	21
CTTTCGGCAGGTGA	15.0336890971348	0.0044908657228077	22
AAAGGTCCGTCCTT	18.478212228258	0.00443071470009319	29
TGATACCAACTTCT	14.84554665943	0.00449002719821301	20
TTCCCATTGGTCGA	13.2500734566729	0.00453728639372265	20
CTAGCGACACACGG	18.2836065304914	0.00457417035594313	29
CTCCCCGATAGGGG	16.7008062880671	0.00469601010005703	29
TACTGCCAACTTCC	12.6113990981908	0.00469103209963851	18
AGTGGGGTTGAGTC	16.5101115086897	0.00454307810417365	24
GGTTCTTCATTGAA	16.6618837373147	0.00443855365520812	29
ATTAATCCCTATTG	14.1736786939961	0.00447408901128511	21
CACCCCCATTCTAC	16.3620495350068	0.00435428014085913	22
CATATCAGTGCCGA	14.6640531801626	0.00466292214742298	25
TCCACCGCTTTATA	13.8033660818499	0.00434092725074547	21
ACACCTGTGCTAGC	14.3889981171907	0.00479722923365838	22
GTCTATGACGCCTT	13.9669049564424	0.00459677276131899	21
TAGCCGAGTGACAC	14.4925857440223	0.00443770373791845	21
TGTCAGCTTCCAAC	16.8962293136753	0.00486121759533191	28
CGTTCACCCAAACA	15.6581045415179	0.00446456018374802	20
GTCCCGTAGCCCGA	17.9152417037572	0.00506925088828925	25
ACCTGTTTTCAGTT	10.8794570015415	0.00457260435850785	15
ACAACCATATGCCA	16.5142113394046	0.00451211224772106	25
GCTCGCCAGCTCAA	12.3497059939543	0.00484114138811367	19
TGATATTCTACCGA	14.171303022347	0.00478405209638224	21
ACCTAACGAGCGTT	12.0966710837586	0.00451986769714342	21
TATATGGTGGTCCG	16.5526796630799	0.00440965246132795	22
ACGGACCAAGTGTA	12.6558846311766	0.00478919167709564	18
CCACCCTTTGCATT	18.6377563311084	0.00472877640276481	28
CGACGTGGGACTCG	14.6165433809173	0.00461659828798935	22
GGCAGACTAATCGC	11.4517808078943	0.00470591525896391	18
CCTACAGATCACAG	14.2143171907049	0.00476170487386038	21
TCGGAGGCGTGCTA	16.0577612650713	0.00447588106081078	22
TGCATCTTGGTCTC	14.8430885374525	0.00442240383462097	22
TAAGAACTCAACGA	18.0213062958981	0.004539788795702	26
AGGCATCACGAATC	16.4606801957195	0.00462732161138548	25
AATTTGCCCTTTAT	16.5853492325916	0.00464883321451789	24
ACATCGGGGAAGTT	12.7696527969389	0.0045457950944609	19
GTGAGCTTTACGAT	13.279616287009	0.00467002948277378	21
CATTGAGCTCATTC	14.7130160756363	0.00469648639679129	27
AGGACGAGGAACTC	9.58173160319743	0.00448475123595965	17
TGAGGACCCAGGTC	17.0009218175941	0.00452230780367917	21
AAAGGCTTATAGTA	18.241714925784	0.00487059035380576	26
CCTGATATGGAGAT	22.1134182919746	0.00453845633380946	33
AGCTTAACGAGACA	14.4779701178906	0.00439872283147274	20
TACCGCCGCTGTAT	15.1281707396525	0.00425416079292657	23
AACCGTTCACCGAT	19.7249995518851	0.00450721986791445	28
TGGATAACGACAAC	14.3953177044342	0.00442511984816846	23
CTCTATCGACAGGC	19.2278392525785	0.00450084016553857	27
TTACCTTCATCCAC	13.8613545598281	0.00446738628221717	18
CTCGCTACCTGCTT	14.654681465484	0.00471562446090176	21
AGACCACTACATGC	12.8312174255599	0.00457689557103709	19
AAGAGGGCTTGGCA	15.1643405141248	0.00438221351869413	21
AACTGCCCTCATCT	15.1387887738548	0.00456303424027699	19
GTACAGAACCCCCG	17.996678130085	0.00431712566719829	25
TGGCTGCAACGACG	15.3649728261056	0.00462672034621298	23
AGGCGCTACTGGAC	15.7888195641666	0.00440417772943459	23
TATGGCGTATGATC	14.7911707071871	0.00458995806389648	22
TCCAAGCGGTATTC	18.0190995102247	0.00470780068753533	24
TTCGTTTCTGCATC	24.0114465566335	0.00414378274317736	29
GAGAGGGAACGGCT	6.14733931269929	0.0051265077108893	11
CATTGGGCCAATAT	17.8763957785507	0.00419164387629368	26
TTCCACGTTTTTCA	11.5781469939568	0.00446072594931917	15
GGCGTGGTATCTAG	14.2263572628473	0.00411288794690934	19
AACGTCCAGTGTTA	18.455762261032	0.004629837707846	28
ATAGTAAATCAAAT	17.5953360303188	0.00421891105006568	26
GTTGGCCAATCTAG	15.2354769428661	0.00425694507974289	24
TAAACAATAACAAC	14.8608948297049	0.00422941191253422	23
CATCACACAGGAAA	11.0925438667729	0.00462151848151407	19
ACGTCGCTCCCAAG	14.154224968391	0.00456548695942219	16
TGGAGTCACCTGAC	17.7925486923529	0.00420259176390987	26
CCACTGGCAGAACT	17.6124513784561	0.00453077636134848	22
TTTGGTTATAATGG	15.5710463800913	0.00416374151600248	22
CCAGATCGACATCT	19.0193435130176	0.00482507573622455	26
CATCAACCATGAGA	15.1574337829814	0.00463361942730848	20
AGTACAACATTCAT	21.6878250254756	0.00459724883860511	29
CGATAGCAATGTTT	14.1656965343862	0.00501465042639922	20
ATGTCACACAGAGG	11.8360130840731	0.00401366072088196	18
AAAGTGTGTATACC	15.8127532986894	0.00456657926416859	22
ACTCGTGTTGATTA	12.8631681509824	0.00396575514191804	20
TTGTACCCGCAGTA	12.6456502372274	0.00420818279161737	20
AGCACGCCTCCTCG	12.9222129704055	0.00453196546347274	21
GTCAATCAGATCCG	13.2224968339332	0.00458165941087722	20
TCGACAACACCTCA	13.9237417632312	0.00465746003868354	19
TCAACACACGTTTT	12.5166762922872	0.00473074229044343	20
CTCTCTTGATGGCA	14.0151371626401	0.00437520969199393	20
TTCACTGAAACATG	22.3803821637095	0.00411184718707364	31
CATCGTAGTGGTAG	15.8942030738978	0.00446135385047213	20
TTTGGCGCCGTTCC	15.2655102433795	0.00473473961607794	21
TATGGCAGGTTATT	17.8848873510389	0.00411183161177994	25
GAAAGCGGTGTTCG	17.1601721980156	0.00427651093098484	20
TCTCCTTGGCGGAA	16.0139593072042	0.00417179884449054	22
ACTCATTCGGTCTT	13.5975407114195	0.00452273491546664	18
TATCTAACTTATCG	18.0706022426213	0.00438371607881283	27
ATTTATCCTGAGAT	14.1192530223429	0.00455544879185117	21
CTCGGCCAACGTTG	13.6135720473086	0.00404733297343621	18
TGGCCTGTGGTTCT	14.1704777441992	0.00445797690163584	25
CAAAGCGTACGTAA	20.6997263575957	0.00451291848258142	26
TTGCTAGGTAGGCT	16.5231457233779	0.00444405116691961	21
GTCCTAAAGTCTTC	12.2598417441453	0.00397750262256384	19
GTACTGCATCAGGA	12.5579025935202	0.00445932892925211	18
ATGCCTTCCTCCAT	15.4262779514411	0.00408525262661431	22
CTCCTTGCAGTGTA	16.7095365587887	0.0040757513042184	22
GGTAAACGGAATCT	12.0222164400873	0.00429680340237726	15
CCTCCAGAAACACC	13.1464228013911	0.0041273182745484	22
ACTCGGAGGCGCAA	12.7032672673206	0.00414179746755745	19
TTCACTTACAGCCG	14.7316260081761	0.00444964050140933	26
TCAACCGCAAGGCG	16.5907908315605	0.00425510521695853	27
CCCCAACGACCTAC	20.0273706058239	0.00451071503988779	26
GCCAACCGACACAC	12.0911094517281	0.00481768682648778	15
CTATCACCCTGTGC	14.8658474402845	0.00450297119590206	20
TACGTGGCTAACTG	16.227566466507	0.00419029053080264	21
GATAGATGTTGCAA	12.8493583848037	0.00448391480138471	19
TAGTGCTACTGAAT	14.5599394638806	0.00422467485476511	21
TCTCCCGTTATTTA	13.2433225019029	0.00420492194976386	19
CACTCTCACCTTCA	13.7156775507686	0.00436803972263524	20
CCCAGGGCTATATT	17.7131186636056	0.00415141724402612	26
CGCCTTTCACGTCT	16.6007655466856	0.00412760271401833	28
ACTTCCGAGCCGAT	14.0424908398632	0.00430295074018354	20
TCAAGACAACCAGG	10.5441534247147	0.00427887442292078	18
GAGGTTCTTGTCGG	16.0571169839054	0.00414524277380282	24
TTTAGCCTAAGTGA	16.0790648789782	0.00408690302783126	21
AAACCAGCCCATCT	15.914647797485	0.00430796363857154	21
GGTAATTGAGGTGG	21.2075549317738	0.00405210235470549	30
AATACATTACAGGA	18.5549300452424	0.00435973542111645	26
CAAACCATCATAGC	10.9525842686443	0.00444714813200124	15
CTGCCGCTACCTCT	15.3894138032461	0.00422707056640815	23
CCCTGTGGATCCAA	15.1483313014228	0.0045247183102044	19
GACGGGGGGGACGT	12.8033359764857	0.00422076257781433	19
CGAGGCCATGACGG	17.163408883198	0.00431679979317732	22
TATCAGCCGCCGCC	12.0463293394423	0.00437632633708237	21
CGTCCTATCACCCG	17.8779281852466	0.00462379377199048	26
GATCGGGAGGTTTT	12.3071617810294	0.00436795779046362	20
TCAAATGCCAGACA	14.1779887355894	0.00430829572684695	19
ACCACACGCTATTG	12.6039124251061	0.00403955986789661	18
CCCAATCATTCACT	12.5254954540595	0.00443520805874348	16
CAGATGTTCACGTA	11.9208116873928	0.00430572149206333	19
TGGCAGAATCGTCT	13.7666907490935	0.00428898583621891	24
AACTGTGCGCACGT	14.7419702402892	0.00398884562462287	23
AACCTTACGAAGTG	17.2052709133909	0.00407848567398126	24
CACTAAAGTCGTGA	16.5715212604948	0.00401520589799248	23
ACCTATTAGTGACT	13.8481760161772	0.0043625995978316	19
GGGGCATAGCGCAG	13.7934218016404	0.00408403740007746	23
TCGATAGGACAGAC	13.2164585313251	0.004013937423659	20
CGACATTCGATGCG	14.740019326583	0.00434054413776778	22
CAAGCTGTCCTACA	19.8460177272057	0.00407999839368086	25
CCTGCTAACCGGAA	16.4122262967225	0.00441246883995555	25
AACGGCGCGCAGCG	18.1457772456521	0.00421702203764667	28
CAGCGCGAGGACTG	17.676577964606	0.00442394515641158	28
ACCACGGGCGCCCA	12.9333737504783	0.00414091287085037	17
TCCCGCCAGCAGAA	15.37617901451	0.00394966269290233	22
TCACCTCTTATTGG	15.889156047272	0.00424407127400454	24
ACGCCCCAATAGCA	15.5993524978009	0.0041682963452768	21
AGTCAATTCACAGC	13.5162394864183	0.00429576939965948	19
TCTATTTTCGTACA	13.410937420872	0.00405101253650465	22
CTTTCCCTTTTATG	15.9454443258068	0.00383557455638218	22
CGAGGCTCGATGAC	18.575689745628	0.00416419113175458	24
AGCCCGTCCCAGCC	14.8329898693726	0.00451401705825905	19
TAAATTCTTGACAC	17.0814840418817	0.00415251047727277	25
TAAGCTTGAAGTCA	22.3408867507786	0.00401498868512053	33
CTTACAGTTCCTGT	13.2998528670759	0.00443598286788846	23
CGTAGCGATTCACG	11.7031173594633	0.00404369955291393	18
AAACCCTGATGTAG	15.997992847976	0.00417432188684397	22
ATAACTCCAACCAT	20.8081871318955	0.00407423874963448	28
AACGCCGACATTCT	12.9498742858318	0.00379944565391515	19
TGCTCTGTCTTACT	15.7127895377946	0.00382760620428161	24
AAACGCTGCGTCAC	15.6063678587322	0.00433979513051271	23
AAGTCCAAGATTAG	18.0671996920256	0.0042431015645827	24
CCTTTGAAGCAACA	16.1990395073584	0.00438282266779149	25
TAGCAAAGTCTCAG	16.8578233257528	0.00418717376947185	25
AATTGGCGTACAAC	20.4286803464131	0.00421075394417596	30
CCCGTGCGTTGTCG	13.1056713310375	0.00430992822456663	23
ACACTACGCCACAC	13.2642046986646	0.00408592867491938	20
ATGCCACTGAATGC	13.2838730004432	0.0044283638954438	21
AAACCCTATCCCAG	12.7701255258498	0.0041208440165486	21
TGTAGGCGCAACCT	15.2000718089108	0.00426269860439108	23
GACCGCAACGCCCT	12.0510861684322	0.00438359666260994	20
TCCCCGATATCCTC	14.4510373238223	0.00433211175275572	22
AAGTACGCAACTCA	17.5384951583525	0.00424028479572208	23
CATAGCCCTGTGCG	16.0430400840151	0.00448977120859552	22
GCTGACCCTATCTC	16.9254710657621	0.00409764417143476	23
GCCACCGACGTGAA	19.0213603433118	0.00388338824322016	32
CCGATTAAGCGATC	20.3278931844731	0.00416841537609349	24
TAATGCCACCTCAC	15.1936183964035	0.00407446541975006	26
CGTCTTCAACCCCA	12.0654728915377	0.00404479183409412	19
GCAACAAGGAAGGG	20.6088706272484	0.00387028379645562	35
GTGTAACTAGGAGT	14.6180420275521	0.00432690116202621	23
TGTCCGAATATTAG	14.8492605446408	0.00444854019187837	19
TTCGTTTATCTGTC	12.4498350263453	0.00407219439845445	19
AAGACTGTGCGGAT	16.8302472545044	0.00404418700551229	22
AATGCCCTCATAAA	16.5221777508182	0.00422748617877281	22
GGTAAGAAAGACAC	19.0344677933466	0.00392284032557935	30
CCTAAACACCCACA	15.3361395057946	0.00434067262134431	23
AAATGATATACGAT	17.9321181956512	0.0040721901641553	26
ACGGTTATTTCGTT	15.088121749769	0.0039057866145736	21
ATGATCCGGTACTT	11.7683295752557	0.00405115866981052	19
ACCTGCCTAGGTTC	17.7100997260116	0.00418183312984657	22
CACGTGTGGGGGAG	13.7226577123939	0.003919220023422	23
TACGGACATTGGAT	14.1840999091719	0.00416154045802631	20
TTGGGTGACTTGCT	5.33475333197101	0.00504435964348691	11
TTCGCTGCCCGCCC	15.0473731257248	0.00420543949976253	22
AGCATGCGTTTATG	16.9967934059001	0.00411721495543684	24
CACGTCCCCTCTTC	16.8625712194873	0.00420088765001696	22
GGCGGTGTTTCTCG	15.9392314078963	0.00413927676168535	23
CGAGCCTTCGTGCA	21.6964170601858	0.0039990803621079	30
TAAATAACGCCTGA	16.0094460113411	0.00408491929902598	22
TCTTCCAAGGGTCA	15.408433154462	0.00433012883810922	27
AATCCTCCATCGGG	12.7534582600999	0.00405736101209515	18
AGGACTCAAAAGCT	17.4400461919315	0.00398081027961503	26
TGCAACTGGAATGC	16.2764339714337	0.00412981974271763	20
TGTCAGATTCGACT	18.1523489208341	0.00395933663426843	30
CCGGACAGTACATC	10.2072618008838	0.0045319449347332	14
GTTTGTATGGAATG	14.2245834830936	0.00382285488346158	20
CCAGGAATTGACAG	11.8765634680313	0.00379943831872072	18
TACCAACCGACACT	10.4679101200194	0.00421958601050608	17
AAACCGCTCAAGCG	17.6767072937674	0.00416867805917645	29
TTGCCTATTAGCTT	11.8354759988004	0.00398075167295251	15
TTGCCATATTGCTA	15.1564194642876	0.00393513768107808	22
CATCCCGTAGTAGT	20.4439092431927	0.00390090538935961	29
GTCCCGGCTAACGC	8.53167680527085	0.00362160386173715	15
TCTGTCGGTCTTTA	22.4072016862855	0.00394149036356625	28
TAGTTACTACCATG	16.2420106454699	0.00419453990567665	23
GTTGAACAGACGTT	16.8670446163103	0.00425760978189779	24
GCTCTGCCACCAAC	13.6123310178678	0.0041945922855275	17
CCCTTCGCCGAGGA	21.5032544473575	0.00402536891367327	32
CGAATTGGATTTAA	14.4049192690663	0.00413640468086572	19
TTTCAGGCTTTGAA	13.8505311987272	0.00392241572129746	21
CAACACATGCAAGG	14.9979092392015	0.00426842425093285	19
AGATGAACCACGAA	17.6195712609675	0.00384208493848031	24
CACTGCGGCTACGG	12.1758496164412	0.00390946831409878	19
CGCGACCCCACAGC	21.0519794557555	0.00380701686767449	28
GATTGCCTGAAAGG	12.1764596583113	0.0041230124947356	20
CACGACCCAGCATG	11.3832002167406	0.00399233726443626	18
ACAGTAATAAGTAG	8.34610212162866	0.00403652816257849	14
CATGTGGTCTGCAG	24.6846441957558	0.0039452929101194	36
AGCTGCCGATAACC	13.8766265948557	0.00411362061063287	22
CCCACAGTTCCTCC	15.7383010962978	0.00419814671222458	24
ATAGCCCGACCAGT	19.0359050027409	0.00386498605546326	25
TATGCATAGGGATA	15.8987311218686	0.00387661480010852	19
GGCCGTCGTCAATT	16.6053381717258	0.00407820420968148	22
CCTAAACCGCAGGG	12.5875413851953	0.00436355583858865	16
CCACTCAACATTCC	14.0845516627114	0.00432048851175892	20
GTGCAAGGGCGCTT	15.1710823622373	0.00373751432382344	21
TGGCATGACTGCGG	15.3137999225542	0.00386335444993793	20
CCCTTAGGGTTTCG	14.255389823853	0.00408446572029388	23
ACCCGCTTCCTATG	18.2775132537067	0.0042269428163559	22
TCGGAGCAGGTTCC	18.3288094132587	0.00407469107701532	29
GACCCCTTTCTTCC	15.6305977107225	0.00406524184741309	21
ACTCACCAGGCGAG	14.3189019629869	0.00442217642855523	20
TAGGATATTTGGAG	12.6867417536517	0.0037985417508986	20
TATGAAATTGGTAG	13.4029065740686	0.00369011762940423	19
AAATGACATCACTA	21.0166479825127	0.00392082209342769	29
TCGCAACGTCCCCC	19.9800076701744	0.0041017531892104	26
GTCACTCATCTGAG	12.1237727398022	0.00392640418699477	20
AGCCCTATGCAGTT	14.1645611139126	0.00417988938354798	23
GACCCTCCTAGGCA	13.9517967663573	0.0040687565197442	19
TACCCGACTTTGGG	16.852553316525	0.00419650669645155	24
GGGCCCTCTTCACC	10.2574903734097	0.00399982655174925	13
CAACAGTTACTTTC	12.2369071652417	0.00385416783025099	23
TTACCGCGTAGGCT	14.3877994603044	0.00402867641108019	19
AAGACGCCATATAC	13.6465398637629	0.00374975557779032	21
AAACGAACAGAGAC	10.9324160705511	0.00378479415507425	17
TGAACGGATTTTTA	16.6597472142476	0.00384002883419658	23
TCTAAAACCGTGTA	22.0673150782897	0.00359463632777336	30
TCCGCCGCACAGAT	16.3375067516397	0.00378630994600774	22
GTGCTCAATGCCAG	14.5346019133214	0.00383153630219167	20
AGAACGGGTTGAGC	15.3127642338678	0.00412802235966844	21
ACAAGCCGCATACT	14.1160412895444	0.00397761459137933	20
TGCTCGTGCCGAAG	16.5186948087813	0.00378119856292323	29
ATATGTAAGTCTTA	18.4706552681302	0.00390301134527185	27
CGGCCCGAGCCCCC	15.2742304396589	0.00424637701813177	21
TAGTGGTCGCAATC	14.7207617164788	0.00390281038719372	19
CAGGGCCGCGGGTT	11.9286406809201	0.00410484783967179	18
AAAAGACCGAGTGT	15.4236436736681	0.00399195458818379	25
AGCAGTGTACTGAT	16.3609180618901	0.00385732474991136	26
GTCTGAACCATGAA	15.7325802213035	0.0041005131167758	20
CCGGCGCGCCCCCT	17.9175649057768	0.00428413205033032	27
AGGACCGATGTTCC	14.9227456918612	0.00356726460263485	20
TGAGGATACAGTCG	14.511317459241	0.00381078211766173	22
AATCTAACCGCAGC	14.7656322653174	0.00377052692899542	23
AAGGAGTATTTGTA	23.1062660341852	0.00385121189271399	36
CTATATCGGAATGT	14.4956699982487	0.00401328243846813	20
CGTGTGGGCTACGG	14.288832866671	0.00365987325164988	23
GTCCTTCCTCTTAT	20.0927491984469	0.00402284614406802	26
TTGCGAGGTGAGGG	12.6055904549719	0.00404569249281017	20
GCCTCAGGACTTTT	13.4583691751116	0.00407758139922138	18
TGGTTCGCTTACGC	15.5621928916448	0.00366484985557397	27
GGAGGGCAGTATCA	16.2465712890106	0.00378042066101325	29
ATTGGACGCAGGCA	16.2006673874265	0.00390193072453776	27
CTTACATAACATGT	20.6866206835926	0.00407911847840198	26
CGCTCAGCTGCTGC	14.9895218517502	0.00398052275224907	23
TAGCGGGCATCTCT	20.0836872053074	0.00398583756241246	27
GCGCAGCGGGTGGC	12.9823299987734	0.00416664040433797	17
AAACTACTGGTCGA	13.6787688251939	0.00409457379763707	20
CGACATTCATCCGT	17.5027160641252	0.00363704311216908	25
CTCTTACGCCAATT	18.2530237990413	0.00399718745049198	25
TTTTATTGATTACA	21.0713865131516	0.00372901056600765	34
GAGGCCCACCATAC	14.3260493993177	0.00411289352300595	21
GAGAGAGCTCGTGA	15.2575176637949	0.00410396921090135	24
GACAGACGCAACCA	20.0645957290769	0.003981741167546	29
CGTCCCACTAGCAT	15.035593004392	0.00379518610220715	20
GCCCATGAGCAATG	17.4706786605879	0.00382981434767937	24
GATGGGTCTCTGTA	17.1274556016712	0.00380205602444928	28
GACTGAACGGTGAA	16.2955671657927	0.00357466744023633	24
ACCCACACCAATCC	12.5966128930089	0.00425645788734446	18
ATACCTCACTGCTG	15.5621807814389	0.00393299491496003	24
TCTCCAGAGTCACT	16.4331555002096	0.00387334182424523	25
TCCGTAACTTGGTC	15.8538969010018	0.00410593997604678	22
GTATCGATGATTCC	14.1280851576044	0.00411353917199263	21
TGCGTTTCGCGAGG	14.1752814675502	0.00366679844377675	21
CCTGTCTTATTGCT	13.7629521732728	0.00389894039735689	19
GCGAACCATTCATG	17.1664858043408	0.00397488679965341	29
ACCAACTGCGAGAA	13.4202682430183	0.00397919756381806	21
GTCGAGTTTTTCAG	12.773541108524	0.00393440939094456	20
GTACGGCAGTACAG	15.5765939112814	0.00410810505245999	26
CCTCTTTCCAGGCC	12.0841994298389	0.00395441018558854	18
ACTTCGCGAGTCCG	18.2825637653009	0.00393113089509575	26
GAAGGGCGAGTCTC	15.2860238496561	0.0038647973390312	21
TATCCTTGGGCCAC	20.0240300196165	0.00352823042656019	30
GAACGGCGCGGCTA	10.9799892677762	0.00358315357401554	17
AAGACGATCGAGTA	19.6765831997441	0.00380267842554006	25
ACCTTACTATGGCG	12.4239646301315	0.00394379895879693	21
CGAGGCAGGAACGT	13.1566581648221	0.00358007169352157	20
AGGAGGGGAAGGAT	18.8654725778881	0.00354983234316573	28
TCACCTGACTCGTT	15.9889349756337	0.00390286497899455	22
ACGTAAAGATCTGA	14.6675735858899	0.00394434727439797	20
GCGCGAATTCAGAT	14.5017467546405	0.00383575105891581	22
CTAAACGTGCGAGC	13.6742541507443	0.00386816176490847	23
AACAGGCGCAACAG	22.0120622809083	0.00395215280325838	31
GAACCCCAACGATA	12.7764572247468	0.00373512675875344	20
TCCAATCTACAGTG	17.4964219161722	0.0038110183250394	28
TTTCAACCGCCTGG	12.9642664841032	0.00398011551046967	19
CCAAAGCGGGAAGC	19.6625841624138	0.00410215042487956	28
ACCACTGATTCTCT	14.5556460420487	0.00346219167002895	22
GCCCGATGCATCTT	16.5915944400503	0.00396986740231751	25
CCTAACCCTTAGAT	11.888699294795	0.00402761753892203	18
AAATCCTACAGACT	19.4158119253336	0.00370999702145252	29
ATCGACCCTCATTG	15.8007650553682	0.00379389522218717	20
AAGTAGGTGCACGT	13.6342338211069	0.00370052370473432	20
CCAGGACGCACAGA	18.1946557660093	0.0039615965781335	22
ACTAAGCCTCACTA	16.7132043046334	0.00373410352054769	25
GTTCAGAGTTAGTA	11.1323815003833	0.00363775645318782	19
AACTGTCGGCTCCC	15.1237118307975	0.00384512127720449	28
AACCCTCTCAGGGG	12.7102452072178	0.00403143160105395	18
TATCAGTAAGGTAC	17.2900550811097	0.00373339728602625	29
CTCACACGTAACAC	14.8738196530489	0.00340260972436218	23
TTGGTGAATTTATG	13.943120670007	0.00353231870850106	22
TCCCGACCGTCACC	12.6622713655752	0.0038195431166369	17
TTTCTTCGTTGCTA	15.1969068615505	0.00370299640598137	23
CAAGGATAGGATAC	13.9417864883168	0.00386602727782537	24
AATCTAACCAGCGG	11.8773641292371	0.00368338774063226	19
CAGCCGTCAACGAG	16.1854466863386	0.00379905478305142	26
TTGCCCAGTCCTGT	19.8523357586546	0.00389055381303201	29
AAGTCATCATGGCT	17.947784779096	0.00380703257148457	23
AGTTTGGCAAGGCT	15.3739014014603	0.0040326143664535	21
TCTAGGCAGTATCG	17.3619147499944	0.00365227542004166	24
GGGAGGGGCATCCA	12.6029257531419	0.00380643452328484	15
CGATCGCCTTATAC	14.5525813495749	0.0039105825499746	25
TACCAAACACGCAG	15.137579207459	0.00360003254905629	24
CCCAAGCAGGAGTT	20.3627353858879	0.00400982694220036	30
GGATGGGTTGCCCG	13.3372103498731	0.00362926400507176	23
GGCGGTAACTTCCT	13.2904951399016	0.00382963427349982	18
GGGATGGACGGTCT	16.434453699431	0.00408184000870479	24
CAACCTTAGAGCAT	17.4062383372668	0.00369177497374772	24
ATACTCCTAGACGC	13.5331444486541	0.0037227609991577	20
CGACCGCGGATCTA	14.1111653643607	0.00410629718670003	23
CTTGACACACCTTT	13.3826491347073	0.00405229561877316	19
ACGAATTCAGCAGT	13.6546013459825	0.00362896040121003	19
GACCCAACAATATT	8.22431742914494	0.0038011841137466	18
GCAGGAATAACGGG	12.2554615818768	0.00364927673241041	19
CAGTCAAACAATCC	16.4530446887231	0.0040400227672531	27
CATCCTCTGAGTGA	17.6097881228858	0.00373523835966367	25
TGAGAGTTACCCGT	16.5819059716548	0.00396462826453384	22
CCGACCTAGAGTGT	16.9073626115196	0.00424766553879442	29
TAACAGTTGTTATC	13.6254242869869	0.00392942823765901	21
GCCGTTAGATCAAC	15.9182606285841	0.00369741013196818	23
TAGTGCGGGAGAAT	14.9711309901574	0.00366599182569447	22
ACTCTAATAAATCG	12.31617401533	0.00393109475993252	20
AGTCAAACTGAGTC	11.6445620744317	0.00373353597022519	18
GTGTTGAATTTTGT	15.1010205975647	0.00405434550926476	20
AACGTCTTTCGGCC	14.8389913927053	0.0035734616663355	21
TTTTAGAGGGCGCG	20.0696301761152	0.00384276402238409	30
ACAGGACGGACAAT	10.4109099255462	0.00367734457419987	19
TCGGTAACACCATT	17.6491782453047	0.00357818130645144	22
CGACGCCTAACGAG	12.9273356081331	0.0037058844309424	16
CACGGGCGCGTTAC	16.5862064954698	0.00399763762783417	27
AAGATAGTAATGTA	13.2658743001214	0.00374023663471653	16
AGTTCAACTCCGCT	9.58565380213935	0.00349615027239437	15
GTCGTCCGGAGCTT	15.9777350165202	0.00376595429374408	27
CATGTCGGGATTGC	14.481977834847	0.0036129901370698	22
ATAATTGCACGTAG	17.1269188190983	0.00366811362507598	24
GGGCGCCTCAGCGT	17.8155640200431	0.00387032433675121	25
GGAGGCCCTTTACG	16.3639446907607	0.00374858519846427	22
GTAGCAATCTTGGT	13.3889706663164	0.00351616802914324	20
TCTAGAAGGACGAG	15.8668079779066	0.00377106939766431	24
ATGCTGGCGACATA	10.5525163963087	0.00380812246632526	19
TCCTCGTGTTGCGT	21.8560907085948	0.00373737962036844	32
GATCCATAACTTCA	12.0241975935193	0.00366146575694275	17
CAGTTAAAGCCTGC	9.66777755469879	0.00343889044552263	12
TTAAGGCCGTGAAG	13.9973989543741	0.00396130063714564	20
TTCCAATGCCCGCC	15.376251756869	0.00393308717395108	21
ATGACAACTCCGCC	15.1639145579483	0.00346007679328596	25
TCATCAGCTAGGGT	13.5815857915978	0.00358243582973559	22
CTGCTCGGACGTGG	14.8105003005487	0.00364827506754271	20
TTCCCCAGCGCAAT	19.2875661387731	0.00365961345273465	25
GTATGTTCTTGGAC	16.9482606737305	0.00362268476159128	23
ACTCGCCCCGCCTT	14.4720675902501	0.00386398163717641	20
GGTCTGCCCTGAGA	17.3193522775311	0.00354945935814827	23
TCGCAAGTCGGGAA	18.8265319267991	0.00370048338590733	25
GAGGCTACGGAGGT	16.5842098863546	0.00363157507429282	24
AAGTTAGCCAAACA	17.5859353247087	0.00379608985949644	24
TATTGGCCGTGCAA	17.9811397215896	0.00365467192115442	22
GCTCCCGTCACAAG	10.8553921799823	0.00389847881749191	16
CCCTCCAGCATCAT	17.061933505558	0.00383521831894576	25
ATGGCCCCTGACCT	12.691364790971	0.00370057289671228	19
AGCAACTGGCCGGA	14.3283353880782	0.00383558615647577	20
AGACCGAAAGATTT	17.2933016481642	0.00369323168521237	27
CACTCGGAGTCCCA	19.391044841162	0.00359226026894787	27
AGCATGGCTAATCT	11.7483830366763	0.00358831954132318	16
ATCCTTTCGATATT	15.7781909081882	0.0034019849903791	21
AAGCTTCCACTGAC	15.2499157725427	0.00365520411007287	24
CCCAGTGTCTTTTC	16.9347976826651	0.0038226273835047	26
CGTTCCGCCTTTAA	22.1486580149542	0.0036171456873773	31
CGGGGATTGGCCGT	16.6249676963785	0.00339494540928685	23
CCCTCAAAGTCTTT	12.7741612585764	0.0040220553851113	18
TAGGGCCAACAGAT	16.3187608609748	0.00342687527475417	22
CAGCCTCGCCAATG	13.6688188485958	0.00367179660471456	22
AAATAAGTACGACA	12.0657024400757	0.00346674799897567	20
CTCCCAGGTGCAAT	11.6184814436803	0.00378958207615958	18
AAGTCGCCGTATCA	14.8637507815016	0.00361845210559301	23
GTCTTATACAGATA	13.0112143525682	0.00370466970340639	20
CGACCTTTACCGTC	12.0000057772535	0.00392918121353891	18
TCTATCCTATCCGT	15.9557755796317	0.00366222636973316	24
ACCTGCATAGGGCC	12.6060126328148	0.00370749273844973	21
ATATCCTATAGGTC	16.5413812512089	0.00358990224600723	23
AGTCAAATAGGAGG	13.2955618096331	0.0035547912877602	19
CTAAAACTCGATGA	14.6514815912057	0.00390794342189731	23
TAGTGAACTTCACT	13.7115201569852	0.0034039565395456	21
CTCTTTCTAATCGT	15.158287578008	0.00384274418683924	21
CCCGTCCGCAAGAC	7.64341921586121	0.00376492117417393	15
ATGCCAGAATCCGT	15.7808647884726	0.0036771304368132	19
ATCCCTAGGGAACC	16.5906903487845	0.0039383222056432	22
CCCCCAATTCTCCT	16.5989623663452	0.0038962153794165	22
CAGGCATTATGCGG	20.2340871728896	0.00365154537757263	26
GCTGTACCTGATGG	16.4267386410062	0.00367143898872442	22
CCTGGCATTCTACA	16.956563942219	0.00365011380278867	24
CCCAACTCTTTAAG	14.5874474638346	0.00391285920687355	24
TGTACGCCTGCGTC	16.4181671153769	0.00358245063964363	24
AACCGTTTCACAAG	14.1912044299624	0.00354826333897943	25
AGATACCTCCGTCA	15.2551213150957	0.00383494550581828	23
GATAATCTCACAAT	15.4732070877315	0.00381594959225876	22
AGCCACTGTTCACC	11.9589489974271	0.0033378259315498	20
TTCGGACTTTGCCC	14.8067752940867	0.00363227983284163	25
AGAGAGGGAGACGT	15.4827500346159	0.00349878208738531	22
ACGATGGCTGGGAT	15.8024352932139	0.00351657778088405	25
TCTCATGACCCGAG	14.1804261328675	0.00380267063557648	18
AGCTAATGCAGATG	17.7820170861672	0.00366841521191926	24
TCATCGCATACGGC	17.3394006206989	0.00335950286380642	30
CGGAATGAGGAGTA	12.963312815568	0.00361054433014438	20
CCCGCGGAATACAT	20.4203929004911	0.00377341573906771	28
TTCGCACTGGGGCA	13.1011914138147	0.00394021646386275	18
ATTATGGGATTCCT	20.4433196486273	0.00351771572583806	25
ATGCGGTGAGGAGA	15.4242910802207	0.00375274990817039	22
CCAACACAACGAGA	16.8349812774978	0.00344143012354953	22
AATCTTCTGTCGCC	14.5905536470674	0.0036760467940841	20
CGAATGCGGACGTT	17.2702715664115	0.00360780144509255	26
TTTACACTTAGATT	16.6520904724735	0.00366237584168078	25
CGCTTTCCTAACGA	11.6383531107359	0.00370370945901841	22
GGGAGCGGTAGTAG	16.0177668240872	0.00338439682345835	22
CCCGCCTTTTATGT	15.3301208569854	0.00377816801637538	22
CTCCCAATCAACCG	14.1206248773871	0.00388283972757624	24
GACAAGTCCAATAT	11.5396132091988	0.00364295499653308	16
ACGGCGGAGAGTAA	13.2452420000757	0.00352884957427179	19
CGCACGGGACCAAC	11.6952540374134	0.00405800693726181	16
CAGAAATGACGAAA	21.1471515305332	0.00345510359881139	29
TCATCAGAAATCTA	21.9650295199098	0.00322669763872659	31
CCTTTCATTGAAGG	15.2009950941064	0.00334498072860416	22
ACTCCTTCAATTCA	15.5612247326113	0.0034278834329404	24
CTTTAGGCAGGGAT	14.0472747580733	0.00343278005691872	18
TTCGACCCGCGTGG	12.3665942330974	0.00349668756902725	19
TGGAGACTGGAACT	15.9454504106089	0.00367916508312906	21
CAAGTAACAACAAC	14.502116051255	0.00343692743358669	20
GGTTATTAATCGCG	11.5978872507016	0.00361359741747757	22
TTGTGTCAACACCA	21.5997386926098	0.00351958378577609	30
TATCGCCTGGCTAA	15.9882601358524	0.00357187755735453	23
GCCCGGGACTTAAA	14.0436524828531	0.00348511953743218	25
ATTGCATTTATGAC	12.5438761860029	0.0035612848187166	22
TAGAGCCATAGTTC	17.0532346209881	0.00365358241259371	23
GCGTTAATCGACAT	17.7273773418856	0.00339097280392165	22
CGTGGTTCTCGCCG	15.6856341406603	0.00344264046317842	22
TTCGAGTATAATTC	17.9664576878024	0.00362002673483715	27
AACTGGTCCTAGCC	18.1975184770396	0.00358695831487237	29
TTGGGACAGGGGAG	14.6826016501594	0.00333353556415171	24
TTTGGCCATAACTA	17.557025951975	0.00356965695764541	26
GCGGTTGCTTCATC	13.6250867084128	0.00362053397822672	21
TCGTTCGTTCGTGC	14.7999085605252	0.00349323736784237	25
CAAACGAATGGCGC	10.7624602952461	0.0037842087547364	15
ATCGGAACCCCCTT	12.2616486118034	0.00347777456970668	17
TCATCCGAGAGATA	18.109703303115	0.00354230540507775	24
TGACCAACCCACAC	17.3892747935719	0.00319797995097738	28
CATTAGTGCTACGT	14.5632419802034	0.00354378023776851	25
GCTGGTGTCATAAT	16.0667272908298	0.00367586782395777	23
AAAGCGCGTTACAC	13.2010029167471	0.00337213879217354	20
AGGCGGCCTGACGT	15.4441704781017	0.00375486322151997	25
TGGCTTAGTCTTTC	20.1452205603873	0.00350868905279613	29
AAAGCGCAATAACC	21.5189768067669	0.00341173446350609	34
CACGTCGGGAGGCA	14.4815192378393	0.00374026577998178	18
CACTTCGCGATTGT	14.6421847707202	0.00352532426100603	21
CCACGGGGTACAAC	15.6941029538433	0.00374975894618569	23
GCAGCGGAGTTCTA	14.8388866299356	0.00330022598581633	22
TGCGTGGCCATCAT	13.3864018611364	0.00359382692099464	20
AGTCTCCAATCTTT	13.4894281926341	0.00347200904346247	22
GGAAGGCCCGTCCG	16.3487296601202	0.00347031970508588	25
TAGTACGGTGGTTT	15.6750316735446	0.00326685401786227	22
GACCAACTCAGTAA	13.5247543288685	0.00351110677316281	23
TACGCCGTCCGTGT	15.5103091740058	0.00357239914494964	20
AACAGCCACCTAAT	14.5212927486154	0.00361803420699949	20
TAGGAGCATACGAG	21.3565302553277	0.00346132690591159	32
ACCCTCTGCGAGTG	18.1273071565254	0.0035994672936324	24
AGAAGCTAGGCAGC	15.0985954643757	0.00338345863082962	22
AATTGGGGTATCCT	12.1036151746408	0.00322117747743672	17
TTGCAATTTCTTGT	15.4955848506395	0.00347215909277939	19
TCTAGATACGGCAG	12.8064200760139	0.00370315301665485	19
GCGCGGGAGTCATA	19.4660798027546	0.00330086037389676	29
GCCCTATTCGTACG	15.5845084627709	0.00367505226963575	20
AGTGAGGGCACCAC	14.6382563986598	0.00341447722576699	21
ACTCACCCCTAGAC	15.9288121605129	0.00358012802740787	24
AGTGACTAATGTCA	17.1849303091943	0.00334565159548465	25
ACGGGCAAGCGTTT	14.9365608928299	0.00365868372201951	21
GTCACGGACGGCCA	14.005368683014	0.00356949220652786	19
AACGTTTGATTCGA	13.3764069522024	0.00334633131903837	25
ACTCCACTAGGCGA	16.5693551657012	0.0034739427210106	25
GACCTCGCACGAAA	13.9705567557989	0.00333355774356738	19
GGTACGACGGTTAT	16.9031287625371	0.00333814964561657	21
GGTCACCCGTGAGA	13.2549325741422	0.0032165318069576	22
CTCCCGATTCTTAG	14.9682631561311	0.00356639946051559	19
TCCGTAACCGACCC	13.5825388998346	0.00359680086388178	19
AGACTTGTCAACCA	21.0891363335179	0.00341648736408822	29
CAGCCTGCCTAATG	14.1690219140189	0.00342225942362387	22
TACGCAGCTTCACC	20.0408230612912	0.00355063970214602	30
TGGGCCGCCAGCCT	16.8286864906023	0.0035038736967347	24
ACGGTTACATACAG	14.1234355766095	0.00324319018892506	21
GACTCAACAATGAG	18.7689797656942	0.00330141938989289	27
TAGACCAAGACGGA	15.2489493141473	0.00349386308060915	22
GTCGCCTAGCGCTC	15.7470981593737	0.00355717182110674	21
GGATGACGATGTAC	14.5673213020091	0.0036269542008312	21
CAGCCACGGAGGAT	15.2524051028758	0.003793069381324	20
GGTCAGCGAAGCCG	15.6825380014312	0.0034761356891725	21
CCACATGGCATAAC	12.7221903851671	0.00359886295024159	19
TCGCTGTGCAAACC	10.9183007380237	0.00356692909280393	20
TGGCAGAGTGTAAC	15.8696672285802	0.00373013605153621	20
CCGCCTTCCCATCA	14.1026042899492	0.00347642192180706	20
TCGGCAGGTGCCGA	13.756546240948	0.00383702746807689	18
CAAGCCGTTTCTAC	15.0381352643655	0.00336558694270461	20
ATACGAAGCAGCTA	19.4509210617516	0.00345696971852216	28
GTTGTGCCGCCACG	22.0383323655465	0.00350447818090607	31
GTAAGCGGGGATAC	11.3019454456889	0.0034133933119216	18
CTAGCCTATCAACG	13.4887229677071	0.00356019603810416	20
GCGCCTGCCATCTC	14.7530999973531	0.00373060122871146	27
CTCCAACGTGAAGG	15.1083098577986	0.00368089500824285	22
AGAGTCCATTCTCG	18.3556156044475	0.00363459520859376	26
TAGTCAAGTTCATG	11.3183301553314	0.00336605635866984	17
CGTTGACATCTATT	12.588847034191	0.00354649933556576	17
CCAACGTAGGATTG	14.8502463435764	0.00383844554869129	22
GCGCCTCTATTCAG	16.5076058809137	0.00340640691141328	25
AAAGTTTACCCAGC	15.1961676372408	0.00359340599711545	21
CGTACAAAATTTGC	12.7783806792794	0.00356303927951587	18
CCTTCACGAAGCCT	14.7798899372927	0.00375186919530574	18
TACCCTGATTTACG	17.5469433233895	0.00341073019258257	26
GAAACGCCCACGAA	15.8001547504033	0.0032422983686297	31
AACTGATCCGGTTG	13.9508099737411	0.00358281267687266	20
ATCCATTTCCACAC	15.4117120832171	0.00356790473831548	23
TAAGGACCTTTATG	16.627178994609	0.00349360135981785	24
ACGAAGCCCCACAA	15.2542935692821	0.00347933243284717	22
AGGGGCCGTGTCTA	11.2056407218055	0.00326622856915968	17
TCTTAGTTTAGGCA	20.0213875432923	0.00313567667510965	30
GACATACCCGCACG	22.0128853635321	0.00340599824335159	31
CCTCCAGAAAAGTA	12.6395117561844	0.00334054674709935	21
TCACCTAGTCACCC	18.8262722922746	0.00340919258764938	27
AGAGAGGTAGTTGG	15.2293207782745	0.00341368077258768	22
ATAGCTGAGTTCTT	16.5879357272711	0.00325797674298434	25
AGAATAACAGTGCC	10.7742127713182	0.00339523129003673	15
CCCCGCATCCAGAC	9.69203024849847	0.0034390135272679	14
GGGGCAGAACGACA	11.0554005290899	0.00319355363435271	20
CTAACGAAATAGTC	13.6108176576512	0.00333639581255743	21
ATGATAGTGGGGAT	11.5341511940181	0.00352557665072017	22
ATAAGTTAAGTTGT	16.9097749544989	0.00347354986600842	25
TTCGGTTAGGGTAG	14.2482614468854	0.0034372675018209	22
ATCCGTCGGGAGGC	11.208353865651	0.00380424853511655	14
ACGGACGGACGATG	16.2576132025127	0.00354902505248759	22
CCAGGGTCACCATG	12.4557781730919	0.00354517025249713	19
TCTCAGTGATTCAA	16.645957214119	0.00345244735874783	21
ATGCCGAGTGGGCA	15.2611097227789	0.00347192429651171	23
ACTGGATCCTACTG	12.2490702578309	0.00338074051623753	17
TGCAGGTCACACAT	18.343072251506	0.00347806767168563	26
CTTTCCTTCTATAC	15.956113026987	0.00348111715500054	25
GTCCGAACTCAATG	15.559320088897	0.00330799310888156	23
CCTAAGTGCAGCTA	13.3435118105513	0.00342564183144003	19
GTTCCTCCGTTGTT	12.0787658039807	0.00342244805921358	16
CACGATAATGATAA	15.1781796046363	0.00341494951031162	22
TGCGACAATTCGAA	16.0620698612708	0.00337585210715137	26
GTACAAGTAACCAG	12.0329011028886	0.00348650109056721	22
TTATAGCAGGATTC	22.2017562677829	0.00338124828582364	30
CAGCGGGAGCAATT	14.8455890969637	0.00359540777188838	20
GGGAAACGTAAGTA	14.2014303233347	0.00325908044533422	19
CGATTAATAGGACC	23.8936457942372	0.00333857497108444	36
ATCGGGTCTCTTGC	13.0580535744646	0.00328800206765438	20
GAGTCTATTGCTTC	11.8040702471844	0.00322410996618761	23
TGGCAGTGACCTAG	16.8556512969401	0.00349156194930392	24
TCACAAGCCAATGG	23.1224769269689	0.00341533127169632	34
TGGTCTGTGATAGC	14.3667829406307	0.00324871456345892	21
AGACTAATTGTCCA	11.5997906851755	0.00343212517208579	19
AAGTTATTTATGTG	18.6819758918187	0.00331723340441055	25
CCGTGTCGGGGGTC	10.4409838556356	0.00398121312406612	18
CTACGAACCTTAAA	14.2524370596523	0.00349419731089981	19
GTCCAATGTAGGCA	14.6407007473258	0.00327703051812149	21
AGAGGGTAGTAGTC	13.6555876089275	0.00353190499686135	24
AGGAACCAGCACAC	18.9396231076856	0.00350150314032278	25
GATGAGCAAACGCG	15.4275762929772	0.00338592444138566	23
ATGTGTCCGCTCAG	18.1663120179244	0.00342914702891165	24
CGATGGCACAGGCG	20.9462000310201	0.00351189251401299	29
TAAAAATCCAAGTT	15.6817855046415	0.00320455381464452	21
TCCATTAGTCGCCG	19.4192816173321	0.0033337513108676	29
TACTTAACCAACCG	14.9639344578635	0.00347990789606532	24
GCAAGAATGGGCGC	15.9693744484016	0.00321881919952716	25
ACTTCTGGCTATCG	13.5562874391254	0.00359440205338221	21
TTGCCTTGACTGGA	18.8991886824735	0.00335334866521143	27
CCAGGTCTGAGTAC	16.5341191119592	0.0039649461950395	22
GATAGTGATTCTTC	12.6099879315697	0.00336781930994741	19
CTGCGGTCGCTCTA	13.1138110492725	0.00375447615521934	19
GCCAGATACATACA	13.5976948235498	0.00348249095010898	20
AAGCAATAAGGGGC	10.5681266814064	0.00320984450266431	14
GTACGAAAGATTGT	17.6299212613895	0.00347893049698042	25
TGTAAGAACCGTCG	11.3742925942391	0.0035464394582124	19
GTTCCACACGTTCT	14.5345842286684	0.00333299099935151	22
CTAGCGCACGGCAA	16.4170634607146	0.00372984688444072	21
GCACTTCAACGACC	17.3264795549264	0.00343531768266785	24
CCTTTGGGCCTAGG	13.7232381454084	0.00335026934545793	21
GACACGCTTACGCG	16.7487815099918	0.00340911698589619	26
CGCCCTTTAAGATG	13.2491265141549	0.00319651147729612	20
GCGATCTACTCCGT	15.7823391801114	0.00340253922697827	23
TTCTCGGTTACCGC	15.3779032161968	0.00338860609831677	24
TACATGTACACTGT	13.5303793533145	0.00341199040001494	18
TCCAATTCTACTCC	13.38660657785	0.0034182571996323	18
GATCGGGCGTTCGT	18.3822839337738	0.00331903305374183	27
CCAAGGCGATCTTT	16.6647902379674	0.00351445858347586	23
TGCCTCGGCCCCGA	12.9814957974657	0.00350313607960874	21
CAACATTCCAACTC	12.2978749707488	0.00337745839313479	22
GGAGGCCCCTCGTA	16.2501432488518	0.00340494997712223	25
CCTCCAAGCTAGCG	12.5180286211811	0.00351324707534752	20
ATCCACCACATGAC	15.1215727982026	0.00326051030758503	22
AACAGTCCTAAGCG	17.150565337185	0.00344999833351045	24
TCGGCTGCCGTACG	10.623897081115	0.00349010728864041	15
GGGGAGGGGGGGGG	13.1310953377684	0.0027739564906567	21
TGTGTTCCTAGCAG	17.3522892593864	0.00336747752006058	25
CCTAGTAGTCAAAT	9.84577780572012	0.00345669003637304	17
AATCAAACTCCTAC	17.9840919309024	0.00337688427650258	24
ACCACTAAGGACAC	11.8745507979633	0.00325238636742894	17
AAAGATTCACCTGG	17.3371854383865	0.00348194185296342	22
TAAACAGATGGACT	14.1530735066819	0.003118773932969	19
TCCTTCCTCCGGGT	15.8611764020357	0.00310812158512883	22
GTTTAGCTCATTGG	12.1797741387025	0.0032622695873091	16
GCGGACAAAGACGG	15.8511770118367	0.00329376654253207	22
TCAACGGGGAGTCT	10.5773355109163	0.00320506308548137	15
GGCCTGATGATATC	20.9118555182281	0.00337890298971536	31
TGGATGGTCGAGTC	14.6063994353225	0.0032159709492981	20
TCGTCAGGGTCGCA	15.5088800973781	0.00331272169688664	21
AGATTGAGACGCGC	16.2807133903065	0.00316860970749557	26
AGAGAGTTCAGAGG	12.2953516142521	0.00338409720321298	16
TCTGGAGCATCGAC	25.2522855814966	0.00319424236852815	34
AAAGTACATAGGGC	13.3471618394884	0.0035275279402337	16
GTGACTTCGATGGG	16.1137527250427	0.00315923416548216	27
GCCCATTTGCAGCT	14.6132216319074	0.00332214691889699	24
CAGTAAACTCAAAG	12.0628277841697	0.00333658184058884	18
CAACGAACCGCGGA	21.2913524785654	0.00330651086411804	32
AATCCTGGCCGTTC	17.0907316670469	0.00328859055085515	22
TCCAACCTCCTTGT	18.6631363795376	0.00351238580446935	28
TATAAAACGGAGCT	16.9869829312583	0.00320011381245813	27
GAGGACGGCACTTG	15.4545073334542	0.00327603022542393	20
GTACCACCCCGCCA	15.2510057226191	0.00340827628484487	22
CATTCTGCCAGGAC	13.9465986950316	0.00332254831860261	21
CGAGCCCCGGCCAG	16.1625696698931	0.00324000187454044	23
CCTGTTCGTTTTCG	22.4363906732104	0.00344830088551762	30
CACTGCGGGACATC	14.0663373325778	0.00362544683547838	21
GTATCTGGCTGTTG	13.5485693590176	0.00339737488897725	18
TACCGTAACTACCT	15.8939153365262	0.00336978812483892	23
GATTGGTCCGTGCC	14.7365483253527	0.00346022680517411	17
ACGCGTTAATCGAG	11.3160846242258	0.00342515049483618	21
CGCATATATGCAAT	8.76460211830321	0.0032586604744391	15
CAAATAACCCTCGT	15.8200914678215	0.00341215761462534	22
ACATCCGACAGGGA	18.9964448283848	0.00352158810563758	25
ATACAAACGTTGGT	13.4728195817458	0.00330290664441414	23
CGCGGGCAGTGTGT	11.6728610320095	0.00344441529784266	18
GGGCATCCACCTGG	17.4755601539739	0.00329670100608127	27
ATCCGTCTGACATC	12.7853514767268	0.0032798904891605	23
CCTCTAAATGGCCA	16.2452967609203	0.00325901360931051	20
ATACCTCCTGCTCC	16.3524404271405	0.00335704743813431	23
TCCGGCATGGACTT	13.4411245662	0.00335803228231487	23
ACTCCTTACGAGAT	22.0068793357544	0.00334083830745651	28
TTTAAAACACTGCG	21.98294251562	0.00349498990432634	31
AACTGCGCACGACC	18.557813221215	0.00329876297062969	31
AGGTAAAGTAGGTA	13.4954999049604	0.00311244727577911	24
CTAAGCCCCCAACA	14.997340836757	0.00318078203836621	21
AACAACTTTACTTA	16.9266763513134	0.00481622970717595	23
GCGGTTAAATACTG	15.3600141703954	0.00346538802604579	20
AGCGGGAGGTGAAG	24.1779526348093	0.00328724467143316	37
CACTATTCTGCGAT	15.5077541140891	0.00336034212607891	22
AAACACGGTTTTCT	11.6435925660185	0.00361297922868679	19
TCAGCCGGATGTGT	6.06065992412856	0.00318768311312614	13
CCCACTTATCAAAA	14.0349825618342	0.00315839395152553	20
TTCCCAAGTCAACG	22.5996000539328	0.00312145160576286	34
ACCAAATCTTAGAA	18.3585804860997	0.00339952260435792	24
GACTCAATCATCAG	17.3681480143255	0.00298363637316341	24
AACATGGCGGCATG	13.8213083620564	0.00336073650481544	19
CCATGATCTGATGG	16.4240290956745	0.00348918807040803	21
CTCCAATGCTATGC	12.3574274057977	0.00311617521138341	17
GGGCCCCCTTTCAC	12.7427962824991	0.00352056746306562	19
CCACGCTGGACCTC	17.6151385474139	0.00348105982120262	26
CGCACACATACTAC	13.705554494607	0.00323747864228232	21
ATAACAACGGGGCG	13.3567130710964	0.00345678474243012	18
ACTTATCCATCAGT	17.08140417135	0.00319554836173979	25
AGAGGGCCTCTTCT	15.7348147793808	0.00324688016912649	22
TACAGGTCAGTGCT	15.1919091125499	0.00346049852233665	20
AACGCATTCAGGGC	14.583745744157	0.00334738921445452	24
TGGCACGTGACGTA	11.7728965250196	0.00313503992676482	19
TGACATGTATTTAC	18.5009992907106	0.00342829997062646	25
TCACAGCGCACCCG	13.0949006521389	0.00336815807622419	18
ACACGAACCGTGAG	18.5714219677196	0.00329708981734824	28
GACTGGTACGCTAA	14.862324139711	0.00318057817401626	22
TTCTCTTAAATCGA	18.0743512422715	0.00328020036283668	24
CTCCCTCTCACCAC	18.9273499877841	0.00332341047025183	25
TTTCACTAGGCGTT	14.9302140400439	0.00295093395873286	23
CTACTTCTATGCAA	19.4445232556402	0.00315138948961059	28
TGCGCAAGCTTCGT	14.2650504372897	0.00294425939890486	20
GCCGCACCGACACA	12.755964293374	0.00302525384950004	19
GAGCTCCGACCGAT	15.5451804915903	0.00344211215463033	20
TCAGCTATCACCAT	10.3388233386546	0.00337298599563955	18
GACATCTCCGTACT	13.5074174533318	0.00314588947964659	22
CCAGGCCTCTAGAA	13.3543418153832	0.0031687934274101	18
CTCGAAATGGGCAA	19.0556291132407	0.00332489252529587	26
CCTTGTGAGATCTA	10.8749332469246	0.00322702373362244	17
TATTATCGCTAAAT	15.8655451397912	0.00324576369422071	23
ACCGCCCCAAGGTC	13.4740739971837	0.00309363492253956	19
CGCTAGGATCTGCC	12.1556625941479	0.00339508483952239	14
TATGTAAAAATCGA	11.5892871103712	0.00328102867272323	18
CCTAGCCCAGCCAT	18.2054352697638	0.00325559226467166	28
GAGTCTTCGATAGG	16.8002835753003	0.00327366569789722	23
AGACTAATAGAATC	14.7915196861951	0.0033053175747848	22
CAGACTCACGTCCG	13.6704944420143	0.00325654235194222	20
GAATATCCCACCAT	17.5925035560421	0.00331827394801219	24
CCGGGTCCAGACAC	15.589778834526	0.00321427023998165	20
ACAAACTTCACCGC	18.2878558313194	0.00330336936357341	22
TATACACTTCAACT	19.6854490289515	0.00319362614310092	28
TACACGTGATCACA	14.008437068376	0.00315038601898848	19
GCCTCCCTCGTGAC	11.3824175489473	0.00328601900203125	15
CTTTTTTCCGCAGA	23.1460026010475	0.0032236530368482	30
GCACTATAATAACC	17.0675810650134	0.00319393857371219	21
AAGGTGAATATACT	15.786848483198	0.00319163737309631	23
CCCCCTTCAACGTG	13.6091999131389	0.00329929896859723	23
CCTCGCCACACTGA	15.6602954307381	0.00304799870529605	24
TTGGCGGTACACTT	10.0720874027426	0.00330879867538568	14
TCCTGCCGTTGGAG	12.5821691592503	0.00311645754775925	18
TCTTGTAGGGCGGA	22.0874727842958	0.00324052231045116	35
ACTTCGTAGGCTTA	15.5302964625177	0.00322622744367122	20
CCTAACCACGGGGC	17.9022510991788	0.00321659782969004	25
ATAAATCCAGGACT	16.1903310317298	0.00316533348020135	22
TTGGTACAGATTAT	12.5942297388211	0.0032770632789789	16
TACCAAATTACTAT	15.9404593642636	0.00298841093871015	23
TACGCCGAATAGAG	17.1413562349563	0.00315759202638778	26
TGCCTTTCCACGTC	13.9176950943936	0.00309472819575606	19
AGGCTACACTCTCT	19.5426759384141	0.00315129907299757	28
GGCGAATAATCTGA	20.1356129955829	0.00322692384297694	26
TATGTTTTTTGCGG	14.3884738100831	0.00339123301873965	20
GACGAAGTTTCACT	16.3340408090024	0.003208154592403	23
GTTTAAGATTATCA	11.8374166724417	0.00294200080438688	20
TCAGTCAGAAGTGC	18.5926265975789	0.00333412483246819	25
TATGTCCTGCCCCA	19.7817314597865	0.00341099671487534	27
TTCTTCCCTCCTCA	12.4080240914863	0.00317600509583749	16
TGATCAAGCTCACA	14.0434373541458	0.00324016168865391	21
CATAGACGTTCACG	18.676281343259	0.00327769240315828	29
TGAGCGGTAGACAG	20.646646824134	0.00318656949000672	30
TAGCGTTAACTCGT	19.9796376002111	0.00327604505879439	32
TTTCCCGATGCAAG	19.408249533929	0.00333708020691561	29
AATAAGCTGAATCT	14.874307614832	0.00327363572435633	20
TTCCTTCCCTCGCT	12.7708983430794	0.00315648392364	19
TGTCAAGCTGTCAC	13.2861075498804	0.00332613236302427	19
ATACGCAGTAGGAA	20.7143420419942	0.00325188859224351	31
CTCAGACCAGCGGG	11.44058483791	0.00318501484921253	17
CACACGTTGTTATT	16.463346991158	0.00336784728398213	26
TGGAGGGACTAAAC	21.6447405876779	0.00318724225846162	29
ATGTTAGGAGTTCA	11.6854284357429	0.00331416855013347	15
TTACTCCGTTTAGG	18.6920311963302	0.00290973864094996	27
CTACATTCACCTCC	12.149553794276	0.00345491479567362	20
ACACGCCTAAGCTA	15.724612332859	0.0030664523092882	25
CAAGTAAGGCGAAG	18.564551115393	0.00299926229566769	27
AAACTAAACAACTA	15.3303577261868	0.00305427095957498	24
TGATATTCGTTGGT	14.6524249044354	0.0033420656454528	19
CAGCACCATCATGG	15.738943431997	0.00303355936766932	23
TCGGGTGTTAGTTT	17.7715919614564	0.00327353014841287	23
GCAAATTCCTACGT	19.4317269254032	0.00316465377670999	32
TTTCACGTATACTC	13.2785071685527	0.00316294570737771	20
TGTATGAGACACAT	22.818028313194	0.00320439431828617	33
TAGATGGGTTTCAC	13.9282390571548	0.00328001418267132	17
ACTTCGCAAGCGGA	14.5272444208743	0.00325588301298936	21
CGATGGTGAGTGGC	14.079192664342	0.00312629631491076	19
AATCTGGGTTATCT	10.0428770378487	0.00345569878804453	20
AAAGAGTGATAAGG	16.9173419896548	0.00302424803921747	23
CCGACGGGTACTAT	13.7761757637288	0.00336569164396283	20
CAATCGCTCGACAC	9.34440261211796	0.00300585102076121	17
TATGAAACAGAGCC	4.09943497087102	0.00314949902878719	9
ATGTCCCTTGAGTT	20.9292462132728	0.00311782979099833	30
AGCGGGACAAGAGG	18.4935920035462	0.00317090561181149	27
GATAGCCCGAGTAA	17.8309085890921	0.00326270694144119	24
TCTCCCCAGTCCAT	15.4999483048579	0.00337863795693716	22
ACCCCCATACACGT	16.9780052394548	0.00321972222774211	25
TTTCGAGTTCAAAT	14.7154943317829	0.00315519686534597	23
ATACATCGACCGAG	8.55151370017701	0.00348560549664899	13
GCTGAAAGCTACGG	14.0649084917432	0.00301279725969521	21
ACTAGTGCTACGGC	15.5932399627473	0.00310696577471079	23
ATAGATTTACCGGG	15.842998128567	0.00303514002860786	22
TGTTAGCTACTGTG	13.4104342732216	0.00356363580183278	19
AATCGAACATTAGC	19.7219467397788	0.00298610239422098	28
GGGGCCGAATGATG	19.1601181839896	0.00317609563047641	25
TCGAATTCCTATCA	12.7609731162848	0.00306380517182158	19
ACTGTCAACTTGAG	17.9848226347912	0.00303875378691978	27
GAAAGACAGTGGAC	19.6907107720127	0.0032745095206375	27
CGACCTGAGAAACA	17.4937370403117	0.00331354879129932	26
AAAATACGCGTACA	18.2627224131183	0.00315733023868727	28
CTAAGACAGGTCTA	15.7347433140396	0.00326425454703619	22
TGTCTACACATACC	15.0214233010247	0.00321342831979336	26
TCATGTGTGCAATG	18.6789105291141	0.00315089727809925	27
AACTAAACACATTG	13.6248008420233	0.0033516891531804	24
CTCGTAACACTGAC	21.2083256155598	0.00304681848420799	30
CTGGCAGAGACCCG	14.5947466553858	0.00320203076247214	19
AGCTGGCGATTGGT	12.8604867569977	0.00282026241099907	22
GCGGAGGCGGCGCA	14.9829683918071	0.00296867179863144	20
TTTAAGTTTTCTTA	11.8127169168878	0.00325046357671443	16
ATAGGCCACGAGTT	13.4757534805106	0.0034370126267783	21
ATGCTGGTGCCTCA	15.7199738634045	0.00312620870325581	24
AAGACGCGAGACGA	20.6533570364134	0.00291790905511121	31
CAGCCAGTTTTATA	17.4119882240691	0.00317432335211228	23
TCTTCACCACATTG	14.5155683656442	0.00315697220849448	23
CAGTCACTTCATTG	12.8412063533853	0.0031198486885387	22
AGGCATCAGGAACA	13.587878950587	0.00290952653496518	21
CCACGAACAGCCAT	15.0931113713817	0.00294722868281131	19
TACTTAATGGTCGT	13.8646491911567	0.00313714427600988	19
GACCGCCATGCGGA	16.8851946377157	0.00334064421650856	25
GCAAAGCAGCTTAT	17.7272592837551	0.00309868502518171	22
ACCATTTGACCTTA	17.8383505978842	0.00306531471765607	24
CAGTGGTCCGTTTG	13.8607908030443	0.0032328150561618	23
TTATCGCATGAATG	13.5864973703989	0.00292955625352583	21
TGACGTTCACCCAG	15.248318361371	0.00310824644143426	20
GGTGAGTCCATTAG	11.0877888285546	0.00338134318219631	16
AGAGTGCTACTAGT	17.9447628179952	0.00322982625684258	23
GACACTGAATGTTA	13.6681385097506	0.00292119257145898	21
CATTTGCTGTAGGA	14.3063215305331	0.00318397835129411	19
TTCCTGCAGGGTCT	10.7656394527155	0.00323579320960438	18
CCTTGGATCGCCAT	14.5233815430907	0.00302593524755452	22
TTGAAAGCTCTGCT	21.0019813355788	0.00305824079986547	28
TTTGGTTCGGCAAT	19.8390423818887	0.00293837839669756	32
GTCAGCCGTCGTAG	15.1108814310726	0.00311465644561873	22
GTGTTGCTCCGCTG	18.0516742279429	0.00320034987526083	26
AACATAACCCTCTC	11.2045167457563	0.00323571135492391	17
ACTGTGTTCGCGGT	12.2081867247033	0.003367186713583	22
AAAGCTTGTGCCCG	17.7583977600642	0.00289585473258517	25
TCAGAGAATTCCTA	16.5461703214189	0.00300058324473631	23
ATCGGATAGTACGA	19.1497706492104	0.00309604781092596	27
TTTGGCCTCCCTAG	13.9408279844056	0.00302297978313813	20
CCAGTAGCAATGGC	13.0150666930326	0.00335624511673647	21
ACCGGTTAGTTCAG	11.2699911854969	0.00350854426528887	15
AACGGAAACTATCA	14.6127601576406	0.00308538818518214	24
GAGCCATATCGAAG	18.1652924458613	0.00334142124861849	26
GCCACATTGCATTA	11.6119286407112	0.00315354496223208	18
TATGTGCAACACTC	15.0598669710647	0.00301585087688345	20
TGCAGCGGTGCTGT	17.1236012753184	0.00287961258365771	23
GTATCATACAACAA	14.186418761273	0.00321774170705504	26
TCTTATTCGTGCGA	17.1513547890257	0.00296325524955012	28
GCCTTCGCAACGCT	14.7322863984479	0.00338911069861876	26
GCGGAGGGCTGACT	16.208538387657	0.00319728219053524	21
CATTTGCGGCCCGC	14.1358698863846	0.00328749189080308	19
CTTTGTGGCCTTGC	10.0520122378295	0.00302164676831441	15
AGGTAACCCCAGCG	15.7330884083706	0.00320044685967606	24
ATTACGGTCATCCA	12.0864007489435	0.00316903633738053	16
TACAGTTAGGTTAA	12.239608534127	0.00317926624494582	18
AAGGAGGTTCCCTT	15.8565354147123	0.00321251141303088	22
GGCGCTGGATCAGG	17.6809467636829	0.00307535152539372	26
ATGTAACCGATAAG	18.9082926413212	0.00320093745822156	27
CCGAGCACATCACT	12.615698255907	0.00308618515107526	18
ACAGTACACGTCGT	17.9727271899659	0.00299191364208378	26
TTACAGCTGGTGCG	18.7016733543422	0.00314606630112199	26
CTGGTGGCGCTTAA	16.7554718333416	0.0031515910313575	24
GGATAGGGTTAACT	11.5428096642462	0.00296101322183608	17
ATTTCCGATACACC	18.8157836520094	0.00311886109028137	25
TCTCTTCAGTACGC	9.59589861088557	0.00293911651531821	15
GAATACCCCGTTAC	14.9973019732116	0.00316228188222184	28
TTTTCCAACAGACA	16.8790605593551	0.00323733673644994	21
ATGGAGTTAGATAG	15.2064365065419	0.00307634417994976	23
GCACTTCCGACGGG	15.2729068952649	0.00319885122321	22
GTCACTTCTATTAC	9.99744775171406	0.00295194263503337	15
GCCACGTCTAGCTT	12.1843799666566	0.00328545136626081	18
CGACCATGTAATAC	20.5788576242785	0.00299088528945925	28
AGTCACTAATTCCC	13.3447341196524	0.00309013360571938	18
GCTACCGGAATCCA	20.0905401704684	0.00316883922218803	28
TGACCAATCAGCGA	13.3304880843907	0.00311985556252007	19
CGAATACCTGCGGC	23.0239712087882	0.00313245271228013	29
CGCATACCGCGGGA	16.6976683559517	0.00302972419290524	23
CACACTGAGTCGAT	12.514955998299	0.00280679122457334	21
CGCTCTGATTTGTT	17.7459839878875	0.00264797940493072	27
TCCCAAGTTACCCG	16.8551754964164	0.00316431015144504	25
CGGACCAGCGTAAC	18.3275474512409	0.00325067009029392	28
TCGCTAATGGCCAG	14.0673220791972	0.00327257858673664	22
TGGCCTTACGTTAA	14.0245076124557	0.00297834603811821	24
ACGTCTGCTAGCAA	16.4694688754217	0.00315154969369871	24
TCGTTCAGGAAGTC	10.8284004277284	0.00293311228073324	17
ATCCGCCTTCTATC	13.6187211008492	0.00283594841022013	17
TGGTAGCCACTGCT	9.49232582176264	0.00300321203574981	14
GTTGCAGACCCACG	15.7368957747548	0.00307584446825316	21
GTGTGGAAGTCAGT	14.0632030989768	0.00323988490473652	19
GCTAGATAAGACGT	11.0637414108141	0.00357079998269543	17
ACGCACTTTGCGGT	20.4298977578861	0.00315162192349178	34
TGCACAAGGTCTAC	13.5956790160896	0.00282872670976282	20
TGTGGGCGCCGAAA	19.3142692517824	0.00295851350988528	28
GGGGCATGGACCTA	22.3551478505317	0.00316428683846335	30
CCCCGCTCCGCCAC	9.66314185647806	0.00323888643590071	13
ACGTCATCTGGTAC	15.5370746717584	0.0030153412656247	26
ACGAGGCCCTGCTC	17.9738445864924	0.00301115150407634	26
TTACATGTGTCGAA	19.0337414392918	0.00289184021148016	29
TTCTAACTGTTGAT	15.7443699486618	0.00285135354484417	25
TGCCTAACGTTACA	11.2328039126855	0.00305536756593331	19
CAAGTGCTCACGCC	10.332308706286	0.00300683330208799	16
TGCTCTTTAAGCGG	11.1182303794786	0.0029480359715021	18
AACATGAAGAGCAT	18.0872223177925	0.00296976964270665	27
ACCGTATTCGCGCT	18.1796936757309	0.00307889386981579	24
CTCCAATATCTACC	14.4453769365594	0.00287520868748656	25
CGTCCATGTCACCG	15.5204765801817	0.00331253378439236	24
TTCAAAAGGAGTAA	16.2292907995285	0.00280207814093014	21
CGGGGCAGATGGGC	15.4931642710929	0.00287863088056883	22
AATGAGCAGATGAC	15.2291661766172	0.00296591764888365	23
TCAACCCCTCGGCC	12.8938586844817	0.00323147797648866	18
AATGCTGTGGCAGG	12.892457252205	0.00313253313874853	17
AGAAGGTTGAAGAC	19.6851606517816	0.00306677582374789	27
TATGCAGGCCGCCA	13.6016299093257	0.00305592786579149	20
TTTCCAGAAGGTTC	20.4221673503123	0.00306639090899023	28
CTTGTAAAAACGTT	17.0921163484798	0.00333595998275064	27
TTCAGCGCAATCAT	18.9483401717773	0.00293200544584257	23
AGGATACCATAATT	21.5320394551623	0.00317717410653688	32
CATGCGAGTCGCCG	12.290911684686	0.00306046281507007	20
TTTTCCGAGTAAGT	14.0845804504494	0.00287945122117505	23
GCGTCTAACCGTTT	14.7302615025782	0.00283328627310742	21
GCGGTCTGACTTTG	7.02753665334161	0.00363716251979863	14
TAATTGTGCCAGTG	14.2514448556624	0.00298097785658402	20
TCTACCAGCTATCC	15.0408866677409	0.00317189326509992	26
CCTCTTCACATACG	18.2940533793608	0.00306510235225618	23
TAACGCCGATGAAG	13.7519268069314	0.00310083604981504	20
TATCAAATCCCGGC	11.8978750201852	0.00272825375500981	23
AACGACAGGATGCC	14.7127699605235	0.00296456411483837	24
TAGCTCTAAGGGGC	13.8851395230145	0.00294891019463721	23
CTGCCATGGTTCAC	11.5412863916441	0.00300057887112575	18
TGAGAACTACTCGT	17.2165147880227	0.00310404738921151	25
ACAGCTGAATCACG	17.4429042320389	0.00289607978209369	23
AACCATGCGCGCTA	14.836696848374	0.00297142879767395	25
TTCACCAGTACCGC	16.1310358204151	0.0031981686589219	24
CGAAACCTTAACCG	13.1777679597215	0.00302499881304395	20
CTCAGCTACTACTT	12.7886756186161	0.00286482391445459	20
CCGCTCGGTAAACG	21.8397374102649	0.00304448770263436	33
CGCTGATTCATCGC	9.92220170526685	0.00327139549020017	13
TTTCCTGCTTGGGG	11.8578608903605	0.0029898925320097	17
TCCCCCCAGAGTTT	16.6268563869092	0.00307731023024866	29
TTACCAAGTTGCAT	14.2443829281774	0.00305232492506409	23
CTTGGCAAGGCATG	14.8526707056146	0.00311010272420899	19
TTATCAACGTAGGT	17.823339783372	0.00307024277286321	27
CCGTTAAGGCGGTG	15.2015137905628	0.0026192743755998	21
TAAACAACGAATCT	17.0369177571159	0.00304102972878256	24
GAACATTCGAATCT	16.9579009146374	0.00307265284660459	22
CTGGTGTGCCATCA	13.783617578785	0.00301463885256688	26
TGTAAGGTCTTTGT	11.3010688311972	0.0028371192192324	18
TGGTTAACACCATT	14.628203969004	0.00282817289495519	23
TACTAAATGTCAAC	18.0595533783349	0.00307491645811945	25
CACCTGCTACACAT	14.5981377976754	0.00307005580887835	20
CGTCCGCATTTTCA	17.4342754783411	0.00301288043346957	28
CGACCGTTATCCTT	10.7653993462325	0.00311570784996579	22
TCACCTTCTACACT	18.1352162631803	0.00291886102713529	24
CTAGATTCCCTCGT	15.8210113659559	0.00300518599944415	20
CTGTGTATATGCTG	18.599314726579	0.00297183512281742	28
CCGGGACATTTTTT	19.7942899248029	0.0031383929811689	27
CCTCAGCGTTAGGG	14.8671050838957	0.00309613444087331	25
GACCGCTGGAGTAC	20.9126022269802	0.00294020458561415	31
CCATGCGGACTGAT	8.76399666758133	0.0036290564899075	15
ATGTACATGTACGA	9.34524533106172	0.00306957987320126	12
CTGTAAATAGAACT	13.7654540114459	0.00317446432977494	20
CGTTTAAGACCGGA	16.359705810856	0.00282582352899248	26
TGCGTAATTACGTC	15.5862988371594	0.00297134606287207	24
TGTACGCCATATCA	13.4711938573516	0.00295360855107919	25
AGACCAAATGCCTC	11.8165505537229	0.00287477998941291	19
TCTGTTTCCACGTC	18.8467377383671	0.00289766942525902	29
TGTCTGCACCGTAC	16.4594742056903	0.0034135344790622	28
CCGCTAATACAGAA	17.8577063256978	0.00296610255502554	25
AACTATCCTATTGC	9.46171365947544	0.00304594816321019	16
GCGCAGTTTCTGTC	11.3738472036657	0.00254014890948225	19
ACTGCCTATTAGAA	16.1428059459366	0.00307993822656151	24
CAGTCAAAGCGGTT	15.3450950863228	0.00297177286836818	24
GATAAGCACAATTC	19.041400660847	0.00289700817660564	23
TCTCTATATTCAAG	15.7739036101855	0.00316108374983394	22
GAAATTGCGCCGAC	15.3210314392842	0.00316896998560617	23
CAGGAAACAAGATT	14.3393561553794	0.00316557289501419	20
CGTCCTTCTAACTC	16.3770734118355	0.00288513156643002	23
TTCTTGAGATCAAG	11.5372946774993	0.0028421466326804	18
AGCGGAGGGTCACG	8.69608055594872	0.00310553695454485	18
AACCGCGCTGCCAG	15.7972048273072	0.00304553081138151	32
TCCAGATACCCACA	18.8521812651623	0.00303348733323044	26
GGCCCAAGTATCTA	18.5026664590594	0.00305461048724443	28
AAATCAATACCATG	14.922822323691	0.00308517508707744	21
CCTAAGGGTCCATC	14.8248080467753	0.00329325160119044	21
ATAGCGGTCAGTGG	18.93353108162	0.00311196590691548	24
CCGGTTAGCAATGG	15.3705029725009	0.00286217875954835	20
TCGGCTGGGGCCTA	11.9831425454192	0.00306149139744547	18
TCCGATCCTATACG	16.9192222936644	0.00299032264913233	28
TAGACACCATAGCA	17.5559902504516	0.00292240993874183	28
GTAGAACCAGTGGA	16.1422075274084	0.00300938131439118	24
TATCTAACATAGCT	13.9096079061438	0.0027676537123657	18
AAAATCCGCTCTCC	15.6120149666165	0.0029380220701838	21
TGCGACGTGCTCCC	13.4436887678938	0.00306423274257767	21
GACATTGGTTGTAA	14.8015821956777	0.00256603342962466	22
CACCTTCCCCCCAA	16.1123924514117	0.003029564288159	21
CCTCCTGTCCCGGT	13.8377008930406	0.00289052154950068	25
GCACGCAGTATATA	19.5153037347224	0.0030608910975176	25
CTGTGTCTACTGTT	14.9247571047691	0.00299600829968354	21
TTAAGCCCGTGCCA	15.1938628065514	0.00300830682014638	22
CCAAAGGTGTGCTG	17.8949646667135	0.00298877590597614	27
GCACCCATGTGCCG	11.4658598690353	0.00299999145804359	18
GGCATAATACTTGC	12.9937935500085	0.00284661567131903	27
GTTTGAACAAGCAC	14.1641369160374	0.00290238730114981	21
TACTGTTGTCACAG	12.5610209353739	0.00281040673040447	21
TTCCGAACTAGCAA	19.6256837522816	0.00303159415384512	27
TGCTCCCAACCTTT	19.9239208960448	0.0029856492819555	29
GCAATAACTCATCT	16.8572344943581	0.00284686619688768	21
GAGACTTAAGGCAT	16.3946792009738	0.0031434313224595	22
AGACTACCTCCCGG	16.7077713006519	0.00308476529719942	23
TCCAGCAGTTACTG	14.1519849770602	0.00278638473375503	23
TGAGCGCAATTACC	11.5511204738707	0.00292014865495851	15
GAAGGTCTCCTATT	15.9861612808474	0.0031836453110615	24
AGCAGTGGCTCGGA	16.0830464811994	0.00295555895926949	22
CCCCATGTACGCGT	14.718173704735	0.00304308212475774	20
ACGGCAGAACAATA	14.1793696286132	0.00321788873253114	21
GATGTACCATAGAG	14.7157787378832	0.00296950981049242	21
CGGACTGTCTGGGC	16.7391768958061	0.00279751551772555	26
ATTAGAATACGGGA	20.2573987549132	0.0027483977152803	31
TGCTATCGCGCGAT	15.0229058570747	0.0028494894692999	21
TGCCAAACATGTGA	16.4959173804818	0.00306238497705567	22
TCTACGCGTAATGA	17.0468494584959	0.00280049025659229	22
GTGTCTTGAGGTTT	16.0473063910446	0.00322445019024485	23
TATCATCTAGTTCT	12.3834089475992	0.00296635799014709	19
TCGGCCTATGATCT	17.644703830123	0.00291244998408701	29
GGAAGGAGGGGACT	16.5624080361731	0.00275533585304746	24
GAAGGGGGCGTGCC	18.5810138665123	0.00287450565087151	33
TCGAGAACCATTAA	14.4338125368471	0.00277333843668919	21
TTTACAACCTACGC	16.7200132863388	0.0025774156737033	26
TACGGCGGAACTAG	15.0389104890252	0.00308944611881535	24
CCGGTGTGAGACAT	15.2517964293848	0.00322050408818709	22
TACCCGAGAATTCA	20.9626988802639	0.00273898316429273	29
CTGTTCGTCCCTAT	13.3687677159697	0.00324832976871627	19
GATACACTGGCATA	10.2861103053752	0.00312523998391298	15
TAATCGGCAACGAC	21.4751595111444	0.00279562201026093	30
TGGCGTCTCGATTA	10.7131197113784	0.0029158553860716	23
AACCTTTTTGCAAA	16.363053703756	0.00268629105587865	25
TTATCAGGGGTTAA	23.5264023776193	0.00294048433583948	34
GGTAGGCCCCATAC	16.162121363433	0.00302161318361013	23
CTACCAATAGGAGA	18.3449915354506	0.0028441001283846	27
TCATCATACGATCT	13.6045723870785	0.00301284743507459	21
GGCTTTTCTCCTAT	17.9679123325791	0.00295156426442917	23
CCGCCTACGACGGC	17.2333550768259	0.00278325302921038	27
TACGTTCCGATCAC	16.841146781261	0.00268295812439796	25
TAAGCATAGTATCA	17.3390316585407	0.00303669093695644	23
AAATTGGCAACATA	11.7363937819677	0.00318404854256166	16
GCTCGAACGCGATC	14.272942609324	0.00275637624597132	21
TCTAGAGGGGGGCG	17.6184500754004	0.00308932080691666	22
CCCAGTTGCGAATC	11.5126094438849	0.00309666088087989	18
CTACTCCAGGTCAA	14.8975974998666	0.00307576921173974	18
AAGGTTGGGGAATT	13.6506038407145	0.00266403218988361	23
AAGTTCTATAGTCA	14.0502468361803	0.00260341961326624	22
CCGGACGGCCGGCG	16.8527396740264	0.00281087149210329	27
CGATGCATATGCGA	13.8960710086394	0.00307458073461806	19
CCACAACAGGAGAA	21.7927091047742	0.0028946740353173	31
GTTAAGCTGGTTAC	22.7482253481117	0.00278010559156413	33
GGTGCTCCACTCTC	12.6927991515454	0.00295740790912604	16
CTTTAACAGACGTA	14.5991473189245	0.00292299763084145	21
CTTGAACTATCTTG	14.7231976687544	0.00301802422510539	22
TCATCGGTGCTCAT	15.3885203041755	0.00302171498289608	22
CTGCAACGGTTTCC	13.5003783947663	0.00280416791265074	22
TGTATAATCCTTAG	10.5144189550317	0.00281207463181284	16
GCGTCGGGCCCCTT	13.7697898569697	0.00273433014174189	22
GTTAGGATACGGGA	17.3805328851789	0.00283644887213502	25
ACTAAAGCGCGTTT	12.1626270055943	0.00295923639436961	17
ATGGGGTACGAGGT	21.5506697042959	0.00286706754824738	31
CAAGCTGGGTTATC	15.9422632705462	0.00303094754496724	25
AGGATCGTCATACA	17.3897567805882	0.00262886829187258	24
CGCGTGAGCGTTTC	17.2915013596251	0.00289773184635014	26
TCTCCGTAGTAACT	12.5838305013697	0.00300267373652674	18
GAAAGCTAATAACA	21.0541027717906	0.00282581690707845	30
TACCGTTACGAGTT	15.8821476772045	0.002842579688452	25
GACACACGGTTGAC	15.2562540094781	0.00295204047548911	22
TATAAGGATGGATT	21.1504376360283	0.00278936474933432	33
AAGTATGGTGTCTC	13.3664584560149	0.00306990555899097	21
TTACAACAAGCGGG	13.7098377009961	0.00324716400791454	23
TCTACTTTGTGCTG	15.1942407450256	0.00308183460900744	22
CAGCTGGACATTAA	19.7759441655825	0.00311795582578667	25
CAATTGTCTGATGA	15.6626255917271	0.0028523128553216	25
TATCATTATTGATG	15.539194707595	0.00288243318858645	22
CTAGGCGGTTAGAG	12.1996791083258	0.00286473844185495	20
TGCACGGCACTCGT	19.023684475563	0.00306140366980937	25
AGACCTTCTTTGGA	17.2667628398503	0.00286102128396523	27
GGCCCTGACCAGTA	18.4526920518981	0.00288535326156413	27
TGGTTATAGCTGCG	12.9679589184147	0.00346058329818501	17
AGTGCGGTACGGAA	17.4956936376443	0.00287427331324306	28
TCTACCCAAACTAA	14.1930799119645	0.00292574345935743	19
TAGAGTTTAGTGAA	13.5745340506576	0.00292791659397653	18
CGAGGCCACCGGTT	15.3207919139801	0.00283150495369751	22
AGGTTGGAGATGAC	15.3202255793679	0.00273379044366863	24
CGATCGGAATAGGC	19.4279511866078	0.0028442679693616	32
ACGAACCCAGCGAT	16.7577190331499	0.00273528134530353	23
CCCTAACGGCACAC	17.0196578112888	0.00301318677004481	22
TCTCGACGCGTTAG	16.6996626115719	0.0029992678084505	26
GCGCGATACAGCAC	13.8600658518405	0.00294019414948794	21
ATCATTTTCATAGC	9.64347016173941	0.00266020245888497	18
GCTTGAGGGCTGAT	21.2590247295404	0.00288933295863035	33
GCACGGTAACAGCC	17.1190469902675	0.00282722753972513	25
TTACTCCGTCGCGG	12.8028591540671	0.00302682294348939	27
ACTCCTGGACCCTT	19.3246933823406	0.00298185549712029	26
TCCTAATGGCAGTT	14.5760321869538	0.00268527206151829	22
AACTCAGTTTCGAT	11.9100376366033	0.00291005766089434	19
CAGTGGGTTCCTTG	13.3831033592376	0.00318427102293409	20
TCGTGTGGTTAGGG	13.6933889737372	0.00268660415560815	18
CTCAAGGCAAGCCG	14.7124491473491	0.00286407997133708	24
CACTCAAGCTCCCT	14.2237274238306	0.00278252339000137	22
CTAGCAGCGCCACC	17.184315177786	0.00285488429528698	25
GATTCACTGGTAGT	12.0858113830338	0.00281997177637177	18
CGTACCTACTCAGA	18.8946632561438	0.002907649950362	28
CCACGAAAGTCCCC	15.3377164172485	0.00311169979786072	22
TCCGTCGGTCTATC	16.1260883273946	0.00289188153371242	21
TTCCAAGTCAGGAA	15.7357324531472	0.00290721574826016	24
CTGCCCAACGCAAG	17.9751446232585	0.00284816440287484	27
CAAGCAATATTCGG	15.6006106985882	0.00296690570680141	23
GCCTTAACAAGCCC	13.8542000902276	0.00271856637722525	18
GATATAACGCAGTT	12.4321458996411	0.00266613886883206	20
AAAGTCCCTGGTTC	16.8955666238113	0.00280675473099474	25
GCGGTATGAATCGT	16.268701410093	0.00284997990259742	26
GCTTTTGAGGATAA	13.5228147037605	0.00292395456517555	23
ATACCGAGATAACA	15.0336866044849	0.00283646592897214	23
AGTTACCCCGGCGC	11.6656418404243	0.00288208718946205	17
CTGTAAATCCTAGC	19.3803487656965	0.0030386055149213	28
CTCGGGCGATGGTT	16.8246382321004	0.00308614325815645	22
ACCGGTTCCGAGTC	14.1405966286456	0.00271712141339139	19
CGCTTTCGCTGGGA	16.4064658779868	0.00297730082021548	21
TGCTCGTACCAGCG	11.6199130483134	0.00295257112519652	17
ACCAAGCTTAAGGG	17.8714250236482	0.00283319434221253	25
CCAATGGCGTTTAC	9.18354733265057	0.00293165731609881	18
ATGGCCTTGAGTGA	15.839635883082	0.00280099075053184	28
TCCCCGGATAATAT	14.4298076233822	0.00296621835973908	21
GATCCTCACTAGCG	11.8286019963476	0.00302036341680619	18
GTTAGTAACCATTC	12.4909103868355	0.00297389094254006	20
GGTTCCCAGCGGTA	18.9849845418037	0.00292378969193415	28
TCAGCAAGGTGTAG	18.2350189340095	0.00287248531343502	25
CCCAGCCGCAGAGG	10.4365394619119	0.00284311977916394	16
AGTGTTGGAGACTC	13.1818760323831	0.00296236525769423	20
TCCCTACCATGAGC	12.9647094394556	0.00263259006779481	20
TCCCCCGAAACTTT	9.54859050038954	0.00259966405818733	13
GCTAGGGCAGGGTA	20.7008114148213	0.00259529520186105	32
GCTACCTGCATAAG	16.8473618376986	0.00284920282319385	24
CCCCGGGTAGACAG	17.0188171957438	0.00282899913332558	30
ACAAACAGGAGCTC	20.8489650600302	0.00266106324397649	29
TGGCAAACACCAAA	16.124897140995	0.00303460853284383	23
CATGGCTTGAAGTA	14.4515413493369	0.00276237704136462	22
TTACTAATCATCTT	12.8453473981716	0.00296066346918228	16
GGATAGGCTACCAC	17.6108196312866	0.0027303742721972	23
TCGCAATGACGCCC	16.2515175613136	0.00297782781172863	21
AGGACACTGCGATT	13.7606195605429	0.00277218257988492	20
TCGGATTTAAGTAG	17.8415897460955	0.0028953863218146	26
CGCAAGGTGCAACA	16.4684818514108	0.00284982924416068	23
ATTGGAGGTGGAAT	15.062428980981	0.00333647637444006	23
TAGCTTCTAGTTAC	19.9529029883079	0.00278330878627496	26
TGGCCGAGCCGTTC	16.6967230085662	0.00303844168326928	26
TTGTAATCTGTATT	19.504381955395	0.00273646060070867	27
TGGTGGTCGGTACC	11.8132518737646	0.00299171254573889	18
GCAGTGCGTTGGCT	16.146762162593	0.00265786599238818	24
TTAGGGTAAGGGAC	14.7135371623454	0.0028858764260095	26
GGAAAGTTGTATTA	15.4874628641377	0.00306424282001945	21
CGGCGGGCGAACTG	14.0033988160375	0.0028508836114915	18
TGACCAAGGAGTGA	14.5731494412601	0.00280431878872187	21
TGGAACGGCCTATA	16.7085017281239	0.00277282088230092	27
TACGTGGTACCACG	18.9427467467537	0.00285372119946793	25
ATGGAGGGAGTGCC	14.8194911688554	0.00280680871492542	23
ACACCGGTCATACA	12.7595960037826	0.00302486256381344	19
CACGCACAAACGCC	16.0067313712888	0.00307860029686712	23
AACCGCTGAAGAAC	21.904366885762	0.00263391119819574	31
CGTTTCTTCGTAAT	16.3913828057387	0.00287235098679781	24
GGGTCCCACGGCTT	18.0383906786795	0.00288171427790203	28
GAATCCTGAATCCT	17.6691125092832	0.0028442501780074	26
TAGTGTCAGATCTC	18.5439750731781	0.00294511884233	24
CACAAACTTCGACG	15.0287743141747	0.00277249527158119	23
TCTGCAAATGGACT	12.1254895799977	0.00309688773645964	15
GATCCAATAACTGC	16.0619184773122	0.00277256822694408	27
CATGCTGAAAGACT	14.3325212410438	0.00307168852321709	22
TCTGTCGTCTGGCG	19.4436297294919	0.00265866552188652	29
CCTAGGTAAACCGG	15.1395830175854	0.00311588356518315	23
TTTTTTTCCGCATA	22.945817594549	0.00271978269361019	29
CGAACCGAGGTCTG	14.7567658011862	0.00275069698431663	21
TCTTTTTCGGAGGC	12.8057093763626	0.00271229029180737	21
TTCGTAACTCATCT	15.1009816248837	0.00258038433970002	26
ACTAATCCAACCAT	16.9307951432595	0.00281865263365055	22
GTAGTAATCATCTC	11.0939862188678	0.00284622552028301	19
TTACTATTTATTAT	22.4084670979514	0.0029052779872573	29
TCTGGCCCCCTGTA	12.7723917997125	0.00274306771110229	18
CCGAGAAGGCTCCT	18.191260443456	0.00300697830576483	25
GATGAATTAGTTCC	16.2189026052869	0.00291169884572788	23
CAGCAATGTAGCGA	13.2980407377829	0.00288039143128096	21
TGCTGCCATTGAGT	17.3566476900195	0.00267924221204632	23
CATTCTACCTACTG	16.0204423370054	0.0027612903931825	27
AAACTAAACTCGGT	14.1633722425662	0.00285776809170681	18
TTTCATTCTCAGCT	15.9175913728387	0.00286662548407911	21
ACCAGGCCTAGGCG	9.96846122996179	0.00308415839825483	19
TGGCGATTGCGGCA	16.8120005225385	0.00273359800608189	24
CCGCTATCGGCTGA	14.6339426218844	0.00281626938321975	22
AATTAGCCTATCAG	15.5688903643639	0.00290689602409924	27
AGTGTTTTCCCTGA	18.1357081773571	0.00263402663896102	24
AATTTCTACAGTTC	16.8150256964877	0.00280834150704958	26
GCGGACTTGAGTGG	13.0009017632335	0.00285606009052347	22
TGGCATGCTTTATC	15.9753994309769	0.00277496816557444	24
TACCGACCTCCGAG	17.5258901400959	0.00289571481916858	26
AACCGGCATTGCCT	16.335992274683	0.00284865055079839	21
TCCGATGTCGCGAA	13.7076977047237	0.00288451996394668	20
TTGTACCACTTCAG	15.8400568870233	0.00286015163810904	24
TACCCATATATATG	13.1277951179168	0.00272771547020713	16
CACTACAGCCTCCA	12.8547061333076	0.0028482305384729	20
CAAACTCACTAAAT	16.0732272643272	0.00281674652642394	25
ACTAGGCATCTCGC	14.1108841898279	0.00285018262641716	20
TTGTCGCCTGACAA	7.09319564802509	0.0027130207755787	11
TTACTATAGAGGCG	14.7310944558995	0.00284593046101364	19
GTGAGCCTTTGCAT	10.8781229098211	0.00290616079900413	17
GCTCGAAACGCTGG	13.9680638169631	0.00310400379967712	18
CATTGGCGAAGCCT	13.6514972990132	0.00275277880341824	19
CGCTCGAAGGCATT	15.3526944682466	0.00300698135806964	24
GGTTGAGTATGTAA	14.0002976647937	0.00294090443579879	23
CTAGACCCCACAAT	13.4843665670667	0.00269009260287868	21
AGCCTCGGCCCTAT	15.6985648868709	0.00291545436332032	24
TAAACGGCCAAGCC	19.61100206089	0.00286682437987041	30
AACTGCAAACTCAA	17.8825131252391	0.00270376030012498	27
AATGTACGTAGTCC	16.206182581387	0.00269157321344586	20
AGCACGTATGCTAT	16.5126016682228	0.00291462993743397	22
CTAACCTAATCCTC	11.9463046653637	0.0028054406552918	18
CCAACATTAGTACT	11.1472016873933	0.00282103551970519	20
TTTAGTTCACAGGG	13.1160606421134	0.00246057040718191	21
GCTCACAGGAAGTG	19.8484978135659	0.00284413551099749	29
ACACCAGTCAACTT	14.2371547213967	0.00284771088167397	24
CCGTAAATGAGTTG	12.6734905996983	0.0032562754982353	18
GGAGGACTTACACC	16.2611610899245	0.00284749894046948	20
TGATATCTATAGGC	19.6892907682507	0.00284871113506213	28
CAACTCCTTGGCAG	15.7062168266339	0.0030356002713789	21
TGACCAGACTTGTA	20.7532007721256	0.00267306127063734	28
CATAGCAGCGGGTC	16.9670563701885	0.00285993946738539	24
GAATGCTAGTAGCA	15.3392512136336	0.0027526835386492	22
TTGTCCCAGACGCC	11.8741724961549	0.00281986794437188	20
CGGGATATGGGAGT	16.6644958250119	0.00280197598562899	23
CTGTCAAGAACCAC	19.4375029965562	0.00264783059549582	26
ACCTCCGCGGCACC	13.8537428775764	0.00261895196810727	19
TGATGAACACGGCT	12.5532694429922	0.00283112705453899	18
CGTCACATTTATCT	19.3780007232104	0.00268388069133983	28
TTACCGGTACCATT	21.2218509091258	0.00266432498026153	28
CCTGAGGTAGGAGG	19.0221598672517	0.0025891694632345	29
TAGCACCTAGTTGG	21.6302606444711	0.00284951098922276	29
CCTTCGTACAAAGT	16.0894591258541	0.00280644092888	27
TTCTAGGAATGAAT	12.4471801284442	0.00285759286379098	17
TATGCTTGTTTCAT	18.0015506758992	0.00260678464787182	29
ACGAGATCACATCC	15.9439403982622	0.00263812780801039	23
TTATAACATCATGG	22.4089530802519	0.00278319790693869	28
TCAGCACGCCTAAC	9.17872711853993	0.00285319275096879	17
AAGATGTCCCACCC	12.63768534652	0.00289786245786007	20
CTACCGGGTTCCAC	14.0545206135511	0.00295313357005911	19
ACCTATCAATTGAT	16.2464017603269	0.00270246921531963	24
GCATGCCCTTTTGA	16.5434561012887	0.00277574434599363	24
ACGGACAAGAACTG	15.7453478136384	0.00287545371309257	20
CAATCACACCCTGG	18.5195836184067	0.00276723157558628	25
GCTAGTCTATAGTA	13.9415780704006	0.00295052527756919	24
TTCCTTCCTCATTC	14.3631340621468	0.00268067998536973	22
TTTATAACATCCGA	16.7959391793078	0.00274494513245583	22
CATTGTTAAGTCGT	10.198640261058	0.00268857977378436	17
GGATATCATTTCCA	12.0636653077734	0.00296855138801049	19
AGACACCTTTCCGC	11.5988569897841	0.00278772883365952	16
CACGAACTGTTCGA	12.7287700096885	0.0027516738519799	18
TCGCAAATACGCGC	15.5691489041877	0.00285769810102959	22
TACCCTCGGACTAG	17.1939958482233	0.00286632162575168	22
AGAGGATGCTAAGC	15.3168184404096	0.00277219212538393	22
AACTCTAAACGGCT	12.8502202984295	0.00279730128376212	19
ATTCGGCAGCTCCC	8.27559891357484	0.00303260259016487	11
GGCTAGAGGCTGGT	16.4210720660942	0.00274923078792823	23
TATCGCCGCCTTGT	16.1274176083881	0.00292117761153007	24
CAGAACAATGAAAG	11.7377749557315	0.00286849621045027	23
CGTAGCTTGATAGA	15.2506501512339	0.00273659008272734	21
GTGTAGGACTGCGA	12.1689706535599	0.0024986022667971	19
ATGCGCGGAGCATA	14.761959803535	0.00273212457403333	21
CCTTGAGGAGACTC	11.7282609003509	0.00271576306122027	20
AGAGACCGCTCACC	12.9358589441691	0.00288748697376861	16
CCAAAGTAACCCCG	22.894812330809	0.00258458832628107	32
GACGGGTGCCACAA	11.2897132840177	0.00292056144544166	18
GCGCCACGTCCTAA	14.3354880428848	0.00294241922317731	21
CCGTGGTCACCCTG	17.9804793797586	0.00287476977513251	27
AACCCCCTTTACTT	12.8101403395639	0.00284733019443934	15
TCATAAAGTAATCG	16.5393567832879	0.00273844490057861	25
CTACAACTATCAAT	12.8352426427223	0.00286165851473411	18
ACGGGTTCGGCCAG	12.5701128392804	0.00279833529229445	16
AACTCCCAAGATCA	16.0160264914517	0.0026875221560027	25
TTTTAGAAGAGTTG	15.6083637310079	0.00295759282318328	22
ATGTAGATAACAGT	12.4978930116666	0.00300725854741181	18
CTACAGACCCTCAT	15.6608644482772	0.00286121814484549	19
GAAGTGGCGTTCGT	16.5386904224239	0.00279589421919487	26
TAGCCATAGACAAA	10.9278587447437	0.00297092600697281	15
GACGCTTAGCAGTA	9.51007188298796	0.00299393864937925	14
GATCGAATGTACCG	19.0737221790021	0.00270200903174553	29
CCTGCCGAGACTGG	14.7056018268135	0.0028441305362393	23
GCTACATACCACTC	12.7732835068146	0.002550781089831	18
ACGCATAAACGGTC	15.9193172339252	0.00281516788206677	23
AAGTCGCGGATGGA	21.7836093538353	0.0027015834519956	28
CACCCTGGAACCGT	13.3641187807321	0.002635639616784	20
TTCTCTTGTAAACT	13.3444613477183	0.00262069497820838	19
ACGTGAACGACCCC	15.6106073975912	0.00243960461394272	22
TGCGTGATTTCAGA	16.6075396539442	0.00272360002947019	25
TCCTACCCTCCATA	13.1078978596334	0.00283435904778768	18
AGAGTGCGCTCGAC	17.6832222540483	0.00278361234138119	26
CCTGTGGCCTTCTT	11.4059533946033	0.0025209445120307	14
ACCAATCTCTTCAG	15.6527243793033	0.00289250144087012	23
TGGACATGATAGAT	12.7360433037219	0.0025972117322787	27
CACAAAGCGGTCCA	14.5032932079231	0.00280681756994885	23
TTCCGTTGCCTGAC	15.4811114573397	0.00285245083500564	23
AGATCACTGAAAGT	13.9891386623732	0.00275636897706489	19
ACTCATCTACTGAT	14.2820193866445	0.00279136979196	25
CCGCCCGAAGGGGT	17.3246236685719	0.00256753442907726	23
CTGGTTGCTCGTGG	17.7887204101071	0.00297223611772245	23
GAACCGGATACACC	11.1042753338816	0.00269274989161527	15
GCTTGTCCACCACA	11.9898546011797	0.00282263188433139	19
CCACTAAATTATAT	16.5609274302547	0.00298504520054381	21
CTCGAACCACTATG	16.0198737733423	0.00284650417520436	21
GATGGTATCTGCCA	12.0214857797309	0.00281160413032493	16
GACCTGTGTTCTGC	17.3304419596118	0.00260563277269883	25
CTTAAGTTCAGAAT	13.5681748219706	0.00276684834383196	19
GTTCATCCGAATGC	16.2670303317658	0.00285839703788827	24
CACCGGAGTTTTAT	13.1327811280364	0.00280051307358684	23
TCGTACCTGCTTTA	9.83523454677868	0.0025637931556163	17
TCGCCTCGACGCGA	13.1375888779143	0.0029044468702889	16
CGGTTAAGGTCTTC	13.6623399254394	0.00280738941707675	23
CAATACGCGCCATA	18.4966620028243	0.00256836423598187	24
CATCCACCCGCCTA	16.3792230773653	0.0030370093035216	22
CTCCATCGTGATCG	20.4513537185579	0.0027965038741238	29
CTATCACCGCAATG	19.5832036123651	0.00259425310234955	26
GCGGTGGGAACTAC	13.4908422918751	0.00274931763278123	19
GTATGTCCATTGTA	17.9484359484382	0.00262613503257728	26
TCGCAATGATACAC	14.8406036242939	0.00282781905412886	24
CGTCGACAAGCTTA	10.9169787755609	0.00280251001884697	19
TCTTAAAATTAAGT	14.8915657078132	0.00272088696248533	21
AACTGTAGCTCTGT	12.939699462024	0.0024747920896027	18
GGGAGATTAGGCTG	19.2700833413759	0.00265654543392213	29
GACCAATGCCTATT	15.0502832299057	0.00283190098534063	22
TCCCCCGTGTACCA	19.2916383098554	0.00271759291128321	26
CATCAATTGCACTG	11.8764815845628	0.00277926513058891	21
ATTAGAGCGTATTT	15.3056151428551	0.00279636252556078	26
CGCCATGCAGCTCA	20.6126219741098	0.00266536002617462	30
GTAGCTCTCAATCC	13.4781592680151	0.00278727067561882	25
CGTATGCACGAGGG	15.4576749150994	0.00269395499311897	25
ACCAGGGCGTGGGG	13.7742913091631	0.00281867754645119	23
TTACCGCCGTCCCC	8.49910840590724	0.00306620917797307	15
ATGGAGTCACGTAC	13.5973828621858	0.00272392860359676	23
TCTGCAGAACAAGC	14.1843997638965	0.00278287977716896	24
GCGAGTTGCATTAA	18.6797284659883	0.00284175079646047	27
GATTTAATTTATCT	13.5931282672428	0.00259851834346492	20
CAAGGGCATTTTCG	23.5610246126721	0.00269490420691698	34
GATAATGAGTTCTA	17.1999196568871	0.00266653613261266	26
GGGCAAATCTGGCG	17.2566083943269	0.00270817208170523	28
TCCTGTTGCCCTGT	17.726076003906	0.00253675135849763	26
TTACAAACAGCGGA	16.3432460741429	0.00272379347378996	20
TCTGCTTTAATCAT	11.9249230643256	0.00274515425049608	17
GGTGAGGCGCACTG	13.3788178554531	0.00261293454044361	22
GTAGCACAGCGTCC	11.5829541403892	0.00299669838072967	19
CTACCAAGCTACTA	13.4720345891831	0.00294193125987429	18
TCACAACCCGGCCC	9.89971991322668	0.00274886543268658	16
GTAGGGGCCTCTGG	13.5443114503772	0.00257256733079102	22
CGGTGTCATGAATC	15.5823613841852	0.00289990656553693	28
CACGGAAATTTGTC	19.9437030996659	0.00294399188996452	26
CTTAAGGCCCAGAT	13.7518299903326	0.00252641942178781	20
TAAACCCGATTCTG	20.5062396984057	0.00292658893478008	28
GCCGCAAATCATTC	18.4503026186582	0.00267989557506255	27
GCCACCGAGATGAC	13.1897409818642	0.00260838866615996	20
TCGACATATTGGGG	19.2038652660201	0.00279722941731236	26
CTTCCACCTTGACT	12.2237684719322	0.00273067381679146	17
ATACATCACACACG	14.6282362898022	0.00276305344886127	20
CCGGCCGGCAATAC	15.5364583639113	0.00247474843532051	21
GAAGCTTCCCACAG	9.97657049393889	0.00264933581458784	16
ATGCGCAAAATTCT	18.8581815281258	0.00278239590134943	30
TAATTGGCTTTGAT	11.4749521054077	0.0026231758514705	17
GCCGACAACGTGAA	18.6771231844325	0.00282693224735698	27
ATTGATTCGAGGCG	16.5252528763554	0.00268686109862419	21
GGTAGATTGATATG	19.683790226423	0.00272159982255386	25
TAAATAATCACACT	13.7494565377478	0.0026419658540753	20
CACGAATATTCCCA	16.0888277417967	0.00281399213768053	23
GAGTATACCGAGAA	18.4941212867844	0.00270367113321574	26
TGGGTAGGTCTCGT	12.5464725691759	0.00277965975823079	18
AAATGCTGATCGAG	14.6633946785249	0.00263461637667566	23
CCACCCGGCGAATC	8.68838434934114	0.00311905304180457	15
TTAAATCCCTAGCA	17.3659117122486	0.00254185409597716	26
GTCTAGTGCAGGCG	20.5641739364995	0.00258545536422129	29
CCATCACAGAAACG	15.366921530585	0.00286269548134382	23
GCTGAATCCCAGTG	14.895148431341	0.00261788893170505	23
ACACTTACCGCTTG	16.0772930560095	0.00289202047455872	22
GGACGAATTGATTG	18.9867773661495	0.00256865722974836	24
GCAGGGGTCGTTAA	15.2197374180695	0.00286935266860592	20
TAGCCTAGGCAGGC	13.5342681399304	0.00278024638114083	21
AATTCACACATGTG	21.3731738593005	0.00259891921085292	28
TCATCACAACGCTG	20.2718585147033	0.00250966350296272	32
TCAGTTAACACTTA	16.3678462562059	0.00262206282035117	26
ATGCCAGACGACGA	14.7929953470864	0.00266413836380143	21
CCTGCGGCCAACGA	17.4175558502507	0.00266153440126188	24
TATTCAAAACATAC	15.0236655360906	0.00249951756811279	21
CATAACCCCACCGC	18.0203474752026	0.00269618519210679	24
AGAGCAGTGTTTTA	18.4299443686103	0.00260702390625524	26
TTACATCGATTGTA	9.79266698911208	0.00278089581644277	15
CGCTGATATTACTG	19.3283298187398	0.00252196311829109	28
TCGAGCCTTTCCCT	11.8503129330378	0.00256985977385279	20
AGTCGACGCCAAAA	16.6913165616564	0.00273604752075623	24
TCGTTCTGACCAGG	13.9092686708697	0.00236442950488599	25
TCATGAATATTGGC	14.2278176122353	0.00270606658127443	21
CCGTTAGGTGTGAT	14.7503284633146	0.00265656960297844	26
GTCGCAATTGGTAA	15.4337947848363	0.00259241263585957	19
GTTATAAATCCGCA	16.5273641917673	0.00269619028907199	27
ATCCGCAACTAGTT	12.1233973427846	0.00286399025199245	19
AGCCACTGGTCCCA	18.0754627870966	0.00287957948414557	25
ACCAAACTACACGG	13.2490944700124	0.00254593581166957	21
AACTCGTTCTCGTC	18.3137891057598	0.00289639012982359	27
GAGGTCTCACGACA	17.7644315043004	0.00268140071416215	22
ACTTTGCCTTAGTT	15.7701141871447	0.00262067041260233	25
CCCTACGCAGTGAG	13.2245204478391	0.00262977699594705	21
AGTTCTTCCGTGTA	14.5806566736348	0.00269578061114004	24
CAAATACTTTTTAA	13.5144774354442	0.00265204349794794	19
CGAAGTCACGTGGG	14.1916808621022	0.00265561210882723	17
CCGGGAATGTCTGA	17.4552240880944	0.00254652129685518	24
CGTTCAATACGCGC	14.4445700375865	0.00259448573566446	17
ATCAAGCTACTCGG	15.6569688349467	0.00269107550689476	23
ACCCATTACGTGAC	13.5915382558983	0.00257980216032254	23
GGTGAGCTCCCGGT	20.3313930179629	0.00294918143364014	28
CAGGACGTGGTCCC	14.6011679081627	0.0028656159848918	21
GGTCGGGGTACAAC	14.0443786095729	0.00269418782495679	20
GATGAAGGGTATAA	19.6477877426178	0.00253422212849562	29
GTGGAGCCATATCA	12.5349421323802	0.0026345978151795	22
AACGCGGAAAGACT	20.0207657672719	0.00254848444906639	26
GCTTACCAGTTAGG	18.4118096782022	0.00281042102049178	24
CCTTGTTTCTTAGT	15.262808481204	0.00268247072599997	24
TACCAGGTTGAACC	13.2732057794504	0.00256291697189331	25
ATCCCACGCTTTCT	14.1470256904578	0.00274170458355463	20
AGTGGAATCATGCT	15.9971129809326	0.00250191541520266	23
TGCTTACAGTCGCC	12.7914931155885	0.0026441145031243	23
GACCAACGCCTACC	11.2574264929177	0.00256394369074826	17
TCCCTAGCAACGTA	16.8333682649025	0.00272249956713046	25
TTACCTTCTGGTAC	9.82727474731338	0.00263597143456939	15
GACAACTTTCAGGC	11.339125019733	0.00259663973052089	14
TTGCTTGATGAGAC	12.2887272081915	0.00265194498545433	21
CATCCAGCTTCCTG	13.8469489218215	0.00288918004747996	19
CCCAGTTCGTTTCT	16.2065664546213	0.00283243044182974	22
AAGGTGGCTTAGGG	13.2187454120929	0.00256683633738469	22
ACAGAACGAGATGA	12.9974055806559	0.00270269632389832	22
GGCTCATATGACTC	17.9094856644809	0.0025957854324807	29
AGTCTAATTACCTA	19.0738004717299	0.00255069360631609	24
AATTCCCTAGGGCG	14.6485961936103	0.00269699841087614	23
TCGATGGCATGGTG	17.6071610567199	0.00275504572129877	28
CGATCCGAGAAGTG	15.1498919412613	0.00261326071066768	22
TTGTCTGATTAAGG	13.8749755445024	0.00254204743304895	23
CCGCCTTCCAATTC	15.1557591743352	0.00272294325402093	23
CTCCCTCATCTTAA	16.7172054502909	0.0028076979373971	23
ACTGATTCTAACGG	21.787804213037	0.00268214111921382	30
CTTCGGGCCCCTCG	15.623512162409	0.00247789527534812	22
TCTTGGGTTCTCTT	20.2734523475163	0.00248214302663874	27
TCCCAATGCGTGAT	14.9738230697882	0.00260415090866015	23
CAGCGAGTCGCCGT	11.3886916231838	0.00253001232562212	18
CCACTCACGGCTAC	12.8792415153347	0.00266327500125221	18
GCCGTGAATTCTCT	11.494355697272	0.00291926922901475	18
TCCTCAGGTTCACG	16.9297944477828	0.00272573612785287	25
ATTCCAAAGGCCAA	13.9466177278768	0.0025972696352419	20
AGAACTTTTATCAC	12.4841956563873	0.00245587481262247	17
CAAACCGACAGTCT	12.4050401858333	0.00252313961289886	22
ACCTCCCAGTAAGA	16.0283713275357	0.00289492679482227	23
CATCCAAGCGAGAA	12.1931601031252	0.00238785369175105	18
CACTCTACGGAGTG	20.3086598351246	0.0024765558331811	26
ACAGCATAGCCTAG	19.7218784972922	0.002635092795307	29
TTCCAACATAACTG	18.6042651455347	0.0026766951293601	28
ACCCCTAGATGGAA	11.7724986431504	0.00298317362500265	19
TCATTTCAACGATG	15.2028663906279	0.00239717949001143	21
AACATCATACGCGA	13.7991207047113	0.00263746709273269	20
ATGTTGATTCGATT	16.0260927242874	0.00263587601237979	21
TGAACATAGTGTCG	16.450180510284	0.00258271940910883	24
ACGCTGACTCGTAA	15.7775791035143	0.00262760307750439	22
GCGTTTTGGTTGTT	13.0257990334246	0.0025638191468962	17
GATTTGGCACAGGC	13.617713222501	0.0025604083036158	17
AGAGGATTATGGGT	15.9777731138933	0.00272134348662966	21
GGCCCTCGAGGTGG	19.0169650738516	0.00273532637660592	33
GCTCAATAACCTTC	10.2857780462653	0.00275325869561261	19
GTTAGCCATTCCGA	10.0852075956589	0.00273948523414843	18
GGGCCAAGTGCATT	21.4551861446442	0.00268295363575086	33
TCCCTCTGACCCCC	13.0033552065089	0.00270415688672992	17
GTTCTGCCCGTGCA	9.23557060663055	0.00228786836562397	15
GCAGTGATGTCCCT	14.422069372555	0.00271712918560197	22
AACACGGAACTTCA	15.882343168998	0.0026725255789373	22
ATACAACATGCTGA	18.7338660860742	0.00262040762187176	25
GCTACGCCCCTAAA	16.728411274171	0.00250552733331872	26
TACGAAGGGTTCAT	6.35042009597424	0.00300483061022186	14
GCCGCAATTGAATG	15.9372628551645	0.00252294765821826	22
CACCTATGACCTTA	15.2095399321447	0.00275633248314978	25
ACCTCCTTCAGTTA	16.2716798501593	0.00268820155939016	26
CTCCCCGTCTGCAA	17.2712343741752	0.00266783584550612	24
ATCCAGAAATACTC	15.2021503105847	0.00251412175767175	20
ATATGGCGAGACGA	16.32794983075	0.00273771623183481	23
CGATGCATGGCGAC	14.4531582644485	0.00261582295551131	24
TGGGCTCTTCAAGA	17.3537583659122	0.00272699427399687	24
ATGTCTCTGGACCG	11.7768267889954	0.00292457566492948	16
CGATACTTCGAGAT	17.0655263589277	0.0028147687998521	24
TCTTTGGCGATTGC	9.51616590500386	0.00245416483244028	16
TGTTGAACCCTCTG	13.9104530765942	0.00269060276431351	20
AGCTAGTCTTCCCA	15.8764680524522	0.00254219585585281	23
TTGCATAGAAGACG	18.1406350832515	0.00257024569554547	28
ACGGCACTACGTGA	12.0323997222929	0.00265327374180148	18
CTTTGGCAGATAAC	16.2657364501798	0.00269863001051288	23
AACGTCTATTAACC	12.190558149209	0.0028658599886335	18
CGTACTCTACCTAG	11.9639359881484	0.00271207362778273	19
ATTATAATACTCCT	12.3719331241832	0.00250383429531352	23
CTCAACATTTTACA	15.5786204990989	0.00258405146482923	24
TTGAATCGCTAACC	16.5645703088142	0.00271322842028854	24
CTATACGTGGGACG	9.0948896679786	0.00272646794753705	18
GTGTGGGGCATAAG	12.9977580994961	0.00275293731413406	22
TTAAGTAGTCGGGT	21.5612850573786	0.00261135306287217	33
AACCCAGGGGGTAC	11.541523080027	0.00260110935621513	14
TGCCCATTTGGTTC	15.0997693979518	0.00286174957080642	20
GCGGTACCAATTCT	13.0730695947284	0.00284366921267126	19
CAGCTGCCTCACTG	16.5677671394792	0.00278735629948798	23
AGCTAAATGTACAT	19.2165552899965	0.00276033785707601	24
CAGTCGTACTTGGC	13.1836126504652	0.00274680988285727	18
TTTACTGGCGGATT	13.1082804290937	0.0028515490082869	20
ACATAACAAGCTCA	15.1086788721826	0.00267867259746596	23
ACTAGCCGTCCCAA	14.4395992907695	0.00278680904228638	20
TCAATGGTTGGTAT	16.0177568554063	0.00253161515023373	23
AAACTTTTGCTTGT	13.0297878365352	0.00226202656505336	19
TTAGCGAAATGGCA	20.9015599439651	0.00252531539052252	30
TACGACGCCATCCA	10.494130403704	0.00274392438319986	19
CGGCCCGAATATCC	15.783837624627	0.00252370815380604	20
CAAGTCCTCCTACG	8.61641563441119	0.0025959608693374	16
GGGCCCCGGAAAAG	25.4213192711296	0.0024804831728938	33
GGTGTAAGCTACCA	8.39608774852215	0.00282091974610064	12
TGGCTTTGGTGAAG	19.3048318527282	0.00267215049845109	27
TTCTACGGTAGCCT	15.8390207971866	0.00241554109054897	23
GAAGGATACAAGGC	16.0743735515947	0.00264287262892986	24
ATCACTCCAGTCCT	17.5013953809994	0.00261101081277983	25
CCAGACAAACGTAG	21.7770725595176	0.00275961887360876	33
GAGCGTCACGGATG	16.4138900045523	0.00269855535261086	23
TTTGTCCATATTCA	13.5789990317432	0.00287082951162987	19
TCCCACAGTCTGAT	9.61071366400304	0.00253605846769134	16
AATGCCCCTCAGAA	18.1073679104272	0.00257165745272158	24
GACGGGCACCAGTG	9.73639247818632	0.00270251983735209	13
TTTCATTCGCTCCC	13.4146349710554	0.002807969387477	20
GGTTGGCTCACCTT	13.4604515982161	0.00275020812091238	17
GATTGTGATTCCAG	21.7420836945348	0.0026096939379063	29
GCAAGGTAGACTGT	15.9508476709767	0.00261507556369493	23
TCGTTGTAGAATAC	11.0404015923603	0.00282866432216282	16
CCCCGGGGCATCCG	19.565602467655	0.00276069487066432	28
ATAACTCTTTACGG	13.4891083219594	0.00261215778204431	22
TTAGCTGCTGGACC	13.0251982228259	0.0026012050164108	24
AAGTTGCTGTCTTA	18.0636572694749	0.00267992733958329	24
ACATAAAGCCTACA	13.1292385245312	0.00258594305643142	17
TTGACTAATTTTGT	10.3928298665481	0.00258630263197994	17
TAGTCACTTTGATT	15.7625727026887	0.00266192364768804	25
CAGGTTCGCTTTTC	15.5141569588374	0.00250809459759149	22
TTTTTGCTAATGTA	19.0893929567135	0.00256199941273451	30
ACGCGTCAATAATT	15.0342613776079	0.00261604437577475	22
AATCCAACAATACA	14.2887196322877	0.00252184240425843	22
AATTTGCCACCATA	13.7384670993528	0.00248769268818715	19
GTTGTTCTCCCGCT	14.6959734860204	0.00273746974012694	22
CCACCACAGGCTCA	16.4707693917597	0.00242429261089445	23
AGTGAAACAGGTTG	10.493693027367	0.0025865459004071	17
CGAGCAACCCAGGA	17.8970185555493	0.00266330135679964	29
TAGCGTTGGACTTG	14.5719111598097	0.00272206431955558	18
GACACCGATAACAC	14.637705142767	0.00238498291456757	20
TATTCTTCTATATT	14.9986474915456	0.00258996227779036	25
CCAACAGCAGCTGA	18.2719180564845	0.00265980877293715	23
CCTTTTGCGCAGTC	16.5484381994507	0.0026047325090776	22
TAGATTCCATTTTG	20.6088768239037	0.00253643295828922	29
GCTGTACCACTCGC	12.0988789017015	0.00258812397197454	17
TAAGGACTGTACAA	16.8243421465959	0.00258795278727146	22
TCCCCCGGTTTCGT	12.7320091888355	0.00252950960656672	22
ACAACAGATTAACT	11.8218763035409	0.00266818119875009	17
[truncated: 34,592 more rows]
