# Supplementary material for: Spatial transcriptomics deconvolution at single-cell resolution using Redeconve
Source: Nat Commun. 2023 Dec 1;14:7930. doi: 10.1038/s41467-023-43600-9 (PMC10692090; doi:10.1038/s41467-023-43600-9)
Supplement: Supplementary file 4 — Source Data [file 41467_2023_43600_MOESM4_ESM.zip › Code/Figure 1b&S1.py]

# -*- coding: utf-8 -*-


import pandas as pd
import matplotlib.pyplot as plt
import seaborn as sns


similarity = pd.read_excel("../Data/Source Data.xlsx", sheet_name="Figure S1e", index_col=0)


if len(similarity) == 7:
    tags=['Redeconve',"cell2location","DestVI","CARD","NovoSpaRc","CellTrek","Tangram"]
    tick_this = [0.5,1.5,2.5,3.5,4.5,5.5,6.5]
else:
    tags=['Redeconve',"cell2location","DestVI","CARD","NovoSpaRc","Tangram"]
    tick_this = [0.5,1.5,2.5,3.5,4.5,5.5]


fig11 = plt.figure(figsize=(10, 8), constrained_layout=False)

plot = sns.heatmap(similarity)
plt.xticks(tick_this,tags, fontsize = 15,rotation=30,ha='center')
plt.yticks(tick_this,tags, fontsize = 15,rotation=30)

plt.savefig('Figure S1e.pdf', dpi=300)
