# Supplementary material for: Spatial transcriptomics deconvolution at single-cell resolution using Redeconve
Source: Nat Commun. 2023 Dec 1;14:7930. doi: 10.1038/s41467-023-43600-9 (PMC10692090; doi:10.1038/s41467-023-43600-9)
Supplement: Supplementary file 4 — Source Data [file 41467_2023_43600_MOESM4_ESM.zip › Code/Figure 1c&S2.py]

# -*- coding: utf-8 -*-


import json
import plotly.graph_objects as go
import pandas as pd
import matplotlib.pyplot as plt
import re
import scanpy as sc
import numpy as np


with open("../Data/Source Data Figure 1c&S2.json") as f:
    data = json.load(f)
    
tag = 'Human Breast Cancer'   


label_list = data[tag]['label_list']    
y_axis = data[tag]['y_axis']    
x_axis = data[tag]['x_axis']    
source = data[tag]['source']    
target = data[tag]['target']    
count = data[tag]['value']    
link_colors = data[tag]['color']    

NODES = {
            "label": label_list,
            "color": "black",
            "line" : {"color" :"lightslategrey", "width": 0.00001},
            "pad":5,
            "thickness":5,
            "y": y_axis,
            "x": x_axis
        
        }
             
LINKS = {
            "source": source, 
            "target": target, 
            "value": count,
            "color": link_colors,
        }

fig = go.Figure(data=[go.Sankey(
        node = NODES,
        link = LINKS,
        #x="test"
    )])


fig.update_layout(title_text="", font_size=10,height = 700, width=400)
fig.update({'layout': {'xaxis': {'color': 'pink'}}})
fig.show(validate=False)
fig.write_image('Figure 1c.pdf')
#fig.write_image(tag + '.pdf')
