# Supplementary material for: Spatial transcriptomics deconvolution at single-cell resolution using Redeconve
Source: Nat Commun. 2023 Dec 1;14:7930. doi: 10.1038/s41467-023-43600-9 (PMC10692090; doi:10.1038/s41467-023-43600-9)
Supplement: Supplementary file 4 — Source Data [file 41467_2023_43600_MOESM4_ESM.zip › Code/Figure 1d&3b&S3-4&S7-13&S15.py]

# -*- coding: utf-8 -*-
"""
Created on Tue Sep 19 15:05:20 2023

@author: 32792
"""

import scanpy as sc
import numpy as np
import pandas as pd
import torch
import matplotlib.pyplot as plt
import os
import matplotlib as mpl
import re

fontproperties="Arial"
mpl.rcParams['pdf.fonttype'] = 42
plt.rcParams['font.sans-serif'] = ['Arial'] 


## Figure 1d

data = pd.read_excel("Figure 1d.xlsx", sheet_name="Human Breast Cancer")

similarity_Redeconve_sup = np.asarray(data['cosine_Redeconve'])
similarity_cell2location_q05 = np.asarray(data['cosine_cell2location'])
similarity_DestVI_mm = np.asarray(data['cosine_DestVI'])
similarity_CARD = np.asarray(data['cosine_CARD'])
similarity_NovoSpaRc = np.asarray(data['cosine_NovoSpaRc'])
similarity_CellTrek = np.asarray(data['cosine_CellTrek'])
similarity_Tangram_mm = np.asarray(data['cosine_Tangram'])

sort_Redeconve_sup = np.sort(similarity_Redeconve_sup)
    
sort_cell2location_q05 = np.sort(similarity_cell2location_q05)
sort_DestVI_mm = np.sort(similarity_DestVI_mm)
sort_CARD = np.sort(similarity_CARD)
sort_NovoSpaRc = np.sort(similarity_NovoSpaRc)
sort_CellTrek = np.sort(similarity_CellTrek)
sort_Tangram_mm = np.sort(similarity_Tangram_mm)

plt.figure(figsize=(8,7))
ax = plt.axes()
plt.plot(sort_Redeconve_sup, color='red', label='Redeconve', lw=3)
plt.plot(sort_cell2location_q05, color='green', label='cell2location', lw=3)
plt.plot(sort_DestVI_mm, color='cyan', label='DestVI', lw=3)
plt.plot(sort_CARD, color='brown', label='CARD', lw=3)
plt.plot(sort_NovoSpaRc, color='blue', label='NovoSpaRc', lw=3)
plt.plot(sort_CellTrek, color='purple', label='CellTrek', lw=3)
plt.plot(sort_Tangram_mm, color='pink', label='Tangram', lw=3)
plt.legend(loc='lower right',fontsize=15)
#plt.legend(loc='lower right',fontsize=17)
plt.xticks(fontsize=17)
plt.yticks(fontsize=17)
plt.ylabel("cosine",fontsize=15)
plt.ylim([0,1])
#plt.ylabel("Cosine Similarity",fontsize=20)
#plt.xlabel("Sorted Spot Index",fontsize=20)
#plt.title("Human Breast Cancer",fontsize=18)
ax.spines['top'].set_visible(False)
ax.spines['right'].set_visible(False)
#plt.show()
#plt.title("Similarity Between Predict EXP and Obs EXP")
plt.savefig("Figure 1d.pdf", dpi=300,bbox_inches='tight')


## Figure S3 & S4

tags = ['cosine', 'pearson', 'RMSE_normal']

sheet_this = "Mouse Brain"
data = pd.read_excel("Figure 1d.xlsx", sheet_name=sheet_this)

for tag in tags:
    
    similarity_Redeconve_sup = np.asarray(data[tag + '_Redeconve'])
    similarity_cell2location_q05 = np.asarray(data[tag + '_cell2location'])
    similarity_DestVI_mm = np.asarray(data[tag + '_DestVI'])
    similarity_CARD = np.asarray(data[tag + '_CARD'])
    similarity_NovoSpaRc = np.asarray(data[tag + '_NovoSpaRc'])
    similarity_CellTrek = np.asarray(data[tag + '_CellTrek'])
    similarity_Tangram_mm = np.asarray(data[tag + '_Tangram'])


    overall_similarity = np.zeros([len(data), 7])
    overall_similarity[:,0] = similarity_Redeconve_sup
    overall_similarity[:,1] = similarity_cell2location_q05
    overall_similarity[:,2] = similarity_DestVI_mm
    overall_similarity[:,3] = similarity_CARD
    overall_similarity[:,4] = similarity_NovoSpaRc
    overall_similarity[:,5] = similarity_CellTrek
    overall_similarity[:,6] = similarity_Tangram_mm
    
    plt.figure(figsize=(10.5,5))
    ax = plt.axes()
    
    violin_parts = plt.violinplot(overall_similarity,widths=0.9,showextrema=False)
    
    facecolor = [(240/255,152/255,140/255), (161/255,169/255,208/255), (184/255,131/255,212/255), (207/255,234/255,241/255), 
                 (246/255,202/255,229/255), (196/255,165/255,222/255), (150/255,204/255,230/255)]
    index = 0
    for pc in violin_parts['bodies']:
        pc.set_facecolor(facecolor[index])
        pc.set_edgecolor('black')
        #pc.set_edgecolor('none')
        pc.set_linewidth(1)
        pc.set_alpha(1)
        index += 1
    plt.boxplot(overall_similarity,widths=0.1)
    #sns.violinplot(data = overall_similarity)
    #plt.ylabel("Cosine Similarity",fontsize=13)
    plt.ylabel(tag,fontsize=16)
    #plt.title("Boxplot of Spot EXP Similarity")
    plt.xticks([1,2,3,4,5,6,7],
               labels=["Redeconve",
                       "cell2location","DestVI","CARD","NovoSpaRc","CellTrek","Tangram"], fontsize=15)
    plt.yticks(fontsize=13)
    
    ax.spines['top'].set_visible(False)
    ax.spines['right'].set_visible(False)
    
    plt.savefig("Figure S3-4." + tag + '.' + sheet_this + ".pdf", dpi=300,bbox_inches='tight')
  
    
    
    
    
tags = ['cosine', 'pearson', 'RMSE_normal']

sheet_this = "Mouse Cerebellum"
data = pd.read_excel("Figure 1d.xlsx", sheet_name=sheet_this)

for tag in tags:
    
    similarity_Redeconve_sup = np.asarray(data[tag + '_Redeconve'])
    similarity_cell2location_q05 = np.asarray(data[tag + '_cell2location'])
    similarity_DestVI_mm = np.asarray(data[tag + '_DestVI'])
    similarity_CARD = np.asarray(data[tag + '_CARD'])
    similarity_NovoSpaRc = np.asarray(data[tag + '_NovoSpaRc'])
    similarity_Tangram_mm = np.asarray(data[tag + '_Tangram'])


    overall_similarity = np.zeros([len(data), 6])
    overall_similarity[:,0] = similarity_Redeconve_sup
    overall_similarity[:,1] = similarity_cell2location_q05
    overall_similarity[:,2] = similarity_DestVI_mm
    overall_similarity[:,3] = similarity_CARD
    overall_similarity[:,4] = similarity_NovoSpaRc
    overall_similarity[:,5] = similarity_Tangram_mm
    
    plt.figure(figsize=(10.5,5))
    ax = plt.axes()
    
    violin_parts = plt.violinplot(overall_similarity,widths=0.9,showextrema=False)
    
    facecolor = [(240/255,152/255,140/255), (161/255,169/255,208/255), (184/255,131/255,212/255), 
                 (207/255,234/255,241/255), (246/255,202/255,229/255), (150/255,204/255,230/255)]
    index = 0
    for pc in violin_parts['bodies']:
        pc.set_facecolor(facecolor[index])
        pc.set_edgecolor('black')
        #pc.set_edgecolor('none')
        pc.set_linewidth(1)
        pc.set_alpha(1)
        index += 1
    plt.boxplot(overall_similarity,widths=0.1)
    #sns.violinplot(data = overall_similarity)
    #plt.ylabel("Cosine Similarity",fontsize=13)
    plt.ylabel(tag,fontsize=16)
    #plt.title("Boxplot of Spot EXP Similarity")
    plt.xticks([1,2,3,4,5,6],
               labels=["Redeconve",
                       "cell2location","DestVI","CARD","NovoSpaRc","Tangram"], fontsize=15)
    plt.yticks(fontsize=13)
    
    ax.spines['top'].set_visible(False)
    ax.spines['right'].set_visible(False)
    
    plt.savefig("Figure S3-4." + tag + '.' + sheet_this + ".pdf", dpi=300,bbox_inches='tight')
    

    


## Figure S7   
  
data = pd.read_excel("Figure 1d.xlsx", sheet_name="PDAC")

similarity_Redeconve_sup = np.asarray(data['cosine_Redeconve'])
similarity_cell2location_q05 = np.asarray(data['cosine_cell2location'])
similarity_DestVI_mm = np.asarray(data['cosine_DestVI'])
similarity_CARD = np.asarray(data['cosine_CARD'])
similarity_NovoSpaRc = np.asarray(data['cosine_NovoSpaRc'])
similarity_Tangram_mm = np.asarray(data['cosine_Tangram'])
    

region = pd.read_excel("Figure 1d.xlsx", sheet_name="clusters", index_col=0)  
    
ylabel = 'Redeconve'
xlabel_all = ['cell2location', 'DestVI', 'CARD', 'NovoSpaRc','Tangram']
value_all = [similarity_cell2location_q05,
             similarity_DestVI_mm, similarity_CARD, similarity_NovoSpaRc,
             similarity_Tangram_mm]

Redeconve_sup_cancer = similarity_Redeconve_sup[list(region['V1'] == 'cancer')]
Redeconve_sup_pancreatic = similarity_Redeconve_sup[list(region['V1'] == 'pancreatic')]
Redeconve_sup_stroma = similarity_Redeconve_sup[list(region['V1'] == 'stroma')]
Redeconve_sup_duct = similarity_Redeconve_sup[list(region['V1'] == 'duct epthelium')]
 

for xlabel, value in zip(xlabel_all, value_all):
   
    others_cancer = value[list(region['V1'] == 'cancer')]
    others_pancreatic = value[list(region['V1'] == 'pancreatic')]
    others_stroma = value[list(region['V1'] == 'stroma')]
    others_duct = value[list(region['V1'] == 'duct epthelium')]
    
    plt.figure(figsize=(5,4.5))
    ax = plt.axes()
    
    plt.scatter(others_cancer, Redeconve_sup_cancer, c = 'orange', s = 5, alpha=0.7, label='cancer')
    plt.scatter(others_pancreatic, Redeconve_sup_pancreatic, c = 'green', s = 5, alpha=0.7, label='pancreatic')
    plt.scatter(others_stroma, Redeconve_sup_stroma, c = 'blue', s = 5, alpha=0.7, label='stroma')
    plt.scatter(others_duct, Redeconve_sup_duct, c = 'grey', s = 5, alpha=0.7, label='duct epthelium')
    plt.legend(loc='lower right',fontsize=13)
    #plt.plot([0,1], [0,1], 'r--')
    plt.xlabel(xlabel,fontsize=20)
    plt.ylabel(ylabel,fontsize=20)

    plt.plot([0,1], [0,1], 'r--')
    plt.xlim([0,1])
    plt.ylim([0,1])
    ax.spines['top'].set_visible(False)
    ax.spines['right'].set_visible(False)

    plt.savefig('Figure S7.pdf', dpi=300)    
    


## Figure S8   
    
data = pd.read_excel("Figure 1d.xlsx", sheet_name="Human Lymph Nodes")

similarity_Redeconve_sup = np.asarray(data['cosine_Redeconve'])
similarity_cell2location_q05 = np.asarray(data['cosine_cell2location'])
similarity_DestVI_mm = np.asarray(data['cosine_DestVI'])
similarity_CARD = np.asarray(data['cosine_CARD'])
similarity_NovoSpaRc = np.asarray(data['cosine_NovoSpaRc'])
similarity_CellTrek = np.asarray(data['cosine_CellTrek'])
similarity_Tangram_mm = np.asarray(data['cosine_Tangram'])
    
region = pd.read_excel("Figure 1d.xlsx", sheet_name="benchmark_supervised_region", index_col=0)

ylabel = 'Redeconve'
xlabel_all = ['cell2location', 
              'DestVI', 'CARD', 'NovoSpaRc','CellTrek','Tangram']
value_all = [similarity_cell2location_q05,
             similarity_DestVI_mm, similarity_CARD, similarity_NovoSpaRc,
             similarity_CellTrek, similarity_Tangram_mm]


Redeconve_sup_GC = similarity_Redeconve_sup[list(region['supervised_region'] == 'GC')]
Redeconve_sup_T = similarity_Redeconve_sup[list(region['supervised_region'] == 'T-cell zone')]
Redeconve_sup_other = similarity_Redeconve_sup[list(region['supervised_region'] == 'other')]
 

for xlabel, value in zip(xlabel_all, value_all):
   
    others_GC = value[list(region['supervised_region'] == 'GC')]
    others_T = value[list(region['supervised_region'] == 'T-cell zone')]
    others_other = value[list(region['supervised_region'] == 'other')]
    
    plt.figure(figsize=(5,4.5))
    ax = plt.axes()
    
    plt.scatter(others_other, Redeconve_sup_other, c = 'black', s = 5, alpha=0.5, label='others')
    plt.scatter(others_GC, Redeconve_sup_GC, c = 'green', s = 5, alpha=0.5, label='GC')
    plt.scatter(others_T, Redeconve_sup_T, c = 'blue', s = 5, alpha=0.5, label='T-cell zone')
    plt.legend(loc='lower right',fontsize=13)
    #plt.plot([0,1], [0,1], 'r--')
    plt.xlabel(xlabel,fontsize=20)
    plt.ylabel(ylabel,fontsize=20)

    plt.plot([0,1], [0,1], 'r--')
    plt.xlim([0,1])
    plt.ylim([0,1])
    ax.spines['top'].set_visible(False)
    ax.spines['right'].set_visible(False)

    plt.savefig('Figure S8.pdf', dpi=300)
    


## Figure S9   
    
data = pd.read_excel("Figure 1d.xlsx", sheet_name="Human Breast Cancer")

similarity_Redeconve_sup = np.asarray(data['cosine_Redeconve'])
similarity_cell2location_q05 = np.asarray(data['cosine_cell2location'])
similarity_DestVI_mm = np.asarray(data['cosine_DestVI'])
similarity_CARD = np.asarray(data['cosine_CARD'])
similarity_NovoSpaRc = np.asarray(data['cosine_NovoSpaRc'])
similarity_CellTrek = np.asarray(data['cosine_CellTrek'])
similarity_Tangram_mm = np.asarray(data['cosine_Tangram']) 
    
    
ylabel = 'Redeconve'
xlabel_all = ['cell2location', 'DestVI', 'CARD', 'NovoSpaRc','CellTrek','Tangram']
value_all = [similarity_cell2location_q05,
             similarity_DestVI_mm, similarity_CARD, similarity_NovoSpaRc,
             similarity_CellTrek, similarity_Tangram_mm]

for xlabel, value in zip(xlabel_all, value_all):
   
    others = value
    
    plt.figure(figsize=(5,4.5))
    ax = plt.axes()
    
    plt.scatter(others, similarity_Redeconve_sup, c = 'black', s = 5, alpha=0.5, label='others')
    plt.xlabel(xlabel,fontsize=20)
    plt.ylabel(ylabel,fontsize=20)
    plt.plot([0,1], [0,1], 'r--')
    plt.xlim([0,1])
    plt.ylim([0,1])
    ax.spines['top'].set_visible(False)
    ax.spines['right'].set_visible(False)

    plt.savefig('Figure S9.pdf', dpi=300)   
    
   
    
## Figure S10    

data = pd.read_excel("Figure 1d.xlsx", sheet_name="Human Testis")

similarity_Redeconve_sup = np.asarray(data['cosine_Redeconve'])
similarity_cell2location_q05 = np.asarray(data['cosine_cell2location'])
similarity_DestVI_mm = np.asarray(data['cosine_DestVI'])
similarity_CARD = np.asarray(data['cosine_CARD'])
similarity_NovoSpaRc = np.asarray(data['cosine_NovoSpaRc'])
similarity_Tangram_mm = np.asarray(data['cosine_Tangram']) 
    
ylabel = 'Redeconve'
xlabel_all = ["cell2location","DestVI","CARD","NovoSpaRc","Tangram"]
value_all = [similarity_cell2location_q05,similarity_DestVI_mm,
              similarity_CARD, similarity_NovoSpaRc,similarity_Tangram_mm
             ]

for xlabel, value in zip(xlabel_all, value_all):
   
    others = value
    
    plt.figure(figsize=(5,4.5))
    ax = plt.axes()
    
    plt.scatter(others, similarity_Redeconve_sup, c = 'black', s = 5, alpha=0.5, label='others')
    #plt.plot([0,1], [0,1], 'r--')
    plt.xlabel(xlabel,fontsize=20)
    plt.ylabel(ylabel,fontsize=20)
    plt.plot([0,1], [0,1], 'r--')
    plt.xlim([0,1])
    plt.ylim([0,1])
    ax.spines['top'].set_visible(False)
    ax.spines['right'].set_visible(False)

    plt.savefig('Figure S10.pdf', dpi=300)    
  
    

## Figure S11   
    
data = pd.read_excel("Figure 1d.xlsx", sheet_name="Mouse Brain")
  
similarity_Redeconve_sup = np.asarray(data['cosine_Redeconve'])
similarity_cell2location_q05 = np.asarray(data['cosine_cell2location'])
similarity_DestVI_mm = np.asarray(data['cosine_DestVI'])
similarity_CARD = np.asarray(data['cosine_CARD'])
similarity_NovoSpaRc = np.asarray(data['cosine_NovoSpaRc'])
similarity_CellTrek = np.asarray(data['cosine_CellTrek'])
similarity_Tangram_mm = np.asarray(data['cosine_Tangram']) 
    
    
ylabel = 'Redeconve'
xlabel_all = ['cell2location', 'DestVI', 'CARD', 'NovoSpaRc','CellTrek','Tangram']
value_all = [similarity_cell2location_q05,
             similarity_DestVI_mm, similarity_CARD, similarity_NovoSpaRc,
             similarity_CellTrek, similarity_Tangram_mm]
  
for xlabel, value in zip(xlabel_all, value_all):
   
    others = value
    
    plt.figure(figsize=(5,4.5))
    ax = plt.axes()
    
    plt.scatter(others, similarity_Redeconve_sup, c = 'black', s = 5, alpha=0.5, label='others')
    plt.xlabel(xlabel,fontsize=20)
    plt.ylabel(ylabel,fontsize=20)
    plt.plot([0,1], [0,1], 'r--')
    plt.xlim([0,1])
    plt.ylim([0,1])
    ax.spines['top'].set_visible(False)
    ax.spines['right'].set_visible(False)
  
    plt.savefig('Figure S11.pdf', dpi=300)    
    
      
    
    
    
## Figure S12    

data = pd.read_excel("Figure 1d.xlsx", sheet_name="Mouse Cerebellum")

similarity_Redeconve_sup = np.asarray(data['cosine_Redeconve'])
similarity_cell2location_q05 = np.asarray(data['cosine_cell2location'])
similarity_DestVI_mm = np.asarray(data['cosine_DestVI'])
similarity_CARD = np.asarray(data['cosine_CARD'])
similarity_NovoSpaRc = np.asarray(data['cosine_NovoSpaRc'])
similarity_Tangram_mm = np.asarray(data['cosine_Tangram']) 
    
ylabel = 'Redeconve'
xlabel_all = ["cell2location","DestVI","CARD","NovoSpaRc","Tangram"]
value_all = [similarity_cell2location_q05,similarity_DestVI_mm,
              similarity_CARD, similarity_NovoSpaRc,similarity_Tangram_mm
             ]

for xlabel, value in zip(xlabel_all, value_all):
   
    others = value
    
    plt.figure(figsize=(5,4.5))
    ax = plt.axes()
    
    plt.scatter(others, similarity_Redeconve_sup, c = 'black', s = 5, alpha=0.5, label='others')
    #plt.plot([0,1], [0,1], 'r--')
    plt.xlabel(xlabel,fontsize=20)
    plt.ylabel(ylabel,fontsize=20)
    plt.plot([0,1], [0,1], 'r--')
    plt.xlim([0,1])
    plt.ylim([0,1])
    ax.spines['top'].set_visible(False)
    ax.spines['right'].set_visible(False)

    plt.savefig('Figure S12.pdf', dpi=300)      
    
    
## Figure S13    

tag = "HLN"
data = pd.read_excel(tag + ".xlsx", index_col=0)

overall_similarity = np.zeros([len(data), 7])
overall_similarity[:,0] = data['Redeconve']
overall_similarity[:,1] = data['cell2location']
overall_similarity[:,2] = data['DestVI']
overall_similarity[:,3] = data['CARD']
overall_similarity[:,4] = data['NovoSpaRc']
overall_similarity[:,5] = data['CellTrek']
overall_similarity[:,6] = data['Tangram']

plt.figure(figsize=(10.5,5))
ax = plt.axes()
box = plt.boxplot(overall_similarity,widths=0.15, notch=True, patch_artist=True)
for patch in box['boxes']:
    patch.set_facecolor("white")
    patch.set_alpha(0.8)
violin_parts = plt.violinplot(overall_similarity,widths=0.9,showextrema=False)
facecolor = [(240/255,152/255,140/255), (161/255,169/255,208/255), (184/255,131/255,212/255), (207/255,234/255,241/255), 
             (246/255,202/255,229/255), (196/255,165/255,222/255), (150/255,204/255,230/255)]
index = 0
for pc in violin_parts['bodies']:
    pc.set_facecolor(facecolor[index])
    pc.set_edgecolor('black')
    pc.set_linewidth(1)
    pc.set_alpha(1)
    index += 1
#plt.ylabel("Spot Cell Types Information Entropy",fontsize=20)
plt.xticks([1,2,3,4,5,6,7],
           labels=["Redeconve","cell2location","DestVI","CARD","NovoSpaRc","CellTrek","Tangram"],fontsize=13)
ax.spines['top'].set_visible(False)
ax.spines['right'].set_visible(False)

plt.savefig(tag + ".pdf", dpi=300,bbox_inches='tight')

    
    

tag = "PDAC"
data = pd.read_excel(tag + ".xlsx", index_col=0)

overall_similarity = np.zeros([len(data), 6])
overall_similarity[:,0] = data['Redeconve']
overall_similarity[:,1] = data['cell2location']
overall_similarity[:,2] = data['DestVI']
overall_similarity[:,3] = data['CARD']
overall_similarity[:,4] = data['NovoSpaRc']
overall_similarity[:,5] = data['Tangram']

plt.figure(figsize=(10.5,5))
ax = plt.axes()
box = plt.boxplot(overall_similarity,widths=0.15, notch=True, patch_artist=True)
for patch in box['boxes']:
    patch.set_facecolor("white")
    patch.set_alpha(0.8)
violin_parts = plt.violinplot(overall_similarity,widths=0.9,showextrema=False)
facecolor = [(240/255,152/255,140/255), (161/255,169/255,208/255), (184/255,131/255,212/255), 
             (207/255,234/255,241/255), (246/255,202/255,229/255), (150/255,204/255,230/255)]
index = 0
for pc in violin_parts['bodies']:
    pc.set_facecolor(facecolor[index])
    pc.set_edgecolor('black')
    pc.set_linewidth(1)
    pc.set_alpha(1)
    index += 1
#plt.ylabel("Spot Cell Types Information Entropy",fontsize=20)
plt.xticks([1,2,3,4,5,6],
           labels=["Redeconve","cell2location","DestVI","CARD","NovoSpaRc","Tangram"],fontsize=13)
ax.spines['top'].set_visible(False)
ax.spines['right'].set_visible(False)

plt.savefig(tag + ".pdf", dpi=300,bbox_inches='tight')
    


## Figure S15

data = pd.read_excel("Source Data Figure S15.xlsx")

similarity_cell2location_sc = np.asarray(data['cell2location(SC)'])
similarity_cell2location_ct = np.asarray(data['cell2location(CT)'])
similarity_DestVI_sc = np.asarray(data['DestVI(SC)'])
similarity_DestVI_ct = np.asarray(data['DestVI(CT)'])

    
region = pd.read_csv("", index_col=0)

ylabel = 'DestVI(SC)'
xlabel_all = ['DestVI(CT)']
value_all = [similarity_DestVI_ct]


Redeconve_sup_GC = similarity_DestVI_sc[list(region['supervised_region'] == 'GC')]
Redeconve_sup_T = similarity_DestVI_sc[list(region['supervised_region'] == 'T-cell zone')]
Redeconve_sup_other = similarity_DestVI_sc[list(region['supervised_region'] == 'other')]
 

for xlabel, value in zip(xlabel_all, value_all):
   
    others_GC = value[list(region['supervised_region'] == 'GC')]
    others_T = value[list(region['supervised_region'] == 'T-cell zone')]
    others_other = value[list(region['supervised_region'] == 'other')]
    
    plt.figure(figsize=(5,4.5))
    ax = plt.axes()
    
    plt.scatter(others_other, Redeconve_sup_other, c = 'black', s = 5, alpha=0.5, label='others')
    plt.scatter(others_GC, Redeconve_sup_GC, c = 'green', s = 5, alpha=0.5, label='GC')
    plt.scatter(others_T, Redeconve_sup_T, c = 'blue', s = 5, alpha=0.5, label='T-cell zone')
    plt.legend(loc='lower right',fontsize=13)
    plt.plot([0,1], [0,1], 'r--')
    plt.xlabel(xlabel,fontsize=20)
    plt.ylabel(ylabel,fontsize=20)
    plt.xlim([0,1])
    plt.ylim([0,1])
    ax.spines['top'].set_visible(False)
    ax.spines['right'].set_visible(False)

    plt.savefig("human_lymph_nodes_DestVI.pdf", dpi=300)
