# Supplementary material for: Spatial transcriptomics deconvolution at single-cell resolution using Redeconve
Source: Nat Commun. 2023 Dec 1;14:7930. doi: 10.1038/s41467-023-43600-9 (PMC10692090; doi:10.1038/s41467-023-43600-9)
Supplement: Supplementary file 4 — Source Data [file 41467_2023_43600_MOESM4_ESM.zip › Code/Figure 1e&S5.py]

# -*- coding: utf-8 -*-
"""
Created on Thu Sep 21 10:00:02 2023

@author: 32792
"""


import pandas as pd
import numpy as np
from scipy.stats import spearmanr, pearsonr
import matplotlib.pyplot as plt
import matplotlib as mpl


mpl.rcParams['pdf.fonttype'] = 42


data = pd.read_excel("../Data/PDAC.xlsx", index_col = 0)

tag = ['Redeconve', 'cell2location_q05', 'cell2location_means', 'cell2location_q95','Tangram']
value = [data[x] for x in tag]

nuclei_count = data['GT']

for tag_this, value_this in zip(tag, value):
    with mpl.rc_context({'figure.figsize': (5, 6)}):
    
        x = nuclei_count
        y = value_this
        #y = count
    
        plt.tight_layout()
       
        
        plt.hist2d(x, y, bins=20, cmap='magma',norm=mpl.colors.LogNorm(),);
        #plt.scatter(x, y);
        plt.xlabel('Cell Count (Segmentation)', fontsize=18,fontproperties="Arial");
        plt.ylabel('Cell Count (' + tag_this + ')', fontsize=18,fontproperties="Arial");
        plt.xlim(0)
        plt.ylim(0)
        

        cor = pearsonr(nuclei_count, value_this)[0]
        
        #plt.gca().set_aspect('equal', adjustable='box')
        plt.title(r'Pearson Correlation: ' + str(np.round(cor,4)), fontsize=18,fontproperties="Arial")
        
        plt.savefig(tag_this + ".pdf", dpi=300,bbox_inches='tight')
        
        
        
        
        
        
        
        
        
        
        
