# Supplementary material for: Spatial transcriptomics deconvolution at single-cell resolution using Redeconve
Source: Nat Commun. 2023 Dec 1;14:7930. doi: 10.1038/s41467-023-43600-9 (PMC10692090; doi:10.1038/s41467-023-43600-9)
Supplement: Supplementary file 4 — Source Data [file 41467_2023_43600_MOESM4_ESM.zip › Code/Figure 2.R]

library(ggplot2)
library(RColorBrewer)
library(readxl)

## 2a
pdf("hln_cos_cell2location vs Redeconve.pdf", width = 5.5, height = 4.0)
ggplot()+
  geom_point(aes(x=hln[,2],y=hln[,1],color=hln[,4],alpha=0.6))+
  scale_color_manual(values=c("black","blue","green"))+
  geom_abline(slope=1,intercept=0,linetype="dashed",color="red")+
  xlim(0,1)+ylim(0,1)+
  labs(x="cell2location",y="Redeconve",color="cluster")+
  theme_classic()
dev.off()

pdf("hln_cos_DestVI vs Redeconve.pdf", width = 5.5, height = 4.0)
ggplot()+
  geom_point(aes(x=hln[,3],y=hln[,1],color=hln[,4],alpha=0.6))+
  scale_color_manual(values=c("black","blue","green"))+
  geom_abline(slope=1,intercept=0,linetype="dashed",color="red")+
  xlim(0,1)+ylim(0,1)+
  labs(x="DestVI",y="Redeconve",color="cluster")+
  theme_classic()
dev.off()

pdf("pdac_cos_cell2location vs Redeconve.pdf", width = 5.5, height = 4.0)
ggplot()+
  geom_point(aes(x=pdac[,2],y=pdac[,1],color=pdac[,4],alpha=0.6))+
  scale_color_manual(values=c(rainbow(4)[2],rainbow(4)[4],rainbow(4)[1],"gray"))+
  geom_abline(slope=1,intercept=0,linetype="dashed",color="red")+
  xlim(0,1)+ylim(0,1)+
  labs(x="cell2location",y="Redeconve",color="cluster")+
  theme_classic()
dev.off()

pdf("pdac_cos_DestVI vs Redeconve.pdf", width = 5.5, height = 4.0)
ggplot()+
  geom_point(aes(x=pdac[,3],y=pdac[,1],color=pdac[,4],alpha=0.6))+
  scale_color_manual(values=c(rainbow(4)[2],rainbow(4)[4],rainbow(4)[1],"gray"))+
  geom_abline(slope=1,intercept=0,linetype="dashed",color="red")+
  xlim(0,1)+ylim(0,1)+
  labs(x="DestVI",y="Redeconve",color="cluster")+
  theme_classic()
dev.off()

## 2b
pdf("hln_perp_cell2location vs Redeconve.pdf", width = 5.5, height = 4.0)
ggplot()+
  geom_point(aes(x=hln[,2],y=hln[,1],color=hln[,4],alpha=0.6))+
  scale_color_manual(values=c("black","blue","green"))+
  geom_abline(slope=1,intercept=0,linetype="dashed",color="red")+
  xlim(0,120)+ylim(0,120)+
  labs(x="cell2location",y="Redeconve",color="cluster")+
  theme_classic()
dev.off()

pdf("hln_perp_DestVI vs Redeconve.pdf", width = 5.5, height = 4.0)
ggplot()+
  geom_point(aes(x=hln[,3],y=hln[,1],color=hln[,4],alpha=0.6))+
  scale_color_manual(values=c("black","blue","green"))+
  geom_abline(slope=1,intercept=0,linetype="dashed",color="red")+
  xlim(0,10)+ylim(0,10)+
  labs(x="DestVI",y="Redeconve",color="cluster")+
  theme_classic()
dev.off()

pdf("pdac_perp_cell2location vs Redeconve.pdf", width = 5.5, height = 4.0)
ggplot()+
  geom_point(aes(x=pdac[,2],y=pdac[,1],color=pdac[,4],alpha=0.6))+
  scale_color_manual(values=c(rainbow(4)[2],rainbow(4)[4],rainbow(4)[1],"gray"))+
  geom_abline(slope=1,intercept=0,linetype="dashed",color="red")+
  xlim(0,175)+ylim(0,175)+
  labs(x="cell2location",y="Redeconve",color="cluster")+
  theme_classic()
dev.off()

pdf("pdac_perp_DestVI vs Redeconve.pdf", width = 5.5, height = 4.0)
ggplot()+
  geom_point(aes(x=pdac[,3],y=pdac[,1],color=pdac[,4],alpha=0.6))+
  scale_color_manual(values=c(rainbow(4)[2],rainbow(4)[4],rainbow(4)[1],"gray"))+
  geom_abline(slope=1,intercept=0,linetype="dashed",color="red")+
  xlim(0,10)+ylim(0,10)+
  labs(x="DestVI",y="Redeconve",color="cluster")+
  theme_classic()
dev.off()

## 2d
pdf("sim1pdac_sim_cossim.pdf",width=8,height=5)
ggplot(data=pdac,aes(x=number_of_clusters,y=cosine_similarity,group=methods,color=methods))+
  geom_point()+
  geom_line()+
  xlab("Number of Clusters")+
  ylab("Cosine Similarity")+
  scale_color_manual(values=c(brewer.pal(9,"Reds")[c(3,5,7)],brewer.pal(9,"Blues")[c(3,7)]))+
  theme_classic()+
  scale_x_discrete(limits = c("13","31","83","187","318","1926"))+
  theme(axis.title.x = element_text(size=20),
        axis.title.y = element_text(size=20),
        axis.text.x = element_text(size=15),
        axis.text.y = element_text(size=15),
        title = element_text(size=20),
        legend.title = element_text(size=12),
        legend.text = element_text(size=12))
dev.off()

pdf("sim2hln_sim_cossim.pdf",width=8,height=5)
ggplot(data=hln,aes(x=number_of_clusters,y=cosine_similarity,group=methods,color=methods))+
  geom_point()+
  geom_line()+
  xlab("Number of Clusters")+
  ylab("Cosine Similarity")+
  scale_color_manual(values=c(brewer.pal(9,"Reds")[c(3,5,7)],brewer.pal(9,"Blues")[c(3,7)]))+
  theme_classic()+
  scale_x_discrete(limits = c("10","21","39","85","156","1002"))+
  theme(axis.title.x = element_text(size=20),
        axis.title.y = element_text(size=20),
        axis.text.x = element_text(size=15),
        axis.text.y = element_text(size=15),
        title = element_text(size=20),
        legend.title = element_text(size=12),
        legend.text = element_text(size=12))
dev.off()

pdf("sim3ht_sim_cossim.pdf",width=8,height=5)
ggplot(data=ht,aes(x=number_of_clusters,y=cosine_similarity,group=methods,color=methods))+
  geom_point()+
  geom_line()+
  xlab("Number of Clusters")+
  ylab("Cosine Similarity")+
  scale_color_manual(values=c(brewer.pal(9,"Reds")[c(3,5,7)],brewer.pal(9,"Blues")[c(3,7)]))+
  theme_classic()+
  scale_x_discrete(limits = c("13","28","52","113","160","999"))+
  theme(axis.title.x = element_text(size=20),
        axis.title.y = element_text(size=20),
        axis.text.x = element_text(size=15),
        axis.text.y = element_text(size=15),
        title = element_text(size=20),
        legend.title = element_text(size=12),
        legend.text = element_text(size=12))
dev.off()

# c2lm = rep(0,6)
# c2lmt = read.table("ref1_means.tsv",sep = "\t",header = T)
# c2lm[1] = crossprod(c2lmt[,2],ref1@ground_truth)/(norm(c2lmt[,2],"2")*norm(ref1@ground_truth,"2"))
# c2lmt = read.table("ref2_means.tsv",sep = "\t",header = T)
# c2lm[2] = crossprod(c2lmt[,2],ref2@ground_truth)/(norm(c2lmt[,2],"2")*norm(ref2@ground_truth,"2"))
# c2lmt = read.table("ref3_means.tsv",sep = "\t",header = T)
# c2lm[3] = crossprod(c2lmt[,2],ref3@ground_truth)/(norm(c2lmt[,2],"2")*norm(ref3@ground_truth,"2"))
# c2lmt = read.table("ref4_means.tsv",sep = "\t",header = T)
# c2lm[4] = crossprod(c2lmt[,2],ref4@ground_truth)/(norm(c2lmt[,2],"2")*norm(ref4@ground_truth,"2"))
# c2lmt = read.table("ref5_means.tsv",sep = "\t",header = T)
# c2lm[5] = crossprod(c2lmt[,2],ref5@ground_truth)/(norm(c2lmt[,2],"2")*norm(ref5@ground_truth,"2"))
# c2lmt = read.table("ref0_means.tsv",sep = "\t",header = T)
# c2lm[6] = crossprod(c2lmt[,2],as.matrix(rep(1,1002)))/(norm(c2lmt[,2],"2")*norm(as.matrix(rep(1,1002))))
# 
# c2l05 = rep(0,6)
# c2l05t = read.table("ref1_q05.tsv",sep = "\t",header = T)
# c2l05[1] = crossprod(c2l05t[,2],ref1@ground_truth)/(norm(c2l05t[,2],"2")*norm(ref1@ground_truth,"2"))
# c2l05t = read.table("ref2_q05.tsv",sep = "\t",header = T)
# c2l05[2] = crossprod(c2l05t[,2],ref2@ground_truth)/(norm(c2l05t[,2],"2")*norm(ref2@ground_truth,"2"))
# c2l05t = read.table("ref3_q05.tsv",sep = "\t",header = T)
# c2l05[3] = crossprod(c2l05t[,2],ref3@ground_truth)/(norm(c2l05t[,2],"2")*norm(ref3@ground_truth,"2"))
# c2l05t = read.table("ref4_q05.tsv",sep = "\t",header = T)
# c2l05[4] = crossprod(c2l05t[,2],ref4@ground_truth)/(norm(c2l05t[,2],"2")*norm(ref4@ground_truth,"2"))
# c2l05t = read.table("ref5_q05.tsv",sep = "\t",header = T)
# c2l05[5] = crossprod(c2l05t[,2],ref5@ground_truth)/(norm(c2l05t[,2],"2")*norm(ref5@ground_truth,"2"))
# c2l05t = read.table("ref0_q05.tsv",sep = "\t",header = T)
# c2l05[6] = crossprod(c2l05t[,2],as.matrix(rep(1,1002)))/(norm(c2l05t[,2],"2")*norm(as.matrix(rep(1,1002))))
