# Supplementary material for: Spatial transcriptomics deconvolution at single-cell resolution using Redeconve
Source: Nat Commun. 2023 Dec 1;14:7930. doi: 10.1038/s41467-023-43600-9 (PMC10692090; doi:10.1038/s41467-023-43600-9)
Supplement: Supplementary file 4 — Source Data [file 41467_2023_43600_MOESM4_ESM.zip › Code/Figure 3d&S21.py]

# -*- coding: utf-8 -*-


import numpy as np
import pandas as pd
import matplotlib.pyplot as plt
import os
import matplotlib as mpl


fontproperties="Arial"
mpl.rcParams['pdf.fonttype'] = 42
plt.rcParams['font.sans-serif'] = ['Arial'] 


tag = "cosine"

result1 = pd.read_excel("cosine_similarity.up_3.xlsx", index_col = 0)
result2 = pd.read_excel("cosine_similarity.up_5.xlsx", index_col = 0)
result3 = pd.read_excel("cosine_similarity.all_FFPE.xlsx", index_col = 0)


cell_type = ["Redeconve","cell2location","DestVI","CARD","NovoSpaRc","CellTrek","Tangram"]

plot_data = {}
for each in cell_type:
    plot_data[each] = {}

for each in cell_type:
    plot_data[each]["3'"] = list(result1[tag + "_" + each])
    plot_data[each]["5'"] = list(result2[tag + "_" + each])
    plot_data[each]["scFFPE"] = list(result3[tag + "_" + each])


facecolor = [(240/255,152/255,140/255), (161/255,169/255,208/255), (184/255,131/255,212/255), (207/255,234/255,241/255), 
             (246/255,202/255,229/255), (196/255,165/255,222/255), (150/255,204/255,230/255)]

fig, axes = plt.subplots(ncols=7, sharey=True,figsize=(20,5))
fig.subplots_adjust(wspace=0)
index = 0
for ax, name in zip(axes, cell_type):
    violin_parts = ax.violinplot([plot_data[name][item] for item in ["3'", "5'", "scFFPE"]],widths=0.8,showextrema=False)
    for pc in violin_parts['bodies']:
        pc.set_facecolor(facecolor[index])
        pc.set_edgecolor('black')
        pc.set_linewidth(1)
        pc.set_alpha(1)
    ax.boxplot([plot_data[name][item] for item in ["3'", "5'", "scFFPE"]],widths=0.2)
    #ax.set(title=name, fontsize=17)
    ax.set_title(name, fontsize=17)
    ax.set_xticklabels(["3'", "5'", "scFFPE"], fontsize=17)
    if index == 0:
        ax.set_ylabel(tag, fontsize=17)
    else:
        a = 1
        #ax.set_yticks([])
    ax.margins(0.05) # Optional
    index += 1

plt.savefig(tag + ".pdf", dpi=300,bbox_inches='tight')


        
        
        
