# Supplementary material for: Spatial transcriptomics deconvolution at single-cell resolution using Redeconve
Source: Nat Commun. 2023 Dec 1;14:7930. doi: 10.1038/s41467-023-43600-9 (PMC10692090; doi:10.1038/s41467-023-43600-9)
Supplement: Supplementary file 4 — Source Data [file 41467_2023_43600_MOESM4_ESM.zip › Code/Figure 4a.R]

library(ggplot2)

## 4 clusters
cls = c(rainbow(4)[2],rainbow(4)[4],rainbow(4)[1],"gray")
clusters = read.csv("clusters.csv",header=T)
clusters = as.factor(clusters[,2])
ggplot()+
  geom_point(aes(x=coords$x,y=coords$y,color=clusters))+
  scale_color_manual(values = cls)+
  theme_void()
