# Supplementary material for: Spatial transcriptomics deconvolution at single-cell resolution using Redeconve
Source: Nat Commun. 2023 Dec 1;14:7930. doi: 10.1038/s41467-023-43600-9 (PMC10692090; doi:10.1038/s41467-023-43600-9)
Supplement: Supplementary file 4 — Source Data [file 41467_2023_43600_MOESM4_ESM.zip › Code/Figure 4b.R]

library(ggplot2)

mtd=c("Redeconve","cell2location","Tangram","NovoSpaRc","DestVI","CARD")

pdf("cossim_dist.pdf",width=7,height=6)
for(i in 1:6){
  p=ggplot()+
    geom_point(aes(x=coords$x,y=coords$y,color=cossimr,size=1))+
    scale_color_gradient(limits=c(0,1),low="#F5F5F5",high="blue")+
    labs(x="x",y="y",title=mtd[i],color="cosine similarity",size="")+
    theme_classic()+
    theme(axis.title.x = element_text(size=20),
          axis.title.y = element_text(size=20),
          axis.text.x = element_text(size=15),
          axis.text.y = element_text(size=15),
          title = element_text(size=20),
          legend.title = element_text(size=12),
          legend.text = element_text(size=12))
  print(p)
}
dev.off()
