# Supplementary material for: Spatial transcriptomics deconvolution at single-cell resolution using Redeconve
Source: Nat Commun. 2023 Dec 1;14:7930. doi: 10.1038/s41467-023-43600-9 (PMC10692090; doi:10.1038/s41467-023-43600-9)
Supplement: Supplementary file 4 — Source Data [file 41467_2023_43600_MOESM4_ESM.zip › Code/Figure 4c&6a.R]

library(Redeconve)
library(readxl)
library(ggsci)
library(RColorBrewer)

## 4d
color=pal_d3("category20c")(20)
mtd=c("Redeconve","cell2location","Tangram","NovoSpaRc","DestVI","CARD")

for(i in 1:6){
  nums = as.data.frame(read_xlsx("Source Data Figure 4d.xlsx", sheet = i, col_names = T))
  rownames(nums)=nums[,1]
  nums = nums[, -1]
  nums = t(nums)
  
  # pdf(paste0(mtd[i], "_spatialpie.pdf"), width = 10.0, height = 5.0)
  # p1=spatial.piechart(nums, coords, color, mtd[i])
  # print(p1)
  # dev.off()
  
  pdf(paste0(mtd[i], "_magnified.pdf"))
  p21=spot.pie(nums[,"X16x31"], color, "(16,31)")
  print(p21)
  p22=spot.pie(nums[,"X27x18"], color, "(27,18)")
  print(p22)
  dev.off()
}

## 6a
color=c(brewer.pal(9,"YlOrRd"),brewer.pal(9,"Reds")[9],brewer.pal(9,"RdPu")[3:9],brewer.pal(9,"Greys")[4:9],brewer.pal(9,"Greens")[5:9],brewer.pal(9,"Blues")[5:9])
# color=c(pal_d3("category20")(20),pal_simpsons()(16))
color=color[order(color)]
color=color[1:34]
mtd=c("Redeconve","cell2location","Tangram","NovoSpaRc","DestVI","CARD","CellTrek")

for(i in 1:7){
  nums = read_xlsx("Source Data Figure 6a.xlsx", sheet = i, col_names = T)
  nums = nums[, -1]
  
  pdf(paste0(mtd[i], "_spatialpie.pdf"), width = 10.0, height = 10.0)
  p1=spatial.piechart(nums, coords, color, mtd[i])
  print(p1)
  dev.off()
}

pdf("spatial_piechart_all.pdf",height=5,width=8)
spatial.piechart(Redeconve,coords/1.1,color,title="Redeconve")
spatial.piechart(cell2location,coords/1.1,color,title="cell2location")
spatial.piechart(Tangram,coords/1.1,color,title="Tangram")
spatial.piechart(NovoSpaRc,coords/1.1,color,title="NovoSpaRc")
spatial.piechart(CellTrek,coords/1.1,color,title="cellTrek")
spatial.piechart(DestVI,coords/1.1,color,title="DestVI")
spatial.piechart(CARD,coords/1.1,color,title="CARD")
dev.off()
