# Supplementary material for: Spatial transcriptomics deconvolution at single-cell resolution using Redeconve
Source: Nat Commun. 2023 Dec 1;14:7930. doi: 10.1038/s41467-023-43600-9 (PMC10692090; doi:10.1038/s41467-023-43600-9)
Supplement: Supplementary file 4 — Source Data [file 41467_2023_43600_MOESM4_ESM.zip › Code/Figure 5a-c&S26a&S28&S34.R]

library(Redeconve)
library(readxl)
library(ggplot2)

## 5a
Tcellall = read.csv("Source Data Figure 5a.csv",header = T,row.names = 1)

plots5a = vector(mode = "list", length = 6)
for(i in 1:6){
  toplot=cbind(Tcellall[,i],coords)
  colnames(toplot)=c("number","x","y")
  plots5a[[i]] = ggplot(toplot) + 
    geom_point(aes(x = x, y = y, color = number), size = 1) + 
    scale_color_gradient(limits=c(0,0.5),low = "#F5F5F5", high = "blue") + 
    labs(title = colnames(Tcellall)[i], number="T cell proportion") + 
    theme_classic() + 
    theme(axis.title.x = element_text(size = 20), 
          axis.title.y = element_text(size = 20), 
          axis.text.x = element_text(size = 15), 
          axis.text.y = element_text(size = 15), 
          title = element_text(size = 20), 
          legend.title = element_text(size = 12), 
          legend.text = element_text(size = 12))
}

## 5b
Tcellredec = t(read.csv("Source Data Figure 6a.csv",header = T,row.names = 1))
plots5b = vector(mode = "list", length = 3)
for(i in 1:3){
  toplot=cbind(Tcellredec[,i],coords)
  colnames(toplot)=c("number","x","y")
  plots5b[[i]] = ggplot(toplot) + 
    geom_point(aes(x = x, y = y, color = number), size = 1) + 
    scale_color_gradient(limits=c(0,0.2),low = "#F5F5F5", high = "blue") + 
    labs(title = colnames(Tcellall)[i], number="T cell proportion") + 
    theme_classic() + 
    theme(axis.title.x = element_text(size = 20), 
          axis.title.y = element_text(size = 20), 
          axis.text.x = element_text(size = 15), 
          axis.text.y = element_text(size = 15), 
          title = element_text(size = 20), 
          legend.title = element_text(size = 12), 
          legend.text = element_text(size = 12))
}

## 5c
cancerdiff = read.csv("Source Data Figure 5c.csv",header = T,row.names = 1)
  
pdf("cancer_clone_A.pdf",height=6,width=7)
toplot = cbind(cancerdiff[1,],coords)
colnames(toplot)[1]="nums"
ggplot(toplot)+
  geom_point(aes(x=x,y=y,color=nums),size=4)+
  scale_color_gradient(limits=c(0,10),low="#F5F5F5",high="blue")+
  labs(title = "Cancer Clone A")+
  theme_classic()+
  theme(axis.title.x = element_text(size=20),
        axis.title.y = element_text(size=20),
        axis.text.x = element_text(size=15),
        axis.text.y = element_text(size=15),
        title = element_text(size=20),
        legend.title = element_text(size=12),
        legend.text = element_text(size=12))
dev.off()

pdf("cancer_ clone_B.pdf",height=6,width=7)
toplot = cbind(cancerdiff[2,],coords)
colnames(toplot)[1]="nums"
ggplot(toplot)+
  geom_point(aes(x=x,y=y,color=nums),size=4)+
  scale_color_gradient(limits=c(0,10),low="#F5F5F5",high="blue")+
  labs(title = "Cancer Clone B")+
  theme_classic()+
  theme(axis.title.x = element_text(size=20),
        axis.title.y = element_text(size=20),
        axis.text.x = element_text(size=15),
        axis.text.y = element_text(size=15),
        title = element_text(size=20),
        legend.title = element_text(size=12),
        legend.text = element_text(size=12))
dev.off()

pdf("A-B.pdf",height=6,width=7)
toplot = cbind(cancerdiff[3,],coords)
ggplot(toplot)+
  geom_point(aes(x=x,y=y,color=dif),size=4)+
  scale_color_gradient2(limits=c(-20,20),low="blue",mid="#F5F5F5",high="red")+
  labs(title = "Cancer clone A - cancer clone B",color="difference")+
  theme_classic()+
  theme(axis.title.x = element_text(size=20),
        axis.title.y = element_text(size=20),
        axis.text.x = element_text(size=15),
        axis.text.y = element_text(size=15),
        title = element_text(size=20),
        legend.title = element_text(size=12),
        legend.text = element_text(size=12))
dev.off()


## S28
for(i in 1:5){
  Tnums=as.data.frame(read_xlsx("Source Data Figure S28 finer T cells.xlsx",sheet=i,col_names = T))
  rownames(Tnums)=Tnums[,1]
  Tnums=Tnums[,-1]
  spatial.cell.number(t(Tnums),coords=coords,pdfout=F)
}

## S34
Tdiffc=read.csv("Source Data Figure S34 T cell abundance with different c.csv",header = T,row.names = 1)
spatial.cell.number(Tdiffc,coords=coords,pdfout=T)
