# Supplementary material for: Spatial transcriptomics deconvolution at single-cell resolution using Redeconve
Source: Nat Commun. 2023 Dec 1;14:7930. doi: 10.1038/s41467-023-43600-9 (PMC10692090; doi:10.1038/s41467-023-43600-9)
Supplement: Supplementary file 4 — Source Data [file 41467_2023_43600_MOESM4_ESM.zip › Code/Figure 5d&S29.R]

library(igraph)
library(readxl)

## 5d
g = graph_from_adjacency_matrix(corr>0.4,mode="undirected",weighted = "a")
V(g)$annotations = ntannotations
V(g)$color = color[factor(V(g)$annotations)]

n8 = neighbors(g,"T.cells...NK.cells.8")
sub8 = induced_subgraph(g,c(names(n8),"T.cells...NK.cells.8"))
n11 = neighbors(g,"T.cells...NK.cells.11")
sub11 = induced_subgraph(g,c(names(n11),"T.cells...NK.cells.11"))
n35 = neighbors(g,"T.cells...NK.cells.35")
sub35 = induced_subgraph(g,c(names(n35),"T.cells...NK.cells.35"))

pdf("Tcellnetwork.pdf")
plot(sub8,vertex.frame.color="white",vertex.size=40,vertex.label.cex=1.2,layout=layout_with_gem,edge.width=5)
plot(sub11,vertex.frame.color="white",vertex.size=40,vertex.label.cex=1.2,layout=layout_with_gem,edge.width=5)
plot(sub35,vertex.frame.color="white",vertex.size=40,vertex.label.cex=1.2,layout=layout_with_gem,edge.width=5)
dev.off()

## S29
#c2l
c2l = read_xlsx("Source Data Figure S29.xlsx",sheet=1,col_names = T)
c2l = as.matrix(c2l[,-1])
colnames(c2l) = gsub("q05cell_abundance_w_sf_","",colnames(c2l))
spatial.cell.number(t(c2l),c("T - CD8 cytotoxic","T - helper","T - regulatory"),coords,"T_c2l")

corr_c2l = Hmisc::rcorr(c2l,type="p")[["r"]]
g_c2l = coloc.network(corr_c2l,0.4,T,colnames(c2l),22)
E(g_c2l)$color="grey"
E(g_c2l)$width=1
E(g_c2l)[adj("T - CD8 cytotoxic")]$color = "red"
E(g_c2l)[adj("T - CD8 cytotoxic")]$width = 3
pdf("coloc_c2l.pdf")
plot(g_c2l,vertex.size=15,vertex.label.cex=0.8,layout=layout_with_kk)
dev.off()

# tg
tg = read_xlsx("Source Data Figure S29.xlsx",sheet=2,col_names = T)
tg = as.matrix(tg[,-1])
tg = sc2type(tg,annotations)
spatial.cell.number(tg,c("T - CD8 cytotoxic","T - helper","T - regulatory"),coords,"T_tg")

corr_tg = Hmisc::rcorr(t(tg),type="p")[["r"]]
g_tg = coloc.network(corr_tg,0.4,T,rownames(corr_tg),22)
E(g_tg)$color="grey"
E(g_tg)$width=1
E(g_tg)[adj("T - CD8 cytotoxic")]$color = "red"
E(g_tg)[adj("T - CD8 cytotoxic")]$width = 3
pdf("coloc_tg.pdf")
plot(g_tg,vertex.size=15,vertex.label.cex=0.8,layout=layout_with_kk)
dev.off()

# nv
nv = read_xlsx("Source Data Figure S29.xlsx",sheet=3,col_names = T)
nv = as.matrix(nv[,-1])
nv = sc2type(nv,annotations[(annotations[,1] %in% rownames(nv)),])
spatial.cell.number(nv,c("T - CD8 cytotoxic","T - helper","T - regulatory"),coords,"T_nv")

corr_nv = Hmisc::rcorr(t(nv),type="p")[["r"]]
g_nv = coloc.network(corr_nv,0.4,T,rownames(corr_nv),21)
E(g_nv)$color="grey"
E(g_nv)$width=1
E(g_nv)[adj("T - CD8 cytotoxic")]$color = "red"
E(g_nv)[adj("T - CD8 cytotoxic")]$width = 3
pdf("coloc_nv.pdf")
plot(g_nv,vertex.size=15,vertex.label.cex=0.8,layout=layout_with_kk)
dev.off()

# dest
dest = read_xlsx("Source Data Figure S29.xlsx",sheet=4,col_names = T)
dest = as.matrix(dest[,-1])
spatial.cell.number(t(dest),c("T - CD8 cytotoxic","T - helper","T - regulatory"),coords,"T_dest")

corr_dest = Hmisc::rcorr(dest,type="p")[["r"]]
g_dest = coloc.network(corr_dest,0.4,T,rownames(corr_dest),22)
E(g_dest)$color="grey"
E(g_dest)$width=1
E(g_dest)[adj("T - CD8 cytotoxic")]$color = "red"
E(g_dest)[adj("T - CD8 cytotoxic")]$width = 3
pdf("coloc_dest.pdf")
plot(g_dest,vertex.size=15,vertex.label.cex=0.8,layout=layout_with_kk)
dev.off()

# card
card = read_xlsx("Source Data Figure S29.xlsx",sheet=5,col_names = T)
card = as.matrix(card[,-1])
spatial.cell.number(t(card),c("T...CD8.cytotoxic","T...helper","T...regulatory"),coords,"T_card")

corr_card = Hmisc::rcorr(card,type="p")[["r"]]
g_card = coloc.network(corr_card,0.4,T,rownames(corr_card),22)
E(g_card)$color="grey"
E(g_card)$width=1
E(g_card)[adj("T...CD8.cytotoxic")]$color = "red"
E(g_card)[adj("T...CD8.cytotoxic")]$width = 3
pdf("coloc_card.pdf")
plot(g_card,vertex.size=15,vertex.label.cex=0.8,layout=layout_with_kk)
dev.off()
