# Supplementary material for: Spatial transcriptomics deconvolution at single-cell resolution using Redeconve
Source: Nat Commun. 2023 Dec 1;14:7930. doi: 10.1038/s41467-023-43600-9 (PMC10692090; doi:10.1038/s41467-023-43600-9)
Supplement: Supplementary file 4 — Source Data [file 41467_2023_43600_MOESM4_ESM.zip › Code/Figure 5e&S27b.R]

library(ggplot)

## 5e
genelist = c("TUBB","TUBA1A","TMSB10","TIGIT","STMN1","PDCD1","MYL12B",
             "LCP1","HMGB2","HLA-C","HLA-B","FOXP3","EEF1A1","CXCR4",
             "CD8A","CCL5","CALM2","B2M","ARL6IP1")
x = rep(c("Tcell8","Tcell11","Tcell35"),each=19)
y = rep(genelist,3)
prof = matrix(sc[genelist,c("T.cells...NK.cells.8","T.cells...NK.cells.11","T.cells...NK.cells.35")],ncol=1)
toplot = cbind.data.frame(x,y,prof)
pdf("dotplot.pdf",width=6,height=2.5)
ggplot(data=toplot[toplot$prof!=0,])+
  geom_point(aes(x=x,y=y,size=prof),color="blue")+
  labs(size="expression")+
  theme_minimal()+
  theme(axis.title.x = element_blank(),
        axis.title.y = element_blank(),
        axis.text.x = element_text(angle=30,face="bold"),
        axis.text.y = element_text(face="bold"))
dev.off()

## S27b
x = rep(c("T cell 8","T cell 11","T cell 23","T cell 24","T cell 25","T cell 35"),each=15)
genes = c(rownames(sc)[MHC2],"TMSB4X","IL32")
y = rep(genes,6)
prof = matrix(sc[genes,c("T.cells...NK.cells.8","T.cells...NK.cells.11","T.cells...NK.cells.23","T.cells...NK.cells.24","T.cells...NK.cells.25","T.cells...NK.cells.35")],ncol=1)
toplot = cbind.data.frame(x,y,prof)
pdf("dotplot2.pdf",width=4,height=3)
ggplot(data=toplot[toplot$prof!=0,])+
  geom_point(aes(x=x,y=y,size=prof),color="blue")+
  labs(size="expression")+
  theme_minimal()+
  theme(axis.title.x = element_blank(),
        axis.title.y = element_blank(),
        axis.text.x = element_text(angle=30),
        axis.text.y = element_text())
dev.off()
