# Supplementary material for: Spatial transcriptomics deconvolution at single-cell resolution using Redeconve
Source: Nat Commun. 2023 Dec 1;14:7930. doi: 10.1038/s41467-023-43600-9 (PMC10692090; doi:10.1038/s41467-023-43600-9)
Supplement: Supplementary file 4 — Source Data [file 41467_2023_43600_MOESM4_ESM.zip › Code/Figure 5f.py]

# -*- coding: utf-8 -*-
"""
Created on Thu May 12 16:45:29 2022

@author: 32792
"""


import pandas as pd
import matplotlib.pyplot as plt
import numpy as np


data = pd.read_csv("Source Data Figure 5f cancerDGE.csv",index_col=0)

cutoff = 0.3


gene = data.loc[data['PValue'] <= 0.05]
up_gene = gene.loc[gene['logFC'] > cutoff]
down_gene = gene.loc[gene['logFC'] < -cutoff]


logFC = data['logFC']
PValue = np.asarray(data['PValue'])
PValue2 = -np.log10(PValue)


up_logFC = up_gene['logFC']
up_PValue = np.asarray(up_gene['PValue'])
up_PValue2 = -np.log10(up_PValue)
up_name = list(up_gene.index)


down_logFC = down_gene['logFC']
down_PValue = np.asarray(down_gene['PValue'])
down_PValue2 = -np.log10(down_PValue)
down_name = list(down_gene.index)


# show_gene = ['IGHA1','IGHG3','IGHGP','IGHG4','IGKC','IGHG1','IGLC2','IGHG2',
# 'BTG2','SSR4','SSR3','MZB1','TENT5C','FCRL5','TMSB4X','TRBC2','TRAC','TRAM1',
# 'CD52','CDK5RAP3','CD83','CD81','CD44','CD3D','CD19','CD74','CCL21','CCL19',
# 'CXCL12','CXCL13','FDCSP','ITM2C','PTP4A3','SOCS3','SDC1','FCRL5','NEAT1',
# 'XBP1','TENT5C','ARSA']

show_gene = ["SPINK1","LYZ","MMP1","ISG15","LY6D","BST2","IFI44L",
 "CEACAM6","S100A4","EEF2","LGALS4","IFIT1","ACTN4","CLDN1","STAT1","IFI6",
 "COL6A1","EIF4A2","EMP1","OAZ1","MX1","KRT16","SLC20A1","ACTG1","IFI27",
 "RARRES3","EEF1A1","LY6E","CD9","TM4SF1","HLA-A","HLA-B","HLA-C"]


plt.figure(figsize=(8,6))
ax = plt.axes()
plt.scatter(logFC, PValue2, s=3, c='black', alpha=0.5)
plt.scatter(up_logFC, up_PValue2, s=4, c='red')
plt.scatter(down_logFC, down_PValue2, s=4, c='blue')
plt.plot([-5.5, 5.5],[1.301,1.301],  '--', lw=1, c='grey')
plt.plot([-cutoff,-cutoff],[-5,130],  '--', lw=1, c='grey')
plt.plot([cutoff,cutoff],[-5,130],  '--', lw=1, c='grey')
plt.xlim([-5.5,5.5])
plt.ylim([-5,130])
plt.xlabel("logFC",fontsize=15)
plt.ylabel("-log$_{10}$(p_value)",fontsize=15)
ax.spines['top'].set_visible(False)
ax.spines['right'].set_visible(False)
for i in range(len(up_logFC)):
    if up_name[i] in show_gene:
        plt.text(list(up_logFC)[i], list(up_PValue2)[i], up_name[i],fontstyle = "italic")
for i in range(len(down_logFC)):
    if down_name[i] in show_gene:
        plt.text(list(down_logFC)[i], list(down_PValue2)[i], down_name[i],fontstyle = "italic")

plt.savefig("volcano_plot.pdf", dpi=300,bbox_inches='tight')
