# Supplementary material for: Spatial transcriptomics deconvolution at single-cell resolution using Redeconve
Source: Nat Commun. 2023 Dec 1;14:7930. doi: 10.1038/s41467-023-43600-9 (PMC10692090; doi:10.1038/s41467-023-43600-9)
Supplement: Supplementary file 4 — Source Data [file 41467_2023_43600_MOESM4_ESM.zip › Code/Figure 6b.py]

# -*- coding: utf-8 -*-


import scanpy as sc
import numpy as np
import pandas as pd
import matplotlib.pyplot as plt
import os
import matplotlib as mpl


sp_folder = ''
sp_data = sc.read_visium(sp_folder,count_file='filtered_feature_bc_matrix.h5', load_images=True)


show_figure = ['IgA+ B plasma Cell Abundance', 'IgG+ B plasma Cell Abundance']


df = pd.read_excel("Source Data Figure 6b.xlsx")


sp_data.obs['IgA+ B plasma Cell Abundance'] = list(df['IgA+ B plasma Cell Abundance'])
sp_data.obs['IgG+ B plasma Cell Abundance'] = list(df['IgG+ B plasma Cell Abundance'])


with mpl.rc_context({'axes.facecolor':  'black',
                     'figure.figsize': [9, 10],
                     }):
    
    a = sc.pl.spatial(sp_data, cmap='YlGnBu',color=show_figure[1],
                  # show first 8 cell types
                  #color=['B_Cycling', 'B_GC_LZ', 'T_CD4+_TfH_GC', 'FDC',
                  #       'B_naive', 'T_CD4+_naive', 'B_plasma', 'Endo'],
                  ncols=1, size=1,
                  img_key='hires',
                  # limit color scale at 99.2% quantile of cell abundance
                  vmin=0,  save="IgG+", alpha=0.8, vmax=0.035
                 )

        
        
        
