# Supplementary material for: Spatial transcriptomics deconvolution at single-cell resolution using Redeconve
Source: Nat Commun. 2023 Dec 1;14:7930. doi: 10.1038/s41467-023-43600-9 (PMC10692090; doi:10.1038/s41467-023-43600-9)
Supplement: Supplementary file 4 — Source Data [file 41467_2023_43600_MOESM4_ESM.zip › Code/Figure 6c.py]

# -*- coding: utf-8 -*-


import matplotlib.pyplot as plt
import matplotlib as mpl
import re

fontproperties="Arial"
mpl.rcParams['pdf.fonttype'] = 42
plt.rcParams['font.sans-serif'] = ['Arial'] 


tag = ['B_plasma_IgA+', 'B_plasma_IgG+', 'Macrophages', 'T_CD4', 'T_CD8', 'others']
IgA_abundance = [0.075527479,0.122471828,0.083639631,0.20022416,0.062843829,0.455293074]
IgG_abundance = [0.006091305,0.58589288,0.044632461,0,0,0.363383353]


fontproperties="Arial"


haha = facecolor = [(240/255,152/255,140/255), (161/255,169/255,208/255), (184/255,131/255,212/255), 
                    (207/255,234/255,241/255), (246/255,202/255,229/255), (150/255,204/255,230/255)]


plt.figure(figsize=(10, 10))
#plt.rcParams['font.sans-serif'] = ['SimHei']
plt.rcParams['axes.unicode_minus'] = False
#plt.rcParams['axes.facecolor'] = '#cc00ff'
a, b, c = plt.pie(list(IgA_abundance),
        #labels=list(IgA_abundance.keys()),
        autopct='%1.1f%%',
        colors=haha,
        explode=[0.05, 0.05, 0.05, 0.05, 0.05, 0.05],
        startangle=90,
        radius=1.1,
        textprops={'fontsize': 20, 'color': 'black'},
        shadow=False,
        pctdistance=0.8,
        )
# 设置标题文本、y坐标（即竖直方向上的位置），字体大小、颜色
#plt.title("产品数量占比", y=1.05, fontsize=25, color='#cc00ff')
plt.legend(a, tag, fontsize=15, loc='center right', bbox_to_anchor=(0.91,0,0.5,1))
#plt.show()


plt.savefig("IgA+_pie.pdf", dpi=300,bbox_inches='tight')
