# Supplementary material for: Spatial transcriptomics deconvolution at single-cell resolution using Redeconve
Source: Nat Commun. 2023 Dec 1;14:7930. doi: 10.1038/s41467-023-43600-9 (PMC10692090; doi:10.1038/s41467-023-43600-9)
Supplement: Supplementary file 4 — Source Data [file 41467_2023_43600_MOESM4_ESM.zip › Code/Figure S16-18.R]

library(readxl)
library(Redeconve)

setClass("reference",slots = list(expression="dgCMatrix",annotations="data.frame",number_of_clusters="integer",ground_truth="matrix"))

## S16
pdf("sim1pdac_cell2location_q95.pdf",width=5,height=4)
load("sim1_PDAC.RData")
for(i in 1:5){
  c2l95 = read_xlsx("Source Data Figure S16.xlsx",sheet=i,col_names = T)
  c2l95 = as.matrix(c2l95[,-1])
  p=ggplot()+
    geom_point(aes(x=c2l95[,2],y=eval(parse(text=paste0("ref",i,"@ground_truth")))),alpha=0.6)+
    theme_classic()+
    labs(x="cell2location q95",y="ground truth",title="cell2location vs ground truth")+
    theme(axis.title.x = element_text(size=12),
          axis.title.y = element_text(size=12),
          axis.text.x = element_text(size=9),
          axis.text.y = element_text(size=9),
          title = element_text(size=12),
          legend.title = element_text(size=7),
          legend.text = element_text(size=7))
  print(p)
}
dev.off()

pdf("sim1pdac_Redeconve_c100.pdf",width=5,height=4)
for(i in 1:5){
  redc = deconvoluting(eval(parse(text=paste0("ref",i,"@expression"))),todeconv, genemode = "def", hpmode="cus", hp=100,aver_cell = 963,normalize = F,dopar=F)
  p=ggplot()+  
    geom_point(aes(x=redc[,1],y=eval(parse(text=paste0("ref",i,"@ground_truth")))),alpha=0.6)+
    theme_classic()+
    labs(x="Redeconve hp=100",y="ground truth",title="Redeconve vs ground truth")+
    theme(axis.title.x = element_text(size=12),
          axis.title.y = element_text(size=12),
          axis.text.x = element_text(size=9),
          axis.text.y = element_text(size=9),
          title = element_text(size=12),
          legend.title = element_text(size=7),
          legend.text = element_text(size=7))
  print(p)
}
dev.off()


## S17
load("sim2_hln.RData")
pdf("sim2hln_cell2location_q95.pdf",width=5,height=4)
for(i in 1:5){
  c2l95 = read_xlsx("Source Data Figure S17.xlsx",sheet=i,col_names = T)
  c2l95 = as.matrix(c2l95[,-1])
  p=ggplot()+
    geom_point(aes(x=c2l95[,2],y=eval(parse(text=paste0("ref",i,"@ground_truth")))),alpha=0.6)+
    theme_classic()+
    labs(x="cell2location q95",y="ground truth",title="cell2location vs ground truth")+
    theme(axis.title.x = element_text(size=12),
          axis.title.y = element_text(size=12),
          axis.text.x = element_text(size=9),
          axis.text.y = element_text(size=9),
          title = element_text(size=12),
          legend.title = element_text(size=7),
          legend.text = element_text(size=7))
  print(p)
}
dev.off()

pdf("sim2hln_Redeconve_c100.pdf",width=5,height=4)
for(i in 1:5){
  redc = deconvoluting(eval(parse(text=paste0("ref",i,"@expression"))),todeconv, genemode = "def", hpmode="cus", hp=100,aver_cell = 501,normalize = F,dopar=F)
  p=ggplot()+  
    geom_point(aes(x=redc[,1],y=eval(parse(text=paste0("ref",i,"@ground_truth")))),alpha=0.6)+
    theme_classic()+
    labs(x="Redeconve hp=100",y="ground truth",title="Redeconve vs ground truth")+
    theme(axis.title.x = element_text(size=12),
          axis.title.y = element_text(size=12),
          axis.text.x = element_text(size=9),
          axis.text.y = element_text(size=9),
          title = element_text(size=12),
          legend.title = element_text(size=7),
          legend.text = element_text(size=7))
  print(p)
}
dev.off()


## S18
load("sim3_ht.RData")
pdf("sim3ht_cell2location_q95.pdf",width=5,height=4)
for(i in 1:5){
  c2l95 = read_xlsx("Source Data Figure S18.xlsx",sheet=i,col_names = T)
  c2l95 = as.matrix(c2l95[,-1])
  p=ggplot()+
    geom_point(aes(x=c2l95[,2],y=eval(parse(text=paste0("ref",i,"@ground_truth")))),alpha=0.6)+
    theme_classic()+
    labs(x="cell2location q95",y="ground truth",title="cell2location vs ground truth")+
    theme(axis.title.x = element_text(size=12),
          axis.title.y = element_text(size=12),
          axis.text.x = element_text(size=9),
          axis.text.y = element_text(size=9),
          title = element_text(size=12),
          legend.title = element_text(size=7),
          legend.text = element_text(size=7))
  print(p)
}
dev.off()

pdf("sim3ht_Redeconve_c100.pdf",width=5,height=4)
for(i in 1:5){
  redc = deconvoluting(eval(parse(text=paste0("ref",i,"@expression"))),todeconv, genemode = "def", hpmode="cus", hp=100,aver_cell = 499.5,normalize = F,dopar=F)
  p=ggplot()+  
    geom_point(aes(x=redc[,1],y=eval(parse(text=paste0("ref",i,"@ground_truth")))),alpha=0.6)+
    theme_classic()+
    labs(x="Redeconve hp=100",y="ground truth",title="Redeconve vs ground truth")+
    theme(axis.title.x = element_text(size=12),
          axis.title.y = element_text(size=12),
          axis.text.x = element_text(size=9),
          axis.text.y = element_text(size=9),
          title = element_text(size=12),
          legend.title = element_text(size=7),
          legend.text = element_text(size=7))
  print(p)
}
dev.off()
