# Supplementary material for: Spatial transcriptomics deconvolution at single-cell resolution using Redeconve
Source: Nat Commun. 2023 Dec 1;14:7930. doi: 10.1038/s41467-023-43600-9 (PMC10692090; doi:10.1038/s41467-023-43600-9)
Supplement: Supplementary file 4 — Source Data [file 41467_2023_43600_MOESM4_ESM.zip › Code/Figure S19.py]

# -*- coding: utf-8 -*-


import pandas as pd
import torch
import numpy as np
import scanpy as sc
import matplotlib.pyplot as plt
import random
from matplotlib.patches import Polygon                        
import matplotlib.patches as mpatches
import matplotlib as mpl
import re

fontproperties="Arial"
mpl.rcParams['pdf.fonttype'] = 42
plt.rcParams['font.sans-serif'] = ['Arial'] 


data = pd.read_excel("cell_type_similarity.xlsx", index_col=0)


use_index = []
temp = np.sum(data, axis=1)
temp = temp[temp > 0.0000001]
data = data.loc[temp.index]


tag = "cosine"

similarity_Redeconve_sup = np.asarray(data[tag + '_Redeconve'])
similarity_cell2location_q05 = np.asarray(data[tag + '_cell2location'])
similarity_DestVI_mm = np.asarray(data[tag + '_DestVI'])
similarity_CARD = np.asarray(data[tag + '_CARD'])
similarity_NovoSpaRc = np.asarray(data[tag + '_NovoSpaRc'])
similarity_CellTrek = np.asarray(data[tag + '_CellTrek'])
similarity_Tangram_mm = np.asarray(data[tag + '_Tangram'])


    
    
    
def pairline_plot():
    
    ylabel = 'Redeconve'
    xlabel_all = ['cell2location', 'DestVI', 'CARD', 'NovoSpaRc','CellTrek','Tangram']
    value_all = [similarity_cell2location_q05,
                 similarity_DestVI_mm, similarity_CARD, similarity_NovoSpaRc,
                 similarity_CellTrek, similarity_Tangram_mm]

    for xlabel, value in zip(xlabel_all, value_all):
       
        others = value
        
        plt.figure(figsize=(5,4.5))
        ax = plt.axes()
        
        plt.scatter(others, similarity_Redeconve_sup, c = 'black', s = 5, alpha=0.5, label='others')
        plt.xlabel(xlabel,fontsize=20)
        plt.ylabel(ylabel,fontsize=20)
        plt.plot([0,1.02], [0,1.02], 'r--')
        plt.xlim([0,1.02])
        plt.ylim([0,1.02])
        ax.spines['top'].set_visible(False)
        ax.spines['right'].set_visible(False)

        plt.savefig("plot/" + tag + '_' + xlabel + '.pdf', dpi=300,bbox_inches='tight')
        plt.savefig("plot/" + tag + '_' + xlabel + '.png', dpi=300,bbox_inches='tight')

pairline_plot()
