# Supplementary material for: Spatial transcriptomics deconvolution at single-cell resolution using Redeconve
Source: Nat Commun. 2023 Dec 1;14:7930. doi: 10.1038/s41467-023-43600-9 (PMC10692090; doi:10.1038/s41467-023-43600-9)
Supplement: Supplementary file 4 — Source Data [file 41467_2023_43600_MOESM4_ESM.zip › Code/Figure S20.py]

# -*- coding: utf-8 -*-


import pandas as pd
import scanpy as sc
import numpy as np
from scipy.stats import spearmanr, pearsonr
import matplotlib.pyplot as plt
import matplotlib.patches as mpatches
import matplotlib as mpl

fontproperties="Arial"
mpl.rcParams['pdf.fonttype'] = 42
plt.rcParams['font.sans-serif'] = ['Arial'] 


data = pd.read_excel("Source Data Figure S20.xlsx", index_col=0)

nuclei_count = data['GT']

xlabel = 'GT'
ylabel_all = ["Redeconve(FFPE)", "cell2location(FFPE)", "Tangram(FFPE)",
              "Redeconve(3')", "cell2location(3')", "Tangram(3')",
              "Redeconve(5')", "cell2location(5')", "Tangram(5')"]
names = ["Redeconve_FFPE", "cell2location_FFPE", "Tangram_FFPE",
         "Redeconve_3", "cell2location_3", "Tangram_3",
         "Redeconve_5", "cell2location_5", "Tangram_5"]
value_all = [data['Redeconve_FFPE'], data['cell2location_FFPE'], data['Tangram_FFPE'],
             data['Redeconve_3'], data['cell2location_3'], data['Tangram_3'],
             data['Redeconve_5'], data['cell2location_5'], data['Tangram_5']]


for ylabel, value, name_this in zip(ylabel_all, value_all, names):
   
    others = value
    
    plt.figure(figsize=(5,4.5))
    ax = plt.axes()
    
    plt.scatter(nuclei_count, value, c = 'black', s = 5, alpha=0.5, label='others')
    plt.plot([0,100], [0,100], 'r--')
    #plt.xlabel(xlabel,fontsize=20)
    #plt.ylabel(ylabel,fontsize=20)
    
    ax.spines['top'].set_visible(False)
    ax.spines['right'].set_visible(False)

    
    plt.savefig(name_this + '.pdf', dpi=300,bbox_inches='tight')
    #plt.savefig(name_this + '.png', dpi=300,bbox_inches='tight')
    
    
    
    
