# Supplementary material for: Spatial transcriptomics deconvolution at single-cell resolution using Redeconve
Source: Nat Commun. 2023 Dec 1;14:7930. doi: 10.1038/s41467-023-43600-9 (PMC10692090; doi:10.1038/s41467-023-43600-9)
Supplement: Supplementary file 4 — Source Data [file 41467_2023_43600_MOESM4_ESM.zip › Code/Figure S22.py]

# -*- coding: utf-8 -*-
"""
Created on Mon Apr 18 13:44:27 2022

@author: 32792
"""

import scanpy as sc
import numpy as np
import pandas as pd
import torch
import matplotlib.pyplot as plt
import os
import matplotlib as mpl

fontproperties="Arial"
mpl.rcParams['pdf.fonttype'] = 42
plt.rcParams['font.sans-serif'] = ['Arial'] 


references = ['13', '31', '83', '187', '318']
tags = ['cosine']


def boxplot(reference, tag):
    
    overall_similarity = np.zeros([len(data), 6])
    overall_similarity[:,0] = similarity_Redeconve_sup
    overall_similarity[:,1] = similarity_cell2location_q05
    overall_similarity[:,2] = similarity_DestVI_mm
    overall_similarity[:,3] = similarity_CARD
    overall_similarity[:,4] = similarity_NovoSpaRc
    overall_similarity[:,5] = similarity_Tangram_mm
    
    plt.figure(figsize=(10.5,5))
    ax = plt.axes()
    
    violin_parts = plt.violinplot(overall_similarity,widths=0.9,showextrema=False)
    
    facecolor = [(240/255,152/255,140/255), (161/255,169/255,208/255), (184/255,131/255,212/255), 
                 (207/255,234/255,241/255), (246/255,202/255,229/255), (150/255,204/255,230/255)]

    index = 0
    for pc in violin_parts['bodies']:
        pc.set_facecolor(facecolor[index])
        pc.set_edgecolor('black')
        pc.set_linewidth(1)
        pc.set_alpha(1)
        index += 1
    plt.boxplot(overall_similarity,widths=0.1)
    plt.ylabel(tag,fontsize=13)
    plt.xticks([1,2,3,4,5,6],
               labels=["Redeconve",
                       "cell2location","DestVI","CARD","NovoSpaRc","Tangram"])
    
    ax.spines['top'].set_visible(False)
    ax.spines['right'].set_visible(False)
    
    plt.savefig(reference + ".pdf", dpi=300,bbox_inches='tight')
    


for reference in references:
    
    data = pd.read_excel("../Data/Source Data Figure S22.xlsx", sheet_name=reference)
    
    for tag in tags:
        
        print("Process:", reference, tag)
        

        similarity_Redeconve_sup = np.asarray(data[tag + '_Redeconve'])
        similarity_cell2location_q05 = np.asarray(data[tag + '_cell2location'])
        similarity_DestVI_mm = np.asarray(data[tag + '_DestVI'])
        similarity_CARD = np.asarray(data[tag + '_CARD'])
        similarity_NovoSpaRc = np.asarray(data[tag + '_NovoSpaRc'])
        similarity_Tangram_mm = np.asarray(data[tag + '_Tangram'])
        
        boxplot(reference, tag)


    
 
 
 
 
 
 
 
 
 
