# Supplementary material for: Spatial transcriptomics deconvolution at single-cell resolution using Redeconve
Source: Nat Commun. 2023 Dec 1;14:7930. doi: 10.1038/s41467-023-43600-9 (PMC10692090; doi:10.1038/s41467-023-43600-9)
Supplement: Supplementary file 4 — Source Data [file 41467_2023_43600_MOESM4_ESM.zip › Code/Figure S23.py]

# -*- coding: utf-8 -*-
"""
Created on Fri Sep 22 08:19:09 2023

@author: 32792
"""


import numpy as np
import pandas as pd
import torch
import matplotlib.pyplot as plt
import os
import matplotlib as mpl
from scipy.stats import pearsonr
from sklearn import linear_model
import statsmodels.formula.api as smf

 
fontproperties="Arial"
mpl.rcParams['pdf.fonttype'] = 42
plt.rcParams['font.sans-serif'] = ['Arial'] 


data = pd.read_excel("../Data/Source Data Figure S23.xlsx", index_col=0)


cell_count = np.asarray(data['log_cell_count'])

x = np.linspace(min(cell_count), max(cell_count), 200)


tags=['Redeconve',"cell2location","DestVI","CARD","NovoSpaRc","Tangram"]

all_result = np.asarray(data.T)
for i in range(all_result.shape[0] - 1):
    clf = linear_model.LinearRegression()
    clf.fit(cell_count.reshape(-1,1), all_result[i].reshape(-1,1))
    y = clf.predict(x.reshape(-1,1))
    pearson, _ = pearsonr(cell_count, all_result[i])
    square_R = clf.score(cell_count.reshape(-1,1),all_result[i].reshape(-1,1))
    print(np.sqrt(square_R))
   

    plt.figure(figsize=(6,4))
    ax = plt.gca()
    plt.scatter(cell_count, all_result[i])
    plt.plot(x,y,c='red')
    plt.ylim([0,1.05])
    plt.text(4.5,0.2, "R$^2$: %.3f" % square_R, fontsize = 12)
    plt.text(4.5,0.13, "Pearson: %.3f" % pearson, fontsize = 12)
    
    df = pd.DataFrame()
    df['Y'] = all_result[i]
    df['X'] = cell_count
    model = smf.ols('Y ~ X', data=df).fit()
    pvalue = model.f_pvalue
    
    print(pvalue)
    
    
    for j in ['top', 'right']:
        ax.spines[j].set_visible(False)

    plt.savefig(tags[i] + ".pdf")
