# Supplementary material for: Spatial transcriptomics deconvolution at single-cell resolution using Redeconve
Source: Nat Commun. 2023 Dec 1;14:7930. doi: 10.1038/s41467-023-43600-9 (PMC10692090; doi:10.1038/s41467-023-43600-9)
Supplement: Supplementary file 4 — Source Data [file 41467_2023_43600_MOESM4_ESM.zip › Code/Figure S24.R]

pairwise_wilcox_sum=function(res,name){
  # res:spot*cell
  ncells = ncol(res)
  lgp = matrix(data=0,nrow=4,ncol=4)
  for(i in 1:ncells){
    res_totest = cbind.data.frame(res[,i],cls[,2])
    res_p = matrix(nrow=4,ncol=4)
    colnames(res_p)=c("duct epthelium","stroma","cancer","pancreatic")
    rownames(res_p)=c("duct epthelium","stroma","cancer","pancreatic")
    for(rowname in rownames(res_p)){
      for(colname in colnames(res_p)){
        if(rowname!=colname)res_p[rowname,colname]=wilcox.test(res_totest[res_totest[,2]==rowname,1],res_totest[res_totest[,2]==colname,1])$p.value
      }
    }
    lgpt = -log10(res_p)
    lgpt[is.na(lgpt)]=0
    lgp = lgp+lgpt
  }
  diag(lgp) = NA
  tp = reshape2::melt(lgp)
  ggplot(tp,aes(x=Var1,y=Var2,fill=value))+
    geom_tile()+
    geom_text(aes(label=round(value,2)),size=5)+
    scale_fill_gradient2(limits=c(0,500),low="White",high="Red")+
    labs(fill="-log(p)",x=NULL,y=NULL,title=name)+
    theme_bw(base_size = 15)+
    theme(axis.text.x = element_text(size=15,angle=20,hjust=0.5,vjust=0.8),
          axis.text.y = element_text(size=15),
          title = element_text(size=20),
          legend.title = element_text(size=15),
          legend.text = element_text(size=15))
}

pdf("pairwise_wilcox_sum.pdf",width=7,height=6)
pairwise_wilcox_sum(t(redc),"Redeconve")
pairwise_wilcox_sum(c2l,"cell2location")
pairwise_wilcox_sum(tg,"Tangram")
pairwise_wilcox_sum(t(nv),"NovoSpaRc")
pairwise_wilcox_sum(dest,"DestVI")
pairwise_wilcox_sum(card,"CARD")
dev.off()
