# Supplementary material for: Spatial transcriptomics deconvolution at single-cell resolution using Redeconve
Source: Nat Commun. 2023 Dec 1;14:7930. doi: 10.1038/s41467-023-43600-9 (PMC10692090; doi:10.1038/s41467-023-43600-9)
Supplement: Supplementary file 4 — Source Data [file 41467_2023_43600_MOESM4_ESM.zip › Code/Figure S25&S26bc&S27aexp.R]

library(Redeconve)

## S25
spatial.gene(st,coords,gene.list = c("CD3D","CD3E","CD3G","CD8A","CD8B","FOXP3"),size=4,pdfout=T)

## S26b
nums = to.absolute.abundance(nums,10)
rec = sc %*% nums
recCD3 = rec["CD3D",]+rec["CD3E",]+rec["CD3G",]
recCD8 = rec["CD8A",]+rec["CD8B",]
rec = rbind(rec,recCD3,recCD8)
spatial.gene(rec1,coords,gene.list=c("recCD3","recCD8","FOXP3"),size=4,pdfout=T)

## S26c
stCD3 = st["CD3D",]+st["CD3E",]+st["CD3G",]
stCD8 = st["CD8A",]+st["CD8B",]
st1 = rbind(st,stCD3,stCD8)
spatial.gene(st1,coords,gene.list=c("stCD3","stCD8","FOXP3"),size=4,pdfout=T)

## S27a
spatial.gene(st,coords,c("TMSB4X","IL32"),4)
