# Supplementary material for: Spatial transcriptomics deconvolution at single-cell resolution using Redeconve
Source: Nat Commun. 2023 Dec 1;14:7930. doi: 10.1038/s41467-023-43600-9 (PMC10692090; doi:10.1038/s41467-023-43600-9)
Supplement: Supplementary file 4 — Source Data [file 41467_2023_43600_MOESM4_ESM.zip › Code/Figure S30.py]

# -*- coding: utf-8 -*-
"""
Created on Fri Sep 22 08:31:59 2023

@author: 32792
"""

import pandas as pd
import scanpy as sc
import numpy as np
import matplotlib as mpl


sp_folder = ''
sp_data = sc.read_visium(sp_folder,count_file='filtered_feature_bc_matrix.h5', load_images=True)
sp_data.var_names_make_unique()


data = pd.read_excel("../Data/Source Data Figure 1d&3b&S3-4&S7-12&S19.xlsx", sheet_name = "Human Lymph Nodes", index_col = 0)

show_figure = ['Redeconve','cell2location', 'DestVI', 'CARD', 'NovoSpaRc','CellTrek','Tangram']

sp_data.obs['Redeconve'] = np.asarray(data['cosine_Redeconve'])
sp_data.obs['cell2location'] = np.asarray(data['cosine_cell2location'])
sp_data.obs['DestVI'] = np.asarray(data['cosine_DestVI'])
sp_data.obs['CARD'] = np.asarray(data['cosine_CARD'])
sp_data.obs['NovoSpaRc'] = np.asarray(data['cosine_NovoSpaRc'])
sp_data.obs['CellTrek'] = np.asarray(data['cosine_CellTrek'])
sp_data.obs['Tangram'] = np.asarray(data['cosine_Tangram'])


for each in show_figure:

    with mpl.rc_context({'axes.facecolor':  'black',
                         'figure.figsize': [9, 10],
                         }):
        #GnBu_r
        a = sc.pl.spatial(sp_data, cmap='Blues',color=each,
                      ncols=1, size=1,
                      img_key='hires',
                      vmin=0,  save=each, alpha=1, vmax=1
                     )
