# Supplementary material for: Spatial transcriptomics deconvolution at single-cell resolution using Redeconve
Source: Nat Commun. 2023 Dec 1;14:7930. doi: 10.1038/s41467-023-43600-9 (PMC10692090; doi:10.1038/s41467-023-43600-9)
Supplement: Supplementary file 4 — Source Data [file 41467_2023_43600_MOESM4_ESM.zip › Code/Figure S34.py]

# -*- coding: utf-8 -*-
"""
Created on Fri Sep 29 20:46:26 2023

@author: 32792
"""

import numpy as np
import pandas as pd
import matplotlib.pyplot as plt
import matplotlib as mpl

fontproperties="Arial"
mpl.rcParams['pdf.fonttype'] = 42
plt.rcParams['font.sans-serif'] = ['Arial'] 


data = pd.read_csv("Ncellstates.csv", index_col = 0)


overall_similarity = np.zeros([len(data), 4])
overall_similarity[:,0] = data["1"]
overall_similarity[:,1] = data["1000"]
overall_similarity[:,2] = data["100000"]
overall_similarity[:,3] = data["1000000"]


plt.figure(figsize=(11.5,5))
ax = plt.axes()

violin_parts = plt.violinplot(overall_similarity,widths=0.9,showextrema=False)

facecolor = ['blue','blue','blue','blue']
index = 0
for pc in violin_parts['bodies']:
    pc.set_facecolor(facecolor[index])
    pc.set_edgecolor('black')
    pc.set_linewidth(1)
    pc.set_alpha(0.8)
    index += 1
plt.boxplot(overall_similarity,widths=0.1)
plt.ylabel("Number of discovered cell states",fontsize=20)
plt.xlabel("Hyperparameter c",fontsize=20)

plt.xticks([1,2,3,4],labels=["1e00","1e03",'1e05','1e06'],fontsize=13)

ax.spines['top'].set_visible(False)
ax.spines['right'].set_visible(False)
plt.savefig("haha.pdf", dpi=300,bbox_inches='tight')
