# Supplementary material for: Spatial transcriptomics deconvolution at single-cell resolution using Redeconve
Source: Nat Commun. 2023 Dec 1;14:7930. doi: 10.1038/s41467-023-43600-9 (PMC10692090; doi:10.1038/s41467-023-43600-9)
Supplement: Supplementary file 4 — Source Data [file 41467_2023_43600_MOESM4_ESM.zip › Code/Figure S35.R]

library(Redeconve)

## 35a
toplot=read.csv("Source Data Figure S35a.csv",header = T,row.names = 1)
pdf("perp_PDAC.pdf",width=8,height=6)
ggplot(data=toplot,aes(x=perplexity,y=abundance,color=clusters))+
  geom_point()+
  geom_smooth(method = "lm",se=F,color="black",linetype="dashed")+
  labs(title="perp vs abundance",x="Perplexity",y="Abundance")+
  scale_color_manual(values=c(rainbow(4)[2],rainbow(4)[4],rainbow(4)[1],"gray"))+
  theme_classic()+
  theme(axis.title.x = element_text(size=20),
        axis.title.y = element_text(size=20),
        axis.text.x = element_text(size=15),
        axis.text.y = element_text(size=15),
        title = element_text(size=20),
        legend.title = element_text(size=12),
        legend.text = element_text(size=12))
ggplot(data=toplot,aes(x=perplexity,y=counts,color=clusters))+
  geom_point()+
  geom_smooth(method = "lm",se=F,color="black",linetype="dashed")+
  labs(title="perp vs number of non-zero values",y="Number of non-zero values",x="Perplexity")+
  scale_color_manual(values=c(rainbow(4)[2],rainbow(4)[4],rainbow(4)[1],"gray"))+
  theme_classic()+
  theme(axis.title.x = element_text(size=20),
        axis.title.y = element_text(size=20),
        axis.text.x = element_text(size=15),
        axis.text.y = element_text(size=15),
        title = element_text(size=20),
        legend.title = element_text(size=12),
        legend.text = element_text(size=12))
dev.off()

#35b
toplot=read.csv("Source Data Figure S35b.csv",header = T,row.names = 1)
pdf("perp_hln.pdf",width=8,height=6)
ggplot(data=toplot,aes(x=perplexity,y=abundance,color=clusters))+
  geom_point()+
  geom_smooth(method = "lm",se=F,color="red",linetype="dashed")+
  labs(title="perp vs abundance",x="Perplexity",y="Abundance")+
  scale_color_manual(values=c("black","blue","green"))+
  theme_classic()+
  theme(axis.title.x = element_text(size=20),
        axis.title.y = element_text(size=20),
        axis.text.x = element_text(size=15),
        axis.text.y = element_text(size=15),
        title = element_text(size=20),
        legend.title = element_text(size=12),
        legend.text = element_text(size=12))
ggplot(data=toplot,aes(x=perplexity,y=counts,color=clusters))+
  geom_point()+
  geom_smooth(method = "lm",se=F,color="red",linetype="dashed")+
  labs(title="perp vs number of non-zero values",y="Number of non-zero values",x="Perplexity")+
  scale_color_manual(values=c("black","blue","green"))+
  theme_classic()+
  theme(axis.title.x = element_text(size=20),
        axis.title.y = element_text(size=20),
        axis.text.x = element_text(size=15),
        axis.text.y = element_text(size=15),
        title = element_text(size=20),
        legend.title = element_text(size=12),
        legend.text = element_text(size=12))
dev.off()

## 35c
toplot=read.csv("Source Data Figure S35c.csv",header = T,row.names = 1)
pdf("perp_hln.pdf",width=8,height=6)
ggplot(data=toplot,aes(x=perplexity,y=abundance))+
  geom_point()+
  geom_smooth(method = "lm",se=F,color="red",linetype="dashed")+
  labs(title="perp vs abundance",x="Perplexity",y="Abundance")+
  theme_classic()+
  theme(axis.title.x = element_text(size=20),
        axis.title.y = element_text(size=20),
        axis.text.x = element_text(size=15),
        axis.text.y = element_text(size=15),
        title = element_text(size=20),
        legend.title = element_text(size=12),
        legend.text = element_text(size=12))
ggplot(data=toplot,aes(x=perplexity,y=counts))+
  geom_point()+
  geom_smooth(method = "lm",se=F,color="red",linetype="dashed")+
  labs(title="perp vs number of non-zero values",y="Number of non-zero values",x="Perplexity")+
  theme_classic()+
  theme(axis.title.x = element_text(size=20),
        axis.title.y = element_text(size=20),
        axis.text.x = element_text(size=15),
        axis.text.y = element_text(size=15),
        title = element_text(size=20),
        legend.title = element_text(size=12),
        legend.text = element_text(size=12))
dev.off()
